# Supplementary material for: Detecting Nasal Vowels in Speech Interfaces Based on Surface Electromyography
Source: PLoS One. 2015 Jun 12;10(6):e0127040. doi: 10.1371/journal.pone.0127040 (PMC4466523; doi:10.1371/journal.pone.0127040)
Supplement: S1 Data — (ZIP) [file pone.0127040.s001.zip]

Archive with 2,329 entries (2,289 files):
- PLosOneData/
- PLosOneData/aligned/
- PLosOneData/aligned/CM/
- PLosOneData/aligned/CM/CM-vnp-an-r1-ALIGNED.txt
- PLosOneData/aligned/CM/CM-vnp-an-r2-ALIGNED.txt
- PLosOneData/aligned/CM/CM-vnp-an-r3-ALIGNED.txt
- PLosOneData/aligned/CM/CM-vnp-en-r2-ALIGNED.txt
- PLosOneData/aligned/CM/CM-vnp-en-r3-ALIGNED.txt
- PLosOneData/aligned/CM/CM-vnp-in-r1-ALIGNED.txt
- PLosOneData/aligned/CM/CM-vnp-in-r2-ALIGNED.txt
- PLosOneData/aligned/CM/CM-vnp-in-r3-ALIGNED.txt
- PLosOneData/aligned/CM/CM-vnp-on-r1-ALIGNED.txt
- PLosOneData/aligned/CM/CM-vnp-on-r2-ALIGNED.txt
- PLosOneData/aligned/CM/CM-vnp-on-r3-ALIGNED.txt
- PLosOneData/aligned/CM/CM-vnp-un-r1-ALIGNED.txt
- PLosOneData/aligned/CM/CM-vnp-un-r2-ALIGNED.txt
- PLosOneData/aligned/CM/CM-vnp-un-r3-ALIGNED.txt
- PLosOneData/aligned/CO/
- PLosOneData/aligned/CO/CO-vnp-an-r1-ALIGNED.txt
- PLosOneData/aligned/CO/CO-vnp-an-r2-ALIGNED.txt
- PLosOneData/aligned/CO/CO-vnp-an-r3-ALIGNED.txt
- PLosOneData/aligned/CO/CO-vnp-en-r1-ALIGNED.txt
- PLosOneData/aligned/CO/CO-vnp-en-r2-ALIGNED.txt
- PLosOneData/aligned/CO/CO-vnp-en-r3-ALIGNED.txt
- PLosOneData/aligned/CO/CO-vnp-in-r1-ALIGNED.txt
- PLosOneData/aligned/CO/CO-vnp-in-r2-ALIGNED.txt
- PLosOneData/aligned/CO/CO-vnp-in-r3-ALIGNED.txt
- PLosOneData/aligned/CO/CO-vnp-on-r1-ALIGNED.txt
- PLosOneData/aligned/CO/CO-vnp-on-r2-ALIGNED.txt
- PLosOneData/aligned/CO/CO-vnp-on-r3-ALIGNED.txt
- PLosOneData/aligned/CO/CO-vnp-un-r1-ALIGNED.txt
- PLosOneData/aligned/CO/CO-vnp-un-r2-ALIGNED.txt
- PLosOneData/aligned/CO/CO-vnp-un-r3-ALIGNED.txt
- PLosOneData/aligned/COPO_1/
- PLosOneData/aligned/COPO_1/COPO_1-an-r1-ALIGNED.txt
- PLosOneData/aligned/COPO_1/COPO_1-an-r2-ALIGNED.txt
- PLosOneData/aligned/COPO_1/COPO_1-an-r3-ALIGNED.txt
- PLosOneData/aligned/COPO_1/COPO_1-en-r1-ALIGNED.txt
- PLosOneData/aligned/COPO_1/COPO_1-en-r2-ALIGNED.txt
- PLosOneData/aligned/COPO_1/COPO_1-en-r3-ALIGNED.txt
- PLosOneData/aligned/COPO_1/COPO_1-in-r1-ALIGNED.txt
- PLosOneData/aligned/COPO_1/COPO_1-in-r2-ALIGNED.txt
- PLosOneData/aligned/COPO_1/COPO_1-in-r3-ALIGNED.txt
- PLosOneData/aligned/COPO_1/COPO_1-on-r1-ALIGNED.txt
- PLosOneData/aligned/COPO_1/COPO_1-on-r2-ALIGNED.txt
- PLosOneData/aligned/COPO_1/COPO_1-on-r3-ALIGNED.txt
- PLosOneData/aligned/COPO_1/COPO_1-un-r1-ALIGNED.txt
- PLosOneData/aligned/COPO_1/COPO_1-un-r2-ALIGNED.txt
- PLosOneData/aligned/COPO_1/COPO_1-un-r3-ALIGNED.txt
- PLosOneData/aligned/COPO_2/
- PLosOneData/aligned/COPO_2/COPO_2-an-r1-ALIGNED.txt
- PLosOneData/aligned/COPO_2/COPO_2-an-r2-ALIGNED.txt
- PLosOneData/aligned/COPO_2/COPO_2-an-r3-ALIGNED.txt
- PLosOneData/aligned/COPO_2/COPO_2-en-r1-ALIGNED.txt
- PLosOneData/aligned/COPO_2/COPO_2-en-r2-ALIGNED.txt
- PLosOneData/aligned/COPO_2/COPO_2-en-r3-ALIGNED.txt
- PLosOneData/aligned/COPO_2/COPO_2-in-r1-ALIGNED.txt
- PLosOneData/aligned/COPO_2/COPO_2-in-r2-ALIGNED.txt
- PLosOneData/aligned/COPO_2/COPO_2-in-r3-ALIGNED.txt
- PLosOneData/aligned/COPO_2/COPO_2-on-r1-ALIGNED.txt
- PLosOneData/aligned/COPO_2/COPO_2-on-r2-ALIGNED.txt
- PLosOneData/aligned/COPO_2/COPO_2-on-r3-ALIGNED.txt
- PLosOneData/aligned/COPO_2/COPO_2-un-r1-ALIGNED.txt
- PLosOneData/aligned/COPO_2/COPO_2-un-r2-ALIGNED.txt
- PLosOneData/aligned/COPO_2/COPO_2-un-r3-ALIGNED.txt
- PLosOneData/aligned/COPO_3/
- PLosOneData/aligned/COPO_3/COPO_3-an-r1-ALIGNED.txt
- PLosOneData/aligned/COPO_3/COPO_3-an-r2-ALIGNED.txt
- PLosOneData/aligned/COPO_3/COPO_3-an-r3-ALIGNED.txt
- PLosOneData/aligned/COPO_3/COPO_3-en-r1-ALIGNED.txt
- PLosOneData/aligned/COPO_3/COPO_3-en-r2-ALIGNED.txt
- PLosOneData/aligned/COPO_3/COPO_3-en-r3-ALIGNED.txt
- PLosOneData/aligned/COPO_3/COPO_3-in-r1-ALIGNED.txt
- PLosOneData/aligned/COPO_3/COPO_3-in-r2-ALIGNED.txt
- PLosOneData/aligned/COPO_3/COPO_3-in-r3-ALIGNED.txt
- PLosOneData/aligned/COPO_3/COPO_3-on-r1-ALIGNED.txt
- PLosOneData/aligned/COPO_3/COPO_3-on-r2-ALIGNED.txt
- PLosOneData/aligned/COPO_3/COPO_3-on-r3-ALIGNED.txt
- PLosOneData/aligned/COPO_3/COPO_3-un-r1-ALIGNED.txt
- PLosOneData/aligned/COPO_3/COPO_3-un-r2-ALIGNED.txt
- PLosOneData/aligned/COPO_3/COPO_3-un-r3-ALIGNED.txt
- PLosOneData/aligned/COPO_4/
- PLosOneData/aligned/COPO_4/COPO_4-an-r1-ALIGNED.txt
- PLosOneData/aligned/COPO_4/COPO_4-an-r2-ALIGNED.txt
- PLosOneData/aligned/COPO_4/COPO_4-an-r3-ALIGNED.txt
- PLosOneData/aligned/COPO_4/COPO_4-en-r1-ALIGNED.txt
- PLosOneData/aligned/COPO_4/COPO_4-en-r2-ALIGNED.txt
- PLosOneData/aligned/COPO_4/COPO_4-en-r3-ALIGNED.txt
- PLosOneData/aligned/COPO_4/COPO_4-in-r1-ALIGNED.txt
- PLosOneData/aligned/COPO_4/COPO_4-in-r2-ALIGNED.txt
- PLosOneData/aligned/COPO_4/COPO_4-in-r3-ALIGNED.txt
- PLosOneData/aligned/COPO_4/COPO_4-on-r1-ALIGNED.txt
- PLosOneData/aligned/COPO_4/COPO_4-on-r2-ALIGNED.txt
- PLosOneData/aligned/COPO_4/COPO_4-on-r3-ALIGNED.txt
- PLosOneData/aligned/COPO_4/COPO_4-un-r1-ALIGNED.txt
- PLosOneData/aligned/COPO_4/COPO_4-un-r2-ALIGNED.txt
- PLosOneData/aligned/COPO_4/COPO_4-un-r3-ALIGNED.txt
- PLosOneData/aligned/SV/
- PLosOneData/aligned/SV/SV-vnp-an-r1-ALIGNED.txt
- PLosOneData/aligned/SV/SV-vnp-an-r2-ALIGNED.txt
- PLosOneData/aligned/SV/SV-vnp-an-r3-ALIGNED.txt
- PLosOneData/aligned/SV/SV-vnp-en-r1-ALIGNED.txt
- PLosOneData/aligned/SV/SV-vnp-en-r2-ALIGNED.txt
- PLosOneData/aligned/SV/SV-vnp-en-r3-ALIGNED.txt
- PLosOneData/aligned/SV/SV-vnp-in-r1-ALIGNED.txt
- PLosOneData/aligned/SV/SV-vnp-in-r2-ALIGNED.txt
- PLosOneData/aligned/SV/SV-vnp-in-r3-ALIGNED.txt
- PLosOneData/aligned/SV/SV-vnp-on-r1-ALIGNED.txt
- PLosOneData/aligned/SV/SV-vnp-on-r2-ALIGNED.txt
- PLosOneData/aligned/SV/SV-vnp-on-r3-ALIGNED.txt
- PLosOneData/aligned/SV/SV-vnp-un-r1-ALIGNED.txt
- PLosOneData/aligned/SV/SV-vnp-un-r2-ALIGNED.txt
- PLosOneData/aligned/SV/SV-vnp-un-r3-ALIGNED.txt
- PLosOneData/EmgData/
- PLosOneData/EmgData/CM/
- PLosOneData/EmgData/CM/EMG/
- PLosOneData/EmgData/CM/EMG/1 - Sil-r1 - Channel1.txt
- PLosOneData/EmgData/CM/EMG/1 - Sil-r1 - Channel2.txt
- PLosOneData/EmgData/CM/EMG/1 - Sil-r1 - Channel3.txt
- PLosOneData/EmgData/CM/EMG/1 - Sil-r1 - Channel4.txt
- PLosOneData/EmgData/CM/EMG/1 - Sil-r1 - Channel5.txt
- PLosOneData/EmgData/CM/EMG/10 - CM-vorapl-e-r1 - Channel1.txt
- PLosOneData/EmgData/CM/EMG/10 - CM-vorapl-e-r1 - Channel2.txt
- PLosOneData/EmgData/CM/EMG/10 - CM-vorapl-e-r1 - Channel3.txt
- PLosOneData/EmgData/CM/EMG/10 - CM-vorapl-e-r1 - Channel4.txt
- PLosOneData/EmgData/CM/EMG/10 - CM-vorapl-e-r1 - Channel5.txt
- PLosOneData/EmgData/CM/EMG/11 - CM-vnp-an-r1 - Channel1.txt
- PLosOneData/EmgData/CM/EMG/11 - CM-vnp-an-r1 - Channel2.txt
- PLosOneData/EmgData/CM/EMG/11 - CM-vnp-an-r1 - Channel3.txt
- PLosOneData/EmgData/CM/EMG/11 - CM-vnp-an-r1 - Channel4.txt
- PLosOneData/EmgData/CM/EMG/11 - CM-vnp-an-r1 - Channel5.txt
- PLosOneData/EmgData/CM/EMG/12 - CM-voralp-aa-r1 - Channel1.txt
- PLosOneData/EmgData/CM/EMG/12 - CM-voralp-aa-r1 - Channel2.txt
- PLosOneData/EmgData/CM/EMG/12 - CM-voralp-aa-r1 - Channel3.txt
- PLosOneData/EmgData/CM/EMG/12 - CM-voralp-aa-r1 - Channel4.txt
- PLosOneData/EmgData/CM/EMG/12 - CM-voralp-aa-r1 - Channel5.txt
- PLosOneData/EmgData/CM/EMG/13 - CM-voral-isso-close-r1 - Channel1.txt
- PLosOneData/EmgData/CM/EMG/13 - CM-voral-isso-close-r1 - Channel2.txt
- PLosOneData/EmgData/CM/EMG/13 - CM-voral-isso-close-r1 - Channel3.txt
- PLosOneData/EmgData/CM/EMG/13 - CM-voral-isso-close-r1 - Channel4.txt
- PLosOneData/EmgData/CM/EMG/13 - CM-voral-isso-close-r1 - Channel5.txt
- PLosOneData/EmgData/CM/EMG/14 - CM-cnasal-u-r1 - Channel1.txt
- PLosOneData/EmgData/CM/EMG/14 - CM-cnasal-u-r1 - Channel2.txt
- PLosOneData/EmgData/CM/EMG/14 - CM-cnasal-u-r1 - Channel3.txt
- PLosOneData/EmgData/CM/EMG/14 - CM-cnasal-u-r1 - Channel4.txt
- PLosOneData/EmgData/CM/EMG/14 - CM-cnasal-u-r1 - Channel5.txt
- PLosOneData/EmgData/CM/EMG/15 - CM-vnf-un-r1 - Channel1.txt
- PLosOneData/EmgData/CM/EMG/15 - CM-vnf-un-r1 - Channel2.txt
- PLosOneData/EmgData/CM/EMG/15 - CM-vnf-un-r1 - Channel3.txt
- PLosOneData/EmgData/CM/EMG/15 - CM-vnf-un-r1 - Channel4.txt
- PLosOneData/EmgData/CM/EMG/15 - CM-vnf-un-r1 - Channel5.txt
- PLosOneData/EmgData/CM/EMG/16 - CM-voralp-a-r1 - Channel1.txt
- PLosOneData/EmgData/CM/EMG/16 - CM-voralp-a-r1 - Channel2.txt
- PLosOneData/EmgData/CM/EMG/16 - CM-voralp-a-r1 - Channel3.txt
- PLosOneData/EmgData/CM/EMG/16 - CM-voralp-a-r1 - Channel4.txt
- PLosOneData/EmgData/CM/EMG/16 - CM-voralp-a-r1 - Channel5.txt
- PLosOneData/EmgData/CM/EMG/17 - CM-cnasal-i-r1 - Channel1.txt
- PLosOneData/EmgData/CM/EMG/17 - CM-cnasal-i-r1 - Channel2.txt
- PLosOneData/EmgData/CM/EMG/17 - CM-cnasal-i-r1 - Channel3.txt
- PLosOneData/EmgData/CM/EMG/17 - CM-cnasal-i-r1 - Channel4.txt
- PLosOneData/EmgData/CM/EMG/17 - CM-cnasal-i-r1 - Channel5.txt
- PLosOneData/EmgData/CM/EMG/18 - CM-vnp-un-r1 - Channel1.txt
- PLosOneData/EmgData/CM/EMG/18 - CM-vnp-un-r1 - Channel2.txt
- PLosOneData/EmgData/CM/EMG/18 - CM-vnp-un-r1 - Channel3.txt
- PLosOneData/EmgData/CM/EMG/18 - CM-vnp-un-r1 - Channel4.txt
- PLosOneData/EmgData/CM/EMG/18 - CM-vnp-un-r1 - Channel5.txt
- PLosOneData/EmgData/CM/EMG/19 - CM-vnp-en-r1 - Channel1.txt
- PLosOneData/EmgData/CM/EMG/19 - CM-vnp-en-r1 - Channel2.txt
- PLosOneData/EmgData/CM/EMG/19 - CM-vnp-en-r1 - Channel3.txt
- PLosOneData/EmgData/CM/EMG/19 - CM-vnp-en-r1 - Channel4.txt
- PLosOneData/EmgData/CM/EMG/19 - CM-vnp-en-r1 - Channel5.txt
- PLosOneData/EmgData/CM/EMG/2 - CM-cnasal-a-r1 - Channel1.txt
- PLosOneData/EmgData/CM/EMG/2 - CM-cnasal-a-r1 - Channel2.txt
- PLosOneData/EmgData/CM/EMG/2 - CM-cnasal-a-r1 - Channel3.txt
- PLosOneData/EmgData/CM/EMG/2 - CM-cnasal-a-r1 - Channel4.txt
- PLosOneData/EmgData/CM/EMG/2 - CM-cnasal-a-r1 - Channel5.txt
- PLosOneData/EmgData/CM/EMG/20 - CM-voralp-o-r1 - Channel1.txt
- PLosOneData/EmgData/CM/EMG/20 - CM-voralp-o-r1 - Channel2.txt
- PLosOneData/EmgData/CM/EMG/20 - CM-voralp-o-r1 - Channel3.txt
- PLosOneData/EmgData/CM/EMG/20 - CM-voralp-o-r1 - Channel4.txt
- PLosOneData/EmgData/CM/EMG/20 - CM-voralp-o-r1 - Channel5.txt
- PLosOneData/EmgData/CM/EMG/21 - CM-vnasal-iso-open-r1 - Channel1.txt
- PLosOneData/EmgData/CM/EMG/21 - CM-vnasal-iso-open-r1 - Channel2.txt
- PLosOneData/EmgData/CM/EMG/21 - CM-vnasal-iso-open-r1 - Channel3.txt
- PLosOneData/EmgData/CM/EMG/21 - CM-vnasal-iso-open-r1 - Channel4.txt
- PLosOneData/EmgData/CM/EMG/21 - CM-vnasal-iso-open-r1 - Channel5.txt
- PLosOneData/EmgData/CM/EMG/22 - CM-voralp-u-r1 - Channel1.txt
- PLosOneData/EmgData/CM/EMG/22 - CM-voralp-u-r1 - Channel2.txt
- PLosOneData/EmgData/CM/EMG/22 - CM-voralp-u-r1 - Channel3.txt
- PLosOneData/EmgData/CM/EMG/22 - CM-voralp-u-r1 - Channel4.txt
- PLosOneData/EmgData/CM/EMG/22 - CM-voralp-u-r1 - Channel5.txt
- PLosOneData/EmgData/CM/EMG/23 - CM-voralp-i-r1 - Channel1.txt
- PLosOneData/EmgData/CM/EMG/23 - CM-voralp-i-r1 - Channel2.txt
- PLosOneData/EmgData/CM/EMG/23 - CM-voralp-i-r1 - Channel3.txt
- PLosOneData/EmgData/CM/EMG/23 - CM-voralp-i-r1 - Channel4.txt
- PLosOneData/EmgData/CM/EMG/23 - CM-voralp-i-r1 - Channel5.txt
- PLosOneData/EmgData/CM/EMG/24 - CM-cnasal-u-r2 - Channel1.txt
- PLosOneData/EmgData/CM/EMG/24 - CM-cnasal-u-r2 - Channel2.txt
- PLosOneData/EmgData/CM/EMG/24 - CM-cnasal-u-r2 - Channel3.txt
- PLosOneData/EmgData/CM/EMG/24 - CM-cnasal-u-r2 - Channel4.txt
- PLosOneData/EmgData/CM/EMG/24 - CM-cnasal-u-r2 - Channel5.txt
- PLosOneData/EmgData/CM/EMG/25 - CM-vnp-in-r1 - Channel1.txt
- PLosOneData/EmgData/CM/EMG/25 - CM-vnp-in-r1 - Channel2.txt
- PLosOneData/EmgData/CM/EMG/25 - CM-vnp-in-r1 - Channel3.txt
- PLosOneData/EmgData/CM/EMG/25 - CM-vnp-in-r1 - Channel4.txt
- PLosOneData/EmgData/CM/EMG/25 - CM-vnp-in-r1 - Channel5.txt
- PLosOneData/EmgData/CM/EMG/26 - CM-voral-isso-close-r2 - Channel1.txt
- PLosOneData/EmgData/CM/EMG/26 - CM-voral-isso-close-r2 - Channel2.txt
- PLosOneData/EmgData/CM/EMG/26 - CM-voral-isso-close-r2 - Channel3.txt
- PLosOneData/EmgData/CM/EMG/26 - CM-voral-isso-close-r2 - Channel4.txt
- PLosOneData/EmgData/CM/EMG/26 - CM-voral-isso-close-r2 - Channel5.txt
- PLosOneData/EmgData/CM/EMG/27 - CM-vnp-un-r2 - Channel1.txt
- PLosOneData/EmgData/CM/EMG/27 - CM-vnp-un-r2 - Channel2.txt
- PLosOneData/EmgData/CM/EMG/27 - CM-vnp-un-r2 - Channel3.txt
- PLosOneData/EmgData/CM/EMG/27 - CM-vnp-un-r2 - Channel4.txt
- PLosOneData/EmgData/CM/EMG/27 - CM-vnp-un-r2 - Channel5.txt
- PLosOneData/EmgData/CM/EMG/28 - CM-voralp-aa-r2 - Channel1.txt
- PLosOneData/EmgData/CM/EMG/28 - CM-voralp-aa-r2 - Channel2.txt
- PLosOneData/EmgData/CM/EMG/28 - CM-voralp-aa-r2 - Channel3.txt
- PLosOneData/EmgData/CM/EMG/28 - CM-voralp-aa-r2 - Channel4.txt
- PLosOneData/EmgData/CM/EMG/28 - CM-voralp-aa-r2 - Channel5.txt
- PLosOneData/EmgData/CM/EMG/29 - CM-voralp-u-r2 - Channel1.txt
- PLosOneData/EmgData/CM/EMG/29 - CM-voralp-u-r2 - Channel2.txt
- PLosOneData/EmgData/CM/EMG/29 - CM-voralp-u-r2 - Channel3.txt
- PLosOneData/EmgData/CM/EMG/29 - CM-voralp-u-r2 - Channel4.txt
- PLosOneData/EmgData/CM/EMG/29 - CM-voralp-u-r2 - Channel5.txt
- PLosOneData/EmgData/CM/EMG/3 - CM-vnasal-iso-r1 - Channel1.txt
- PLosOneData/EmgData/CM/EMG/3 - CM-vnasal-iso-r1 - Channel2.txt
- PLosOneData/EmgData/CM/EMG/3 - CM-vnasal-iso-r1 - Channel3.txt
- PLosOneData/EmgData/CM/EMG/3 - CM-vnasal-iso-r1 - Channel4.txt
- PLosOneData/EmgData/CM/EMG/3 - CM-vnasal-iso-r1 - Channel5.txt
- PLosOneData/EmgData/CM/EMG/30 - CM-vnp-en-r2 - Channel1.txt
- PLosOneData/EmgData/CM/EMG/30 - CM-vnp-en-r2 - Channel2.txt
- PLosOneData/EmgData/CM/EMG/30 - CM-vnp-en-r2 - Channel3.txt
- PLosOneData/EmgData/CM/EMG/30 - CM-vnp-en-r2 - Channel4.txt
- PLosOneData/EmgData/CM/EMG/30 - CM-vnp-en-r2 - Channel5.txt
- PLosOneData/EmgData/CM/EMG/31 - CM-voralp-a-r2 - Channel1.txt
- PLosOneData/EmgData/CM/EMG/31 - CM-voralp-a-r2 - Channel2.txt
- PLosOneData/EmgData/CM/EMG/31 - CM-voralp-a-r2 - Channel3.txt
- PLosOneData/EmgData/CM/EMG/31 - CM-voralp-a-r2 - Channel4.txt
- PLosOneData/EmgData/CM/EMG/31 - CM-voralp-a-r2 - Channel5.txt
- PLosOneData/EmgData/CM/EMG/32 - CM-vnp-an-r2 - Channel1.txt
- PLosOneData/EmgData/CM/EMG/32 - CM-vnp-an-r2 - Channel2.txt
- PLosOneData/EmgData/CM/EMG/32 - CM-vnp-an-r2 - Channel3.txt
- PLosOneData/EmgData/CM/EMG/32 - CM-vnp-an-r2 - Channel4.txt
- PLosOneData/EmgData/CM/EMG/32 - CM-vnp-an-r2 - Channel5.txt
- PLosOneData/EmgData/CM/EMG/33 - CM-voralp-o-r2 - Channel1.txt
- PLosOneData/EmgData/CM/EMG/33 - CM-voralp-o-r2 - Channel2.txt
- PLosOneData/EmgData/CM/EMG/33 - CM-voralp-o-r2 - Channel3.txt
- PLosOneData/EmgData/CM/EMG/33 - CM-voralp-o-r2 - Channel4.txt
- PLosOneData/EmgData/CM/EMG/33 - CM-voralp-o-r2 - Channel5.txt
- PLosOneData/EmgData/CM/EMG/34 - CM-vnf-un-r2 - Channel1.txt
- PLosOneData/EmgData/CM/EMG/34 - CM-vnf-un-r2 - Channel2.txt
- PLosOneData/EmgData/CM/EMG/34 - CM-vnf-un-r2 - Channel3.txt
- PLosOneData/EmgData/CM/EMG/34 - CM-vnf-un-r2 - Channel4.txt
- PLosOneData/EmgData/CM/EMG/34 - CM-vnf-un-r2 - Channel5.txt
- PLosOneData/EmgData/CM/EMG/35 - CM-vnasal-iso-open-r2 - Channel1.txt
- PLosOneData/EmgData/CM/EMG/35 - CM-vnasal-iso-open-r2 - Channel2.txt
- PLosOneData/EmgData/CM/EMG/35 - CM-vnasal-iso-open-r2 - Channel3.txt
- PLosOneData/EmgData/CM/EMG/35 - CM-vnasal-iso-open-r2 - Channel4.txt
- PLosOneData/EmgData/CM/EMG/35 - CM-vnasal-iso-open-r2 - Channel5.txt
- PLosOneData/EmgData/CM/EMG/36 - CM-voralp-oo-r1 - Channel1.txt
- PLosOneData/EmgData/CM/EMG/36 - CM-voralp-oo-r1 - Channel2.txt
- PLosOneData/EmgData/CM/EMG/36 - CM-voralp-oo-r1 - Channel3.txt
- PLosOneData/EmgData/CM/EMG/36 - CM-voralp-oo-r1 - Channel4.txt
- PLosOneData/EmgData/CM/EMG/36 - CM-voralp-oo-r1 - Channel5.txt
- PLosOneData/EmgData/CM/EMG/37 - CM-vorapl-e-r2 - Channel1.txt
- PLosOneData/EmgData/CM/EMG/37 - CM-vorapl-e-r2 - Channel2.txt
- PLosOneData/EmgData/CM/EMG/37 - CM-vorapl-e-r2 - Channel3.txt
- PLosOneData/EmgData/CM/EMG/37 - CM-vorapl-e-r2 - Channel4.txt
- PLosOneData/EmgData/CM/EMG/37 - CM-vorapl-e-r2 - Channel5.txt
- PLosOneData/EmgData/CM/EMG/38 - CM-vnp-on-r1 - Channel1.txt
- PLosOneData/EmgData/CM/EMG/38 - CM-vnp-on-r1 - Channel2.txt
- PLosOneData/EmgData/CM/EMG/38 - CM-vnp-on-r1 - Channel3.txt
- PLosOneData/EmgData/CM/EMG/38 - CM-vnp-on-r1 - Channel4.txt
- PLosOneData/EmgData/CM/EMG/38 - CM-vnp-on-r1 - Channel5.txt
- PLosOneData/EmgData/CM/EMG/39 - CM-vnf-in-r1 - Channel1.txt
- PLosOneData/EmgData/CM/EMG/39 - CM-vnf-in-r1 - Channel2.txt
- PLosOneData/EmgData/CM/EMG/39 - CM-vnf-in-r1 - Channel3.txt
- PLosOneData/EmgData/CM/EMG/39 - CM-vnf-in-r1 - Channel4.txt
- PLosOneData/EmgData/CM/EMG/39 - CM-vnf-in-r1 - Channel5.txt
- PLosOneData/EmgData/CM/EMG/4 - CM-vnf-an-r2 - Channel1.txt
- PLosOneData/EmgData/CM/EMG/4 - CM-vnf-an-r2 - Channel2.txt
- PLosOneData/EmgData/CM/EMG/4 - CM-vnf-an-r2 - Channel3.txt
- PLosOneData/EmgData/CM/EMG/4 - CM-vnf-an-r2 - Channel4.txt
- PLosOneData/EmgData/CM/EMG/4 - CM-vnf-an-r2 - Channel5.txt
- PLosOneData/EmgData/CM/EMG/40 - CM-cnasal-i-r2 - Channel1.txt
- PLosOneData/EmgData/CM/EMG/40 - CM-cnasal-i-r2 - Channel2.txt
- PLosOneData/EmgData/CM/EMG/40 - CM-cnasal-i-r2 - Channel3.txt
- PLosOneData/EmgData/CM/EMG/40 - CM-cnasal-i-r2 - Channel4.txt
- PLosOneData/EmgData/CM/EMG/40 - CM-cnasal-i-r2 - Channel5.txt
- PLosOneData/EmgData/CM/EMG/41 - CM-vnf-an-r1 - Channel1.txt
- PLosOneData/EmgData/CM/EMG/41 - CM-vnf-an-r1 - Channel2.txt
- PLosOneData/EmgData/CM/EMG/41 - CM-vnf-an-r1 - Channel3.txt
- PLosOneData/EmgData/CM/EMG/41 - CM-vnf-an-r1 - Channel4.txt
- PLosOneData/EmgData/CM/EMG/41 - CM-vnf-an-r1 - Channel5.txt
- PLosOneData/EmgData/CM/EMG/42 - CM-voralp-i-r2 - Channel1.txt
- PLosOneData/EmgData/CM/EMG/42 - CM-voralp-i-r2 - Channel2.txt
- PLosOneData/EmgData/CM/EMG/42 - CM-voralp-i-r2 - Channel3.txt
- PLosOneData/EmgData/CM/EMG/42 - CM-voralp-i-r2 - Channel4.txt
[truncated: 2,029 more entries]
