# Supplementary material for: Detecting Nasal Vowels in Speech Interfaces Based on Surface Electromyography
Source: PLoS One. 2015 Jun 12;10(6):e0127040. doi: 10.1371/journal.pone.0127040 (PMC4466523; doi:10.1371/journal.pone.0127040)
Supplement: S1 Data — (ZIP) [file pone.0127040.s001.zip › PLosOneData/aligned/CM/CM-vnp-an-r1-ALIGNED.txt]

   0.0000000e+00   5.2739064e-01  -7.1313689e-01   3.5353382e+00   4.5519376e-02   5.7657876e-01   1.1076382e+00
   1.6666667e-03   5.2102578e-01  -3.0346251e-02   2.2456226e+00   1.3352350e+00   2.7311626e-01   6.5244439e-01
   3.3333333e-03   5.1471222e-01  -8.6486815e-01   1.2138500e-01   8.0417564e-01   7.2831002e-01  -4.0967438e-01
   5.0000000e-03   5.0844318e-01  -9.4073377e-01  -3.0649713e+00  -1.8207750e-01   1.2593694e+00  -5.6140564e-01
   6.6666667e-03   5.0221189e-01  -4.8554001e-01  -1.8511213e+00   5.7657876e-01   2.0938913e+00   9.5590690e-01
   8.3333333e-03   4.9601179e-01  -4.0967438e-01   1.2138500e-01   2.7311626e-01   1.0317725e+00   1.2138500e-01
   1.0000000e-02   4.8983681e-01  -1.2441963e+00   7.2831002e-01  -3.0346251e-02  -1.3200619e+00  -6.3727127e-01
   1.1666667e-02   4.8368160e-01  -1.2441963e+00   2.7311626e-01  -3.0346251e-02  -2.0787182e+00  -7.8900252e-01
   1.3333333e-02   4.7754166e-01  -1.6235244e+00   2.7311626e-01  -1.8207750e-01  -1.1683307e+00  -4.8554001e-01
   1.5000000e-02   4.7141363e-01  -8.6486815e-01  -4.0967438e-01   1.2138500e-01  -1.8207750e-01  -3.7477620e+00
   1.6666667e-02   4.6529539e-01  -3.3380876e-01   4.2484751e-01   5.7657876e-01   8.8004127e-01   8.0417564e-01
   1.8333333e-02   4.5918623e-01   4.5519376e-02  -1.0165994e+00   4.2484751e-01   5.0071314e-01   2.3973538e+00
   2.0000000e-02   4.5308697e-01  -6.3727127e-01  -1.1683307e+00   4.5519376e-02  -1.0924650e+00   6.5244439e-01
   2.1666667e-02   4.4700008e-01  -2.5794313e-01  -1.8207750e-01   1.2138500e-01   4.5519376e-02   8.0417564e-01
   2.3333333e-02   4.4078895e-01   1.1835038e+00   2.0180257e+00  -2.5794313e-01   9.5590690e-01   1.0317725e+00
   2.5000000e-02   4.3462095e-01   8.0417564e-01   1.6386975e+00  -4.0967438e-01   2.7311626e-01   3.4898188e-01
   2.6666667e-02   4.2850479e-01   4.5519376e-02   2.7311626e-01  -4.0967438e-01  -4.0967438e-01  -3.0346251e-02
   2.8333333e-02   4.2245007e-01   1.1835038e+00   4.5519376e-02  -3.0346251e-02  -1.0621188e-01   9.5590690e-01
   3.0000000e-02   4.1646725e-01   2.6249507e+00   4.2484751e-01   4.5519376e-02  -1.8207750e-01   1.9725063e-01
   3.1666667e-02   4.1056768e-01   1.6386975e+00  -1.8207750e-01  -1.0621188e-01  -1.0165994e+00  -2.0028525e+00
   3.3333333e-02   4.0476353e-01   5.0071314e-01  -1.2441963e+00   5.0071314e-01   2.7311626e-01  -2.0028525e+00
   3.5000000e-02   3.9906765e-01  -7.1313689e-01  -1.0924650e+00  -3.0346251e-02  -7.8900252e-01  -2.2304494e+00
   3.6666667e-02   3.9349356e-01  -3.0346251e-02  -5.6140564e-01   4.5519376e-02   5.0071314e-01  -5.6140564e-01
   3.8333333e-02   3.8805533e-01   3.4898188e-01   8.0417564e-01   1.9725063e-01   1.5628319e+00   1.9725063e-01
   4.0000000e-02   3.8276741e-01   8.0417564e-01   7.2831002e-01   1.2138500e-01   1.3352350e+00   9.5590690e-01
   4.1666667e-02   3.3589262e-01   8.8004127e-01   1.3352350e+00   1.2138500e-01  -2.5794313e-01   1.0317725e+00
   4.3333333e-02   3.2870279e-01   8.0417564e-01   1.5628319e+00   1.2138500e-01   1.2138500e-01   1.1835038e+00
   4.5000000e-02   3.2766766e-01  -3.0346251e-02   9.5590690e-01  -5.6140564e-01   8.0417564e-01   8.0417564e-01
   4.6666667e-02   3.2691851e-01   1.1835038e+00   4.2484751e-01   4.5519376e-02   1.5628319e+00   1.7145632e+00
   4.8333333e-02   3.2644061e-01   2.7311626e-01  -5.6140564e-01  -3.0346251e-02  -5.6140564e-01   3.4898188e-01
   5.0000000e-02   3.2621643e-01   1.2138500e-01  -1.3200619e+00  -1.0621188e-01  -1.7752557e+00  -1.1683307e+00
   5.1666667e-02   3.2622592e-01  -7.1313689e-01  -1.7752557e+00  -3.0346251e-02  -2.0787182e+00  -8.6486815e-01
   5.3333333e-02   3.2644674e-01  -1.8207750e-01  -1.3200619e+00   1.9725063e-01  -7.1313689e-01  -1.8207750e-01
   5.5000000e-02   3.2685459e-01  -1.8207750e-01  -2.7615088e+00   4.5519376e-02   4.5519376e-02  -1.8511213e+00
   5.6666667e-02   3.2742357e-01  -3.3380876e-01  -3.0649713e+00   4.2484751e-01   1.3352350e+00  -7.8900252e-01
   5.8333333e-02   3.2812655e-01  -4.0967438e-01  -2.5794313e-01   1.9725063e-01   1.0317725e+00   1.6386975e+00
   6.0000000e-02   3.2893557e-01  -1.4717932e+00  -6.3727127e-01  -1.8207750e-01  -4.8554001e-01   1.1835038e+00
   6.1666667e-02   3.2982227e-01   5.7657876e-01  -8.6486815e-01   2.7311626e-01  -3.3380876e-01  -4.0967438e-01
   6.3333333e-02   3.3075831e-01   1.4869663e+00   2.8525476e+00   6.5244439e-01   1.2138500e-01  -1.2441963e+00
   6.5000000e-02   3.3171589e-01   1.6386975e+00   4.7491882e+00   1.9725063e-01   2.1697569e+00  -6.3727127e-01
   6.6666667e-02   3.3358947e-01   1.1835038e+00   9.5590690e-01   4.5519376e-02   1.9421600e+00   1.0317725e+00
   6.8333333e-02   3.3443410e-01  -4.8554001e-01   1.8662944e+00  -1.8207750e-01   5.7657876e-01   1.3352350e+00
   7.0000000e-02   3.3508129e-01  -1.4717932e+00   1.7145632e+00   4.5519376e-02  -2.7615088e+00  -1.6993900e+00
   7.1666667e-02   3.3565577e-01  -2.5794313e-01   8.8004127e-01  -4.0967438e-01  -8.6486815e-01  -5.6140564e-01
   7.3333333e-02   3.3614295e-01   1.2138500e-01   4.2484751e-01  -8.6486815e-01  -7.8900252e-01   3.4898188e-01
   7.5000000e-02   3.3653078e-01   8.0417564e-01   9.5590690e-01  -2.5794313e-01  -3.3380876e-01   1.0317725e+00
   7.6666667e-02   3.3681021e-01   6.5244439e-01  -1.2441963e+00  -2.5794313e-01  -1.7752557e+00   4.5519376e-02
   7.8333333e-02   3.3697549e-01  -2.5794313e-01  -3.3380876e-01   5.0071314e-01   4.5519376e-02  -4.0967438e-01
   8.0000000e-02   3.3702443e-01  -4.0967438e-01  -1.1683307e+00  -2.5794313e-01  -1.8207750e-01   8.0417564e-01
   8.1666667e-02   3.3695875e-01   8.0417564e-01  -1.0165994e+00   1.2138500e-01   4.2484751e-01   8.0417564e-01
   8.3333333e-02   3.3678423e-01  -4.0967438e-01  -8.6486815e-01   1.2138500e-01   2.7311626e-01  -6.3727127e-01
   8.5000000e-02   3.3651093e-01  -3.0346251e-02  -2.0028525e+00  -1.0621188e-01   5.7657876e-01  -1.0924650e+00
   8.6666667e-02   3.3615322e-01  -1.5476588e+00  -2.0028525e+00   1.9725063e-01   8.0417564e-01  -1.0165994e+00
   8.8333333e-02   3.3572996e-01  -2.5794313e-01   5.7657876e-01  -3.0346251e-02   9.5590690e-01  -1.0621188e-01
   9.0000000e-02   3.3526438e-01   1.9725063e-01   3.4898188e-01   1.2138500e-01  -1.0621188e-01   1.1076382e+00
   9.1666667e-02   3.3478403e-01   2.7311626e-01   7.2831002e-01  -4.8554001e-01  -2.0028525e+00   1.8662944e+00
   9.3333333e-02   3.3432067e-01   1.1076382e+00  -8.6486815e-01   1.0317725e+00  -5.6140564e-01   8.0417564e-01
   9.5000000e-02   3.3391001e-01  -1.8207750e-01   1.6386975e+00   8.8004127e-01   2.5490851e+00  -2.5794313e-01
   9.6666667e-02   3.3359146e-01  -4.8554001e-01   3.4898188e-01   3.4898188e-01   2.4732194e+00  -4.0967438e-01
   9.8333333e-02   3.3340775e-01  -1.3200619e+00  -3.0346251e-02  -2.5794313e-01   2.7311626e-01  -4.8554001e-01
   1.0000000e-01   3.3340456e-01  -1.8207750e-01  -5.6140564e-01  -3.0346251e-02  -3.0649713e+00  -1.9269869e+00
   1.0166667e-01   3.3363003e-01   1.2138500e-01   8.8004127e-01   5.0071314e-01  -4.8554001e-01  -1.1683307e+00
   1.0333333e-01   3.3413423e-01   7.2831002e-01   7.2831002e-01   4.5519376e-02   2.0938913e+00  -3.0346251e-02
   1.0500000e-01   3.3485945e-01   1.4111007e+00  -7.1313689e-01  -5.6140564e-01   2.5490851e+00   2.7766819e+00
   1.0666667e-01   3.3594216e-01   1.1076382e+00   2.0938913e+00   5.7657876e-01   1.1835038e+00   9.5590690e-01
   1.0833333e-01   3.3748278e-01  -2.3063151e+00   5.7657876e-01  -2.5794313e-01  -2.6856432e+00  -1.8511213e+00
   1.1000000e-01   3.3953378e-01   5.7657876e-01  -1.6235244e+00  -1.8207750e-01  -2.9132401e+00  -2.0028525e+00
   1.1166667e-01   3.4214566e-01   4.5519376e-02  -3.5201651e+00  -4.8554001e-01  -1.6235244e+00  -1.8207750e-01
   1.1333333e-01   3.4536636e-01   1.2138500e-01  -1.4717932e+00  -3.0346251e-02   1.1076382e+00   3.5353382e+00
   1.1500000e-01   3.4924060e-01   3.4898188e-01   1.7904288e+00   5.7657876e-01   2.4732194e+00   4.2484751e-01
   1.1666667e-01   3.5380937e-01   1.2138500e-01   1.7904288e+00  -2.5794313e-01   7.2831002e-01  -9.4073377e-01
   1.1833333e-01   3.5910938e-01  -7.1313689e-01   1.8662944e+00   4.2484751e-01  -4.8554001e-01  -8.6486815e-01
   1.2000000e-01   3.6517251e-01   1.2138500e-01   1.3352350e+00   5.7657876e-01   2.7311626e-01  -4.8554001e-01
   1.2166667e-01   3.7202545e-01   7.2831002e-01   1.7145632e+00   6.5244439e-01   9.5590690e-01   5.0071314e-01
   1.2333333e-01   3.7968918e-01   8.8004127e-01   7.2831002e-01   1.9725063e-01  -3.3380876e-01  -2.5794313e-01
   1.2500000e-01   3.8817868e-01   1.3352350e+00  -1.0924650e+00  -9.4073377e-01  -1.1683307e+00  -4.0967438e-01
   1.2666667e-01   3.9750260e-01   5.0071314e-01  -5.6140564e-01  -4.8554001e-01  -2.4580463e+00   2.7311626e-01
   1.2833333e-01   4.0766301e-01  -7.1313689e-01  -6.3727127e-01  -4.8554001e-01  -6.3727127e-01  -6.3727127e-01
   1.3000000e-01   4.1865522e-01  -1.1683307e+00  -1.4717932e+00  -2.5794313e-01   4.5519376e-02   2.7311626e-01
   1.3166667e-01   4.3046767e-01  -6.3727127e-01  -1.2441963e+00  -2.5794313e-01  -2.1545838e+00   9.5590690e-01
   1.3333333e-01   4.4308187e-01  -6.3727127e-01  -1.3200619e+00   3.4898188e-01  -2.5794313e-01   1.2138500e-01
   1.3500000e-01   4.5647237e-01  -7.1313689e-01  -2.2304494e+00   1.2138500e-01   8.0417564e-01  -4.8554001e-01
   1.3666667e-01   4.7060691e-01   5.0071314e-01   4.2484751e-01  -2.5794313e-01   1.3352350e+00   1.1835038e+00
   1.3833333e-01   4.8544653e-01  -2.5794313e-01   3.1560101e+00   3.4898188e-01   8.0417564e-01   8.0417564e-01
   1.4000000e-01   5.0090109e-01  -1.0621188e-01   1.9725063e-01   2.7311626e-01   8.8004127e-01  -1.3959275e+00
   1.4166667e-01   5.1686557e-01  -4.0967438e-01   2.7311626e-01   5.0071314e-01   5.7657876e-01  -1.6993900e+00
   1.4333333e-01   5.3340308e-01   8.8004127e-01   2.0180257e+00   6.5244439e-01   5.7657876e-01  -4.8554001e-01
   1.4500000e-01   5.5045174e-01   1.1076382e+00  -1.4717932e+00   4.5519376e-02   1.4869663e+00   9.5590690e-01
   1.4666667e-01   5.6794392e-01  -1.0621188e-01  -1.0924650e+00   3.4898188e-01   2.7008163e+00   2.0938913e+00
   1.4833333e-01   5.8580689e-01  -1.2441963e+00   1.3352350e+00   1.2138500e-01   2.0938913e+00   1.4111007e+00
   1.5000000e-01   6.0396345e-01  -1.3959275e+00   2.0180257e+00   4.5519376e-02  -8.6486815e-01  -2.5794313e-01
   1.5166667e-01   6.2233267e-01   5.0071314e-01   1.5628319e+00   2.7311626e-01  -2.6856432e+00  -1.3959275e+00
   1.5333333e-01   6.4083069e-01   6.5244439e-01   6.5244439e-01   2.7311626e-01  -2.3063151e+00  -1.1683307e+00
   1.5500000e-01   6.5937152e-01   1.1076382e+00   2.7311626e-01   4.5519376e-02  -7.1313689e-01  -1.2441963e+00
   1.5666667e-01   6.7786797e-01   4.2484751e-01  -2.2304494e+00  -2.5794313e-01  -1.0924650e+00  -3.0346251e-02
   1.5833333e-01   6.9623246e-01   5.0071314e-01  -1.4717932e+00   3.4898188e-01   1.9725063e-01   3.4898188e-01
   1.6000000e-01   7.1437798e-01  -1.6993900e+00   1.9725063e-01  -1.0621188e-01  -1.8207750e-01   4.2484751e-01
   1.6166667e-01   7.3221903e-01   1.9725063e-01   2.7311626e-01  -1.8207750e-01   5.0071314e-01   1.9725063e-01
   1.6333333e-01   7.4967244e-01  -3.0346251e-02  -7.8900252e-01  -1.0924650e+00   1.2138500e-01   4.5519376e-02
   1.6500000e-01   7.6665831e-01  -5.6140564e-01  -5.6140564e-01  -7.8900252e-01   8.8004127e-01   9.5590690e-01
   1.6666667e-01   7.8310088e-01   3.4898188e-01   5.7657876e-01   3.4898188e-01   1.0317725e+00   1.1835038e+00
   1.6833333e-01   7.9892927e-01   3.4898188e-01   4.5519376e-02   8.8004127e-01   6.5244439e-01  -5.6140564e-01
   1.7000000e-01   8.1407836e-01  -4.0967438e-01  -9.4073377e-01   6.5244439e-01   2.0180257e+00  -5.6140564e-01
   1.7166667e-01   8.2848935e-01   2.7311626e-01   5.7657876e-01   4.5519376e-02   1.3352350e+00   1.9725063e-01
   1.7333333e-01   8.4211055e-01   1.1835038e+00   7.2831002e-01  -5.6140564e-01  -1.0924650e+00   1.9725063e-01
   1.7500000e-01   8.5489781e-01  -7.8900252e-01  -3.0346251e-02   4.5519376e-02  -1.0165994e+00   1.9725063e-01
   1.7666667e-01   8.6668866e-01   1.2138500e-01   1.1076382e+00   8.0417564e-01  -1.0621188e-01   7.2831002e-01
   1.7833333e-01   8.7758076e-01   1.2138500e-01   1.1076382e+00  -1.8207750e-01  -7.1313689e-01   1.0317725e+00
   1.8000000e-01   8.8757906e-01  -5.6140564e-01   1.3352350e+00  -1.1683307e+00  -1.2441963e+00   3.4898188e-01
   1.8166667e-01   8.9667415e-01  -3.3380876e-01  -7.8900252e-01   5.7657876e-01   3.4898188e-01  -1.8511213e+00
   1.8333333e-01   9.0486486e-01   5.0071314e-01  -1.8511213e+00   6.5244439e-01  -4.0967438e-01  -2.1545838e+00
   1.8500000e-01   9.1215836e-01   2.7311626e-01  -7.1313689e-01   4.5519376e-02  -1.8511213e+00  -1.0621188e-01
   1.8666667e-01   9.1857008e-01  -1.0621188e-01  -1.0621188e-01   1.2138500e-01  -1.0165994e+00   1.2138500e-01
   1.8833333e-01   9.2412354e-01   1.4869663e+00   1.1076382e+00   1.9725063e-01   6.5244439e-01   3.4898188e-01
   1.9000000e-01   9.2885015e-01   1.9725063e-01   2.7311626e-01   4.2484751e-01   1.4869663e+00  -3.3380876e-01
   1.9166667e-01   9.3278884e-01  -1.0621188e-01   5.0071314e-01  -1.8207750e-01   8.8004127e-01   4.2484751e-01
   1.9333333e-01   9.3598560e-01   4.5519376e-02   1.7145632e+00  -1.0621188e-01   1.1835038e+00   7.2831002e-01
   1.9500000e-01   9.3849298e-01   1.9725063e-01   5.0071314e-01  -1.8207750e-01   1.6386975e+00   8.8004127e-01
   1.9666667e-01   9.4036938e-01  -8.6486815e-01  -3.3380876e-01  -1.0924650e+00  -7.8900252e-01   1.1076382e+00
   1.9833333e-01   9.4167837e-01   1.9725063e-01   4.5519376e-02  -1.8207750e-01  -7.8900252e-01   2.4732194e+00
   2.0000000e-01   9.4248785e-01   3.4898188e-01  -7.1313689e-01   4.2484751e-01  -6.3727127e-01  -5.6140564e-01
   2.0166667e-01   9.4286915e-01  -4.0967438e-01  -3.8236276e+00   9.5590690e-01  -6.3727127e-01  -3.2167026e+00
   2.0333333e-01   9.4289606e-01   4.5519376e-02  -4.0967438e-01   5.0071314e-01   3.4898188e-01  -1.6235244e+00
   2.0500000e-01   9.4264379e-01  -8.6486815e-01   2.1697569e+00   1.2138500e-01   1.0317725e+00  -4.8554001e-01
   2.0666667e-01   9.4218789e-01  -8.6486815e-01  -1.8207750e-01   4.5519376e-02  -7.8900252e-01  -7.1313689e-01
   2.0833333e-01   9.4160315e-01   3.4898188e-01  -3.3380876e-01   6.5244439e-01   3.4898188e-01   5.7657876e-01
   2.1000000e-01   9.4096243e-01   4.2484751e-01   1.4869663e+00   7.2831002e-01   3.4898188e-01   1.9725063e-01
   2.1166667e-01   9.4027243e-01  -1.1683307e+00  -5.6140564e-01  -4.8554001e-01  -4.8554001e-01  -3.0346251e-02
   2.1333333e-01   9.3959224e-01   6.5244439e-01   2.7311626e-01  -3.3380876e-01  -3.3380876e-01   8.0417564e-01
   2.1500000e-01   9.3907329e-01   1.0317725e+00   1.1835038e+00  -4.8554001e-01   1.9725063e-01   5.0071314e-01
   2.1666667e-01   9.3877028e-01   2.5490851e+00   7.2831002e-01   3.4898188e-01   1.2593694e+00   2.7311626e-01
   2.1833333e-01   9.3872974e-01   1.6386975e+00   5.0071314e-01   5.0071314e-01  -3.0346251e-02  -7.8900252e-01
   2.2000000e-01   9.3898919e-01   1.9725063e-01   1.2138500e-01   6.5244439e-01   1.2138500e-01   2.7311626e-01
   2.2166667e-01   9.3957624e-01   1.4869663e+00   5.7657876e-01   5.7657876e-01   1.4869663e+00   1.1835038e+00
   2.2333333e-01   9.4050807e-01  -3.3380876e-01   8.0417564e-01  -1.8207750e-01   1.1835038e+00   1.3352350e+00
   2.2500000e-01   9.4179079e-01  -7.8900252e-01   1.2138500e-01  -5.6140564e-01  -4.8554001e-01   1.1835038e+00
   2.2666667e-01   9.4341906e-01  -1.3959275e+00  -6.3727127e-01  -2.5794313e-01  -1.3200619e+00  -2.5794313e-01
   2.2833333e-01   9.4537588e-01  -4.0967438e-01  -2.0028525e+00  -1.0621188e-01  -1.6235244e+00  -1.6235244e+00
   2.3000000e-01   9.4763245e-01  -1.0924650e+00  -1.3200619e+00  -5.6140564e-01  -1.0924650e+00  -1.7752557e+00
   2.3166667e-01   9.5014823e-01  -1.1683307e+00   4.5519376e-02  -3.3380876e-01  -6.3727127e-01  -3.3380876e-01
   2.3333333e-01   9.5287118e-01  -9.4073377e-01  -2.0028525e+00  -1.0621188e-01  -1.3200619e+00   7.2831002e-01
   2.3500000e-01   9.5573815e-01  -9.4073377e-01   5.7657876e-01   2.7311626e-01   1.9725063e-01   9.5590690e-01
   2.3666667e-01   9.5867540e-01  -7.1313689e-01   9.5590690e-01  -3.0346251e-02   1.1076382e+00   1.1076382e+00
   2.3833333e-01   9.6159935e-01   1.9725063e-01   1.0317725e+00   7.2831002e-01   1.1076382e+00   2.7311626e-01
   2.4000000e-01   9.6441738e-01   8.8004127e-01   4.2484751e-01   1.9725063e-01   1.2138500e-01  -8.6486815e-01
   2.4166667e-01   9.6702889e-01   1.2593694e+00   5.0071314e-01  -3.0346251e-02   9.5590690e-01   4.5519376e-02
   2.4333333e-01   9.6932641e-01   1.1076382e+00   4.2484751e-01  -1.0621188e-01   1.4869663e+00  -7.1313689e-01
   2.4500000e-01   9.7119692e-01  -1.2441963e+00   4.5519376e-02  -1.8207750e-01   5.7657876e-01  -5.6140564e-01
   2.4666667e-01   9.7252313e-01  -1.0621188e-01  -7.1313689e-01   5.7657876e-01  -4.8554001e-01   5.0071314e-01
   2.4833333e-01   9.7305138e-01   9.5590690e-01   1.2138500e-01   3.4898188e-01   4.2484751e-01   7.2831002e-01
   2.5000000e-01   9.7281399e-01  -1.8207750e-01  -2.8373744e+00  -1.8207750e-01   5.7657876e-01   1.2593694e+00
   2.5166667e-01   9.7169134e-01  -1.8207750e-01   3.4898188e-01   1.2138500e-01   1.9725063e-01   9.5590690e-01
   2.5333333e-01   9.6956517e-01  -4.0967438e-01   9.5590690e-01  -3.3380876e-01  -1.0924650e+00   1.2593694e+00
   2.5500000e-01   9.6632035e-01  -5.6140564e-01   1.1076382e+00   1.2138500e-01  -4.8554001e-01  -2.5794313e-01
   2.5666667e-01   9.6184657e-01   7.2831002e-01   1.5628319e+00   1.9725063e-01  -4.0967438e-01  -2.0028525e+00
   2.5833333e-01   9.5604008e-01   8.0417564e-01   8.0417564e-01   3.4898188e-01  -8.6486815e-01  -1.7752557e+00
   2.6000000e-01   9.4880538e-01  -1.0621188e-01  -8.6486815e-01  -1.8207750e-01  -3.3380876e-01   5.0071314e-01
   2.6166667e-01   9.4005681e-01  -8.6486815e-01  -2.3063151e+00  -4.8554001e-01   1.2138500e-01   1.1076382e+00
   2.6333333e-01   9.2972011e-01   5.0071314e-01  -3.0346251e-02  -2.5794313e-01   1.4869663e+00   1.0317725e+00
   2.6500000e-01   9.1773381e-01  -9.4073377e-01   2.1697569e+00  -2.5794313e-01   1.1835038e+00   1.4111007e+00
   2.6666667e-01   9.0405051e-01  -8.6486815e-01   8.8004127e-01  -3.3380876e-01  -3.3380876e-01  -4.8554001e-01
   2.6833333e-01   8.8863797e-01   5.0071314e-01   6.5244439e-01   4.2484751e-01  -1.9269869e+00  -1.4717932e+00
   2.7000000e-01   8.7148007e-01   1.9421600e+00  -2.4580463e+00  -2.5794313e-01  -1.9269869e+00  -1.8511213e+00
   2.7166667e-01   8.5257752e-01   8.0417564e-01  -4.8554001e-01   1.2138500e-01   9.5590690e-01  -1.1683307e+00
   2.7333333e-01   8.3194834e-01  -8.6486815e-01   9.5590690e-01   2.7311626e-01   1.3352350e+00   5.7657876e-01
   2.7500000e-01   8.0962825e-01   4.5519376e-02   5.7657876e-01   4.2484751e-01  -7.1313689e-01  -1.0924650e+00
   2.7666667e-01   7.8567059e-01   1.4111007e+00  -1.8207750e-01  -1.0621188e-01   1.4111007e+00   4.2484751e-01
   2.7833333e-01   7.6014627e-01  -2.5794313e-01  -8.6486815e-01  -2.5794313e-01   9.5590690e-01   1.1835038e+00
   2.8000000e-01   7.3314324e-01  -1.8207750e-01  -3.0346251e-02   5.0071314e-01   8.0417564e-01   1.9421600e+00
   2.8166667e-01   7.0476587e-01  -8.6486815e-01   7.2831002e-01   6.5244439e-01   8.0417564e-01   1.1076382e+00
   2.8333333e-01   6.7506400e-01   4.2484751e-01   3.4898188e-01   6.5244439e-01  -7.8900252e-01  -1.6235244e+00
   2.8500000e-01   6.4420274e-01   2.7311626e-01   1.9725063e-01   1.2138500e-01  -2.3063151e+00  -7.1313689e-01
   2.8666667e-01   6.1238669e-01  -7.1313689e-01  -4.8554001e-01  -1.0621188e-01   9.5590690e-01   1.1835038e+00
   2.8833333e-01   5.7977543e-01   1.9725063e-01  -2.5339119e+00  -1.0621188e-01  -1.8207750e-01  -2.9891057e+00
   2.9000000e-01   5.4653784e-01  -2.5794313e-01   4.2484751e-01   4.5519376e-02   4.2484751e-01  -1.0924650e+00
   2.9166667e-01   5.1285029e-01   3.4898188e-01   2.0180257e+00  -3.3380876e-01  -1.0165994e+00   1.5628319e+00
   2.9333333e-01   4.7889472e-01  -8.6486815e-01   1.1076382e+00   1.9725063e-01   1.1835038e+00   1.7145632e+00
   2.9500000e-01   4.4485669e-01  -2.3821807e+00   8.8004127e-01  -7.8900252e-01  -1.2441963e+00   1.9725063e-01
   2.9666667e-01   4.1092332e-01   6.5244439e-01  -1.8511213e+00  -1.8207750e-01   1.8662944e+00   3.4898188e-01
   2.9833333e-01   3.7728121e-01   1.7904288e+00  -1.9269869e+00  -2.5794313e-01  -2.6097776e+00  -3.6718963e+00
   3.0000000e-01   3.4411439e-01  -1.0621188e-01   1.1835038e+00  -1.0621188e-01   1.2138500e-01   2.8525476e+00
   3.0166667e-01   3.1160217e-01   1.7904288e+00   5.0071314e-01   1.2138500e-01  -3.3380876e-01   1.1835038e+00
   3.0333333e-01   2.7991728e-01   4.2484751e-01   6.5244439e-01   5.0071314e-01   5.7657876e-01  -4.0967438e-01
   3.0500000e-01   2.4922381e-01   1.2138500e-01   4.2484751e-01  -3.0346251e-02   2.9284132e+00   1.9421600e+00
   3.0666667e-01   2.1967550e-01   2.7311626e-01   4.5519376e-02   1.2138500e-01   2.4732194e+00  -5.6140564e-01
   3.0833333e-01   1.9141398e-01  -1.8207750e-01  -1.7752557e+00   1.9725063e-01  -2.5794313e-01  -6.3727127e-01
   3.1000000e-01   1.6456732e-01  -2.5794313e-01  -2.5794313e-01   1.2138500e-01  -5.6140564e-01  -1.0621188e-01
   3.1166667e-01   1.3924862e-01  -1.5476588e+00  -3.3380876e-01  -4.8554001e-01  -2.0787182e+00  -4.9616120e+00
   3.1333333e-01   1.1555492e-01  -4.0967438e-01   4.2484751e-01  -3.3380876e-01  -1.1683307e+00  -3.0346251e-02
   3.1500000e-01   9.3566232e-02   2.7311626e-01  -3.3380876e-01   4.5519376e-02  -6.3727127e-01   4.4457257e+00
   3.1666667e-01   7.3344861e-02   4.5519376e-02   1.6386975e+00  -2.5794313e-01   5.0071314e-01   2.5490851e+00
   3.1833333e-01   5.4919632e-02  -3.3380876e-01   1.2593694e+00  -1.8207750e-01   1.1076382e+00   1.9725063e-01
   3.2000000e-01   3.8246798e-02   3.4898188e-01   1.2138500e-01  -5.6140564e-01  -1.1683307e+00  -3.1408369e+00
   3.2166667e-01   2.3431599e-02   1.1835038e+00  -2.5794313e-01   5.7657876e-01  -2.5794313e-01  -1.7752557e+00
   3.2333333e-01   1.0464126e-02  -1.0621188e-01  -3.0346251e-02   1.1076382e+00   3.4898188e-01   5.0071314e-01
   3.2500000e-01  -6.8360829e-04  -1.8511213e+00  -1.7752557e+00   2.7311626e-01   8.8004127e-01  -2.5794313e-01
   3.2666667e-01  -1.0056898e-02  -1.9269869e+00  -7.1313689e-01   1.2138500e-01  -1.9269869e+00  -1.0924650e+00
   3.2833333e-01  -1.7717358e-02  -6.3727127e-01   5.0071314e-01  -2.5794313e-01   4.5519376e-02  -1.8207750e-01
   3.3000000e-01  -2.3741726e-02   8.0417564e-01   7.2831002e-01   1.2138500e-01  -1.0621188e-01   2.1697569e+00
   3.3166667e-01  -2.8220472e-02  -1.5476588e+00  -9.4073377e-01   5.0071314e-01   1.5628319e+00   6.5244439e-01
   3.3333333e-01  -3.1256249e-02   5.0071314e-01  -4.0967438e-01   2.7311626e-01   9.5590690e-01  -1.8511213e+00
   3.3500000e-01  -3.2962202e-02   5.0071314e-01   6.5244439e-01  -1.0621188e-01  -3.0346251e-02  -1.0165994e+00
   3.3666667e-01  -3.3460173e-02   1.2138500e-01  -7.8900252e-01  -3.3380876e-01   2.7311626e-01   7.2831002e-01
   3.3833333e-01  -3.2878809e-02   3.4898188e-01  -2.6097776e+00  -3.0346251e-02  -1.6235244e+00   1.1835038e+00
   3.4000000e-01  -3.1351647e-02   2.3214882e+00   3.4898188e-01   3.4898188e-01  -1.8511213e+00   4.5519376e-02
   3.4166667e-01  -2.9015149e-02   1.4869663e+00   3.0042788e+00  -3.0346251e-02   1.2138500e-01  -1.1683307e+00
   3.4333333e-01  -2.6006768e-02  -3.3380876e-01   8.8004127e-01  -1.8207750e-01   3.4898188e-01  -2.1545838e+00
   3.4500000e-01  -2.2463054e-02  -1.2441963e+00  -3.0346251e-02  -4.8554001e-01   7.2831002e-01   1.1076382e+00
   3.4666667e-01  -1.8517815e-02   2.7311626e-01  -1.0165994e+00  -5.6140564e-01   9.5590690e-01   1.7904288e+00
   3.4833333e-01  -1.4300394e-02  -3.3380876e-01  -4.0967438e-01  -3.3380876e-01   1.2593694e+00   8.8004127e-01
   3.5000000e-01  -9.9340506e-03   1.9725063e-01   1.9725063e-01   1.9725063e-01   6.5244439e-01   1.4111007e+00
   3.5166667e-01  -5.5345018e-03   7.2831002e-01   4.2484751e-01  -2.5794313e-01  -1.7752557e+00  -2.3821807e+00
   3.5333333e-01  -1.2086134e-03   1.2138500e-01   1.1076382e+00   1.9725063e-01  -7.1313689e-01  -2.5339119e+00
   3.5500000e-01   2.8572065e-03   1.3352350e+00   1.3352350e+00   8.8004127e-01   6.5244439e-01   1.2138500e-01
   3.5666667e-01   6.6348388e-03  -2.5794313e-01   1.7904288e+00   3.4898188e-01   4.5519376e-02   1.8662944e+00
   3.5833333e-01   1.0088015e-02  -2.0028525e+00   1.3352350e+00   5.7657876e-01   6.5244439e-01   8.8004127e-01
   3.6000000e-01   1.3156147e-02  -1.6993900e+00  -1.8207750e-01  -1.0621188e-01  -2.5794313e-01  -4.8554001e-01
   3.6166667e-01   1.5790946e-02  -1.6993900e+00  -3.5960307e+00  -7.1313689e-01   1.9725063e-01   1.1835038e+00
   3.6333333e-01   1.7956530e-02   1.3352350e+00  -1.5476588e+00  -2.5794313e-01   1.9725063e-01  -4.0967438e-01
   3.6500000e-01   1.9629302e-02   7.2831002e-01  -8.6486815e-01   3.4898188e-01  -4.0967438e-01  -5.6140564e-01
   3.6666667e-01   2.0797651e-02   5.0071314e-01  -2.3821807e+00   2.7311626e-01   5.7657876e-01   5.7657876e-01
   3.6833333e-01   2.1461450e-02   4.5519376e-02   3.4594726e+00   4.2484751e-01   8.8004127e-01   3.4898188e-01
   3.7000000e-01   2.1631387e-02   1.3352350e+00   2.3973538e+00   9.5590690e-01   1.9421600e+00   8.8004127e-01
   3.7166667e-01   2.1328132e-02   1.1835038e+00   1.4869663e+00   2.7311626e-01   2.0180257e+00   1.2593694e+00
   3.7333333e-01   2.0581372e-02   8.0417564e-01   6.5244439e-01  -1.0621188e-01  -1.6235244e+00  -7.1313689e-01
   3.7500000e-01   1.9428721e-02   1.9421600e+00   6.5244439e-01  -4.0967438e-01  -4.2788214e+00  -2.7615088e+00
   3.7666667e-01   1.7914538e-02   8.0417564e-01  -8.6486815e-01  -3.3380876e-01  -3.3684338e+00  -2.3063151e+00
   3.7833333e-01   1.6088672e-02  -2.4580463e+00  -1.3200619e+00   5.0071314e-01  -6.3727127e-01   5.0071314e-01
   3.8000000e-01   1.4005167e-02  -2.4580463e+00  -1.1683307e+00  -1.2441963e+00   1.9725063e-01   1.9725063e-01
   3.8166667e-01   1.1720933e-02  -1.8207750e-01   1.2593694e+00  -5.6140564e-01   5.7657876e-01  -2.9891057e+00
   3.8333333e-01   9.2944357e-03   9.5590690e-01  -1.8207750e-01   1.2138500e-01   3.4898188e-01   1.2138500e-01
   3.8500000e-01   6.7843986e-03  -2.5794313e-01   1.2138500e-01   4.2484751e-01   1.5628319e+00   1.6386975e+00
   3.8666667e-01   4.2485725e-03   3.4898188e-01   1.2138500e-01  -1.8207750e-01   1.7904288e+00   1.3352350e+00
   3.8833333e-01   1.7425664e-03  -3.3380876e-01  -2.7615088e+00  -4.8554001e-01   2.0180257e+00   1.4869663e+00
   3.9000000e-01  -7.4079941e-04   2.7311626e-01  -1.1683307e+00   1.2138500e-01   6.5244439e-01   2.9284132e+00
   3.9166667e-01  -3.2488614e-03  -1.8511213e+00   1.7145632e+00   5.0071314e-01  -2.3063151e+00   1.5628319e+00
   3.9333333e-01  -5.5901261e-03   1.6386975e+00   2.6249507e+00   9.5590690e-01   8.0417564e-01  -1.6235244e+00
   3.9500000e-01  -7.7230698e-03   2.1697569e+00   5.7657876e-01   5.0071314e-01   3.6112038e+00  -1.9269869e+00
   3.9666667e-01  -9.6120089e-03   8.0417564e-01  -1.4717932e+00   4.2484751e-01   2.7008163e+00   4.5519376e-02
   3.9833333e-01  -1.1227549e-02   2.7311626e-01  -1.8511213e+00   4.5519376e-02  -1.8511213e+00   7.2831002e-01
   4.0000000e-01  -1.2546897e-02  -2.3821807e+00  -1.5476588e+00  -3.0346251e-02  -6.6306558e+00  -1.2441963e+00
   4.0166667e-01  -1.3554035e-02   1.9725063e-01   2.0938913e+00   1.9725063e-01  -1.2441963e+00  -1.6235244e+00
   4.0333333e-01  -1.4239762e-02  -2.5794313e-01   1.7145632e+00   2.7311626e-01   2.8525476e+00  -1.0924650e+00
   4.0500000e-01  -1.4601600e-02  -7.8900252e-01  -1.8207750e-01   4.5519376e-02   7.2831002e-01  -3.0346251e-02
   4.0666667e-01  -1.4643587e-02  -1.3200619e+00   5.7657876e-01  -4.0967438e-01  -3.2925682e+00  -1.0924650e+00
   4.0833333e-01  -1.4375944e-02  -9.4073377e-01  -1.8207750e-01   5.0071314e-01  -1.2441963e+00   9.5590690e-01
   4.1000000e-01  -1.3814655e-02   1.0317725e+00  -1.6235244e+00  -2.5794313e-01  -2.0028525e+00   2.4732194e+00
   4.1166667e-01  -1.2980937e-02   2.7311626e-01  -7.8900252e-01   4.2484751e-01   6.5244439e-01   1.1835038e+00
   4.1333333e-01  -1.1900657e-02   3.4898188e-01   1.3352350e+00   4.5519376e-02   1.4869663e+00  -9.4073377e-01
   4.1500000e-01  -1.0603660e-02   4.5519376e-02  -6.3727127e-01  -1.8207750e-01   1.1835038e+00  -1.8207750e-01
   4.1666667e-01  -9.1230706e-03   4.2484751e-01  -3.2167026e+00  -4.8554001e-01   1.7145632e+00  -6.3727127e-01
   4.1833333e-01  -7.4945452e-03   5.0071314e-01   1.5628319e+00  -4.0967438e-01   4.8250539e+00   4.2484751e-01
   4.2000000e-01  -5.7555129e-03  -3.3380876e-01   1.4111007e+00  -1.0924650e+00  -1.8207750e-01   1.4111007e+00
   4.2166667e-01  -3.9444091e-03   7.2831002e-01   4.5519376e-02  -2.5794313e-01  -4.8857464e+00   1.7145632e+00
   4.2333333e-01  -2.0999184e-03  -1.0165994e+00   7.2831002e-01   1.1835038e+00  -2.4580463e+00  -2.9891057e+00
   4.2500000e-01  -2.6024007e-04  -3.0346251e-02  -1.0621188e-01   9.5590690e-01  -1.0924650e+00  -5.0374776e+00
   4.2666667e-01   1.3473395e-03   1.9725063e-01  -1.3200619e+00   7.2831002e-01   1.8662944e+00  -1.2441963e+00
   4.2833333e-01   2.8372912e-03   4.5519376e-02   1.0317725e+00  -3.0346251e-02   4.4457257e+00   3.0042788e+00
   4.3000000e-01   4.2118016e-03  -1.0924650e+00  -1.1683307e+00  -6.3727127e-01   1.2593694e+00   3.3077413e+00
   4.3166667e-01   5.4456807e-03  -2.1545838e+00  -2.3821807e+00  -4.0967438e-01  -5.2650745e+00  -1.8207750e-01
   4.3333333e-01   6.5176312e-03  -2.5339119e+00  -1.7752557e+00  -1.0621188e-01  -3.2167026e+00  -1.3200619e+00
   4.3500000e-01   8.6675427e-04  -4.0967438e-01   8.0417564e-01   5.0071314e-01   1.2138500e-01  -8.6486815e-01
   4.3666667e-01   1.7065504e-03   2.8525476e+00   2.1697569e+00   4.5519376e-02   8.8004127e-01  -1.0621188e-01
   4.3833333e-01   2.5021431e-03   2.7766819e+00   3.2318757e+00   1.2138500e-01   5.0071314e-01   1.2138500e-01
   4.4000000e-01   3.2373622e-03  -1.8207750e-01   2.3214882e+00  -3.3380876e-01   3.6870695e+00   1.3352350e+00
   4.4166667e-01   3.8974283e-03   5.7657876e-01   2.7311626e-01  -4.8554001e-01   4.0663976e+00   2.7766819e+00
   4.4333333e-01   4.4692365e-03   6.5244439e-01   1.9725063e-01  -5.6140564e-01   3.4898188e-01   2.0180257e+00
   4.4500000e-01   4.9416056e-03  -4.8554001e-01  -1.3200619e+00  -1.1683307e+00  -4.2029557e+00  -1.8207750e-01
   4.4666667e-01   5.3054862e-03  -3.3380876e-01  -2.3063151e+00   3.4898188e-01  -2.3063151e+00  -2.1545838e+00
   4.4833333e-01   5.5541248e-03   2.3973538e+00   9.5590690e-01   1.4111007e+00  -1.8207750e-01  -2.0787182e+00
   4.5000000e-01   5.6831814e-03  -2.5794313e-01   7.2831002e-01   1.1076382e+00  -8.6486815e-01  -2.0787182e+00
   4.5166667e-01   5.6907980e-03  -1.0165994e+00   1.9725063e-01   1.1835038e+00   9.5590690e-01  -6.3727127e-01
   4.5333333e-01   5.5776183e-03  -2.5794313e-01   1.1835038e+00   8.8004127e-01   1.1076382e+00   4.5519376e-02
   4.5500000e-01   5.3467572e-03  -3.3380876e-01   6.5244439e-01   1.9725063e-01   1.1835038e+00  -1.8207750e-01
   4.5666667e-01   5.0037217e-03   2.7311626e-01  -1.0621188e-01  -3.3380876e-01   1.9421600e+00   1.2593694e+00
   4.5833333e-01   4.5562860e-03   2.7311626e-01  -3.3380876e-01  -1.4717932e+00  -3.3380876e-01   2.9284132e+00
   4.6000000e-01   4.0143216e-03   1.3352350e+00   4.2484751e-01  -5.6140564e-01  -1.1683307e+00   1.7145632e+00
   4.6166667e-01   3.3895875e-03  -8.6486815e-01  -1.0621188e-01  -2.5794313e-01  -9.4073377e-01  -1.6993900e+00
   4.6333333e-01   2.6954847e-03  -5.6140564e-01  -9.4073377e-01  -2.5794313e-01  -1.0924650e+00  -1.8511213e+00
   4.6500000e-01   1.9467788e-03  -1.5476588e+00  -1.5476588e+00  -2.5794313e-01  -6.3727127e-01  -1.8207750e-01
   4.6666667e-01   1.1592975e-03  -1.0621188e-01  -1.3200619e+00  -1.0621188e-01   4.5519376e-02  -1.0621188e-01
   4.6833333e-01   3.4960824e-04   2.7311626e-01  -7.1313689e-01  -1.8207750e-01   1.2138500e-01   1.2138500e-01
   4.7000000e-01  -5.5747277e-04  -1.8207750e-01  -3.3380876e-01   1.9725063e-01   8.8004127e-01   8.0417564e-01
   4.7166667e-01  -1.5079727e-03   8.8004127e-01   9.5590690e-01   4.2484751e-01   1.5628319e+00   1.3352350e+00
   4.7333333e-01  -2.4107103e-03   3.4898188e-01   1.2138500e-01   3.4898188e-01   8.0417564e-01   1.0317725e+00
   4.7500000e-01  -3.2483576e-03  -2.5794313e-01   1.2138500e-01  -1.8207750e-01   1.2138500e-01   5.7657876e-01
   4.7666667e-01  -4.0051491e-03   1.3352350e+00  -3.0346251e-02   3.4898188e-01   2.7311626e-01   2.7311626e-01
   4.7833333e-01  -4.6671389e-03   4.2484751e-01  -4.0967438e-01   1.9725063e-01  -6.3727127e-01  -1.0165994e+00
   4.8000000e-01  -5.2224221e-03   1.9725063e-01   1.7145632e+00   2.7311626e-01   1.2138500e-01  -5.6140564e-01
   4.8166667e-01  -5.6613163e-03  -3.3380876e-01   4.2484751e-01   4.5519376e-02   1.9725063e-01  -8.6486815e-01
   4.8333333e-01  -5.9765020e-03  -2.5794313e-01   4.2484751e-01   1.9725063e-01  -1.1683307e+00  -8.6486815e-01
   4.8500000e-01  -6.1631202e-03  -8.6486815e-01   1.4869663e+00  -3.0346251e-02  -1.0924650e+00  -5.6140564e-01
   4.8666667e-01  -6.2188286e-03   1.3352350e+00   1.1076382e+00  -4.0967438e-01  -3.0346251e-02  -1.3200619e+00
   4.8833333e-01  -6.1438117e-03   2.7311626e-01   2.7311626e-01  -2.5794313e-01   6.5244439e-01   5.0071314e-01
   4.9000000e-01  -5.9407518e-03  -1.1683307e+00  -1.5476588e+00  -3.0346251e-02  -2.5794313e-01   2.1697569e+00
   4.9166667e-01  -5.6147560e-03  -1.2441963e+00  -4.8554001e-01   8.8004127e-01  -4.8554001e-01   1.9725063e-01
   4.9333333e-01  -5.1732446e-03  -2.5794313e-01   9.5590690e-01   1.1076382e+00  -1.0621188e-01  -1.2441963e+00
   4.9500000e-01  -4.6258016e-03   2.7311626e-01  -3.0346251e-02   8.8004127e-01   1.0317725e+00  -1.8207750e-01
   4.9666667e-01  -3.9839895e-03   1.0317725e+00  -7.1313689e-01  -2.5794313e-01   1.1835038e+00   5.7657876e-01
   4.9833333e-01  -3.2611324e-03   3.4898188e-01   4.5519376e-02  -5.6140564e-01   1.8662944e+00   8.0417564e-01
   5.0000000e-01  -2.4720697e-03   1.2593694e+00   6.5244439e-01  -2.5794313e-01   1.2593694e+00   2.0180257e+00
   5.0166667e-01  -1.6328843e-03  -1.2441963e+00  -1.4717932e+00  -1.0621188e-01  -7.1313689e-01   5.7657876e-01
   5.0333333e-01  -7.6061076e-04  -1.9269869e+00  -3.2167026e+00   1.2138500e-01  -2.3821807e+00  -3.3380876e-01
   5.0500000e-01   1.0390491e-04  -1.2441963e+00  -2.1545838e+00  -4.0967438e-01  -1.6993900e+00  -8.6486815e-01
   5.0666667e-01   8.3879804e-04   4.5519376e-02  -6.3727127e-01  -1.8207750e-01  -6.3727127e-01  -9.4073377e-01
   5.0833333e-01   1.5753879e-03  -4.0967438e-01   2.0938913e+00   2.7311626e-01  -2.5794313e-01  -7.8900252e-01
   5.1000000e-01   2.2972021e-03   1.9725063e-01   2.5490851e+00   8.8004127e-01   1.2138500e-01  -3.0346251e-02
   5.1166667e-01   2.9876526e-03   9.5590690e-01   1.9421600e+00   5.0071314e-01  -4.8554001e-01  -4.0967438e-01
   5.1333333e-01   3.6304120e-03   6.5244439e-01  -1.0165994e+00   2.7311626e-01  -5.6140564e-01  -2.5794313e-01
   5.1500000e-01   4.2097941e-03   2.7311626e-01   1.9725063e-01   1.2138500e-01   1.1076382e+00   1.9725063e-01
   5.1666667e-01   4.7111316e-03   5.7657876e-01   2.3214882e+00  -3.0346251e-02   1.7904288e+00   8.0417564e-01
   5.1833333e-01   5.1211410e-03   1.4111007e+00   3.4898188e-01  -1.0621188e-01   1.2593694e+00   6.5244439e-01
   5.2000000e-01   5.4282671e-03   1.9421600e+00  -2.5794313e-01  -1.0621188e-01  -4.0967438e-01  -1.2441963e+00
   5.2166667e-01   5.6229999e-03   1.2593694e+00   1.0317725e+00  -4.0967438e-01  -6.3727127e-01  -1.1683307e+00
   5.2333333e-01   5.6981535e-03   1.2138500e-01   7.2831002e-01  -3.3380876e-01   1.2138500e-01   2.7311626e-01
   5.2500000e-01   5.6491034e-03  -8.6486815e-01  -9.4073377e-01  -4.0967438e-01   5.0071314e-01   5.0071314e-01
   5.2666667e-01   5.4739733e-03  -1.7752557e+00  -2.4580463e+00  -4.0967438e-01  -4.0967438e-01  -4.0967438e-01
   5.2833333e-01   5.1737660e-03  -4.0967438e-01  -1.6993900e+00   4.2484751e-01   2.7311626e-01   1.9725063e-01
   5.3000000e-01   4.7524363e-03  -1.0621188e-01  -2.8373744e+00   1.9725063e-01   1.1076382e+00   1.2593694e+00
   5.3166667e-01   4.2169009e-03   4.5519376e-02  -4.4305526e+00   5.7657876e-01   1.6386975e+00   1.1835038e+00
   5.3333333e-01   3.5769838e-03  -1.0621188e-01   1.7145632e+00   4.2484751e-01   1.1835038e+00  -3.0346251e-02
   5.3500000e-01   2.8452970e-03  -1.8207750e-01   3.9146663e+00  -1.0621188e-01  -7.8900252e-01  -5.6140564e-01
   5.3666667e-01   2.0370578e-03   3.4898188e-01   1.7145632e+00  -1.8207750e-01  -8.6486815e-01   3.4898188e-01
   5.3833333e-01   1.1698436e-03   8.0417564e-01   1.1835038e+00   1.2138500e-01   1.2138500e-01   4.2484751e-01
   5.4000000e-01   2.6329059e-04   3.4898188e-01  -1.2441963e+00  -3.0346251e-02   5.7657876e-01  -3.3380876e-01
   5.4166667e-01  -7.7493441e-04  -9.4073377e-01  -2.5794313e-01   5.7657876e-01  -9.4073377e-01  -4.0967438e-01
   5.4333333e-01  -1.8345210e-03   7.2831002e-01   6.5244439e-01  -3.0346251e-02  -1.1683307e+00  -9.4073377e-01
   5.4500000e-01  -2.8419331e-03  -1.8207750e-01   1.2593694e+00   4.5519376e-02  -1.0924650e+00  -1.6235244e+00
   5.4666667e-01  -3.7725977e-03  -2.5794313e-01   1.7904288e+00   2.7311626e-01  -3.3380876e-01   8.8004127e-01
   5.4833333e-01  -4.6028361e-03  -2.5794313e-01   2.7311626e-01  -3.0346251e-02  -3.0346251e-02   5.7657876e-01
   5.5000000e-01  -5.3102958e-03  -1.1683307e+00   7.2831002e-01   5.7657876e-01   4.2484751e-01   7.2831002e-01
   5.5166667e-01  -5.8743671e-03  -1.1683307e+00  -1.4717932e+00  -3.3380876e-01   1.2138500e-01  -1.1683307e+00
   5.5333333e-01  -6.2765743e-03  -9.4073377e-01  -2.0787182e+00   4.5519376e-02   2.7311626e-01   1.2138500e-01
   5.5500000e-01  -6.5009348e-03  -3.3380876e-01  -1.0924650e+00   1.9725063e-01   1.0317725e+00   8.8004127e-01
   5.5666667e-01  -6.5342789e-03  -4.0967438e-01  -1.0621188e-01  -5.6140564e-01  -4.8554001e-01  -3.3380876e-01
   5.5833333e-01  -6.3665233e-03   1.6386975e+00   1.2593694e+00   1.9725063e-01  -7.1313689e-01   5.7657876e-01
   5.6000000e-01  -5.9908921e-03   1.1835038e+00  -3.0346251e-02  -2.5794313e-01   4.5519376e-02   3.1560101e+00
   5.6166667e-01  -5.4040782e-03   1.9421600e+00   1.0317725e+00  -4.8554001e-01   3.4898188e-01   3.7629351e+00
   5.6333333e-01  -4.6063413e-03   1.5628319e+00   1.2138500e-01  -4.0967438e-01  -4.8554001e-01  -9.4073377e-01
   5.6500000e-01  -3.6015381e-03   5.7657876e-01   3.4898188e-01   1.0317725e+00   5.7657876e-01  -5.4168058e+00
   5.6666667e-01  -2.3970797e-03  -7.1313689e-01  -3.0346251e-02   1.4869663e+00   1.1076382e+00  -2.7615088e+00
   5.6833333e-01  -1.0038156e-03  -7.8900252e-01   1.1835038e+00   1.6386975e+00   2.3214882e+00   1.0317725e+00
   5.7000000e-01   5.6415748e-04  -1.3200619e+00  -3.3684338e+00  -1.3959275e+00   3.4898188e-01   3.4898188e-01
   5.7166667e-01   2.2897625e-03  -1.7752557e+00  -2.2304494e+00  -7.1313689e-01  -1.9269869e+00  -1.0924650e+00
   5.7333333e-01   4.1532821e-03  -7.1313689e-01  -1.2441963e+00  -1.8207750e-01  -2.6856432e+00  -1.9269869e+00
   5.7500000e-01   6.1327699e-03  -3.3380876e-01   1.4869663e+00   1.5628319e+00  -5.6140564e-01   4.5519376e-02
   5.7666667e-01   8.1706020e-03   9.5590690e-01   6.5244439e-01   5.0071314e-01   5.0071314e-01   2.3214882e+00
   5.7833333e-01   1.0200960e-02   1.0317725e+00   5.0071314e-01  -1.1683307e+00   1.5628319e+00   2.7766819e+00
   5.8000000e-01   1.2289651e-02   1.4111007e+00   5.2802476e+00   1.6386975e+00   5.0071314e-01  -1.4717932e+00
   5.8166667e-01   1.4411956e-02   1.5628319e+00   3.7629351e+00   2.0180257e+00   1.9725063e-01  -1.3959275e+00
   5.8333333e-01   1.6543277e-02  -1.2441963e+00  -4.2029557e+00  -3.2167026e+00   5.7657876e-01  -6.3727127e-01
   5.8500000e-01   3.1607845e-02  -2.2304494e+00  -4.4305526e+00  -5.6140564e-01   3.1560101e+00   1.4869663e+00
   5.8666667e-01   3.3108040e-02  -7.1313689e-01   9.5590690e-01  -1.0621188e-01   1.0317725e+00   3.0801444e+00
   5.8833333e-01   3.4542224e-02   8.8004127e-01   2.0180257e+00   6.5244439e-01  -1.0621188e-01   3.3836070e+00
   5.9000000e-01   3.5934270e-02   4.2484751e-01   9.5590690e-01  -7.1313689e-01  -9.4073377e-01  -1.8207750e-01
   5.9166667e-01   3.7315404e-02  -4.8554001e-01  -1.8207750e-01  -1.8207750e-01  -7.8900252e-01  -1.8511213e+00
   5.9333333e-01   3.8724262e-02   1.2138500e-01  -6.3727127e-01   7.2831002e-01   1.3352350e+00  -1.6235244e+00
   5.9500000e-01   4.0206814e-02  -4.0967438e-01   1.3352350e+00  -8.6486815e-01  -2.5339119e+00  -8.6486815e-01
   5.9666667e-01   4.1816138e-02  -2.5794313e-01   2.5490851e+00   1.0317725e+00  -2.0028525e+00   1.9725063e-01
   5.9833333e-01   4.3612057e-02   7.2831002e-01  -8.6486815e-01   4.5519376e-02   1.2138500e-01   7.2831002e-01
   6.0000000e-01   4.5660630e-02  -6.3727127e-01  -3.0649713e+00  -1.8511213e+00  -1.0165994e+00   1.4111007e+00
   6.0166667e-01   4.8015247e-02  -4.0967438e-01  -5.1133432e+00  -8.6486815e-01   1.0317725e+00   1.9725063e-01
   6.0333333e-01   5.0767688e-02   5.7657876e-01   1.2593694e+00   1.2138500e-01   1.4111007e+00   6.5244439e-01
   6.0500000e-01   5.4001705e-02  -4.0967438e-01   2.6249507e+00   1.0317725e+00  -7.1313689e-01  -5.6140564e-01
   6.0666667e-01   5.7800912e-02  -1.8207750e-01   1.9725063e-01   1.1835038e+00  -7.1313689e-01  -1.6993900e+00
   6.0833333e-01   6.2250702e-02   2.7311626e-01  -1.0621188e-01   5.0071314e-01   5.0071314e-01  -1.0165994e+00
   6.1000000e-01   6.7437037e-02  -4.8554001e-01   6.5244439e-01   7.2831002e-01   1.2593694e+00   2.3973538e+00
   6.1166667e-01   7.3445185e-02  -7.1313689e-01   1.5628319e+00   1.0317725e+00  -4.2788214e+00  -1.7752557e+00
   6.1333333e-01   8.0358383e-02  -6.3727127e-01   4.5519376e-02  -1.7752557e+00  -1.3200619e+00  -1.2441963e+00
   6.1500000e-01   8.8256490e-02   4.5519376e-02  -1.8511213e+00  -4.8554001e-01   4.1422632e+00   1.1835038e+00
   6.1666667e-01   9.7214623e-02   4.5519376e-02  -3.0346251e-02  -4.8554001e-01  -4.0967438e-01  -3.3380876e-01
   6.1833333e-01   1.0730181e-01   1.2138500e-01   3.0801444e+00   1.2138500e-01  -8.6486815e-01  -9.4073377e-01
   6.2000000e-01   1.1857968e-01   1.2593694e+00   2.3973538e+00   9.5590690e-01   1.1835038e+00  -2.5794313e-01
   6.2166667e-01   1.3110119e-01  -1.8207750e-01  -6.3727127e-01  -3.3380876e-01  -4.0967438e-01  -1.1683307e+00
   6.2333333e-01   1.4490950e-01   1.9725063e-01  -1.3200619e+00  -2.5794313e-01  -7.1313689e-01  -3.3380876e-01
   6.2500000e-01   1.6003681e-01  -1.1683307e+00  -2.3063151e+00   5.0071314e-01   9.5590690e-01   1.4869663e+00
   6.2666667e-01   1.7650351e-01   2.7311626e-01   6.5244439e-01   5.7657876e-01   2.2456226e+00   8.8004127e-01
   6.2833333e-01   1.9431730e-01   2.7311626e-01   7.2831002e-01   2.7311626e-01   7.2831002e-01  -9.4073377e-01
   6.3000000e-01   2.1347255e-01   8.0417564e-01   1.9725063e-01   4.5519376e-02   5.0071314e-01   5.7657876e-01
   6.3166667e-01   2.3394982e-01  -2.5794313e-01   1.1076382e+00  -1.0621188e-01   5.7657876e-01   1.5628319e+00
   6.3333333e-01   2.5571553e-01  -4.8554001e-01   1.2138500e-01  -1.0621188e-01  -1.1683307e+00   4.2484751e-01
   6.3500000e-01   2.7872187e-01  -3.0346251e-02  -9.4073377e-01   4.5519376e-02  -2.0028525e+00   3.4898188e-01
   6.3666667e-01   3.0289876e-01  -1.0621188e-01  -1.5476588e+00  -1.0621188e-01  -1.5476588e+00  -3.3380876e-01
   6.3833333e-01   3.2816614e-01  -8.6486815e-01  -1.8511213e+00  -2.5794313e-01  -9.4073377e-01  -1.0621188e-01
   6.4000000e-01   3.5444516e-01   8.0417564e-01  -1.8207750e-01   5.7657876e-01   4.2484751e-01  -7.8900252e-01
   6.4166667e-01   3.8163422e-01   5.7657876e-01  -1.4717932e+00   1.2138500e-01  -1.8207750e-01  -7.8900252e-01
   6.4333333e-01   4.0961995e-01   6.5244439e-01   5.7657876e-01   1.2138500e-01  -4.0967438e-01   3.4898188e-01
   6.4500000e-01   4.3827815e-01  -5.6140564e-01   1.2138500e-01  -4.8554001e-01  -4.8554001e-01  -6.3727127e-01
   6.4666667e-01   4.6747507e-01  -2.5794313e-01  -1.6993900e+00  -1.0621188e-01  -7.1313689e-01  -1.3959275e+00
   6.4833333e-01   4.9706869e-01   5.0071314e-01   1.3352350e+00   2.7311626e-01   1.2138500e-01   1.9725063e-01
   6.5000000e-01   5.2691023e-01   4.5519376e-02   1.8662944e+00   2.7311626e-01   8.8004127e-01   1.1076382e+00
   6.5166667e-01   5.5684569e-01  -3.3380876e-01   2.0180257e+00  -2.5794313e-01   7.2831002e-01   6.5244439e-01
   6.5333333e-01   5.8671758e-01   4.2484751e-01   6.5244439e-01  -1.0621188e-01   1.1076382e+00   2.7311626e-01
   6.5500000e-01   6.1636660e-01   1.5628319e+00   1.2593694e+00   5.7657876e-01   1.3352350e+00  -4.0967438e-01
   6.5666667e-01   6.4563348e-01  -4.0967438e-01   1.7145632e+00   5.7657876e-01  -7.8900252e-01   2.7311626e-01
   6.5833333e-01   6.7436073e-01  -1.2441963e+00  -3.0346251e-02  -7.8900252e-01  -7.1313689e-01   4.5519376e-02
   6.6000000e-01   7.0239446e-01  -7.1313689e-01  -7.8900252e-01  -1.8207750e-01  -1.0165994e+00   1.2593694e+00
   6.6166667e-01   7.2958614e-01   3.4898188e-01  -3.3380876e-01  -3.3380876e-01  -1.1683307e+00   9.5590690e-01
   6.6333333e-01   7.5579429e-01  -5.6140564e-01  -1.4717932e+00   4.5519376e-02   9.5590690e-01  -3.3380876e-01
   6.6500000e-01   7.8088611e-01  -4.8554001e-01  -5.6140564e-01  -3.3380876e-01   1.1076382e+00   4.5519376e-02
   6.6666667e-01   8.0473900e-01  -1.2441963e+00   1.9725063e-01   1.2138500e-01   9.5590690e-01   1.9725063e-01
   6.6833333e-01   8.2724194e-01   8.0417564e-01   5.0071314e-01  -1.8207750e-01   3.4898188e-01   1.8662944e+00
   6.7000000e-01   8.4829673e-01   2.7311626e-01   1.2138500e-01   1.2138500e-01  -1.3959275e+00  -4.8554001e-01
   6.7166667e-01   8.6781905e-01   3.4898188e-01   8.0417564e-01   2.7311626e-01   4.5519376e-02  -1.5476588e+00
   6.7333333e-01   8.8571421e-01   8.0417564e-01  -2.9891057e+00   5.7657876e-01   5.7657876e-01  -1.1683307e+00
   6.7500000e-01   9.0195085e-01   9.5590690e-01   2.3973538e+00   6.5244439e-01   2.0938913e+00  -6.3727127e-01
   6.7666667e-01   9.1649156e-01   4.2484751e-01   2.3214882e+00   2.7311626e-01  -1.3200619e+00  -1.2441963e+00
   6.7833333e-01   9.2931529e-01   1.1076382e+00  -4.8554001e-01   2.7311626e-01  -2.6097776e+00  -1.3200619e+00
   6.8000000e-01   9.4041756e-01   2.1697569e+00   9.5590690e-01   5.0071314e-01  -1.8207750e-01  -1.0924650e+00
   6.8166667e-01   9.4981016e-01   2.1697569e+00   1.0317725e+00   1.2138500e-01   4.5519376e-02  -4.0967438e-01
   6.8333333e-01   9.5752094e-01   1.7904288e+00   1.0317725e+00   4.2484751e-01  -7.8900252e-01   4.5519376e-02
   6.8500000e-01   9.6359315e-01   6.5244439e-01   8.8004127e-01  -1.1683307e+00  -1.3200619e+00  -6.3727127e-01
   6.8666667e-01   9.6808469e-01   1.3352350e+00  -5.6140564e-01  -5.6140564e-01  -4.0967438e-01   1.2593694e+00
   6.8833333e-01   9.7106719e-01  -2.5794313e-01  -3.0649713e+00  -1.0621188e-01   8.0417564e-01   1.3352350e+00
   6.9000000e-01   9.7262482e-01  -4.0967438e-01  -3.3380876e-01   6.5244439e-01   2.1697569e+00   1.3352350e+00
   6.9166667e-01   9.7285302e-01  -1.8511213e+00  -6.3727127e-01  -1.8207750e-01   1.1835038e+00   1.0317725e+00
   6.9333333e-01   9.7185711e-01  -1.6993900e+00  -4.8554001e-01  -1.0621188e-01   1.1835038e+00   9.5590690e-01
   6.9500000e-01   9.6975068e-01  -1.4717932e+00  -2.5339119e+00  -2.5794313e-01   5.0071314e-01   1.2138500e-01
   6.9666667e-01   9.6665399e-01  -7.1313689e-01  -1.9269869e+00  -1.0621188e-01   3.4898188e-01   8.8004127e-01
   6.9833333e-01   9.6269223e-01  -2.3063151e+00  -2.0787182e+00  -3.3380876e-01   4.2484751e-01   2.3214882e+00
   7.0000000e-01   9.5799372e-01  -1.4717932e+00  -3.3380876e-01   1.4869663e+00  -4.0967438e-01   9.5590690e-01
   7.0166667e-01   9.5268820e-01  -2.5794313e-01   2.3214882e+00   7.2831002e-01   1.2138500e-01  -1.1683307e+00
   7.0333333e-01   9.4690494e-01  -1.0924650e+00   2.5490851e+00  -2.5794313e-01  -1.0621188e-01  -2.0028525e+00
   7.0500000e-01   9.4077106e-01  -7.8900252e-01   1.7145632e+00  -1.0621188e-01  -1.7752557e+00  -1.1683307e+00
   7.0666667e-01   9.3440975e-01  -1.2441963e+00   3.4898188e-01   4.2484751e-01  -3.3380876e-01  -1.2441963e+00
   7.0833333e-01   9.0291938e-01  -3.0346251e-02  -2.5794313e-01   7.2831002e-01   3.4898188e-01  -7.1313689e-01
   7.1000000e-01   8.9734153e-01  -4.8554001e-01   3.4898188e-01   1.2138500e-01   4.5519376e-02  -9.4073377e-01
   7.1166667e-01   8.9216632e-01   4.5519376e-02  -7.1313689e-01   5.0071314e-01   4.5519376e-02  -1.1683307e+00
   7.1333333e-01   8.8743769e-01  -1.0924650e+00   4.2484751e-01  -2.5794313e-01   8.0417564e-01  -1.0924650e+00
   7.1500000e-01   8.8318579e-01  -2.4580463e+00  -2.8373744e+00  -7.8900252e-01  -2.0787182e+00   6.5244439e-01
   7.1666667e-01   7.7638116e-01  -1.6235244e+00  -7.8900252e-01  -4.8554001e-01  -3.3380876e-01   2.7008163e+00
   7.1833333e-01   7.6200291e-01  -5.6140564e-01   2.7311626e-01  -3.0346251e-02  -4.8554001e-01   1.4869663e+00
   7.2000000e-01   7.4632499e-01   8.8004127e-01  -1.0621188e-01   3.4898188e-01  -3.0346251e-02   7.2831002e-01
   7.2166667e-01   7.2936378e-01   3.9146663e+00   1.1076382e+00   5.0071314e-01   1.4111007e+00  -3.3380876e-01
   7.2333333e-01   7.1114925e-01   1.1835038e+00   1.9725063e-01  -1.8207750e-01   1.4869663e+00  -5.6140564e-01
   7.2500000e-01   6.9172475e-01   1.0317725e+00   1.4111007e+00   1.9725063e-01   1.1076382e+00  -1.4717932e+00
   7.2666667e-01   6.7114664e-01   6.5244439e-01   1.2593694e+00  -5.6140564e-01   2.7311626e-01  -8.6486815e-01
   7.2833333e-01   6.4948361e-01  -4.8554001e-01  -4.8554001e-01  -4.8554001e-01  -1.8511213e+00   1.7904288e+00
   7.3000000e-01   2.7343732e-02   1.2138500e-01  -2.5794313e-01  -1.0621188e-01  -2.3063151e+00   1.7145632e+00
   7.3166667e-01   3.3999924e-02   1.7145632e+00  -9.4073377e-01   7.2831002e-01   6.5244439e-01  -1.6235244e+00
   7.3333333e-01   4.1736746e-02   4.2484751e-01  -2.0028525e+00   5.7657876e-01   1.0317725e+00  -1.3200619e+00
   7.3500000e-01   5.0561496e-02  -1.8207750e-01   8.0417564e-01   5.7657876e-01   6.5244439e-01  -9.4073377e-01
   7.3666667e-01   6.0473472e-02   9.5590690e-01   2.4732194e+00   4.2484751e-01   4.5519376e-02  -6.3727127e-01
   7.3833333e-01   7.1463794e-02   1.7904288e+00   2.3973538e+00   7.2831002e-01  -4.0967438e-01  -7.8900252e-01
   7.4000000e-01   7.1463794e-02   1.2138500e-01   8.8004127e-01  -5.6140564e-01  -1.7752557e+00  -7.1313689e-01
   7.4166667e-01   7.1463794e-02  -1.8207750e-01   1.2138500e-01  -1.8207750e-01  -4.0967438e-01   1.7145632e+00
   7.4333333e-01   7.1463794e-02   4.5519376e-02  -7.8900252e-01  -1.8207750e-01   1.8662944e+00   1.3352350e+00
   7.4500000e-01   8.3515355e-02  -1.8207750e-01  -2.5794313e-01   1.2138500e-01   1.8662944e+00  -3.0346251e-02
   7.4666667e-01   9.6602830e-02  -4.0967438e-01  -1.1683307e+00  -3.3380876e-01   1.1076382e+00   2.7311626e-01
   7.4833333e-01   1.1064379e-01  -1.3959275e+00  -3.0649713e+00  -3.0346251e-02   4.2484751e-01   2.7311626e-01
   7.5000000e-01   1.2558990e-01  -1.0924650e+00  -1.8511213e+00  -2.5794313e-01  -1.2441963e+00   5.0071314e-01
   7.5166667e-01   1.4146246e-01   1.2138500e-01   1.2138500e-01  -3.3380876e-01  -1.6993900e+00  -6.3727127e-01
   7.5333333e-01   1.5820633e-01  -3.3380876e-01  -7.1313689e-01  -4.0967438e-01   3.4898188e-01   4.5519376e-02
   7.5500000e-01   1.7575927e-01   1.6386975e+00   1.9421600e+00   1.9725063e-01   4.0663976e+00   1.2593694e+00
   7.5666667e-01   1.9405253e-01   2.0938913e+00   3.2318757e+00  -2.5794313e-01   2.4732194e+00   1.7904288e+00
   7.5833333e-01   2.1301157e-01   5.0071314e-01   4.2484751e-01  -3.3380876e-01  -4.0512245e+00   4.5519376e-02
   7.6000000e-01   2.3255689e-01  -2.0028525e+00  -2.3063151e+00  -3.0346251e-02  -4.3546870e+00  -1.0924650e+00
   7.6166667e-01   2.5260478e-01  -7.1313689e-01  -1.2441963e+00  -1.0621188e-01  -2.0787182e+00  -1.8511213e+00
   7.6333333e-01   2.7306833e-01  -4.8554001e-01   2.7311626e-01   1.9725063e-01  -1.0924650e+00  -1.8207750e-01
   7.6500000e-01   2.9385833e-01  -1.0621188e-01  -1.0621188e-01   7.2831002e-01   4.5519376e-02   1.9725063e-01
   7.6666667e-01   3.1488427e-01   1.2138500e-01   1.1076382e+00   5.0071314e-01   1.2593694e+00  -7.8900252e-01
   7.6833333e-01   3.3605532e-01  -7.8900252e-01   3.4898188e-01  -4.8554001e-01   9.5590690e-01  -6.3727127e-01
   7.7000000e-01   3.5728136e-01   1.2593694e+00   3.4898188e-01   1.9725063e-01   1.1835038e+00   6.5244439e-01
   7.7166667e-01   3.7847391e-01   7.2831002e-01   1.0317725e+00   8.8004127e-01   3.4898188e-01   6.5244439e-01
   7.7333333e-01   3.9954716e-01   1.2138500e-01  -4.8554001e-01   1.0317725e+00   8.0417564e-01   2.7311626e-01
   7.7500000e-01   4.2041882e-01  -1.0924650e+00  -1.1683307e+00   5.7657876e-01   7.2831002e-01  -7.8900252e-01
   7.7666667e-01   4.4101100e-01  -3.3380876e-01   1.1835038e+00   4.5519376e-02   7.2831002e-01   5.7657876e-01
   7.7833333e-01   4.6125102e-01   8.0417564e-01  -2.1545838e+00  -4.8554001e-01   5.0071314e-01  -1.0621188e-01
   7.8000000e-01   4.8107212e-01   4.5519376e-02  -1.8207750e-01  -6.3727127e-01  -7.8900252e-01  -4.0967438e-01
   7.8166667e-01   5.0041412e-01   7.2831002e-01   1.7904288e+00  -8.6486815e-01  -3.3380876e-01   9.5590690e-01
   7.8333333e-01   5.1922389e-01  -3.3380876e-01   1.6386975e+00  -4.8554001e-01   3.4898188e-01   5.7657876e-01
   7.8500000e-01   5.3743058e-01   4.5519376e-02   2.3973538e+00   2.7311626e-01   2.0180257e+00   3.4898188e-01
   7.8666667e-01   5.5502363e-01  -1.8207750e-01  -1.8207750e-01   1.9725063e-01   1.7145632e+00  -1.3200619e+00
   7.8833333e-01   5.7197369e-01  -2.5794313e-01  -2.2304494e+00   4.2484751e-01  -2.5794313e-01   7.2831002e-01
   7.9000000e-01   5.8825951e-01  -1.0924650e+00  -3.0346251e-02  -2.5794313e-01  -2.5339119e+00   4.5519376e-02
   7.9166667e-01   6.0386798e-01  -1.0924650e+00  -1.8207750e-01   1.9725063e-01  -2.5339119e+00   4.2484751e-01
   7.9333333e-01   6.1879391e-01  -1.0165994e+00  -1.1683307e+00   8.8004127e-01  -1.6235244e+00   8.0417564e-01
   7.9500000e-01   6.3303997e-01   1.2138500e-01  -4.8554001e-01   2.7311626e-01  -3.0346251e-02  -1.4717932e+00
   7.9666667e-01   6.4661618e-01  -1.3200619e+00   1.2593694e+00  -2.5794313e-01  -2.5794313e-01  -2.0028525e+00
   7.9833333e-01   6.5953962e-01   1.3352350e+00   1.2138500e-01   2.7311626e-01   1.2138500e-01  -1.8207750e-01
   8.0000000e-01   6.7183387e-01   1.1835038e+00   7.2831002e-01   2.7311626e-01   5.0071314e-01  -2.5794313e-01
   8.0166667e-01   6.8352840e-01  -7.1313689e-01  -1.0621188e-01  -1.8207750e-01   5.7657876e-01  -3.0346251e-02
   8.0333333e-01   6.9465788e-01  -1.3200619e+00  -2.6856432e+00  -5.6140564e-01  -6.3727127e-01   3.4898188e-01
   8.0500000e-01   7.0526150e-01  -1.0165994e+00  -1.6993900e+00  -4.8554001e-01  -3.3380876e-01   8.0417564e-01
   8.0666667e-01   7.1538215e-01  -6.3727127e-01  -5.6140564e-01  -3.0346251e-02   3.4898188e-01   6.5244439e-01
   8.0833333e-01   7.2506558e-01  -7.8900252e-01   2.7311626e-01   5.0071314e-01   1.0317725e+00   4.5519376e-02
   8.1000000e-01   7.3435958e-01  -3.3380876e-01   1.1835038e+00  -1.0621188e-01   2.6249507e+00   1.4111007e+00
   8.1166667e-01   7.4331310e-01   6.5244439e-01   1.8662944e+00  -2.5794313e-01   2.1697569e+00   9.5590690e-01
   8.1333333e-01   7.5197539e-01   2.0180257e+00   1.8662944e+00   5.7657876e-01   4.5519376e-02  -1.0621188e-01
   8.1500000e-01   7.6039514e-01   1.2593694e+00  -7.8900252e-01  -3.0346251e-02  -3.7477620e+00  -1.2441963e+00
   8.1666667e-01   7.6861964e-01   8.0417564e-01   2.7311626e-01   4.5519376e-02  -2.4580463e+00  -8.6486815e-01
   8.1833333e-01   7.7669403e-01   1.1076382e+00  -3.3380876e-01  -1.8207750e-01  -7.8900252e-01   8.8004127e-01
   8.2000000e-01   7.8465705e-01  -4.0967438e-01  -1.3200619e+00  -2.5794313e-01   5.0071314e-01   1.2593694e+00
   8.2166667e-01   7.9254810e-01   4.5519376e-02  -1.4717932e+00   3.4898188e-01   1.0317725e+00  -1.0621188e-01
   8.2333333e-01   8.0040417e-01  -6.3727127e-01  -7.1313689e-01  -3.3380876e-01   2.7311626e-01  -3.0346251e-02
   8.2500000e-01   8.0825493e-01   1.1076382e+00  -2.5794313e-01   2.7311626e-01   8.0417564e-01   5.7657876e-01
   8.2666667e-01   8.1612481e-01   1.9421600e+00   1.3352350e+00   3.4898188e-01   1.7904288e+00  -3.0346251e-02
   8.2833333e-01   8.2403265e-01   1.1076382e+00   1.1835038e+00  -3.0346251e-02   1.3352350e+00   9.5590690e-01
   8.3000000e-01   8.3199141e-01   2.7311626e-01   9.5590690e-01   2.7311626e-01   2.7311626e-01  -1.8207750e-01
   8.3166667e-01   8.4000798e-01  -1.8207750e-01   1.2593694e+00  -1.0621188e-01  -9.4073377e-01  -9.4073377e-01
   8.3333333e-01   8.4808312e-01  -4.8554001e-01   7.2831002e-01   3.4898188e-01   6.5244439e-01  -3.3380876e-01
   8.3500000e-01   8.5621146e-01   7.2831002e-01  -2.5794313e-01   3.4898188e-01   5.7657876e-01  -2.5794313e-01
   8.3666667e-01   8.6438169e-01   1.1076382e+00  -2.5794313e-01  -3.0346251e-02   8.0417564e-01   3.4898188e-01
   8.3833333e-01   8.7257666e-01   4.5519376e-02  -6.3727127e-01  -3.3380876e-01  -1.0924650e+00  -1.4717932e+00
   8.4000000e-01   8.8077378e-01  -2.5794313e-01  -1.3200619e+00   2.7311626e-01  -2.3821807e+00  -9.4073377e-01
   8.4166667e-01   8.8894539e-01  -1.8511213e+00  -2.3063151e+00   1.9725063e-01  -2.6097776e+00  -3.3380876e-01
   8.4333333e-01   8.9705921e-01  -7.8900252e-01  -1.3200619e+00   5.0071314e-01   1.1835038e+00   1.1076382e+00
   8.4500000e-01   9.0507897e-01  -1.2441963e+00   1.7145632e+00  -4.8554001e-01   8.8004127e-01   1.1076382e+00
   8.4666667e-01   9.1296490e-01  -9.4073377e-01   2.0938913e+00  -1.8207750e-01   1.1835038e+00  -2.5794313e-01
   8.4833333e-01   9.2067454e-01  -3.3380876e-01  -1.0621188e-01   4.5519376e-02   8.0417564e-01   1.1835038e+00
   8.5000000e-01   9.2816337e-01  -7.1313689e-01  -1.5476588e+00   1.2138500e-01   5.7657876e-01   1.1835038e+00
   8.5166667e-01   9.3538554e-01   2.7311626e-01  -1.8511213e+00   1.2138500e-01  -1.0621188e-01  -3.3380876e-01
   8.5333333e-01   9.4229473e-01  -4.0967438e-01   1.1076382e+00   1.2138500e-01  -1.6235244e+00  -6.3727127e-01
   8.5500000e-01   9.4884475e-01   5.7657876e-01   5.7657876e-01   8.0417564e-01  -6.3727127e-01  -4.8554001e-01
   8.5666667e-01   9.5498995e-01   1.2138500e-01   1.1076382e+00   7.2831002e-01  -3.0346251e-02   4.2484751e-01
   8.5833333e-01   9.6068781e-01   5.7657876e-01   1.7145632e+00  -4.8554001e-01  -2.5794313e-01   1.1835038e+00
   8.6000000e-01   9.6589768e-01   2.0180257e+00   1.0317725e+00  -1.0621188e-01   1.3352350e+00   8.0417564e-01
   8.6166667e-01   9.7058217e-01  -3.3380876e-01   1.2593694e+00  -4.0967438e-01   3.3836070e+00   9.5590690e-01
   8.6333333e-01   9.7470778e-01   1.4111007e+00   8.0417564e-01  -5.6140564e-01   2.3973538e+00   2.7311626e-01
   8.6500000e-01   9.7824558e-01  -1.0621188e-01   1.2138500e-01   1.9725063e-01  -1.4717932e+00  -1.6235244e+00
   8.6666667e-01   9.8117158e-01  -1.1683307e+00  -8.6486815e-01   4.2484751e-01  -3.6718963e+00  -1.9269869e+00
   8.6833333e-01   9.8346738e-01  -4.8554001e-01  -9.4073377e-01   4.5519376e-02  -1.0924650e+00  -4.8554001e-01
   8.7000000e-01   9.8512035e-01  -4.8554001e-01  -7.1313689e-01  -3.3380876e-01  -6.3727127e-01   8.0417564e-01
   8.7166667e-01   9.8612405e-01  -1.4717932e+00  -9.4073377e-01  -1.8207750e-01  -1.3200619e+00  -8.6486815e-01
   8.7333333e-01   9.8647830e-01  -1.0621188e-01  -2.2304494e+00  -7.8900252e-01  -1.2441963e+00  -1.2441963e+00
   8.7500000e-01   9.8618933e-01   6.5244439e-01  -4.8554001e-01   5.0071314e-01  -3.0346251e-02   4.2484751e-01
   8.7666667e-01   9.8526971e-01   1.6386975e+00   2.3973538e+00   5.0071314e-01   1.9421600e+00   2.9284132e+00
   8.7833333e-01   9.8373823e-01  -4.0967438e-01   1.3352350e+00   2.7311626e-01   9.5590690e-01   1.7904288e+00
   8.8000000e-01   9.8161967e-01   4.5519376e-02  -1.1683307e+00   4.2484751e-01   8.8004127e-01  -7.8900252e-01
   8.8166667e-01   9.7894448e-01   2.7311626e-01  -1.8511213e+00  -3.0346251e-02   3.4898188e-01  -5.6140564e-01
   8.8333333e-01   9.7574831e-01  -1.0924650e+00  -4.0967438e-01  -3.3380876e-01  -9.4073377e-01  -1.0165994e+00
   8.8500000e-01   9.7207154e-01   4.2484751e-01   1.4869663e+00   5.0071314e-01  -2.5794313e-01  -1.6993900e+00
   8.8666667e-01   9.6795862e-01  -6.3727127e-01   8.0417564e-01  -5.6140564e-01  -2.5794313e-01  -7.8900252e-01
   8.8833333e-01   9.6345741e-01  -3.3380876e-01   5.7657876e-01   4.5519376e-02   1.4111007e+00   2.2456226e+00
   8.9000000e-01   9.5861843e-01  -1.8207750e-01   1.2138500e-01   2.7311626e-01   2.7311626e-01  -1.0621188e-01
   8.9166667e-01   9.5349229e-01   5.0071314e-01   1.4869663e+00   2.7311626e-01  -1.0924650e+00  -1.6235244e+00
   8.9333333e-01   9.4813363e-01   4.5519376e-02  -8.6486815e-01  -2.5794313e-01   3.4898188e-01   8.8004127e-01
   8.9500000e-01   9.4259667e-01   4.2484751e-01  -4.3546870e+00  -1.8207750e-01  -1.1683307e+00  -4.0967438e-01
   8.9666667e-01   9.3693408e-01   2.7311626e-01   1.9725063e-01   5.7657876e-01  -7.1313689e-01  -1.2441963e+00
   8.9833333e-01   9.3119680e-01  -7.8900252e-01   1.1835038e+00   3.4898188e-01   1.3352350e+00   1.3352350e+00
   9.0000000e-01   9.2543317e-01  -2.5794313e-01   4.5519376e-02  -3.3380876e-01  -3.3380876e-01   4.5519376e-02
   9.0166667e-01   9.1968802e-01  -4.8554001e-01  -4.0967438e-01  -3.3380876e-01   8.0417564e-01  -5.6140564e-01
   9.0333333e-01   9.1400185e-01   4.2484751e-01   6.5244439e-01   1.2138500e-01   9.5590690e-01  -3.0346251e-02
   9.0500000e-01   9.0841005e-01   8.0417564e-01   1.8662944e+00  -4.0967438e-01  -9.4073377e-01   5.7657876e-01
   9.0666667e-01   9.0294215e-01   4.5519376e-02   1.4869663e+00  -1.8207750e-01  -1.5476588e+00   3.4898188e-01
   9.0833333e-01   8.9762122e-01  -8.6486815e-01   4.2484751e-01   5.0071314e-01  -1.6993900e+00   1.9725063e-01
   9.1000000e-01   8.9246331e-01  -3.3380876e-01  -1.2441963e+00   6.5244439e-01  -3.3380876e-01   3.4898188e-01
   9.1166667e-01   8.8747697e-01   1.4111007e+00  -3.1408369e+00   6.5244439e-01   1.1076382e+00   3.4898188e-01
   9.1333333e-01   8.8266296e-01   1.9421600e+00   3.4898188e-01  -4.8554001e-01   2.3214882e+00   2.9284132e+00
   9.1500000e-01   8.7801398e-01   1.2138500e-01   1.7145632e+00  -7.8900252e-01   1.9421600e+00   9.5590690e-01
   9.1666667e-01   8.7351461e-01  -3.0346251e-02   1.1835038e+00  -4.0967438e-01   9.5590690e-01  -5.6140564e-01
   9.1833333e-01   8.6914134e-01  -8.6486815e-01  -1.8207750e-01   2.7311626e-01  -1.6235244e+00  -3.9753588e+00
   9.2000000e-01   8.6486270e-01  -3.0346251e-02  -2.2304494e+00   6.5244439e-01  -1.5476588e+00  -1.5476588e+00
   9.2166667e-01   8.6063961e-01   1.0317725e+00  -4.0967438e-01   5.7657876e-01   1.3352350e+00   2.0938913e+00
   9.2333333e-01   8.5642573e-01   8.8004127e-01   1.9725063e-01   5.0071314e-01  -7.8900252e-01   1.5628319e+00
   9.2500000e-01   8.5216811e-01  -1.5476588e+00   8.8004127e-01  -2.5794313e-01  -1.0165994e+00  -5.6140564e-01
   9.2666667e-01   8.4780380e-01  -3.0346251e-02   1.5628319e+00  -3.3380876e-01  -7.1313689e-01  -2.0787182e+00
   9.2833333e-01   8.4326345e-01   1.0317725e+00   3.4898188e-01   4.2484751e-01  -1.5476588e+00  -7.8900252e-01
   9.3000000e-01   8.3848903e-01   3.4898188e-01   9.5590690e-01   2.7311626e-01   1.4869663e+00  -1.8207750e-01
   9.3166667e-01   8.3340882e-01  -2.0028525e+00  -8.6486815e-01  -4.0967438e-01  -1.2441963e+00  -1.2441963e+00
   9.3333333e-01   8.2794876e-01  -8.6486815e-01   1.9725063e-01  -3.0346251e-02  -1.0621188e-01   1.1076382e+00
   9.3500000e-01   8.2203361e-01  -6.3727127e-01  -5.6140564e-01  -1.8207750e-01   1.9725063e-01   1.0317725e+00
   9.3666667e-01   8.1558802e-01   4.2484751e-01   5.0071314e-01  -1.8207750e-01  -1.6993900e+00  -3.5960307e+00
   9.3833333e-01   8.0853786e-01   8.0417564e-01   8.8004127e-01   1.2138500e-01   1.0317725e+00   4.2484751e-01
   9.4000000e-01   8.0081135e-01   2.3973538e+00   8.8004127e-01   5.7657876e-01   1.6386975e+00   2.7766819e+00
   9.4166667e-01   7.9234031e-01  -1.0621188e-01  -1.1683307e+00  -4.8554001e-01  -3.3380876e-01   1.7904288e+00
   9.4333333e-01   7.8306130e-01  -4.0967438e-01   1.1076382e+00   3.4898188e-01   1.3352350e+00   1.2593694e+00
   9.4500000e-01   7.7291679e-01  -4.8554001e-01  -8.6486815e-01  -1.8207750e-01   1.2138500e-01   4.5519376e-02
   9.4666667e-01   7.6185627e-01   8.8004127e-01  -4.8554001e-01   8.0417564e-01   1.0317725e+00   1.2138500e-01
   9.4833333e-01   7.4983721e-01   5.7657876e-01  -5.6140564e-01   4.5519376e-02   8.0417564e-01   8.8004127e-01
   9.5000000e-01   7.3682596e-01  -1.0165994e+00  -1.3200619e+00  -9.4073377e-01  -4.0967438e-01  -1.8207750e-01
   9.5166667e-01   7.2279858e-01  -1.8207750e-01  -1.0165994e+00   4.5519376e-02  -9.4073377e-01  -1.8511213e+00
   9.5333333e-01   7.0774149e-01  -1.4717932e+00  -1.1683307e+00   5.0071314e-01  -9.4073377e-01  -1.4717932e+00
   9.5500000e-01   6.9165201e-01  -8.6486815e-01  -4.8554001e-01   1.0317725e+00   2.7311626e-01  -2.3821807e+00
   9.5666667e-01   6.7453872e-01  -4.0967438e-01   7.2831002e-01   1.2138500e-01  -1.6235244e+00  -2.9891057e+00
   9.5833333e-01   6.5642176e-01  -3.3380876e-01   1.2593694e+00   2.7311626e-01  -1.6993900e+00   2.4732194e+00
   9.6000000e-01   6.3733281e-01   1.8662944e+00  -1.0621188e-01   6.5244439e-01   8.8004127e-01   1.1835038e+00
   9.6166667e-01   6.1731509e-01   5.0071314e-01   5.0071314e-01  -1.8207750e-01   3.4898188e-01   1.4869663e+00
   9.6333333e-01   5.9639651e-01   8.0417564e-01  -4.8554001e-01   4.5519376e-02  -4.8554001e-01   1.5628319e+00
   9.6500000e-01   5.7466546e-01   1.5628319e+00  -3.3380876e-01   2.7311626e-01   1.1076382e+00  -5.6140564e-01
   9.6666667e-01   5.5220235e-01  -4.0967438e-01  -2.1545838e+00  -1.8207750e-01  -1.1683307e+00  -2.4580463e+00
   9.6833333e-01   5.2909264e-01  -1.0924650e+00  -1.6993900e+00  -4.0967438e-01  -1.2441963e+00  -6.3727127e-01
   9.7000000e-01   5.0543040e-01   5.0071314e-01   1.7904288e+00  -4.0967438e-01   1.1076382e+00   8.8004127e-01
   9.7166667e-01   4.8131734e-01   1.1835038e+00  -1.0165994e+00   1.2138500e-01   3.2318757e+00   2.3214882e+00
   9.7333333e-01   4.5686171e-01  -1.8207750e-01  -1.0165994e+00  -1.0621188e-01   1.6386975e+00   1.7904288e+00
   9.7500000e-01   4.3217703e-01  -1.1683307e+00   2.8525476e+00   4.5519376e-02  -1.2441963e+00   1.1835038e+00
   9.7666667e-01   4.0738092e-01  -7.8900252e-01   1.8662944e+00   1.9725063e-01  -2.6097776e+00  -1.1683307e+00
   9.7833333e-01   3.8259363e-01  -1.0621188e-01   4.5519376e-02   1.9725063e-01  -4.8554001e-01  -1.8511213e+00
   9.8000000e-01   3.5793670e-01   1.4869663e+00   4.5519376e-02   8.0417564e-01   2.3973538e+00  -4.0967438e-01
   9.8166667e-01   3.3353152e-01   1.7904288e+00   2.7311626e-01   8.0417564e-01   2.4732194e+00   1.7904288e+00
   9.8333333e-01   3.0949796e-01   2.1697569e+00   2.9284132e+00   8.8004127e-01  -7.8900252e-01  -6.3727127e-01
   9.8500000e-01   2.8595287e-01  -1.3959275e+00  -1.0924650e+00   3.4898188e-01  -2.4580463e+00  -2.9891057e+00
   9.8666667e-01   2.6300880e-01  -1.5476588e+00   1.2138500e-01   4.5519376e-02  -5.6140564e-01  -2.0028525e+00
   9.8833333e-01   2.4077266e-01   3.4898188e-01   1.3352350e+00  -4.8554001e-01  -4.8554001e-01  -4.8554001e-01
   9.9000000e-01   2.1934451e-01  -3.0346251e-02   1.2138500e-01  -3.0346251e-02  -1.9269869e+00  -1.4717932e+00
   9.9166667e-01   1.9881643e-01  -1.0165994e+00  -3.3380876e-01  -6.3727127e-01  -1.4717932e+00   1.2138500e-01
   9.9333333e-01   1.7927151e-01  -1.5476588e+00  -1.3200619e+00  -6.3727127e-01  -5.6140564e-01   4.2484751e-01
   9.9500000e-01   1.6078297e-01  -2.2304494e+00  -2.2304494e+00  -9.4073377e-01  -3.3380876e-01   3.4898188e-01
   9.9666667e-01   1.4341344e-01  -4.8554001e-01  -1.6993900e+00  -4.0967438e-01   8.8004127e-01   2.0180257e+00
   9.9833333e-01   1.2717841e-01  -1.0621188e-01   4.2484751e-01  -9.4073377e-01   1.4111007e+00   3.0042788e+00
   1.0000000e+00   1.1210313e-01   1.2593694e+00   2.8525476e+00   3.4898188e-01   3.0801444e+00   8.8004127e-01
   1.0016667e+00   9.8263525e-02   1.5628319e+00  -5.6140564e-01   9.5590690e-01   3.2318757e+00  -6.3727127e-01
   1.0033333e+00   8.5677108e-02   8.0417564e-01  -3.0346251e-02   3.4898188e-01   1.8662944e+00  -1.8207750e-01
   1.0050000e+00   7.4349657e-02  -1.3200619e+00  -3.0649713e+00  -1.0924650e+00  -1.6235244e+00   6.5244439e-01
   1.0066667e+00   6.4275404e-02  -1.6235244e+00  -7.8900252e-01  -4.0967438e-01  -2.9891057e+00  -5.6140564e-01
   1.0083333e+00   5.5437404e-02  -9.4073377e-01   1.1835038e+00   1.2138500e-01  -2.2304494e+00  -1.4717932e+00
   1.0100000e+00   4.7808038e-02  -1.6993900e+00   1.0317725e+00  -1.8207750e-01  -1.6235244e+00  -1.0924650e+00
   1.0116667e+00   4.1349659e-02   1.2593694e+00   2.7311626e-01   1.9725063e-01   8.8004127e-01   1.0317725e+00
   1.0133333e+00   3.6015348e-02   1.5628319e+00  -2.9891057e+00   1.2138500e-01   4.5519376e-02   2.0180257e+00
   1.0150000e+00   3.1749785e-02   1.7904288e+00   2.8525476e+00   8.8004127e-01  -6.3727127e-01  -4.8554001e-01
   1.0166667e+00   2.8490203e-02   4.2484751e-01   2.3973538e+00   6.5244439e-01   1.9725063e-01  -2.9132401e+00
   1.0183333e+00   2.6167425e-02   1.9725063e-01   5.7657876e-01  -1.0621188e-01   7.2831002e-01  -1.6993900e+00
   1.0200000e+00   2.4706951e-02  -1.6993900e+00   6.5244439e-01  -1.8207750e-01   2.7766819e+00   1.9421600e+00
   1.0216667e+00   2.4030092e-02  -1.0165994e+00  -4.0967438e-01  -5.6140564e-01   1.0317725e+00   1.7145632e+00
   1.0233333e+00   2.4055117e-02  -6.3727127e-01  -1.0621188e-01  -2.5794313e-01  -1.8511213e+00   4.5519376e-02
   1.0250000e+00   2.4698414e-02   5.0071314e-01  -3.0346251e-02   7.2831002e-01  -1.4717932e+00  -1.8207750e-01
   1.0266667e+00   2.5875624e-02   8.8004127e-01  -1.8511213e+00   3.4898188e-01  -7.1313689e-01   3.4898188e-01
   1.0283333e+00   2.7502759e-02   1.4869663e+00  -4.0967438e-01   6.5244439e-01   1.0317725e+00  -1.0165994e+00
   1.0300000e+00   2.9497259e-02   1.0317725e+00   7.2831002e-01   3.4898188e-01   1.7145632e+00  -2.2304494e+00
   1.0316667e+00   3.1779000e-02   1.2593694e+00  -1.6235244e+00  -7.1313689e-01  -1.3959275e+00  -2.0028525e+00
   1.0333333e+00   3.4271214e-02  -1.8511213e+00  -1.0621188e-01  -1.0924650e+00  -2.1545838e+00  -1.0621188e-01
   1.0350000e+00   3.6770118e-02  -2.0028525e+00  -1.7752557e+00   4.5519376e-02  -2.5794313e-01   2.7008163e+00
   1.0366667e+00   3.9330734e-02  -1.0165994e+00  -2.4580463e+00   6.5244439e-01   2.0938913e+00   1.4869663e+00
   1.0383333e+00   4.1893626e-02  -3.0346251e-02  -2.3821807e+00   3.4898188e-01   2.1697569e+00   4.2484751e-01
   1.0400000e+00   4.4405882e-02   4.2484751e-01   2.8525476e+00   1.1835038e+00   5.0071314e-01   7.2831002e-01
   1.0416667e+00   4.6821480e-02   1.7904288e+00   2.2456226e+00  -7.1313689e-01  -6.3727127e-01   8.8004127e-01
   1.0433333e+00   4.9101526e-02   2.3214882e+00   5.0071314e-01  -7.1313689e-01  -1.1683307e+00  -1.0165994e+00
   1.0450000e+00   5.1214365e-02   1.9725063e-01  -1.5476588e+00   1.9725063e-01  -2.0028525e+00  -3.3380876e-01
   1.0466667e+00   5.3135543e-02  -1.0165994e+00   1.3352350e+00   1.3352350e+00  -4.8554001e-01  -3.3380876e-01
   1.0483333e+00   5.4847675e-02   2.7311626e-01   1.7904288e+00   3.4898188e-01   3.4898188e-01  -7.8900252e-01
   1.0500000e+00   5.6340160e-02   8.0417564e-01   4.2181289e+00   4.5519376e-02   2.7008163e+00  -6.3727127e-01
   1.0516667e+00   5.7608808e-02   1.3352350e+00   1.8662944e+00   4.5519376e-02   3.4898188e-01  -7.1313689e-01
   1.0533333e+00   5.8655368e-02   3.4898188e-01  -7.1313689e-01  -1.0621188e-01  -1.4717932e+00  -5.6140564e-01
   1.0550000e+00   5.9486957e-02  -1.2441963e+00   8.0417564e-01  -4.0967438e-01  -3.0346251e-02   9.5590690e-01
   1.0566667e+00   6.0115436e-02  -9.4073377e-01  -6.3727127e-01   4.2484751e-01   8.8004127e-01   1.3352350e+00
   1.0583333e+00   6.0556709e-02  -2.1545838e+00  -1.5476588e+00  -2.5794313e-01  -1.0924650e+00   7.2831002e-01
   1.0600000e+00   6.0829995e-02  -1.6993900e+00  -1.8207750e-01  -1.0621188e-01  -1.4717932e+00  -1.0924650e+00
   1.0616667e+00   6.0957073e-02  -1.7752557e+00  -3.1408369e+00  -4.0967438e-01  -6.3727127e-01  -1.6235244e+00
   1.0633333e+00   6.0961511e-02  -3.0346251e-02  -2.0787182e+00  -1.0621188e-01   1.5628319e+00   9.5590690e-01
   1.0650000e+00   2.3675413e-02  -1.0621188e-01   1.1076382e+00  -1.8207750e-01   9.5590690e-01   1.3352350e+00
   1.0666667e+00   2.2862488e-02  -7.1313689e-01  -4.0967438e-01  -2.5794313e-01  -5.6140564e-01  -6.3727127e-01
   1.0683333e+00   2.2181830e-02   8.0417564e-01   8.0417564e-01   4.5519376e-02   7.2831002e-01   1.2593694e+00
   1.0700000e+00   2.1627549e-02   1.3352350e+00   2.0938913e+00  -5.6140564e-01   2.7311626e-01   3.9146663e+00
   1.0716667e+00   2.1191643e-02   1.2138500e-01   1.3352350e+00  -1.8207750e-01  -4.8554001e-01  -4.0967438e-01
   1.0733333e+00   2.0864138e-02   1.9725063e-01   4.5519376e-02   5.7657876e-01  -1.0621188e-01  -3.5201651e+00
   1.0750000e+00   2.0633273e-02   9.5590690e-01  -6.3727127e-01   3.4898188e-01  -3.0346251e-02  -1.8511213e+00
   1.0766667e+00   2.0485700e-02   4.5519376e-02  -4.8554001e-01  -3.0346251e-02  -2.5794313e-01  -6.3727127e-01
   1.0783333e+00   2.0406714e-02   5.0071314e-01  -4.0967438e-01   1.9725063e-01   3.4898188e-01   8.0417564e-01
   1.0800000e+00   2.0380493e-02   5.7657876e-01  -2.5794313e-01   1.2138500e-01   7.2831002e-01   8.8004127e-01
   1.0816667e+00   2.0390367e-02   1.2593694e+00   3.4898188e-01   4.5519376e-02   5.0071314e-01   4.2484751e-01
   1.0833333e+00   2.0337347e-02  -4.8554001e-01  -1.2441963e+00   5.0071314e-01   1.2138500e-01  -8.6486815e-01
   1.0850000e+00   2.0081288e-02   4.5519376e-02  -2.3821807e+00   3.4898188e-01  -5.6140564e-01  -1.8207750e-01
   1.0866667e+00   1.9812481e-02  -2.5794313e-01   3.4898188e-01   2.7311626e-01   1.5628319e+00   5.7657876e-01
   1.0883333e+00   1.9518311e-02  -9.4073377e-01   5.0071314e-01  -3.3380876e-01  -7.1313689e-01   7.2831002e-01
   1.0900000e+00   1.9186849e-02  -2.5794313e-01   5.7657876e-01  -6.3727127e-01  -1.0924650e+00  -1.0621188e-01
   1.0916667e+00   1.8807130e-02   5.0071314e-01   4.5519376e-02  -5.6140564e-01  -6.3727127e-01  -3.3380876e-01
   1.0933333e+00   1.8369398e-02   5.7657876e-01  -1.0924650e+00  -4.0967438e-01   8.0417564e-01  -5.6140564e-01
   1.0950000e+00   1.7865355e-02  -3.3380876e-01   4.2484751e-01   1.2138500e-01   8.8004127e-01  -3.3380876e-01
   1.0966667e+00   1.7288347e-02  -4.8554001e-01  -4.8554001e-01   4.5519376e-02  -2.5794313e-01   1.1835038e+00
   1.0983333e+00   1.6633552e-02  -7.8900252e-01   4.5519376e-02   4.2484751e-01  -3.3380876e-01   1.1076382e+00
   1.1000000e+00   1.5898101e-02  -7.1313689e-01   8.0417564e-01   2.7311626e-01  -1.9269869e+00  -3.3380876e-01
   1.1016667e+00   1.5081185e-02   8.0417564e-01   7.2831002e-01   5.0071314e-01  -1.0621188e-01  -5.6140564e-01
   1.1033333e+00   1.4184093e-02  -3.0346251e-02  -1.8511213e+00  -1.8207750e-01  -1.1683307e+00  -1.0165994e+00
   1.1050000e+00   1.3210231e-02   1.2138500e-01  -2.2304494e+00   3.4898188e-01   1.2138500e-01  -3.3380876e-01
   1.1066667e+00   1.2165080e-02   4.2484751e-01  -1.0165994e+00   4.5519376e-02   8.0417564e-01   1.2138500e-01
   1.1083333e+00   1.1056118e-02  -4.0967438e-01   1.7145632e+00  -1.0621188e-01   1.0317725e+00   1.9725063e-01
   1.1100000e+00   9.8926951e-03   1.9725063e-01   1.3352350e+00  -4.0967438e-01   8.0417564e-01   5.7657876e-01
   1.1116667e+00   8.6858742e-03   3.4898188e-01   1.2138500e-01  -7.1313689e-01  -4.0967438e-01   7.2831002e-01
   1.1133333e+00   7.4482259e-03  -6.3727127e-01   2.3973538e+00  -5.6140564e-01  -1.0621188e-01  -4.0967438e-01
   1.1150000e+00   6.1935979e-03   4.5519376e-02   2.3973538e+00  -1.8207750e-01   1.1076382e+00   4.5519376e-02
   1.1166667e+00   4.9368521e-03   1.9725063e-01   5.7657876e-01   1.9725063e-01   7.2831002e-01  -4.8554001e-01
   1.1183333e+00   3.6935799e-03  -3.3380876e-01   1.2138500e-01   8.8004127e-01   5.7657876e-01   1.0317725e+00
   1.1200000e+00   2.3016370e-03  -1.8207750e-01   5.7657876e-01   2.7311626e-01   5.7657876e-01   5.0071314e-01
   1.1216667e+00   9.4107758e-04  -3.3380876e-01  -4.0967438e-01   5.7657876e-01   4.2484751e-01   5.7657876e-01
   1.1233333e+00  -3.3891173e-04  -1.0621188e-01  -2.1545838e+00   2.7311626e-01   4.5519376e-02   1.1835038e+00
   1.1250000e+00  -1.5209760e-03   2.7311626e-01  -4.8554001e-01  -1.8207750e-01  -4.0967438e-01  -3.0346251e-02
   1.1266667e+00   1.4665417e-02   1.7145632e+00  -2.5794313e-01   2.7311626e-01  -1.9269869e+00  -2.3063151e+00
   1.1283333e+00   1.4698329e-02   2.0938913e+00  -2.5794313e-01   5.0071314e-01   5.7657876e-01  -1.6993900e+00
   1.1300000e+00   1.4909140e-02   9.5590690e-01   1.2138500e-01   8.8004127e-01   1.1835038e+00   2.7311626e-01
   1.1316667e+00   1.5337640e-02  -7.8900252e-01   4.2484751e-01  -3.0346251e-02  -6.3727127e-01  -3.0346251e-02
   1.1333333e+00   1.6023937e-02  -3.3380876e-01   4.5519376e-02  -1.0621188e-01  -7.1313689e-01   9.5590690e-01
   1.1350000e+00   1.7007995e-02  -1.6993900e+00  -4.8554001e-01  -6.3727127e-01  -4.0967438e-01   1.3352350e+00
   1.1366667e+00   1.8329174e-02  -3.0346251e-02  -2.6856432e+00  -3.3380876e-01  -1.8207750e-01  -3.0346251e-02
   1.1383333e+00   2.0025761e-02  -1.0621188e-01  -2.9132401e+00  -2.5794313e-01   5.0071314e-01  -6.3727127e-01
   1.1400000e+00   2.2134512e-02   2.0180257e+00  -1.1683307e+00   1.2138500e-01  -5.6140564e-01  -2.1545838e+00
   1.1416667e+00   2.4690195e-02   9.5590690e-01   6.5244439e-01   5.0071314e-01  -5.6140564e-01  -6.3727127e-01
   1.1433333e+00   2.7725158e-02  -1.1683307e+00   2.2456226e+00   4.5519376e-02   1.1076382e+00   4.2484751e-01
   1.1450000e+00   3.1268921e-02   8.8004127e-01   1.1835038e+00   5.7657876e-01   1.4111007e+00   1.2138500e-01
   1.1466667e+00   3.5347786e-02   4.2484751e-01  -5.6140564e-01   2.7311626e-01  -1.7752557e+00   5.0071314e-01
   1.1483333e+00   3.9984489e-02  -1.4717932e+00   1.7904288e+00   9.5590690e-01  -1.0621188e-01   1.0317725e+00
   1.1500000e+00   4.5197887e-02  -7.8900252e-01   1.4111007e+00   2.7311626e-01   1.9725063e-01   9.5590690e-01
   1.1516667e+00   5.1002688e-02   3.4898188e-01   2.3214882e+00   1.9725063e-01   8.0417564e-01   5.0071314e-01
   1.1533333e+00   5.7409239e-02  -3.3380876e-01   7.2831002e-01  -4.0967438e-01   6.5244439e-01  -1.4717932e+00
   1.1550000e+00   6.4423349e-02  -3.3380876e-01  -1.6993900e+00  -7.1313689e-01  -1.3200619e+00  -7.8900252e-01
   1.1566667e+00   7.2046183e-02  -8.6486815e-01  -7.1313689e-01   1.2138500e-01  -7.8900252e-01   6.5244439e-01
   1.1583333e+00   8.0204042e-02   1.9725063e-01   7.2831002e-01   3.4898188e-01  -1.0621188e-01   1.1835038e+00
   1.1600000e+00   8.8915592e-02  -4.0967438e-01  -3.3380876e-01  -4.8554001e-01  -5.6140564e-01  -8.6486815e-01
   1.1616667e+00   9.8224366e-02  -4.8554001e-01  -1.6235244e+00  -4.8554001e-01  -7.1313689e-01  -7.1313689e-01
   1.1633333e+00   1.0811404e-01  -3.0346251e-02  -1.3200619e+00  -1.8207750e-01   1.3352350e+00   6.5244439e-01
   1.1650000e+00   1.1856354e-01   1.2593694e+00  -1.7752557e+00  -7.1313689e-01   1.4869663e+00   4.2484751e-01
   1.1666667e+00   1.2954738e-01   8.0417564e-01   7.2831002e-01  -4.8554001e-01   1.9725063e-01  -1.8207750e-01
   1.1683333e+00   1.4103591e-01   5.7657876e-01   8.8004127e-01   2.7311626e-01   8.8004127e-01   9.5590690e-01
   1.1700000e+00   1.5299581e-01  -7.8900252e-01  -2.5794313e-01   3.4898188e-01  -1.0621188e-01   7.2831002e-01
   1.1716667e+00   1.6539044e-01  -5.6140564e-01  -4.8554001e-01   1.0317725e+00  -9.4073377e-01   1.9725063e-01
   1.1733333e+00   1.7818041e-01  -1.8207750e-01  -1.0621188e-01   5.0071314e-01   2.7311626e-01  -4.0967438e-01
   1.1750000e+00   1.9132405e-01   5.7657876e-01  -3.0346251e-02  -1.0621188e-01   1.1076382e+00  -6.3727127e-01
   1.1766667e+00   2.0477805e-01  -1.0165994e+00  -1.8207750e-01  -3.3380876e-01   3.4898188e-01  -3.3380876e-01
   1.1783333e+00   2.1849792e-01   6.5244439e-01   1.0317725e+00   2.7311626e-01  -1.8207750e-01  -7.8900252e-01
   1.1800000e+00   2.3243866e-01   1.1835038e+00  -5.6140564e-01   1.0317725e+00  -1.0165994e+00  -1.1683307e+00
   1.1816667e+00   2.4655537e-01   1.6386975e+00   2.6249507e+00   1.1076382e+00   1.7145632e+00   1.1835038e+00
   1.1833333e+00   2.6080372e-01   2.0180257e+00   1.9421600e+00   8.0417564e-01   2.3973538e+00   5.7657876e-01
   1.1850000e+00   2.7514065e-01   1.1076382e+00   3.3077413e+00   3.4898188e-01  -1.5476588e+00  -1.1683307e+00
   1.1866667e+00   2.8952482e-01  -1.6235244e+00   4.5519376e-02  -4.0967438e-01  -1.6235244e+00   8.0417564e-01
   1.1883333e+00   3.0391717e-01  -2.9891057e+00  -3.4442995e+00   4.5519376e-02  -3.7477620e+00  -1.0924650e+00
   1.1900000e+00   3.1828139e-01  -2.9132401e+00  -2.9891057e+00  -1.3200619e+00  -4.8554001e-01  -9.4073377e-01
   1.1916667e+00   3.3258431e-01  -1.0621188e-01  -1.6235244e+00  -5.6140564e-01   2.2456226e+00   5.0071314e-01
   1.1933333e+00   3.4678930e-01   1.2138500e-01   1.4111007e+00  -7.1313689e-01  -3.3380876e-01  -8.6486815e-01
   1.1950000e+00   3.6083556e-01  -5.6140564e-01   8.0417564e-01  -1.8207750e-01  -1.1683307e+00   1.7904288e+00
   1.1966667e+00   3.7474395e-01  -1.8207750e-01  -6.3727127e-01   2.7311626e-01  -1.4717932e+00   5.0071314e-01
   1.1983333e+00   3.8849788e-01   2.7311626e-01  -3.3380876e-01   1.3352350e+00   4.2484751e-01  -2.8373744e+00
   1.2000000e+00   4.0208519e-01   1.6386975e+00   7.2831002e-01  -1.2441963e+00   1.7904288e+00   2.0180257e+00
   1.2016667e+00   4.1549817e-01   5.0071314e-01   1.9421600e+00  -2.5794313e-01   2.2456226e+00   2.5490851e+00
   1.2033333e+00   4.2873358e-01  -1.0621188e-01  -3.0346251e-02   4.5519376e-02  -6.3727127e-01  -1.4717932e+00
   1.2050000e+00   4.4179249e-01   5.7657876e-01   2.5490851e+00  -4.0967438e-01   8.8004127e-01  -2.5794313e-01
   1.2066667e+00   4.5468018e-01   2.0938913e+00   4.3698601e+00   4.2484751e-01   2.7766819e+00  -3.4442995e+00
   1.2083333e+00   4.6740583e-01  -1.0165994e+00  -4.5064182e+00   6.5244439e-01  -3.2925682e+00   1.3352350e+00
   1.2100000e+00   4.7998227e-01  -2.3821807e+00  -3.2167026e+00   8.8004127e-01   2.7311626e-01   2.4732194e+00
   1.2116667e+00   4.9242556e-01   1.9725063e-01  -2.1545838e+00   4.2484751e-01   8.0417564e-01   1.2593694e+00
   1.2133333e+00   7.0424359e-01   1.9725063e-01  -2.3821807e+00  -1.1683307e+00  -1.6235244e+00  -1.8511213e+00
   1.2150000e+00   7.1758886e-01  -4.0967438e-01  -2.0028525e+00  -7.8900252e-01   1.9725063e-01  -6.3727127e-01
   1.2166667e+00   7.3102954e-01  -5.6140564e-01   1.5628319e+00   1.4111007e+00  -7.8900252e-01   4.0663976e+00
   1.2183333e+00   7.4454160e-01   6.5244439e-01   5.1285164e+00   1.4111007e+00  -7.8900252e-01   1.2138500e-01
   1.2200000e+00   7.5809593e-01   4.5519376e-02   1.2593694e+00   1.7145632e+00  -2.0787182e+00  -9.4073377e-01
   1.2216667e+00   1.0951789e-01   3.4898188e-01   1.2138500e-01  -7.1313689e-01   1.1076382e+00  -1.8511213e+00
   1.2233333e+00   1.4803515e-01   1.3352350e+00  -2.3821807e+00  -1.4717932e+00   2.7008163e+00   1.1835038e+00
   1.2250000e+00   1.4916108e-01   6.5244439e-01   3.4898188e-01  -1.5476588e+00  -8.6486815e-01   1.9725063e-01
   1.2266667e+00   1.5008328e-01  -5.6140564e-01  -1.3959275e+00  -7.8900252e-01  -3.0346251e-02  -4.0967438e-01
   1.2283333e+00   1.5080903e-01  -1.0924650e+00  -1.3200619e+00  -9.4073377e-01   1.2138500e-01  -8.6486815e-01
   1.2300000e+00   1.5134928e-01   3.4898188e-01   9.5590690e-01  -3.3380876e-01  -5.6140564e-01  -2.2304494e+00
   1.2316667e+00   1.4855274e-01   4.2484751e-01   5.0071314e-01   1.1076382e+00   7.2831002e-01   4.2484751e-01
   1.2333333e+00   1.4871888e-01  -8.6486815e-01  -1.9269869e+00   1.9725063e-01   1.7145632e+00   1.3352350e+00
   1.2350000e+00   1.4903151e-01  -3.0346251e-02  -2.9132401e+00  -2.5794313e-01   1.3352350e+00   5.7657876e-01
   1.2366667e+00   1.4949195e-01   1.1076382e+00   1.6386975e+00   6.5244439e-01  -1.5476588e+00   5.0071314e-01
   1.2383333e+00   1.5009688e-01   1.2138500e-01   2.9284132e+00   1.9725063e-01  -7.8900252e-01   8.8004127e-01
   1.2400000e+00   1.5083826e-01   5.7657876e-01   1.4111007e+00   5.0071314e-01  -2.7615088e+00  -2.6097776e+00
   1.2416667e+00   1.5170337e-01  -2.5794313e-01  -3.0346251e-02   8.8004127e-01  -2.5794313e-01  -4.0967438e-01
   1.2433333e+00   1.5267485e-01   5.7657876e-01   7.2831002e-01  -3.3380876e-01  -1.8207750e-01   1.3352350e+00
   1.2450000e+00   1.5373095e-01  -7.1313689e-01  -4.0967438e-01  -3.0346251e-02   5.0071314e-01   1.5628319e+00
   1.2466667e+00   1.5484577e-01   5.0071314e-01  -1.6235244e+00  -4.8554001e-01   3.4898188e-01   1.9725063e-01
   1.2483333e+00   1.5598965e-01  -2.5794313e-01  -2.3821807e+00   1.9725063e-01   3.4898188e-01   4.5519376e-02
   1.2500000e+00   1.5712964e-01  -3.3380876e-01   2.9284132e+00   5.0071314e-01   4.2484751e-01  -1.7752557e+00
   1.2516667e+00   1.5811369e-01   6.5244439e-01   1.2593694e+00   5.7657876e-01   4.2484751e-01  -7.1313689e-01
   1.2533333e+00   1.5886187e-01   3.4898188e-01  -3.3380876e-01   1.2138500e-01   5.0071314e-01   3.4898188e-01
   1.2550000e+00   1.5949224e-01  -1.0924650e+00  -8.6486815e-01  -3.0346251e-02  -5.6140564e-01   1.0317725e+00
   1.2566667e+00   1.5996954e-01   4.5519376e-02   1.2138500e-01  -3.3380876e-01  -4.0967438e-01  -1.0621188e-01
   1.2583333e+00   1.5889746e-01   4.5519376e-02   5.7657876e-01  -2.5794313e-01   4.5519376e-02  -1.7752557e+00
   1.2600000e+00   1.5779311e-01   1.0317725e+00  -9.4073377e-01  -2.5794313e-01  -4.8554001e-01  -4.5822839e+00
   1.2616667e+00   1.5634402e-01   2.1697569e+00   8.8004127e-01  -3.0346251e-02  -6.3727127e-01   5.0071314e-01
   1.2633333e+00   1.5453985e-01  -1.0924650e+00   3.4898188e-01   4.2484751e-01  -9.4073377e-01   8.0417564e-01
   1.2650000e+00   1.5237648e-01   1.9725063e-01  -5.6140564e-01   5.7657876e-01   2.7311626e-01   6.5244439e-01
   1.2666667e+00   1.4985653e-01  -3.3380876e-01  -5.6140564e-01  -1.8207750e-01  -1.0924650e+00  -1.5476588e+00
   1.2683333e+00   1.4379318e-01   4.5519376e-02  -1.8207750e-01  -2.5794313e-01  -1.0924650e+00   5.7657876e-01
   1.2700000e+00   1.4029155e-01   8.0417564e-01  -5.6140564e-01  -2.5794313e-01   7.2831002e-01   3.0801444e+00
   1.2716667e+00   1.3651710e-01  -1.7752557e+00  -2.7615088e+00  -4.0967438e-01   1.1076382e+00   1.8662944e+00
   1.2733333e+00   1.3250967e-01  -4.0967438e-01  -1.9269869e+00  -1.8207750e-01   1.4869663e+00   4.5519376e-02
   1.2750000e+00   1.2831640e-01  -2.5794313e-01   1.3352350e+00   2.7311626e-01  -4.0967438e-01  -2.4580463e+00
   1.2766667e+00   1.2399148e-01  -1.3200619e+00   8.8004127e-01   1.2138500e-01  -1.5476588e+00  -2.3063151e+00
   1.2783333e+00   1.1959575e-01  -3.0346251e-02   5.7657876e-01  -3.0346251e-02  -5.6140564e-01   1.9421600e+00
   1.2800000e+00   1.1487673e-01   9.5590690e-01  -1.0621188e-01  -3.0346251e-02   1.2593694e+00   3.1560101e+00
   1.2816667e+00   1.1022940e-01   1.2593694e+00   8.8004127e-01   5.7657876e-01   1.8662944e+00   1.0317725e+00
   1.2833333e+00   1.0573578e-01   9.5590690e-01  -7.1313689e-01   2.7311626e-01   1.2138500e-01  -2.3063151e+00
   1.2850000e+00   1.0148174e-01  -7.1313689e-01  -1.8207750e-01  -3.3380876e-01  -1.3200619e+00  -2.5339119e+00
   1.2866667e+00   9.7556120e-02   3.4898188e-01   1.5628319e+00   3.4898188e-01   1.2593694e+00  -3.0346251e-02
   1.2883333e+00   9.4049675e-02  -1.8207750e-01   1.0317725e+00  -3.0346251e-02   4.2484751e-01  -3.3380876e-01
   1.2900000e+00   9.1054052e-02  -1.8207750e-01   6.5244439e-01   4.5519376e-02  -1.1683307e+00  -3.3380876e-01
   1.2916667e+00   8.8660643e-02  -6.3727127e-01   1.9725063e-01   4.5519376e-02  -7.8900252e-01   1.0317725e+00
   1.2933333e+00   8.6959440e-02  -6.3727127e-01   1.2138500e-01  -2.5794313e-01  -4.0967438e-01   1.9725063e-01
   1.2950000e+00   8.6037871e-02  -4.8554001e-01   8.0417564e-01   2.7311626e-01  -7.8900252e-01  -1.8511213e+00
   1.2966667e+00   8.5979617e-02   1.2138500e-01   1.0317725e+00   3.4898188e-01   4.5519376e-02   2.0180257e+00
   1.2983333e+00   8.6863466e-02  -6.3727127e-01   5.7657876e-01   3.4898188e-01   5.7657876e-01   4.2484751e-01
   1.3000000e+00   8.8762186e-02   1.2138500e-01  -2.0787182e+00  -4.0967438e-01  -3.0346251e-02   1.2138500e-01
   1.3016667e+00   1.0769228e-01  -2.5794313e-01  -2.7615088e+00  -3.0346251e-02  -1.8207750e-01   6.5244439e-01
   1.3033333e+00   1.1547526e-01   6.5244439e-01   6.5244439e-01   5.7657876e-01   1.5628319e+00   3.4898188e-01
   1.3050000e+00   1.2452884e-01  -2.5794313e-01   1.7904288e+00   1.2138500e-01   5.7657876e-01  -8.6486815e-01
   1.3066667e+00   1.3485852e-01   4.2484751e-01   1.2138500e-01  -2.5794313e-01  -6.3727127e-01  -4.0967438e-01
   1.3083333e+00   1.4645798e-01   8.0417564e-01  -4.8554001e-01  -1.8207750e-01  -1.0621188e-01   1.2138500e-01
   1.3100000e+00   1.5911891e-01  -1.0165994e+00  -1.2441963e+00  -7.8900252e-01  -3.3380876e-01   8.0417564e-01
   1.3116667e+00   1.7286135e-01  -4.8554001e-01  -4.8554001e-01  -3.3380876e-01   8.8004127e-01   2.0180257e+00
   1.3133333e+00   1.8779110e-01   1.0317725e+00   1.4869663e+00  -1.0621188e-01   1.2593694e+00   7.2831002e-01
   1.3150000e+00   2.0385998e-01   3.4898188e-01  -1.5476588e+00   1.9725063e-01   6.5244439e-01  -2.1545838e+00
   1.3166667e+00   2.2100900e-01  -2.5794313e-01  -4.0512245e+00   7.2831002e-01   3.4898188e-01  -4.5064182e+00
   1.3183333e+00   2.3916900e-01   7.2831002e-01   1.1076382e+00   4.2484751e-01  -3.0346251e-02   2.8525476e+00
   1.3200000e+00   2.5826141e-01   1.2593694e+00   2.8525476e+00   4.5519376e-02  -1.3200619e+00   3.0042788e+00
   1.3216667e+00   2.7819922e-01  -2.5794313e-01   1.0317725e+00  -4.8554001e-01  -3.1408369e+00  -1.4717932e+00
   1.3233333e+00   2.9888800e-01  -1.7752557e+00   6.5244439e-01   1.2138500e-01  -2.8373744e+00  -3.1408369e+00
   1.3250000e+00   3.2022701e-01  -2.8373744e+00  -1.6993900e+00   8.0417564e-01  -1.0621188e-01  -4.0967438e-01
   1.3266667e+00   3.4211043e-01  -1.1683307e+00   4.5519376e-02  -4.0967438e-01   1.5628319e+00   1.1835038e+00
   1.3283333e+00   3.6442862e-01  -1.0621188e-01   2.7311626e-01  -7.8900252e-01  -7.8900252e-01  -3.0346251e-02
   1.3300000e+00   9.1221401e-01   1.9725063e-01  -1.6235244e+00   7.2831002e-01   4.2484751e-01  -2.2304494e+00
   1.3316667e+00   9.1586111e-01   1.6386975e+00   2.5490851e+00   1.2138500e-01   3.5353382e+00  -7.1313689e-01
   1.3333333e+00   9.1939714e-01   9.5590690e-01   1.3352350e+00   3.4898188e-01   1.2138500e-01   2.7008163e+00
   1.3350000e+00   9.2599505e-01   5.0071314e-01   8.0417564e-01   2.7311626e-01   1.0317725e+00   1.8662944e+00
   1.3366667e+00   9.2885403e-01  -2.5794313e-01  -1.6993900e+00  -1.8207750e-01  -3.3380876e-01  -3.3380876e-01
   1.3383333e+00   9.3151742e-01   1.1076382e+00  -1.3200619e+00  -3.0346251e-02   5.7657876e-01  -1.8207750e-01
   1.3400000e+00   9.3397383e-01   5.7657876e-01  -1.0621188e-01  -3.3380876e-01   7.2831002e-01  -6.3727127e-01
   1.3416667e+00   9.3621437e-01   8.0417564e-01  -1.9269869e+00  -5.6140564e-01  -1.0621188e-01   5.7657876e-01
   1.3433333e+00   9.3823285e-01  -1.8207750e-01  -1.0621188e-01  -1.0621188e-01  -8.6486815e-01   7.2831002e-01
   1.3450000e+00   9.4002606e-01  -1.4717932e+00   6.5244439e-01  -3.3380876e-01  -6.3727127e-01  -7.8900252e-01
   1.3466667e+00   9.4159375e-01  -4.0967438e-01   3.4898188e-01   1.9725063e-01   2.7311626e-01  -7.8900252e-01
   1.3483333e+00   9.4293870e-01  -1.0924650e+00  -1.0621188e-01   1.2138500e-01  -1.0621188e-01  -4.9616120e+00
   1.3500000e+00   9.4406661e-01  -3.0346251e-02   1.6386975e+00   2.7311626e-01   5.7657876e-01   3.0801444e+00
   1.3516667e+00   9.4498606e-01   1.9725063e-01   5.7657876e-01  -3.3380876e-01  -5.6140564e-01   2.1697569e+00
   1.3533333e+00   9.4570815e-01   4.2484751e-01  -6.3727127e-01  -8.6486815e-01  -1.0621188e-01   1.7145632e+00
   1.3550000e+00   9.4624638e-01   9.5590690e-01  -8.6486815e-01  -7.8900252e-01  -3.0346251e-02   7.2831002e-01
   1.3566667e+00   9.4661627e-01   1.9421600e+00  -4.0967438e-01   5.0071314e-01   5.7657876e-01   5.0071314e-01
   1.3583333e+00   9.4683498e-01   1.6386975e+00  -1.9269869e+00   4.2484751e-01  -3.0346251e-02  -7.8900252e-01
   1.3600000e+00   9.4692096e-01   8.8004127e-01  -1.0621188e-01   5.7657876e-01  -7.8900252e-01  -1.8511213e+00
   1.3616667e+00   9.4689356e-01   1.0317725e+00   8.8004127e-01   3.4898188e-01  -4.0967438e-01  -2.0787182e+00
   1.3633333e+00   9.4677252e-01   1.4869663e+00   6.5244439e-01  -3.0346251e-02   1.2138500e-01   2.7311626e-01
   1.3650000e+00   9.4657762e-01   1.9421600e+00   2.3214882e+00   1.9725063e-01  -4.0967438e-01  -6.3727127e-01
   1.3666667e+00   9.4632824e-01   1.3352350e+00   8.8004127e-01  -1.0621188e-01  -4.0967438e-01  -1.3200619e+00
   1.3683333e+00   9.4604294e-01  -4.0967438e-01  -5.6140564e-01  -1.2441963e+00   8.8004127e-01  -1.1683307e+00
   1.3700000e+00   9.4573914e-01  -7.1313689e-01   5.7657876e-01  -3.0346251e-02  -3.3380876e-01   1.8662944e+00
   1.3716667e+00   9.4526912e-01  -1.8511213e+00  -1.0924650e+00   4.2484751e-01  -5.6140564e-01   2.1697569e+00
   1.3733333e+00   9.4476890e-01  -1.1683307e+00  -3.3380876e-01   3.4898188e-01   4.5519376e-02  -1.2441963e+00
   1.3750000e+00   9.4428051e-01  -5.6140564e-01  -2.5794313e-01  -1.0621188e-01   2.7311626e-01  -1.8207750e-01
   1.3766667e+00   9.4381851e-01  -1.1683307e+00  -1.9269869e+00  -2.5794313e-01  -1.2441963e+00  -9.4073377e-01
   1.3783333e+00   9.4339582e-01  -8.6486815e-01  -3.2167026e+00   2.7311626e-01   4.2484751e-01   8.8004127e-01
   1.3800000e+00   9.4302362e-01  -1.9269869e+00  -2.6097776e+00  -4.0967438e-01   7.2831002e-01   1.9725063e-01
   1.3816667e+00   9.4271117e-01  -5.6140564e-01   1.1076382e+00  -4.0967438e-01  -2.5794313e-01  -5.6140564e-01
   1.3833333e+00   9.4246583e-01   4.2484751e-01   2.4732194e+00   9.5590690e-01   7.2831002e-01   8.0417564e-01
   1.3850000e+00   9.4229296e-01   1.1076382e+00   1.6386975e+00   1.1076382e+00   8.8004127e-01   1.7904288e+00
   1.3866667e+00   9.4219599e-01  -1.7752557e+00  -4.0967438e-01   1.2138500e-01   4.5519376e-02   2.0938913e+00
   1.3883333e+00   9.4217640e-01  -1.3200619e+00  -2.5794313e-01   5.0071314e-01   8.8004127e-01  -6.3727127e-01
   1.3900000e+00   9.4223383e-01  -2.0787182e+00   1.1835038e+00  -3.3380876e-01   1.1076382e+00  -1.0165994e+00
   1.3916667e+00   9.4236617e-01  -2.0787182e+00   4.2484751e-01   4.2484751e-01   7.2831002e-01   2.7008163e+00
   1.3933333e+00   9.4256971e-01  -1.3200619e+00  -3.0346251e-02  -4.0967438e-01  -6.3727127e-01   1.1835038e+00
   1.3950000e+00   9.4283925e-01  -1.0924650e+00  -7.1313689e-01  -1.8207750e-01  -1.8207750e-01  -1.0924650e+00
   1.3966667e+00   9.4316825e-01  -4.8554001e-01  -4.0967438e-01  -3.0346251e-02  -9.4073377e-01  -1.4717932e+00
   1.3983333e+00   9.4354909e-01  -4.0967438e-01   1.4869663e+00   2.7311626e-01  -4.8554001e-01  -1.1683307e+00
   1.4000000e+00   9.4397319e-01   1.1835038e+00   5.7657876e-01  -4.8554001e-01  -3.0346251e-02  -5.3409401e+00
   1.4016667e+00   9.4443123e-01   3.4898188e-01  -1.2441963e+00   1.9725063e-01   9.5590690e-01   2.6249507e+00
   1.4033333e+00   9.4491337e-01   1.0317725e+00  -2.0787182e+00  -1.8207750e-01  -1.1683307e+00   1.9421600e+00
   1.4050000e+00   9.4540943e-01   1.0317725e+00  -9.4073377e-01  -1.0621188e-01   1.2138500e-01  -3.3380876e-01
   1.4066667e+00   9.4582855e-01   1.7904288e+00   2.4732194e+00   5.0071314e-01   3.4898188e-01  -1.8207750e-01
   1.4083333e+00   9.4612183e-01   1.0317725e+00   1.7145632e+00   5.7657876e-01  -3.3380876e-01  -1.8207750e-01
   1.4100000e+00   9.4638499e-01   2.1697569e+00   7.2831002e-01   3.4898188e-01   5.0071314e-01  -3.3380876e-01
   1.4116667e+00   9.4661279e-01   9.5590690e-01  -1.6235244e+00  -1.8207750e-01   1.9725063e-01   5.7657876e-01
   1.4133333e+00   9.4680128e-01   7.2831002e-01  -1.0924650e+00   1.9725063e-01   1.1076382e+00  -1.4717932e+00
   1.4150000e+00   9.4694789e-01   1.4869663e+00  -7.8900252e-01   1.9725063e-01   1.1076382e+00  -1.8207750e-01
   1.4166667e+00   9.4705146e-01  -1.0621188e-01  -2.1545838e+00  -6.3727127e-01  -7.8900252e-01  -1.0621188e-01
   1.4183333e+00   9.4711223e-01  -4.0967438e-01   8.8004127e-01  -2.5794313e-01  -1.0621188e-01  -6.3727127e-01
   1.4200000e+00   9.4713180e-01  -4.0967438e-01   3.4898188e-01  -3.3380876e-01  -7.1313689e-01   1.9725063e-01
   1.4216667e+00   9.4711308e-01   1.4111007e+00   1.3352350e+00   3.4898188e-01   1.9725063e-01   2.6249507e+00
   1.4233333e+00   9.4706014e-01  -4.0967438e-01   8.0417564e-01  -6.3727127e-01  -3.0346251e-02  -7.8900252e-01
   1.4250000e+00   9.4697806e-01  -1.8207750e-01   3.4898188e-01   3.4898188e-01   4.5519376e-02  -3.0346251e-02
   1.4266667e+00   9.4687280e-01  -4.0967438e-01   2.5490851e+00   7.2831002e-01   1.2138500e-01  -3.3380876e-01
   1.4283333e+00   9.4675097e-01  -1.2441963e+00   1.1835038e+00  -4.0967438e-01   1.9725063e-01  -4.0967438e-01
   1.4300000e+00   9.4661965e-01   3.4898188e-01   1.2138500e-01  -1.8207750e-01   1.0317725e+00   8.0417564e-01
   1.4316667e+00   9.4648612e-01   1.9725063e-01   2.7311626e-01   5.7657876e-01   6.5244439e-01   7.2831002e-01
   1.4333333e+00   9.4635772e-01   3.4898188e-01   2.7311626e-01   4.5519376e-02   1.9725063e-01   8.0417564e-01
   1.4350000e+00   9.4624151e-01  -1.0165994e+00  -1.0165994e+00  -4.8554001e-01  -6.3727127e-01   1.1835038e+00
   1.4366667e+00   9.4614420e-01  -1.2441963e+00   6.5244439e-01  -3.3380876e-01  -5.6140564e-01   7.2831002e-01
   1.4383333e+00   9.4607180e-01  -4.8554001e-01  -8.6486815e-01  -6.3727127e-01  -1.4717932e+00  -4.8554001e-01
   1.4400000e+00   9.4602956e-01   1.4111007e+00  -3.3380876e-01   5.7657876e-01  -1.0165994e+00  -1.9269869e+00
   1.4416667e+00   9.4602175e-01   4.2484751e-01  -2.9132401e+00   5.0071314e-01  -4.0967438e-01  -2.6097776e+00
   1.4433333e+00   9.4585696e-01   2.7311626e-01  -3.5201651e+00   1.2138500e-01   1.0317725e+00  -3.8994932e+00
   1.4450000e+00   9.4571690e-01   2.7311626e-01   5.7657876e-01   4.2484751e-01   1.0317725e+00   1.5628319e+00
   1.4466667e+00   9.4560635e-01   5.7657876e-01   4.2939945e+00   5.0071314e-01   2.7311626e-01   2.4732194e+00
   1.4483333e+00   9.4552951e-01   4.2484751e-01   1.4869663e+00  -5.6140564e-01  -4.8554001e-01  -7.8900252e-01
   1.4500000e+00   9.4548997e-01  -3.3380876e-01  -3.4442995e+00  -4.0967438e-01  -5.6140564e-01  -1.3959275e+00
   1.4516667e+00   9.4549073e-01  -1.4717932e+00  -1.2441963e+00   4.5519376e-02   1.9725063e-01  -1.8207750e-01
   1.4533333e+00   9.4553406e-01   1.9725063e-01   7.2831002e-01  -2.5794313e-01   5.0071314e-01   1.1076382e+00
   1.4550000e+00   9.4562158e-01  -8.6486815e-01   2.0938913e+00  -4.0967438e-01  -7.1313689e-01   1.2593694e+00
   1.4566667e+00   9.4575423e-01   2.1697569e+00   1.8662944e+00  -7.1313689e-01  -2.5794313e-01   2.7311626e-01
   1.4583333e+00   9.4593227e-01  -1.0924650e+00  -1.4717932e+00  -3.3380876e-01  -5.6140564e-01  -7.8900252e-01
   1.4600000e+00   9.4615531e-01   4.5519376e-02   8.8004127e-01  -4.0967438e-01   8.8004127e-01   2.1697569e+00
   1.4616667e+00   9.4642233e-01   5.0071314e-01   4.5519376e-02   3.4898188e-01   1.5628319e+00   1.2593694e+00
   1.4633333e+00   9.4673169e-01  -3.0346251e-02   8.0417564e-01   4.5519376e-02   1.9725063e-01   4.5519376e-02
   1.4650000e+00   9.4708122e-01  -1.8207750e-01   6.5244439e-01  -3.3380876e-01  -2.6097776e+00  -1.8511213e+00
   1.4666667e+00   9.4746819e-01   9.5590690e-01   1.2138500e-01  -1.8207750e-01  -4.0967438e-01  -1.0924650e+00
   1.4683333e+00   9.4788940e-01  -7.1313689e-01  -8.6486815e-01  -2.5794313e-01   1.2138500e-01   1.2138500e-01
   1.4700000e+00   9.4834124e-01  -1.2441963e+00  -1.0924650e+00   1.2138500e-01   4.5519376e-02   6.5244439e-01
   1.4716667e+00   9.4881971e-01  -1.3200619e+00  -4.0967438e-01   6.5244439e-01  -7.8900252e-01   2.7311626e-01
   1.4733333e+00   9.4932048e-01  -1.8207750e-01   2.7311626e-01   4.2484751e-01  -3.0346251e-02  -4.8554001e-01
   1.4750000e+00   9.4983896e-01  -3.0346251e-02  -6.3727127e-01   8.8004127e-01  -3.0346251e-02  -1.6993900e+00
   1.4766667e+00   9.5037037e-01   5.0071314e-01   5.0071314e-01   1.9725063e-01   6.5244439e-01   1.9725063e-01
   1.4783333e+00   9.5079706e-01   2.7311626e-01  -4.8554001e-01   3.4898188e-01   1.9725063e-01   8.8004127e-01
   1.4800000e+00   9.5113013e-01   2.4732194e+00  -2.7615088e+00   8.0417564e-01   1.1076382e+00  -7.1313689e-01
   1.4816667e+00   9.5144911e-01   1.6386975e+00  -7.8900252e-01   5.0071314e-01   1.9421600e+00  -7.8900252e-01
   1.4833333e+00   9.5175351e-01   1.0317725e+00   2.3973538e+00  -1.0621188e-01   1.4869663e+00  -3.0346251e-02
   1.4850000e+00   9.5204362e-01   5.0071314e-01   2.1697569e+00   5.0071314e-01   2.5490851e+00   1.0317725e+00
   1.4866667e+00   9.5232046e-01   5.0071314e-01   1.9725063e-01   1.2138500e-01  -1.0621188e-01  -8.6486815e-01
   1.4883333e+00   9.5258587e-01   7.2831002e-01   1.2138500e-01  -9.4073377e-01  -3.0649713e+00  -1.1683307e+00
   1.4900000e+00   9.5284234e-01  -2.1545838e+00  -1.6993900e+00  -9.4073377e-01  -3.0649713e+00   8.0417564e-01
   1.4916667e+00   9.5309300e-01  -1.6235244e+00  -1.8511213e+00  -1.8207750e-01  -2.1545838e+00   1.6386975e+00
   1.4933333e+00   9.5334153e-01  -1.0165994e+00  -3.0346251e-02  -3.3380876e-01  -2.0028525e+00  -1.0165994e+00
   1.4950000e+00   9.5359203e-01   4.5519376e-02   1.7904288e+00   1.9725063e-01   2.7311626e-01  -1.0165994e+00
   1.4966667e+00   9.5384892e-01  -5.6140564e-01  -3.0346251e-02   5.7657876e-01   1.7145632e+00   2.7311626e-01
   1.4983333e+00   9.5411678e-01   6.5244439e-01   1.6386975e+00   6.5244439e-01   2.0180257e+00  -3.0346251e-02
   1.5000000e+00   9.5440025e-01   6.5244439e-01   8.0417564e-01  -3.0346251e-02   1.9725063e-01  -1.8511213e+00
   1.5016667e+00   9.5470383e-01  -1.0621188e-01  -6.3727127e-01  -3.3380876e-01   1.9725063e-01  -2.0787182e+00
   1.5033333e+00   9.5503178e-01  -1.8207750e-01   1.1835038e+00  -2.5794313e-01  -1.8207750e-01   3.8388007e+00
   1.5050000e+00   9.5538794e-01   4.2484751e-01   2.0180257e+00  -1.8207750e-01  -1.8207750e-01   2.4732194e+00
   1.5066667e+00   9.5577561e-01  -4.0967438e-01  -5.6140564e-01  -8.6486815e-01  -3.0346251e-02   1.3352350e+00
   1.5083333e+00   9.5619744e-01   8.0417564e-01   1.9725063e-01  -3.0346251e-02   8.8004127e-01   3.4898188e-01
   1.5100000e+00   9.5665530e-01   4.5519376e-02  -8.6486815e-01  -1.0621188e-01   1.9725063e-01  -4.8554001e-01
   1.5116667e+00   9.5715017e-01   1.7145632e+00  -6.3727127e-01   1.2138500e-01   1.6386975e+00   2.7311626e-01
   1.5133333e+00   9.5765424e-01   3.4898188e-01  -1.0924650e+00  -1.8207750e-01   1.2138500e-01   4.2484751e-01
   1.5150000e+00   9.5801788e-01  -1.6993900e+00  -4.8554001e-01   3.4898188e-01  -7.8900252e-01  -3.3380876e-01
   1.5166667e+00   9.5840211e-01  -1.2441963e+00  -1.4717932e+00  -3.3380876e-01  -4.8554001e-01  -7.1313689e-01
   1.5183333e+00   9.5880819e-01  -1.1683307e+00  -2.0028525e+00   3.4898188e-01   4.5519376e-02   1.4869663e+00
   1.5200000e+00   9.5923711e-01   5.7657876e-01   1.1835038e+00   4.5519376e-02  -6.3727127e-01  -5.6140564e-01
   1.5216667e+00   9.5968954e-01   1.7145632e+00  -1.8207750e-01   1.2138500e-01  -1.3200619e+00  -1.7752557e+00
   1.5233333e+00   9.6016589e-01  -6.3727127e-01  -1.8207750e-01  -1.0621188e-01  -5.6140564e-01  -1.3200619e+00
   1.5250000e+00   9.6066623e-01   8.0417564e-01   4.5519376e-02   5.0071314e-01   2.6249507e+00  -2.5794313e-01
   1.5266667e+00   9.6119036e-01  -3.0346251e-02  -4.8554001e-01   4.2484751e-01   4.0663976e+00   1.1076382e+00
   1.5283333e+00   9.6173778e-01   4.5519376e-02  -1.1683307e+00   5.7657876e-01   2.0938913e+00   1.4869663e+00
   1.5300000e+00   9.6230767e-01  -5.6140564e-01  -1.1683307e+00  -1.8207750e-01  -2.5339119e+00   3.4898188e-01
   1.5316667e+00   9.6289891e-01   8.8004127e-01   1.0317725e+00  -5.6140564e-01  -1.3200619e+00   1.2593694e+00
   1.5333333e+00   9.6351009e-01   2.0938913e+00   2.6249507e+00   1.2138500e-01  -3.3380876e-01   9.5590690e-01
   1.5350000e+00   9.6413950e-01  -5.6140564e-01   2.3973538e+00  -3.3380876e-01  -2.0028525e+00  -1.0165994e+00
   1.5366667e+00   9.6478508e-01   3.4898188e-01   2.2456226e+00  -3.3380876e-01  -1.7752557e+00  -2.6856432e+00
   1.5383333e+00   9.6544448e-01   1.9725063e-01   8.0417564e-01   1.9725063e-01  -2.5794313e-01   4.5519376e-02
   1.5400000e+00   9.6611503e-01  -7.1313689e-01  -6.3727127e-01  -1.0621188e-01  -1.0621188e-01   8.8004127e-01
