# Supplementary material for: Detecting Nasal Vowels in Speech Interfaces Based on Surface Electromyography
Source: PLoS One. 2015 Jun 12;10(6):e0127040. doi: 10.1371/journal.pone.0127040 (PMC4466523; doi:10.1371/journal.pone.0127040)
Supplement: S1 Data — (ZIP) [file pone.0127040.s001.zip › PLosOneData/aligned/CM/CM-vnp-an-r2-ALIGNED.txt]

   0.0000000e+00   8.3175634e-01  -2.5794313e-01   2.7311626e-01  -6.3727127e-01   4.5519376e-02   1.4869663e+00
   1.6666667e-03   8.2385960e-01  -1.5476588e+00  -1.1683307e+00   4.2484751e-01  -4.0967438e-01   4.2484751e-01
   3.3333333e-03   8.1529071e-01   1.9725063e-01   1.9421600e+00   4.2484751e-01  -1.0165994e+00  -3.3380876e-01
   5.0000000e-03   8.0601736e-01   1.5628319e+00   1.7904288e+00  -3.0346251e-02   9.5590690e-01   1.9725063e-01
   6.6666667e-03   7.9601138e-01   1.3352350e+00  -2.0028525e+00   1.2138500e-01  -3.0346251e-02  -2.5794313e-01
   8.3333333e-03   7.8524946e-01   1.0317725e+00  -9.4073377e-01   6.5244439e-01   1.9725063e-01   5.0071314e-01
   1.0000000e-02   7.7371375e-01   6.5244439e-01  -1.0621188e-01   7.2831002e-01   1.9725063e-01  -6.3727127e-01
   1.1666667e-02   7.6139246e-01   1.4111007e+00   8.0417564e-01   5.7657876e-01   2.7311626e-01   1.2138500e-01
   1.3333333e-02   7.4828044e-01  -3.3380876e-01   2.3214882e+00   1.9725063e-01  -1.8207750e-01   6.5244439e-01
   1.5000000e-02   7.3437957e-01   1.2138500e-01   2.3214882e+00  -2.5794313e-01   1.2138500e-01   8.8004127e-01
   1.6666667e-02   7.1969924e-01  -4.8554001e-01   4.5519376e-02  -5.6140564e-01  -4.0967438e-01   1.2593694e+00
   1.8333333e-02   7.0425650e-01  -1.8207750e-01  -2.3063151e+00  -3.3380876e-01  -1.2441963e+00  -1.0924650e+00
   2.0000000e-02   6.8807635e-01   3.4898188e-01  -1.8207750e-01   4.5519376e-02   4.2484751e-01  -7.1313689e-01
   2.1666667e-02   6.7119182e-01  -7.8900252e-01   5.7657876e-01  -4.0967438e-01   1.9725063e-01  -2.1545838e+00
   2.3333333e-02   6.5364390e-01   2.7311626e-01   1.4111007e+00   3.4898188e-01   6.5244439e-01   3.4898188e-01
   2.5000000e-02   6.3548149e-01  -7.8900252e-01  -4.0967438e-01   6.5244439e-01   8.8004127e-01   9.5590690e-01
   2.6666667e-02   6.1676104e-01  -1.0621188e-01  -1.3200619e+00  -1.0621188e-01   5.0071314e-01   2.1697569e+00
   2.8333333e-02   5.9736615e-01  -6.3727127e-01  -2.4580463e+00  -3.0346251e-02  -2.5794313e-01  -4.8554001e-01
   3.0000000e-02   5.7752997e-01  -1.7752557e+00  -1.0165994e+00   4.5519376e-02  -1.0924650e+00  -7.1313689e-01
   3.1666667e-02   5.5736303e-01   3.4898188e-01   1.4869663e+00   5.0071314e-01  -3.3380876e-01  -7.1313689e-01
   3.3333333e-02   5.1638111e-01  -3.0346251e-02   3.3836070e+00   5.7657876e-01  -4.0967438e-01  -1.0924650e+00
   3.5000000e-02   4.9574888e-01  -9.4073377e-01  -3.0346251e-02  -1.8207750e-01   1.2138500e-01  -1.0621188e-01
   3.6666667e-02   4.7514978e-01   1.2138500e-01  -8.6486815e-01   1.2138500e-01   7.2831002e-01   2.7311626e-01
   3.8333333e-02   4.5468217e-01   3.4898188e-01  -4.8554001e-01  -3.0346251e-02   7.2831002e-01   2.7311626e-01
   4.0000000e-02   4.3444556e-01   7.2831002e-01  -7.1313689e-01  -7.1313689e-01  -1.0165994e+00   4.2484751e-01
   4.1666667e-02   4.1453973e-01   4.5519376e-02  -2.0028525e+00  -3.3380876e-01   5.7657876e-01   5.0071314e-01
   4.3333333e-02   3.7611489e-01  -4.0967438e-01  -9.4073377e-01  -1.8207750e-01  -1.0621188e-01  -1.9269869e+00
   4.5000000e-02   3.5778799e-01   2.0180257e+00   8.8004127e-01   8.8004127e-01   4.2484751e-01   1.2593694e+00
   4.6666667e-02   3.4017415e-01   1.2593694e+00   8.8004127e-01   1.9725063e-01   5.0071314e-01   6.5244439e-01
   4.8333333e-02   3.2336000e-01  -9.4073377e-01  -1.8207750e-01  -4.0967438e-01   4.2484751e-01  -6.3727127e-01
   5.0000000e-02   3.0742681e-01  -1.0924650e+00  -4.8554001e-01  -1.0621188e-01   1.9725063e-01  -4.0967438e-01
   5.1666667e-02   2.9244967e-01  -3.0346251e-02  -1.8207750e-01   7.2831002e-01   7.2831002e-01   1.2138500e-01
   5.3333333e-02   2.7849672e-01   4.2484751e-01   2.0938913e+00   1.9725063e-01   5.0071314e-01   1.1076382e+00
   5.5000000e-02   2.6562851e-01  -1.0621188e-01  -4.0967438e-01  -3.3380876e-01  -1.0621188e-01   1.9725063e-01
   5.6666667e-02   2.5389737e-01  -1.0924650e+00  -7.1313689e-01  -1.0621188e-01  -4.8554001e-01  -3.0346251e-02
   5.8333333e-02   2.4334695e-01   8.0417564e-01  -8.6486815e-01  -4.8554001e-01  -1.7752557e+00  -1.2441963e+00
   6.0000000e-02   2.3394710e-01   8.0417564e-01   6.5244439e-01  -3.0346251e-02  -7.1313689e-01   4.5519376e-02
   6.1666667e-02   2.2571545e-01   4.2484751e-01  -8.6486815e-01  -3.3380876e-01   8.8004127e-01   1.1835038e+00
   6.3333333e-02   2.1876081e-01  -1.0924650e+00   4.2484751e-01  -1.0621188e-01   1.3352350e+00   5.7657876e-01
   6.5000000e-02   2.1309021e-01  -3.3380876e-01   2.0180257e+00   5.7657876e-01   1.9725063e-01  -9.4073377e-01
   6.6666667e-02   2.0870043e-01   1.9725063e-01   1.9725063e-01   5.0071314e-01  -5.6140564e-01  -4.0967438e-01
   6.8333333e-02   2.0557822e-01   1.0317725e+00   1.4869663e+00   3.4898188e-01  -6.3727127e-01  -1.0621188e-01
   7.0000000e-02   2.0370069e-01   1.4111007e+00  -1.8207750e-01   5.0071314e-01   2.7311626e-01   3.4898188e-01
   7.1666667e-02   2.0303577e-01   6.5244439e-01   5.7657876e-01  -7.8900252e-01   1.9725063e-01  -7.1313689e-01
   7.3333333e-02   2.0354278e-01  -1.0621188e-01   2.9284132e+00  -1.8207750e-01   1.4869663e+00  -4.0967438e-01
   7.5000000e-02   2.1157484e-01  -1.0621188e-01   2.3973538e+00   4.2484751e-01   2.4732194e+00  -4.0967438e-01
   7.6666667e-02   2.1621687e-01   8.8004127e-01  -3.0346251e-02  -3.0346251e-02   1.3352350e+00   8.8004127e-01
   7.8333333e-02   2.2172556e-01   4.2484751e-01  -1.4717932e+00  -4.0967438e-01  -1.5476588e+00   1.1835038e+00
   8.0000000e-02   2.2802578e-01  -5.6140564e-01  -1.1683307e+00   1.9725063e-01  -3.0649713e+00   8.0417564e-01
   8.1666667e-02   2.3504006e-01  -1.7752557e+00  -1.0924650e+00   4.5519376e-02  -2.0787182e+00  -1.1683307e+00
   8.3333333e-02   2.4268958e-01  -6.3727127e-01  -1.6993900e+00   2.7311626e-01  -4.8554001e-01  -1.0165994e+00
   8.5000000e-02   2.5089511e-01   1.9725063e-01  -1.8207750e-01   1.2138500e-01  -5.6140564e-01   3.4898188e-01
   8.6666667e-02   2.5957808e-01  -1.4717932e+00  -4.8554001e-01  -2.5794313e-01  -7.8900252e-01  -2.5794313e-01
   8.8333333e-02   2.6866146e-01  -4.0967438e-01  -1.4717932e+00   5.7657876e-01   1.2593694e+00   1.2138500e-01
   9.0000000e-02   3.3718698e-01   5.7657876e-01  -1.2441963e+00   1.9725063e-01   5.7657876e-01   2.7311626e-01
   9.1666667e-02   3.4710822e-01   3.4898188e-01   1.2138500e-01   5.0071314e-01   5.7657876e-01   8.0417564e-01
   9.3333333e-02   3.5694530e-01   1.9725063e-01   3.4898188e-01  -4.8554001e-01  -9.4073377e-01  -7.1313689e-01
   9.5000000e-02   3.6666950e-01  -1.3200619e+00   1.9725063e-01  -1.8207750e-01  -1.4717932e+00  -1.0165994e+00
   9.6666667e-02   3.7625817e-01   7.2831002e-01   5.0071314e-01   5.7657876e-01  -6.3727127e-01  -1.0165994e+00
   9.8333333e-02   3.8569470e-01   7.2831002e-01  -1.0621188e-01   5.0071314e-01   2.7311626e-01  -5.6140564e-01
   1.0000000e-01   3.9496842e-01  -4.8554001e-01   5.0071314e-01  -6.3727127e-01   2.0938913e+00  -8.6486815e-01
   1.0166667e-01   4.0407439e-01  -1.0165994e+00   8.8004127e-01  -1.6235244e+00   9.5590690e-01   1.4111007e+00
   1.0333333e-01   4.1301309e-01   8.0417564e-01  -1.0165994e+00  -5.6140564e-01   4.5519376e-02   4.3698601e+00
   1.0500000e-01   4.2179010e-01  -1.3959275e+00  -1.7752557e+00  -1.8207750e-01  -4.0967438e-01   3.3077413e+00
   1.0666667e-01   4.3041568e-01   1.0317725e+00  -1.0924650e+00   1.1076382e+00   5.7657876e-01  -1.0165994e+00
   1.0833333e-01   4.3890428e-01   2.3973538e+00   2.7311626e-01   1.6386975e+00   8.0417564e-01  -3.5201651e+00
   1.1000000e-01   4.4727398e-01   3.4898188e-01   4.2484751e-01   7.2831002e-01   1.2138500e-01  -2.3821807e+00
   1.1166667e-01   4.5554601e-01  -1.1683307e+00   7.2831002e-01   4.2484751e-01  -2.1545838e+00  -2.8373744e+00
   1.1333333e-01   4.6374404e-01  -1.9269869e+00  -2.5794313e-01   4.5519376e-02  -4.8554001e-01  -2.1545838e+00
   1.1500000e-01   4.7189367e-01   1.2138500e-01   1.9725063e-01   1.2138500e-01   1.0317725e+00  -3.3380876e-01
   1.1666667e-01   4.8002176e-01   4.5519376e-02   2.1697569e+00  -6.3727127e-01   5.7657876e-01   8.0417564e-01
   1.1833333e-01   4.8806963e-01   1.3352350e+00   1.8662944e+00  -7.1313689e-01  -8.6486815e-01   2.0938913e+00
   1.2000000e-01   4.9610300e-01   7.2831002e-01  -1.3200619e+00  -4.0967438e-01   3.4898188e-01   2.2456226e+00
   1.2166667e-01   5.0421921e-01   1.1076382e+00  -1.6235244e+00  -3.3380876e-01   2.1697569e+00   2.4732194e+00
   1.2333333e-01   5.1244484e-01   6.5244439e-01   1.2138500e-01  -1.0621188e-01   1.1076382e+00   1.5628319e+00
   1.2500000e-01   5.2080409e-01  -5.6140564e-01   5.7657876e-01  -1.8207750e-01  -1.8511213e+00  -1.1683307e+00
   1.2666667e-01   5.2931832e-01   4.2484751e-01   1.3352350e+00  -3.0346251e-02  -1.3200619e+00  -1.5476588e+00
   1.2833333e-01   5.3800574e-01   5.7657876e-01  -1.0165994e+00  -4.0967438e-01  -7.1313689e-01  -1.3200619e+00
   1.3000000e-01   5.4688114e-01  -7.1313689e-01   5.7657876e-01  -3.3380876e-01  -1.0621188e-01   1.4111007e+00
   1.3166667e-01   5.5595566e-01   4.5519376e-02   1.4111007e+00   3.4898188e-01   1.7904288e+00   1.5628319e+00
   1.3333333e-01   5.6523666e-01   8.0417564e-01   1.6386975e+00   4.2484751e-01   2.7766819e+00   2.7311626e-01
   1.3500000e-01   5.7472769e-01  -5.6140564e-01  -1.3200619e+00   1.9725063e-01  -5.6140564e-01  -1.0165994e+00
   1.3666667e-01   5.8442841e-01   1.9725063e-01  -2.0028525e+00   1.2138500e-01  -2.4580463e+00  -3.3380876e-01
   1.3833333e-01   5.9433473e-01  -4.8554001e-01   5.0071314e-01   7.2831002e-01  -4.8554001e-01  -1.0924650e+00
   1.4000000e-01   6.0443888e-01  -4.8554001e-01   5.7657876e-01   8.8004127e-01   1.6386975e+00  -1.0924650e+00
   1.4166667e-01   6.1472961e-01   1.0317725e+00   1.3352350e+00   1.1835038e+00   1.8662944e+00  -1.0165994e+00
   1.4333333e-01   6.2519234e-01  -3.3380876e-01   5.7657876e-01  -4.0967438e-01  -6.3727127e-01  -4.8554001e-01
   1.4500000e-01   6.3580950e-01   1.2138500e-01   1.2138500e-01  -3.0346251e-02  -1.2441963e+00   4.2484751e-01
   1.4666667e-01   6.4656076e-01  -8.6486815e-01  -2.5794313e-01  -1.2441963e+00  -4.0967438e-01   5.0071314e-01
   1.4833333e-01   6.5742334e-01  -1.8511213e+00  -7.8900252e-01  -1.0924650e+00  -6.3727127e-01   4.2484751e-01
   1.5000000e-01   6.6837240e-01  -5.6140564e-01  -1.8207750e-01   1.2138500e-01  -7.1313689e-01   5.0071314e-01
   1.5166667e-01   6.7938131e-01   1.2138500e-01  -5.6140564e-01   4.5519376e-02  -5.6140564e-01  -9.4073377e-01
   1.5333333e-01   8.2329975e-01   1.5628319e+00   1.2138500e-01   3.4898188e-01   6.5244439e-01  -2.5794313e-01
   1.5500000e-01   8.3189495e-01  -1.0621188e-01   1.0317725e+00  -1.8207750e-01   5.7657876e-01   7.2831002e-01
   1.5666667e-01   8.4014354e-01   6.5244439e-01  -9.4073377e-01   1.2138500e-01   5.0071314e-01   5.0071314e-01
   1.5833333e-01   8.4803105e-01   1.2138500e-01  -2.0787182e+00  -4.0967438e-01   1.0317725e+00   5.0071314e-01
   1.6000000e-01   8.5554561e-01  -1.0165994e+00  -1.3200619e+00  -3.0346251e-02  -1.8207750e-01   3.4898188e-01
   1.6166667e-01   8.6267807e-01  -5.6140564e-01  -1.8207750e-01   7.2831002e-01  -1.3200619e+00  -7.1313689e-01
   1.6333333e-01   8.6942194e-01   3.4898188e-01   1.2593694e+00   9.5590690e-01  -5.6140564e-01  -1.1683307e+00
   1.6500000e-01   8.7577348e-01   1.3352350e+00  -3.3380876e-01   3.4898188e-01   9.5590690e-01  -5.6140564e-01
   1.6666667e-01   8.8173157e-01  -2.5794313e-01  -7.8900252e-01   5.7657876e-01   2.0938913e+00   7.2831002e-01
   1.6833333e-01   8.8719212e-01  -1.0621188e-01   1.0317725e+00   1.9725063e-01   1.3352350e+00  -3.0346251e-02
   1.7000000e-01   8.9224072e-01  -9.4073377e-01   1.4869663e+00  -4.0967438e-01  -8.6486815e-01  -4.0967438e-01
   1.7166667e-01   8.9693036e-01  -4.8554001e-01  -2.1545838e+00  -9.4073377e-01  -1.6993900e+00   4.2484751e-01
   1.7333333e-01   9.0127047e-01  -7.8900252e-01  -3.0649713e+00  -1.0621188e-01   8.0417564e-01   1.0317725e+00
   1.7500000e-01   9.0527190e-01  -4.8554001e-01   1.1835038e+00   4.5519376e-02  -1.0621188e-01   1.2593694e+00
   1.7666667e-01   9.0894685e-01   1.9725063e-01   2.1697569e+00  -5.6140564e-01  -1.1683307e+00   1.9725063e-01
   1.7833333e-01   9.1230874e-01   5.0071314e-01   1.2138500e-01  -1.8207750e-01  -2.5794313e-01  -6.3727127e-01
   1.8000000e-01   9.1537218e-01  -5.6140564e-01   1.2593694e+00   1.2138500e-01   9.5590690e-01  -3.0346251e-02
   1.8166667e-01   9.1815283e-01  -5.6140564e-01   1.2138500e-01  -9.4073377e-01   5.7657876e-01   3.4898188e-01
   1.8333333e-01   9.2066735e-01  -1.8207750e-01  -1.5476588e+00  -1.1683307e+00   4.2484751e-01   1.2593694e+00
   1.8500000e-01   9.2293327e-01   1.1076382e+00   8.0417564e-01   3.4898188e-01   9.5590690e-01   2.2456226e+00
   1.8666667e-01   9.2496894e-01   4.2484751e-01   2.3214882e+00   7.2831002e-01   1.2138500e-01  -3.3380876e-01
   1.8833333e-01   9.2679336e-01   4.2484751e-01   1.4869663e+00   8.0417564e-01  -3.3380876e-01  -2.1545838e+00
   1.9000000e-01   9.2842613e-01  -7.1313689e-01   7.2831002e-01   4.5519376e-02  -1.1683307e+00  -1.5476588e+00
   1.9166667e-01   9.2988729e-01  -4.8554001e-01  -1.0165994e+00  -7.1313689e-01  -1.0924650e+00   8.8004127e-01
   1.9333333e-01   9.3119719e-01   1.2593694e+00  -1.0924650e+00  -3.0346251e-02  -1.4717932e+00   1.1076382e+00
   1.9500000e-01   9.3237629e-01   4.2484751e-01   1.2138500e-01   4.2484751e-01  -6.3727127e-01  -2.3063151e+00
   1.9666667e-01   9.3344508e-01   7.2831002e-01  -1.1683307e+00   1.1835038e+00   8.0417564e-01  -2.0028525e+00
   1.9833333e-01   9.3442384e-01   9.5590690e-01  -4.8554001e-01   1.2593694e+00   1.2593694e+00  -3.3380876e-01
   2.0000000e-01   9.3533245e-01   6.5244439e-01  -1.8207750e-01   5.0071314e-01   1.6386975e+00   2.7311626e-01
   2.0166667e-01   9.3619019e-01   3.4898188e-01   6.5244439e-01   4.2484751e-01   1.5628319e+00   2.7311626e-01
   2.0333333e-01   9.3697156e-01  -1.3200619e+00   2.7311626e-01  -4.8554001e-01  -5.6140564e-01  -1.8207750e-01
   2.0500000e-01   9.3764147e-01  -2.0787182e+00   8.8004127e-01  -1.1683307e+00  -8.6486815e-01   1.9725063e-01
   2.0666667e-01   9.3833469e-01  -1.0924650e+00  -1.1683307e+00  -1.1683307e+00   3.4898188e-01   1.7145632e+00
   2.0833333e-01   9.3906685e-01  -5.6140564e-01  -5.6140564e-01  -5.6140564e-01  -3.0346251e-02   2.3214882e+00
   2.1000000e-01   9.3985110e-01  -7.1313689e-01  -1.0621188e-01  -3.3380876e-01  -1.6993900e+00   1.4111007e+00
   2.1166667e-01   9.4069789e-01   4.2484751e-01   1.3352350e+00   1.4111007e+00  -1.0165994e+00  -4.8554001e-01
   2.1333333e-01   9.4161490e-01   1.2593694e+00   3.0042788e+00   1.6386975e+00  -4.0967438e-01  -1.6235244e+00
   2.1500000e-01   9.4260692e-01   6.5244439e-01   1.0317725e+00   7.2831002e-01   1.1835038e+00  -1.4717932e+00
   2.1666667e-01   9.4367571e-01   2.6249507e+00   2.7311626e-01   1.9725063e-01   1.3352350e+00  -3.0346251e-02
   2.1833333e-01   9.4482005e-01   7.2831002e-01  -7.1313689e-01  -1.8207750e-01  -1.1683307e+00  -1.8207750e-01
   2.2000000e-01   9.4603566e-01  -3.3380876e-01  -1.5476588e+00  -1.8207750e-01  -1.0621188e-01  -1.8207750e-01
   2.2166667e-01   9.4731526e-01  -1.2441963e+00  -9.4073377e-01  -6.3727127e-01  -3.0346251e-02   9.5590690e-01
   2.2333333e-01   9.4864862e-01  -2.4580463e+00  -5.6140564e-01  -1.8207750e-01  -2.5794313e-01  -3.0346251e-02
   2.2500000e-01   9.5002262e-01  -1.6993900e+00  -9.4073377e-01  -1.0621188e-01  -3.0346251e-02  -1.0924650e+00
   2.2666667e-01   9.5142141e-01   3.4898188e-01   4.2484751e-01   2.7311626e-01   1.1076382e+00  -7.1313689e-01
   2.2833333e-01   9.5282658e-01   1.9725063e-01   2.7311626e-01   1.9725063e-01  -8.6486815e-01  -1.2441963e+00
   2.3000000e-01   9.5421731e-01  -6.3727127e-01  -2.0028525e+00  -3.0346251e-02  -2.5339119e+00  -1.0165994e+00
   2.3166667e-01   9.5557064e-01   6.5244439e-01  -1.8207750e-01  -5.6140564e-01   3.4898188e-01   6.5244439e-01
   2.3333333e-01   9.5686164e-01  -1.8207750e-01   1.3352350e+00   4.5519376e-02   6.5244439e-01   9.5590690e-01
   2.3500000e-01   9.5806380e-01   1.4111007e+00   2.7311626e-01   4.5519376e-02   9.5590690e-01   4.2484751e-01
   2.3666667e-01   9.5914926e-01  -1.8207750e-01   1.9725063e-01  -2.5794313e-01   2.1697569e+00   1.1835038e+00
   2.3833333e-01   9.6008917e-01   1.1835038e+00  -1.8207750e-01  -3.3380876e-01   1.2138500e-01   1.4869663e+00
   2.4000000e-01   9.6072475e-01   1.6386975e+00  -6.3727127e-01  -4.8554001e-01  -1.1683307e+00   6.5244439e-01
   2.4166667e-01   9.6115429e-01   5.7657876e-01  -1.0621188e-01   3.4898188e-01  -3.0346251e-02  -1.5476588e+00
   2.4333333e-01   9.6137248e-01  -1.6235244e+00   1.9725063e-01   2.7311626e-01   9.5590690e-01  -6.3727127e-01
   2.4500000e-01   9.6135058e-01  -1.8207750e-01  -1.8207750e-01   3.4898188e-01   1.9725063e-01  -1.1683307e+00
   2.4666667e-01   9.6105995e-01  -4.0967438e-01  -5.6140564e-01   4.2484751e-01  -2.5794313e-01  -1.8207750e-01
   2.4833333e-01   9.6047251e-01  -1.0924650e+00   8.0417564e-01   8.0417564e-01  -2.5794313e-01   5.7657876e-01
   2.5000000e-01   9.5956114e-01  -1.3200619e+00   4.2484751e-01   5.7657876e-01  -2.2304494e+00  -1.6235244e+00
   2.5166667e-01   9.5830018e-01   2.7311626e-01   6.5244439e-01   6.5244439e-01  -1.8207750e-01  -8.6486815e-01
   2.5333333e-01   9.5666578e-01   5.0071314e-01   5.7657876e-01  -4.8554001e-01   9.5590690e-01   8.0417564e-01
   2.5500000e-01   9.5463643e-01  -4.8554001e-01  -3.3380876e-01  -9.4073377e-01   4.5519376e-02   4.2484751e-01
   2.5666667e-01   9.5219322e-01  -6.3727127e-01   1.7145632e+00  -4.8554001e-01   4.5519376e-02   1.1076382e+00
   2.5833333e-01   9.4932029e-01  -3.3380876e-01   1.1835038e+00   4.2484751e-01   4.2484751e-01   4.2484751e-01
   2.6000000e-01   9.4600502e-01  -1.4717932e+00   8.8004127e-01   1.9725063e-01   5.7657876e-01   4.2484751e-01
   2.6166667e-01   9.4223839e-01   5.0071314e-01  -1.0165994e+00   1.2138500e-01   6.5244439e-01   1.1076382e+00
   2.6333333e-01   9.3801504e-01   3.4898188e-01  -1.2441963e+00  -5.6140564e-01  -2.5794313e-01  -1.8207750e-01
   2.6500000e-01   9.3333343e-01   1.7904288e+00  -1.0165994e+00   8.0417564e-01   1.9725063e-01  -5.6140564e-01
   2.6666667e-01   9.2819590e-01   1.4869663e+00  -4.0967438e-01   1.0317725e+00   1.1835038e+00  -4.0967438e-01
   2.6833333e-01   9.2260864e-01   1.1076382e+00   7.2831002e-01   4.2484751e-01   8.0417564e-01   5.0071314e-01
   2.7000000e-01   9.1658150e-01  -1.0621188e-01  -4.0967438e-01   1.9725063e-01  -1.8207750e-01   2.7311626e-01
   2.7166667e-01   9.1012793e-01  -1.8207750e-01  -1.0924650e+00  -7.8900252e-01  -1.2441963e+00  -1.5476588e+00
   2.7333333e-01   9.0326464e-01   5.7657876e-01   1.2138500e-01  -3.0346251e-02   6.5244439e-01  -1.3200619e+00
   2.7500000e-01   8.9594578e-01   5.7657876e-01   1.9725063e-01  -4.8554001e-01  -1.6235244e+00   1.9725063e-01
   2.7666667e-01   8.8818689e-01   1.2138500e-01  -1.4717932e+00  -3.0346251e-02  -7.8900252e-01   1.8662944e+00
   2.7833333e-01   8.8010707e-01  -3.3380876e-01  -1.5476588e+00   3.4898188e-01   5.7657876e-01   1.1835038e+00
   2.8000000e-01   8.7173330e-01   1.9725063e-01  -9.4073377e-01  -3.3380876e-01   2.7311626e-01  -3.0346251e-02
   2.8166667e-01   8.6309293e-01  -3.3380876e-01   5.0071314e-01  -3.0346251e-02   1.1076382e+00   2.8525476e+00
   2.8333333e-01   8.5421316e-01  -1.7752557e+00   1.1835038e+00  -3.0346251e-02   5.7657876e-01   4.5519376e-02
   2.8500000e-01   8.4512061e-01  -1.8207750e-01   1.4869663e+00   8.8004127e-01   7.2831002e-01  -1.3959275e+00
   2.8666667e-01   8.3584076e-01   8.0417564e-01   1.9725063e-01   6.5244439e-01  -1.0621188e-01  -1.3200619e+00
   2.8833333e-01   8.2639750e-01  -5.6140564e-01  -4.4305526e+00   1.9725063e-01  -1.4717932e+00  -1.4717932e+00
   2.9000000e-01   8.1681271e-01  -1.8207750e-01  -9.4073377e-01  -4.0967438e-01   1.9725063e-01  -1.0924650e+00
   2.9166667e-01   8.0710574e-01  -9.4073377e-01   4.9009195e+00  -6.3727127e-01  -2.0787182e+00   1.5628319e+00
   2.9333333e-01   7.9729313e-01  -1.0621188e-01   2.3973538e+00  -4.0967438e-01  -3.0346251e-02   2.5490851e+00
   2.9500000e-01   7.8738817e-01  -1.4717932e+00   5.0071314e-01  -1.8207750e-01   8.0417564e-01   4.2484751e-01
   2.9666667e-01   7.7740070e-01   9.5590690e-01   1.1835038e+00   4.5519376e-02  -4.0967438e-01  -2.9132401e+00
   2.9833333e-01   7.6733681e-01   9.5590690e-01  -2.1545838e+00   4.2484751e-01   1.9725063e-01  -2.2304494e+00
   3.0000000e-01   7.5719872e-01   2.7311626e-01  -9.4073377e-01   2.7311626e-01   2.7311626e-01   7.2831002e-01
   3.0166667e-01   7.4698467e-01  -8.6486815e-01  -4.0967438e-01   1.2138500e-01  -3.0346251e-02   2.2456226e+00
   3.0333333e-01   7.3668894e-01   4.5519376e-02   1.1076382e+00  -1.0621188e-01  -8.6486815e-01  -8.6486815e-01
   3.0500000e-01   7.2630180e-01  -1.0165994e+00   2.6249507e+00  -1.8207750e-01  -1.0165994e+00  -2.5794313e-01
   3.0666667e-01   7.1580979e-01   1.9725063e-01   2.7311626e-01   1.9725063e-01   2.0180257e+00  -4.8554001e-01
   3.0833333e-01   7.0519582e-01   4.5519376e-02  -9.4073377e-01  -1.0621188e-01  -8.6486815e-01  -1.3200619e+00
   3.1000000e-01   6.9443952e-01   5.7657876e-01  -3.3380876e-01   1.9725063e-01   1.6386975e+00   8.0417564e-01
   3.1166667e-01   6.8337929e-01   1.0317725e+00  -1.6235244e+00  -1.3200619e+00  -1.0924650e+00   1.6386975e+00
   3.1333333e-01   6.7214815e-01   5.7657876e-01   5.7657876e-01  -1.0621188e-01   4.5519376e-02   2.5490851e+00
   3.1500000e-01   6.6071942e-01   2.7311626e-01   5.7657876e-01   3.4898188e-01  -1.0924650e+00  -2.5339119e+00
   3.1666667e-01   6.4906430e-01   2.7311626e-01  -9.4073377e-01   7.2831002e-01   3.4898188e-01  -2.1545838e+00
   3.1833333e-01   6.3715244e-01   8.0417564e-01  -1.0165994e+00  -6.3727127e-01   1.9421600e+00   2.7008163e+00
   3.2000000e-01   6.2495271e-01  -7.8900252e-01  -1.2441963e+00  -4.8554001e-01   1.6386975e+00   1.1835038e+00
   3.2166667e-01   6.1243395e-01  -4.8554001e-01  -4.8098807e+00   4.5519376e-02  -2.6856432e+00  -7.8900252e-01
   3.2333333e-01   5.9956570e-01  -5.6140564e-01  -5.6140564e-01   4.2484751e-01  -1.5476588e+00  -2.9891057e+00
   3.2500000e-01   5.8631912e-01   1.8662944e+00   4.9767851e+00   4.2484751e-01   4.2484751e-01  -7.8900252e-01
   3.2666667e-01   5.7266770e-01   1.1835038e+00   1.7145632e+00   4.5519376e-02  -3.3380876e-01   1.4111007e+00
   3.2833333e-01   5.5858811e-01   1.2138500e-01   1.5628319e+00   1.2138500e-01   2.7766819e+00  -7.1313689e-01
   3.3000000e-01   5.4406090e-01   8.8004127e-01  -2.5794313e-01  -1.0621188e-01   1.4869663e+00  -2.7615088e+00
   3.3166667e-01   5.2907128e-01  -2.0787182e+00  -1.6993900e+00  -3.0346251e-02  -2.3821807e+00   3.4898188e-01
   3.3333333e-01   5.1360974e-01  -7.8900252e-01   1.2138500e-01   2.7311626e-01   1.1076382e+00   4.4457257e+00
   3.3500000e-01   4.9767260e-01  -3.0346251e-02   1.7904288e+00   1.9725063e-01   8.8004127e-01   2.7008163e+00
   3.3666667e-01   4.8126255e-01  -1.6235244e+00   1.2138500e-01  -8.6486815e-01  -1.1683307e+00   1.1076382e+00
   3.3833333e-01   4.6438901e-01  -1.0165994e+00  -1.0621188e-01  -1.8207750e-01  -1.1683307e+00   1.0317725e+00
   3.4000000e-01   4.4706842e-01  -3.0346251e-02   6.5244439e-01  -3.0346251e-02  -7.8900252e-01  -1.4717932e+00
   3.4166667e-01   4.2932441e-01  -4.0967438e-01   4.2484751e-01   1.2138500e-01   2.7311626e-01  -5.1133432e+00
   3.4333333e-01   4.1118784e-01  -4.0967438e-01  -2.5794313e-01   6.5244439e-01  -7.8900252e-01   1.2593694e+00
   3.4500000e-01   3.9269674e-01  -1.4717932e+00  -1.0621188e-01   9.5590690e-01  -2.4580463e+00   3.2318757e+00
   3.4666667e-01   3.7383821e-01   1.9725063e-01  -1.8207750e-01   5.0071314e-01   1.9421600e+00  -1.7752557e+00
   3.4833333e-01   3.5468955e-01   5.7657876e-01  -1.5476588e+00   4.2484751e-01   1.2593694e+00   1.7904288e+00
   3.5000000e-01   3.3535592e-01   1.1835038e+00  -4.0967438e-01  -4.8554001e-01   9.5590690e-01   1.3352350e+00
   3.5166667e-01   3.1590131e-01   1.0317725e+00  -6.3727127e-01  -4.0967438e-01   1.4111007e+00  -4.8554001e-01
   3.5333333e-01   2.9639420e-01   2.5490851e+00   5.0071314e-01  -1.4717932e+00  -7.8900252e-01  -4.8554001e-01
   3.5500000e-01   2.7690684e-01   1.4869663e+00   1.7904288e+00  -1.8207750e-01  -4.8554001e-01  -1.0621188e-01
   3.5666667e-01   2.5751447e-01   1.9421600e+00   5.7657876e-01   2.7311626e-01   2.5490851e+00  -5.6140564e-01
   3.5833333e-01   2.3829448e-01   7.2831002e-01  -7.8900252e-01  -1.8207750e-01  -4.8554001e-01  -1.4717932e+00
   3.6000000e-01   2.1932551e-01   1.7904288e+00   1.1076382e+00  -1.8207750e-01  -1.8207750e-01   2.5490851e+00
   3.6166667e-01   2.0068650e-01   2.3214882e+00  -1.0621188e-01  -1.8207750e-01  -1.8511213e+00  -8.6486815e-01
   3.6333333e-01   1.8245577e-01   5.7657876e-01  -2.0028525e+00  -4.0967438e-01  -8.6486815e-01  -4.3546870e+00
   3.6500000e-01   1.6471005e-01   1.2138500e-01  -5.0374776e+00   1.2138500e-01   5.0071314e-01   2.1697569e+00
   3.6666667e-01   1.4752349e-01  -2.5794313e-01   2.0180257e+00   5.0071314e-01   1.8662944e+00   4.8250539e+00
   3.6833333e-01   1.3096677e-01  -2.3821807e+00   3.0801444e+00   3.4898188e-01   1.2593694e+00   5.7657876e-01
   3.7000000e-01   1.1510620e-01  -2.4580463e+00   1.6386975e+00   3.4898188e-01  -1.4717932e+00  -1.5476588e+00
   3.7166667e-01   1.0000283e-01  -3.3684338e+00   2.2456226e+00  -1.8207750e-01  -1.2441963e+00  -1.9269869e+00
   3.7333333e-01   8.5711729e-02  -1.1683307e+00   4.2484751e-01   8.0417564e-01  -1.8207750e-01  -7.1313689e-01
   3.7500000e-01   7.2281244e-02  -4.8554001e-01   7.2831002e-01   1.9725063e-01   9.5590690e-01  -3.0346251e-02
   3.7666667e-01   5.9752395e-02  -1.2441963e+00  -2.5794313e-01  -4.8554001e-01   6.5244439e-01   1.1835038e+00
   3.7833333e-01   4.8158363e-02  -3.0346251e-02  -1.3959275e+00  -3.3380876e-01  -1.0924650e+00   1.2138500e-01
   3.8000000e-01   3.7524076e-02  -1.8207750e-01  -2.8373744e+00  -3.0346251e-02  -1.0924650e+00  -6.3727127e-01
   3.8166667e-01   2.7860145e-02   8.8004127e-01  -3.6718963e+00  -3.0346251e-02   1.4111007e+00   1.2138500e-01
   3.8333333e-01   1.9148456e-02   7.2831002e-01  -9.4073377e-01   4.2484751e-01   1.7145632e+00  -7.8900252e-01
   3.8500000e-01   1.1425124e-02  -2.3063151e+00   1.1835038e+00   2.7311626e-01   1.3352350e+00   1.9725063e-01
   3.8666667e-01   4.6806013e-03  -1.9269869e+00   1.1076382e+00   1.2138500e-01   1.7145632e+00   2.2456226e+00
   3.8833333e-01  -1.1033803e-03  -1.0165994e+00  -1.0621188e-01  -7.1313689e-01  -9.4073377e-01  -3.0346251e-02
   3.9000000e-01  -5.9534866e-03  -1.3200619e+00   2.5490851e+00   1.2138500e-01  -2.0028525e+00  -4.8554001e-01
   3.9166667e-01  -9.9043394e-03  -1.3200619e+00   1.4869663e+00   2.7311626e-01  -3.2167026e+00  -1.0165994e+00
   3.9333333e-01  -1.2997964e-02  -6.3727127e-01  -3.3380876e-01   3.4898188e-01  -4.0967438e-01  -1.1683307e+00
   3.9500000e-01  -1.5283136e-02   4.5519376e-02   6.5244439e-01   1.9725063e-01   1.0317725e+00   1.2138500e-01
   3.9666667e-01  -1.6814641e-02  -1.8207750e-01  -6.3727127e-01  -2.5794313e-01   5.7657876e-01   1.1076382e+00
   3.9833333e-01  -1.7652450e-02   1.4869663e+00   4.5519376e-02   4.5519376e-02   5.7657876e-01   1.1835038e+00
   4.0000000e-01  -1.7860843e-02   9.5590690e-01   8.8004127e-01  -3.3380876e-01   1.5628319e+00  -3.0346251e-02
   4.0166667e-01  -1.7507471e-02   1.2593694e+00   1.2138500e-01   7.2831002e-01   4.5519376e-02  -1.0621188e-01
   4.0333333e-01  -1.6662398e-02   2.6249507e+00  -5.6140564e-01   1.2138500e-01  -2.5794313e-01   1.7904288e+00
   4.0500000e-01  -1.5397114e-02  -5.6140564e-01  -3.0346251e-02  -5.6140564e-01  -1.2441963e+00  -1.8207750e-01
   4.0666667e-01  -1.3783559e-02  -1.0621188e-01   1.1076382e+00   3.4898188e-01   1.7145632e+00  -7.1313689e-01
   4.0833333e-01  -1.1893152e-02   1.2138500e-01   1.5628319e+00  -2.5794313e-01   2.9284132e+00  -4.0967438e-01
   4.1000000e-01  -9.7958551e-03  -7.8900252e-01  -1.0165994e+00  -3.3380876e-01  -2.5794313e-01  -1.0165994e+00
   4.1166667e-01  -7.5592810e-03   1.2138500e-01  -7.1313689e-01   8.8004127e-01  -4.4305526e+00  -4.4305526e+00
   4.1333333e-01  -5.2478608e-03  -8.6486815e-01  -2.1545838e+00   2.7311626e-01  -4.2029557e+00  -1.8511213e+00
   4.1500000e-01  -2.9220807e-03  -3.3380876e-01   1.3352350e+00   3.4898188e-01  -1.0165994e+00   5.0071314e-01
   4.1666667e-01  -6.3780195e-04   1.7904288e+00   2.0938913e+00   5.0071314e-01   5.0071314e-01   1.9725063e-01
   4.1833333e-01   1.5199395e-03   1.7145632e+00   4.5519376e-02  -3.3380876e-01   8.0417564e-01   1.2138500e-01
   4.2000000e-01   3.5324960e-03   1.5628319e+00   1.9725063e-01  -9.4073377e-01   1.0317725e+00   2.7008163e+00
   4.2166667e-01   5.3761231e-03   3.4898188e-01   2.7311626e-01  -3.3380876e-01   2.4732194e+00   2.0938913e+00
   4.2333333e-01   7.0185591e-03   8.0417564e-01   8.0417564e-01   1.9725063e-01   5.7354414e+00   2.0180257e+00
   4.2500000e-01   8.4338415e-03   1.4869663e+00  -5.6140564e-01   1.2593694e+00   4.6733226e+00   9.5590690e-01
   4.2666667e-01   9.6023816e-03  -1.0621188e-01   5.7657876e-01   2.7311626e-01  -4.3546870e+00  -1.3959275e+00
   4.2833333e-01   1.0510936e-02  -1.9269869e+00  -1.8511213e+00  -3.0346251e-02  -7.2375808e+00  -3.0649713e+00
   4.3000000e-01   1.1152472e-02  -1.9269869e+00  -1.2441963e+00  -1.0621188e-01  -2.7615088e+00  -2.4580463e+00
   4.3166667e-01   1.1525949e-02  -4.0967438e-01   1.1835038e+00   1.2138500e-01   1.1835038e+00  -1.0621188e-01
   4.3333333e-01   1.1635993e-02  -1.2441963e+00  -7.1313689e-01  -4.8554001e-01   1.7145632e+00   6.5244439e-01
   4.3500000e-01   1.1492498e-02  -8.6486815e-01   9.5590690e-01   2.7311626e-01   4.5519376e-02   4.5519376e-02
   4.3666667e-01   1.1110159e-02  -6.3727127e-01  -1.3959275e+00   3.4898188e-01   1.3352350e+00   1.8662944e+00
   4.3833333e-01   4.3070661e-03  -2.5794313e-01   1.3352350e+00   1.2138500e-01   2.0180257e+00   1.2593694e+00
   4.4000000e-01   4.1813874e-03  -6.3727127e-01  -1.6235244e+00  -1.0924650e+00   9.5590690e-01   8.8004127e-01
   4.4166667e-01   3.9701101e-03   5.0071314e-01   1.9421600e+00   1.9725063e-01   2.6249507e+00   2.2456226e+00
   4.4333333e-01   3.6804015e-03   1.1076382e+00   3.3077413e+00   8.0417564e-01   1.0317725e+00  -7.1313689e-01
   4.4500000e-01   3.3209058e-03   5.0071314e-01  -4.0967438e-01   1.0317725e+00  -1.6235244e+00  -2.3063151e+00
   4.4666667e-01   2.9015154e-03   8.0417564e-01   8.8004127e-01   8.8004127e-01  -2.2304494e+00  -2.1545838e+00
   4.4833333e-01   2.4331211e-03  -1.4717932e+00  -1.8207750e-01   1.9725063e-01  -1.5476588e+00  -1.3200619e+00
   4.5000000e-01   1.9273473e-03  -1.6993900e+00  -1.5476588e+00   1.9725063e-01  -1.2441963e+00  -1.8207750e-01
   4.5166667e-01   1.3962768e-03  -4.0967438e-01  -2.9132401e+00  -3.3380876e-01  -3.3380876e-01   8.8004127e-01
   4.5333333e-01   8.5217539e-04   6.5244439e-01  -2.4580463e+00  -1.0621188e-01   3.4898188e-01   2.7311626e-01
   4.5500000e-01   3.0721780e-04   2.7311626e-01   4.5519376e-02  -2.5794313e-01   1.0317725e+00   5.0071314e-01
   4.5666667e-01  -2.9510301e-04   2.7311626e-01   1.1835038e+00  -4.8554001e-01   1.5628319e+00   8.8004127e-01
   4.5833333e-01  -9.5280909e-04   5.0071314e-01   8.8004127e-01  -4.8554001e-01   5.0071314e-01  -3.0346251e-02
   4.6000000e-01  -1.5575913e-03   3.4898188e-01   3.4898188e-01  -4.8554001e-01   2.7311626e-01   4.5519376e-02
   4.6166667e-01  -2.0989756e-03   6.5244439e-01  -7.1313689e-01  -4.0967438e-01   6.5244439e-01   3.4898188e-01
   4.6333333e-01  -2.5683816e-03  -1.0621188e-01   5.7657876e-01  -7.1313689e-01  -4.8554001e-01   4.2484751e-01
   4.6500000e-01  -2.9592163e-03   1.2593694e+00   2.4732194e+00  -2.5794313e-01   5.7657876e-01   5.0071314e-01
   4.6666667e-01  -3.2669180e-03   1.4869663e+00   4.2484751e-01   4.2484751e-01   1.1835038e+00   2.0938913e+00
   4.6833333e-01  -3.4889545e-03   3.4898188e-01  -7.8900252e-01   2.7311626e-01  -1.3200619e+00   4.2484751e-01
   4.7000000e-01  -3.6247764e-03  -1.0165994e+00  -1.6235244e+00   2.7311626e-01  -2.2304494e+00  -2.3063151e+00
   4.7166667e-01  -3.6757290e-03  -2.5794313e-01  -2.1545838e+00   3.4898188e-01  -1.0924650e+00  -2.0028525e+00
   4.7333333e-01  -3.6449277e-03  -4.0967438e-01   3.4898188e-01  -2.5794313e-01  -8.6486815e-01   5.7657876e-01
   4.7500000e-01  -3.5371003e-03  -7.1313689e-01   3.3836070e+00  -4.8554001e-01  -3.3380876e-01   7.2831002e-01
   4.7666667e-01  -3.3584027e-03  -1.0924650e+00  -3.3380876e-01  -5.6140564e-01  -1.0621188e-01  -4.0967438e-01
   4.7833333e-01  -3.1162121e-03   1.2593694e+00  -1.6993900e+00   1.2138500e-01   8.8004127e-01  -3.3380876e-01
   4.8000000e-01  -2.8189048e-03   1.2593694e+00  -1.3200619e+00   2.7311626e-01   9.5590690e-01  -1.8207750e-01
   4.8166667e-01  -2.4756234e-03   1.7145632e+00   1.5628319e+00   7.2831002e-01   1.1835038e+00   2.7311626e-01
   4.8333333e-01  -2.0960396e-03   7.2831002e-01   3.7629351e+00   5.7657876e-01   7.2831002e-01  -6.3727127e-01
   4.8500000e-01  -1.6901172e-03  -7.8900252e-01  -1.3200619e+00  -1.8207750e-01  -1.0621188e-01  -4.0967438e-01
   4.8666667e-01  -1.2678825e-03  -5.6140564e-01  -4.3546870e+00  -1.8207750e-01   1.1835038e+00   1.2593694e+00
   4.8833333e-01  -8.3920447e-04  -9.4073377e-01   1.6386975e+00   4.5519376e-02   1.0317725e+00   3.0042788e+00
   4.9000000e-01  -4.1359032e-04   1.9725063e-01   3.2318757e+00  -1.8207750e-01  -3.3380876e-01   2.2456226e+00
   4.9166667e-01  -3.5478678e-17  -4.0967438e-01   1.7145632e+00  -7.1313689e-01  -1.4717932e+00  -5.6140564e-01
   4.9333333e-01   2.2834763e-04  -1.2441963e+00   4.2484751e-01  -1.0621188e-01   5.0071314e-01   4.2484751e-01
   4.9500000e-01   4.4971373e-04  -4.0967438e-01   1.9725063e-01  -4.0967438e-01  -1.0924650e+00  -4.8554001e-01
   4.9666667e-01   6.5921447e-04   4.2484751e-01  -3.3380876e-01   4.5519376e-02  -1.0924650e+00  -4.8554001e-01
   4.9833333e-01   8.5228243e-04   5.7657876e-01  -2.0028525e+00   5.0071314e-01  -4.8554001e-01  -4.8554001e-01
   5.0000000e-01   1.0247716e-03   1.5628319e+00  -3.0346251e-02   1.0317725e+00  -5.6140564e-01  -3.3380876e-01
   5.0166667e-01   1.1730511e-03   5.0071314e-01   2.7311626e-01   1.2593694e+00  -1.1683307e+00  -1.7752557e+00
   5.0333333e-01   1.2940857e-03   1.1076382e+00  -1.4717932e+00   8.0417564e-01  -3.3380876e-01  -1.9269869e+00
   5.0500000e-01   1.3855016e-03  -6.3727127e-01  -4.8098807e+00  -4.8554001e-01   8.8004127e-01  -9.4073377e-01
   5.0666667e-01   1.4456345e-03  -3.3380876e-01  -3.0346251e-02  -2.5794313e-01   9.5590690e-01  -1.8207750e-01
   5.0833333e-01   1.4735608e-03  -1.0165994e+00   1.6386975e+00  -4.0967438e-01   1.2593694e+00   6.5244439e-01
   5.1000000e-01   1.4691107e-03  -1.0165994e+00  -1.5476588e+00  -3.3380876e-01   1.7904288e+00   3.4898188e-01
   5.1166667e-01   1.4328623e-03  -4.8554001e-01   6.5244439e-01   1.9725063e-01   1.4869663e+00   1.0317725e+00
   5.1333333e-01   1.3661181e-03   5.7657876e-01   2.3973538e+00  -3.0346251e-02   4.2484751e-01   1.3352350e+00
   5.1500000e-01   1.2708636e-03   1.9725063e-01   3.4898188e-01  -4.0967438e-01  -2.3821807e+00   5.0071314e-01
   5.1666667e-01   1.1497113e-03   1.5628319e+00   5.7657876e-01  -3.0346251e-02  -2.5794313e-01   4.2484751e-01
   5.1833333e-01   1.0058285e-03   3.4898188e-01  -3.0346251e-02  -3.0346251e-02   6.5244439e-01   1.1835038e+00
   5.2000000e-01   8.4285396e-04  -2.5794313e-01  -1.6235244e+00  -2.5794313e-01   5.0071314e-01   7.2831002e-01
   5.2166667e-01   6.6480382e-04  -4.0967438e-01  -1.8511213e+00  -1.0165994e+00  -1.8207750e-01   1.3352350e+00
   5.2333333e-01   4.7596981e-04   2.7311626e-01  -3.3380876e-01  -3.3380876e-01  -1.6993900e+00   6.5244439e-01
   5.2500000e-01   2.8081240e-04  -7.8900252e-01   3.1560101e+00   4.2484751e-01  -1.0165994e+00  -6.3727127e-01
   5.2666667e-01   8.3851601e-05   1.4869663e+00   1.8662944e+00   8.8004127e-01  -4.0967438e-01  -1.8511213e+00
   5.2833333e-01  -2.1025276e-04   1.3352350e+00   2.1697569e+00   7.2831002e-01   1.8662944e+00  -4.8554001e-01
   5.3000000e-01  -5.5612646e-04  -1.0924650e+00   7.2831002e-01  -1.8207750e-01   1.4869663e+00  -5.6140564e-01
   5.3166667e-01  -8.6886173e-04   2.7311626e-01  -3.0346251e-02  -4.0967438e-01  -1.0924650e+00  -1.0165994e+00
   5.3333333e-01  -1.1435605e-03  -1.5476588e+00  -4.8554001e-01  -3.0346251e-02  -2.0787182e+00  -4.8554001e-01
   5.3500000e-01  -1.3764766e-03  -1.3200619e+00  -1.7752557e+00   3.4898188e-01  -1.8511213e+00  -1.3959275e+00
   5.3666667e-01  -1.5650299e-03   8.8004127e-01  -5.6140564e-01   9.5590690e-01   5.0071314e-01  -8.6486815e-01
   5.3833333e-01  -1.7077915e-03   1.2138500e-01  -3.8236276e+00   1.2138500e-01   8.8004127e-01  -3.3380876e-01
   5.4000000e-01  -1.8044445e-03  -7.8900252e-01  -3.5201651e+00   4.5519376e-02   6.5244439e-01   5.7657876e-01
   5.4166667e-01  -1.8557198e-03   5.0071314e-01  -1.0924650e+00   2.7311626e-01   1.1076382e+00   1.6386975e+00
   5.4333333e-01  -1.8633124e-03  -7.1313689e-01  -9.4073377e-01  -8.6486815e-01   4.2484751e-01   2.1697569e+00
   5.4500000e-01  -1.8297810e-03  -2.5794313e-01   2.4732194e+00  -2.5794313e-01  -4.8554001e-01   7.2831002e-01
   5.4666667e-01  -1.7584333e-03   1.2138500e-01   4.5519376e-02  -7.8900252e-01  -9.4073377e-01  -3.3380876e-01
   5.4833333e-01  -1.6532019e-03   2.7311626e-01   1.2138500e-01  -7.8900252e-01  -3.3380876e-01   3.4898188e-01
   5.5000000e-01  -1.5185144e-03  -1.8207750e-01   3.9146663e+00  -3.0346251e-02   1.0317725e+00   5.7657876e-01
   5.5166667e-01  -1.3591601e-03  -1.6235244e+00   3.0801444e+00   3.4898188e-01   1.5628319e+00  -6.3727127e-01
   5.5333333e-01  -1.1801583e-03  -1.3959275e+00   4.2484751e-01  -4.8554001e-01   1.2138500e-01  -2.5794313e-01
   5.5500000e-01  -9.8663000e-04  -1.0165994e+00  -1.0924650e+00  -1.0621188e-01  -1.0924650e+00  -1.0924650e+00
   5.5666667e-01  -7.8367668e-04   1.2593694e+00   3.4898188e-01   6.5244439e-01  -1.0924650e+00  -5.6140564e-01
   5.5833333e-01  -5.7626798e-04  -4.0967438e-01   1.9725063e-01   1.2138500e-01   1.2138500e-01   1.4869663e+00
   5.6000000e-01  -3.6914088e-04   4.5519376e-02  -7.8900252e-01   5.7657876e-01   1.4111007e+00   2.9284132e+00
   5.6166667e-01  -1.6671156e-04   5.7657876e-01  -1.5476588e+00   1.9725063e-01   2.7311626e-01  -2.0787182e+00
   5.6333333e-01   2.7979949e-06  -3.3380876e-01  -7.1313689e-01  -1.0621188e-01  -2.5794313e-01  -2.3821807e+00
   5.6500000e-01   2.5306868e-05   2.7311626e-01   5.7657876e-01  -4.8554001e-01  -7.1313689e-01  -1.4717932e+00
   5.6666667e-01   5.2257748e-05   4.2484751e-01  -6.3727127e-01  -1.1683307e+00  -5.6140564e-01   1.9725063e-01
   5.6833333e-01   8.2568795e-05   1.2138500e-01  -3.3380876e-01  -1.8207750e-01  -7.8900252e-01   4.2484751e-01
   5.7000000e-01   1.1501669e-04   2.7311626e-01   1.7904288e+00   2.7311626e-01   5.7657876e-01   1.0317725e+00
   5.7166667e-01   1.4828319e-04   9.5590690e-01   2.5490851e+00   9.5590690e-01   1.6386975e+00   2.1697569e+00
   5.7333333e-01   1.8100373e-04   5.0071314e-01   5.7657876e-01   8.0417564e-01   3.4898188e-01   4.2484751e-01
   5.7500000e-01   2.1181665e-04   4.2484751e-01  -2.0787182e+00   5.7657876e-01   5.0071314e-01  -1.0924650e+00
   5.7666667e-01   2.3941117e-04   2.7311626e-01  -1.0621188e-01   1.0317725e+00   1.7145632e+00   8.8004127e-01
   5.7833333e-01   2.6257293e-04   1.2138500e-01   5.7657876e-01   1.1076382e+00  -1.3959275e+00  -2.0787182e+00
   5.8000000e-01   2.8022551e-04   4.2484751e-01   2.7311626e-01  -1.0165994e+00  -7.8900252e-01  -2.6097776e+00
   5.8166667e-01   2.9146680e-04   5.0071314e-01  -3.0346251e-02  -1.3200619e+00   1.9421600e+00   1.6386975e+00
   5.8333333e-01   2.9559909e-04  -7.8900252e-01  -4.2029557e+00  -1.3200619e+00  -3.3380876e-01   1.2593694e+00
   5.8500000e-01   2.9215219e-04  -5.6140564e-01  -2.8373744e+00  -9.4073377e-01  -5.3409401e+00  -1.0165994e+00
   5.8666667e-01   2.8089889e-04   5.7657876e-01   2.3214882e+00   4.2484751e-01  -6.3727127e-01  -7.8900252e-01
   5.8833333e-01   2.6186240e-04  -4.0967438e-01   4.2181289e+00   7.2831002e-01   1.4869663e+00   1.1076382e+00
   5.9000000e-01   2.3531572e-04  -1.2441963e+00   5.7657876e-01   5.0071314e-01   1.6386975e+00  -5.6140564e-01
   5.9166667e-01   2.0177314e-04  -6.3727127e-01  -1.6993900e+00   1.4111007e+00   1.1076382e+00  -1.6235244e+00
   5.9333333e-01   1.6197414e-04  -7.8900252e-01   4.5519376e-02   1.2138500e-01  -1.0621188e-01   1.1835038e+00
   5.9500000e-01   1.1686032e-04  -1.8207750e-01  -7.1313689e-01  -4.8554001e-01  -1.0924650e+00   1.0317725e+00
   5.9666667e-01   6.7546310e-05   1.1076382e+00   1.1076382e+00  -1.5476588e+00  -1.6235244e+00   2.7766819e+00
   5.9833333e-01   1.5285379e-05  -1.8207750e-01   1.2593694e+00  -8.6486815e-01  -2.5794313e-01  -3.3380876e-01
   6.0000000e-01  -1.3246969e-04  -1.4717932e+00  -4.8554001e-01   7.2831002e-01  -2.5794313e-01  -3.7477620e+00
   6.0166667e-01  -3.0569814e-04   3.4898188e-01   9.5590690e-01   8.8004127e-01   1.9725063e-01  -6.3727127e-01
   6.0333333e-01  -4.6208260e-04   1.0317725e+00   1.7145632e+00   7.2831002e-01  -1.0924650e+00  -1.0924650e+00
   6.0500000e-01  -5.9928226e-04   2.6249507e+00   3.4898188e-01   2.2456226e+00  -5.6140564e-01   3.4898188e-01
   6.0666667e-01  -7.1551549e-04   1.9725063e-01  -2.9891057e+00  -1.0621188e-01   2.7008163e+00  -4.0967438e-01
   6.0833333e-01  -8.0956069e-04  -1.4717932e+00  -2.8373744e+00  -4.8554001e-01   5.7657876e-01   2.0180257e+00
   6.1000000e-01  -8.8074461e-04  -8.6486815e-01   6.5244439e-01   2.7311626e-01   1.9725063e-01   3.3077413e+00
   6.1166667e-01  -9.2891925e-04   7.2831002e-01  -7.1313689e-01  -1.1683307e+00  -2.2304494e+00  -1.2441963e+00
   6.1333333e-01  -9.5442894e-04  -1.0924650e+00  -2.0028525e+00  -1.1683307e+00  -1.8207750e-01  -1.0165994e+00
   6.1500000e-01  -9.5806906e-04  -9.4073377e-01  -2.5339119e+00  -1.5476588e+00   4.2484751e-01  -1.1683307e+00
   6.1666667e-01  -9.4103820e-04  -3.0346251e-02   2.6249507e+00   3.4898188e-01   1.1835038e+00  -4.8554001e-01
   6.1833333e-01  -9.0488544e-04   5.0071314e-01   6.5244439e-01  -1.0165994e+00  -4.8554001e-01   6.5244439e-01
   6.2000000e-01  -8.5145423e-04  -3.3380876e-01   5.0071314e-01   4.5519376e-02   8.8004127e-01  -1.0621188e-01
   6.2166667e-01  -7.8282474e-04  -3.0346251e-02   2.7311626e-01   6.5244439e-01   9.5590690e-01   1.1076382e+00
   6.2333333e-01  -7.0125607e-04   9.5590690e-01  -7.8900252e-01   6.5244439e-01  -7.8900252e-01  -4.0967438e-01
   6.2500000e-01  -6.0912944e-04  -9.4073377e-01   7.2831002e-01   1.9725063e-01   7.2831002e-01  -2.9132401e+00
   6.2666667e-01  -5.0889397e-04   1.9725063e-01  -4.8554001e-01  -3.0346251e-02  -1.8207750e-01  -3.3380876e-01
   6.2833333e-01  -4.0301549e-04   1.4869663e+00   1.2138500e-01   1.9725063e-01  -1.0165994e+00   6.5244439e-01
   6.3000000e-01  -2.9392965e-04  -3.0346251e-02   3.0042788e+00   3.4898188e-01  -3.0346251e-02   7.2831002e-01
   6.3166667e-01  -1.8399941e-04  -9.4073377e-01   1.1076382e+00  -1.2441963e+00  -1.6235244e+00   1.3352350e+00
   6.3333333e-01  -7.5477684e-05  -4.0967438e-01   8.0417564e-01  -1.0621188e-01   4.5519376e-02   8.8004127e-01
   6.3500000e-01  -1.8620719e-06   5.7657876e-01  -7.1313689e-01   4.2484751e-01  -7.1313689e-01   1.6386975e+00
   6.3666667e-01  -9.8689815e-06   8.0417564e-01  -1.1683307e+00   1.2593694e+00   9.5590690e-01   8.0417564e-01
   6.3833333e-01  -2.0284855e-05   1.2593694e+00  -3.5201651e+00  -2.5794313e-01   3.4898188e-01  -1.0924650e+00
   6.4000000e-01  -3.3149794e-05  -3.0346251e-02  -1.5476588e+00   1.9725063e-01  -2.5794313e-01  -2.2304494e+00
   6.4166667e-01  -4.8393742e-05  -2.1545838e+00   1.2138500e-01   4.5519376e-02  -7.8900252e-01  -4.8554001e-01
   6.4333333e-01  -6.5824316e-05  -4.0967438e-01  -1.2441963e+00   4.5519376e-02  -3.3380876e-01  -7.1313689e-01
   6.4500000e-01  -8.5117744e-05   5.7657876e-01   1.7145632e+00   4.2484751e-01   9.5590690e-01   3.4898188e-01
   6.4666667e-01  -1.0581328e-04   8.8004127e-01   1.7904288e+00   8.8004127e-01  -1.8207750e-01  -4.0967438e-01
   6.4833333e-01  -1.2731138e-04   2.2456226e+00   3.1560101e+00  -1.8207750e-01   1.0317725e+00   4.5519376e-02
   6.5000000e-01  -1.4887584e-04   8.0417564e-01   1.0317725e+00  -2.5794313e-01   7.2831002e-01  -5.6140564e-01
   6.5166667e-01  -1.6963981e-04   1.2138500e-01  -1.5476588e+00  -9.4073377e-01   1.9725063e-01  -3.0346251e-02
   6.5333333e-01  -2.0470861e-04   3.4898188e-01   1.2138500e-01  -4.8554001e-01  -7.8900252e-01   1.5628319e+00
   6.5500000e-01  -2.1673298e-04  -1.4717932e+00  -1.1683307e+00   1.9725063e-01  -1.5476588e+00  -4.0967438e-01
   6.5666667e-01  -2.2343183e-04  -2.7615088e+00  -8.6486815e-01   1.2138500e-01   2.7311626e-01  -5.6140564e-01
   6.5833333e-01  -2.2349812e-04   3.4898188e-01   1.4111007e+00   5.0071314e-01   4.2484751e-01  -1.3200619e+00
   6.6000000e-01  -2.1559734e-04  -4.0967438e-01   2.0180257e+00   1.9725063e-01   5.0071314e-01  -1.5476588e+00
   6.6166667e-01  -1.9839071e-04  -1.6235244e+00  -5.6140564e-01  -4.0967438e-01  -9.4073377e-01  -1.3200619e+00
   6.6333333e-01  -1.7055793e-04  -3.3380876e-01  -3.2167026e+00  -3.3380876e-01  -3.0346251e-02  -4.8554001e-01
   6.6500000e-01  -1.3081896e-04  -4.8554001e-01   6.5244439e-01  -7.1313689e-01   6.5244439e-01   3.0801444e+00
   6.6666667e-01  -7.7953575e-05   5.0071314e-01   3.4898188e-01  -4.0967438e-01   3.4898188e-01   1.3352350e+00
   6.6833333e-01  -1.0818282e-05   7.2831002e-01   5.7657876e-01   1.2138500e-01  -2.5794313e-01   5.0071314e-01
   6.7000000e-01  -5.3846262e-05  -1.1683307e+00  -1.7752557e+00  -1.8207750e-01  -1.0924650e+00   5.7657876e-01
   6.7166667e-01  -1.1456805e-04   4.2484751e-01  -5.6140564e-01   4.5519376e-02  -7.1313689e-01   1.2593694e+00
   6.7333333e-01  -1.6927919e-04  -4.8554001e-01   2.0180257e+00   9.5590690e-01   1.2593694e+00   1.3352350e+00
   6.7500000e-01  -2.1352997e-04  -1.8207750e-01   2.0938913e+00  -8.6486815e-01   2.2456226e+00  -1.1683307e+00
   6.7666667e-01  -2.4238802e-04   1.7145632e+00   1.7904288e+00   4.2484751e-01   2.0938913e+00  -4.0967438e-01
   6.7833333e-01  -2.5050424e-04   2.7311626e-01  -6.3727127e-01   1.2138500e-01  -8.6486815e-01  -7.8900252e-01
   6.8000000e-01  -2.3219454e-04  -4.8554001e-01  -3.2167026e+00   8.8004127e-01  -2.0787182e+00  -3.3380876e-01
   6.8166667e-01  -1.8153663e-04  -7.1313689e-01  -2.9132401e+00   1.2138500e-01  -3.2925682e+00  -1.5476588e+00
   6.8333333e-01  -9.2480258e-05   6.5244439e-01  -2.5794313e-01   4.2484751e-01  -5.6140564e-01  -5.6140564e-01
   6.8500000e-01   4.1031074e-05   3.4898188e-01  -3.3380876e-01   2.7311626e-01   1.0317725e+00  -1.8207750e-01
   6.8666667e-01   2.2492927e-04   9.5590690e-01   2.0938913e+00   1.2138500e-01   1.1076382e+00   5.0071314e-01
   6.8833333e-01   4.6488450e-04  -4.0967438e-01   1.7145632e+00  -1.8207750e-01   2.5490851e+00   2.0180257e+00
   6.9000000e-01   7.6616480e-04   1.2593694e+00   1.7145632e+00   1.2138500e-01   2.9284132e+00   1.4869663e+00
   6.9166667e-01   1.1334959e-03  -1.0621188e-01   8.0417564e-01  -1.0924650e+00   6.5244439e-01  -1.0621188e-01
   6.9333333e-01   1.5709252e-03  -4.8554001e-01   7.2831002e-01  -1.0924650e+00  -3.0649713e+00  -4.0967438e-01
   6.9500000e-01   2.0816920e-03   5.7657876e-01   1.5628319e+00  -3.3380876e-01  -7.8900252e-01   1.5628319e+00
   6.9666667e-01   2.6681108e-03  -6.3727127e-01  -6.3727127e-01   4.2484751e-01   7.2831002e-01   8.0417564e-01
   6.9833333e-01   3.3314680e-03   4.5519376e-02   5.0071314e-01   6.5244439e-01   5.7657876e-01  -3.4442995e+00
   7.0000000e-01   4.0719372e-03   1.9725063e-01   1.9725063e-01   9.5590690e-01   2.7311626e-01  -2.2304494e+00
   7.0166667e-01   4.8885167e-03  -1.8207750e-01  -3.0649713e+00   5.7657876e-01  -1.4717932e+00  -1.5476588e+00
   7.0333333e-01   5.7789903e-03   9.5590690e-01  -9.4073377e-01   8.0417564e-01   2.7311626e-01  -4.8554001e-01
   7.0500000e-01   6.6701274e-03  -1.0924650e+00  -5.6140564e-01  -4.0967438e-01  -9.4073377e-01   8.0417564e-01
   7.0666667e-01   7.5209589e-03  -1.1683307e+00  -2.2304494e+00  -9.4073377e-01  -1.1683307e+00   1.4869663e+00
   7.0833333e-01   8.4161948e-03   6.5244439e-01  -1.0924650e+00  -1.2441963e+00  -2.5794313e-01   1.6386975e+00
   7.1000000e-01   9.3529419e-03   1.4111007e+00  -1.2441963e+00  -3.3380876e-01  -3.0346251e-02   6.5244439e-01
   7.1166667e-01   1.0328065e-02  -1.8207750e-01   2.5490851e+00  -2.5794313e-01   5.7657876e-01   3.4898188e-01
   7.1333333e-01   1.1803092e-01   6.5244439e-01   3.2318757e+00   2.7311626e-01   6.5244439e-01  -2.5794313e-01
   7.1500000e-01   1.2443743e-01  -1.1683307e+00   3.4898188e-01   4.5519376e-02   4.5519376e-02   1.4869663e+00
   7.1666667e-01   1.3201121e-01   6.5244439e-01   5.0071314e-01   3.4898188e-01   4.2484751e-01  -1.8207750e-01
   7.1833333e-01   1.4081282e-01   1.7904288e+00  -1.0621188e-01   3.4898188e-01   4.2484751e-01  -1.6993900e+00
   7.2000000e-01   1.5089279e-01   5.7657876e-01   8.0417564e-01  -1.0621188e-01  -2.5794313e-01  -2.1545838e+00
   7.2166667e-01   1.6229059e-01   1.9725063e-01   7.2831002e-01   8.0417564e-01   8.8004127e-01  -2.6097776e+00
   7.2333333e-01   1.7503368e-01   1.9725063e-01   1.3352350e+00   5.7657876e-01   3.0042788e+00   7.2831002e-01
   7.2500000e-01   1.8913665e-01  -7.8900252e-01  -3.3380876e-01  -1.0165994e+00   1.9725063e-01   3.6112038e+00
   7.2666667e-01   2.0460070e-01  -5.6140564e-01  -1.7752557e+00   4.5519376e-02  -3.8236276e+00   5.7657876e-01
   7.2833333e-01   2.2141309e-01  -4.0967438e-01  -1.5476588e+00   6.5244439e-01  -1.4717932e+00  -2.4580463e+00
   7.3000000e-01   2.3954694e-01  -9.4073377e-01  -3.5201651e+00  -3.3380876e-01  -1.6235244e+00  -1.8511213e+00
   7.3166667e-01   2.5896117e-01   4.2484751e-01  -2.0028525e+00  -3.0346251e-02  -1.6235244e+00  -7.1313689e-01
   7.3333333e-01   2.7956613e-01   1.5628319e+00   2.0938913e+00  -1.0621188e-01  -2.5794313e-01  -2.5794313e-01
   7.3500000e-01   3.0132392e-01   5.0071314e-01   1.5628319e+00  -2.5794313e-01   2.4732194e+00   1.9421600e+00
   7.3666667e-01   3.2415325e-01   1.9725063e-01  -1.8207750e-01  -3.3380876e-01   1.5628319e+00   3.3836070e+00
   7.3833333e-01   3.4796056e-01  -1.0165994e+00   4.5519376e-02   4.5519376e-02  -4.8554001e-01  -1.0621188e-01
   7.4000000e-01   3.7264089e-01  -9.4073377e-01   1.2138500e-01   1.2138500e-01  -1.0165994e+00  -8.6486815e-01
   7.4166667e-01   3.9807902e-01  -1.0924650e+00  -2.3821807e+00   4.5519376e-02   1.2593694e+00  -1.0621188e-01
   7.4333333e-01   4.2415071e-01  -5.6140564e-01  -5.6140564e-01   4.5519376e-02   9.5590690e-01   7.2831002e-01
   7.4500000e-01   4.5072398e-01   5.7657876e-01   2.7766819e+00   6.5244439e-01   1.9725063e-01   1.1835038e+00
   7.4666667e-01   4.7766071e-01   1.2593694e+00   1.3352350e+00   1.2138500e-01   3.4898188e-01  -6.3727127e-01
   7.4833333e-01   5.0481816e-01   6.5244439e-01   5.7657876e-01  -3.3380876e-01   4.2484751e-01  -2.3063151e+00
   7.5000000e-01   5.3205064e-01   7.2831002e-01   8.8004127e-01  -3.3380876e-01  -7.8900252e-01   8.8004127e-01
   7.5166667e-01   5.5921121e-01   8.8004127e-01   2.8525476e+00   5.7657876e-01  -1.6235244e+00   2.6249507e+00
   7.5333333e-01   5.8615339e-01  -8.6486815e-01   4.5519376e-02   5.0071314e-01   1.9725063e-01   8.0417564e-01
   7.5500000e-01   6.1273291e-01  -1.8207750e-01  -6.3727127e-01   3.4898188e-01   8.0417564e-01  -2.3063151e+00
   7.5666667e-01   6.3880939e-01   8.0417564e-01  -1.0621188e-01   3.4898188e-01  -7.1313689e-01  -3.0649713e+00
   7.5833333e-01   6.6424798e-01   2.7311626e-01   7.2831002e-01   4.2484751e-01  -1.6993900e+00  -2.2304494e+00
   7.6000000e-01   6.8892093e-01   5.7657876e-01  -1.3959275e+00   1.9725063e-01   5.7657876e-01  -1.8207750e-01
   7.6166667e-01   7.1270906e-01  -8.6486815e-01  -4.0512245e+00  -2.5794313e-01   1.1835038e+00   9.5590690e-01
   7.6333333e-01   7.3550310e-01  -1.8511213e+00  -7.1313689e-01  -1.0924650e+00   3.4898188e-01   3.4898188e-01
   7.6500000e-01   7.5720489e-01  -1.1683307e+00  -4.8554001e-01  -1.2441963e+00  -7.8900252e-01   6.5244439e-01
   7.6666667e-01   7.7772847e-01   3.4898188e-01   1.2593694e+00  -7.8900252e-01  -3.0346251e-02   1.0317725e+00
   7.6833333e-01   7.9698932e-01   2.0180257e+00   3.0042788e+00   8.8004127e-01   8.8004127e-01   1.7904288e+00
   7.7000000e-01   8.1492939e-01   5.0071314e-01   1.8662944e+00   5.7657876e-01   1.2138500e-01  -3.3380876e-01
   7.7166667e-01   8.3151234e-01   8.8004127e-01   2.7311626e-01   5.7657876e-01   8.8004127e-01  -3.3380876e-01
   7.7333333e-01   8.4670829e-01  -4.8554001e-01   5.0071314e-01   1.2138500e-01   1.6386975e+00  -1.0621188e-01
   7.7500000e-01   8.6050215e-01  -4.0967438e-01   3.4898188e-01  -1.0621188e-01   5.7657876e-01   7.2831002e-01
   7.7666667e-01   8.7289348e-01  -1.6993900e+00  -7.8900252e-01  -2.5794313e-01  -3.8236276e+00  -3.3380876e-01
   7.7833333e-01   8.8389620e-01  -1.2441963e+00  -1.9269869e+00  -1.0621188e-01  -3.6718963e+00  -7.8900252e-01
   7.8000000e-01   8.9353810e-01  -1.2441963e+00  -1.0165994e+00   1.9725063e-01  -8.6486815e-01  -1.2441963e+00
   7.8166667e-01   9.0186019e-01   1.9725063e-01  -1.6993900e+00   8.8004127e-01   1.1076382e+00  -4.8554001e-01
   7.8333333e-01   9.0891578e-01   4.5519376e-02  -6.3727127e-01   8.0417564e-01   8.0417564e-01  -2.5794313e-01
   7.8500000e-01   9.1476957e-01  -5.6140564e-01  -7.8900252e-01  -1.8207750e-01   9.5590690e-01   1.0317725e+00
   7.8666667e-01   9.1949642e-01   1.8662944e+00   8.8004127e-01  -1.8207750e-01   7.2831002e-01   1.7904288e+00
   7.8833333e-01   9.2318014e-01   1.5628319e+00  -8.6486815e-01   3.4898188e-01  -7.8900252e-01   5.0071314e-01
   7.9000000e-01   9.2591207e-01   1.1076382e+00   1.2138500e-01   1.9725063e-01  -3.0346251e-02  -1.1683307e+00
   7.9166667e-01   9.2778974e-01   1.9725063e-01   4.2484751e-01   2.7311626e-01   5.0071314e-01  -4.8554001e-01
   7.9333333e-01   9.2891521e-01  -1.3200619e+00   1.2138500e-01   1.2138500e-01   5.0071314e-01  -1.8207750e-01
   7.9500000e-01   9.2939365e-01  -2.5794313e-01   1.4869663e+00  -4.8554001e-01   1.2593694e+00   1.9725063e-01
   7.9666667e-01   9.2933178e-01   4.2484751e-01   2.7311626e-01  -4.0967438e-01   3.2318757e+00   8.0417564e-01
   7.9833333e-01   9.2883628e-01   6.5244439e-01   2.5490851e+00  -7.1313689e-01   1.7904288e+00   1.4111007e+00
   8.0000000e-01   9.2801233e-01  -2.0028525e+00   1.2138500e-01  -1.3959275e+00  -3.1408369e+00   1.1835038e+00
   8.0166667e-01   9.2696219e-01  -3.3380876e-01  -5.6140564e-01  -1.1683307e+00  -2.9891057e+00   1.9725063e-01
   8.0333333e-01   9.2578139e-01   4.2484751e-01  -1.8207750e-01   7.2831002e-01   3.4898188e-01   5.7657876e-01
   8.0500000e-01   9.2454926e-01   4.5519376e-02  -1.0165994e+00   1.2593694e+00   1.2138500e-01  -1.2441963e+00
   8.0666667e-01   9.2336538e-01   9.5590690e-01  -7.8900252e-01   8.0417564e-01  -1.8207750e-01  -2.2304494e+00
   8.0833333e-01   9.2230798e-01   1.0317725e+00   5.0071314e-01   9.5590690e-01   8.0417564e-01  -7.8900252e-01
   8.1000000e-01   9.2144678e-01   5.0071314e-01  -4.0967438e-01   4.2484751e-01  -2.5794313e-01  -6.3727127e-01
   8.1166667e-01   9.2084217e-01   3.4898188e-01  -1.9269869e+00   3.4898188e-01  -1.9269869e+00   4.5519376e-02
   8.1333333e-01   9.2054469e-01   1.2138500e-01   1.9725063e-01   3.4898188e-01  -1.0924650e+00  -1.2441963e+00
   8.1500000e-01   9.2059460e-01   2.7311626e-01   8.0417564e-01   5.7657876e-01  -7.8900252e-01  -4.8554001e-01
   8.1666667e-01   9.2102166e-01  -1.7752557e+00  -7.8900252e-01  -1.0621188e-01   1.1835038e+00   8.8004127e-01
   8.1833333e-01   9.2184501e-01  -1.0924650e+00   8.0417564e-01  -7.8900252e-01   3.4898188e-01   1.3352350e+00
   8.2000000e-01   9.2307334e-01  -3.3380876e-01  -1.8207750e-01  -7.1313689e-01  -4.8554001e-01   9.5590690e-01
   8.2166667e-01   9.2470504e-01   8.0417564e-01  -8.6486815e-01  -5.6140564e-01  -3.0346251e-02   8.8004127e-01
   8.2333333e-01   9.2672875e-01  -1.2441963e+00  -1.8511213e+00   1.2138500e-01  -9.4073377e-01  -6.3727127e-01
   8.2500000e-01   9.2912378e-01   1.9725063e-01   1.2138500e-01   1.0317725e+00  -5.6140564e-01  -6.3727127e-01
   8.2666667e-01   9.3186091e-01   4.2484751e-01   2.2456226e+00   8.8004127e-01   1.1076382e+00  -1.1683307e+00
   8.2833333e-01   9.3490314e-01   4.2484751e-01  -1.0621188e-01   5.0071314e-01   9.5590690e-01  -7.8900252e-01
   8.3000000e-01   9.3820667e-01   2.1697569e+00   3.9146663e+00  -1.0621188e-01   8.0417564e-01   1.2138500e-01
   8.3166667e-01   9.4172184e-01   6.5244439e-01   1.0317725e+00  -1.1683307e+00   4.2484751e-01   3.4898188e-01
   8.3333333e-01   9.4539428e-01  -7.8900252e-01  -1.8207750e-01  -1.8207750e-01   5.7657876e-01   1.1835038e+00
   8.3500000e-01   9.4916608e-01   6.5244439e-01   2.0938913e+00   3.4898188e-01   5.0071314e-01   7.2831002e-01
   8.3666667e-01   9.5297687e-01  -1.4717932e+00   1.7145632e+00  -4.0967438e-01  -3.0346251e-02   8.0417564e-01
   8.3833333e-01   9.5676516e-01  -2.5794313e-01   3.4898188e-01  -3.0346251e-02   1.1835038e+00   1.9421600e+00
   8.4000000e-01   9.6045475e-01  -2.3063151e+00  -2.6856432e+00  -3.0346251e-02   4.5519376e-02   8.8004127e-01
   8.4166667e-01   9.6399331e-01   5.0071314e-01  -2.5794313e-01   6.5244439e-01  -3.3380876e-01  -1.1683307e+00
   8.4333333e-01   9.6732890e-01  -1.1683307e+00  -7.8900252e-01  -2.5794313e-01   1.2138500e-01  -1.4717932e+00
   8.4500000e-01   9.7040741e-01   1.3352350e+00  -2.0028525e+00  -1.0621188e-01  -4.0967438e-01  -1.1683307e+00
   8.4666667e-01   9.7317922e-01   1.1835038e+00   1.4111007e+00   5.0071314e-01  -1.3959275e+00  -1.0165994e+00
   8.4833333e-01   9.7560011e-01   2.7311626e-01  -1.0621188e-01   4.5519376e-02  -1.9269869e+00  -1.6993900e+00
   8.5000000e-01   9.7763211e-01   5.7657876e-01  -1.8207750e-01   5.0071314e-01   8.0417564e-01  -3.0346251e-02
   8.5166667e-01   9.7924417e-01   1.2593694e+00   7.2831002e-01   3.4898188e-01   2.3973538e+00   1.4869663e+00
   8.5333333e-01   9.8041273e-01   6.5244439e-01   4.5519376e-02  -2.5794313e-01  -4.0967438e-01   2.7311626e-01
   8.5500000e-01   9.8112221e-01  -3.3380876e-01   4.5519376e-02  -5.6140564e-01  -1.4717932e+00  -9.4073377e-01
   8.5666667e-01   9.8136524e-01  -1.2441963e+00  -9.4073377e-01  -9.4073377e-01  -2.5794313e-01   4.2484751e-01
   8.5833333e-01   9.8114279e-01  -6.3727127e-01  -1.8207750e-01   1.2138500e-01  -5.6140564e-01   2.0180257e+00
   8.6000000e-01   9.8046427e-01  -7.8900252e-01  -1.0924650e+00   4.2484751e-01  -5.6140564e-01   2.3214882e+00
   8.6166667e-01   9.7934722e-01  -5.6140564e-01  -3.3380876e-01   8.8004127e-01   1.2138500e-01   9.5590690e-01
   8.6333333e-01   9.7781713e-01  -4.8554001e-01  -1.3200619e+00   1.0317725e+00   5.7657876e-01  -4.0967438e-01
   8.6500000e-01   9.7590691e-01   5.7657876e-01  -1.8207750e-01   5.7657876e-01   2.1697569e+00  -4.8554001e-01
   8.6666667e-01   9.7365637e-01   1.2593694e+00   8.0417564e-01   5.7657876e-01   2.4732194e+00  -4.8554001e-01
   8.6833333e-01   9.7111146e-01   4.5519376e-02   8.0417564e-01  -2.5794313e-01   1.9725063e-01  -1.0165994e+00
   8.7000000e-01   9.6832339e-01   5.0071314e-01   1.9725063e-01   5.0071314e-01   6.5244439e-01  -8.6486815e-01
   8.7166667e-01   9.6534781e-01   4.2484751e-01  -1.0924650e+00  -7.8900252e-01  -2.5794313e-01   5.7657876e-01
   8.7333333e-01   9.6224373e-01   6.5244439e-01  -1.4717932e+00  -7.1313689e-01  -1.8207750e-01   5.0071314e-01
   8.7500000e-01   9.5906617e-01  -1.8511213e+00   1.1076382e+00  -7.1313689e-01   3.4898188e-01  -1.3200619e+00
   8.7666667e-01   9.5586794e-01  -7.8900252e-01   1.1076382e+00  -3.3380876e-01  -1.0165994e+00   4.5519376e-02
   8.7833333e-01   9.5272687e-01  -1.5476588e+00   2.4732194e+00  -6.3727127e-01  -3.2925682e+00  -2.5794313e-01
   8.8000000e-01   9.4970420e-01  -6.3727127e-01  -1.2441963e+00  -1.8207750e-01  -1.6993900e+00  -4.0967438e-01
   8.8166667e-01   9.4685868e-01   5.7657876e-01  -3.1408369e+00   9.5590690e-01  -1.0621188e-01  -1.8207750e-01
   8.8333333e-01   9.4424534e-01   8.0417564e-01   4.5519376e-02   3.4898188e-01   7.2831002e-01   2.0938913e+00
   8.8500000e-01   9.4191425e-01   2.7311626e-01  -3.0346251e-02   6.5244439e-01   2.3214882e+00   2.6249507e+00
   8.8666667e-01   9.3990955e-01   1.1835038e+00   1.5628319e+00   4.5519376e-02   1.6386975e+00   2.5490851e+00
   8.8833333e-01   9.3826830e-01  -3.3380876e-01   8.8004127e-01  -6.3727127e-01  -1.7752557e+00  -1.8207750e-01
   8.9000000e-01   9.3701958e-01   1.9725063e-01  -3.0346251e-02  -3.0346251e-02   1.9725063e-01  -2.3821807e+00
   8.9166667e-01   9.3618363e-01   1.1076382e+00   2.0180257e+00   1.9725063e-01   6.5244439e-01  -7.8900252e-01
   8.9333333e-01   9.3577121e-01  -5.6140564e-01   6.5244439e-01  -4.0967438e-01   3.4898188e-01   1.4111007e+00
   8.9500000e-01   9.3578291e-01  -1.0621188e-01  -1.8207750e-01   1.2138500e-01   1.2138500e-01  -1.0165994e+00
   8.9666667e-01   9.3620886e-01   4.5519376e-02   2.1697569e+00   5.7657876e-01  -3.1408369e+00  -2.3821807e+00
   8.9833333e-01   9.3702836e-01  -1.5476588e+00  -9.4073377e-01  -4.8554001e-01  -1.3200619e+00  -1.5476588e+00
   9.0000000e-01   9.3820981e-01  -5.6140564e-01  -1.1683307e+00  -1.1683307e+00   7.2831002e-01   4.3698601e+00
   9.0166667e-01   9.3971080e-01   4.2484751e-01  -1.4717932e+00   1.9725063e-01   3.6870695e+00   2.4732194e+00
   9.0333333e-01   9.4147835e-01   2.7311626e-01  -2.6097776e+00   1.2138500e-01   1.7145632e+00   5.0071314e-01
   9.0500000e-01   9.4344934e-01   1.0317725e+00   8.0417564e-01   1.2138500e-01  -1.0165994e+00  -3.3684338e+00
   9.0666667e-01   9.4555105e-01  -2.5794313e-01   2.6249507e+00   3.4898188e-01  -2.5339119e+00  -8.6486815e-01
   9.0833333e-01   9.4770197e-01   8.8004127e-01   6.5244439e-01   4.2484751e-01   4.2484751e-01   1.0317725e+00
   9.1000000e-01   9.4981267e-01  -4.0967438e-01  -2.5794313e-01  -7.8900252e-01  -1.0924650e+00  -2.3821807e+00
   9.1166667e-01   9.5177032e-01  -9.4073377e-01   1.5628319e+00   1.9725063e-01   1.1835038e+00   1.1835038e+00
   9.1333333e-01   9.5348756e-01   4.2484751e-01   6.5244439e-01   1.9725063e-01   1.1835038e+00   6.5244439e-01
   9.1500000e-01   9.5486121e-01   8.0417564e-01  -3.2925682e+00  -2.5794313e-01  -1.0165994e+00   1.9725063e-01
   9.1666667e-01   9.5578235e-01   4.2484751e-01   1.0317725e+00   1.4869663e+00   8.8004127e-01  -2.7615088e+00
   9.1833333e-01   9.5614055e-01  -6.3727127e-01   1.7904288e+00  -5.6140564e-01  -2.0028525e+00  -2.1545838e+00
   9.2000000e-01   9.5582550e-01  -4.8554001e-01  -2.6856432e+00  -3.0346251e-02   8.0417564e-01   2.8525476e+00
   9.2166667e-01   9.5472858e-01   5.0071314e-01  -8.6486815e-01   6.5244439e-01   6.5244439e-01   2.7008163e+00
   9.2333333e-01   9.5274441e-01  -2.5339119e+00  -3.3380876e-01   1.2138500e-01  -5.6140564e-01  -7.1313689e-01
   9.2500000e-01   9.4977249e-01   3.4898188e-01   1.3352350e+00   3.4898188e-01  -3.3380876e-01  -4.0967438e-01
   9.2666667e-01   9.4571880e-01   9.5590690e-01   1.1076382e+00   3.4898188e-01   5.0071314e-01   1.0317725e+00
   9.2833333e-01   9.4049722e-01   2.2456226e+00   1.3352350e+00   3.4898188e-01   9.5590690e-01   4.2484751e-01
   9.3000000e-01   9.3403101e-01   1.2593694e+00  -1.2441963e+00  -1.0621188e-01  -2.5794313e-01   2.7311626e-01
   9.3166667e-01   9.2625409e-01   5.0071314e-01   1.9725063e-01   8.8004127e-01   4.2484751e-01   1.4111007e+00
   9.3333333e-01   9.1711230e-01  -3.0346251e-02   1.4869663e+00  -1.8511213e+00  -5.6140564e-01   5.7657876e-01
   9.3500000e-01   9.0656436e-01  -1.3200619e+00  -6.3727127e-01  -1.0165994e+00  -7.1313689e-01   4.5519376e-02
   9.3666667e-01   8.9458282e-01  -7.8900252e-01  -2.0787182e+00  -4.8554001e-01  -1.0621188e-01  -1.6235244e+00
   9.3833333e-01   8.8115473e-01  -1.0924650e+00  -3.3684338e+00  -2.5794313e-01  -1.4717932e+00  -4.0967438e-01
   9.4000000e-01   8.6628220e-01   1.9725063e-01  -1.8511213e+00   4.2484751e-01   2.0938913e+00   4.5519376e-02
   9.4166667e-01   8.4998266e-01  -4.0967438e-01  -3.0346251e-02   4.5519376e-02   2.7311626e-01  -3.9753588e+00
   9.4333333e-01   8.3228897e-01   3.4898188e-01   7.2831002e-01   1.2138500e-01   9.5590690e-01   3.0042788e+00
   9.4500000e-01   8.1324938e-01   1.1076382e+00   9.5590690e-01   8.8004127e-01   6.5244439e-01   3.0801444e+00
   9.4666667e-01   7.9291135e-01  -3.3380876e-01   1.1835038e+00  -4.0967438e-01  -1.6235244e+00  -8.6486815e-01
   9.4833333e-01   7.7134685e-01  -6.3727127e-01  -1.4717932e+00  -2.5794313e-01  -1.1683307e+00  -1.8207750e-01
   9.5000000e-01   7.4866868e-01  -1.2441963e+00  -2.1545838e+00   4.5519376e-02  -1.2441963e+00  -2.3063151e+00
   9.5166667e-01   7.2498178e-01  -2.9132401e+00   1.3352350e+00   2.7311626e-01  -1.0621188e-01  -2.5794313e-01
   9.5333333e-01   7.0040281e-01  -7.1313689e-01   3.6112038e+00  -3.0346251e-02   6.5244439e-01  -1.2441963e+00
   9.5500000e-01   6.7505888e-01   5.0071314e-01   1.4111007e+00  -7.8900252e-01  -1.2441963e+00  -4.0967438e-01
   9.5666667e-01   6.4908611e-01   1.3352350e+00   1.9725063e-01   6.5244439e-01   3.4898188e-01   1.4869663e+00
   9.5833333e-01   6.2262803e-01   1.7145632e+00   5.0071314e-01   1.3352350e+00   1.1076382e+00   1.0317725e+00
   9.6000000e-01   5.9583389e-01  -2.0028525e+00  -4.0967438e-01   5.0071314e-01  -4.0967438e-01  -5.6140564e-01
   9.6166667e-01   5.6885696e-01  -1.0621188e-01   4.5519376e-02   4.2484751e-01  -5.6140564e-01  -6.3727127e-01
   9.6333333e-01   5.4185258e-01   1.0317725e+00  -8.6486815e-01  -1.8207750e-01  -1.0165994e+00  -2.0787182e+00
   9.6500000e-01   5.1497641e-01  -3.0346251e-02  -3.5201651e+00   4.5519376e-02   1.3352350e+00   4.2484751e-01
   9.6666667e-01   4.8838252e-01   1.4869663e+00  -1.7752557e+00  -3.0346251e-02   1.7904288e+00   5.0071314e-01
   9.6833333e-01   4.6222151e-01  -4.0967438e-01   1.2593694e+00  -6.3727127e-01   1.2138500e-01   5.7657876e-01
   9.7000000e-01   4.3663882e-01   8.0417564e-01   1.7145632e+00  -3.0346251e-02  -1.8207750e-01   5.0071314e-01
   9.7166667e-01   4.1177290e-01  -3.0346251e-02  -3.0346251e-02  -3.0346251e-02   2.7311626e-01   1.3352350e+00
   9.7333333e-01   3.8775368e-01   2.7311626e-01   3.4898188e-01  -3.3380876e-01   1.1076382e+00   4.5519376e-02
   9.7500000e-01   3.6470109e-01   4.2484751e-01   8.0417564e-01  -2.5794313e-01   2.6249507e+00   1.2593694e+00
   9.7666667e-01   3.4272367e-01  -5.6140564e-01   2.7311626e-01  -1.8207750e-01  -1.0621188e-01   5.0071314e-01
   9.7833333e-01   3.2191750e-01  -5.6140564e-01   5.0071314e-01  -3.3380876e-01  -3.3684338e+00   4.5519376e-02
   9.8000000e-01   3.0236512e-01  -1.8207750e-01   2.7311626e-01  -1.0621188e-01  -1.7752557e+00  -1.0621188e-01
   9.8166667e-01   2.8413488e-01   1.0317725e+00  -7.1313689e-01  -1.8207750e-01  -2.2304494e+00  -8.6486815e-01
   9.8333333e-01   2.6715878e-01   3.4898188e-01   5.0071314e-01   5.0071314e-01  -1.8207750e-01  -2.9132401e+00
   9.8500000e-01   2.5158800e-01   1.5628319e+00  -2.5794313e-01   2.7311626e-01   1.1835038e+00  -4.0967438e-01
   9.8666667e-01   2.3744803e-01   1.7145632e+00  -2.1545838e+00  -6.3727127e-01   1.4869663e+00   2.5490851e+00
   9.8833333e-01   2.2474962e-01  -2.5339119e+00  -1.9269869e+00  -4.8554001e-01  -2.5794313e-01   1.9421600e+00
   9.9000000e-01   2.1348903e-01  -1.6235244e+00   1.5628319e+00   2.7311626e-01  -1.8207750e-01  -8.6486815e-01
   9.9166667e-01   2.0364842e-01  -9.4073377e-01   1.2138500e-01   3.4898188e-01  -3.3380876e-01  -1.6993900e+00
   9.9333333e-01   1.9519665e-01   8.8004127e-01  -1.1683307e+00   5.0071314e-01   8.0417564e-01  -1.0621188e-01
   9.9500000e-01   1.8808994e-01  -2.5794313e-01  -5.6140564e-01  -2.5794313e-01   1.0317725e+00   1.9725063e-01
   9.9666667e-01   1.8227299e-01   1.2593694e+00   8.8004127e-01   5.7657876e-01   1.3352350e+00  -3.0346251e-02
   9.9833333e-01   1.7767997e-01  -1.6993900e+00   1.4869663e+00   4.2484751e-01   3.4898188e-01   7.2831002e-01
   1.0000000e+00   1.7423581e-01  -1.8207750e-01  -7.8900252e-01  -2.5794313e-01  -1.1683307e+00  -1.6235244e+00
   1.0016667e+00   1.7185751e-01  -1.4717932e+00   1.9725063e-01  -4.0967438e-01   1.0317725e+00  -4.0967438e-01
   1.0033333e+00   1.7045551e-01  -1.0621188e-01  -4.0967438e-01  -5.6140564e-01   1.7904288e+00   1.1076382e+00
   1.0050000e+00   1.7974863e-01   1.6386975e+00   3.1560101e+00   1.2138500e-01  -1.8207750e-01   2.0180257e+00
   1.0066667e+00   1.8262278e-01   9.5590690e-01   1.5628319e+00  -3.3380876e-01  -2.4580463e+00   5.0071314e-01
   1.0083333e+00   1.8552772e-01   1.5628319e+00   1.2593694e+00   1.9725063e-01  -3.0346251e-02   5.0071314e-01
   1.0100000e+00   1.8839537e-01  -1.1683307e+00  -5.6140564e-01   2.7311626e-01  -1.8207750e-01  -1.8207750e-01
   1.0116667e+00   1.9121351e-01  -4.8554001e-01  -4.0967438e-01   5.7657876e-01  -1.8207750e-01  -4.0967438e-01
   1.0133333e+00   1.9392102e-01  -3.3380876e-01   4.2484751e-01   3.4898188e-01  -1.6993900e+00  -1.7752557e+00
   1.0150000e+00   1.9646546e-01  -4.8554001e-01  -1.0165994e+00   8.0417564e-01  -1.9269869e+00  -2.3063151e+00
   1.0166667e+00   1.9880332e-01  -1.0621188e-01  -1.6235244e+00   9.5590690e-01  -6.3727127e-01  -2.4580463e+00
   1.0183333e+00   2.0090015e-01   1.9725063e-01  -1.6235244e+00   1.9725063e-01   1.1076382e+00   1.9725063e-01
   1.0200000e+00   2.0273047e-01   6.5244439e-01   3.0801444e+00  -6.3727127e-01   3.0801444e+00   1.7904288e+00
   1.0216667e+00   2.0427750e-01   2.7311626e-01   2.7311626e-01  -4.0967438e-01   2.5490851e+00   1.1076382e+00
   1.0233333e+00   2.0553284e-01   4.5519376e-02   3.4898188e-01   4.5519376e-02   2.4732194e+00   1.4111007e+00
   1.0250000e+00   2.0649588e-01  -1.4717932e+00  -7.8900252e-01  -7.1313689e-01  -4.0967438e-01   1.0317725e+00
   1.0266667e+00   2.0717319e-01   1.2138500e-01  -1.0924650e+00  -7.1313689e-01  -3.1408369e+00  -3.3380876e-01
   1.0283333e+00   2.0757778e-01  -4.0967438e-01  -6.3727127e-01  -1.0621188e-01  -8.6486815e-01   1.9421600e+00
   1.0300000e+00   2.0772820e-01   2.3973538e+00   8.8004127e-01   1.0317725e+00   8.8004127e-01  -1.6993900e+00
   1.0316667e+00   2.0764768e-01  -1.8207750e-01  -5.6140564e-01   4.5519376e-02  -1.3959275e+00  -1.6993900e+00
   1.0333333e+00   2.0736316e-01  -1.6993900e+00  -7.8900252e-01  -6.3727127e-01  -2.6856432e+00  -6.3727127e-01
   1.0350000e+00   2.0690423e-01  -2.5339119e+00  -3.5960307e+00  -1.8207750e-01  -1.2441963e+00   1.1076382e+00
   1.0366667e+00   2.0630225e-01  -4.8554001e-01  -4.0967438e-01   5.7657876e-01   1.9725063e-01  -1.2441963e+00
   1.0383333e+00   2.0558925e-01   5.0071314e-01   1.9725063e-01  -4.0967438e-01  -3.0346251e-02  -1.6993900e+00
   1.0400000e+00   2.0479705e-01  -4.0967438e-01  -3.7477620e+00  -7.8900252e-01   8.8004127e-01   1.9725063e-01
   1.0416667e+00   8.5462127e-02   8.0417564e-01   1.5628319e+00   4.5519376e-02   2.3214882e+00   8.0417564e-01
   1.0433333e+00   8.4962018e-02   2.0180257e+00   2.3214882e+00   8.0417564e-01   2.3973538e+00   8.0417564e-01
   1.0450000e+00   8.4766555e-02   1.7145632e+00  -5.6140564e-01   6.5244439e-01   1.2138500e-01  -1.6993900e+00
   1.0466667e+00   8.4853660e-02   8.0417564e-01   1.5628319e+00   5.7657876e-01  -2.0028525e+00  -1.6993900e+00
   1.0483333e+00   8.5197781e-02   1.2138500e-01   3.4594726e+00   5.0071314e-01  -9.4073377e-01   1.5628319e+00
   1.0500000e+00   8.5770357e-02  -3.3380876e-01   1.9421600e+00   1.9725063e-01   2.7311626e-01   8.0417564e-01
   1.0516667e+00   8.6540322e-02   5.0071314e-01   1.1076382e+00   4.2484751e-01   1.2138500e-01  -8.6486815e-01
   1.0533333e+00   8.7474638e-02  -6.3727127e-01  -5.6140564e-01  -1.0621188e-01  -1.3200619e+00  -3.0346251e-02
   1.0550000e+00   8.8538848e-02   3.4898188e-01  -3.3380876e-01  -4.0967438e-01  -4.8554001e-01  -1.0621188e-01
   1.0566667e+00   8.9697648e-02   7.2831002e-01   8.0417564e-01   1.2138500e-01   4.2484751e-01  -4.8554001e-01
   1.0583333e+00   9.0915456e-02  -1.0165994e+00   5.7657876e-01  -1.8207750e-01  -3.0346251e-02  -1.8207750e-01
   1.0600000e+00   9.1991669e-02  -1.6235244e+00  -1.4717932e+00  -5.6140564e-01  -4.8554001e-01   7.2831002e-01
   1.0616667e+00   9.3045684e-02  -4.0967438e-01  -1.2441963e+00  -2.5794313e-01   3.4898188e-01   1.1835038e+00
   1.0633333e+00   9.4075339e-02  -6.3727127e-01  -2.0028525e+00  -5.6140564e-01  -8.6486815e-01   1.4111007e+00
   1.0650000e+00   9.5051099e-02   6.5244439e-01  -1.0165994e+00  -7.8900252e-01   4.5519376e-02   8.8004127e-01
   1.0666667e+00   9.5945210e-02  -1.8207750e-01  -1.8207750e-01  -6.3727127e-01   5.0071314e-01   3.4898188e-01
   1.0683333e+00   9.6732175e-02   1.4111007e+00   4.2484751e-01   2.7311626e-01   1.8662944e+00  -3.0346251e-02
   1.0700000e+00   9.7389181e-02   1.0317725e+00   2.7311626e-01   1.2138500e-01   4.2484751e-01  -2.0787182e+00
   1.0716667e+00   9.7896478e-02  -6.3727127e-01   9.5590690e-01  -3.0346251e-02   1.6386975e+00  -6.3727127e-01
   1.0733333e+00   9.8237709e-02  -3.3380876e-01  -3.3380876e-01   1.9725063e-01   2.0180257e+00   2.4732194e+00
   1.0750000e+00   9.8400175e-02  -1.3200619e+00  -1.1683307e+00   3.4898188e-01  -1.8207750e-01   1.4869663e+00
   1.0766667e+00   9.8375029e-02  -2.5339119e+00  -2.8373744e+00   1.1076382e+00  -2.6856432e+00  -1.6235244e+00
   1.0783333e+00   9.8157410e-02  -1.8207750e-01  -1.4717932e+00   1.1835038e+00  -1.9269869e+00  -2.0787182e+00
   1.0800000e+00   9.7746490e-02   5.0071314e-01   2.1697569e+00   6.5244439e-01  -4.0967438e-01  -1.4717932e+00
   1.0816667e+00   9.7145454e-02  -2.5794313e-01   3.7629351e+00  -6.3727127e-01  -3.3380876e-01  -7.1313689e-01
   1.0833333e+00   9.6361403e-02  -8.6486815e-01   1.1835038e+00  -1.0165994e+00  -5.6140564e-01  -4.8554001e-01
   1.0850000e+00   9.5405179e-02  -4.0967438e-01  -1.2441963e+00  -5.6140564e-01   6.5244439e-01   1.1835038e+00
   1.0866667e+00   9.4291123e-02   4.5519376e-02  -2.0028525e+00  -3.3380876e-01   1.1076382e+00   1.1076382e+00
   1.0883333e+00   9.3036762e-02   1.9725063e-01   1.4869663e+00   1.2138500e-01   1.8662944e+00   5.0071314e-01
   1.0900000e+00   9.1662431e-02   1.4869663e+00  -1.0165994e+00   1.9725063e-01  -1.0621188e-01  -8.6486815e-01
   1.0916667e+00   9.0190845e-02   2.0180257e+00  -2.1545838e+00   2.7311626e-01  -1.3200619e+00  -4.0967438e-01
   1.0933333e+00   8.8646621e-02   2.0180257e+00   1.4869663e+00   7.2831002e-01   2.7311626e-01  -1.0621188e-01
   1.0950000e+00   8.6967891e-02   1.0317725e+00   2.7008163e+00  -3.3380876e-01   2.0938913e+00   2.2456226e+00
   1.0966667e+00   8.5164297e-02   1.7145632e+00   1.6386975e+00  -4.8554001e-01   1.9725063e-01   5.0071314e-01
   1.0983333e+00   8.3386960e-02   1.1835038e+00  -1.0621188e-01  -6.3727127e-01  -2.1545838e+00  -1.4717932e+00
   1.1000000e+00   8.1664644e-02   2.3973538e+00  -8.6486815e-01  -5.6140564e-01  -7.1313689e-01  -4.8554001e-01
   1.1016667e+00   8.0024620e-02   2.0938913e+00  -1.5476588e+00  -7.1313689e-01  -4.0967438e-01   1.3352350e+00
   1.1033333e+00   7.8492127e-02  -5.6140564e-01  -4.8554001e-01  -4.0967438e-01  -1.4717932e+00   2.6249507e+00
   1.1050000e+00   7.7089884e-02  -1.5476588e+00   1.2138500e-01   9.5590690e-01  -4.8554001e-01  -1.7752557e+00
   1.1066667e+00   7.5837631e-02  -1.0924650e+00  -3.0346251e-02   1.0317725e+00   9.5590690e-01  -2.7615088e+00
   1.1083333e+00   7.4751720e-02  -2.9132401e+00  -1.3200619e+00   7.2831002e-01  -2.5794313e-01  -1.6235244e+00
   1.1100000e+00   7.3844770e-02  -1.0165994e+00  -9.4073377e-01   4.2484751e-01   1.9725063e-01  -7.1313689e-01
   1.1116667e+00   7.3125369e-02  -2.0028525e+00   1.9421600e+00   1.2138500e-01   8.0417564e-01   7.2831002e-01
   1.1133333e+00   7.2597861e-02  -2.3063151e+00   1.2593694e+00  -5.6140564e-01  -1.8207750e-01   1.3352350e+00
   1.1150000e+00   7.2262190e-02  -7.8900252e-01   6.5244439e-01   1.2138500e-01   5.7657876e-01   1.3352350e+00
   1.1166667e+00   7.2113819e-02  -1.3200619e+00  -7.1313689e-01  -7.1313689e-01   5.0071314e-01   1.1835038e+00
   1.1183333e+00   7.2143749e-02  -3.0346251e-02  -1.0621188e-01   7.2831002e-01   4.2484751e-01   3.4898188e-01
   1.1200000e+00   7.2338588e-02   2.5490851e+00   7.2831002e-01   5.7657876e-01   2.5490851e+00   5.0071314e-01
   1.1216667e+00   7.2680729e-02   7.2831002e-01   1.4869663e+00   8.0417564e-01   2.0180257e+00   5.7657876e-01
   1.1233333e+00   7.3148588e-02  -7.8900252e-01   2.7311626e-01   4.2484751e-01  -1.3200619e+00  -9.4073377e-01
   1.1250000e+00   7.3716941e-02  -1.8511213e+00   4.5519376e-02   2.7311626e-01  -2.4580463e+00  -1.3200619e+00
   1.1266667e+00   7.4357328e-02  -2.6856432e+00  -4.8554001e-01  -1.0621188e-01  -1.8511213e+00  -2.3821807e+00
   1.1283333e+00   7.5038524e-02   1.9725063e-01  -1.8511213e+00   3.4898188e-01  -8.6486815e-01   3.4898188e-01
   1.1300000e+00   7.5727102e-02   8.8004127e-01  -1.2441963e+00   1.9725063e-01   2.7311626e-01  -1.8207750e-01
   1.1316667e+00   7.6188104e-02   1.9725063e-01  -9.4073377e-01   4.5519376e-02   6.5244439e-01  -1.3200619e+00
   1.1333333e+00   7.6603567e-02   6.5244439e-01   8.0417564e-01  -1.8207750e-01   7.2831002e-01   6.5244439e-01
   1.1350000e+00   7.6939575e-02   8.8004127e-01   4.2484751e-01  -5.6140564e-01   4.2484751e-01   4.2484751e-01
   1.1366667e+00   7.7162129e-02   1.0317725e+00  -5.6140564e-01  -1.8207750e-01   1.0317725e+00   5.7657876e-01
   1.1383333e+00   7.7237954e-02   1.1076382e+00   1.8662944e+00  -4.0967438e-01   2.2456226e+00   1.4111007e+00
   1.1400000e+00   7.7135338e-02  -2.5794313e-01   1.8662944e+00  -3.0346251e-02   1.4111007e+00   2.3214882e+00
   1.1416667e+00   7.6824979e-02  -2.5794313e-01  -3.3380876e-01  -5.6140564e-01  -1.2441963e+00   1.2138500e-01
   1.1433333e+00   7.6280815e-02  -1.0924650e+00  -2.5794313e-01  -1.8207750e-01  -2.6097776e+00  -1.1683307e+00
   1.1450000e+00   7.5480856e-02  -1.5476588e+00   3.4898188e-01  -1.0621188e-01  -2.4580463e+00  -1.0924650e+00
   1.1466667e+00   7.4407951e-02  -1.8207750e-01   1.9725063e-01   4.5519376e-02  -2.0028525e+00  -1.7752557e+00
   1.1483333e+00   7.3050529e-02   6.5244439e-01   4.5519376e-02   1.2138500e-01   8.8004127e-01   1.9725063e-01
   1.1500000e+00   7.1403245e-02   3.4898188e-01   7.2831002e-01  -1.8207750e-01   9.5590690e-01   1.1835038e+00
   1.1516667e+00   6.9467557e-02   4.5519376e-02  -9.4073377e-01  -1.8207750e-01   1.1835038e+00  -7.1313689e-01
   1.1533333e+00   6.7252209e-02  -4.8554001e-01  -5.6140564e-01  -6.3727127e-01   2.7311626e-01   1.7904288e+00
   1.1550000e+00   6.4773593e-02   4.5519376e-02  -8.6486815e-01  -4.0967438e-01   1.2138500e-01   1.9421600e+00
   1.1566667e+00   6.2056000e-02   1.9725063e-01  -5.6140564e-01  -4.0967438e-01   8.8004127e-01   5.0071314e-01
   1.1583333e+00   5.9131747e-02  -2.5794313e-01  -1.7752557e+00  -1.0621188e-01  -3.0346251e-02  -1.0165994e+00
   1.1600000e+00   5.6041157e-02  -7.8900252e-01  -2.6856432e+00   2.7311626e-01  -7.8900252e-01  -1.6993900e+00
   1.1616667e+00   5.2832418e-02  -6.3727127e-01  -8.6486815e-01   6.5244439e-01  -2.5794313e-01  -2.0028525e+00
   1.1633333e+00   4.9561290e-02   2.7311626e-01   3.4898188e-01   5.0071314e-01   1.1076382e+00  -6.3727127e-01
   1.1650000e+00   4.6290685e-02   6.5244439e-01   1.3352350e+00   9.5590690e-01   1.2593694e+00  -1.8207750e-01
   1.1666667e+00   4.2980552e-02   9.5590690e-01  -1.0621188e-01   2.7311626e-01  -4.0967438e-01  -5.6140564e-01
   1.1683333e+00   3.9747982e-02   1.7145632e+00   2.3214882e+00   1.2138500e-01   3.4898188e-01   4.2484751e-01
   1.1700000e+00   3.6761425e-02   1.6386975e+00   3.3077413e+00  -1.0621188e-01   8.8004127e-01   1.2138500e-01
   1.1716667e+00   3.4107154e-02  -7.8900252e-01   1.1835038e+00  -3.3380876e-01  -2.5339119e+00   6.5244439e-01
   1.1733333e+00   3.1873947e-02  -2.5794313e-01   1.4111007e+00   1.9725063e-01  -1.3200619e+00   2.7311626e-01
   1.1750000e+00   3.0152015e-02   3.4898188e-01   1.4111007e+00   1.9725063e-01   4.2484751e-01   1.9725063e-01
   1.1766667e+00   2.9031883e-02  -3.0346251e-02   1.9725063e-01  -1.0621188e-01   4.2484751e-01   2.7311626e-01
   1.1783333e+00   2.8603217e-02  -3.0346251e-02  -2.3063151e+00  -2.5794313e-01   1.9725063e-01   2.1697569e+00
   1.1800000e+00   2.8953635e-02  -1.2441963e+00  -2.0028525e+00  -3.0346251e-02  -7.1313689e-01   3.4898188e-01
   1.1816667e+00   3.0167485e-02   1.9725063e-01  -1.0165994e+00   8.8004127e-01  -9.4073377e-01  -1.7752557e+00
   1.1833333e+00   3.2324650e-02  -1.0621188e-01  -1.8207750e-01  -3.0346251e-02   1.6386975e+00   4.5519376e-02
   1.1850000e+00   3.5499351e-02   4.2484751e-01  -1.4717932e+00   4.5519376e-02   1.4111007e+00  -1.0621188e-01
   1.1866667e+00   3.9759005e-02  -2.5794313e-01   1.2138500e-01   1.9725063e-01   1.2138500e-01  -1.0621188e-01
   1.1883333e+00   4.5163135e-02  -7.8900252e-01   2.7311626e-01   2.7311626e-01  -1.5476588e+00  -3.0346251e-02
   1.1900000e+00   5.1762345e-02  -2.5794313e-01   2.7008163e+00  -1.2441963e+00  -1.8207750e-01   1.4869663e+00
   1.1916667e+00   5.9597395e-02   1.1076382e+00   2.3973538e+00  -6.3727127e-01   6.5244439e-01   7.2831002e-01
   1.1933333e+00   6.8698377e-02   1.1835038e+00  -1.1683307e+00  -1.0165994e+00   3.4898188e-01  -2.5794313e-01
   1.1950000e+00   7.9084008e-02   1.1835038e+00  -1.0165994e+00  -7.8900252e-01  -1.0621188e-01  -2.7615088e+00
   1.1966667e+00   9.0761060e-02  -8.6486815e-01   1.2138500e-01   5.7657876e-01   5.0071314e-01  -1.4717932e+00
   1.1983333e+00   1.0372393e-01  -3.3380876e-01   4.5519376e-02  -1.8207750e-01   3.4898188e-01   2.3214882e+00
   1.2000000e+00   1.1795436e-01   1.2593694e+00  -1.4717932e+00   1.2138500e-01  -1.0621188e-01   1.8662944e+00
   1.2016667e+00   1.3339710e-01   6.5244439e-01  -7.8900252e-01   4.2484751e-01   4.2484751e-01   6.5244439e-01
   1.2033333e+00   1.4989520e-01  -1.0621188e-01  -2.2304494e+00   4.2484751e-01  -1.6993900e+00  -1.2441963e+00
   1.2050000e+00   1.6754563e-01   1.9725063e-01  -4.8554001e-01   1.0317725e+00   1.2593694e+00   2.7311626e-01
   1.2066667e+00   1.8628178e-01  -7.8900252e-01   2.1697569e+00   4.5519376e-02   1.2138500e-01  -5.6140564e-01
   1.2083333e+00   2.0602502e-01   4.5519376e-02   9.5590690e-01   5.0071314e-01   1.2593694e+00  -2.1545838e+00
   1.2100000e+00   2.2668534e-01  -8.6486815e-01   2.2456226e+00   1.3352350e+00  -1.9269869e+00  -1.6235244e+00
   1.2116667e+00   2.4816233e-01  -3.0346251e-02   3.8388007e+00   8.0417564e-01  -1.1683307e+00   1.4111007e+00
   1.2133333e+00   2.7034618e-01  -1.1683307e+00  -1.8207750e-01  -1.7752557e+00  -1.1683307e+00  -1.8207750e-01
   1.2150000e+00   2.9311892e-01  -7.1313689e-01  -2.6097776e+00  -1.6993900e+00  -4.8554001e-01  -1.2441963e+00
   1.2166667e+00   3.1635568e-01   7.2831002e-01  -4.5064182e+00  -1.8207750e-01   2.5490851e+00   2.3214882e+00
   1.2183333e+00   3.3992615e-01   8.0417564e-01   4.5519376e-02   6.5244439e-01   1.2138500e-01  -7.8900252e-01
   1.2200000e+00   3.6369597e-01  -3.0346251e-02   4.1422632e+00   1.4869663e+00   6.5244439e-01  -1.4717932e+00
   1.2216667e+00   3.8752835e-01  -7.8900252e-01   7.2831002e-01   1.2593694e+00  -1.0621188e-01   4.7491882e+00
   1.2233333e+00   4.1128560e-01   2.3214882e+00   1.5628319e+00  -1.2441963e+00  -1.4717932e+00   4.4457257e+00
   1.2250000e+00   4.3483072e-01  -6.3727127e-01  -6.3271933e+00  -1.0165994e+00   2.5490851e+00  -2.7615088e+00
   1.2266667e+00   4.5802896e-01  -2.3063151e+00  -4.3546870e+00  -4.8554001e-01  -1.3200619e+00  -1.6235244e+00
   1.2283333e+00   4.8074935e-01   1.9725063e-01   2.3214882e+00   2.7311626e-01  -1.8207750e-01   2.7311626e-01
   1.2300000e+00   5.0286620e-01  -1.0165994e+00   2.7311626e-01  -4.0967438e-01   2.7311626e-01  -1.3200619e+00
   1.2316667e+00   5.2426041e-01  -2.5794313e-01  -2.0028525e+00  -3.0346251e-02  -1.0165994e+00  -5.6140564e-01
   1.2333333e+00   5.4482088e-01   5.0071314e-01  -3.3380876e-01   8.8004127e-01   1.7145632e+00   5.0071314e-01
   1.2350000e+00   5.6444560e-01   1.2593694e+00   2.5490851e+00  -3.3380876e-01   4.2484751e-01   2.4732194e+00
   1.2366667e+00   5.8304277e-01   1.2593694e+00   1.9421600e+00  -5.6140564e-01  -1.0621188e-01   7.2831002e-01
   1.2383333e+00   6.0045659e-01   4.2484751e-01  -8.6486815e-01   4.2484751e-01   2.7311626e-01  -1.0924650e+00
   1.2400000e+00   6.1666351e-01  -3.0346251e-02   5.0071314e-01   6.5244439e-01  -3.0346251e-02  -2.3063151e+00
   1.2416667e+00   6.3163862e-01   8.0417564e-01  -4.8554001e-01  -3.0346251e-02   4.5519376e-02  -1.3200619e+00
   1.2433333e+00   6.4533995e-01  -8.6486815e-01  -1.0924650e+00  -5.6140564e-01   4.5519376e-02   5.7354414e+00
   1.2450000e+00   6.5773860e-01   4.5519376e-02   1.3352350e+00  -1.8207750e-01  -1.0621188e-01   3.0801444e+00
   1.2466667e+00   6.6881884e-01  -4.8554001e-01   5.7657876e-01  -1.8207750e-01  -1.5476588e+00  -4.1270901e+00
   1.2483333e+00   6.7857791e-01  -2.5794313e-01  -1.8207750e-01   6.5244439e-01  -9.4073377e-01  -3.9753588e+00
   1.2500000e+00   6.8702578e-01  -3.3380876e-01   4.5519376e-02   2.7311626e-01   5.0071314e-01  -1.5476588e+00
   1.2516667e+00   6.9418465e-01   3.4898188e-01   1.0317725e+00   1.9725063e-01   8.0417564e-01   1.7145632e+00
   1.2533333e+00   7.0008833e-01   6.5244439e-01   2.3973538e+00  -3.0346251e-02  -4.0967438e-01   8.0417564e-01
   1.2550000e+00   7.0478150e-01  -7.8900252e-01  -1.8207750e-01  -4.8554001e-01   2.7311626e-01  -1.8207750e-01
   1.2566667e+00   7.0831872e-01   3.4898188e-01   1.2138500e-01  -4.0967438e-01   2.7311626e-01   9.5590690e-01
   1.2583333e+00   7.1076349e-01  -2.5794313e-01   1.9725063e-01  -7.8900252e-01   5.0071314e-01   7.2831002e-01
   1.2600000e+00   7.1218710e-01  -1.2441963e+00  -2.3063151e+00  -2.5794313e-01  -4.8554001e-01  -1.0621188e-01
   1.2616667e+00   7.1266738e-01  -1.0165994e+00   1.9725063e-01  -3.0346251e-02  -9.4073377e-01   4.2484751e-01
   1.2633333e+00   7.1228750e-01   9.5590690e-01   1.1076382e+00  -1.8207750e-01  -6.3727127e-01  -2.9891057e+00
   1.2650000e+00   7.1113465e-01  -1.3200619e+00  -7.8900252e-01  -5.6140564e-01  -1.8511213e+00  -2.3821807e+00
   1.2666667e+00   7.0929863e-01   8.8004127e-01  -2.7615088e+00   1.1076382e+00   6.5244439e-01   2.3973538e+00
   1.2683333e+00   7.0687063e-01   1.7145632e+00  -1.0924650e+00   1.5628319e+00   7.2831002e-01   1.9725063e-01
   1.2700000e+00   7.0394184e-01   1.1076382e+00   1.7904288e+00   5.7657876e-01   1.7904288e+00   8.0417564e-01
   1.2716667e+00   7.0060221e-01   1.3352350e+00  -4.5822839e+00  -4.8554001e-01   1.3352350e+00  -1.2441963e+00
   1.2733333e+00   6.9690416e-01   1.0317725e+00   2.7311626e-01   7.2831002e-01   5.0071314e-01   5.7657876e-01
   1.2750000e+00   6.9287485e-01  -5.6140564e-01   3.7629351e+00   1.2138500e-01  -1.5476588e+00   1.9725063e-01
   1.2766667e+00   6.8868057e-01  -6.3727127e-01   2.8525476e+00  -1.8207750e-01  -1.1683307e+00  -7.1313689e-01
   1.2783333e+00   6.8439736e-01   8.0417564e-01   2.7008163e+00  -1.8207750e-01  -1.8207750e-01  -1.8207750e-01
   1.2800000e+00   6.8009509e-01  -3.3380876e-01   9.5590690e-01   4.5519376e-02   5.7657876e-01   4.5519376e-02
   1.2816667e+00   6.7583673e-01  -4.0967438e-01  -5.6140564e-01  -2.5794313e-01  -1.0924650e+00  -1.9269869e+00
   1.2833333e+00   6.7167771e-01  -5.6140564e-01  -1.1683307e+00  -4.0967438e-01   5.7657876e-01   2.2456226e+00
   1.2850000e+00   6.6766543e-01   1.9725063e-01  -9.4073377e-01   1.2138500e-01   1.2593694e+00   1.2138500e-01
   1.2866667e+00   6.6383894e-01   3.4898188e-01  -1.8511213e+00   1.2138500e-01   5.0071314e-01  -4.0967438e-01
   1.2883333e+00   6.6022866e-01   1.5628319e+00  -7.1313689e-01   2.7311626e-01   4.5519376e-02  -1.0924650e+00
   1.2900000e+00   6.5685629e-01   4.2484751e-01   9.5590690e-01   3.4898188e-01   4.2484751e-01   1.8662944e+00
   1.2916667e+00   6.5373484e-01  -9.4073377e-01  -5.6140564e-01  -2.5794313e-01  -5.6140564e-01  -2.5794313e-01
   1.2933333e+00   6.3670960e-01   1.9725063e-01   4.5519376e-02   4.2484751e-01   3.4898188e-01  -7.1313689e-01
   1.2950000e+00   6.3515695e-01  -7.1313689e-01   2.7311626e-01  -2.5794313e-01   1.9421600e+00   6.5244439e-01
   1.2966667e+00   6.3359147e-01  -1.0621188e-01  -1.3200619e+00  -2.5794313e-01   1.2138500e-01  -3.5960307e+00
   1.2983333e+00   6.3180249e-01   3.4898188e-01  -3.0649713e+00   7.2831002e-01   2.7311626e-01   2.0938913e+00
   1.3000000e+00   6.2985994e-01   1.9725063e-01   1.2593694e+00   1.1835038e+00   1.3352350e+00   1.7145632e+00
   1.3016667e+00   6.2774017e-01  -3.3380876e-01   3.2318757e+00  -7.8900252e-01   1.9725063e-01   1.1835038e+00
   1.3033333e+00   6.2539501e-01  -3.3380876e-01   8.8004127e-01  -1.8207750e-01  -1.0621188e-01   5.7657876e-01
   1.3050000e+00   6.2277815e-01   1.9421600e+00  -3.3380876e-01   5.7657876e-01  -3.0346251e-02   7.2831002e-01
   1.3066667e+00   6.1984594e-01   9.5590690e-01   6.5244439e-01   6.5244439e-01   1.2138500e-01  -4.0967438e-01
   1.3083333e+00   6.1655807e-01  -1.6993900e+00  -6.3727127e-01  -1.0621188e-01  -4.0967438e-01  -1.2441963e+00
   1.3100000e+00   6.1287813e-01  -4.8554001e-01   4.5519376e-02  -3.0346251e-02  -1.8207750e-01   2.7311626e-01
   1.3116667e+00   6.0877413e-01  -7.8900252e-01   1.7145632e+00  -6.3727127e-01   7.2831002e-01   4.5519376e-02
   1.3133333e+00   6.0421899e-01  -1.0165994e+00  -5.6140564e-01  -7.8900252e-01   8.0417564e-01  -1.1683307e+00
   1.3150000e+00   5.9919083e-01   8.0417564e-01  -8.6486815e-01   1.9725063e-01  -3.3380876e-01  -3.3380876e-01
   1.3166667e+00   5.9367324e-01   1.1835038e+00  -1.6235244e+00   1.2138500e-01  -1.0165994e+00   7.2831002e-01
   1.3183333e+00   5.8765547e-01   4.2484751e-01  -4.8554001e-01   1.9725063e-01  -2.1545838e+00  -1.3959275e+00
   1.3200000e+00   5.8113245e-01   1.4111007e+00   1.1076382e+00   8.8004127e-01  -1.0924650e+00  -2.2304494e+00
   1.3216667e+00   5.7410483e-01  -7.8900252e-01   3.4898188e-01   7.2831002e-01   1.6386975e+00   1.6386975e+00
   1.3233333e+00   5.6657883e-01  -1.5476588e+00  -1.0165994e+00  -3.0346251e-02   8.0417564e-01  -3.3684338e+00
   1.3250000e+00   5.5856615e-01  -4.0967438e-01   1.6386975e+00   4.2484751e-01   2.7311626e-01  -1.0621188e-01
   1.3266667e+00   5.5008363e-01   2.7311626e-01   6.5244439e-01  -1.8207750e-01  -1.4717932e+00   2.1697569e+00
   1.3283333e+00   5.4115303e-01   5.7657876e-01   4.5519376e-02   3.4898188e-01  -3.3380876e-01  -4.0967438e-01
   1.3300000e+00   5.3180062e-01   1.2593694e+00  -5.6140564e-01  -3.0346251e-02   4.2484751e-01   6.5244439e-01
   1.3316667e+00   5.2205683e-01  -1.0621188e-01  -1.3200619e+00  -3.0346251e-02   1.9725063e-01   1.3352350e+00
   1.3333333e+00   5.1187117e-01   6.5244439e-01  -5.6140564e-01  -4.0967438e-01   8.0417564e-01   2.1697569e+00
   1.3350000e+00   5.0124264e-01   8.0417564e-01   1.8662944e+00   1.9725063e-01   1.1835038e+00  -3.0346251e-02
   1.3366667e+00   4.9032308e-01   1.2138500e-01   5.0071314e-01   4.5519376e-02  -2.5794313e-01  -2.0028525e+00
   1.3383333e+00   3.0431112e-01  -1.0165994e+00  -2.5339119e+00  -3.0346251e-02  -8.6486815e-01  -1.5476588e+00
   1.3400000e+00   3.1095106e-01  -4.8554001e-01  -1.0165994e+00  -5.6140564e-01  -4.8554001e-01  -9.4073377e-01
   1.3416667e+00   3.1758953e-01   1.0317725e+00  -1.2441963e+00  -3.3380876e-01  -2.5794313e-01   4.5519376e-02
   1.3433333e+00   3.2423923e-01   1.2138500e-01  -2.3063151e+00  -1.0621188e-01   2.7311626e-01  -3.8236276e+00
   1.3450000e+00   3.3080316e-01  -2.5794313e-01  -4.0967438e-01   1.0317725e+00   1.4111007e+00  -2.8373744e+00
   1.3466667e+00   3.3726023e-01   1.9725063e-01   1.8662944e+00   9.5590690e-01   7.2831002e-01   5.8871726e+00
   1.3483333e+00   3.4378815e-01  -1.8207750e-01   1.9421600e+00  -7.1313689e-01   1.2593694e+00   4.3698601e+00
   1.3500000e+00   3.5041862e-01   1.4869663e+00   1.9421600e+00   1.9725063e-01   8.0417564e-01   2.8525476e+00
   1.3516667e+00   3.5718617e-01   5.0071314e-01   1.7145632e+00  -3.0346251e-02   4.5519376e-02   3.3836070e+00
   1.3533333e+00   3.6412752e-01  -1.6235244e+00   1.7145632e+00  -5.6140564e-01  -2.0028525e+00  -1.6235244e+00
   1.3550000e+00   3.7128104e-01  -1.3200619e+00  -3.0346251e-02  -2.5794313e-01   8.0417564e-01  -8.6486815e-01
   1.3566667e+00   3.7868605e-01  -1.8511213e+00  -2.1545838e+00   2.7311626e-01   1.3352350e+00  -4.6581495e+00
   1.3583333e+00   3.8638209e-01  -1.0621188e-01   1.8662944e+00   5.7657876e-01  -8.6486815e-01  -5.6444026e+00
   1.3600000e+00   3.9440819e-01   1.9725063e-01   3.2318757e+00   1.7145632e+00  -3.3380876e-01   4.5215914e+00
   1.3616667e+00   4.0280208e-01   1.2138500e-01  -4.0967438e-01   1.1835038e+00  -9.4073377e-01   1.9725063e-01
   1.3633333e+00   4.1159950e-01   1.4111007e+00   4.5519376e-02  -1.0621188e-01   1.2138500e-01   1.2138500e-01
   1.3650000e+00   4.2083338e-01   1.7145632e+00  -1.0621188e-01   1.2138500e-01  -7.8900252e-01   4.5519376e-02
   1.3666667e+00   4.3053314e-01   9.5590690e-01  -2.0787182e+00   4.5519376e-02  -3.3380876e-01  -1.8207750e-01
   1.3683333e+00   4.4072400e-01   2.1697569e+00  -3.0346251e-02  -2.5794313e-01   8.8004127e-01   9.5590690e-01
   1.3700000e+00   4.5142631e-01  -2.5794313e-01   5.0071314e-01  -1.8207750e-01   1.9725063e-01   1.2138500e-01
   1.3716667e+00   4.6265496e-01   8.8004127e-01   1.1076382e+00   4.2484751e-01   8.8004127e-01   2.7311626e-01
   1.3733333e+00   4.7441893e-01  -3.3380876e-01   5.0071314e-01  -1.2441963e+00   4.5519376e-02   4.5519376e-02
   1.3750000e+00   4.8672075e-01  -2.2304494e+00  -7.8900252e-01  -1.0924650e+00  -8.6486815e-01  -4.8554001e-01
   1.3766667e+00   4.9955627e-01   4.5519376e-02  -1.0165994e+00  -3.3380876e-01   1.9725063e-01   1.0317725e+00
   1.3783333e+00   5.1291434e-01  -1.3200619e+00  -1.3959275e+00  -2.5794313e-01  -9.4073377e-01  -1.7752557e+00
   1.3800000e+00   5.2677673e-01  -3.3380876e-01  -3.0346251e-02   3.4898188e-01   1.2593694e+00  -1.0621188e-01
   1.3816667e+00   5.4083329e-01  -4.8554001e-01   9.5590690e-01   5.0071314e-01   6.5244439e-01   3.0801444e+00
   1.3833333e+00   5.5533547e-01  -1.0621188e-01  -2.5339119e+00  -3.3380876e-01  -9.4073377e-01   7.2831002e-01
   1.3850000e+00   5.7024881e-01   7.2831002e-01  -1.4717932e+00  -1.2441963e+00  -2.6097776e+00  -4.5822839e+00
   1.3866667e+00   5.8553257e-01   1.2138500e-01   1.1835038e+00   2.7311626e-01   3.4898188e-01  -1.3200619e+00
   1.3883333e+00   6.0114015e-01  -3.0346251e-02   1.9421600e+00   1.0317725e+00   1.6386975e+00  -5.6140564e-01
   1.3900000e+00   6.1701957e-01   7.2831002e-01   3.4898188e-01   1.9421600e+00   3.4898188e-01   3.3077413e+00
   1.3916667e+00   6.3311410e-01  -5.6140564e-01  -3.4442995e+00  -3.3380876e-01  -7.1313689e-01   1.0317725e+00
   1.3933333e+00   6.4936289e-01   1.1835038e+00   1.2138500e-01   4.5519376e-02   1.0317725e+00   2.7311626e-01
   1.3950000e+00   8.7621782e-01  -8.6486815e-01   1.4869663e+00  -1.0621188e-01   8.8004127e-01  -1.8207750e-01
   1.3966667e+00   8.8532164e-01  -1.1683307e+00  -3.7477620e+00  -7.8900252e-01  -2.1545838e+00   1.5628319e+00
   1.3983333e+00   8.9366655e-01  -4.8554001e-01  -1.3200619e+00  -3.0346251e-02   1.2138500e-01  -2.0787182e+00
   1.4000000e+00   9.0125452e-01   1.1076382e+00  -1.8207750e-01   4.5519376e-02   8.8004127e-01   3.8388007e+00
   1.4016667e+00   9.0809435e-01  -4.8554001e-01   1.6386975e+00   4.2484751e-01  -1.8207750e-01  -6.3727127e-01
   1.4033333e+00   9.1420145e-01  -4.0967438e-01   1.2138500e-01   4.2484751e-01   5.0071314e-01  -1.6993900e+00
   1.4050000e+00   9.1959742e-01  -7.1313689e-01   1.7904288e+00   5.0071314e-01   5.0071314e-01  -2.5794313e-01
   1.4066667e+00   9.2430962e-01   1.2593694e+00   4.3698601e+00   8.0417564e-01   6.5244439e-01  -7.8900252e-01
   1.4083333e+00   9.3181765e-01  -7.8900252e-01   1.9421600e+00  -2.5794313e-01  -1.2441963e+00   1.5628319e+00
   1.4100000e+00   9.3469185e-01   5.0071314e-01   9.5590690e-01  -1.3200619e+00  -4.0967438e-01   1.9725063e-01
   1.4116667e+00   9.3703762e-01   1.5628319e+00  -1.0924650e+00   5.0071314e-01   5.0071314e-01  -2.1545838e+00
   1.4133333e+00   9.3890186e-01   1.9725063e-01  -1.3959275e+00   1.9725063e-01   8.8004127e-01   1.2138500e-01
   1.4150000e+00   9.4033317e-01   1.3352350e+00   8.0417564e-01   6.5244439e-01   5.0071314e-01   1.2593694e+00
   1.4166667e+00   9.4209555e-01  -1.8511213e+00   1.0317725e+00  -2.5794313e-01  -6.3727127e-01  -3.0346251e-02
   1.4183333e+00   9.4252559e-01   7.2831002e-01   8.0417564e-01   4.5519376e-02   6.5244439e-01  -5.6140564e-01
   1.4200000e+00   9.4271923e-01  -1.2441963e+00  -8.6486815e-01  -7.1313689e-01  -9.4073377e-01  -6.3271933e+00
   1.4216667e+00   9.4272250e-01  -3.0346251e-02  -6.3727127e-01  -1.0621188e-01  -1.8207750e-01   1.1835038e+00
   1.4233333e+00   9.4254266e-01   3.4898188e-01   2.7311626e-01   1.9725063e-01   1.9725063e-01   6.5699633e+00
   1.4250000e+00   9.4203429e-01   1.1076382e+00  -1.3200619e+00   2.7311626e-01  -1.0621188e-01  -7.8900252e-01
   1.4266667e+00   9.4145159e-01   1.6386975e+00  -2.9132401e+00   8.0417564e-01   1.1076382e+00   6.5244439e-01
   1.4283333e+00   9.4083213e-01   1.1076382e+00  -1.0924650e+00   5.0071314e-01   8.8004127e-01   1.7904288e+00
   1.4300000e+00   9.4020965e-01   1.5628319e+00  -5.6140564e-01  -2.5794313e-01  -1.7752557e+00  -7.1313689e-01
   1.4316667e+00   9.3961387e-01  -2.9132401e+00  -1.7752557e+00  -4.0967438e-01  -9.4073377e-01  -1.7752557e+00
   1.4333333e+00   9.3907026e-01  -1.5476588e+00   6.5244439e-01   5.7657876e-01   4.5519376e-02  -1.7752557e+00
   1.4350000e+00   9.3859999e-01   2.7311626e-01   8.0417564e-01  -6.3727127e-01  -7.1313689e-01  -3.2167026e+00
   1.4366667e+00   9.3821995e-01  -7.8900252e-01   2.5490851e+00  -5.6140564e-01   1.9725063e-01   3.0801444e+00
   1.4383333e+00   9.3794276e-01  -2.5794313e-01   2.7311626e-01  -4.0967438e-01  -4.0967438e-01  -7.8900252e-01
   1.4400000e+00   9.3777692e-01   2.7311626e-01   5.7657876e-01   8.0417564e-01   7.2831002e-01  -2.1545838e+00
   1.4416667e+00   9.3772701e-01   5.7657876e-01   7.2831002e-01   5.0071314e-01   1.2138500e-01   4.1422632e+00
   1.4433333e+00   9.3779390e-01   4.5519376e-02   4.5519376e-02   5.7657876e-01   2.7311626e-01   8.8004127e-01
   1.4450000e+00   9.3797510e-01  -1.0621188e-01  -5.6140564e-01  -1.0621188e-01   5.7657876e-01  -9.4073377e-01
   1.4466667e+00   9.3826501e-01  -1.0165994e+00  -9.4073377e-01   6.5244439e-01   1.2138500e-01   1.9725063e-01
   1.4483333e+00   9.3865536e-01  -9.4073377e-01  -7.8900252e-01  -3.0346251e-02   1.2138500e-01   1.3352350e+00
   1.4500000e+00   9.3913553e-01  -7.8900252e-01  -2.5794313e-01   1.2138500e-01  -6.3727127e-01  -8.6486815e-01
   1.4516667e+00   9.3969299e-01   2.7311626e-01  -7.8900252e-01  -7.1313689e-01  -1.1683307e+00  -1.0165994e+00
   1.4533333e+00   9.4031371e-01  -1.2441963e+00  -2.5794313e-01  -1.0924650e+00  -1.0165994e+00  -3.8994932e+00
   1.4550000e+00   9.4098254e-01  -2.5794313e-01   1.0317725e+00  -5.6140564e-01  -3.0346251e-02   9.5590690e-01
   1.4566667e+00   9.4168372e-01   1.7904288e+00  -4.0967438e-01  -1.0621188e-01   1.1076382e+00   1.1076382e+00
   1.4583333e+00   9.4240114e-01  -3.3380876e-01  -1.0621188e-01  -1.8207750e-01  -3.0346251e-02   1.0317725e+00
   1.4600000e+00   9.4296185e-01   8.0417564e-01   6.5244439e-01  -5.6140564e-01  -8.6486815e-01   8.0417564e-01
   1.4616667e+00   9.4343463e-01   9.5590690e-01   4.2484751e-01   4.5519376e-02   2.7311626e-01  -3.3380876e-01
   1.4633333e+00   9.4386959e-01   1.9725063e-01  -5.6140564e-01  -3.3380876e-01   3.4898188e-01  -3.0346251e-02
   1.4650000e+00   9.4425764e-01   9.5590690e-01   6.5244439e-01   4.5519376e-02   1.2593694e+00  -3.0346251e-02
   1.4666667e+00   9.4459164e-01  -5.6140564e-01  -4.8554001e-01   1.2138500e-01  -3.3380876e-01  -1.6235244e+00
   1.4683333e+00   9.4486641e-01   1.2593694e+00  -5.6140564e-01  -1.8207750e-01  -1.8207750e-01   1.4111007e+00
   1.4700000e+00   9.4507895e-01   3.4898188e-01   4.2484751e-01   5.0071314e-01  -7.8900252e-01   2.1697569e+00
   1.4716667e+00   9.4522838e-01  -3.3380876e-01   1.9725063e-01  -3.0346251e-02  -2.0028525e+00  -2.3063151e+00
   1.4733333e+00   9.4531596e-01  -1.0924650e+00  -3.1408369e+00   4.5519376e-02  -1.6235244e+00  -1.3959275e+00
   1.4750000e+00   9.4534506e-01  -4.8554001e-01   3.1560101e+00   5.7657876e-01   1.1835038e+00   3.4898188e-01
   1.4766667e+00   9.4532091e-01   1.2138500e-01   2.5490851e+00  -4.0967438e-01   8.8004127e-01  -1.5476588e+00
   1.4783333e+00   9.4525055e-01   1.9725063e-01   5.7657876e-01  -4.8554001e-01  -3.0346251e-02  -1.4717932e+00
   1.4800000e+00   9.4514250e-01   3.4898188e-01  -1.5476588e+00  -3.3380876e-01  -1.0165994e+00  -4.7340151e+00
   1.4816667e+00   9.4500652e-01   6.5244439e-01  -1.3200619e+00   2.7311626e-01   1.9725063e-01   3.9146663e+00
   1.4833333e+00   9.4454155e-01  -1.0165994e+00   2.7311626e-01   4.5519376e-02   2.7311626e-01   3.1560101e+00
   1.4850000e+00   9.4440625e-01  -7.1313689e-01   7.2831002e-01  -4.0967438e-01  -4.0967438e-01   1.2138500e-01
   1.4866667e+00   9.4430001e-01   4.5519376e-02  -1.0924650e+00  -1.0621188e-01  -8.6486815e-01  -5.6140564e-01
   1.4883333e+00   9.4423352e-01  -1.0924650e+00   5.0071314e-01   5.7657876e-01   1.0317725e+00   2.7311626e-01
   1.4900000e+00   9.4421658e-01  -3.3380876e-01   1.1076382e+00   4.2484751e-01   1.6386975e+00   5.0071314e-01
   1.4916667e+00   9.4419839e-01   2.7311626e-01   1.9421600e+00   4.5519376e-02   6.5244439e-01  -1.8207750e-01
   1.4933333e+00   9.4408813e-01  -6.3727127e-01  -1.9269869e+00  -1.8207750e-01   3.4898188e-01   1.2138500e-01
   1.4950000e+00   9.4403775e-01  -4.8554001e-01   1.2138500e-01   3.4898188e-01  -7.1313689e-01  -1.0621188e-01
   1.4966667e+00   9.4405530e-01  -1.0621188e-01  -1.7752557e+00   8.8004127e-01  -7.1313689e-01  -1.0924650e+00
   1.4983333e+00   9.4414756e-01   4.5519376e-02  -5.6140564e-01   3.4898188e-01   8.0417564e-01   3.4898188e-01
   1.5000000e+00   9.4431990e-01  -6.3727127e-01   4.5519376e-02   4.5519376e-02   1.9725063e-01  -1.0924650e+00
   1.5016667e+00   9.4457622e-01   8.0417564e-01   2.1697569e+00   1.2138500e-01  -7.1313689e-01   8.8004127e-01
   1.5033333e+00   9.4491889e-01  -4.0967438e-01   1.4869663e+00  -4.0967438e-01  -1.7752557e+00   8.8004127e-01
   1.5050000e+00   9.4534872e-01  -1.8207750e-01   4.5519376e-02  -3.3380876e-01   1.2138500e-01  -2.5794313e-01
   1.5066667e+00   9.4586498e-01  -8.6486815e-01   5.7657876e-01  -4.8554001e-01   8.8004127e-01   1.1076382e+00
   1.5083333e+00   9.4646537e-01   6.5244439e-01   2.7311626e-01  -2.5794313e-01   9.5590690e-01  -4.8554001e-01
   1.5100000e+00   9.4714617e-01   1.1076382e+00  -3.3380876e-01  -3.0346251e-02  -5.6140564e-01  -1.0165994e+00
   1.5116667e+00   9.4790225e-01   5.7657876e-01   8.0417564e-01   1.2138500e-01  -2.5794313e-01  -4.0967438e-01
   1.5133333e+00   9.4872716e-01   2.0938913e+00   7.2831002e-01  -3.0346251e-02   4.2484751e-01  -2.9891057e+00
   1.5150000e+00   9.4961327e-01   1.7145632e+00  -1.8207750e-01  -1.0621188e-01   8.8004127e-01   2.4732194e+00
   1.5166667e+00   9.5055191e-01   4.2484751e-01  -4.0967438e-01  -3.0346251e-02  -7.1313689e-01   1.2593694e+00
   1.5183333e+00   9.5153347e-01  -2.6097776e+00  -6.3727127e-01   1.9725063e-01   1.9725063e-01  -7.8900252e-01
   1.5200000e+00   9.5358330e-01  -1.9269869e+00  -1.8511213e+00   4.2484751e-01   5.7657876e-01   1.9725063e-01
   1.5216667e+00   9.5462919e-01   1.2593694e+00   1.9725063e-01   7.2831002e-01   1.1076382e+00   8.0417564e-01
   1.5233333e+00   9.5567357e-01   6.5244439e-01   1.0317725e+00   6.5244439e-01   1.0317725e+00  -1.8207750e-01
   1.5250000e+00   9.5670466e-01  -3.3380876e-01   1.4111007e+00  -2.5794313e-01   5.0071314e-01   4.2484751e-01
   1.5266667e+00   9.5752640e-01   5.7657876e-01  -1.8207750e-01  -7.1313689e-01  -8.6486815e-01  -1.6993900e+00
   1.5283333e+00   9.5826983e-01  -2.6097776e+00  -3.0649713e+00  -4.0967438e-01  -1.3959275e+00  -3.3380876e-01
   1.5300000e+00   9.5895761e-01  -1.8207750e-01  -2.0028525e+00  -1.0621188e-01  -1.4717932e+00   1.9421600e+00
   1.5316667e+00   9.5958384e-01  -1.8207750e-01  -2.4580463e+00  -1.8207750e-01  -1.0924650e+00  -3.0346251e-02
   1.5333333e+00   9.6014386e-01   1.0317725e+00  -1.5476588e+00   1.9725063e-01  -1.3200619e+00  -2.7615088e+00
   1.5350000e+00   9.6063431e-01   1.1835038e+00   1.1076382e+00   1.2138500e-01  -1.8207750e-01  -3.3380876e-01
   1.5366667e+00   9.6105313e-01   4.5519376e-02   2.3214882e+00  -5.6140564e-01   5.7657876e-01   8.8004127e-01
   1.5383333e+00   9.6167417e-01   4.2484751e-01   1.9725063e-01  -1.0621188e-01   1.7145632e+00   9.5590690e-01
   1.5400000e+00   9.6187870e-01   4.2484751e-01   1.5628319e+00   4.2484751e-01   1.1076382e+00   4.2484751e-01
   1.5416667e+00   9.6201602e-01  -8.6486815e-01   4.2484751e-01  -1.8207750e-01  -3.0346251e-02  -5.6140564e-01
   1.5433333e+00   9.6209003e-01   1.3352350e+00  -6.3727127e-01  -4.8554001e-01  -1.8207750e-01  -2.5794313e-01
   1.5450000e+00   9.6150872e-01  -1.8511213e+00  -1.6993900e+00   1.2138500e-01  -6.3727127e-01  -2.0787182e+00
   1.5466667e+00   9.6129876e-01   1.1835038e+00   1.1835038e+00   1.1076382e+00   5.0071314e-01  -6.3727127e-01
   1.5483333e+00   9.6107285e-01   5.0071314e-01   1.4111007e+00   1.1076382e+00   1.1076382e+00   1.0317725e+00
   1.5500000e+00   9.6083630e-01   2.7311626e-01  -1.8207750e-01   6.5244439e-01   1.8662944e+00   2.0180257e+00
   1.5516667e+00   9.6050308e-01   1.3352350e+00   2.3973538e+00  -4.8554001e-01   1.0317725e+00   1.1076382e+00
   1.5533333e+00   9.6003747e-01  -3.3380876e-01  -1.0621188e-01  -8.6486815e-01  -1.3200619e+00  -2.0028525e+00
   1.5550000e+00   9.5956272e-01  -4.8554001e-01   3.4898188e-01  -4.8554001e-01  -7.1313689e-01   7.2831002e-01
   1.5566667e+00   9.5908530e-01  -1.1683307e+00   1.2593694e+00   6.5244439e-01   4.2484751e-01   1.1076382e+00
   1.5583333e+00   9.5861131e-01  -7.8900252e-01  -4.8554001e-01  -1.0621188e-01   1.2138500e-01   1.3352350e+00
   1.5600000e+00   9.5612190e-01  -5.6140564e-01  -1.6235244e+00  -2.5794313e-01  -1.3200619e+00  -1.4717932e+00
   1.5616667e+00   9.5445950e-01   3.4898188e-01  -1.6993900e+00  -3.0346251e-02  -1.5476588e+00  -1.9269869e+00
   1.5633333e+00   9.5442903e-01  -1.8207750e-01   2.2456226e+00   1.9725063e-01  -4.0967438e-01   6.5244439e-01
   1.5650000e+00   9.5442068e-01  -1.0924650e+00   9.5590690e-01   2.7311626e-01  -1.8207750e-01   1.2138500e-01
   1.5666667e+00   9.5383519e-01  -1.0924650e+00   3.4898188e-01   1.9725063e-01   1.2593694e+00  -3.3380876e-01
   1.5683333e+00   9.5344964e-01  -1.4717932e+00   9.5590690e-01   1.2138500e-01   2.5490851e+00   6.5244439e-01
   1.5700000e+00   9.5325974e-01  -3.3380876e-01   3.4898188e-01  -4.8554001e-01   1.0317725e+00   5.7657876e-01
