# Supplementary material for: Detecting Nasal Vowels in Speech Interfaces Based on Surface Electromyography
Source: PLoS One. 2015 Jun 12;10(6):e0127040. doi: 10.1371/journal.pone.0127040 (PMC4466523; doi:10.1371/journal.pone.0127040)
Supplement: S1 Data — (ZIP) [file pone.0127040.s001.zip › PLosOneData/aligned/CM/CM-vnp-an-r3-ALIGNED.txt]

   0.0000000e+00   9.5477428e-01   9.5590690e-01  -5.6140564e-01  -1.0621188e-01  -3.3380876e-01   1.2138500e-01
   1.6666667e-03   9.5449009e-01   5.0071314e-01  -7.8900252e-01  -3.0346251e-02  -1.0165994e+00  -4.8554001e-01
   3.3333333e-03   9.5422208e-01  -1.8207750e-01   2.7008163e+00  -3.3380876e-01  -1.1683307e+00  -1.2441963e+00
   5.0000000e-03   9.5396964e-01   1.1835038e+00   3.5353382e+00  -6.3727127e-01   5.7657876e-01  -4.8554001e-01
   6.6666667e-03   9.5373163e-01   1.0317725e+00   2.2456226e+00  -1.8207750e-01   2.0180257e+00   8.8004127e-01
   8.3333333e-03   9.5350629e-01  -4.8554001e-01   1.9725063e-01   1.2138500e-01   1.4869663e+00   1.0317725e+00
   1.0000000e-02   9.5329136e-01   2.7311626e-01  -1.3200619e+00   2.7311626e-01   1.2138500e-01   4.5519376e-02
   1.1666667e-02   9.5308409e-01   2.7311626e-01  -2.5794313e-01   2.7311626e-01  -3.0346251e-02  -3.0346251e-02
   1.3333333e-02   9.5288125e-01   1.9725063e-01   8.8004127e-01   1.2138500e-01  -8.6486815e-01  -4.0967438e-01
   1.5000000e-02   9.5267926e-01   5.7657876e-01  -9.4073377e-01  -1.8207750e-01  -7.1313689e-01  -3.0346251e-02
   1.6666667e-02   9.5247411e-01  -4.8554001e-01  -3.3380876e-01  -7.1313689e-01  -1.0165994e+00  -4.0967438e-01
   1.8333333e-02   9.5226152e-01   7.2831002e-01   1.2138500e-01   4.2484751e-01   1.2138500e-01   1.9725063e-01
   2.0000000e-02   9.5203694e-01   4.5519376e-02  -6.3727127e-01   6.5244439e-01   2.7311626e-01   7.2831002e-01
   2.1666667e-02   9.5179558e-01  -7.8900252e-01  -1.4717932e+00   4.5519376e-02  -2.5794313e-01   5.0071314e-01
   2.3333333e-02   9.5056043e-01  -6.3727127e-01  -1.8207750e-01  -3.0346251e-02   1.9725063e-01  -5.6140564e-01
   2.5000000e-02   9.5015776e-01  -6.3727127e-01  -8.6486815e-01  -3.0346251e-02  -4.0967438e-01  -7.8900252e-01
   2.6666667e-02   9.4970668e-01  -3.0346251e-02  -1.7752557e+00   4.5519376e-02  -1.0621188e-01  -5.6140564e-01
   2.8333333e-02   9.4908061e-01   1.1835038e+00   6.5244439e-01   1.2138500e-01   9.5590690e-01  -7.1313689e-01
   3.0000000e-02   9.4836342e-01  -2.0787182e+00   2.7311626e-01  -2.5794313e-01   5.0071314e-01   2.7311626e-01
   3.1666667e-02   9.4760247e-01  -3.3380876e-01   1.9725063e-01   4.2484751e-01   1.2138500e-01   1.2138500e-01
   3.3333333e-02   9.4679356e-01   1.0317725e+00   1.4869663e+00   1.2138500e-01   1.0317725e+00   1.1076382e+00
   3.5000000e-02   9.4593190e-01   1.1835038e+00   1.1076382e+00  -7.1313689e-01   5.0071314e-01   1.3352350e+00
   3.6666667e-02   9.4501214e-01   1.0317725e+00  -3.0346251e-02  -3.3380876e-01   2.7311626e-01   8.0417564e-01
   3.8333333e-02   9.4402864e-01   1.2138500e-01   5.7657876e-01  -3.0346251e-02   8.0417564e-01   8.8004127e-01
   4.0000000e-02   9.4297541e-01   4.5519376e-02  -1.3200619e+00  -1.0621188e-01  -1.2441963e+00   1.2138500e-01
   4.1666667e-02   9.4184637e-01  -2.5794313e-01  -3.4442995e+00   4.2484751e-01  -1.8511213e+00  -9.4073377e-01
   4.3333333e-02   9.4063542e-01  -1.8207750e-01   1.5628319e+00   2.7311626e-01  -1.0621188e-01  -8.6486815e-01
   4.5000000e-02   9.3933659e-01   5.0071314e-01   2.1697569e+00   1.9725063e-01   4.5519376e-02  -2.5794313e-01
   4.6666667e-02   9.3794420e-01   3.4898188e-01   1.3352350e+00   5.0071314e-01  -2.5794313e-01  -7.1313689e-01
   4.8333333e-02   9.3645297e-01  -1.8207750e-01   1.8662944e+00   8.8004127e-01   1.1076382e+00  -1.0165994e+00
   5.0000000e-02   9.3485823e-01  -5.6140564e-01   8.0417564e-01   3.4898188e-01   2.1697569e+00  -1.8207750e-01
   5.1666667e-02   9.3315592e-01  -3.3380876e-01  -1.0621188e-01   4.2484751e-01   1.7145632e+00   1.2593694e+00
   5.3333333e-02   9.3134283e-01  -1.0165994e+00  -7.8900252e-01  -1.8207750e-01  -1.0165994e+00   9.5590690e-01
   5.5000000e-02   9.2941663e-01   2.7311626e-01  -1.8511213e+00  -4.0967438e-01  -3.5201651e+00  -1.0621188e-01
   5.6666667e-02   9.2737599e-01   2.7311626e-01  -2.4580463e+00  -1.0621188e-01  -1.5476588e+00  -1.5476588e+00
   5.8333333e-02   9.2522060e-01   1.2593694e+00  -2.0028525e+00  -4.8554001e-01   1.7904288e+00   2.7311626e-01
   6.0000000e-02   9.2295127e-01  -4.0967438e-01   6.5244439e-01  -3.3380876e-01   2.5490851e+00   3.1560101e+00
   6.1666667e-02   9.2056993e-01  -5.6140564e-01   9.5590690e-01  -7.8900252e-01   8.8004127e-01   4.7491882e+00
   6.3333333e-02   9.1803390e-01  -7.8900252e-01  -4.0967438e-01  -7.1313689e-01  -2.6097776e+00   8.8004127e-01
   6.5000000e-02   9.1529219e-01  -3.3380876e-01  -5.6140564e-01   3.4898188e-01  -2.3821807e+00  -2.9132401e+00
   6.6666667e-02   9.1247328e-01   5.7657876e-01  -2.5339119e+00   3.4898188e-01  -8.6486815e-01  -2.9891057e+00
   6.8333333e-02   8.9748149e-01   1.9725063e-01  -1.6993900e+00   1.3352350e+00  -1.0621188e-01  -2.9132401e+00
   7.0000000e-02   8.9435725e-01   1.4869663e+00   2.2456226e+00   5.7657876e-01   8.8004127e-01  -1.5476588e+00
   7.1666667e-02   8.9120904e-01  -6.3727127e-01   2.0938913e+00   4.2484751e-01  -7.8900252e-01  -3.0346251e-02
   7.3333333e-02   8.8804446e-01  -1.5476588e+00   2.3214882e+00   2.7311626e-01   8.0417564e-01   5.7657876e-01
   7.5000000e-02   8.8487102e-01  -1.8207750e-01   3.4898188e-01  -1.8207750e-01  -6.3727127e-01  -3.0346251e-02
   7.6666667e-02   8.8169601e-01  -1.0165994e+00   2.7311626e-01  -6.3727127e-01  -8.6486815e-01   1.0317725e+00
   7.8333333e-02   8.7852654e-01  -5.6140564e-01  -3.0346251e-02  -4.0967438e-01   1.9725063e-01   2.3214882e+00
   8.0000000e-02   8.7536937e-01   5.7657876e-01   5.0071314e-01  -3.0346251e-02   2.7766819e+00   1.4111007e+00
   8.1666667e-02   8.7223093e-01  -2.0028525e+00  -1.0924650e+00  -4.0967438e-01   1.3352350e+00   5.7657876e-01
   8.3333333e-02   8.6911728e-01   5.0071314e-01   9.5590690e-01   1.2138500e-01   4.2484751e-01  -6.3727127e-01
   8.5000000e-02   8.6603398e-01   8.8004127e-01  -1.6235244e+00   1.2138500e-01  -7.8900252e-01  -2.2304494e+00
   8.6666667e-02   8.6298601e-01   1.3352350e+00   5.0071314e-01   6.5244439e-01   2.7008163e+00  -1.8207750e-01
   8.8333333e-02   8.5997783e-01   1.1076382e+00   1.4869663e+00   5.7657876e-01   2.5490851e+00   4.2484751e-01
   9.0000000e-02   8.5701322e-01  -1.6235244e+00  -1.1683307e+00   2.7311626e-01  -1.2441963e+00   4.5519376e-02
   9.1666667e-02   8.5409524e-01  -1.1683307e+00   4.5519376e-02  -3.3380876e-01  -5.1133432e+00  -9.4073377e-01
   9.3333333e-02   8.5109499e-01  -3.0346251e-02  -1.1683307e+00   5.7657876e-01  -1.1683307e+00  -2.0028525e+00
   9.5000000e-02   8.4814405e-01   2.3973538e+00  -4.0967438e-01   1.9725063e-01   3.5353382e+00  -3.3380876e-01
   9.6666667e-02   8.4526794e-01  -2.1545838e+00  -3.0346251e-02  -7.1313689e-01   3.4898188e-01   2.3214882e+00
   9.8333333e-02   8.4246715e-01  -6.3727127e-01   4.5519376e-02  -3.3380876e-01  -1.9269869e+00   9.5590690e-01
   1.0000000e-01   8.3974062e-01   2.0180257e+00   1.2138500e-01  -3.0346251e-02  -4.2029557e+00  -2.0787182e+00
   1.0166667e-01   8.3708582e-01   9.5590690e-01   5.7657876e-01  -3.0346251e-02  -1.8511213e+00  -1.7752557e+00
   1.0333333e-01   8.3449883e-01   7.2831002e-01  -1.7752557e+00  -7.1313689e-01  -8.6486815e-01  -4.0967438e-01
   1.0500000e-01   8.3197456e-01   1.2138500e-01   4.2484751e-01  -1.0165994e+00  -3.0346251e-02   5.0071314e-01
   1.0666667e-01   8.2950685e-01  -9.4073377e-01   1.2593694e+00  -2.5794313e-01   3.2318757e+00   1.4869663e+00
   1.0833333e-01   8.2708872e-01  -1.0924650e+00  -1.4717932e+00   1.2138500e-01   3.0042788e+00   1.0317725e+00
   1.1000000e-01   8.2471253e-01   8.8004127e-01  -9.4073377e-01   4.5519376e-02   5.7657876e-01   8.0417564e-01
   1.1166667e-01   8.2237024e-01  -7.8900252e-01  -1.8207750e-01  -6.3727127e-01  -2.0028525e+00  -6.3727127e-01
   1.1333333e-01   8.2005364e-01  -6.3727127e-01   1.9421600e+00  -3.0346251e-02  -3.0346251e-02   2.0938913e+00
   1.1500000e-01   8.1775456e-01  -1.2441963e+00   2.2456226e+00   5.0071314e-01  -2.5794313e-01   4.1422632e+00
   1.1666667e-01   8.1546513e-01   3.4898188e-01   2.7311626e-01   5.0071314e-01  -2.5794313e-01  -4.8554001e-01
   1.1833333e-01   8.1317793e-01   4.2484751e-01   9.5590690e-01   5.0071314e-01  -6.3727127e-01  -4.5822839e+00
   1.2000000e-01   8.1088632e-01   6.5244439e-01  -1.4717932e+00   1.9725063e-01  -2.5794313e-01  -2.4580463e+00
   1.2166667e-01   8.0858452e-01   1.4111007e+00   1.9725063e-01   1.2138500e-01   1.3352350e+00  -1.0165994e+00
   1.2333333e-01   8.0626787e-01   5.0071314e-01  -7.1313689e-01   5.0071314e-01   2.5490851e+00   3.4898188e-01
   1.2500000e-01   8.0393294e-01   1.9725063e-01   1.9725063e-01  -2.5794313e-01   1.6386975e+00  -3.0346251e-02
   1.2666667e-01   8.0157764e-01   2.7311626e-01   4.5519376e-02   4.5519376e-02  -7.8900252e-01   2.7311626e-01
   1.2833333e-01   7.9913339e-01   4.2484751e-01   1.2593694e+00   5.0071314e-01  -1.4717932e+00  -3.3380876e-01
   1.3000000e-01   7.9659413e-01   5.7657876e-01   4.2484751e-01  -3.3380876e-01   1.0317725e+00   1.0317725e+00
   1.3166667e-01   7.9406062e-01   1.2138500e-01  -1.7752557e+00  -3.3380876e-01   8.0417564e-01   2.0938913e+00
   1.3333333e-01   7.9153791e-01  -3.0346251e-02  -1.9269869e+00   1.2138500e-01  -1.0924650e+00   9.5590690e-01
   1.3500000e-01   7.8903181e-01  -9.4073377e-01   1.5628319e+00  -1.8207750e-01   3.4898188e-01   5.0071314e-01
   1.3666667e-01   7.8654898e-01   3.4898188e-01   1.1835038e+00  -2.5794313e-01   2.7311626e-01   1.2138500e-01
   1.3833333e-01   9.1109101e-01   2.7311626e-01  -1.5476588e+00  -3.0346251e-02  -2.3821807e+00  -7.1313689e-01
   1.4000000e-01   9.1664090e-01  -6.3727127e-01   1.9725063e-01   8.0417564e-01  -2.1545838e+00  -1.5476588e+00
   1.4166667e-01   9.2197553e-01  -2.3821807e+00   2.0180257e+00  -4.0967438e-01  -2.5794313e-01  -1.2441963e+00
   1.4333333e-01   9.2706926e-01  -7.8900252e-01   1.4869663e+00  -7.8900252e-01   8.8004127e-01   1.2138500e-01
   1.4500000e-01   9.3187445e-01   5.7657876e-01   3.4898188e-01   6.5244439e-01   1.8662944e+00  -4.0967438e-01
   1.4666667e-01   9.3626369e-01   8.0417564e-01   4.5519376e-02   6.5244439e-01   8.0417564e-01   1.9725063e-01
   1.4833333e-01   9.4036895e-01   4.2484751e-01  -9.4073377e-01   1.9725063e-01  -6.3727127e-01   1.7904288e+00
   1.5000000e-01   9.4417392e-01   1.5628319e+00  -1.0621188e-01   6.5244439e-01  -8.6486815e-01   1.2593694e+00
   1.5166667e-01   9.4766426e-01  -4.0967438e-01  -1.8207750e-01   5.7657876e-01   5.7657876e-01  -2.5794313e-01
   1.5333333e-01   9.5082804e-01   5.0071314e-01  -4.0967438e-01   4.5519376e-02   3.4898188e-01  -1.0924650e+00
   1.5500000e-01   9.5365603e-01   6.5244439e-01  -4.0967438e-01  -1.8207750e-01   1.5628319e+00  -9.4073377e-01
   1.5666667e-01   9.5614201e-01   8.8004127e-01  -4.0967438e-01   3.4898188e-01   3.9905320e+00   8.8004127e-01
   1.5833333e-01   9.5828314e-01   1.2138500e-01   4.2484751e-01   1.9725063e-01  -4.8554001e-01   1.8662944e+00
   1.6000000e-01   9.6008017e-01  -6.3727127e-01   1.2138500e-01  -5.6140564e-01  -4.3546870e+00   2.7311626e-01
   1.6166667e-01   9.6153766e-01  -1.8207750e-01   3.4898188e-01  -1.0621188e-01  -4.1270901e+00  -2.0787182e+00
   1.6333333e-01   9.6266413e-01  -1.6235244e+00  -4.8554001e-01  -3.3380876e-01  -1.2441963e+00  -1.4717932e+00
   1.6500000e-01   9.6347221e-01  -1.0165994e+00  -1.3200619e+00  -9.4073377e-01  -2.5794313e-01  -2.5794313e-01
   1.6666667e-01   9.6397857e-01  -4.0967438e-01  -2.0028525e+00   4.2484751e-01  -1.8207750e-01   8.8004127e-01
   1.6833333e-01   9.6420394e-01   1.5628319e+00   4.5519376e-02   4.5519376e-02   3.4898188e-01   1.1076382e+00
   1.7000000e-01   9.6417292e-01   5.0071314e-01   1.4869663e+00  -6.3727127e-01   4.2484751e-01  -1.5476588e+00
   1.7166667e-01   9.6391375e-01   7.2831002e-01   1.3352350e+00  -5.6140564e-01   2.3214882e+00   5.0071314e-01
   1.7333333e-01   9.6345795e-01  -3.0346251e-02   8.0417564e-01   8.0417564e-01   1.7145632e+00   2.9284132e+00
   1.7500000e-01   9.6283999e-01  -1.2441963e+00  -1.3200619e+00   1.5628319e+00  -1.8207750e-01  -1.8207750e-01
   1.7666667e-01   9.6209667e-01   7.2831002e-01  -2.5794313e-01   7.2831002e-01  -5.6140564e-01  -3.2925682e+00
   1.7833333e-01   9.6126659e-01  -3.0346251e-02   1.3352350e+00   4.2484751e-01   5.0071314e-01  -1.3200619e+00
   1.8000000e-01   9.6038945e-01  -5.6140564e-01   1.7145632e+00   2.7311626e-01   4.2484751e-01  -2.5794313e-01
   1.8166667e-01   9.5939233e-01  -8.6486815e-01   4.2484751e-01   1.2138500e-01  -2.5794313e-01   1.2138500e-01
   1.8333333e-01   9.5840205e-01  -7.1313689e-01  -1.2441963e+00  -3.3380876e-01  -4.8554001e-01  -2.5794313e-01
   1.8500000e-01   9.5750670e-01  -1.8207750e-01  -2.4580463e+00  -3.3380876e-01   1.2138500e-01   6.5244439e-01
   1.8666667e-01   9.5674309e-01   9.5590690e-01   1.2138500e-01  -6.3727127e-01   4.2484751e-01   1.3352350e+00
   1.8833333e-01   9.5614416e-01   4.5519376e-02   1.3352350e+00  -9.4073377e-01   1.2138500e-01   1.2593694e+00
   1.9000000e-01   9.5573815e-01  -4.8554001e-01   3.4898188e-01  -1.8207750e-01   1.8662944e+00   1.4869663e+00
   1.9166667e-01   9.5554773e-01  -3.0346251e-02   6.5244439e-01  -5.6140564e-01   8.0417564e-01   1.8662944e+00
   1.9333333e-01   9.5558930e-01  -2.5794313e-01  -4.8554001e-01  -2.5794313e-01  -9.4073377e-01   8.8004127e-01
   1.9500000e-01   9.5587226e-01  -7.8900252e-01  -1.8207750e-01   4.5519376e-02  -2.6856432e+00  -1.2441963e+00
   1.9666667e-01   9.5639838e-01   1.5628319e+00   4.2484751e-01   8.0417564e-01  -7.8900252e-01  -9.4073377e-01
   1.9833333e-01   9.5716124e-01   2.7311626e-01   1.7145632e+00   7.2831002e-01  -1.8207750e-01  -1.7752557e+00
   2.0000000e-01   9.5814585e-01  -8.6486815e-01   5.7657876e-01   4.2484751e-01  -1.0621188e-01  -1.7752557e+00
   2.0166667e-01   9.5932829e-01  -3.0346251e-02  -1.0621188e-01   4.2484751e-01   1.5628319e+00   1.9725063e-01
   2.0333333e-01   9.6067546e-01   4.5519376e-02   1.2138500e-01   8.8004127e-01   8.0417564e-01  -1.0621188e-01
   2.0500000e-01   9.6214510e-01  -3.0346251e-02  -1.4717932e+00  -1.0621188e-01  -9.4073377e-01   4.2484751e-01
   2.0666667e-01   9.6368580e-01  -1.4717932e+00  -2.2304494e+00   4.2484751e-01  -2.5794313e-01   7.2831002e-01
   2.0833333e-01   9.6523723e-01   1.2138500e-01   1.3352350e+00  -3.0346251e-02   7.2831002e-01  -3.0346251e-02
   2.1000000e-01   9.6673058e-01   5.7657876e-01   8.8004127e-01  -2.5794313e-01   9.5590690e-01   4.2484751e-01
   2.1166667e-01   9.6808897e-01   8.8004127e-01   1.9725063e-01   1.2138500e-01  -5.6140564e-01   3.4898188e-01
   2.1333333e-01   9.6922821e-01  -5.6140564e-01  -1.3200619e+00  -5.6140564e-01  -8.6486815e-01   1.7904288e+00
   2.1500000e-01   9.7005757e-01  -3.3380876e-01  -1.4717932e+00  -2.5794313e-01  -3.3380876e-01   8.0417564e-01
   2.1666667e-01   9.7043460e-01   5.7657876e-01  -1.0165994e+00   2.7311626e-01  -2.5794313e-01  -1.6993900e+00
   2.1833333e-01   9.7020343e-01   1.2138500e-01  -8.6486815e-01   3.4898188e-01  -9.4073377e-01  -1.6993900e+00
   2.2000000e-01   9.6938457e-01  -1.8207750e-01   4.2484751e-01  -1.0621188e-01  -8.6486815e-01  -7.8900252e-01
   2.2166667e-01   9.6787315e-01  -1.0924650e+00   1.8662944e+00  -2.5794313e-01   1.2138500e-01  -1.0165994e+00
   2.2333333e-01   9.6556291e-01   1.2138500e-01   8.8004127e-01   8.0417564e-01   2.5490851e+00   4.2484751e-01
   2.2500000e-01   9.6234781e-01   1.2138500e-01   1.2138500e-01   4.2484751e-01   1.4869663e+00  -1.8207750e-01
   2.2666667e-01   9.5812361e-01   6.5244439e-01   9.5590690e-01   1.9725063e-01   1.0317725e+00   7.2831002e-01
   2.2833333e-01   9.5278954e-01  -3.0346251e-02   5.0071314e-01  -1.0621188e-01   1.9725063e-01   2.3973538e+00
   2.3000000e-01   9.4624996e-01   1.0317725e+00   6.5244439e-01  -3.0346251e-02  -1.0924650e+00   1.1076382e+00
   2.3166667e-01   9.3841599e-01   1.6386975e+00   8.0417564e-01   5.0071314e-01   9.5590690e-01   1.0317725e+00
   2.3333333e-01   9.2920718e-01   7.2831002e-01  -2.5794313e-01  -1.0621188e-01   1.3352350e+00   1.3352350e+00
   2.3500000e-01   9.1855299e-01  -1.0924650e+00  -2.3063151e+00   3.4898188e-01  -4.8554001e-01  -1.3200619e+00
   2.3666667e-01   9.0639430e-01  -9.4073377e-01  -1.0924650e+00   6.5244439e-01  -5.6140564e-01  -9.4073377e-01
   2.3833333e-01   8.9268472e-01   7.2831002e-01   2.7311626e-01   3.4898188e-01   6.5244439e-01   1.2138500e-01
   2.4000000e-01   8.7739175e-01   4.2484751e-01   6.5244439e-01  -1.8207750e-01   7.2831002e-01  -1.1683307e+00
   2.4166667e-01   8.6049781e-01  -7.8900252e-01  -2.1545838e+00  -4.0967438e-01  -7.8900252e-01  -2.4580463e+00
   2.4333333e-01   8.4200104e-01  -3.0346251e-02  -3.3684338e+00  -3.3380876e-01   1.2138500e-01  -1.8207750e-01
   2.4500000e-01   8.2191597e-01   5.7657876e-01  -2.5794313e-01   3.4898188e-01  -3.3380876e-01   3.4898188e-01
   2.4666667e-01   8.0027377e-01  -3.0346251e-02  -2.5794313e-01  -1.0621188e-01   1.2138500e-01  -3.3380876e-01
   2.4833333e-01   7.7712255e-01  -3.3380876e-01   1.9421600e+00  -1.8207750e-01  -1.5476588e+00   1.0317725e+00
   2.5000000e-01   7.5252715e-01   6.5244439e-01   3.2318757e+00  -2.5794313e-01  -2.5794313e-01   1.1076382e+00
   2.5166667e-01   7.2656886e-01   1.2138500e-01   1.1835038e+00  -1.8207750e-01  -1.1683307e+00   8.0417564e-01
   2.5333333e-01   6.9921234e-01   5.0071314e-01   1.1076382e+00   4.5519376e-02   1.0317725e+00   8.0417564e-01
   2.5500000e-01   6.7070104e-01   9.5590690e-01   1.2593694e+00  -3.0346251e-02  -4.0967438e-01  -3.0649713e+00
   2.5666667e-01   6.4118602e-01   1.2138500e-01   1.2593694e+00  -1.0621188e-01  -1.6993900e+00  -1.7752557e+00
   2.5833333e-01   6.1080667e-01   2.7311626e-01  -1.0924650e+00   4.5519376e-02  -4.0967438e-01   2.8525476e+00
   2.6000000e-01   5.7971280e-01   5.0071314e-01  -2.6097776e+00  -4.0967438e-01   3.4898188e-01   1.9421600e+00
   2.6166667e-01   5.4806307e-01   1.2138500e-01  -6.3727127e-01  -2.5794313e-01   4.2484751e-01   1.9725063e-01
   2.6333333e-01   5.1602333e-01   1.1835038e+00   1.4111007e+00   1.2138500e-01   1.1835038e+00  -1.0924650e+00
   2.6500000e-01   4.8376472e-01  -1.0621188e-01   6.5244439e-01  -1.0621188e-01   1.7145632e+00  -1.8511213e+00
   2.6666667e-01   4.5146174e-01  -4.0967438e-01  -2.5794313e-01   1.9725063e-01  -2.0787182e+00  -3.0346251e-02
   2.6833333e-01   4.1929033e-01  -1.4717932e+00   5.7657876e-01   1.2138500e-01   1.2138500e-01  -2.4580463e+00
   2.7000000e-01   3.8742575e-01  -3.3380876e-01   1.2138500e-01  -1.8207750e-01   1.6386975e+00   1.5628319e+00
   2.7166667e-01   3.5604060e-01  -1.2441963e+00  -1.2441963e+00   2.7311626e-01   1.5628319e+00   4.2181289e+00
   2.7333333e-01   3.2530279e-01  -1.8207750e-01  -1.4717932e+00   1.2138500e-01  -1.4717932e+00  -1.4717932e+00
   2.7500000e-01   2.9537363e-01   1.2593694e+00   6.5244439e-01   4.2484751e-01  -1.0621188e-01  -1.7752557e+00
   2.7666667e-01   2.6640582e-01   7.2831002e-01   5.0071314e-01  -1.8207750e-01  -5.6140564e-01  -1.9269869e+00
   2.7833333e-01   2.3854186e-01  -4.8554001e-01  -3.0346251e-02   4.5519376e-02  -1.8511213e+00   5.7657876e-01
   2.8000000e-01   2.1191232e-01  -7.8900252e-01   2.0180257e+00   9.5590690e-01   2.7311626e-01   2.7008163e+00
   2.8166667e-01   1.8663434e-01  -7.1313689e-01  -1.3959275e+00   1.2593694e+00   1.2593694e+00   1.2138500e-01
   2.8333333e-01   1.6281044e-01  -5.6140564e-01  -3.8994932e+00  -2.5794313e-01  -1.0165994e+00  -2.9891057e+00
   2.8500000e-01   1.4052739e-01  -8.6486815e-01  -1.1683307e+00   3.4898188e-01  -3.3380876e-01  -1.8207750e-01
   2.8666667e-01   1.1985533e-01  -4.8554001e-01   1.3352350e+00  -4.0967438e-01  -2.3063151e+00   3.8388007e+00
   2.8833333e-01   1.0077939e-01   4.2484751e-01  -4.0967438e-01  -9.4073377e-01  -3.3380876e-01   4.5974570e+00
   2.9000000e-01   8.3327883e-02   2.2456226e+00   3.4898188e-01  -1.0924650e+00   1.5628319e+00  -2.5339119e+00
   2.9166667e-01   6.7616294e-02   2.3214882e+00   8.8004127e-01  -4.0967438e-01   5.0071314e-01  -3.5201651e+00
   2.9333333e-01   5.3645398e-02   9.5590690e-01   1.9421600e+00   2.7311626e-01   4.2484751e-01   9.5590690e-01
   2.9500000e-01   4.1397874e-02  -3.3380876e-01   1.1076382e+00   7.2831002e-01  -8.6486815e-01  -1.3200619e+00
   2.9666667e-01   3.0838963e-02  -1.6235244e+00   2.0180257e+00   3.4898188e-01   1.0317725e+00   4.5519376e-02
   2.9833333e-01   2.1917352e-02  -1.0165994e+00   1.2138500e-01   3.4898188e-01   1.1835038e+00   2.0938913e+00
   3.0000000e-01   1.4566308e-02  -4.8554001e-01   8.0417564e-01   1.2138500e-01   8.0417564e-01   9.5590690e-01
   3.0166667e-01   8.7049964e-03  -1.3200619e+00  -1.1683307e+00   1.2138500e-01   4.5519376e-02  -5.6140564e-01
   3.0333333e-01   4.2399972e-03  -6.3727127e-01  -9.4073377e-01   8.8004127e-01   5.7657876e-01   4.2484751e-01
   3.0500000e-01   1.0669636e-03   8.0417564e-01  -3.8236276e+00   1.2138500e-01  -1.3200619e+00  -1.8207750e-01
   3.0666667e-01  -9.2759144e-04  -2.5794313e-01  -7.1313689e-01  -3.0346251e-02   4.5519376e-02  -5.6140564e-01
   3.0833333e-01  -1.8644155e-03  -1.4717932e+00  -9.4073377e-01   1.9725063e-01   7.2831002e-01   6.5244439e-01
   3.1000000e-01  -1.8695785e-03  -3.0346251e-02  -1.1683307e+00   4.5519376e-02  -1.6235244e+00  -1.3959275e+00
   3.1166667e-01  -1.0725052e-03   1.0317725e+00   1.9725063e-01   1.2138500e-01  -3.0346251e-02   7.2831002e-01
   3.1333333e-01   3.9598564e-04   1.3352350e+00   9.5590690e-01   1.9725063e-01   5.7657876e-01   3.4898188e-01
   3.1500000e-01   2.4056057e-03   1.6386975e+00   2.7008163e+00   4.5519376e-02   1.9421600e+00  -1.0621188e-01
   3.1666667e-01   4.8284532e-03   1.1076382e+00   1.4869663e+00  -3.3380876e-01   1.4111007e+00   4.2484751e-01
   3.1833333e-01   7.5407723e-03   7.2831002e-01   9.5590690e-01  -3.3380876e-01  -9.4073377e-01   4.2484751e-01
   3.2000000e-01   1.0424589e-02  -1.8207750e-01  -4.0967438e-01  -4.8554001e-01  -3.5201651e+00  -1.6235244e+00
   3.2166667e-01   1.3369198e-02  -7.8900252e-01  -1.8207750e-01   4.5519376e-02  -1.0165994e+00   1.2138500e-01
   3.2333333e-01   1.6272486e-02  -7.8900252e-01   1.3352350e+00   4.2484751e-01   1.0317725e+00  -6.3727127e-01
   3.2500000e-01   1.8894937e-02  -7.8900252e-01   3.4898188e-01  -3.0346251e-02   2.7311626e-01  -6.3727127e-01
   3.2666667e-01   2.1323718e-02  -1.0621188e-01  -7.1313689e-01  -4.8554001e-01  -1.4717932e+00   1.2138500e-01
   3.2833333e-01   2.3489673e-02  -4.0967438e-01  -2.9891057e+00  -4.8554001e-01  -1.6235244e+00  -7.1313689e-01
   3.3000000e-01   2.5334747e-02  -1.0924650e+00  -1.8511213e+00   8.0417564e-01  -1.5476588e+00  -7.1313689e-01
   3.3166667e-01   2.6812327e-02   3.4898188e-01   1.1835038e+00  -3.0346251e-02   8.8004127e-01   1.2138500e-01
   3.3333333e-01   2.7887389e-02  -8.6486815e-01   2.6249507e+00  -1.0165994e+00   3.4898188e-01   1.1076382e+00
   3.3500000e-01   2.8536440e-02  -9.4073377e-01  -1.0621188e-01  -4.8554001e-01   4.5519376e-02   5.0071314e-01
   3.3666667e-01   2.8747281e-02  -5.6140564e-01  -2.3821807e+00   1.3352350e+00   1.0317725e+00   7.2831002e-01
   3.3833333e-01   2.8518583e-02   2.7311626e-01  -7.1313689e-01   8.8004127e-01   8.0417564e-01  -5.6140564e-01
   3.4000000e-01   2.7859292e-02   8.0417564e-01   1.7904288e+00   4.2484751e-01   3.4898188e-01  -8.6486815e-01
   3.4166667e-01   2.6787896e-02   8.0417564e-01   1.9421600e+00   4.5519376e-02   8.8004127e-01  -4.8554001e-01
   3.4333333e-01   2.5331532e-02   4.2484751e-01   1.9725063e-01  -1.0165994e+00   3.2318757e+00   1.3352350e+00
   3.4500000e-01   2.3524992e-02   4.5519376e-02  -6.3727127e-01  -3.3380876e-01   1.8662944e+00   4.2181289e+00
   3.4666667e-01   2.1409632e-02  -1.5476588e+00  -2.1545838e+00  -3.0346251e-02  -4.3546870e+00   1.4869663e+00
   3.4833333e-01   1.9032201e-02  -1.6235244e+00  -1.6993900e+00   5.0071314e-01  -3.8994932e+00  -4.1270901e+00
   3.5000000e-01   1.6443627e-02   1.3352350e+00   5.7657876e-01   1.2593694e+00   2.5490851e+00  -3.5960307e+00
   3.5166667e-01   1.3697765e-02   2.0938913e+00   1.2593694e+00   3.4898188e-01   5.6595758e+00  -4.8554001e-01
   3.5333333e-01   1.0850159e-02   1.8662944e+00   1.1835038e+00  -4.0967438e-01   3.4898188e-01   1.0317725e+00
   3.5500000e-01   7.9567989e-03  -1.6235244e+00   5.0071314e-01  -8.6486815e-01  -5.1892089e+00   1.7904288e+00
   3.5666667e-01   5.0729473e-03  -2.0787182e+00   2.1697569e+00   5.0071314e-01  -2.6856432e+00  -9.4073377e-01
   3.5833333e-01   2.2520070e-03  -7.1313689e-01   4.5519376e-02   8.8004127e-01   1.3352350e+00  -2.7615088e+00
   3.6000000e-01  -5.3601701e-04   2.4732194e+00   8.0417564e-01   6.5244439e-01   2.4732194e+00  -1.8207750e-01
   3.6166667e-01  -3.2087843e-03   2.7311626e-01  -1.0621188e-01  -3.3380876e-01  -2.3821807e+00  -1.3959275e+00
   3.6333333e-01  -5.6585375e-03  -1.4717932e+00  -1.1683307e+00  -1.1683307e+00  -4.3546870e+00   4.5519376e-02
   3.6500000e-01  -7.8479880e-03   1.7904288e+00   1.9725063e-01  -4.8554001e-01   4.5519376e-02   2.8525476e+00
   3.6666667e-01  -9.7465069e-03   5.0071314e-01   1.4111007e+00  -1.8207750e-01   2.3214882e+00   2.5490851e+00
   3.6833333e-01  -1.1330497e-02   9.5590690e-01  -3.0346251e-02  -4.0967438e-01   1.6386975e+00   1.3352350e+00
   3.7000000e-01  -1.2583602e-02  -2.5794313e-01  -1.5476588e+00  -6.3727127e-01   7.2831002e-01  -1.2441963e+00
   3.7166667e-01  -1.3496765e-02   1.9725063e-01  -1.0924650e+00   1.9725063e-01   7.2831002e-01  -2.4580463e+00
   3.7333333e-01  -1.4068121e-02  -4.0967438e-01  -4.8554001e-01  -1.0621188e-01  -9.4073377e-01  -3.3380876e-01
   3.7500000e-01  -1.4302759e-02  -3.3380876e-01  -5.6140564e-01  -4.0967438e-01  -1.6235244e+00   1.7904288e+00
   3.7666667e-01  -1.4212340e-02  -6.3727127e-01  -1.6993900e+00   1.9725063e-01   2.7311626e-01   8.0417564e-01
   3.7833333e-01  -1.3814602e-02  -8.6486815e-01  -1.0621188e-01   1.2138500e-01   1.8662944e+00   7.2831002e-01
   3.8000000e-01  -1.3132753e-02   1.2138500e-01   1.4869663e+00   1.9725063e-01   1.3352350e+00   4.2484751e-01
   3.8166667e-01  -1.2194775e-02   4.2484751e-01   1.1835038e+00  -1.0621188e-01   1.3352350e+00  -4.8554001e-01
   3.8333333e-01  -1.1032663e-02   1.9725063e-01  -1.8207750e-01   2.7311626e-01  -4.0967438e-01  -4.8554001e-01
   3.8500000e-01  -9.6816063e-03  -1.0924650e+00  -1.0924650e+00   6.5244439e-01  -3.0649713e+00  -3.0346251e-02
   3.8666667e-01  -8.1791330e-03   8.8004127e-01   1.2138500e-01   2.7311626e-01  -1.3200619e+00  -1.1683307e+00
   3.8833333e-01  -6.5642473e-03   5.7657876e-01   5.7657876e-01   6.5244439e-01   3.0042788e+00  -1.9269869e+00
   3.9000000e-01  -4.8765635e-03   1.2138500e-01   1.2593694e+00   5.0071314e-01   5.1285164e+00  -2.0787182e+00
   3.9166667e-01  -3.1554646e-03   1.0317725e+00   4.2484751e-01  -1.8207750e-01  -1.8207750e-01  -1.8207750e-01
   3.9333333e-01  -1.4392980e-03   6.5244439e-01   3.4898188e-01   1.9725063e-01  -4.5064182e+00   1.7145632e+00
   3.9500000e-01   2.1594176e-04   1.1835038e+00  -7.1313689e-01   1.9725063e-01  -7.8900252e-01   2.4732194e+00
   3.9666667e-01   7.8908415e-03   5.7657876e-01  -1.1683307e+00   3.4898188e-01   3.4898188e-01  -1.1683307e+00
   3.9833333e-01   8.3241998e-03  -3.3380876e-01   4.5519376e-02  -3.3380876e-01   4.5519376e-02  -2.3821807e+00
   4.0000000e-01   8.5647399e-03  -7.1313689e-01   1.2593694e+00  -1.0621188e-01  -1.8207750e-01  -2.4580463e+00
   4.0166667e-01   8.6139560e-03  -8.6486815e-01   5.7657876e-01   2.7311626e-01   1.4869663e+00   5.0071314e-01
   4.0333333e-01   8.4773648e-03  -1.8511213e+00   1.9725063e-01  -3.0346251e-02   4.5519376e-02   1.7904288e+00
   4.0500000e-01   8.1642545e-03  -2.3821807e+00  -1.6235244e+00  -1.0621188e-01  -2.6097776e+00   2.7311626e-01
   4.0666667e-01  -2.9104088e-03  -1.0165994e+00  -2.2304494e+00  -3.0346251e-02  -1.2441963e+00  -3.3380876e-01
   4.0833333e-01  -3.8032441e-03   2.7311626e-01  -1.7752557e+00  -3.3380876e-01   5.0071314e-01   6.5244439e-01
   4.1000000e-01  -4.5745544e-03   1.9725063e-01   9.5590690e-01  -3.3380876e-01   9.5590690e-01   8.0417564e-01
   4.1166667e-01  -5.2130679e-03   1.9725063e-01   1.1076382e+00  -4.0967438e-01   1.0317725e+00   1.7904288e+00
   4.1333333e-01  -5.7108878e-03  -4.8554001e-01   4.5519376e-02  -1.8207750e-01   4.5519376e-02   2.3214882e+00
   4.1500000e-01  -6.0635169e-03   2.7311626e-01  -1.8207750e-01  -3.0346251e-02  -3.0346251e-02   8.0417564e-01
   4.1666667e-01  -6.2698062e-03  -1.8207750e-01  -1.8207750e-01   2.7311626e-01  -1.0165994e+00  -6.3727127e-01
   4.1833333e-01  -6.3318341e-03   1.2138500e-01   1.3352350e+00   4.5519376e-02  -1.0621188e-01  -1.6993900e+00
   4.2000000e-01  -6.2547177e-03   1.4111007e+00   1.0317725e+00   1.2138500e-01   8.8004127e-01  -1.0621188e-01
   4.2166667e-01  -6.0463684e-03   1.3352350e+00  -1.8207750e-01   3.4898188e-01   5.0071314e-01  -1.0621188e-01
   4.2333333e-01  -5.7171957e-03   1.1076382e+00   9.5590690e-01   5.0071314e-01   6.5244439e-01  -9.4073377e-01
   4.2500000e-01  -5.2797690e-03  -4.8554001e-01   4.2484751e-01  -1.8207750e-01  -9.4073377e-01  -1.2441963e+00
   4.2666667e-01  -4.7484481e-03   2.7311626e-01   6.5244439e-01   8.0417564e-01  -1.0621188e-01  -3.3380876e-01
   4.2833333e-01  -4.1389891e-03  -4.0967438e-01   1.2138500e-01   2.7311626e-01   2.0938913e+00   1.1835038e+00
   4.3000000e-01  -3.4681384e-03  -1.8207750e-01  -1.4717932e+00  -2.5794313e-01   2.3214882e+00   1.7145632e+00
   4.3166667e-01  -2.7532216e-03  -3.0346251e-02  -2.1545838e+00   4.5519376e-02   1.9725063e-01   4.5519376e-02
   4.3333333e-01  -2.0117398e-03   1.2138500e-01   1.4111007e+00   4.5519376e-02  -1.0924650e+00   4.5519376e-02
   4.3500000e-01  -1.2609770e-03  -5.6140564e-01   1.0317725e+00  -5.6140564e-01  -2.6856432e+00  -2.5794313e-01
   4.3666667e-01  -5.1763325e-04   1.2138500e-01  -6.3727127e-01  -4.0967438e-01  -1.2441963e+00  -1.1683307e+00
   4.3833333e-01   1.6071492e-04   3.4898188e-01  -9.4073377e-01  -7.8900252e-01   1.2138500e-01   9.5590690e-01
   4.4000000e-01   7.0788235e-04  -8.6486815e-01  -5.6140564e-01  -1.1683307e+00   1.2138500e-01   1.4869663e+00
   4.4166667e-01   1.2227170e-03  -3.0346251e-02   4.5519376e-02  -6.3727127e-01   2.7311626e-01   1.0317725e+00
   4.4333333e-01   1.6949778e-03  -6.3727127e-01   7.2831002e-01   2.7311626e-01  -1.0621188e-01  -3.0346251e-02
   4.4500000e-01   2.1156717e-03  -4.8554001e-01  -1.4717932e+00  -1.0621188e-01   1.2138500e-01   1.2138500e-01
   4.4666667e-01   2.4772196e-03  -1.0165994e+00  -2.0787182e+00   1.2138500e-01   1.0317725e+00  -1.0165994e+00
   4.4833333e-01   2.7735857e-03   1.0317725e+00   1.2593694e+00   1.1835038e+00  -2.5794313e-01  -3.0649713e+00
   4.5000000e-01   3.0003688e-03   1.3352350e+00   2.6249507e+00   1.1076382e+00  -1.2441963e+00  -1.4717932e+00
   4.5166667e-01   3.1548535e-03   4.5519376e-02   1.4111007e+00   1.9725063e-01  -7.8900252e-01  -1.9269869e+00
   4.5333333e-01   3.2360225e-03  -1.1683307e+00  -4.8554001e-01   5.0071314e-01   6.5244439e-01   4.5519376e-02
   4.5500000e-01   3.2445281e-03   1.2138500e-01  -3.0346251e-02   5.7657876e-01   2.1697569e+00   2.0180257e+00
   4.5666667e-01   3.1826289e-03  -4.0967438e-01   5.0071314e-01   1.9725063e-01   1.1076382e+00   2.0938913e+00
   4.5833333e-01   3.0540883e-03  -3.0346251e-02   4.2484751e-01  -4.8554001e-01  -7.8900252e-01   1.2138500e-01
   4.6000000e-01   2.8640437e-03  -4.0967438e-01  -5.6140564e-01  -2.5794313e-01  -3.0346251e-02   1.1076382e+00
   4.6166667e-01   2.6188467e-03   1.2138500e-01  -1.0924650e+00  -8.6486815e-01  -4.0967438e-01   1.6386975e+00
   4.6333333e-01   2.3258797e-03   1.1835038e+00  -5.6140564e-01  -3.0346251e-02  -9.4073377e-01   4.5519376e-02
   4.6500000e-01   1.9933542e-03   1.7145632e+00   1.2138500e-01   2.7311626e-01  -4.8554001e-01  -1.0165994e+00
   4.6666667e-01   1.6300957e-03   2.0938913e+00   2.7311626e-01   1.0317725e+00   8.0417564e-01  -8.6486815e-01
   4.6833333e-01   1.2453201e-03   1.0317725e+00  -1.6235244e+00  -1.8207750e-01   6.5244439e-01  -1.5476588e+00
   4.7000000e-01   8.4840834e-04  -1.6993900e+00  -1.1683307e+00  -4.0967438e-01  -1.0165994e+00  -4.1270901e+00
   4.7166667e-01   4.4868353e-04  -4.8554001e-01  -3.5960307e+00  -2.5794313e-01  -1.2441963e+00  -3.3380876e-01
   4.7333333e-01   5.5195900e-05   1.9725063e-01   4.2484751e-01   1.9725063e-01   1.9725063e-01   3.2318757e+00
   4.7500000e-01  -4.9319637e-04   8.8004127e-01   4.0663976e+00   1.2138500e-01   1.2138500e-01   2.3973538e+00
   4.7666667e-01  -1.0313634e-03  -2.5794313e-01   3.2318757e+00  -1.8207750e-01  -7.8900252e-01   1.3352350e+00
   4.7833333e-01  -1.5204987e-03  -5.6140564e-01   8.0417564e-01  -1.0621188e-01   4.2484751e-01   1.3352350e+00
   4.8000000e-01  -1.9527075e-03  -4.0967438e-01   1.0317725e+00  -1.0621188e-01   6.5244439e-01  -1.7752557e+00
   4.8166667e-01  -2.3217206e-03   1.9725063e-01   9.5590690e-01  -3.0346251e-02   5.7657876e-01  -5.1133432e+00
   4.8333333e-01  -2.6229348e-03   1.1835038e+00   3.4898188e-01   8.0417564e-01  -2.5794313e-01  -1.6993900e+00
   4.8500000e-01  -2.8534154e-03  -1.0924650e+00  -4.8554001e-01   8.0417564e-01   5.7657876e-01   1.5628319e+00
   4.8666667e-01  -3.0118619e-03   7.2831002e-01   4.5519376e-02   1.9725063e-01   1.4111007e+00   1.7904288e+00
   4.8833333e-01  -3.0985411e-03  -3.3380876e-01  -3.0346251e-02  -3.3380876e-01  -1.2441963e+00   1.0317725e+00
   4.9000000e-01  -3.1151904e-03  -1.2441963e+00  -1.8207750e-01  -4.0967438e-01  -6.3727127e-01   1.6386975e+00
   4.9166667e-01  -3.0648969e-03  -4.0967438e-01  -1.0924650e+00   1.0317725e+00  -5.6140564e-01  -7.8900252e-01
   4.9333333e-01  -2.9519543e-03  -3.0346251e-02   1.1076382e+00   4.2484751e-01  -2.3821807e+00  -4.5064182e+00
   4.9500000e-01  -2.7817051e-03  -2.3063151e+00  -2.0028525e+00  -2.1545838e+00   4.2484751e-01  -1.5476588e+00
   4.9666667e-01  -2.5603705e-03  -1.2441963e+00  -3.2167026e+00  -3.3380876e-01   2.0180257e+00   1.3352350e+00
   4.9833333e-01  -2.2948738e-03  -8.6486815e-01  -1.8207750e-01  -3.3380876e-01  -2.2304494e+00   2.3973538e+00
   5.0000000e-01  -1.9926617e-03   5.0071314e-01   2.3973538e+00   8.8004127e-01   3.4898188e-01   1.5628319e+00
   5.0166667e-01   2.8696976e-04   8.0417564e-01   5.7657876e-01   8.0417564e-01   2.8525476e+00   8.0417564e-01
   5.0333333e-01   2.2876480e-04  -3.3380876e-01  -3.3380876e-01   4.2484751e-01  -1.3200619e+00  -4.7340151e+00
   5.0500000e-01   1.7168200e-04   1.4869663e+00  -3.3380876e-01  -1.4717932e+00   2.3214882e+00   3.9146663e+00
   5.0666667e-01   1.1815058e-04  -6.3727127e-01  -2.2304494e+00  -7.8900252e-01  -7.8900252e-01   4.2181289e+00
   5.0833333e-01   7.0422155e-05  -7.1313689e-01   4.2484751e-01  -4.8554001e-01  -2.2304494e+00  -9.4073377e-01
   5.1000000e-01   3.0487369e-05   4.2484751e-01   2.0180257e+00   1.1835038e+00   2.7311626e-01  -1.0924650e+00
   5.1166667e-01  -3.3911640e-18   1.3352350e+00  -3.0346251e-02  -3.0346251e-02   1.9725063e-01  -2.5794313e-01
   5.1333333e-01  -3.2795559e-04   3.4898188e-01   1.0317725e+00  -4.8554001e-01  -3.3380876e-01  -2.9132401e+00
   5.1500000e-01  -6.3690527e-04   8.0417564e-01   2.3973538e+00   8.8004127e-01  -7.8900252e-01  -1.9269869e+00
   5.1666667e-01  -9.2194108e-04   6.5244439e-01   2.5490851e+00   3.3077413e+00   2.0938913e+00  -5.6140564e-01
   5.1833333e-01  -1.1788053e-03  -1.1683307e+00  -1.8511213e+00  -2.3063151e+00   9.5590690e-01   6.5244439e-01
   5.2000000e-01  -1.4039064e-03  -8.6486815e-01  -1.7752557e+00  -1.4717932e+00   4.5519376e-02  -2.3821807e+00
   5.2166667e-01  -1.5943220e-03   1.1835038e+00  -1.0621188e-01  -1.8207750e-01  -1.6993900e+00   1.5628319e+00
   5.2333333e-01  -1.7477914e-03   9.5590690e-01  -4.8554001e-01   1.9725063e-01  -6.3727127e-01   1.6386975e+00
   5.2500000e-01  -1.8626988e-03  -1.0165994e+00  -3.3380876e-01  -9.4073377e-01  -1.8511213e+00  -4.0967438e-01
   5.2666667e-01  -1.9380515e-03  -1.0924650e+00  -1.6235244e+00   2.7311626e-01   1.9421600e+00   2.4732194e+00
   5.2833333e-01  -1.9734528e-03  -1.0165994e+00  -6.3727127e-01  -2.5794313e-01  -8.6486815e-01   4.2484751e-01
   5.3000000e-01  -1.9690735e-03   1.2138500e-01   3.9146663e+00   2.6249507e+00   1.4111007e+00   4.2484751e-01
   5.3166667e-01  -1.9256226e-03  -3.0346251e-02   1.1076382e+00  -7.8900252e-01   2.0938913e+00  -2.2304494e+00
   5.3333333e-01  -1.8443185e-03   1.2138500e-01  -3.5201651e+00  -1.5476588e+00   3.4898188e-01   8.0417564e-01
   5.3500000e-01  -1.7268619e-03  -3.0346251e-02  -4.0967438e-01   5.7657876e-01  -3.6718963e+00  -3.0346251e-02
   5.3666667e-01  -1.5754109e-03   1.9725063e-01  -7.1313689e-01  -3.0346251e-02  -3.0346251e-02   1.1835038e+00
   5.3833333e-01  -1.3925580e-03   4.2484751e-01  -1.5476588e+00  -4.0967438e-01   4.2484751e-01  -1.0165994e+00
   5.4000000e-01  -1.1813090e-03  -1.1683307e+00   5.7657876e-01  -3.0346251e-02  -1.9269869e+00  -8.6486815e-01
   5.4166667e-01  -9.4506305e-04  -7.8900252e-01   1.2593694e+00   3.4898188e-01  -1.0924650e+00  -1.1683307e+00
   5.4333333e-01  -6.8759221e-04  -1.0924650e+00   1.3352350e+00   5.0071314e-01   5.0071314e-01  -4.8554001e-01
   5.4500000e-01  -4.1302048e-04   1.2138500e-01  -1.8207750e-01   7.2831002e-01  -3.0346251e-02  -1.0621188e-01
   5.4666667e-01  -1.2579946e-04  -4.8554001e-01  -4.0967438e-01  -3.0346251e-02   1.8662944e+00   5.7657876e-01
   5.4833333e-01   5.6234364e-06  -6.3727127e-01   8.0417564e-01  -1.8207750e-01   2.3214882e+00   6.5244439e-01
   5.5000000e-01   1.5943571e-05  -1.8207750e-01   1.0317725e+00  -3.3380876e-01  -1.3200619e+00   1.2138500e-01
   5.5166667e-01   2.6333396e-05  -3.3380876e-01   8.0417564e-01   5.7657876e-01   1.2138500e-01   2.1697569e+00
   5.5333333e-01   3.6166929e-05   7.2831002e-01  -9.4073377e-01   1.2138500e-01   4.5519376e-02   8.0417564e-01
   5.5500000e-01   4.4853217e-05   1.2593694e+00  -8.6486815e-01   4.2484751e-01  -5.6140564e-01  -2.7615088e+00
   5.5666667e-01   5.1868140e-05   1.5628319e+00   1.4869663e+00   6.5244439e-01  -5.6140564e-01  -4.0967438e-01
   5.5833333e-01   5.9291279e-05   1.2138500e-01   5.0071314e-01  -1.0621188e-01  -4.8554001e-01   1.9725063e-01
   5.6000000e-01   5.9224637e-05   5.0071314e-01  -1.7752557e+00   3.4898188e-01  -6.3727127e-01  -3.0346251e-02
   5.6166667e-01   5.6570285e-05   1.1076382e+00  -1.1683307e+00  -8.6486815e-01   5.7657876e-01   1.2138500e-01
   5.6333333e-01   5.1475976e-05   1.1076382e+00   2.0180257e+00  -2.5794313e-01   1.8662944e+00  -1.0165994e+00
   5.6500000e-01   4.4250004e-05   4.2484751e-01   1.2593694e+00   1.2138500e-01   1.0317725e+00   2.8525476e+00
   5.6666667e-01   3.5353386e-05  -4.0967438e-01  -1.0924650e+00  -3.0346251e-02  -1.6235244e+00   8.0417564e-01
   5.6833333e-01   2.5384711e-05  -1.0924650e+00  -4.8554001e-01  -3.3380876e-01  -1.9269869e+00  -3.3380876e-01
   5.7000000e-01   1.5058018e-05  -1.5476588e+00  -1.1683307e+00  -1.0621188e-01  -2.0028525e+00  -2.4580463e+00
   5.7166667e-01   5.1743194e-06  -3.3380876e-01  -1.2441963e+00   5.7657876e-01  -7.8900252e-01  -1.6235244e+00
   5.7333333e-01  -3.4122809e-06  -1.8207750e-01   8.0417564e-01   6.5244439e-01   5.0071314e-01  -4.0967438e-01
   5.7500000e-01  -9.8327913e-06  -1.2441963e+00   2.6249507e+00   4.5519376e-02   3.4898188e-01   4.2484751e-01
   5.7666667e-01  -1.3244492e-05  -1.3200619e+00   1.9725063e-01  -4.8554001e-01  -4.8554001e-01  -1.8207750e-01
   5.7833333e-01  -2.5090619e-05   8.0417564e-01  -2.5794313e-01  -2.5794313e-01   7.2831002e-01  -1.0621188e-01
   5.8000000e-01  -2.0764302e-04   5.7657876e-01   1.7145632e+00  -4.0967438e-01   1.2593694e+00   1.3352350e+00
   5.8166667e-01  -3.9973579e-04   7.2831002e-01   1.1076382e+00   1.2138500e-01   2.8525476e+00   1.2593694e+00
   5.8333333e-01  -5.9738128e-04   9.5590690e-01  -3.0346251e-02   1.2138500e-01   1.1076382e+00   2.7311626e-01
   5.8500000e-01  -7.9614446e-04  -2.5794313e-01  -3.0346251e-02  -1.0621188e-01  -1.9269869e+00  -1.8207750e-01
   5.8666667e-01  -9.9122331e-04  -8.6486815e-01  -2.0787182e+00   4.2484751e-01  -2.1545838e+00  -1.1683307e+00
   5.8833333e-01  -1.1775451e-03   3.4898188e-01  -1.0165994e+00   1.2593694e+00  -1.8207750e-01  -1.3959275e+00
   5.9000000e-01  -1.3498766e-03  -1.8207750e-01   3.4898188e-01   5.0071314e-01  -2.5794313e-01  -4.8554001e-01
   5.9166667e-01  -1.5029463e-03   6.5244439e-01   1.8662944e+00   2.7311626e-01   1.9725063e-01  -1.0621188e-01
   5.9333333e-01  -1.6315765e-03   1.9725063e-01  -1.0621188e-01  -3.0346251e-02  -6.3727127e-01  -5.6140564e-01
   5.9500000e-01  -1.7308224e-03   1.0317725e+00   4.2484751e-01  -3.3380876e-01   1.9421600e+00   4.5519376e-02
   5.9666667e-01  -1.7961142e-03   1.4869663e+00   1.0317725e+00  -4.8554001e-01   3.1560101e+00   1.4869663e+00
   5.9833333e-01  -1.8233999e-03   1.0317725e+00  -1.8207750e-01  -1.0165994e+00  -6.3727127e-01   3.3077413e+00
   6.0000000e-01  -1.8092847e-03   6.5244439e-01  -5.6140564e-01  -4.0967438e-01  -2.1545838e+00   1.4111007e+00
   6.0166667e-01  -1.7511616e-03   1.4869663e+00  -3.3380876e-01   3.4898188e-01  -1.0165994e+00  -7.1313689e-01
   6.0333333e-01  -1.6473317e-03   1.9421600e+00   2.7311626e-01  -4.8554001e-01  -3.0346251e-02  -1.4717932e+00
   6.0500000e-01  -1.4971094e-03   1.9421600e+00  -1.0924650e+00  -1.0621188e-01  -3.0346251e-02  -2.5794313e-01
   6.0666667e-01  -1.3009071e-03   4.5519376e-02  -2.6097776e+00  -4.0967438e-01  -7.8900252e-01  -2.5794313e-01
   6.0833333e-01  -1.0602988e-03  -9.4073377e-01  -3.1408369e+00   4.5519376e-02  -1.9269869e+00   4.2484751e-01
   6.1000000e-01  -7.7805751e-04  -4.8554001e-01  -9.4073377e-01   4.2484751e-01   1.4111007e+00  -3.0346251e-02
   6.1166667e-01  -4.5816469e-04  -7.1313689e-01   1.4111007e+00   3.4898188e-01   2.0938913e+00  -1.6993900e+00
   6.1333333e-01  -1.0578957e-04  -1.0165994e+00   9.5590690e-01   5.0071314e-01   4.5519376e-02  -1.0924650e+00
   6.1500000e-01   7.8602747e-03  -3.3380876e-01   1.6386975e+00   4.5519376e-02  -1.8207750e-01   8.8004127e-01
   6.1666667e-01   8.2890162e-03  -2.5794313e-01   1.4111007e+00   1.2138500e-01   3.8388007e+00   3.4898188e-01
   6.1833333e-01   8.9221215e-03  -1.5476588e+00   8.8004127e-01   4.2484751e-01   2.6249507e+00   1.5628319e+00
   6.2000000e-01   9.7908236e-03  -1.6993900e+00   1.0317725e+00   4.2484751e-01  -3.3684338e+00   1.8662944e+00
   6.2166667e-01   1.0925796e-02  -1.0165994e+00   3.4898188e-01   6.5244439e-01  -4.8857464e+00  -2.5339119e+00
   6.2333333e-01   1.2356694e-02  -7.1313689e-01  -2.0787182e+00   5.0071314e-01  -4.8554001e-01  -3.4442995e+00
   6.2500000e-01   1.4111700e-02  -3.0346251e-02  -1.1683307e+00   8.0417564e-01   8.0417564e-01  -1.4717932e+00
   6.2666667e-01   1.6217088e-02  -3.3380876e-01   1.5628319e+00  -4.0967438e-01   5.7657876e-01  -7.8900252e-01
   6.2833333e-01   1.8696819e-02  -1.0924650e+00   1.4869663e+00  -4.0967438e-01   2.0938913e+00   6.5244439e-01
   6.3000000e-01   2.1572158e-02  -1.0165994e+00  -9.4073377e-01  -7.8900252e-01  -3.3380876e-01   3.5353382e+00
   6.3166667e-01   2.4861338e-02  -1.8207750e-01  -1.2441963e+00  -1.8207750e-01  -1.5476588e+00   4.3698601e+00
   6.3333333e-01   2.8579270e-02  -1.9269869e+00   8.0417564e-01  -2.5794313e-01  -1.3200619e+00  -1.2441963e+00
   6.3500000e-01   3.2737309e-02  -3.3380876e-01  -3.0346251e-02  -2.5794313e-01   1.4111007e+00  -7.1313689e-01
   6.3666667e-01   3.7343070e-02   8.8004127e-01   1.2138500e-01   3.4898188e-01   1.7145632e+00  -6.3727127e-01
   6.3833333e-01   4.2400321e-02   1.4111007e+00   1.2593694e+00   3.4898188e-01   1.7904288e+00   4.5519376e-02
   6.4000000e-01   4.7908917e-02  -4.0967438e-01   5.0071314e-01   1.2138500e-01  -1.8207750e-01   2.7311626e-01
   6.4166667e-01   8.9939913e-02  -1.0621188e-01  -7.1313689e-01   5.0071314e-01  -1.3200619e+00   2.7311626e-01
   6.4333333e-01   9.8291060e-02  -1.0165994e+00  -1.7752557e+00   2.7311626e-01  -1.6235244e+00  -3.1408369e+00
   6.4500000e-01   1.0696729e-01   1.1835038e+00  -9.4073377e-01   5.7657876e-01   5.7657876e-01  -1.0924650e+00
   6.4666667e-01   1.1594168e-01   1.1076382e+00  -1.0165994e+00   1.9725063e-01   1.9725063e-01  -4.0967438e-01
   6.4833333e-01   1.2518622e-01   2.7311626e-01   5.0071314e-01  -1.8207750e-01   6.5244439e-01  -7.8900252e-01
   6.5000000e-01   1.5425481e-01   1.4111007e+00  -2.5794313e-01  -3.0346251e-02   2.4732194e+00  -3.3380876e-01
   6.5166667e-01   1.9511305e-01   8.0417564e-01   8.8004127e-01  -3.0346251e-02   8.0417564e-01   1.2138500e-01
   6.5333333e-01   2.0554506e-01  -1.1683307e+00   7.2831002e-01  -4.8554001e-01  -4.5064182e+00  -1.0621188e-01
   6.5500000e-01   2.1602760e-01  -6.3727127e-01  -3.0346251e-02  -8.6486815e-01  -2.1545838e+00  -1.8207750e-01
   6.5666667e-01   2.2654787e-01   4.2484751e-01  -2.6097776e+00  -1.0924650e+00  -6.3727127e-01   5.7657876e-01
   6.5833333e-01   2.3709649e-01   1.9725063e-01  -8.6486815e-01   8.8004127e-01   1.2138500e-01   3.3077413e+00
   6.6000000e-01   2.4766765e-01   1.4111007e+00   2.0180257e+00   5.0071314e-01  -1.0165994e+00   1.2138500e-01
   6.6166667e-01   2.5825920e-01   5.7657876e-01  -1.0621188e-01  -3.0346251e-02   1.1076382e+00  -2.0787182e+00
   6.6333333e-01   2.6887237e-01  -1.0924650e+00   1.5628319e+00  -1.8207750e-01   3.0801444e+00  -3.0346251e-02
   6.6500000e-01   2.7951221e-01   8.8004127e-01   9.5590690e-01  -1.8207750e-01   2.0180257e+00   2.7311626e-01
   6.6666667e-01   2.9018732e-01   5.7657876e-01   4.5519376e-02  -1.8207750e-01   1.4111007e+00   1.9421600e+00
   6.6833333e-01   3.0090928e-01   1.0317725e+00   1.1076382e+00   8.0417564e-01   5.7657876e-01   1.9725063e-01
   6.7000000e-01   3.1169257e-01   4.5519376e-02   9.5590690e-01   9.5590690e-01  -2.7615088e+00  -2.6097776e+00
   6.7166667e-01   3.2255422e-01  -1.0924650e+00  -6.3727127e-01   5.7657876e-01  -1.3200619e+00  -1.8511213e+00
   6.7333333e-01   3.3351337e-01  -6.3727127e-01  -1.0621188e-01  -3.3380876e-01   5.0071314e-01   7.2831002e-01
   6.7500000e-01   3.4459086e-01  -1.8207750e-01  -9.4073377e-01  -1.0621188e-01  -3.3380876e-01   1.1076382e+00
   6.7666667e-01   3.5580869e-01   6.5244439e-01   2.7311626e-01   1.9725063e-01  -1.0621188e-01   8.0417564e-01
   6.7833333e-01   3.6718956e-01  -3.3380876e-01   8.0417564e-01  -9.4073377e-01  -7.1313689e-01  -6.3727127e-01
   6.8000000e-01   3.7875624e-01  -4.0967438e-01   4.2484751e-01  -7.1313689e-01   2.7311626e-01   6.5244439e-01
   6.8166667e-01   3.9053109e-01  -7.1313689e-01  -6.3727127e-01   3.4898188e-01   1.0317725e+00   2.2456226e+00
   6.8333333e-01   4.0253548e-01  -3.0346251e-02   6.5244439e-01   5.7657876e-01   1.1076382e+00   2.0938913e+00
   6.8500000e-01   4.1478914e-01  -6.3727127e-01  -3.0346251e-02   2.7311626e-01  -7.1313689e-01  -1.0165994e+00
   6.8666667e-01   4.2730979e-01  -7.8900252e-01  -2.3063151e+00   1.0317725e+00   4.2484751e-01  -2.3821807e+00
   6.8833333e-01   4.4011246e-01   2.7311626e-01   6.5244439e-01   1.1076382e+00   1.1076382e+00  -2.0028525e+00
   6.9000000e-01   4.5320908e-01   3.4898188e-01  -3.0346251e-02   1.9725063e-01  -9.4073377e-01  -1.6235244e+00
   6.9166667e-01   4.6660807e-01   1.0317725e+00   9.5590690e-01   6.5244439e-01   1.2138500e-01  -7.1313689e-01
   6.9333333e-01   4.8031388e-01  -6.3727127e-01   9.5590690e-01  -7.1313689e-01  -1.0621188e-01  -1.8207750e-01
   6.9500000e-01   4.9432673e-01  -5.6140564e-01   4.2484751e-01  -5.6140564e-01  -1.8207750e-01   8.0417564e-01
   6.9666667e-01   5.0864228e-01  -5.6140564e-01  -1.6993900e+00  -6.3727127e-01   1.9725063e-01   1.7904288e+00
   6.9833333e-01   5.2325148e-01   3.4898188e-01  -1.8207750e-01  -3.0346251e-02  -2.5794313e-01   1.2593694e+00
   7.0000000e-01   5.3814042e-01  -1.2441963e+00  -1.0165994e+00  -5.6140564e-01  -2.1545838e+00  -5.6140564e-01
   7.0166667e-01   5.5329028e-01   1.9725063e-01  -7.8900252e-01   4.5519376e-02   3.4898188e-01  -1.0621188e-01
   7.0333333e-01   5.6867739e-01  -2.5794313e-01  -1.0165994e+00  -6.3727127e-01   7.2831002e-01   1.2138500e-01
   7.0500000e-01   5.8427330e-01   7.2831002e-01  -1.8207750e-01  -3.3380876e-01   1.4111007e+00  -3.0346251e-02
   7.0666667e-01   6.0004497e-01  -1.0621188e-01   2.7311626e-01   8.0417564e-01   8.0417564e-01  -7.8900252e-01
   7.0833333e-01   6.1595502e-01   1.9725063e-01  -7.8900252e-01   5.0071314e-01   6.5244439e-01  -3.3380876e-01
   7.1000000e-01   6.3196209e-01   1.2138500e-01  -1.8207750e-01  -4.0967438e-01  -5.6140564e-01   1.4111007e+00
   7.1166667e-01   6.4802123e-01  -3.3380876e-01   2.7311626e-01  -5.6140564e-01  -2.3063151e+00   6.5244439e-01
   7.1333333e-01   6.6408428e-01   4.5519376e-02   8.0417564e-01   1.2138500e-01  -2.3063151e+00   4.2484751e-01
   7.1500000e-01   6.8010048e-01   3.4898188e-01   1.4869663e+00   3.4898188e-01  -5.6140564e-01   4.5519376e-02
   7.1666667e-01   6.9601701e-01   1.2138500e-01   1.1076382e+00  -6.3727127e-01  -1.8207750e-01  -1.4717932e+00
   7.1833333e-01   7.1177954e-01  -3.3380876e-01  -1.8207750e-01  -4.8554001e-01   9.5590690e-01   1.2138500e-01
   7.2000000e-01   7.2733291e-01   1.2138500e-01   4.2484751e-01   4.5519376e-02   3.0801444e+00   2.7008163e+00
   7.2166667e-01   7.4262178e-01   4.2484751e-01  -3.3380876e-01   5.0071314e-01   1.7145632e+00   5.7657876e-01
   7.2333333e-01   7.5759128e-01   8.8004127e-01  -1.8511213e+00   8.8004127e-01  -1.1683307e+00  -2.8373744e+00
   7.2500000e-01   7.7218769e-01   2.7311626e-01   1.2593694e+00   1.0317725e+00  -4.8554001e-01  -2.4580463e+00
   7.2666667e-01   7.8635913e-01  -1.0621188e-01   1.9725063e-01   4.5519376e-02   2.7311626e-01  -7.1313689e-01
   7.2833333e-01   8.0005619e-01  -3.3380876e-01   1.3352350e+00  -3.0346251e-02   1.5628319e+00   2.5490851e+00
   7.3000000e-01   8.1323254e-01  -4.8554001e-01  -4.8554001e-01  -1.0621188e-01   5.0071314e-01   1.4111007e+00
   7.3166667e-01   8.2584558e-01  -8.6486815e-01  -1.0165994e+00  -1.8207750e-01  -4.8554001e-01  -1.0924650e+00
   7.3333333e-01   8.3785694e-01  -1.3200619e+00   4.5519376e-02  -2.5794313e-01  -6.3727127e-01   3.4898188e-01
   7.3500000e-01   8.4923303e-01  -2.5794313e-01  -3.0346251e-02  -5.6140564e-01  -2.1545838e+00   1.9725063e-01
   7.3666667e-01   8.5994541e-01  -7.1313689e-01  -3.3380876e-01  -5.6140564e-01  -1.0924650e+00  -6.3727127e-01
   7.3833333e-01   8.6997126e-01   8.8004127e-01   1.0317725e+00   3.4898188e-01   1.7904288e+00   3.4898188e-01
   7.4000000e-01   8.7929365e-01  -3.0346251e-02  -3.0346251e-02  -3.0346251e-02  -3.0346251e-02  -7.8900252e-01
   7.4166667e-01   8.8790174e-01   8.0417564e-01   5.0071314e-01  -1.8207750e-01  -1.4717932e+00  -4.0967438e-01
   7.4333333e-01   8.9579102e-01   2.0938913e+00   3.4898188e-01   1.9725063e-01  -1.0621188e-01   1.2138500e-01
   7.4500000e-01   9.0296329e-01   1.1835038e+00  -3.0346251e-02  -3.3380876e-01   4.2484751e-01   5.7657876e-01
   7.4666667e-01   9.0942675e-01   6.5244439e-01  -7.1313689e-01  -1.0621188e-01  -7.8900252e-01   1.7145632e+00
   7.4833333e-01   9.1519582e-01   4.2484751e-01   3.4898188e-01   2.7311626e-01   8.8004127e-01   4.5519376e-02
   7.5000000e-01   9.2029102e-01  -1.0924650e+00  -1.0165994e+00   2.7311626e-01   4.2484751e-01  -3.0346251e-02
   7.5166667e-01   9.2473869e-01  -1.0924650e+00  -1.3200619e+00  -3.0346251e-02   1.9725063e-01  -1.0621188e-01
   7.5333333e-01   9.2857069e-01  -1.3200619e+00  -1.8207750e-01   1.2138500e-01  -4.0967438e-01  -4.0967438e-01
   7.5500000e-01   9.3182392e-01   2.7311626e-01   1.3352350e+00   5.7657876e-01  -1.8207750e-01  -9.4073377e-01
   7.5666667e-01   9.3453991e-01   1.1835038e+00   1.9725063e-01   2.7311626e-01   1.9725063e-01   1.2138500e-01
   7.5833333e-01   9.3676422e-01   9.5590690e-01  -7.8900252e-01  -2.5794313e-01  -1.0621188e-01  -1.8207750e-01
   7.6000000e-01   9.3854591e-01  -1.8207750e-01  -6.3727127e-01  -3.3380876e-01   4.5519376e-02  -1.0621188e-01
   7.6166667e-01   9.3993677e-01  -7.1313689e-01   3.4898188e-01   1.2138500e-01   7.2831002e-01   7.2831002e-01
   7.6333333e-01   9.4099076e-01   5.0071314e-01   4.2484751e-01   3.4898188e-01   1.3352350e+00   4.2484751e-01
   7.6500000e-01   9.4176320e-01   5.7657876e-01  -1.0621188e-01   4.5519376e-02   1.9725063e-01  -1.8207750e-01
   7.6666667e-01   9.4231003e-01   5.0071314e-01  -2.5794313e-01   1.2138500e-01  -7.1313689e-01   1.9725063e-01
   7.6833333e-01   9.4268707e-01   1.2593694e+00  -1.7752557e+00  -7.1313689e-01  -4.0967438e-01  -1.8207750e-01
   7.7000000e-01   9.4294929e-01   5.0071314e-01  -6.3727127e-01  -3.0346251e-02   9.5590690e-01  -3.0346251e-02
   7.7166667e-01   9.4314997e-01   1.2138500e-01   1.1076382e+00   9.5590690e-01   1.1835038e+00  -3.0346251e-02
   7.7333333e-01   9.4334007e-01  -3.0346251e-02   9.5590690e-01   4.2484751e-01  -3.0346251e-02  -1.6235244e+00
   7.7500000e-01   9.4356745e-01  -4.8554001e-01  -2.3063151e+00   5.0071314e-01   7.2831002e-01  -3.5201651e+00
   7.7666667e-01   9.4387629e-01   2.7311626e-01   1.7145632e+00  -1.8207750e-01  -2.3063151e+00  -7.8900252e-01
   7.7833333e-01   9.4430641e-01   1.4111007e+00   2.0938913e+00   3.4898188e-01  -4.0967438e-01   2.0180257e+00
   7.8000000e-01   9.4489278e-01  -5.6140564e-01  -5.6140564e-01  -7.8900252e-01  -1.1683307e+00  -1.0165994e+00
   7.8166667e-01   9.4566501e-01  -4.0967438e-01  -1.1683307e+00  -7.8900252e-01  -3.3380876e-01   1.7145632e+00
   7.8333333e-01   9.4664698e-01   5.7657876e-01  -4.8554001e-01   3.4898188e-01   9.5590690e-01   4.0663976e+00
   7.8500000e-01   9.4785656e-01  -2.5794313e-01  -8.6486815e-01   2.7311626e-01  -7.1313689e-01   1.2593694e+00
   7.8666667e-01   9.4930529e-01   3.4898188e-01   5.7657876e-01  -7.8900252e-01  -1.0924650e+00  -2.6856432e+00
   7.8833333e-01   9.5099840e-01  -4.0967438e-01   1.9725063e-01  -2.5794313e-01   2.2456226e+00  -3.3684338e+00
   7.9000000e-01   9.5293469e-01  -1.8511213e+00  -7.1313689e-01   4.2484751e-01  -2.6856432e+00  -2.6097776e+00
   7.9166667e-01   9.5510665e-01   4.5519376e-02   1.0317725e+00   7.2831002e-01   4.0663976e+00   3.0801444e+00
   7.9333333e-01   9.5750061e-01   8.0417564e-01   2.6249507e+00   8.0417564e-01   2.5490851e+00   7.2527539e+00
   7.9500000e-01   9.6009710e-01  -2.5794313e-01   1.0317725e+00  -7.1313689e-01  -2.0787182e+00  -3.1408369e+00
   7.9666667e-01   9.6287117e-01   1.2138500e-01  -4.0967438e-01  -4.8554001e-01   1.3352350e+00  -3.7477620e+00
   7.9833333e-01   9.6579288e-01  -2.5794313e-01  -3.0346251e-02  -4.8554001e-01   6.5244439e-01   2.0938913e+00
   8.0000000e-01   9.6882792e-01   6.5244439e-01   1.9421600e+00   4.5519376e-02  -4.0512245e+00   3.4898188e-01
   8.0166667e-01   9.7193816e-01  -1.0924650e+00  -1.6235244e+00   5.0071314e-01   4.2484751e-01  -8.6486815e-01
   8.0333333e-01   9.7508246e-01   2.7311626e-01  -1.6993900e+00  -1.4717932e+00   2.7311626e-01  -4.0967438e-01
   8.0500000e-01   9.7821742e-01  -4.8554001e-01  -2.4580463e+00  -7.1313689e-01  -4.0967438e-01   1.5628319e+00
   8.0666667e-01   9.8129823e-01  -7.1313689e-01  -4.0967438e-01   6.5244439e-01  -8.6486815e-01   1.8662944e+00
   8.0833333e-01   9.8427948e-01  -3.0346251e-02   1.1835038e+00   8.0417564e-01   4.5519376e-02   9.5590690e-01
   8.1000000e-01   9.8711613e-01   4.5519376e-02   2.0938913e+00   8.0417564e-01   8.0417564e-01  -1.3200619e+00
   8.1166667e-01   9.8976436e-01  -1.0621188e-01   7.2831002e-01  -7.8900252e-01   1.4869663e+00  -9.4073377e-01
   8.1333333e-01   9.9218246e-01   2.7311626e-01  -5.6140564e-01   3.4898188e-01   4.5974570e+00   9.5590690e-01
   8.1500000e-01   9.9433175e-01  -2.5794313e-01   8.8004127e-01  -8.6486815e-01  -4.7340151e+00  -2.3063151e+00
   8.1666667e-01   9.9617731e-01   6.5244439e-01  -2.6856432e+00   4.2484751e-01  -2.0028525e+00  -6.3727127e-01
   8.1833333e-01   9.9768889e-01   1.7145632e+00  -2.5794313e-01   3.4898188e-01  -5.6140564e-01  -1.6235244e+00
   8.2000000e-01   9.9884149e-01   1.7145632e+00   3.0801444e+00  -4.8554001e-01   1.0317725e+00  -2.5794313e-01
   8.2166667e-01   9.9961606e-01   1.1835038e+00  -1.6235244e+00  -7.1313689e-01   4.2484751e-01   2.0180257e+00
   8.2333333e-01   1.0000000e+00  -1.2441963e+00  -2.6097776e+00  -3.3380876e-01   4.5519376e-02  -4.8554001e-01
   8.2500000e-01   9.9998758e-01  -1.0924650e+00   5.7657876e-01   1.2138500e-01   1.6386975e+00   2.0938913e+00
   8.2666667e-01   9.9958019e-01  -1.0924650e+00   2.7766819e+00   5.7657876e-01  -1.4717932e+00   8.0417564e-01
   8.2833333e-01   9.9878660e-01  -3.0346251e-02   1.3352350e+00   6.5244439e-01  -1.4717932e+00  -3.3380876e-01
   8.3000000e-01   9.9762291e-01  -1.0621188e-01   3.0042788e+00   1.2138500e-01  -1.3959275e+00   1.2138500e-01
   8.3166667e-01   9.9611244e-01  -3.0346251e-02   3.3836070e+00   1.3352350e+00   1.0317725e+00  -2.5794313e-01
   8.3333333e-01   9.8983592e-01   1.4869663e+00  -3.3380876e-01   8.0417564e-01   4.2484751e-01  -8.6486815e-01
   8.3500000e-01   9.8730450e-01   4.2484751e-01  -2.9132401e+00  -1.8511213e+00  -2.0028525e+00  -2.5794313e-01
   8.3666667e-01   9.8463762e-01   9.5590690e-01  -2.1545838e+00   5.7657876e-01   4.2484751e-01  -7.8900252e-01
   8.3833333e-01   9.8189175e-01  -7.1313689e-01  -2.0028525e+00   1.9725063e-01  -3.3380876e-01  -3.1408369e+00
   8.4000000e-01   9.7912598e-01  -4.8554001e-01  -1.3200619e+00   1.9725063e-01   8.0417564e-01   3.6870695e+00
   8.4166667e-01   9.7640085e-01  -7.8900252e-01  -1.2441963e+00   1.9725063e-01  -6.3727127e-01   1.9421600e+00
   8.4333333e-01   9.7377718e-01   4.5519376e-02   1.0317725e+00   4.2484751e-01   1.5628319e+00   1.4111007e+00
   8.4500000e-01   9.7131481e-01  -7.1313689e-01   4.2484751e-01   1.2138500e-01   1.1835038e+00  -6.3727127e-01
   8.4666667e-01   9.6907132e-01  -4.8554001e-01   3.4898188e-01  -2.5794313e-01  -4.8554001e-01  -2.6097776e+00
   8.4833333e-01   9.6710070e-01   2.7311626e-01   1.2138500e-01   3.4898188e-01  -9.4073377e-01  -1.0165994e+00
   8.5000000e-01   9.6545210e-01   1.1076382e+00   6.5244439e-01  -1.0621188e-01  -2.5794313e-01   8.0417564e-01
   8.5166667e-01   9.6416854e-01   1.2138500e-01   1.6386975e+00  -1.0621188e-01   1.6386975e+00   1.1835038e+00
   8.5333333e-01   9.6328572e-01  -1.0165994e+00  -1.0621188e-01  -4.8554001e-01   5.0071314e-01   9.5590690e-01
   8.5500000e-01   9.6283087e-01  -3.3380876e-01   6.5244439e-01   4.5519376e-02  -7.8900252e-01   1.1835038e+00
   8.5666667e-01   9.6282176e-01   1.2138500e-01   5.0071314e-01  -3.0346251e-02  -3.0346251e-02  -1.8207750e-01
   8.5833333e-01   9.6326583e-01  -2.5794313e-01   1.9725063e-01  -1.8207750e-01   4.5519376e-02  -1.0924650e+00
   8.6000000e-01   9.6415933e-01  -7.1313689e-01  -1.6993900e+00  -1.8207750e-01  -3.3380876e-01  -2.2304494e+00
   8.6166667e-01   9.6548685e-01  -4.8554001e-01  -3.3380876e-01   3.4898188e-01  -4.8554001e-01  -1.5476588e+00
   8.6333333e-01   9.6722083e-01  -1.8207750e-01  -8.6486815e-01   5.7657876e-01  -8.6486815e-01  -9.4073377e-01
   8.6500000e-01   9.6932134e-01  -3.3380876e-01  -1.5476588e+00   5.7657876e-01  -2.5794313e-01   1.2593694e+00
   8.6666667e-01   9.7173608e-01  -1.4717932e+00  -1.8511213e+00   1.9725063e-01  -4.0967438e-01  -2.5794313e-01
   8.6833333e-01   9.7440057e-01  -6.3727127e-01  -1.6993900e+00   2.7311626e-01  -2.0028525e+00   5.0071314e-01
   8.7000000e-01   9.7723852e-01   9.5590690e-01   2.3973538e+00  -1.8207750e-01  -2.5794313e-01  -9.4073377e-01
   8.7166667e-01   9.8016245e-01  -1.8207750e-01   3.0042788e+00   4.2484751e-01   1.9421600e+00   7.2831002e-01
   8.7333333e-01   9.8307448e-01  -6.3727127e-01   7.2831002e-01   1.9725063e-01   3.1560101e+00   5.0071314e-01
   8.7500000e-01   9.8586743e-01   3.4898188e-01   5.7657876e-01   1.2138500e-01   8.8004127e-01   4.5519376e-02
   8.7666667e-01   9.8842594e-01  -1.8207750e-01  -7.1313689e-01   1.2138500e-01  -1.0621188e-01   4.5519376e-02
   8.7833333e-01   9.9062787e-01   1.9725063e-01  -1.0621188e-01  -3.0346251e-02  -1.1683307e+00  -4.8554001e-01
   8.8000000e-01   9.9234593e-01  -1.3200619e+00  -1.7752557e+00  -5.6140564e-01  -2.3821807e+00   2.2456226e+00
   8.8166667e-01   9.9344923e-01  -2.0028525e+00  -7.8900252e-01   1.9725063e-01  -1.7752557e+00  -8.6486815e-01
   8.8333333e-01   9.9380517e-01   1.0317725e+00   5.0071314e-01  -4.0967438e-01   1.4869663e+00  -1.2441963e+00
   8.8500000e-01   9.9328130e-01   1.6386975e+00   5.0071314e-01  -4.8554001e-01   1.5628319e+00   2.7311626e-01
   8.8666667e-01   9.9174724e-01   1.4869663e+00  -1.0621188e-01   1.9725063e-01   3.0801444e+00   2.6249507e+00
   8.8833333e-01   9.8907666e-01   9.5590690e-01  -1.9269869e+00  -1.0924650e+00   8.8004127e-01   5.7657876e-01
   8.9000000e-01   9.8514931e-01   1.9725063e-01   8.0417564e-01  -1.1683307e+00  -3.2167026e+00   6.5244439e-01
   8.9166667e-01   9.7985283e-01   6.5244439e-01  -1.0621188e-01   1.0317725e+00  -1.8511213e+00   1.3352350e+00
   8.9333333e-01   9.7308478e-01   1.8662944e+00   2.8525476e+00   1.2593694e+00  -3.0346251e-02  -2.9891057e+00
   8.9500000e-01   9.6475424e-01   1.9725063e-01   1.7145632e+00   4.5519376e-02  -1.0165994e+00  -2.7615088e+00
   8.9666667e-01   9.5478363e-01  -7.1313689e-01   1.2138500e-01  -1.0621188e-01   1.9725063e-01  -3.3380876e-01
   8.9833333e-01   9.4311009e-01  -6.3727127e-01  -1.0621188e-01  -3.3380876e-01   1.3352350e+00  -3.0346251e-02
   9.0000000e-01   9.2968679e-01   6.5244439e-01  -8.6486815e-01   5.0071314e-01  -2.5794313e-01  -4.0967438e-01
   9.0166667e-01   9.1448414e-01  -4.0967438e-01   1.2138500e-01   7.2831002e-01   1.9725063e-01  -1.0924650e+00
   9.0333333e-01   8.9749052e-01  -9.4073377e-01  -1.3200619e+00  -7.8900252e-01   1.7145632e+00   2.7311626e-01
   9.0500000e-01   8.7871301e-01  -3.0346251e-02   5.0071314e-01   4.5519376e-02  -5.6140564e-01   2.7008163e+00
   9.0666667e-01   8.5817775e-01  -2.8373744e+00  -1.1683307e+00  -3.0346251e-02  -3.6718963e+00   1.2593694e+00
   9.0833333e-01   8.3592999e-01  -5.6140564e-01  -1.6993900e+00   8.0417564e-01  -7.1313689e-01  -1.4717932e+00
   9.1000000e-01   8.1203371e-01   1.9725063e-01  -2.2304494e+00   1.0317725e+00   4.5519376e-02  -2.4580463e+00
   9.1166667e-01   7.8657171e-01   4.5519376e-02   3.0042788e+00   4.2484751e-01   6.5244439e-01  -2.0787182e+00
   9.1333333e-01   7.5964488e-01   3.4898188e-01   3.5353382e+00   1.2138500e-01   7.2831002e-01  -1.8207750e-01
   9.1500000e-01   7.3137068e-01   1.2593694e+00   1.6386975e+00  -3.3380876e-01   1.0317725e+00   1.6386975e+00
   9.1666667e-01   7.0188216e-01   1.6386975e+00   6.5244439e-01  -4.8554001e-01   6.5244439e-01   4.2484751e-01
   9.1833333e-01   6.3986355e-01   5.7657876e-01   2.7311626e-01  -9.4073377e-01   1.2138500e-01   5.0071314e-01
   9.2000000e-01   6.0766351e-01   5.7657876e-01  -3.3380876e-01  -7.1313689e-01   2.1697569e+00   9.5590690e-01
   9.2166667e-01   5.7490528e-01   4.5519376e-02  -6.3727127e-01  -6.3727127e-01   2.3214882e+00   1.4869663e+00
   9.2333333e-01   5.4177423e-01  -1.9269869e+00  -3.2925682e+00  -2.5794313e-01  -1.2441963e+00   2.2456226e+00
   9.2500000e-01   5.0845989e-01  -1.2441963e+00  -8.6486815e-01   5.7657876e-01  -2.0787182e+00   5.0071314e-01
   9.2666667e-01   4.7515363e-01  -1.2441963e+00  -6.3727127e-01   5.0071314e-01  -4.0967438e-01  -2.0028525e+00
   9.2833333e-01   4.4204637e-01  -6.3727127e-01  -3.3380876e-01   3.4898188e-01  -4.0967438e-01  -2.6856432e+00
   9.3000000e-01   4.0932621e-01  -4.0967438e-01  -6.3727127e-01   1.9725063e-01  -1.5476588e+00  -2.1545838e+00
   9.3166667e-01   3.7717614e-01   1.0317725e+00   9.5590690e-01   5.0071314e-01  -1.8207750e-01  -3.3380876e-01
   9.3333333e-01   3.4577187e-01   5.7657876e-01   1.6386975e+00  -3.3380876e-01   8.8004127e-01   8.8004127e-01
   9.3500000e-01   3.1527963e-01   5.7657876e-01   9.5590690e-01  -1.0165994e+00   2.7311626e-01   2.2456226e+00
   9.3666667e-01   2.8585436e-01   8.0417564e-01  -1.8207750e-01  -4.0967438e-01  -1.8207750e-01   5.7657876e-01
   9.3833333e-01   2.5763778e-01   8.8004127e-01   1.9725063e-01   4.2484751e-01   7.2831002e-01   5.7657876e-01
   9.4000000e-01   2.3075696e-01  -1.0924650e+00   9.5590690e-01  -1.0621188e-01  -1.8207750e-01  -4.0967438e-01
   9.4166667e-01   2.0532285e-01  -1.8207750e-01  -2.5794313e-01  -4.0967438e-01  -1.7752557e+00  -4.0967438e-01
   9.4333333e-01   1.8142859e-01   1.2138500e-01  -2.6856432e+00  -3.0346251e-02  -6.3727127e-01  -1.1683307e+00
   9.4500000e-01   3.4641982e-02  -6.3727127e-01  -1.6993900e+00   1.0317725e+00   1.2593694e+00  -1.3200619e+00
   9.4666667e-01   2.8660809e-02  -4.0967438e-01   1.2138500e-01   5.7657876e-01   5.0071314e-01  -1.0621188e-01
   9.4833333e-01   2.3965851e-02   1.2138500e-01   1.4111007e+00  -2.5794313e-01   6.5244439e-01   1.2138500e-01
   9.5000000e-01   2.0445675e-02   1.0317725e+00   5.7657876e-01  -3.3380876e-01  -4.0967438e-01   8.8004127e-01
   9.5166667e-01   1.7982145e-02   5.7657876e-01   2.0180257e+00  -4.0967438e-01   2.1697569e+00   1.2593694e+00
   9.5333333e-01   1.6452378e-02   2.7311626e-01   2.0180257e+00  -1.0165994e+00   2.5490851e+00   1.9421600e+00
   9.5500000e-01   3.7853675e-03  -1.2441963e+00  -2.5794313e-01  -4.8554001e-01  -1.2441963e+00   1.7145632e+00
   9.5666667e-01   4.0232293e-03  -1.0621188e-01   1.2593694e+00  -6.3727127e-01  -2.4580463e+00  -6.3727127e-01
   9.5833333e-01   4.1793917e-03  -2.5794313e-01   1.6386975e+00   3.4898188e-01  -1.0924650e+00  -1.5476588e+00
   9.6000000e-01   4.2479495e-03  -5.6140564e-01  -2.5794313e-01   7.2831002e-01  -1.1683307e+00  -7.8900252e-01
   9.6166667e-01   4.2247826e-03   4.2484751e-01  -2.3821807e+00   5.0071314e-01  -6.3727127e-01  -1.6235244e+00
   9.6333333e-01   4.1076976e-03  -4.8554001e-01  -6.3727127e-01   6.5244439e-01   1.2138500e-01   2.7311626e-01
   9.6500000e-01   3.8965319e-03   2.7311626e-01  -2.1545838e+00   5.0071314e-01   2.7311626e-01   4.5519376e-02
   9.6666667e-01   3.5932162e-03   1.1076382e+00  -1.0165994e+00   1.2138500e-01   1.7145632e+00   1.0317725e+00
   9.6833333e-01   3.2017941e-03  -1.0621188e-01  -8.6486815e-01  -2.5794313e-01   1.0317725e+00   1.4869663e+00
   9.7000000e-01   2.7283964e-03  -4.8554001e-01  -3.0346251e-02  -7.1313689e-01  -8.6486815e-01  -3.3380876e-01
   9.7166667e-01   2.1811704e-03  -3.0346251e-02   9.5590690e-01  -1.0621188e-01  -1.8207750e-01  -1.7752557e+00
   9.7333333e-01   1.5701658e-03   8.0417564e-01  -7.8900252e-01   4.2484751e-01   1.9421600e+00   7.2831002e-01
   9.7500000e-01   9.0717672e-04   3.4898188e-01   4.2484751e-01   2.7311626e-01  -2.5794313e-01  -1.1683307e+00
   9.7666667e-01   2.0554296e-04  -7.1313689e-01   4.2484751e-01   2.7311626e-01   1.2138500e-01  -5.6140564e-01
   9.7833333e-01  -6.5324385e-04   5.7657876e-01   2.5490851e+00   8.8004127e-01   9.5590690e-01   2.7311626e-01
   9.8000000e-01  -1.5562565e-03  -1.8207750e-01   8.8004127e-01  -9.4073377e-01  -4.8554001e-01  -1.8207750e-01
   9.8166667e-01  -2.4290769e-03  -1.8207750e-01  -1.2441963e+00  -1.8207750e-01   1.1076382e+00   8.8004127e-01
   9.8333333e-01  -3.2534974e-03   1.2593694e+00   1.7904288e+00  -1.8207750e-01   5.0071314e-01   1.4111007e+00
   9.8500000e-01  -4.0119083e-03  -1.1683307e+00   4.2484751e-01  -4.0967438e-01   1.1835038e+00   1.1835038e+00
   9.8666667e-01  -4.6875876e-03  -5.6140564e-01   2.7311626e-01   5.0071314e-01  -7.8900252e-01  -7.8900252e-01
   9.8833333e-01  -5.2649782e-03  -6.3727127e-01  -3.0346251e-02   5.7657876e-01  -3.1408369e+00  -2.3063151e+00
   9.9000000e-01  -5.7299537e-03   1.2138500e-01   1.2138500e-01   5.7657876e-01   7.2831002e-01   2.7311626e-01
   9.9166667e-01  -6.0700643e-03   8.0417564e-01  -7.1313689e-01  -3.0346251e-02   6.5244439e-01   1.3352350e+00
   9.9333333e-01  -6.2747605e-03  -1.0621188e-01  -1.0924650e+00  -4.0967438e-01  -2.6097776e+00  -4.0967438e-01
   9.9500000e-01  -6.3355934e-03   9.5590690e-01  -4.0967438e-01   2.7311626e-01   6.5244439e-01   2.7311626e-01
   9.9666667e-01  -6.2463834e-03  -1.0621188e-01  -2.0028525e+00   4.2484751e-01  -7.8900252e-01   8.0417564e-01
   9.9833333e-01  -6.0033579e-03  -1.0924650e+00  -1.4717932e+00  -4.0967438e-01  -7.1313689e-01  -3.0346251e-02
   1.0000000e+00  -5.6052526e-03  -8.6486815e-01  -3.3380876e-01  -1.0924650e+00   3.4898188e-01   4.5519376e-02
   1.0016667e+00  -5.0533741e-03   9.5590690e-01  -8.6486815e-01  -4.0967438e-01   2.0180257e+00  -2.4580463e+00
   1.0033333e+00  -4.3516223e-03   8.0417564e-01   5.0071314e-01  -1.0621188e-01   1.7145632e+00   1.6386975e+00
   1.0050000e+00  -3.5064680e-03  -2.5794313e-01   7.2831002e-01   3.4898188e-01  -2.4580463e+00  -1.0621188e-01
   1.0066667e+00  -2.5268871e-03  -3.3380876e-01   1.1076382e+00   7.2831002e-01  -1.1683307e+00  -2.0787182e+00
   1.0083333e+00  -1.4242479e-03   4.2484751e-01   2.1697569e+00   8.8004127e-01   7.2831002e-01   6.5244439e-01
   1.0100000e+00  -2.1215308e-04  -3.0346251e-02   1.6386975e+00   4.5519376e-02   1.6386975e+00   2.5490851e+00
   1.0116667e+00   1.0937649e-03   1.2138500e-01  -1.4717932e+00  -2.5794313e-01  -2.5794313e-01  -1.0621188e-01
   1.0133333e+00   2.4281603e-03   8.8004127e-01   5.7657876e-01   4.2484751e-01   8.0417564e-01   1.0317725e+00
   1.0150000e+00   3.7102132e-03   1.2138500e-01   1.0317725e+00   6.5244439e-01  -1.9269869e+00  -1.9269869e+00
   1.0166667e+00   5.0468057e-03   4.2484751e-01   1.5628319e+00   5.7657876e-01   4.5519376e-02  -2.0787182e+00
   1.0183333e+00   6.4186657e-03  -1.8207750e-01  -1.0621188e-01  -4.8554001e-01   1.9725063e-01   6.5244439e-01
   1.0200000e+00   7.8055755e-03  -1.0165994e+00   4.2484751e-01  -1.4717932e+00   5.7657876e-01   2.0938913e+00
   1.0216667e+00   9.1868388e-03   1.2138500e-01   5.7657876e-01  -1.7752557e+00   4.2484751e-01   7.2831002e-01
   1.0233333e+00   1.0541780e-02   2.7311626e-01  -5.6140564e-01   4.2484751e-01  -5.6140564e-01  -1.3959275e+00
   1.0250000e+00   1.1850265e-02   4.2484751e-01  -1.0165994e+00   1.9725063e-01  -7.1313689e-01  -3.5201651e+00
   1.0266667e+00   1.3093239e-02  -4.8554001e-01  -3.5960307e+00   8.0417564e-01   1.0317725e+00  -2.3821807e+00
   1.0283333e+00   1.4253264e-02  -1.0924650e+00  -2.5339119e+00   2.5490851e+00   3.4898188e-01   1.5628319e+00
   1.0300000e+00   1.5315051e-02  -1.1683307e+00   1.4111007e+00  -4.0967438e-01  -2.4580463e+00  -1.8207750e-01
   1.0316667e+00   1.6265968e-02   1.7904288e+00  -3.3380876e-01   1.9725063e-01  -3.0346251e-02  -2.6856432e+00
   1.0333333e+00   1.7096529e-02   8.0417564e-01  -2.5794313e-01  -3.0346251e-02  -4.0967438e-01  -3.5201651e+00
   1.0350000e+00   1.7800833e-02   1.0317725e+00   1.2138500e-01   2.7311626e-01   7.2831002e-01   3.4594726e+00
   1.0366667e+00   1.8376966e-02   5.7657876e-01  -7.8900252e-01  -3.0346251e-02  -9.4073377e-01   3.9146663e+00
   1.0383333e+00   1.8827323e-02   1.2138500e-01  -3.3380876e-01  -2.5794313e-01  -2.7615088e+00   1.2593694e+00
   1.0400000e+00   1.9158894e-02  -8.6486815e-01  -5.6140564e-01  -3.0346251e-02   4.5974570e+00   1.7904288e+00
   1.0416667e+00   1.9383451e-02   1.9725063e-01   1.7904288e+00  -5.6140564e-01   1.0317725e+00  -2.7615088e+00
   1.0433333e+00   1.9517663e-02   1.0317725e+00   7.2831002e-01  -1.0621188e-01  -1.3200619e+00  -7.8900252e-01
   1.0450000e+00   1.9583137e-02  -1.0165994e+00  -4.0967438e-01  -3.3380876e-01   2.0938913e+00   4.6733226e+00
   1.0466667e+00   1.9606354e-02  -1.5476588e+00  -7.8900252e-01   5.0071314e-01   4.5519376e-02   3.4898188e-01
   1.0483333e+00   1.9618531e-02  -7.8900252e-01   1.9725063e-01   1.1835038e+00   8.8004127e-01  -2.3821807e+00
   1.0500000e+00   1.9606712e-02  -1.8207750e-01  -6.3727127e-01  -1.3200619e+00  -7.8900252e-01  -3.3380876e-01
   1.0516667e+00   1.9652810e-02  -7.8900252e-01   2.2456226e+00  -4.0967438e-01  -2.9132401e+00  -6.3727127e-01
   1.0533333e+00   1.9809533e-02   8.8004127e-01   3.4594726e+00   1.1076382e+00  -1.9269869e+00   8.8004127e-01
   1.0550000e+00   2.0124676e-02  -2.5794313e-01  -4.8554001e-01   1.3352350e+00   5.7657876e-01   6.1147695e+00
   1.0566667e+00   2.0648742e-02  -1.2441963e+00   9.5590690e-01  -2.9891057e+00   1.9725063e-01  -1.8207750e-01
   1.0583333e+00   2.1434324e-02  -2.3821807e+00  -2.5339119e+00  -1.3959275e+00  -2.0028525e+00  -3.3684338e+00
   1.0600000e+00   3.3440880e-01  -1.0924650e+00  -1.1683307e+00   4.5519376e-02   1.9421600e+00   2.1697569e+00
   1.0616667e+00   3.5035147e-01   5.0071314e-01  -8.6486815e-01   1.0317725e+00  -1.3200619e+00  -4.2788214e+00
   1.0633333e+00   3.6593350e-01   6.5244439e-01  -1.4717932e+00   1.7145632e+00   1.0317725e+00   3.4594726e+00
   1.0650000e+00   3.8107390e-01   1.7145632e+00   1.0317725e+00   1.2138500e-01   2.9284132e+00   1.5628319e+00
   1.0666667e+00   3.9569592e-01   3.4898188e-01  -2.5794313e-01   2.7311626e-01  -2.6097776e+00  -3.9753588e+00
   1.0683333e+00   4.0972791e-01   6.5244439e-01  -4.2029557e+00  -2.5794313e-01   1.8662944e+00  -3.0346251e-02
   1.0700000e+00   4.2310411e-01   5.0071314e-01  -1.3959275e+00   8.0417564e-01   7.2831002e-01   4.2484751e-01
   1.0716667e+00   4.3572895e-01   1.4111007e+00  -4.8554001e-01   4.2484751e-01   1.9725063e-01  -3.0346251e-02
   1.0733333e+00   4.4758352e-01   4.2484751e-01   1.0317725e+00  -4.0967438e-01   2.7311626e-01   9.5590690e-01
   1.0750000e+00   4.6881777e-01   2.7311626e-01   2.3214882e+00   4.5519376e-02  -2.0028525e+00  -1.0924650e+00
   1.0766667e+00   4.7813701e-01  -1.0621188e-01   1.1835038e+00   6.5244439e-01   5.7657876e-01  -2.5794313e-01
   1.0783333e+00   4.8656566e-01  -3.3380876e-01   8.8004127e-01  -1.8207750e-01  -7.8900252e-01  -3.2167026e+00
   1.0800000e+00   4.9409616e-01  -4.8554001e-01  -6.3727127e-01   1.9725063e-01  -1.8207750e-01   1.5628319e+00
   1.0816667e+00   5.0073010e-01   1.5628319e+00   1.8662944e+00   9.5590690e-01  -6.3727127e-01  -1.0621188e-01
   1.0833333e+00   5.0647818e-01  -3.0346251e-02  -1.8207750e-01   4.5519376e-02  -1.7752557e+00  -1.9269869e+00
   1.0850000e+00   5.1135982e-01   4.5519376e-02  -3.0346251e-02  -3.3380876e-01  -3.3380876e-01   1.2593694e+00
   1.0866667e+00   5.1540293e-01  -1.5476588e+00  -4.8554001e-01  -4.0967438e-01   4.5519376e-02   1.8662944e+00
   1.0883333e+00   5.1864343e-01  -1.2441963e+00  -3.0346251e-02   1.2138500e-01   5.0071314e-01   5.0071314e-01
   1.0900000e+00   5.2112461e-01  -1.0165994e+00  -1.7752557e+00  -1.0165994e+00   8.8004127e-01   5.7657876e-01
   1.0916667e+00   5.2289649e-01  -1.3200619e+00  -3.0649713e+00  -2.5794313e-01  -7.8900252e-01  -4.2029557e+00
   1.0933333e+00   5.2401519e-01   2.0180257e+00  -4.8554001e-01   3.4898188e-01   1.2138500e-01  -4.8554001e-01
   1.0950000e+00   5.2454191e-01   1.9725063e-01   2.0180257e+00   5.7657876e-01   1.3352350e+00   3.0042788e+00
   1.0966667e+00   5.2454223e-01   1.2138500e-01   1.7904288e+00   7.2831002e-01   1.6386975e+00   1.1835038e+00
   1.0983333e+00   5.2408508e-01   1.3352350e+00   3.4898188e-01  -3.0346251e-02   2.7311626e-01   2.0180257e+00
   1.1000000e+00   5.2324177e-01   1.2593694e+00   2.6249507e+00   2.7311626e-01  -5.6140564e-01  -2.5794313e-01
   1.1016667e+00   5.2208504e-01   1.2138500e-01   1.1835038e+00  -4.0967438e-01  -4.8554001e-01   1.4111007e+00
   1.1033333e+00   5.2068803e-01  -6.3727127e-01  -1.6235244e+00  -6.3727127e-01  -1.0621188e-01   1.9725063e-01
   1.1050000e+00   5.1910197e-01   8.0417564e-01  -1.6993900e+00  -1.0621188e-01  -1.6993900e+00  -3.8236276e+00
   1.1066667e+00   5.1739989e-01  -7.1313689e-01  -2.2304494e+00  -1.0924650e+00  -3.3380876e-01   5.7657876e-01
   1.1083333e+00   5.1566587e-01  -2.8373744e+00   2.7311626e-01   4.5519376e-02   1.2138500e-01  -8.6486815e-01
   1.1100000e+00   5.1396567e-01  -1.6235244e+00   1.5628319e+00  -3.0346251e-02   5.7657876e-01  -1.8207750e-01
   1.1116667e+00   5.1236090e-01   3.4898188e-01   1.7904288e+00   3.4898188e-01   1.2138500e-01   8.8004127e-01
   1.1133333e+00   5.1090813e-01   8.0417564e-01   5.0071314e-01   6.5244439e-01   2.7311626e-01   9.5590690e-01
   1.1150000e+00   5.0965815e-01   3.4898188e-01  -5.6140564e-01   1.9725063e-01  -8.6486815e-01  -7.1313689e-01
   1.1166667e+00   5.0865532e-01   9.5590690e-01  -5.6140564e-01   1.2138500e-01  -6.3727127e-01  -1.2441963e+00
   1.1183333e+00   5.0793694e-01   1.1835038e+00  -1.0621188e-01  -1.8207750e-01   1.2138500e-01   4.5519376e-02
   1.1200000e+00   5.0753280e-01   1.1835038e+00  -7.8900252e-01   1.9725063e-01  -1.0165994e+00  -2.3063151e+00
   1.1216667e+00   5.0746472e-01  -1.0621188e-01   8.0417564e-01  -1.8207750e-01   9.5590690e-01   2.3214882e+00
   1.1233333e+00   5.0774629e-01  -1.0621188e-01  -2.5794313e-01  -4.0967438e-01   6.5244439e-01   5.7657876e-01
   1.1250000e+00   5.0838272e-01  -6.3727127e-01  -4.0967438e-01   2.7311626e-01   1.5628319e+00  -9.4073377e-01
   1.1266667e+00   5.0937067e-01  -1.0924650e+00  -2.5339119e+00   3.4898188e-01   4.5519376e-02   1.0317725e+00
   1.1283333e+00   5.1069838e-01   1.2593694e+00  -4.8554001e-01   4.2484751e-01  -1.8207750e-01   1.7904288e+00
   1.1300000e+00   5.1234580e-01   1.9725063e-01   1.1835038e+00  -3.3380876e-01  -7.8900252e-01   3.4898188e-01
   1.1316667e+00   5.1428480e-01   7.2831002e-01   5.0071314e-01  -1.8207750e-01  -6.3727127e-01  -3.2167026e+00
   1.1333333e+00   5.1647958e-01   1.9725063e-01  -6.3727127e-01   1.9725063e-01   3.4898188e-01   1.2138500e-01
   1.1350000e+00   5.1888709e-01  -3.0346251e-02  -1.0165994e+00  -1.8207750e-01  -4.8554001e-01   2.6249507e+00
   1.1366667e+00   5.2145767e-01  -4.0967438e-01  -2.5339119e+00  -5.6140564e-01   3.4898188e-01   1.0317725e+00
   1.1383333e+00   5.2413558e-01  -1.0621188e-01  -1.3200619e+00   1.9725063e-01  -1.0621188e-01   4.5519376e-02
   1.1400000e+00   5.2685588e-01   1.2593694e+00   2.4732194e+00   7.2831002e-01   3.4898188e-01  -1.8207750e-01
   1.1416667e+00   5.2953125e-01  -7.8900252e-01   1.8662944e+00  -1.0621188e-01  -7.8900252e-01  -2.4580463e+00
   1.1433333e+00   5.3211551e-01  -8.6486815e-01   1.0317725e+00  -3.3380876e-01  -2.0787182e+00   2.0180257e+00
   1.1450000e+00   5.3453749e-01  -1.0924650e+00   1.1835038e+00  -5.6140564e-01   1.7904288e+00   3.3836070e+00
   1.1466667e+00   5.3672441e-01  -7.8900252e-01  -3.3380876e-01   3.4898188e-01   1.4111007e+00  -1.3200619e+00
   1.1483333e+00   5.3860279e-01   8.8004127e-01  -4.8554001e-01   7.2831002e-01   5.0071314e-01  -3.2167026e+00
   1.1500000e+00   5.3943921e-01   8.8004127e-01  -3.3380876e-01   1.1835038e+00  -7.1313689e-01  -3.3380876e-01
   1.1516667e+00   5.3724609e-01   2.7311626e-01  -1.2441963e+00  -3.0346251e-02  -3.0346251e-02   1.7904288e+00
   1.1533333e+00   5.3424600e-01   1.9725063e-01  -4.0967438e-01  -3.0346251e-02   4.5519376e-02  -2.1545838e+00
   1.1550000e+00   5.3040050e-01   3.4898188e-01   4.1422632e+00  -1.8207750e-01  -3.0346251e-02   9.5590690e-01
   1.1566667e+00   5.2567875e-01   1.0317725e+00   1.4111007e+00  -1.8207750e-01   2.0180257e+00   2.9284132e+00
   1.1583333e+00   5.2005792e-01  -8.6486815e-01   4.5519376e-02  -2.5794313e-01   1.5628319e+00  -2.5794313e-01
   1.1600000e+00   5.1352361e-01  -1.8207750e-01   1.3352350e+00   1.2138500e-01  -2.5794313e-01   9.5590690e-01
   1.1616667e+00   5.0607007e-01   5.0071314e-01   5.0071314e-01  -1.0621188e-01  -1.3959275e+00   2.7311626e-01
   1.1633333e+00   4.9770032e-01   1.2138500e-01  -1.6993900e+00   1.2138500e-01  -1.3200619e+00  -1.6235244e+00
   1.1650000e+00   4.8842630e-01   1.3352350e+00  -8.6486815e-01   4.2484751e-01  -1.8207750e-01  -5.6140564e-01
   1.1666667e+00   4.7826871e-01  -1.1683307e+00  -1.2441963e+00  -4.8554001e-01  -6.3727127e-01  -1.0621188e-01
   1.1683333e+00   4.6722987e-01  -6.3727127e-01  -1.7752557e+00  -3.3380876e-01  -5.6140564e-01   1.9725063e-01
   1.1700000e+00   4.5536028e-01  -8.6486815e-01  -1.1683307e+00   6.5244439e-01   1.9725063e-01   1.9725063e-01
   1.1716667e+00   4.4271661e-01   1.9725063e-01   1.7904288e+00   6.5244439e-01   5.7657876e-01  -1.0165994e+00
   1.1733333e+00   4.2935314e-01  -1.6235244e+00   1.0317725e+00  -1.8207750e-01   4.2484751e-01  -5.6444026e+00
   1.1750000e+00   4.1533135e-01   8.8004127e-01   5.7657876e-01  -1.0621188e-01   1.7904288e+00   2.6249507e+00
   1.1766667e+00   2.5778805e-01   1.4869663e+00  -4.0967438e-01  -4.0967438e-01  -6.3727127e-01   4.5519376e-02
   1.1783333e+00   2.7940436e-01   1.1835038e+00  -8.6486815e-01  -3.0346251e-02  -7.8900252e-01   2.3214882e+00
   1.1800000e+00   3.0241165e-01  -2.0028525e+00   1.9725063e-01  -2.5794313e-01   1.9725063e-01   9.5590690e-01
   1.1816667e+00   3.2670442e-01   3.4898188e-01   4.5519376e-02  -3.0346251e-02  -1.0621188e-01  -7.8900252e-01
   1.1833333e+00   3.5216358e-01  -4.0967438e-01  -1.0165994e+00  -3.3380876e-01  -4.8554001e-01  -7.1313689e-01
   1.1850000e+00   3.7865778e-01  -5.6140564e-01   1.2138500e-01  -1.8207750e-01   6.5244439e-01  -3.3380876e-01
   1.1866667e+00   4.0604495e-01   1.2138500e-01  -3.0346251e-02   3.4898188e-01   2.4732194e+00   1.8662944e+00
   1.1883333e+00   4.3417402e-01   4.5519376e-02   1.4869663e+00   1.9725063e-01   2.0180257e+00   1.4869663e+00
   1.1900000e+00   4.6288661e-01  -1.8207750e-01  -3.3380876e-01  -5.6140564e-01  -5.6140564e-01  -2.5794313e-01
   1.1916667e+00   4.9201904e-01  -3.0346251e-02  -1.3959275e+00  -2.5794313e-01  -2.9891057e+00  -6.3727127e-01
   1.1933333e+00   5.2140418e-01   8.0417564e-01  -7.8900252e-01   2.7311626e-01  -1.1683307e+00  -6.3727127e-01
   1.1950000e+00   5.5087349e-01   4.2484751e-01   8.8004127e-01  -3.0346251e-02   5.0071314e-01  -1.0165994e+00
   1.1966667e+00   5.8025899e-01   5.0071314e-01   2.1697569e+00   4.2484751e-01   1.9421600e+00  -1.3200619e+00
   1.1983333e+00   6.0939524e-01  -1.4717932e+00  -1.4717932e+00   5.7657876e-01   1.1835038e+00  -2.6097776e+00
   1.2000000e+00   6.3812123e-01  -1.1683307e+00  -2.3821807e+00   2.7311626e-01  -7.1313689e-01  -2.3063151e+00
   1.2016667e+00   6.6628221e-01  -7.8900252e-01   4.5519376e-02  -1.0621188e-01  -1.6993900e+00   1.2138500e-01
   1.2033333e+00   6.9373143e-01   1.2138500e-01   6.5244439e-01   4.2484751e-01  -4.8554001e-01  -7.1313689e-01
   1.2050000e+00   7.2033171e-01   3.4898188e-01   1.2138500e-01   2.7311626e-01  -5.6140564e-01   1.7904288e+00
   1.2066667e+00   7.4595683e-01   1.7904288e+00   2.2456226e+00   4.2484751e-01   1.3352350e+00   5.7657876e-01
   1.2083333e+00   7.7049288e-01   1.1835038e+00   1.2138500e-01  -7.8900252e-01   1.3352350e+00  -3.3380876e-01
   1.2100000e+00   7.9363688e-01  -3.0346251e-02  -1.1683307e+00  -1.0924650e+00   1.2138500e-01   2.2456226e+00
   1.2116667e+00   8.1549057e-01   4.5519376e-02  -1.0924650e+00  -3.0346251e-02  -6.3727127e-01   3.4594726e+00
   1.2133333e+00   8.3598646e-01  -4.0967438e-01  -1.3200619e+00   3.4898188e-01  -3.3380876e-01  -1.0924650e+00
   1.2150000e+00   8.5507305e-01  -4.8554001e-01   1.2593694e+00   3.4898188e-01  -1.5476588e+00  -3.2925682e+00
   1.2166667e+00   8.7271495e-01   5.0071314e-01   1.9725063e-01   8.0417564e-01  -2.3821807e+00  -1.0621188e-01
   1.2183333e+00   8.8889284e-01  -4.8554001e-01   1.9725063e-01  -7.1313689e-01   4.2484751e-01  -1.2441963e+00
   1.2200000e+00   9.0360316e-01  -1.9269869e+00   1.1076382e+00   1.2138500e-01   1.3352350e+00   2.7766819e+00
   1.2216667e+00   9.1685754e-01  -4.8554001e-01   4.5519376e-02  -3.0346251e-02   8.0417564e-01  -1.2441963e+00
   1.2233333e+00   9.2868206e-01   2.4732194e+00   1.2593694e+00   5.7657876e-01   9.5590690e-01   1.9725063e-01
   1.2250000e+00   9.3911636e-01  -4.8554001e-01   2.7311626e-01   1.9725063e-01   2.7311626e-01   6.5244439e-01
   1.2266667e+00   9.4821247e-01  -9.4073377e-01  -1.6235244e+00   1.2138500e-01   6.5244439e-01   5.7657876e-01
   1.2283333e+00   9.5603357e-01  -9.4073377e-01  -3.6718963e+00  -1.8207750e-01   4.2484751e-01   1.4869663e+00
   1.2300000e+00   9.6265256e-01   4.2484751e-01   8.0417564e-01   2.7311626e-01   1.1835038e+00  -3.0346251e-02
   1.2316667e+00   9.6815064e-01   5.0071314e-01   1.9421600e+00  -4.8554001e-01  -5.6140564e-01  -1.4717932e+00
   1.2333333e+00   9.7261566e-01  -2.5794313e-01   1.0317725e+00  -2.5794313e-01  -1.6993900e+00  -7.8900252e-01
   1.2350000e+00   9.7614057e-01   7.2831002e-01   2.2456226e+00   2.7311626e-01  -1.0621188e-01   8.8004127e-01
   1.2366667e+00   9.7882175e-01   1.2593694e+00   9.5590690e-01   4.2484751e-01   5.0071314e-01   6.5244439e-01
   1.2383333e+00   9.8075747e-01   8.0417564e-01   3.4898188e-01  -4.8554001e-01  -6.3727127e-01  -1.3200619e+00
   1.2400000e+00   9.8204622e-01  -9.4073377e-01  -2.5339119e+00  -4.8554001e-01  -1.0924650e+00  -1.4717932e+00
   1.2416667e+00   9.8278530e-01  -6.3727127e-01  -3.4442995e+00  -3.0346251e-02  -1.8207750e-01  -4.8554001e-01
   1.2433333e+00   9.8306937e-01  -2.5794313e-01   3.4898188e-01  -2.5794313e-01  -1.0621188e-01   5.0071314e-01
   1.2450000e+00   9.8288398e-01   9.5590690e-01   1.1076382e+00  -1.8207750e-01   7.2831002e-01   1.7145632e+00
   1.2466667e+00   9.8232750e-01  -7.1313689e-01   8.0417564e-01   8.0417564e-01   9.5590690e-01   1.0317725e+00
   1.2483333e+00   9.8155784e-01   7.2831002e-01   1.4869663e+00   4.2484751e-01   8.0417564e-01  -1.6235244e+00
   1.2500000e+00   9.8065196e-01  -5.6140564e-01   1.0317725e+00   6.5244439e-01  -1.8207750e-01  -1.3200619e+00
   1.2516667e+00   9.7967989e-01   1.6386975e+00   6.5244439e-01   1.2138500e-01   1.5628319e+00   1.3352350e+00
   1.2533333e+00   9.7870412e-01   3.4898188e-01   4.2484751e-01  -3.0346251e-02   6.5244439e-01   3.4898188e-01
   1.2550000e+00   9.7777923e-01  -1.0924650e+00  -2.0028525e+00  -1.8207750e-01  -2.0028525e+00  -3.3380876e-01
   1.2566667e+00   9.7695156e-01   4.2484751e-01  -1.8511213e+00   5.0071314e-01  -9.4073377e-01  -7.1313689e-01
   1.2583333e+00   9.7625908e-01   1.7904288e+00   8.0417564e-01   4.5519376e-02  -4.0967438e-01  -4.8554001e-01
   1.2600000e+00   9.7573146e-01   1.2593694e+00   5.0071314e-01   4.5519376e-02  -1.0621188e-01   1.2138500e-01
   1.2616667e+00   9.7539018e-01   3.4898188e-01  -2.8373744e+00  -1.0621188e-01   4.5519376e-02  -2.6856432e+00
   1.2633333e+00   9.7647105e-01   1.5628319e+00   1.4111007e+00   5.7657876e-01   1.3352350e+00   1.3352350e+00
   1.2650000e+00   9.7568028e-01   6.5244439e-01   1.8662944e+00  -1.8207750e-01  -3.0346251e-02   1.1076382e+00
   1.2666667e+00   9.7498174e-01   1.1835038e+00  -1.8207750e-01   1.9725063e-01   4.2484751e-01   1.4869663e+00
   1.2683333e+00   9.7438121e-01   9.5590690e-01  -1.0165994e+00  -1.8207750e-01  -3.0346251e-02  -7.1313689e-01
   1.2700000e+00   9.7388221e-01   1.3352350e+00   4.5519376e-02   2.7311626e-01   7.2831002e-01   5.0071314e-01
   1.2716667e+00   9.7348601e-01   1.1835038e+00   3.4898188e-01   2.7311626e-01   5.7657876e-01   7.2831002e-01
   1.2733333e+00   9.7319176e-01  -9.4073377e-01   8.0417564e-01  -2.5794313e-01  -1.6993900e+00  -2.3821807e+00
   1.2750000e+00   9.7299649e-01  -1.0621188e-01   2.7311626e-01  -3.3380876e-01  -6.3727127e-01  -8.6486815e-01
   1.2766667e+00   9.7289540e-01  -2.5794313e-01  -2.1545838e+00   1.9725063e-01   1.5628319e+00   1.0317725e+00
   1.2783333e+00   9.7288190e-01  -1.0924650e+00  -1.8207750e-01   8.0417564e-01   1.6386975e+00   2.6249507e+00
   1.2800000e+00   9.7294792e-01  -2.0028525e+00   1.7904288e+00  -3.0346251e-02   8.0417564e-01   1.6386975e+00
   1.2816667e+00   9.7308408e-01  -1.3200619e+00   1.2138500e-01   3.4898188e-01   1.9725063e-01  -2.5339119e+00
   1.2833333e+00   9.7327998e-01  -3.3380876e-01  -4.8554001e-01   1.2138500e-01   4.2484751e-01  -5.6140564e-01
   1.2850000e+00   9.7352434e-01  -9.4073377e-01   3.4898188e-01   5.7657876e-01  -2.5794313e-01   1.6386975e+00
   1.2866667e+00   9.7380543e-01  -1.1683307e+00  -2.5794313e-01   3.4898188e-01  -7.8900252e-01   7.2831002e-01
   1.2883333e+00   9.7411118e-01  -2.7615088e+00  -2.8373744e+00  -4.0967438e-01  -1.3200619e+00   1.0317725e+00
   1.2900000e+00   9.7437333e-01  -7.1313689e-01   1.9725063e-01   1.9725063e-01  -3.0346251e-02   8.0417564e-01
   1.2916667e+00   9.7448531e-01   4.5519376e-02   5.0071314e-01  -1.8207750e-01   1.2138500e-01   1.1835038e+00
   1.2933333e+00   9.7457306e-01  -1.8207750e-01   5.7657876e-01  -7.1313689e-01  -1.5476588e+00  -1.9269869e+00
   1.2950000e+00   9.7463008e-01  -3.0346251e-02   7.2831002e-01  -3.0346251e-02  -2.5794313e-01  -2.9132401e+00
   1.2966667e+00   9.7465141e-01  -1.2441963e+00   1.2138500e-01   3.4898188e-01  -6.3727127e-01  -3.2167026e+00
   1.2983333e+00   9.7463373e-01   1.9725063e-01  -1.2441963e+00   1.0317725e+00   6.5244439e-01  -6.3727127e-01
   1.3000000e+00   9.7457540e-01  -1.0621188e-01  -1.0924650e+00  -3.3380876e-01   2.7311626e-01   1.1835038e+00
   1.3016667e+00   9.7447647e-01  -1.3200619e+00   7.2831002e-01  -1.0621188e-01   1.5628319e+00   1.4869663e+00
   1.3033333e+00   9.7433868e-01  -3.3380876e-01   2.7008163e+00  -1.8207750e-01   1.4111007e+00   1.1076382e+00
   1.3050000e+00   9.7416528e-01  -9.4073377e-01   1.4111007e+00  -1.0621188e-01  -5.6140564e-01   1.1835038e+00
   1.3066667e+00   9.7396102e-01  -7.8900252e-01  -1.6993900e+00  -2.5794313e-01  -1.7752557e+00  -7.8900252e-01
   1.3083333e+00   9.7373194e-01   1.9725063e-01  -7.1313689e-01  -3.3380876e-01  -1.2441963e+00  -4.1270901e+00
   1.3100000e+00   9.7348509e-01   1.6386975e+00   1.0317725e+00  -1.0621188e-01   1.3352350e+00   3.4898188e-01
   1.3116667e+00   9.7322845e-01   1.7145632e+00  -1.0621188e-01   5.0071314e-01   1.5628319e+00   1.3352350e+00
   1.3133333e+00   9.7297056e-01   8.8004127e-01   4.5519376e-02   4.5519376e-02   1.2138500e-01   2.0180257e+00
   1.3150000e+00   9.7272033e-01   1.3352350e+00  -1.8207750e-01  -2.5794313e-01  -1.8207750e-01  -1.8207750e-01
   1.3166667e+00   9.7248675e-01  -3.0346251e-02  -7.8900252e-01  -4.8554001e-01  -1.0924650e+00  -5.6140564e-01
   1.3183333e+00   9.7227856e-01  -1.9269869e+00  -6.3727127e-01  -6.3727127e-01  -7.1313689e-01   6.5244439e-01
   1.3200000e+00   9.7210412e-01   3.4898188e-01  -4.8554001e-01  -1.0621188e-01  -4.8554001e-01  -3.0346251e-02
   1.3216667e+00   9.7197103e-01   5.7657876e-01   1.2138500e-01  -3.3380876e-01  -1.3200619e+00  -1.2441963e+00
   1.3233333e+00   9.7188596e-01   1.2138500e-01  -5.6140564e-01  -4.8554001e-01  -2.6856432e+00  -2.9132401e+00
   1.3250000e+00   9.7185449e-01   8.0417564e-01  -4.8554001e-01   4.2484751e-01  -4.0967438e-01  -1.0165994e+00
   1.3266667e+00   9.7170812e-01   5.0071314e-01   8.0417564e-01   3.4898188e-01   9.5590690e-01   7.2831002e-01
   1.3283333e+00   9.7157981e-01  -6.3727127e-01  -1.8207750e-01   4.2484751e-01   2.5490851e+00   2.3214882e+00
   1.3300000e+00   9.7150240e-01  -8.6486815e-01   5.7657876e-01   4.5519376e-02   1.7145632e+00   8.8004127e-01
   1.3316667e+00   9.7148035e-01   5.0071314e-01  -7.1313689e-01   5.0071314e-01   5.7657876e-01   4.5519376e-02
   1.3333333e+00   9.7151720e-01   5.0071314e-01  -6.3727127e-01  -2.5794313e-01  -1.0924650e+00   6.5244439e-01
   1.3350000e+00   9.7161546e-01   1.2593694e+00   1.7904288e+00  -1.8207750e-01  -5.6140564e-01  -1.8207750e-01
   1.3366667e+00   9.7177668e-01  -5.6140564e-01   4.2484751e-01  -3.3380876e-01  -4.0967438e-01  -5.6140564e-01
   1.3383333e+00   9.7200136e-01  -9.4073377e-01  -1.2441963e+00  -3.0346251e-02  -1.0621188e-01  -1.0924650e+00
   1.3400000e+00   9.7228907e-01   2.7311626e-01  -2.5794313e-01   1.9725063e-01   4.2484751e-01  -8.6486815e-01
   1.3416667e+00   9.7263833e-01   1.2593694e+00   1.9725063e-01  -3.0346251e-02   8.0417564e-01  -1.6235244e+00
   1.3433333e+00   9.7304676e-01   9.5590690e-01  -2.5794313e-01  -1.0621188e-01   7.2831002e-01   1.8662944e+00
   1.3450000e+00   9.7351106e-01  -7.8900252e-01   1.4111007e+00  -4.8554001e-01  -7.1313689e-01   2.3973538e+00
   1.3466667e+00   9.7402712e-01   6.5244439e-01   1.5628319e+00  -2.5794313e-01  -1.4717932e+00   4.5519376e-02
   1.3483333e+00   9.7459007e-01   6.5244439e-01   1.2138500e-01   5.7657876e-01  -4.0967438e-01  -3.0346251e-02
   1.3500000e+00   9.7519437e-01  -1.5476588e+00  -2.5794313e-01   8.8004127e-01  -2.5794313e-01  -1.0924650e+00
   1.3516667e+00   9.7583382e-01  -9.4073377e-01  -1.0621188e-01   1.1076382e+00  -2.5794313e-01  -4.8554001e-01
   1.3533333e+00   9.7650177e-01  -4.0967438e-01   7.2831002e-01   4.2484751e-01  -3.0346251e-02  -9.4073377e-01
   1.3550000e+00   9.7719113e-01   5.0071314e-01  -1.3959275e+00  -3.0346251e-02  -3.3380876e-01  -7.1313689e-01
   1.3566667e+00   9.7789444e-01  -5.6140564e-01  -2.4580463e+00   4.2484751e-01   1.3352350e+00   1.9725063e-01
   1.3583333e+00   9.7860407e-01   2.7311626e-01  -3.0346251e-02   4.2484751e-01   1.7145632e+00   6.5244439e-01
   1.3600000e+00   9.7931221e-01   5.7657876e-01   2.7311626e-01  -3.3380876e-01   5.7657876e-01  -3.3380876e-01
   1.3616667e+00   9.7992273e-01  -3.0346251e-02   8.8004127e-01  -4.8554001e-01  -8.6486815e-01  -2.5794313e-01
   1.3633333e+00   9.8038782e-01  -4.8554001e-01  -8.6486815e-01  -9.4073377e-01  -1.5476588e+00   1.5628319e+00
   1.3650000e+00   9.8081645e-01  -1.1683307e+00  -1.4717932e+00  -9.4073377e-01  -5.6140564e-01   1.1835038e+00
   1.3666667e+00   9.8120570e-01   2.6249507e+00   2.0938913e+00  -3.0346251e-02   4.2484751e-01   7.2831002e-01
   1.3683333e+00   9.8155359e-01   1.1835038e+00   8.8004127e-01  -1.0621188e-01  -8.6486815e-01   1.9725063e-01
   1.3700000e+00   9.8185914e-01   1.9725063e-01   1.1835038e+00   1.9725063e-01  -1.0165994e+00  -7.8900252e-01
   1.3716667e+00   9.8212232e-01  -1.7752557e+00   1.9725063e-01  -1.8207750e-01  -1.6993900e+00  -1.4717932e+00
   1.3733333e+00   9.8234408e-01  -1.4717932e+00  -2.1545838e+00   4.5519376e-02  -2.5794313e-01  -7.1313689e-01
   1.3750000e+00   9.8252627e-01   4.2484751e-01   1.9725063e-01   3.4898188e-01   1.1835038e+00  -1.8207750e-01
   1.3766667e+00   9.8267151e-01  -3.0346251e-02  -4.0967438e-01  -3.0346251e-02   3.4898188e-01  -1.3959275e+00
   1.3783333e+00   9.8278319e-01   1.1076382e+00   1.2138500e-01  -1.8207750e-01   1.1835038e+00   2.2456226e+00
   1.3800000e+00   9.8286525e-01   3.4898188e-01   8.8004127e-01  -4.0967438e-01   5.7657876e-01   5.7657876e-01
   1.3816667e+00   9.8292216e-01  -3.0346251e-02  -6.3727127e-01  -3.3380876e-01   1.9725063e-01  -1.6993900e+00
   1.3833333e+00   9.8295866e-01  -7.1313689e-01   1.2138500e-01   3.4898188e-01   6.5244439e-01  -1.0621188e-01
   1.3850000e+00   9.8297967e-01   4.5519376e-02   1.3352350e+00   6.5244439e-01   4.2484751e-01   2.1697569e+00
   1.3866667e+00   9.8299017e-01  -4.8554001e-01   5.0071314e-01  -4.8554001e-01  -4.8554001e-01   6.5244439e-01
   1.3883333e+00   9.8299494e-01  -5.6140564e-01   4.5519376e-02   2.7311626e-01   1.9725063e-01   9.5590690e-01
   1.3900000e+00   9.8299855e-01  -3.3380876e-01   4.2484751e-01   1.2138500e-01   1.9725063e-01   5.0071314e-01
   1.3916667e+00   9.8300508e-01   4.5519376e-02   1.4869663e+00   4.5519376e-02  -1.0621188e-01   2.7311626e-01
   1.3933333e+00   9.8301809e-01  -4.0967438e-01  -2.5794313e-01   3.4898188e-01  -1.8207750e-01  -4.8554001e-01
   1.3950000e+00   9.8304051e-01   6.5244439e-01  -1.8511213e+00   4.5519376e-02  -1.8207750e-01  -2.5794313e-01
   1.3966667e+00   9.8307448e-01   1.2593694e+00   1.9725063e-01   4.5519376e-02   5.7657876e-01  -2.5794313e-01
   1.3983333e+00   9.8290931e-01   2.3214882e+00   8.0417564e-01  -1.0621188e-01   1.1076382e+00   1.2138500e-01
   1.4000000e+00   9.8274437e-01   1.2593694e+00  -3.0346251e-02  -1.8207750e-01  -4.0967438e-01  -4.8554001e-01
   1.4016667e+00   9.8258351e-01  -4.0967438e-01  -5.6140564e-01  -1.8207750e-01  -1.0621188e-01   3.4898188e-01
   1.4033333e+00   9.8243024e-01  -1.0924650e+00  -5.6140564e-01  -2.5794313e-01   6.5244439e-01   6.5244439e-01
   1.4050000e+00   9.8228794e-01  -3.0346251e-02  -7.1313689e-01   3.4898188e-01   8.8004127e-01   5.0071314e-01
   1.4066667e+00   9.8215964e-01  -7.8900252e-01  -1.1683307e+00   3.4898188e-01  -1.6993900e+00  -3.3380876e-01
   1.4083333e+00   9.8204815e-01  -1.0621188e-01  -4.0967438e-01   8.8004127e-01  -1.2441963e+00  -1.5476588e+00
   1.4100000e+00   9.8195593e-01  -3.0346251e-02  -1.0621188e-01   4.5519376e-02  -7.1313689e-01  -1.4717932e+00
   1.4116667e+00   9.8188515e-01  -1.8207750e-01  -6.3727127e-01   2.7311626e-01  -4.0967438e-01  -6.3727127e-01
   1.4133333e+00   9.8183766e-01   3.4898188e-01  -1.4717932e+00   4.5519376e-02  -3.3380876e-01   4.5519376e-02
   1.4150000e+00   9.8183766e-01  -5.6140564e-01  -2.5794313e-01   3.4898188e-01   2.7311626e-01  -7.1313689e-01
