# Supplementary material for: Detecting Nasal Vowels in Speech Interfaces Based on Surface Electromyography
Source: PLoS One. 2015 Jun 12;10(6):e0127040. doi: 10.1371/journal.pone.0127040 (PMC4466523; doi:10.1371/journal.pone.0127040)
Supplement: S1 Data — (ZIP) [file pone.0127040.s001.zip › PLosOneData/aligned/CM/CM-vnp-en-r2-ALIGNED.txt]

   0.0000000e+00   1.2944934e-01  -1.8207750e-01  -4.0967438e-01  -2.5794313e-01  -1.2441963e+00  -7.1313689e-01
   1.6666667e-03   1.2337706e-01   5.0071314e-01   2.1697569e+00   2.7311626e-01   3.4898188e-01  -1.0621188e-01
   3.3333333e-03   1.2070852e-01  -3.0346251e-02  -1.6235244e+00  -1.8207750e-01   3.4898188e-01   5.0071314e-01
   5.0000000e-03   1.1830816e-01  -1.0165994e+00  -2.0028525e+00  -6.3727127e-01   5.7657876e-01  -1.1683307e+00
   6.6666667e-03   1.1603386e-01  -1.8207750e-01   2.3973538e+00  -1.8207750e-01  -4.8554001e-01   1.2138500e-01
   8.3333333e-03   1.1407479e-01   1.7904288e+00   2.8525476e+00  -2.5794313e-01   8.0417564e-01   1.8662944e+00
   1.0000000e-02   1.1244285e-01  -1.8207750e-01   2.8525476e+00  -7.8900252e-01  -1.6993900e+00  -4.0967438e-01
   1.1666667e-02   1.1114659e-01   4.5519376e-02   5.0071314e-01   4.2484751e-01   7.2831002e-01   7.2831002e-01
   1.3333333e-02   1.1019100e-01  -1.2441963e+00   1.6386975e+00   1.0317725e+00   1.3352350e+00   1.8662944e+00
   1.5000000e-02   1.0957753e-01   4.5519376e-02  -1.0924650e+00   1.2138500e-01   5.7657876e-01   4.5519376e-02
   1.6666667e-02   1.0930405e-01   6.5244439e-01  -1.8207750e-01   1.9725063e-01   4.5519376e-02   1.9725063e-01
   1.8333333e-02   1.0936490e-01   1.2138500e-01  -1.8207750e-01   4.5519376e-02  -1.0165994e+00  -1.1683307e+00
   2.0000000e-02   1.0975104e-01  -1.0621188e-01   5.7657876e-01   1.2138500e-01   3.4898188e-01  -4.0967438e-01
   2.1666667e-02   1.1045021e-01   4.2484751e-01   6.5244439e-01  -2.5794313e-01  -1.8207750e-01   5.0071314e-01
   2.3333333e-02   1.1144718e-01  -6.3727127e-01  -2.0787182e+00  -5.6140564e-01  -7.8900252e-01   1.2138500e-01
   2.5000000e-02   1.1272411e-01  -4.0967438e-01  -2.6097776e+00  -5.6140564e-01  -6.3727127e-01  -7.1313689e-01
   2.6666667e-02   1.1426077e-01   3.4898188e-01  -2.4580463e+00  -6.3727127e-01  -7.8900252e-01  -4.0967438e-01
   2.8333333e-02   1.1603499e-01  -4.0967438e-01  -1.4717932e+00   1.9725063e-01   3.4898188e-01  -3.0346251e-02
   3.0000000e-02   1.1802308e-01  -1.0621188e-01   1.9421600e+00   5.0071314e-01  -1.8207750e-01   4.5519376e-02
   3.1666667e-02   1.2020025e-01   8.0417564e-01   2.1697569e+00   4.2484751e-01  -7.8900252e-01  -3.2167026e+00
   3.3333333e-02   1.2254106e-01   4.2484751e-01   4.2484751e-01  -1.8207750e-01   5.7657876e-01  -6.3727127e-01
   3.5000000e-02   1.2501986e-01   4.2484751e-01  -1.0924650e+00   3.4898188e-01   1.0317725e+00   1.3352350e+00
   3.6666667e-02   1.2761131e-01  -1.0165994e+00   2.0180257e+00  -1.8207750e-01   1.2138500e-01  -1.0621188e-01
   3.8333333e-02   1.3029080e-01  -1.0165994e+00   2.1697569e+00   4.5519376e-02   1.1076382e+00   3.4898188e-01
   4.0000000e-02   1.3303491e-01  -6.3727127e-01  -3.3380876e-01  -7.1313689e-01   1.2138500e-01  -1.8207750e-01
   4.1666667e-02   1.3573572e-01  -7.1313689e-01  -3.5960307e+00  -1.8207750e-01  -1.4717932e+00  -1.8207750e-01
   4.3333333e-02   1.3841051e-01   3.4898188e-01   5.7657876e-01   5.0071314e-01   8.0417564e-01  -1.8207750e-01
   4.5000000e-02   1.4111207e-01   1.4111007e+00   9.5590690e-01  -1.0621188e-01   7.2831002e-01   1.2593694e+00
   4.6666667e-02   1.4382660e-01  -1.0621188e-01  -8.6486815e-01  -4.0967438e-01  -3.0346251e-02   1.1835038e+00
   4.8333333e-02   1.4654266e-01  -3.3380876e-01   1.1076382e+00   2.7311626e-01   4.5519376e-02   1.4869663e+00
   5.0000000e-02   1.4925140e-01  -6.3727127e-01   3.9905320e+00  -1.0621188e-01  -7.1313689e-01  -1.0621188e-01
   5.1666667e-02   1.5194689e-01   1.1076382e+00   1.7145632e+00   1.9725063e-01  -9.4073377e-01  -1.6993900e+00
   5.3333333e-02   1.5462633e-01   1.7145632e+00  -7.1313689e-01   7.2831002e-01  -3.3380876e-01  -2.9891057e+00
   5.5000000e-02   1.5729019e-01   6.5244439e-01  -1.1683307e+00   4.2484751e-01   3.4898188e-01  -1.8207750e-01
   5.6666667e-02   1.5994241e-01   2.0180257e+00  -1.6993900e+00  -1.0621188e-01  -3.0346251e-02   8.8004127e-01
   5.8333333e-02   1.6259040e-01   1.8662944e+00  -2.6097776e+00  -5.6140564e-01  -4.0967438e-01  -6.3727127e-01
   6.0000000e-02   1.6524511e-01   7.2831002e-01  -1.8511213e+00  -1.0621188e-01  -3.3380876e-01   1.6386975e+00
   6.1666667e-02   1.6792098e-01   1.9421600e+00   2.9284132e+00   6.5244439e-01  -3.0346251e-02   6.5244439e-01
   6.3333333e-02   1.7063583e-01   1.2593694e+00   1.7904288e+00   5.0071314e-01   1.9725063e-01  -8.6486815e-01
   6.5000000e-02   1.7341070e-01   4.5519376e-02  -2.3821807e+00  -3.0346251e-02   1.2138500e-01  -5.6140564e-01
   6.6666667e-02   1.7626962e-01  -1.3200619e+00  -1.9269869e+00  -3.3380876e-01  -4.8554001e-01  -5.6140564e-01
   6.8333333e-02   1.7923940e-01  -1.3200619e+00   9.5590690e-01   1.2138500e-01   7.2831002e-01  -5.6140564e-01
   7.0000000e-02   1.8234918e-01  -3.3380876e-01   8.8004127e-01  -1.0165994e+00  -1.8207750e-01   7.2831002e-01
   7.1666667e-02   1.8563020e-01  -3.2167026e+00   4.2484751e-01  -4.8554001e-01   7.2831002e-01   1.9725063e-01
   7.3333333e-02   1.8911528e-01  -2.0787182e+00   2.2456226e+00  -1.0621188e-01   1.7904288e+00   2.3973538e+00
   7.5000000e-02   1.9283840e-01  -2.4580463e+00   2.7311626e-01   5.7657876e-01   1.9421600e+00   5.7657876e-01
   7.6666667e-02   1.9681238e-01  -1.0165994e+00   4.5519376e-02   8.0417564e-01  -2.5794313e-01  -1.7752557e+00
   7.8333333e-02   2.0097397e-01  -2.2304494e+00  -1.5476588e+00   1.9725063e-01  -1.8511213e+00  -1.2441963e+00
   8.0000000e-02   2.0549826e-01  -1.8207750e-01  -1.1683307e+00   2.7311626e-01  -1.6993900e+00  -3.3380876e-01
   8.1666667e-02   2.1041994e-01  -4.8554001e-01   1.1076382e+00  -5.6140564e-01  -5.6140564e-01   5.0071314e-01
   8.3333333e-02   2.1577160e-01   2.0180257e+00   1.8662944e+00   1.2138500e-01   8.8004127e-01   6.5244439e-01
   8.5000000e-02   2.2158324e-01   2.7008163e+00   4.5519376e-02   8.0417564e-01   2.0938913e+00   1.2593694e+00
   8.6666667e-02   2.2788175e-01   1.4111007e+00  -1.3959275e+00   6.5244439e-01   1.2138500e-01   9.5590690e-01
   8.8333333e-02   2.3469067e-01  -3.3380876e-01  -1.4717932e+00  -1.0621188e-01  -2.1545838e+00  -3.3380876e-01
   9.0000000e-02   2.4202969e-01  -9.4073377e-01   1.1076382e+00   1.9725063e-01  -1.0924650e+00  -1.6235244e+00
   9.1666667e-02   2.4991444e-01  -2.4580463e+00   7.2831002e-01   1.9725063e-01  -1.8207750e-01  -2.9132401e+00
   9.3333333e-02   2.5835616e-01  -1.0924650e+00   1.2593694e+00   8.8004127e-01   8.8004127e-01  -1.3200619e+00
   9.5000000e-02   2.6736159e-01  -1.5476588e+00  -2.5794313e-01  -2.5794313e-01   6.5244439e-01   1.2138500e-01
   9.6666667e-02   2.7693271e-01  -1.9269869e+00  -2.0787182e+00  -6.3727127e-01   1.2138500e-01   1.6386975e+00
   9.8333333e-02   2.8706675e-01   1.1835038e+00  -1.2441963e+00   1.0317725e+00   2.7766819e+00   3.2318757e+00
   1.0000000e-01   2.9775603e-01   1.8662944e+00  -1.3200619e+00  -1.8207750e-01   2.7766819e+00   1.9421600e+00
   1.0166667e-01   3.0898810e-01   2.0938913e+00  -1.4717932e+00  -5.6140564e-01  -7.8900252e-01  -6.3727127e-01
   1.0333333e-01   3.2074571e-01  -5.6140564e-01  -1.2441963e+00  -5.6140564e-01  -1.8511213e+00  -2.5794313e-01
   1.0500000e-01   3.3300698e-01   1.0317725e+00   3.1560101e+00  -6.3727127e-01  -1.0165994e+00   1.3352350e+00
   1.0666667e-01   3.4574557e-01  -1.1683307e+00   3.8388007e+00  -1.8207750e-01  -1.1683307e+00   6.5244439e-01
   1.0833333e-01   3.5893085e-01  -3.0346251e-02   2.1697569e+00   7.2831002e-01  -1.6993900e+00  -2.9891057e+00
   1.1000000e-01   3.7252825e-01  -1.8207750e-01   1.1076382e+00   7.2831002e-01  -1.6993900e+00  -3.4442995e+00
   1.1166667e-01   3.8649950e-01   5.0071314e-01  -2.0028525e+00   7.2831002e-01   1.6386975e+00  -1.3200619e+00
   1.1333333e-01   4.0069876e-01  -1.0924650e+00  -3.0346251e-02   4.2484751e-01   3.3836070e+00  -3.0346251e-02
   1.1500000e-01   4.1516139e-01  -7.1313689e-01   7.2831002e-01  -6.3727127e-01   2.7008163e+00   8.0417564e-01
   1.1666667e-01   4.2988610e-01   1.9421600e+00   2.7311626e-01  -2.5794313e-01   5.7657876e-01   7.2831002e-01
   1.1833333e-01   4.4482441e-01   7.2831002e-01  -7.1313689e-01   4.5519376e-02  -3.2925682e+00  -3.3380876e-01
   1.2000000e-01   4.5992548e-01  -2.0028525e+00  -2.0028525e+00  -3.3380876e-01  -4.2029557e+00  -1.0924650e+00
   1.2166667e-01   4.7513666e-01   4.2484751e-01  -3.4442995e+00   3.4898188e-01   1.2593694e+00   8.8004127e-01
   1.2333333e-01   4.9040408e-01   1.9421600e+00  -3.0346251e-02   1.2138500e-01   3.8388007e+00   2.2456226e+00
   1.2500000e-01   5.0567319e-01  -9.4073377e-01  -1.4717932e+00  -4.8554001e-01  -6.3727127e-01   1.1076382e+00
   1.2666667e-01   5.2088937e-01  -1.0165994e+00   1.0317725e+00   1.9725063e-01  -1.6993900e+00   8.0417564e-01
   1.2833333e-01   5.3599852e-01   9.5590690e-01   3.1560101e+00   5.0071314e-01   1.3352350e+00  -1.4717932e+00
   1.3000000e-01   5.5094760e-01   6.5244439e-01   1.9725063e-01  -3.3380876e-01  -8.6486815e-01  -1.8207750e-01
   1.3166667e-01   5.6568528e-01   1.9421600e+00  -9.4073377e-01  -1.0621188e-01  -3.5960307e+00   1.1076382e+00
   1.3333333e-01   5.8016240e-01   1.0317725e+00   1.9725063e-01   2.7311626e-01  -2.1545838e+00  -2.3821807e+00
   1.3500000e-01   5.9433249e-01  -2.5339119e+00   2.2456226e+00   2.7311626e-01   1.2138500e-01  -2.4580463e+00
   1.3666667e-01   6.0815226e-01  -1.3959275e+00   1.6386975e+00  -3.0346251e-02   7.2831002e-01   4.5519376e-02
   1.3833333e-01   6.2158203e-01  -7.1313689e-01   1.9725063e-01  -1.0621188e-01   1.9421600e+00   1.9725063e-01
   1.4000000e-01   6.3458605e-01  -5.6140564e-01  -2.5794313e-01  -3.3380876e-01   1.1835038e+00   5.0071314e-01
   1.4166667e-01   6.4713286e-01  -7.8900252e-01  -3.0346251e-02  -6.3727127e-01  -6.3727127e-01   1.1835038e+00
   1.4333333e-01   6.5919556e-01   1.6386975e+00  -1.2441963e+00   7.2831002e-01   6.5244439e-01   5.7657876e-01
   1.4500000e-01   6.7075194e-01  -1.0165994e+00  -7.8900252e-01   5.0071314e-01   5.7657876e-01  -7.1313689e-01
   1.4666667e-01   6.8178473e-01   1.9725063e-01  -1.5476588e+00  -1.0621188e-01  -3.0346251e-02   1.2138500e-01
   1.4833333e-01   6.9223917e-01   4.2484751e-01   2.3214882e+00   2.7311626e-01   1.9725063e-01   1.9725063e-01
   1.5000000e-01   7.0205696e-01   4.5519376e-02  -7.8900252e-01   2.7311626e-01   1.4869663e+00   1.0317725e+00
   1.5166667e-01   7.1134969e-01  -5.6140564e-01  -3.2167026e+00   5.0071314e-01   1.4111007e+00   6.5244439e-01
   1.5333333e-01   7.8233585e-01   5.7657876e-01   1.7145632e+00   7.2831002e-01   5.7657876e-01  -7.1313689e-01
   1.5500000e-01   7.8652517e-01   1.0317725e+00   2.3973538e+00  -1.8207750e-01  -1.9269869e+00  -9.4073377e-01
   1.5666667e-01   7.9046277e-01   1.9725063e-01  -1.0621188e-01  -2.5794313e-01  -6.3727127e-01   2.0180257e+00
   1.5833333e-01   7.9418059e-01  -9.4073377e-01   1.2593694e+00  -3.3380876e-01   4.5519376e-02   1.8662944e+00
   1.6000000e-01   7.9771025e-01   4.2484751e-01  -1.0621188e-01   1.2138500e-01  -3.3380876e-01  -1.4717932e+00
   1.6166667e-01   8.1632423e-01  -4.0967438e-01  -5.0374776e+00   4.2484751e-01  -1.0165994e+00  -3.3684338e+00
   1.6333333e-01   8.1921257e-01   1.2138500e-01   1.5628319e+00   5.0071314e-01  -1.1683307e+00  -1.8511213e+00
   1.6500000e-01   8.2509033e-01  -7.8900252e-01   2.6249507e+00   5.7657876e-01   1.9725063e-01  -1.0924650e+00
   1.6666667e-01   8.2810109e-01  -1.6993900e+00  -4.0967438e-01  -1.0621188e-01   2.7311626e-01  -5.6140564e-01
   1.6833333e-01   8.3116750e-01   6.5244439e-01  -1.0165994e+00  -3.3380876e-01   1.0317725e+00   1.1076382e+00
   1.7000000e-01   8.3429050e-01   2.3973538e+00  -1.0924650e+00  -2.5794313e-01   1.9725063e-01   5.7657876e-01
   1.7166667e-01   8.3746731e-01  -1.0621188e-01  -2.5794313e-01   1.9725063e-01   6.5244439e-01   9.5590690e-01
   1.7333333e-01   8.4069157e-01  -4.0967438e-01   7.2831002e-01   1.9725063e-01   8.8004127e-01   2.4732194e+00
   1.7500000e-01   8.4395357e-01   6.5244439e-01   1.2593694e+00  -7.8900252e-01  -7.1313689e-01   8.8004127e-01
   1.7666667e-01   8.4724057e-01   2.7311626e-01   1.4869663e+00  -3.0346251e-02   4.5519376e-02   4.5519376e-02
   1.7833333e-01   8.5053708e-01   1.4869663e+00  -5.6140564e-01   1.0317725e+00   6.5244439e-01  -1.8207750e-01
   1.8000000e-01   8.5382527e-01   5.7657876e-01   5.7657876e-01   4.2484751e-01   1.4869663e+00   2.7311626e-01
   1.8166667e-01   8.5708533e-01   1.2138500e-01   1.2138500e-01  -3.3380876e-01   3.4898188e-01   2.7311626e-01
   1.8333333e-01   8.6029592e-01  -4.0967438e-01  -2.5794313e-01  -9.4073377e-01  -1.8511213e+00  -3.3380876e-01
   1.8500000e-01   8.6343465e-01  -1.1683307e+00  -1.8511213e+00   2.7311626e-01  -1.5476588e+00  -1.0621188e-01
   1.8666667e-01   8.6647850e-01  -6.3727127e-01   5.0071314e-01   3.4898188e-01   1.9725063e-01  -1.0621188e-01
   1.8833333e-01   8.6940435e-01  -9.4073377e-01   5.0071314e-01  -1.0621188e-01   5.0071314e-01   4.5519376e-02
   1.9000000e-01   8.7218943e-01   1.9725063e-01   4.5519376e-02  -1.8207750e-01   5.0071314e-01   9.5590690e-01
   1.9166667e-01   8.7481179e-01  -4.8554001e-01  -7.1313689e-01  -4.0967438e-01  -3.0346251e-02   1.2138500e-01
   1.9333333e-01   8.7719166e-01   1.5628319e+00  -5.6140564e-01  -2.5794313e-01  -1.8207750e-01  -1.1683307e+00
   1.9500000e-01   8.7930403e-01   8.0417564e-01   1.1835038e+00   5.0071314e-01  -3.0346251e-02   5.0071314e-01
   1.9666667e-01   8.8121751e-01  -4.8554001e-01   3.4898188e-01   1.2138500e-01  -7.8900252e-01  -6.3727127e-01
   1.9833333e-01   8.8291861e-01  -7.8900252e-01  -1.7752557e+00   5.0071314e-01   7.2831002e-01  -1.8207750e-01
   2.0000000e-01   8.8439604e-01  -7.8900252e-01   1.7145632e+00   8.8004127e-01   2.7311626e-01  -4.0967438e-01
   2.0166667e-01   8.8564099e-01  -4.0967438e-01   2.7766819e+00   1.0317725e+00  -3.3380876e-01  -2.0787182e+00
   2.0333333e-01   8.8664750e-01  -6.3727127e-01   7.2831002e-01   2.7311626e-01   1.2138500e-01  -7.1313689e-01
   2.0500000e-01   8.8741266e-01   6.5244439e-01  -1.8207750e-01  -1.0621188e-01   1.2593694e+00   8.0417564e-01
   2.0666667e-01   8.8793691e-01   8.0417564e-01  -7.1313689e-01  -3.0346251e-02   2.5490851e+00   8.8004127e-01
   2.0833333e-01   8.8822407e-01   4.5519376e-02   4.2484751e-01   3.4898188e-01   1.7904288e+00   6.5244439e-01
   2.1000000e-01   8.8828155e-01  -2.5794313e-01   5.0071314e-01  -2.5794313e-01  -2.1545838e+00   5.7657876e-01
   2.1166667e-01   8.8812028e-01  -2.5794313e-01   5.0071314e-01  -3.0346251e-02  -1.3200619e+00  -2.5794313e-01
   2.1333333e-01   8.8775466e-01  -8.6486815e-01  -3.8236276e+00  -1.0621188e-01  -8.6486815e-01   1.9725063e-01
   2.1500000e-01   8.8720249e-01   1.9725063e-01  -2.4580463e+00  -3.0346251e-02   4.5519376e-02  -3.3380876e-01
   2.1666667e-01   8.8648467e-01  -1.4717932e+00  -5.6140564e-01  -6.3727127e-01  -3.0346251e-02  -1.0621188e-01
   2.1833333e-01   8.8562497e-01  -2.0028525e+00  -2.3063151e+00  -6.3727127e-01  -4.8554001e-01  -3.3380876e-01
   2.2000000e-01   8.8464962e-01  -1.0621188e-01  -3.7477620e+00   4.5519376e-02  -4.0967438e-01   1.5628319e+00
   2.2166667e-01   8.8358690e-01   5.0071314e-01   2.3973538e+00   5.7657876e-01   1.2138500e-01   1.9421600e+00
   2.2333333e-01   8.8246662e-01   1.2593694e+00   5.6595758e+00   8.8004127e-01   5.0071314e-01  -4.8554001e-01
   2.2500000e-01   8.8131955e-01   1.0317725e+00   3.2318757e+00  -1.0621188e-01   5.0071314e-01  -1.6993900e+00
   2.2666667e-01   8.8017680e-01   1.0317725e+00  -3.0346251e-02  -1.0621188e-01  -2.5794313e-01  -2.5339119e+00
   2.2833333e-01   8.7906913e-01   1.0317725e+00  -2.2304494e+00   5.0071314e-01  -7.1313689e-01  -9.4073377e-01
   2.3000000e-01   8.7792215e-01   5.7657876e-01   1.9421600e+00   4.2484751e-01   8.0417564e-01   1.0317725e+00
   2.3166667e-01   8.7688331e-01  -1.7752557e+00  -4.0967438e-01  -3.3380876e-01   1.9725063e-01   4.2484751e-01
   2.3333333e-01   8.7597890e-01  -3.5201651e+00   1.1076382e+00  -4.8554001e-01  -6.3727127e-01   4.5519376e-02
   2.3500000e-01   8.7523141e-01  -1.0165994e+00   1.9725063e-01  -1.8207750e-01   7.2831002e-01   8.8004127e-01
   2.3666667e-01   8.7465885e-01   1.9725063e-01  -4.0967438e-01  -3.3380876e-01   1.4869663e+00   1.9421600e+00
   2.3833333e-01   8.7427408e-01   1.2593694e+00   1.2138500e-01  -3.3380876e-01   9.5590690e-01   1.7145632e+00
   2.4000000e-01   8.7408426e-01  -4.8554001e-01  -1.4717932e+00  -1.0165994e+00  -2.0787182e+00   7.2831002e-01
   2.4166667e-01   8.7409029e-01   6.5244439e-01  -1.9269869e+00  -4.0967438e-01  -2.6856432e+00  -8.6486815e-01
   2.4333333e-01   8.7428637e-01   1.6386975e+00  -1.8207750e-01   7.2831002e-01   8.0417564e-01  -1.0924650e+00
   2.4500000e-01   8.7465967e-01   2.9284132e+00   1.4869663e+00   8.0417564e-01   1.4869663e+00  -4.8554001e-01
   2.4666667e-01   8.7518998e-01  -3.0346251e-02  -8.6486815e-01   4.2484751e-01   8.0417564e-01  -4.0967438e-01
   2.4833333e-01   8.7584966e-01   6.5244439e-01  -5.6140564e-01   1.1076382e+00  -2.5794313e-01  -4.8554001e-01
   2.5000000e-01   8.7660351e-01  -7.1313689e-01  -5.6140564e-01   1.1076382e+00  -1.3200619e+00  -2.0787182e+00
   2.5166667e-01   8.7740887e-01  -8.6486815e-01   2.0180257e+00   1.1076382e+00  -4.0967438e-01  -2.3821807e+00
   2.5333333e-01   8.7821574e-01   1.3352350e+00   3.0801444e+00   5.0071314e-01  -3.3380876e-01  -1.6993900e+00
   2.5500000e-01   8.7896717e-01   2.3214882e+00   8.8004127e-01   4.5519376e-02   7.2831002e-01   1.0317725e+00
   2.5666667e-01   8.7959962e-01  -1.0621188e-01   2.7311626e-01  -7.1313689e-01   8.8004127e-01   1.4111007e+00
   2.5833333e-01   8.8004356e-01  -6.3727127e-01  -4.8554001e-01  -7.8900252e-01  -4.0967438e-01  -4.8554001e-01
   2.6000000e-01   8.8022406e-01  -1.0165994e+00  -1.7752557e+00  -7.8900252e-01   5.7657876e-01   9.5590690e-01
   2.6166667e-01   8.8006163e-01   7.2831002e-01   2.7311626e-01  -1.3200619e+00   6.5244439e-01   3.1560101e+00
   2.6333333e-01   8.7947305e-01  -3.0346251e-02  -1.0621188e-01  -7.8900252e-01   6.5244439e-01   1.4869663e+00
   2.6500000e-01   8.7833873e-01  -5.6140564e-01  -4.0967438e-01   4.2484751e-01   9.5590690e-01  -1.8207750e-01
   2.6666667e-01   8.7658571e-01  -1.2441963e+00  -1.1683307e+00   1.1076382e+00  -3.3380876e-01  -1.7752557e+00
   2.6833333e-01   8.7415327e-01  -2.5794313e-01  -1.0165994e+00   5.0071314e-01  -4.0967438e-01   4.2484751e-01
   2.7000000e-01   8.7095414e-01  -4.0967438e-01  -1.0621188e-01   4.5519376e-02  -6.3727127e-01   4.2484751e-01
   2.7166667e-01   8.6690263e-01   1.9725063e-01  -4.0967438e-01   1.9725063e-01  -2.5794313e-01   3.4898188e-01
   2.7333333e-01   8.6191593e-01  -3.0346251e-02   2.7311626e-01   1.2138500e-01   3.4898188e-01   1.2138500e-01
   2.7500000e-01   8.5591529e-01  -1.0165994e+00   5.0071314e-01  -4.0967438e-01  -1.0621188e-01  -7.1313689e-01
   2.7666667e-01   8.4882741e-01  -7.1313689e-01  -7.8900252e-01  -4.0967438e-01  -1.0621188e-01   1.7904288e+00
   2.7833333e-01   8.4058563e-01  -8.6486815e-01  -1.0165994e+00  -1.1683307e+00   4.5519376e-02   1.6386975e+00
   2.8000000e-01   8.3113115e-01   5.7657876e-01  -2.7615088e+00  -8.6486815e-01   2.7311626e-01  -1.7752557e+00
   2.8166667e-01   8.2041416e-01   5.0071314e-01  -4.0967438e-01   8.0417564e-01   8.0417564e-01  -2.3063151e+00
   2.8333333e-01   8.0839492e-01  -7.8900252e-01   2.1697569e+00   4.2484751e-01  -1.0924650e+00  -4.8554001e-01
   2.8500000e-01   7.9504464e-01  -7.8900252e-01   1.1076382e+00   6.5244439e-01  -4.8554001e-01   9.5590690e-01
   2.8666667e-01   7.8034639e-01   9.5590690e-01   1.1076382e+00   7.2831002e-01   1.7904288e+00   6.5244439e-01
   2.8833333e-01   7.6429571e-01   1.3352350e+00   1.1835038e+00   1.9725063e-01   1.2138500e-01   1.9725063e-01
   2.9000000e-01   7.4690118e-01   1.0317725e+00   2.1697569e+00   2.7311626e-01  -1.0621188e-01  -3.0346251e-02
   2.9166667e-01   7.2818475e-01   2.0180257e+00   1.3352350e+00   8.0417564e-01   7.2831002e-01   1.9421600e+00
   2.9333333e-01   7.0818197e-01   5.7657876e-01  -1.3200619e+00  -1.2441963e+00   1.0317725e+00   8.0417564e-01
   2.9500000e-01   6.8694200e-01  -1.1683307e+00  -2.3821807e+00  -1.4717932e+00  -1.1683307e+00  -6.3727127e-01
   2.9666667e-01   6.6452736e-01  -7.1313689e-01  -3.8236276e+00  -2.5794313e-01  -1.0165994e+00   1.1835038e+00
   2.9833333e-01   6.4101369e-01   3.4898188e-01   2.1697569e+00   5.7657876e-01  -1.3200619e+00  -4.8554001e-01
   3.0000000e-01   6.1648330e-01  -6.3727127e-01   2.0938913e+00   1.2138500e-01  -5.6140564e-01  -1.5476588e+00
   3.0166667e-01   5.9100944e-01  -3.0346251e-02  -2.5794313e-01  -3.3380876e-01  -1.8207750e-01  -2.7615088e+00
   3.0333333e-01   5.6473953e-01  -7.1313689e-01  -1.5476588e+00  -4.8554001e-01   2.6249507e+00  -1.9269869e+00
   3.0500000e-01   5.3779450e-01   1.9725063e-01  -1.6235244e+00   4.5519376e-02  -1.2441963e+00   9.5590690e-01
   3.0666667e-01   5.1030371e-01  -1.1683307e+00   1.7904288e+00   5.7657876e-01  -1.2441963e+00   2.8525476e+00
   3.0833333e-01   4.8240368e-01  -6.3727127e-01   3.0042788e+00  -3.0346251e-02  -4.0967438e-01   1.1835038e+00
   3.1000000e-01   4.5423652e-01   4.5519376e-02   4.0663976e+00   3.4898188e-01  -1.3200619e+00  -4.5822839e+00
   3.1166667e-01   4.2594846e-01  -6.3727127e-01   2.5490851e+00   5.0071314e-01   2.2456226e+00   1.5628319e+00
   3.1333333e-01   3.9768822e-01   1.0317725e+00  -4.0967438e-01   4.5519376e-02  -1.0165994e+00   2.8525476e+00
   3.1500000e-01   3.6960533e-01   1.2593694e+00  -3.0649713e+00  -2.5794313e-01   1.1835038e+00   4.9767851e+00
   3.1666667e-01   3.4184842e-01  -1.0924650e+00  -2.5339119e+00  -1.0165994e+00   3.4898188e-01  -1.0621188e-01
   3.1833333e-01   3.1456356e-01  -3.0346251e-02  -4.0967438e-01  -2.5794313e-01  -1.0621188e-01  -2.3821807e+00
   3.2000000e-01   2.8789252e-01  -7.1313689e-01   5.0071314e-01  -5.6140564e-01  -1.6235244e+00  -3.9753588e+00
   3.2166667e-01   2.6197122e-01  -4.8554001e-01  -2.3063151e+00   1.2138500e-01  -4.8554001e-01  -3.2925682e+00
   3.2333333e-01   2.3692811e-01   9.5590690e-01  -3.2925682e+00  -1.8207750e-01   1.9725063e-01   2.0938913e+00
   3.2500000e-01   2.1288272e-01  -3.3380876e-01  -5.6140564e-01   2.7311626e-01   1.5628319e+00   2.2456226e+00
   3.2666667e-01   1.8994431e-01  -1.0621188e-01  -1.4717932e+00   1.2138500e-01  -3.0346251e-02   1.0317725e+00
   3.2833333e-01   1.6821070e-01  -1.1683307e+00   1.7904288e+00   3.4898188e-01   1.3352350e+00   1.2593694e+00
   3.3000000e-01   1.4776715e-01  -4.0967438e-01   1.2593694e+00  -1.8207750e-01  -3.0346251e-02  -4.0967438e-01
   3.3166667e-01   1.2868550e-01  -4.8554001e-01   4.2484751e-01  -1.0621188e-01  -6.3727127e-01  -3.5960307e+00
   3.3333333e-01   1.1102346e-01  -1.0924650e+00   2.3214882e+00  -3.0346251e-02  -3.1408369e+00  -2.5339119e+00
   3.3500000e-01   9.4824078e-02  -4.8554001e-01   1.0317725e+00   1.2138500e-01   4.5519376e-02   2.4732194e+00
   3.3666667e-01   8.0085749e-02   1.1076382e+00   1.4869663e+00   3.4898188e-01   1.0317725e+00   2.4732194e+00
   3.3833333e-01   6.6839684e-02   5.7657876e-01  -2.7615088e+00  -3.0346251e-02   5.7657876e-01   2.7311626e-01
   3.4000000e-01   5.5096504e-02   8.0417564e-01  -1.6235244e+00   2.7311626e-01  -9.4073377e-01  -3.2167026e+00
   3.4166667e-01   4.4840277e-02   9.5590690e-01   1.3352350e+00   1.2138500e-01   4.5519376e-02   1.1835038e+00
   3.4333333e-01   3.6040904e-02  -1.5476588e+00   1.2138500e-01  -7.1313689e-01  -4.8554001e-01   1.3352350e+00
   3.4500000e-01   2.8654804e-02  -1.1683307e+00  -8.6486815e-01  -3.0346251e-02   1.9725063e-01   1.5628319e+00
   3.4666667e-01   2.2625767e-02   7.2831002e-01   2.2456226e+00  -5.6140564e-01   4.5519376e-02  -4.0967438e-01
   3.4833333e-01   1.7885975e-02   5.7657876e-01   1.9421600e+00  -1.8207750e-01   1.5628319e+00  -2.3063151e+00
   3.5000000e-01   1.4357167e-02  -1.0621188e-01   7.2831002e-01  -2.5794313e-01  -2.7615088e+00  -2.6097776e+00
   3.5166667e-01   1.1951920e-02  -6.3727127e-01  -8.6486815e-01   7.2831002e-01  -6.3727127e-01   2.0180257e+00
   3.5333333e-01   1.0575044e-02   5.7657876e-01  -1.8207750e-01   7.2831002e-01   6.5244439e-01   1.0317725e+00
   3.5500000e-01   1.0125041e-02  -8.6486815e-01   1.1835038e+00   1.9725063e-01  -5.6140564e-01  -2.5794313e-01
   3.5666667e-01   1.0495643e-02   1.1076382e+00   1.2593694e+00   3.4898188e-01   7.2831002e-01   1.9725063e-01
   3.5833333e-01   1.1577360e-02   1.9725063e-01  -1.0165994e+00  -3.0346251e-02   1.3352350e+00  -1.1683307e+00
   3.6000000e-01   1.3259048e-02   2.7311626e-01  -3.2167026e+00   7.2831002e-01  -4.8554001e-01  -5.6140564e-01
   3.6166667e-01   1.5429461e-02  -9.4073377e-01  -1.3200619e+00   1.9725063e-01  -3.3380876e-01   9.5590690e-01
   3.6333333e-01   1.7978753e-02   4.5519376e-02  -1.6993900e+00  -5.6140564e-01  -1.3959275e+00  -7.8900252e-01
   3.6500000e-01   2.0799930e-02   9.5590690e-01  -4.8554001e-01  -4.0967438e-01  -1.8207750e-01  -4.0967438e-01
   3.6666667e-01   2.3790204e-02  -1.8207750e-01  -6.3727127e-01   1.2138500e-01   1.6386975e+00   1.1076382e+00
   3.6833333e-01   2.6852258e-02  -9.4073377e-01   3.4898188e-01   2.7311626e-01   2.0180257e+00  -3.0346251e-02
   3.7000000e-01   2.9895371e-02  -2.5339119e+00  -7.1313689e-01   4.2484751e-01   1.3352350e+00   1.3352350e+00
   3.7166667e-01   3.2810594e-02  -6.3727127e-01  -1.0621188e-01  -6.3727127e-01  -3.0649713e+00   1.2138500e-01
   3.7333333e-01   3.5481464e-02   1.7145632e+00   2.0938913e+00  -5.6140564e-01  -2.3821807e+00  -7.1313689e-01
   3.7500000e-01   3.7906579e-02   1.0317725e+00  -2.8373744e+00  -5.6140564e-01   1.4111007e+00  -1.7752557e+00
   3.7666667e-01   4.0031871e-02  -7.8900252e-01   2.0938913e+00  -3.0346251e-02   3.5353382e+00  -1.7752557e+00
   3.7833333e-01   4.1813498e-02  -7.1313689e-01   3.3836070e+00   4.5519376e-02   1.1835038e+00   3.7629351e+00
   3.8000000e-01   4.3218006e-02  -8.6486815e-01   2.1697569e+00  -1.8207750e-01  -5.5685370e+00  -1.4717932e+00
   3.8166667e-01   4.4222311e-02   7.2831002e-01  -3.0346251e-02   8.8004127e-01  -2.9132401e+00  -1.0924650e+00
   3.8333333e-01   4.4813506e-02   1.5628319e+00   4.2484751e-01   5.7657876e-01   8.8004127e-01   4.5519376e-02
   3.8500000e-01   4.4988509e-02  -2.5794313e-01   4.5519376e-02   1.2138500e-01   5.7657876e-01  -9.4073377e-01
   3.8666667e-01   4.4753547e-02  -7.8900252e-01  -1.8207750e-01  -3.0346251e-02   5.7657876e-01  -6.3727127e-01
   3.8833333e-01   4.4123510e-02  -1.0165994e+00  -1.9269869e+00  -2.5794313e-01  -1.8207750e-01  -1.8207750e-01
   3.9000000e-01   4.3121168e-02  -6.3727127e-01  -7.1313689e-01   1.9725063e-01   3.4898188e-01   1.0317725e+00
   3.9166667e-01   4.1776284e-02   5.0071314e-01  -8.6486815e-01   2.7311626e-01   1.6386975e+00   1.9725063e-01
   3.9333333e-01   4.0124643e-02   1.4111007e+00   5.0071314e-01  -2.5794313e-01   1.3352350e+00   2.7311626e-01
   3.9500000e-01   3.8206993e-02   2.0938913e+00   2.0180257e+00  -1.0621188e-01   1.3352350e+00   1.2593694e+00
   3.9666667e-01   3.6067969e-02   2.5490851e+00  -1.0621188e-01   3.4898188e-01  -3.0346251e-02  -4.8554001e-01
   3.9833333e-01   3.3754960e-02   3.4898188e-01  -5.6140564e-01  -4.0967438e-01  -1.8207750e-01  -6.3727127e-01
   4.0000000e-01   3.1316992e-02  -1.2441963e+00  -2.0028525e+00   1.2138500e-01  -1.6993900e+00  -5.6140564e-01
   4.0166667e-01   2.8803614e-02  -2.5794313e-01  -9.4073377e-01  -4.8554001e-01   4.5519376e-02   5.0071314e-01
   4.0333333e-01   2.6263838e-02  -1.0621188e-01   2.3214882e+00   1.2138500e-01   2.5490851e+00  -1.0621188e-01
   4.0500000e-01   2.3745117e-02  -2.4580463e+00   3.4898188e-01  -2.5794313e-01   2.2456226e+00   1.7145632e+00
   4.0666667e-01   2.1292411e-02  -6.3727127e-01   8.0417564e-01  -7.1313689e-01   4.2484751e-01   1.4111007e+00
   4.0833333e-01   1.8791704e-02  -2.5794313e-01   1.9725063e-01  -6.3727127e-01   1.9725063e-01   8.0417564e-01
   4.1000000e-01   1.6400036e-02  -1.5476588e+00  -1.0165994e+00   4.5519376e-02  -8.6486815e-01  -7.8900252e-01
   4.1166667e-01   1.4178724e-02   1.4869663e+00  -1.2441963e+00   6.5244439e-01  -9.4073377e-01  -4.8554001e-01
   4.1333333e-01   1.2159387e-02   1.0317725e+00  -2.3821807e+00   1.2138500e-01  -4.7340151e+00  -3.3684338e+00
   4.1500000e-01   1.0368539e-02  -1.9269869e+00  -1.6235244e+00  -4.8554001e-01  -4.5064182e+00  -2.3063151e+00
   4.1666667e-01   8.8272765e-03  -3.2925682e+00  -2.7615088e+00  -2.5794313e-01  -2.0787182e+00  -7.1313689e-01
   4.1833333e-01   7.5510901e-03  -3.0346251e-02   1.5628319e+00   1.1076382e+00   3.1560101e+00   1.2593694e+00
   4.2000000e-01   6.5497823e-03   1.4869663e+00   5.5837101e+00   1.0317725e+00   3.0801444e+00   3.4898188e-01
   4.2166667e-01   5.8274990e-03   1.9725063e-01   1.5628319e+00   6.5244439e-01   6.5244439e-01  -4.8554001e-01
   4.2333333e-01   1.2655564e-02   2.0938913e+00   1.3352350e+00   4.2484751e-01  -7.8900252e-01  -4.8554001e-01
   4.2500000e-01   1.3975423e-02   3.4898188e-01  -3.0346251e-02  -3.0346251e-02  -1.1683307e+00   1.5628319e+00
   4.2666667e-01   1.5184300e-02  -4.0967438e-01  -2.0787182e+00  -1.0621188e-01  -4.0967438e-01  -3.0346251e-02
   4.2833333e-01   1.6214438e-02  -3.0346251e-02  -3.0649713e+00   1.9725063e-01   1.5628319e+00  -1.1683307e+00
   4.3000000e-01   1.7163483e-02   1.9725063e-01   1.2138500e-01   2.7311626e-01   1.9421600e+00  -4.8554001e-01
   4.3166667e-01   1.8009318e-02  -2.5794313e-01   4.2484751e-01  -1.7752557e+00   4.5519376e-02   1.2593694e+00
   4.3333333e-01   1.8732908e-02  -4.0967438e-01   5.0071314e-01  -1.3200619e+00  -1.4717932e+00   3.6870695e+00
   4.3500000e-01   1.9318601e-02   1.3352350e+00   1.9421600e+00   8.8004127e-01   2.6249507e+00   2.4732194e+00
   4.3666667e-01   1.9754349e-02   1.4869663e+00   1.4869663e+00   8.8004127e-01   3.9146663e+00  -8.6486815e-01
   4.3833333e-01   2.0031841e-02   8.0417564e-01   1.2138500e-01   1.1076382e+00   1.3352350e+00  -2.0028525e+00
   4.4000000e-01   2.0146551e-02  -1.0621188e-01  -7.1313689e-01   8.0417564e-01  -3.9753588e+00  -3.3684338e+00
   4.4166667e-01   2.0097698e-02  -1.2441963e+00  -2.0028525e+00  -3.3380876e-01  -4.0512245e+00  -2.5339119e+00
   4.4333333e-01   1.9888140e-02  -3.0346251e-02  -1.6993900e+00  -2.5794313e-01  -1.1683307e+00  -1.0621188e-01
   4.4500000e-01   1.9524169e-02  -3.1408369e+00  -2.4580463e+00  -1.2441963e+00  -1.4717932e+00   5.7657876e-01
   4.4666667e-01   1.9015258e-02  -1.7752557e+00  -2.3063151e+00  -3.3380876e-01  -1.0621188e-01   9.5590690e-01
   4.4833333e-01   1.8373725e-02   8.8004127e-01   1.2138500e-01   4.5519376e-02   1.1835038e+00   1.7145632e+00
   4.5000000e-01   1.7614361e-02   6.5244439e-01  -3.0346251e-02   5.0071314e-01   2.3973538e+00   4.2484751e-01
   4.5166667e-01   1.6754005e-02   1.2593694e+00   3.0042788e+00   1.2593694e+00   2.2456226e+00  -4.8554001e-01
   4.5333333e-01   1.5811086e-02  -2.5794313e-01   3.5353382e+00   8.0417564e-01  -7.1313689e-01  -3.0346251e-02
   4.5500000e-01   1.4889462e-03   4.2484751e-01   1.4111007e+00   2.7311626e-01  -2.4580463e+00  -1.2441963e+00
   4.5666667e-01   1.4013583e-03   6.5244439e-01  -2.5794313e-01   4.2484751e-01  -1.0621188e-01  -1.9269869e+00
   4.5833333e-01   1.4370108e-03   1.3352350e+00  -2.0787182e+00  -4.0967438e-01   1.2593694e+00  -1.1683307e+00
   4.6000000e-01   1.5874757e-03   1.2138500e-01   1.0317725e+00  -3.0346251e-02   1.1835038e+00  -1.0621188e-01
   4.6166667e-01   3.6428621e-03  -7.8900252e-01   1.4111007e+00  -1.8207750e-01   5.7657876e-01   1.1835038e+00
   4.6333333e-01   4.2125445e-03  -1.0924650e+00   3.3077413e+00  -1.8207750e-01   2.9284132e+00   2.8525476e+00
   4.6500000e-01   4.7974210e-03  -3.3380876e-01   2.0180257e+00  -3.3380876e-01   9.5590690e-01   1.1076382e+00
   4.6666667e-01   5.2217926e-03   1.2138500e-01  -9.4073377e-01  -4.8554001e-01  -4.4305526e+00  -7.8900252e-01
   4.6833333e-01   5.5113670e-03  -7.8900252e-01  -5.6140564e-01  -3.0346251e-02  -2.0787182e+00  -2.5794313e-01
   4.7000000e-01   5.7738866e-03   4.2484751e-01  -1.1683307e+00  -1.0621188e-01  -5.6140564e-01   8.0417564e-01
   4.7166667e-01   5.9985884e-03  -3.3380876e-01  -1.7752557e+00  -3.3380876e-01  -3.3380876e-01   1.2138500e-01
   4.7333333e-01   6.1757408e-03   5.0071314e-01  -8.6486815e-01   4.5519376e-02   9.5590690e-01   1.1076382e+00
   4.7500000e-01   6.2968545e-03   4.2484751e-01  -7.8900252e-01   1.2138500e-01   1.7145632e+00   1.3352350e+00
   4.7666667e-01   6.3548640e-03  -7.8900252e-01  -5.6140564e-01  -1.0621188e-01  -4.8554001e-01  -3.0346251e-02
   4.7833333e-01   6.3442762e-03  -1.0621188e-01  -9.4073377e-01   1.2138500e-01  -7.8900252e-01  -5.6140564e-01
   4.8000000e-01   6.2612826e-03   1.3352350e+00  -1.8207750e-01   1.2138500e-01  -3.3380876e-01  -1.0924650e+00
   4.8166667e-01   6.1038340e-03   1.4869663e+00  -1.8207750e-01   4.5519376e-02  -7.8900252e-01  -1.0924650e+00
   4.8333333e-01   5.8716755e-03   3.4898188e-01  -9.4073377e-01   3.4898188e-01   3.4898188e-01  -3.3380876e-01
   4.8500000e-01   5.5663406e-03   3.4898188e-01  -2.2304494e+00  -1.8207750e-01   3.4898188e-01   1.2138500e-01
   4.8666667e-01   5.1911080e-03  -1.0621188e-01  -4.0967438e-01   4.2484751e-01   5.0071314e-01   8.0417564e-01
   4.8833333e-01   4.7509174e-03  -9.4073377e-01  -3.0346251e-02  -1.8207750e-01   3.4898188e-01  -1.8207750e-01
   4.9000000e-01   4.2522521e-03  -1.4717932e+00  -1.2441963e+00  -1.0924650e+00  -1.0621188e-01   2.7311626e-01
   4.9166667e-01   3.7029858e-03   4.5519376e-02   1.7145632e+00  -1.0621188e-01   3.4898188e-01   1.1835038e+00
   4.9333333e-01   3.1122023e-03   1.6386975e+00   4.2484751e-01   2.7311626e-01   8.0417564e-01   9.5590690e-01
   4.9500000e-01   2.4899881e-03   1.2138500e-01   1.7145632e+00   4.2484751e-01  -3.3380876e-01  -1.7752557e+00
   4.9666667e-01   1.8472055e-03   5.7657876e-01   4.5974570e+00   2.7311626e-01  -6.3727127e-01  -1.1683307e+00
   4.9833333e-01   1.1952506e-03   1.3352350e+00   3.3077413e+00   1.9725063e-01  -1.8207750e-01  -1.0621188e-01
   5.0000000e-01   5.4580112e-04  -1.0621188e-01  -2.5794313e-01  -1.0621188e-01   5.7657876e-01   1.9725063e-01
   5.0166667e-01  -1.2520131e-04  -2.3063151e+00  -2.2304494e+00   1.9725063e-01   8.8004127e-01   1.2138500e-01
   5.0333333e-01  -9.8059991e-04  -2.8373744e+00  -8.6486815e-01   1.9725063e-01   1.2138500e-01  -3.3380876e-01
   5.0500000e-01  -1.7888553e-03  -1.7752557e+00  -1.0165994e+00  -2.5794313e-01  -9.4073377e-01  -1.8207750e-01
   5.0666667e-01  -2.5362388e-03  -4.0967438e-01  -5.6140564e-01   4.5519376e-02  -1.4717932e+00  -7.1313689e-01
   5.0833333e-01  -3.2102106e-03   1.7145632e+00   1.2138500e-01   3.4898188e-01  -4.0967438e-01   1.3352350e+00
   5.1000000e-01  -3.7996088e-03   1.1835038e+00  -4.0967438e-01   1.0317725e+00   1.4111007e+00   4.5519376e-02
   5.1166667e-01  -4.2948128e-03   1.9725063e-01  -3.0346251e-02   5.0071314e-01   1.6386975e+00  -1.0621188e-01
   5.1333333e-01  -4.6878781e-03   8.8004127e-01   1.1076382e+00   5.0071314e-01   2.3214882e+00   6.5244439e-01
   5.1500000e-01  -4.9726415e-03   1.2138500e-01  -3.0346251e-02  -3.3380876e-01   5.7657876e-01   1.2593694e+00
   5.1666667e-01  -5.1447977e-03  -3.0346251e-02  -8.6486815e-01  -8.6486815e-01  -2.6097776e+00   6.5244439e-01
   5.1833333e-01  -5.2019465e-03  -1.5476588e+00  -1.1683307e+00  -7.1313689e-01  -2.6097776e+00   1.9725063e-01
   5.2000000e-01  -5.1436090e-03  -2.3821807e+00  -3.0346251e-02  -7.1313689e-01  -1.0165994e+00  -7.1313689e-01
   5.2166667e-01  -4.9712168e-03   1.3352350e+00  -3.3380876e-01   5.7657876e-01   4.2484751e-01  -1.1683307e+00
   5.2333333e-01  -4.6880715e-03   1.3352350e+00  -1.0165994e+00   4.5519376e-02   4.2484751e-01  -3.3380876e-01
   5.2500000e-01  -4.2992768e-03   2.3973538e+00   5.7657876e-01   1.9725063e-01   1.1076382e+00   2.7311626e-01
   5.2666667e-01  -3.8116452e-03  -1.8207750e-01  -3.0346251e-02   4.5519376e-02   3.4898188e-01  -7.8900252e-01
   5.2833333e-01  -3.2335787e-03   1.9725063e-01   1.0317725e+00   3.4898188e-01   4.2484751e-01   1.1076382e+00
   5.3000000e-01  -2.5749258e-03   7.2831002e-01   6.5244439e-01  -4.0967438e-01  -3.3380876e-01   5.0071314e-01
   5.3166667e-01  -1.8468166e-03   1.1076382e+00   8.8004127e-01  -1.0621188e-01  -1.6993900e+00  -2.6097776e+00
   5.3333333e-01  -1.0614778e-03  -1.0621188e-01   1.1076382e+00   4.2484751e-01   8.0417564e-01  -4.8554001e-01
   5.3500000e-01  -2.3202931e-04   2.7311626e-01   1.2138500e-01   6.5244439e-01   1.3352350e+00   2.3214882e+00
   5.3666667e-01   6.2773615e-04  -1.0165994e+00  -1.6993900e+00  -2.5794313e-01   1.4111007e+00  -1.0621188e-01
   5.3833333e-01   1.3532303e-03  -1.3200619e+00  -2.3821807e+00   1.2138500e-01   5.7657876e-01  -3.3380876e-01
   5.4000000e-01   2.0317323e-03   2.7311626e-01  -7.0099839e+00  -3.0346251e-02  -1.6993900e+00  -1.8207750e-01
   5.4166667e-01   2.7134005e-03  -7.1313689e-01  -7.1313689e-01  -1.8207750e-01  -4.0967438e-01  -3.0346251e-02
   5.4333333e-01   3.3864973e-03  -1.0621188e-01   2.9284132e+00  -3.3380876e-01   7.2831002e-01   7.2831002e-01
   5.4500000e-01   4.0394334e-03   4.5519376e-02   2.8525476e+00  -3.3380876e-01  -7.8900252e-01   1.2138500e-01
   5.4666667e-01   4.6610517e-03  -5.6140564e-01   4.6733226e+00   3.4898188e-01  -2.5794313e-01   5.7657876e-01
   5.4833333e-01   5.2409110e-03  -2.0787182e+00   2.8525476e+00  -7.8900252e-01  -1.1683307e+00  -1.8511213e+00
   5.5000000e-01   5.7695626e-03  -1.0621188e-01   1.6386975e+00   1.2138500e-01  -7.8900252e-01  -9.4073377e-01
   5.5166667e-01   6.2388138e-03   1.1076382e+00   1.0317725e+00  -3.0346251e-02  -4.0967438e-01   1.2138500e-01
   5.5333333e-01   6.6419721e-03  -3.0346251e-02   5.7657876e-01   5.7657876e-01   1.4869663e+00   3.4898188e-01
   5.5500000e-01   6.9740626e-03   1.4111007e+00   5.7657876e-01   5.0071314e-01   2.5490851e+00   1.0317725e+00
   5.5666667e-01   7.2320175e-03   8.0417564e-01  -7.8900252e-01   1.2138500e-01   1.2138500e-01   4.2484751e-01
   5.5833333e-01   7.4148263e-03   5.7657876e-01  -1.4717932e+00  -4.0967438e-01  -7.1313689e-01   5.0071314e-01
   5.6000000e-01   7.5236485e-03  -3.0346251e-02  -1.2441963e+00  -6.3727127e-01   1.2138500e-01   4.5519376e-02
   5.6166667e-01   7.5618822e-03  -1.0621188e-01  -1.1683307e+00  -4.0967438e-01  -1.0165994e+00  -1.6993900e+00
   5.6333333e-01   7.5351866e-03  -8.6486815e-01  -1.3200619e+00   4.5519376e-02  -2.5339119e+00  -1.8511213e+00
   5.6500000e-01   7.4514574e-03  -4.8554001e-01   1.2138500e-01   1.1835038e+00  -5.6140564e-01   7.2831002e-01
   5.6666667e-01   7.3207538e-03   4.2484751e-01  -6.3727127e-01   1.0317725e+00   1.1076382e+00   9.5590690e-01
   5.6833333e-01   7.1551786e-03  -7.8900252e-01  -2.8373744e+00   2.7311626e-01   1.4111007e+00  -3.7477620e+00
   5.7000000e-01   6.9687119e-03   4.5519376e-02  -2.0787182e+00   1.2138500e-01  -2.5794313e-01   4.5519376e-02
   5.7166667e-01   6.7770019e-03   4.5519376e-02  -4.0967438e-01   1.2138500e-01  -9.4073377e-01   3.2318757e+00
   5.7333333e-01   6.5460527e-03   3.4898188e-01   1.5628319e+00   4.2484751e-01   9.5590690e-01   3.5353382e+00
   5.7500000e-01   6.2280838e-03   2.7311626e-01  -2.5794313e-01  -2.5794313e-01   1.7904288e+00   2.0180257e+00
   5.7666667e-01   5.9773316e-03  -4.0967438e-01   5.7657876e-01  -3.0346251e-02   7.2831002e-01  -1.4717932e+00
   5.7833333e-01   5.8149741e-03  -7.1313689e-01   3.0801444e+00  -3.0346251e-02  -1.2441963e+00  -1.8511213e+00
   5.8000000e-01   5.7617190e-03   1.0317725e+00   1.8662944e+00  -3.3380876e-01  -1.0621188e-01  -9.4073377e-01
   5.8166667e-01   5.8374798e-03   1.9725063e-01   6.5244439e-01  -1.8207750e-01  -3.3380876e-01  -2.3063151e+00
   5.8333333e-01   6.0610597e-03  -1.8207750e-01  -2.3063151e+00  -3.3380876e-01  -7.1313689e-01  -2.5794313e-01
   5.8500000e-01   6.4498525e-03   1.4111007e+00   4.2484751e-01   7.2831002e-01   1.1076382e+00   2.3214882e+00
   5.8666667e-01   7.0195620e-03   4.2484751e-01   3.0042788e+00   5.0071314e-01   1.1835038e+00   5.7657876e-01
   5.8833333e-01   7.7839472e-03  -1.8207750e-01   1.2593694e+00   8.8004127e-01  -1.6993900e+00  -9.4073377e-01
   5.9000000e-01   8.7545977e-03  -1.0165994e+00  -1.5476588e+00   1.2138500e-01   3.4898188e-01   1.4111007e+00
   5.9166667e-01   9.9407445e-03   1.9725063e-01   1.4111007e+00  -8.6486815e-01   4.2484751e-01   3.2318757e+00
   5.9333333e-01   1.1349109e-02   1.9725063e-01  -1.0621188e-01  -3.3380876e-01  -1.5476588e+00  -2.6856432e+00
   5.9500000e-01   1.2983796e-02  -5.6140564e-01  -1.0165994e+00  -3.0346251e-02   1.2138500e-01  -4.0512245e+00
   5.9666667e-01   1.4846237e-02  -1.0621188e-01  -5.6140564e-01  -3.0346251e-02   4.2484751e-01  -4.8554001e-01
   5.9833333e-01   1.6935172e-02  -1.6993900e+00  -1.0924650e+00  -6.3727127e-01   1.3352350e+00   3.8388007e+00
   6.0000000e-01   1.9246701e-02  -7.8900252e-01  -1.8511213e+00  -5.6140564e-01   8.0417564e-01   2.2456226e+00
   6.0166667e-01   2.1774378e-02  -1.0165994e+00  -2.3063151e+00   1.2138500e-01  -3.2925682e+00  -2.1545838e+00
   6.0333333e-01   2.4509352e-02   5.0071314e-01   6.5244439e-01   5.0071314e-01  -1.3200619e+00  -1.6235244e+00
   6.0500000e-01   2.7440586e-02   2.7311626e-01  -1.4717932e+00   4.2484751e-01   1.1835038e+00  -5.1133432e+00
   6.0666667e-01   3.0555103e-02   1.0317725e+00  -4.8554001e-01   4.5519376e-02  -1.0924650e+00   2.7766819e+00
   6.0833333e-01   3.3838302e-02   1.3352350e+00   1.7145632e+00  -1.0621188e-01   3.9905320e+00   3.9146663e+00
   6.1000000e-01   3.7164188e-02   1.2138500e-01   1.7904288e+00   1.9725063e-01   7.2831002e-01   1.6386975e+00
   6.1166667e-01   4.0618610e-02  -7.8900252e-01   1.5628319e+00   1.2138500e-01   1.9421600e+00  -1.7752557e+00
   6.1333333e-01   4.4204973e-02  -9.4073377e-01   1.4869663e+00  -7.8900252e-01  -1.8207750e-01  -2.2304494e+00
   6.1500000e-01   4.7907205e-02   1.7145632e+00   1.9725063e-01   7.2831002e-01  -1.8207750e-01  -4.0967438e-01
   6.1666667e-01   5.1709373e-02  -1.0621188e-01   2.3973538e+00   4.2484751e-01  -4.7340151e+00  -1.3200619e+00
   6.1833333e-01   5.5596223e-02   1.9725063e-01   4.5519376e-02   4.2484751e-01  -1.3959275e+00   2.0180257e+00
   6.2000000e-01   5.9553722e-02   1.9725063e-01  -1.0165994e+00  -3.0346251e-02   2.6249507e+00   1.4111007e+00
   6.2166667e-01   6.3569619e-02   2.7311626e-01   1.7145632e+00   3.4898188e-01   3.0042788e+00   5.0071314e-01
   6.2333333e-01   6.7633975e-02  -1.4717932e+00  -3.5201651e+00  -3.3380876e-01  -9.4073377e-01   1.4869663e+00
   6.2500000e-01   7.1739695e-02  -7.1313689e-01  -1.8511213e+00   2.7311626e-01  -7.8900252e-01   2.7311626e-01
   6.2666667e-01   8.8559203e-02  -2.5794313e-01   2.7311626e-01   5.0071314e-01   7.2831002e-01   1.4869663e+00
   6.2833333e-01   9.2895494e-02   1.9725063e-01  -1.0621188e-01  -2.5794313e-01   4.2484751e-01   1.7145632e+00
   6.3000000e-01   9.7313371e-02  -1.0621188e-01  -2.0028525e+00   1.9725063e-01   9.5590690e-01   1.2138500e-01
   6.3166667e-01   1.0183580e-01  -9.4073377e-01  -3.2925682e+00   5.7657876e-01  -1.3200619e+00  -4.3546870e+00
   6.3333333e-01   1.0649062e-01  -5.6140564e-01  -2.3821807e+00   3.4898188e-01  -1.4717932e+00  -4.5064182e+00
   6.3500000e-01   1.1131034e-01  -1.0924650e+00  -5.6140564e-01   1.2138500e-01  -5.6140564e-01   2.8525476e+00
   6.3666667e-01   1.1633194e-01   2.7311626e-01   1.8662944e+00   1.2138500e-01  -6.3727127e-01   2.4732194e+00
   6.3833333e-01   1.2159655e-01   1.5628319e+00   4.9009195e+00   5.0071314e-01   7.2831002e-01  -1.6993900e+00
   6.4000000e-01   1.2712984e-01   5.0071314e-01   2.9284132e+00  -2.5794313e-01   5.7657876e-01   1.1076382e+00
   6.4166667e-01   1.3297249e-01  -1.0621188e-01   4.2484751e-01  -7.8900252e-01  -1.4717932e+00   2.7311626e-01
   6.4333333e-01   1.3920055e-01  -4.8554001e-01   1.9725063e-01  -4.0967438e-01  -1.0924650e+00  -1.6993900e+00
   6.4500000e-01   1.4586697e-01   1.2138500e-01   1.4111007e+00  -3.0346251e-02  -1.0621188e-01   2.7311626e-01
   6.4666667e-01   1.5302576e-01   5.0071314e-01   6.5244439e-01   4.5519376e-02   4.5519376e-02   1.9725063e-01
   6.4833333e-01   1.6073113e-01   4.2484751e-01  -2.3821807e+00   3.4898188e-01   4.5519376e-02  -1.1683307e+00
   6.5000000e-01   1.6903655e-01  -1.8207750e-01  -1.0165994e+00   5.7657876e-01   8.0417564e-01  -3.0346251e-02
   6.5166667e-01   1.7799386e-01   5.0071314e-01  -4.0967438e-01  -3.3380876e-01  -8.6486815e-01  -8.6486815e-01
   6.5333333e-01   1.8765228e-01   2.7311626e-01   1.2138500e-01   5.0071314e-01   6.5244439e-01   4.2484751e-01
   6.5500000e-01   1.9805744e-01   2.7008163e+00   8.8004127e-01   6.5244439e-01   1.1076382e+00   4.5519376e-02
   6.5666667e-01   2.0925046e-01   4.5519376e-02  -1.0621188e-01  -5.6140564e-01  -7.1313689e-01  -1.1683307e+00
   6.5833333e-01   2.2126695e-01  -1.4717932e+00  -4.0967438e-01   1.2138500e-01   1.9725063e-01   4.2484751e-01
   6.6000000e-01   2.3413622e-01  -1.7752557e+00  -1.6993900e+00  -4.8554001e-01   2.0180257e+00   6.5244439e-01
   6.6166667e-01   2.4788037e-01  -2.0028525e+00   8.8004127e-01  -1.8207750e-01   1.4869663e+00  -1.2441963e+00
   6.6333333e-01   2.6251363e-01  -2.5794313e-01   1.6386975e+00   6.5244439e-01  -1.8207750e-01   3.5353382e+00
   6.6500000e-01   2.7804162e-01   2.0938913e+00  -4.0967438e-01   4.5519376e-02  -1.4717932e+00   2.3214882e+00
   6.6666667e-01   2.9446090e-01   6.5244439e-01  -3.2925682e+00   1.2138500e-01  -1.3200619e+00  -1.3200619e+00
   6.6833333e-01   3.1175846e-01   1.9421600e+00  -1.8207750e-01   6.5244439e-01  -4.8554001e-01  -1.4717932e+00
   6.7000000e-01   3.2991147e-01   7.2831002e-01  -1.8207750e-01   4.5519376e-02   4.2484751e-01  -2.0028525e+00
   6.7166667e-01   3.4888709e-01   1.1076382e+00   8.0417564e-01   1.9725063e-01   2.7311626e-01  -1.3200619e+00
   6.7333333e-01   3.6864250e-01  -8.6486815e-01   8.0417564e-01   1.9725063e-01   8.0417564e-01  -1.0924650e+00
   6.7500000e-01   3.8912496e-01   1.1835038e+00   2.9284132e+00   7.2831002e-01   2.1697569e+00   2.7008163e+00
   6.7666667e-01   4.1022648e-01   4.2484751e-01   3.3077413e+00   4.5519376e-02  -3.3380876e-01   1.8662944e+00
   6.7833333e-01   4.3191786e-01   3.4898188e-01   2.4732194e+00  -3.0346251e-02  -1.0165994e+00  -7.8900252e-01
   6.8000000e-01   4.5411987e-01  -7.1313689e-01  -1.2441963e+00  -9.4073377e-01  -1.2441963e+00  -7.1313689e-01
   6.8166667e-01   4.7674557e-01   4.5519376e-02  -1.6993900e+00  -7.8900252e-01   1.9725063e-01   1.2138500e-01
   6.8333333e-01   4.9970109e-01   7.2831002e-01  -3.0346251e-02  -5.6140564e-01  -3.3380876e-01   1.2593694e+00
   6.8500000e-01   5.2288658e-01  -4.8554001e-01  -1.0924650e+00   4.5519376e-02  -1.6993900e+00  -1.8207750e-01
   6.8666667e-01   5.4619726e-01  -1.0165994e+00  -1.4717932e+00   4.5519376e-02  -2.2304494e+00  -1.6235244e+00
   6.8833333e-01   5.6952450e-01  -1.9269869e+00   5.7657876e-01   9.5590690e-01  -7.1313689e-01  -3.3380876e-01
   6.9000000e-01   5.9275712e-01  -5.6140564e-01  -4.8554001e-01   7.2831002e-01   1.3352350e+00   2.7311626e-01
   6.9166667e-01   6.1578253e-01   1.3352350e+00  -2.5794313e-01   9.5590690e-01   2.0180257e+00  -3.3380876e-01
   6.9333333e-01   6.3848810e-01  -1.2441963e+00  -6.3727127e-01  -7.1313689e-01  -1.8207750e-01   2.7311626e-01
   6.9500000e-01   6.6076240e-01  -4.8554001e-01  -2.3063151e+00  -1.0621188e-01   4.2484751e-01  -4.8554001e-01
   6.9666667e-01   6.8249659e-01   4.2484751e-01  -1.0165994e+00  -3.0346251e-02   8.8004127e-01  -5.6140564e-01
   6.9833333e-01   7.0358565e-01  -3.0346251e-02   4.5519376e-02   4.5519376e-02   1.1076382e+00  -8.6486815e-01
   7.0000000e-01   7.2392960e-01  -9.4073377e-01  -2.1545838e+00  -7.8900252e-01   8.0417564e-01   2.7311626e-01
   7.0166667e-01   7.4343475e-01   5.7657876e-01   1.9725063e-01  -3.0346251e-02   1.9421600e+00   4.2939945e+00
   7.0333333e-01   4.1143846e-01   4.2484751e-01   7.2831002e-01   3.4898188e-01  -1.8207750e-01   4.6733226e+00
   7.0500000e-01   4.1291176e-01  -2.5794313e-01   1.4869663e+00   3.4898188e-01  -2.8373744e+00  -1.3200619e+00
   7.0666667e-01   4.1450011e-01   8.8004127e-01   1.9421600e+00   1.0317725e+00   5.0071314e-01  -2.5339119e+00
   7.0833333e-01   4.1620295e-01   7.2831002e-01  -2.5794313e-01   3.4898188e-01   6.5244439e-01  -2.1545838e+00
   7.1000000e-01   4.1801842e-01  -2.5794313e-01  -1.7752557e+00   1.9725063e-01  -2.3821807e+00  -1.3200619e+00
   7.1166667e-01   4.1994337e-01  -2.5794313e-01   5.7657876e-01  -7.1313689e-01  -1.4717932e+00  -1.9269869e+00
   7.1333333e-01   4.2197350e-01   1.9725063e-01  -1.2441963e+00  -2.5794313e-01  -4.0967438e-01  -1.6235244e+00
   7.1500000e-01   4.2394554e-01  -3.0346251e-02   8.0417564e-01   4.5519376e-02  -6.3727127e-01   4.2484751e-01
   7.1666667e-01   4.2602730e-01  -1.3200619e+00   6.5244439e-01  -1.8207750e-01  -4.8554001e-01   2.0180257e+00
   7.1833333e-01   4.2821307e-01  -2.0787182e+00  -5.6140564e-01   1.9725063e-01   4.5519376e-02   1.2138500e-01
   7.2000000e-01   4.3049584e-01  -4.0967438e-01  -6.3727127e-01   3.4898188e-01   1.4869663e+00  -1.2441963e+00
   7.2166667e-01   4.3286759e-01   5.0071314e-01   2.7311626e-01   2.7311626e-01   2.7766819e+00  -2.5794313e-01
   7.2333333e-01   4.3531953e-01   1.2138500e-01  -1.5476588e+00  -3.0346251e-02  -3.0346251e-02   6.5244439e-01
   7.2500000e-01   4.3784241e-01   1.2138500e-01   8.0417564e-01  -1.8207750e-01   1.2138500e-01   1.4869663e+00
   7.2666667e-01   4.4042687e-01   8.8004127e-01  -1.8207750e-01  -3.3380876e-01   5.0071314e-01   1.5628319e+00
   7.2833333e-01   4.4306378e-01  -5.6140564e-01  -1.3959275e+00  -5.6140564e-01  -1.2441963e+00  -3.3380876e-01
   7.3000000e-01   4.4574457e-01  -7.1313689e-01  -2.5339119e+00  -1.0621188e-01  -1.8511213e+00   8.8004127e-01
   7.3166667e-01   4.4846164e-01  -1.1683307e+00   4.5519376e-02   3.4898188e-01  -3.0346251e-02   2.4732194e+00
   7.3333333e-01   4.5120864e-01  -4.8554001e-01   2.3214882e+00   4.2484751e-01  -1.3959275e+00  -1.0924650e+00
   7.3500000e-01   4.5398083e-01   1.2593694e+00   2.8525476e+00   6.5244439e-01  -5.6140564e-01  -2.9132401e+00
   7.3666667e-01   4.5677537e-01   3.0042788e+00   3.9905320e+00   4.2484751e-01   2.3214882e+00  -1.3200619e+00
   7.3833333e-01   4.5959159e-01   7.2831002e-01   1.8662944e+00  -4.8554001e-01   7.2831002e-01  -1.1683307e+00
   7.4000000e-01   4.6243120e-01  -4.8554001e-01   1.2593694e+00  -6.3727127e-01  -1.2441963e+00  -9.4073377e-01
   7.4166667e-01   4.6529846e-01  -1.3200619e+00  -1.7752557e+00   4.5519376e-02  -1.4717932e+00  -5.6140564e-01
   7.4333333e-01   4.6820034e-01   1.0317725e+00  -1.7752557e+00   8.8004127e-01   4.2484751e-01   8.8004127e-01
   7.4500000e-01   4.7114652e-01   4.5519376e-02  -5.6140564e-01   7.2831002e-01   3.4898188e-01  -5.6140564e-01
   7.4666667e-01   4.7414945e-01  -1.2441963e+00  -1.8207750e-01  -1.0621188e-01   2.7311626e-01   2.7311626e-01
   7.4833333e-01   4.7722424e-01  -4.8554001e-01  -3.0346251e-02  -6.3727127e-01   6.5244439e-01   4.2484751e-01
   7.5000000e-01   4.8031942e-01  -5.6140564e-01  -7.8900252e-01  -8.6486815e-01  -7.1313689e-01   8.8004127e-01
   7.5166667e-01   4.8348099e-01  -1.0165994e+00  -1.0924650e+00  -3.3380876e-01  -2.5339119e+00  -8.6486815e-01
   7.5333333e-01   4.8678663e-01  -7.8900252e-01  -2.9132401e+00  -2.5794313e-01  -7.1313689e-01  -1.0621188e-01
   7.5500000e-01   4.9026148e-01   5.7657876e-01  -1.3959275e+00   4.5519376e-02   2.3973538e+00   8.0417564e-01
   7.5666667e-01   4.9393172e-01   2.7311626e-01   1.9725063e-01   1.2138500e-01   3.3077413e+00   9.5590690e-01
   7.5833333e-01   4.9782436e-01   5.7657876e-01   1.8662944e+00  -3.3380876e-01   2.2456226e+00   2.2456226e+00
   7.6000000e-01   5.0196663e-01   3.4898188e-01  -3.3380876e-01  -1.8207750e-01   5.0071314e-01   2.0938913e+00
   7.6166667e-01   5.0638573e-01   1.9725063e-01  -7.1313689e-01   5.0071314e-01  -2.3821807e+00  -1.4717932e+00
   7.6333333e-01   5.1110825e-01  -2.5794313e-01  -1.1683307e+00   5.0071314e-01  -1.6993900e+00  -2.6097776e+00
   7.6500000e-01   5.1615975e-01   2.7311626e-01  -4.8554001e-01   2.7311626e-01  -3.3380876e-01  -7.1313689e-01
   7.6666667e-01   5.2156427e-01   5.0071314e-01  -3.8236276e+00  -7.8900252e-01  -4.0967438e-01   2.7311626e-01
   7.6833333e-01   5.2734387e-01   2.3973538e+00   1.1076382e+00   1.2138500e-01   1.0317725e+00  -1.0621188e-01
   7.7000000e-01   5.3351812e-01   2.7766819e+00   4.9767851e+00   5.0071314e-01   6.5244439e-01  -2.5794313e-01
   7.7166667e-01   5.4010371e-01   1.7904288e+00   3.4594726e+00  -2.5794313e-01  -1.6993900e+00  -4.0967438e-01
   7.7333333e-01   5.4711398e-01   2.0938913e+00   8.8004127e-01  -9.4073377e-01  -1.2441963e+00   4.5519376e-02
   7.7500000e-01   5.5455850e-01  -3.0346251e-02   8.8004127e-01  -3.3380876e-01  -3.0346251e-02   5.0071314e-01
   7.7666667e-01   5.6244277e-01  -1.8207750e-01   3.4898188e-01  -3.0346251e-02   1.0317725e+00   4.5519376e-02
   7.7833333e-01   5.7076792e-01   1.1835038e+00   9.5590690e-01   4.2484751e-01   2.3214882e+00   1.0317725e+00
   7.8000000e-01   5.7953040e-01   1.0317725e+00   1.9725063e-01  -4.8554001e-01   7.2831002e-01   1.4111007e+00
   7.8166667e-01   5.8872181e-01  -1.1683307e+00   4.2484751e-01  -1.0621188e-01  -2.2304494e+00  -1.8207750e-01
   7.8333333e-01   5.9832882e-01  -2.3821807e+00  -3.3380876e-01   8.0417564e-01  -7.8900252e-01  -9.4073377e-01
   7.8500000e-01   6.0832149e-01  -2.5339119e+00  -9.4073377e-01   7.2831002e-01   8.8004127e-01  -1.9269869e+00
   7.8666667e-01   6.1862230e-01  -2.6097776e+00  -8.6486815e-01   3.4898188e-01   1.5628319e+00  -7.1313689e-01
   7.8833333e-01   6.2927579e-01  -2.0787182e+00  -2.3063151e+00   2.7311626e-01   4.5519376e-02  -2.5794313e-01
   7.9000000e-01   6.4024974e-01  -2.7615088e+00  -2.6856432e+00   1.9725063e-01  -1.1683307e+00  -3.0346251e-02
   7.9166667e-01   6.5150721e-01   5.0071314e-01  -1.8207750e-01   5.7657876e-01  -5.6140564e-01   1.1835038e+00
   7.9333333e-01   6.6300679e-01   1.1076382e+00   4.5519376e-02   4.2484751e-01  -6.3727127e-01   2.7311626e-01
   7.9500000e-01   6.7470304e-01   9.5590690e-01   1.1835038e+00   1.2138500e-01  -5.6140564e-01   1.2138500e-01
   7.9666667e-01   6.8654695e-01  -8.6486815e-01   1.2138500e-01   1.2138500e-01  -1.1683307e+00  -1.8511213e+00
   7.9833333e-01   6.9848643e-01  -4.0967438e-01   2.2456226e+00   5.0071314e-01  -3.3380876e-01  -1.3200619e+00
   8.0000000e-01   7.1046692e-01  -7.8900252e-01  -1.7752557e+00  -1.8207750e-01   5.7657876e-01  -1.8207750e-01
   8.0166667e-01   8.3706327e-01   1.2138500e-01  -2.0028525e+00  -3.0346251e-02   3.0801444e+00   5.0071314e-01
   8.0333333e-01   8.4465966e-01  -2.0028525e+00  -1.9269869e+00  -8.6486815e-01   2.0180257e+00   2.7311626e-01
   8.0500000e-01   8.5163262e-01  -1.0165994e+00  -2.5794313e-01  -9.4073377e-01  -7.1313689e-01   1.4869663e+00
   8.0666667e-01   8.5797690e-01  -4.8554001e-01   8.8004127e-01  -4.0967438e-01  -1.0165994e+00   3.0042788e+00
   8.0833333e-01   8.6368284e-01  -5.6140564e-01   1.2593694e+00   5.0071314e-01  -4.8554001e-01  -3.3380876e-01
   8.1000000e-01   8.6874684e-01  -1.3200619e+00  -2.0787182e+00   1.9725063e-01  -1.7752557e+00  -1.6993900e+00
   8.1166667e-01   8.7317137e-01   4.5519376e-02  -4.8554001e-01  -1.8207750e-01  -1.6993900e+00  -9.4073377e-01
   8.1333333e-01   8.7696494e-01   6.5244439e-01   2.7008163e+00   2.7311626e-01   8.8004127e-01  -4.8554001e-01
   8.1500000e-01   8.8014185e-01   1.4869663e+00   1.4869663e+00   5.0071314e-01   3.0042788e+00  -3.0346251e-02
   8.1666667e-01   8.8272203e-01   5.7657876e-01   1.3352350e+00   1.2138500e-01   3.1560101e+00   1.9421600e+00
   8.1833333e-01   8.8473068e-01   1.4869663e+00   1.5628319e+00   3.4898188e-01   1.5628319e+00   1.2593694e+00
   8.2000000e-01   8.8619796e-01   1.2138500e-01  -4.0967438e-01  -1.8207750e-01  -3.6718963e+00  -1.6993900e+00
   8.2166667e-01   8.8715848e-01   7.2831002e-01   8.8004127e-01  -3.0346251e-02  -1.0165994e+00  -7.1313689e-01
   8.2333333e-01   8.8771712e-01   8.0417564e-01  -1.8207750e-01   3.4898188e-01   1.7145632e+00   8.8004127e-01
   8.2500000e-01   8.8740220e-01   9.5590690e-01  -1.6993900e+00  -1.0621188e-01   9.5590690e-01   1.1076382e+00
   8.2666667e-01   8.8675324e-01   1.7145632e+00  -2.5794313e-01  -5.6140564e-01   8.0417564e-01  -4.8554001e-01
   8.2833333e-01   8.8581903e-01  -6.3727127e-01  -3.2925682e+00  -3.3380876e-01  -2.4580463e+00  -4.8554001e-01
   8.3000000e-01   8.8464924e-01   1.9725063e-01   5.0071314e-01   5.0071314e-01  -2.5339119e+00   4.5519376e-02
   8.3166667e-01   8.8329390e-01  -1.3200619e+00   1.3352350e+00   6.5244439e-01  -7.8900252e-01  -2.0787182e+00
   8.3333333e-01   8.8180262e-01  -5.6140564e-01   8.0417564e-01   1.1835038e+00   3.4898188e-01  -5.6140564e-01
   8.3500000e-01   8.8022404e-01   9.5590690e-01   2.0180257e+00   5.7657876e-01   1.4869663e+00  -1.0621188e-01
   8.3666667e-01   8.7859645e-01   8.8004127e-01   1.0317725e+00  -3.0346251e-02   8.0417564e-01  -1.0924650e+00
   8.3833333e-01   8.7695360e-01  -1.8207750e-01   1.2138500e-01  -9.4073377e-01  -3.0346251e-02  -1.3200619e+00
   8.4000000e-01   8.7536049e-01  -4.0967438e-01   1.9725063e-01  -4.8554001e-01  -4.0967438e-01   2.8525476e+00
   8.4166667e-01   8.7385604e-01  -3.0346251e-02  -1.3200619e+00  -2.5794313e-01  -3.3380876e-01   3.6112038e+00
   8.4333333e-01   8.7247534e-01  -3.3380876e-01  -1.0924650e+00  -3.0346251e-02   2.7311626e-01  -1.9269869e+00
   8.4500000e-01   8.7124914e-01  -8.6486815e-01  -7.8900252e-01   1.9725063e-01   1.2138500e-01  -8.6486815e-01
   8.4666667e-01   8.7020366e-01   1.3352350e+00  -1.0165994e+00   4.5519376e-02   2.7311626e-01  -4.0967438e-01
   8.4833333e-01   8.6936024e-01   5.7657876e-01   1.2138500e-01   1.9725063e-01   1.2593694e+00   5.0071314e-01
   8.5000000e-01   8.6873516e-01   9.5590690e-01   1.9421600e+00   4.2484751e-01   8.0417564e-01   1.2138500e-01
   8.5166667e-01   8.6833959e-01  -1.3959275e+00  -4.8554001e-01  -1.0621188e-01  -4.0967438e-01   1.9725063e-01
   8.5333333e-01   8.6817943e-01  -3.3380876e-01  -4.0967438e-01   1.9725063e-01  -5.6140564e-01   1.2593694e+00
   8.5500000e-01   8.6825543e-01   5.7657876e-01  -4.0967438e-01   2.7311626e-01   4.2484751e-01   5.7657876e-01
   8.5666667e-01   8.6856326e-01   8.8004127e-01  -5.6140564e-01   3.4898188e-01   1.3352350e+00  -3.3380876e-01
   8.5833333e-01   8.6909367e-01   2.7311626e-01   1.9725063e-01   2.7311626e-01  -2.5794313e-01  -8.6486815e-01
   8.6000000e-01   8.6983274e-01   1.2138500e-01  -7.8900252e-01   2.7311626e-01  -1.0165994e+00  -1.6235244e+00
   8.6166667e-01   8.7076217e-01  -1.8207750e-01  -3.3380876e-01   4.5519376e-02  -1.8207750e-01  -6.3727127e-01
   8.6333333e-01   8.7185960e-01  -6.3727127e-01   2.0180257e+00   4.5519376e-02   1.0317725e+00   1.5628319e+00
   8.6500000e-01   8.7309910e-01  -7.8900252e-01   8.0417564e-01  -2.5794313e-01  -7.8900252e-01  -1.8207750e-01
   8.6666667e-01   8.7445147e-01  -3.3380876e-01  -1.4717932e+00  -3.3380876e-01   3.4898188e-01  -2.5794313e-01
   8.6833333e-01   8.7588490e-01  -7.8900252e-01  -7.8900252e-01  -1.8207750e-01  -1.9269869e+00  -1.0924650e+00
   8.7000000e-01   8.7736537e-01   4.2484751e-01   2.0938913e+00   3.4898188e-01  -9.4073377e-01  -1.0621188e-01
   8.7166667e-01   8.7885721e-01   1.2593694e+00   2.0938913e+00   2.7311626e-01   2.7311626e-01   2.0938913e+00
   8.7333333e-01   8.8029226e-01   9.5590690e-01  -7.1313689e-01  -1.8207750e-01   5.0071314e-01   8.8004127e-01
   8.7500000e-01   8.8166219e-01   7.2831002e-01  -6.3727127e-01   2.7311626e-01   4.2484751e-01   3.4898188e-01
   8.7666667e-01   8.8293567e-01   1.9421600e+00   1.8662944e+00   2.7311626e-01  -4.8554001e-01   5.0071314e-01
   8.7833333e-01   8.8407645e-01   1.9725063e-01  -1.6993900e+00  -9.4073377e-01   1.9725063e-01   9.5590690e-01
   8.8000000e-01   8.8504934e-01  -7.1313689e-01  -2.5339119e+00  -4.0967438e-01   1.0317725e+00  -2.3063151e+00
   8.8166667e-01   8.8582069e-01  -1.6993900e+00   1.5628319e+00  -5.6140564e-01   1.7904288e+00   4.5519376e-02
   8.8333333e-01   8.8635897e-01  -2.1545838e+00  -3.0649713e+00  -7.8900252e-01   5.0071314e-01   3.6112038e+00
   8.8500000e-01   8.8663511e-01  -5.6140564e-01  -1.0621188e-01   4.2484751e-01   2.2456226e+00   2.0180257e+00
   8.8666667e-01   8.8662302e-01   8.0417564e-01   5.7657876e-01   2.7311626e-01   2.0180257e+00  -3.5201651e+00
   8.8833333e-01   8.8629984e-01   9.5590690e-01   8.0417564e-01   5.7657876e-01  -4.4305526e+00  -5.5685370e+00
   8.9000000e-01   8.8564637e-01   8.0417564e-01   1.9421600e+00   9.5590690e-01  -2.3821807e+00  -1.8511213e+00
   8.9166667e-01   8.8464722e-01  -8.6486815e-01  -1.3200619e+00  -1.0621188e-01  -1.8207750e-01   8.0417564e-01
   8.9333333e-01   8.8329098e-01   3.4898188e-01  -3.3380876e-01  -4.0967438e-01   4.2484751e-01   3.4898188e-01
   8.9500000e-01   8.8157044e-01   1.6386975e+00   1.7904288e+00   2.7311626e-01  -7.8900252e-01  -2.9132401e+00
   8.9666667e-01   8.7948249e-01  -1.8207750e-01   3.2318757e+00   5.0071314e-01  -2.6097776e+00  -1.8207750e-01
   8.9833333e-01   8.7702824e-01  -8.6486815e-01  -3.0346251e-02   5.0071314e-01  -6.3727127e-01   5.1285164e+00
   9.0000000e-01   8.7421278e-01   1.9725063e-01   1.2593694e+00   8.8004127e-01  -1.4717932e+00   2.2456226e+00
   9.0166667e-01   8.7104514e-01  -5.6140564e-01   1.3352350e+00  -4.0967438e-01   2.7008163e+00  -2.6856432e+00
   9.0333333e-01   8.6753800e-01  -4.8554001e-01   1.6386975e+00  -3.0346251e-02   1.7145632e+00   4.5519376e-02
   9.0500000e-01   8.6370740e-01   1.2138500e-01  -6.3727127e-01  -4.8554001e-01  -2.0787182e+00   8.0417564e-01
   9.0666667e-01   8.5957243e-01   9.5590690e-01  -3.0346251e-02  -1.4717932e+00   1.3352350e+00   1.3352350e+00
   9.0833333e-01   8.5513034e-01  -1.0165994e+00  -7.1313689e-01  -1.3959275e+00   5.0071314e-01   1.2138500e-01
   9.1000000e-01   8.5039897e-01  -4.8554001e-01  -3.2167026e+00   1.9725063e-01   1.5628319e+00  -2.1545838e+00
   9.1166667e-01   8.4543794e-01   1.9725063e-01  -1.8511213e+00   7.2831002e-01   5.0071314e-01  -1.7752557e+00
   9.1333333e-01   8.4027468e-01  -7.1313689e-01   1.0317725e+00   8.0417564e-01  -1.5476588e+00   4.5519376e-02
   9.1500000e-01   8.3493726e-01   1.2593694e+00   5.7657876e-01   3.4898188e-01  -4.0967438e-01   3.7629351e+00
   9.1666667e-01   8.2945372e-01   1.6386975e+00   6.5244439e-01  -2.5794313e-01  -4.0967438e-01   1.4869663e+00
   9.1833333e-01   8.2385158e-01   1.0317725e+00  -1.0165994e+00   4.5519376e-02   7.2831002e-01   1.3352350e+00
   9.2000000e-01   8.1815730e-01   1.1835038e+00  -8.6486815e-01  -4.8554001e-01  -4.8554001e-01  -3.3380876e-01
   9.2166667e-01   8.1239576e-01  -4.0967438e-01  -9.4073377e-01  -1.8207750e-01   4.2484751e-01  -2.4580463e+00
   9.2333333e-01   8.0658974e-01   2.7311626e-01  -1.9269869e+00   3.4898188e-01   1.7904288e+00  -1.0924650e+00
   9.2500000e-01   8.0075944e-01  -4.0967438e-01  -3.3380876e-01   3.4898188e-01  -1.3959275e+00   5.0071314e-01
   9.2666667e-01   7.9492209e-01  -1.8207750e-01   5.0071314e-01   5.0071314e-01  -1.0165994e+00   3.4898188e-01
   9.2833333e-01   7.8909153e-01  -1.4717932e+00   1.9725063e-01  -4.0967438e-01   1.3352350e+00   1.4869663e+00
   9.3000000e-01   7.8327790e-01  -1.0621188e-01   8.8004127e-01   2.7311626e-01   6.5244439e-01   4.2484751e-01
   9.3166667e-01   7.7748736e-01   1.8662944e+00   1.2138500e-01   1.2138500e-01  -1.0621188e-01  -1.8511213e+00
   9.3333333e-01   7.7172188e-01  -1.3959275e+00   1.0317725e+00  -2.5794313e-01  -1.5476588e+00  -8.6486815e-01
   9.3500000e-01   7.6597917e-01   1.2138500e-01   8.0417564e-01   4.5519376e-02  -1.8207750e-01  -7.1313689e-01
   9.3666667e-01   7.6025253e-01   4.2484751e-01   1.2593694e+00  -1.8207750e-01  -5.6140564e-01  -8.6486815e-01
   9.3833333e-01   7.5453095e-01   4.5519376e-02  -2.5794313e-01   8.0417564e-01   1.5628319e+00   1.0317725e+00
   9.4000000e-01   7.4879915e-01   4.5519376e-02   1.0317725e+00   3.4898188e-01  -4.0967438e-01  -1.2441963e+00
   9.4166667e-01   7.4303782e-01   3.4898188e-01  -1.2441963e+00   5.0071314e-01   2.7311626e-01   8.8004127e-01
   9.4333333e-01   7.3722382e-01   1.9725063e-01  -3.3684338e+00  -3.3380876e-01  -1.6993900e+00  -2.6097776e+00
   9.4500000e-01   7.3122690e-01   1.2138500e-01   5.0071314e-01  -5.6140564e-01   8.8004127e-01  -1.8207750e-01
   9.4666667e-01   7.2512491e-01   6.5244439e-01   1.7904288e+00  -1.8207750e-01   3.4898188e-01   1.4869663e+00
   9.4833333e-01   7.1888704e-01  -8.6486815e-01  -1.8207750e-01  -3.3380876e-01   5.0071314e-01   2.8525476e+00
   9.5000000e-01   7.1248031e-01  -1.1683307e+00  -2.7615088e+00  -3.0346251e-02   3.4898188e-01   1.4111007e+00
   9.5166667e-01   7.0587011e-01  -1.0165994e+00  -2.5794313e-01   5.0071314e-01   1.2138500e-01  -4.0967438e-01
   9.5333333e-01   6.9902088e-01  -1.4717932e+00  -1.8207750e-01   1.2138500e-01  -1.7752557e+00  -1.3200619e+00
   9.5500000e-01   6.9189675e-01   1.7145632e+00  -1.0621188e-01  -1.8207750e-01  -2.3063151e+00  -1.8207750e-01
   9.5666667e-01   6.8446215e-01   1.1076382e+00   9.5590690e-01  -3.0346251e-02  -7.1313689e-01  -1.4717932e+00
   9.5833333e-01   6.7668263e-01  -3.0346251e-02   3.0042788e+00  -1.8207750e-01  -1.8207750e-01  -1.8207750e-01
   9.6000000e-01   6.6852541e-01  -1.8207750e-01   3.8388007e+00   2.7311626e-01   1.1835038e+00   1.2593694e+00
   9.6166667e-01   6.5996013e-01   6.5244439e-01   1.0317725e+00   5.0071314e-01   1.1076382e+00  -3.3380876e-01
   9.6333333e-01   6.5095951e-01   3.4898188e-01   5.0071314e-01   1.2138500e-01   3.4898188e-01   8.0417564e-01
   9.6500000e-01   6.4149989e-01  -4.8554001e-01  -4.0967438e-01  -2.0028525e+00  -5.6140564e-01  -7.1313689e-01
   9.6666667e-01   6.3156190e-01  -2.5794313e-01  -3.6718963e+00  -8.6486815e-01  -1.0165994e+00  -3.3380876e-01
   9.6833333e-01   6.2113085e-01   5.0071314e-01  -2.2304494e+00   6.5244439e-01   4.2484751e-01   5.0071314e-01
   9.7000000e-01   6.1019727e-01   4.2484751e-01   2.9284132e+00   6.5244439e-01   1.4869663e+00  -3.0346251e-02
   9.7166667e-01   5.9875724e-01  -2.5794313e-01   4.2484751e-01   6.5244439e-01   4.2484751e-01  -4.8554001e-01
   9.7333333e-01   5.8681266e-01  -1.8207750e-01  -1.8207750e-01   1.2138500e-01  -1.2441963e+00  -6.3727127e-01
   9.7500000e-01   5.7437151e-01   3.4898188e-01  -3.3380876e-01   9.5590690e-01  -1.0621188e-01  -4.0967438e-01
   9.7666667e-01   5.6144789e-01   9.5590690e-01  -7.1313689e-01   8.0417564e-01   3.4898188e-01  -4.0967438e-01
   9.7833333e-01   5.4806209e-01  -1.0924650e+00  -1.9269869e+00  -5.6140564e-01  -6.3727127e-01   7.2831002e-01
   9.8000000e-01   5.3415611e-01  -1.0924650e+00  -2.0028525e+00  -1.2441963e+00  -6.3727127e-01   8.0417564e-01
   9.8166667e-01   5.1978343e-01  -1.6993900e+00  -1.2441963e+00  -1.8207750e-01  -2.5794313e-01   2.2456226e+00
   9.8333333e-01   5.0504736e-01  -2.5794313e-01  -1.3959275e+00   7.2831002e-01   9.5590690e-01   1.9421600e+00
   9.8500000e-01   4.8999362e-01   3.4898188e-01  -6.3727127e-01   5.7657876e-01   8.0417564e-01  -2.6856432e+00
   9.8666667e-01   4.7467291e-01   7.2831002e-01   1.6386975e+00   4.2484751e-01  -3.0346251e-02  -3.4442995e+00
   9.8833333e-01   4.5914032e-01   3.4898188e-01  -1.6235244e+00  -4.0967438e-01  -2.1545838e+00  -1.3200619e+00
   9.9000000e-01   4.4345480e-01   1.4111007e+00   9.5590690e-01  -5.6140564e-01  -3.3380876e-01  -9.4073377e-01
   9.9166667e-01   4.2767844e-01   5.7657876e-01   4.5974570e+00   2.7311626e-01   3.0042788e+00  -1.0924650e+00
   9.9333333e-01   4.1187586e-01  -5.6140564e-01   2.5490851e+00  -9.4073377e-01   1.1835038e+00   1.1076382e+00
   9.9500000e-01   3.9611331e-01  -1.4717932e+00   1.1076382e+00  -1.0165994e+00  -2.8373744e+00   2.4732194e+00
   9.9666667e-01   3.8045797e-01   4.2484751e-01  -1.0621188e-01   4.5519376e-02  -1.0621188e-01   3.1560101e+00
   9.9833333e-01   3.6497710e-01  -1.8207750e-01   2.2456226e+00  -6.3727127e-01   4.5215914e+00   8.0417564e-01
   1.0000000e+00   3.4973723e-01  -3.0346251e-02  -1.1683307e+00   4.5519376e-02   2.0938913e+00   8.8004127e-01
   1.0016667e+00   3.3480329e-01  -2.6097776e+00  -4.0967438e-01  -6.3727127e-01  -4.8857464e+00  -4.8554001e-01
   1.0033333e+00   3.2023784e-01   1.9725063e-01  -5.6140564e-01  -2.5794313e-01  -2.3063151e+00  -1.9269869e+00
   1.0050000e+00   3.0610031e-01   1.3352350e+00  -1.3200619e+00   4.5519376e-02   5.0071314e-01   1.9725063e-01
   1.0066667e+00   2.9244617e-01  -1.0165994e+00  -6.3727127e-01  -3.3380876e-01   5.0071314e-01   1.5628319e+00
   1.0083333e+00   2.7932639e-01  -3.0346251e-02  -2.0028525e+00   3.4898188e-01  -2.5794313e-01  -1.0621188e-01
   1.0100000e+00   2.6678667e-01  -1.4717932e+00  -1.1683307e+00   1.2138500e-01  -2.5339119e+00  -3.4442995e+00
   1.0116667e+00   2.5486702e-01   1.9725063e-01   1.9725063e-01   1.2138500e-01  -1.0924650e+00  -2.4580463e+00
   1.0133333e+00   2.4360125e-01   1.4869663e+00   6.5244439e-01   5.7657876e-01   1.7145632e+00  -1.0621188e-01
   1.0150000e+00   2.3298713e-01   1.9421600e+00   2.7766819e+00   7.2831002e-01   5.3561133e+00   1.1835038e+00
   1.0166667e+00   2.2289366e-01   1.3352350e+00   1.4111007e+00   2.7311626e-01   1.7145632e+00  -4.0967438e-01
   1.0183333e+00   2.1351048e-01   1.2138500e-01   1.9725063e-01   1.2138500e-01  -4.5064182e+00  -1.1683307e+00
   1.0200000e+00   2.0484779e-01  -1.2441963e+00  -2.3063151e+00  -9.4073377e-01  -5.6444026e+00  -9.4073377e-01
   1.0216667e+00   1.9690911e-01  -5.6140564e-01  -1.8511213e+00  -9.4073377e-01  -1.7752557e+00  -2.5794313e-01
   1.0233333e+00   1.8969142e-01  -1.0924650e+00  -3.0346251e-02   4.5519376e-02   1.1835038e+00   1.1835038e+00
   1.0250000e+00   1.8318540e-01  -1.6993900e+00   8.0417564e-01   2.7311626e-01   2.1697569e+00   2.0180257e+00
   1.0266667e+00   1.7737562e-01  -9.4073377e-01  -1.4717932e+00   1.9725063e-01   1.1835038e+00   3.4898188e-01
   1.0283333e+00   1.7224103e-01   5.7657876e-01  -1.4717932e+00  -9.4073377e-01   8.0417564e-01  -7.8900252e-01
   1.0300000e+00   1.6775527e-01   1.8662944e+00   8.8004127e-01  -1.0924650e+00   8.8004127e-01   1.5628319e+00
   1.0316667e+00   1.6388721e-01   1.6386975e+00   2.0938913e+00  -3.0346251e-02   8.8004127e-01   3.4594726e+00
   1.0333333e+00   1.6060154e-01  -7.8900252e-01  -4.0967438e-01   8.8004127e-01   2.5490851e+00   6.5244439e-01
   1.0350000e+00   1.5785923e-01  -5.6140564e-01  -2.5794313e-01   1.0317725e+00   1.9421600e+00  -2.0028525e+00
   1.0366667e+00   1.5561824e-01   4.5519376e-02   1.2138500e-01   2.7311626e-01  -1.3959275e+00  -2.6856432e+00
   1.0383333e+00   1.5383409e-01  -1.6993900e+00   1.7145632e+00   1.2138500e-01  -3.8994932e+00  -1.7752557e+00
   1.0400000e+00   1.5246051e-01  -4.8554001e-01  -1.8207750e-01   6.5244439e-01  -1.6993900e+00  -7.1313689e-01
   1.0416667e+00   1.5145011e-01   7.2831002e-01   1.2138500e-01   1.9725063e-01   4.5519376e-02  -3.3380876e-01
   1.0433333e+00   1.5075497e-01  -2.5794313e-01   8.0417564e-01   5.7657876e-01   4.2484751e-01   8.0417564e-01
   1.0450000e+00   1.5032726e-01   1.4869663e+00   1.4111007e+00   4.2484751e-01   9.5590690e-01   4.5519376e-02
   1.0466667e+00   1.5011984e-01   2.3214882e+00  -2.5794313e-01  -2.5794313e-01   2.3214882e+00   9.5590690e-01
   1.0483333e+00   1.5008676e-01   1.4869663e+00  -5.6140564e-01  -4.8554001e-01   1.7145632e+00   6.5244439e-01
   1.0500000e+00   1.5018385e-01  -4.0967438e-01  -1.0621188e-01  -1.5476588e+00  -1.0924650e+00   2.7311626e-01
   1.0516667e+00   9.6360366e-02  -8.6486815e-01   3.4898188e-01  -1.0924650e+00  -1.2441963e+00   3.4898188e-01
   1.0533333e+00   9.3750247e-02  -1.9269869e+00  -1.9269869e+00   2.7311626e-01  -2.5794313e-01   1.2593694e+00
   1.0550000e+00   9.1015718e-02  -5.6140564e-01  -1.3200619e+00   2.7311626e-01  -1.0621188e-01  -5.6140564e-01
   1.0566667e+00   8.8158217e-02  -3.3380876e-01  -3.3380876e-01   1.2138500e-01   3.4898188e-01  -1.3200619e+00
   1.0583333e+00   8.5181395e-02   3.4898188e-01   1.2138500e-01   4.2484751e-01   8.0417564e-01  -2.5794313e-01
   1.0600000e+00   8.2091185e-02  -3.0346251e-02  -4.8554001e-01   8.0417564e-01   1.9421600e+00   1.2138500e-01
   1.0616667e+00   7.8895821e-02  -5.6140564e-01   1.1076382e+00   6.5244439e-01  -1.8207750e-01  -1.8207750e-01
   1.0633333e+00   7.5605829e-02  -5.6140564e-01  -2.0787182e+00  -2.5794313e-01  -5.1133432e+00  -7.1313689e-01
   1.0650000e+00   7.2233946e-02  -1.0621188e-01   8.8004127e-01   4.2484751e-01  -3.4442995e+00  -1.6235244e+00
   1.0666667e+00   6.8795009e-02   5.0071314e-01   1.1835038e+00   8.8004127e-01   8.8004127e-01  -7.1313689e-01
   1.0683333e+00   6.5305792e-02  -9.4073377e-01   9.5590690e-01  -1.0621188e-01   2.5490851e+00   1.3352350e+00
   1.0700000e+00   6.1784808e-02   3.4898188e-01   3.4898188e-01  -8.6486815e-01   2.9284132e+00   1.4111007e+00
   1.0716667e+00   5.8252056e-02  -3.0346251e-02   5.7657876e-01  -7.8900252e-01   2.7766819e+00   9.5590690e-01
   1.0733333e+00   5.4728750e-02   8.0417564e-01   1.7904288e+00  -2.5794313e-01   5.0071314e-01   3.3077413e+00
   1.0750000e+00   5.1237011e-02  -3.0346251e-02  -1.8511213e+00   5.7657876e-01  -2.0028525e+00   3.4898188e-01
   1.0766667e+00   5.1237011e-02  -1.0924650e+00  -2.9891057e+00   8.0417564e-01  -1.0924650e+00  -2.7615088e+00
   1.0783333e+00   5.1237011e-02  -7.1313689e-01  -1.5476588e+00   8.8004127e-01   7.2831002e-01  -1.0924650e+00
   1.0800000e+00   5.1237011e-02  -3.3380876e-01   1.1835038e+00   2.7311626e-01   1.2138500e-01  -1.0621188e-01
   1.0816667e+00   5.1237011e-02  -7.8900252e-01   2.3973538e+00   4.5519376e-02   1.9725063e-01   1.2138500e-01
   1.0833333e+00   5.1237011e-02   1.9725063e-01   1.6386975e+00   1.9725063e-01   3.4898188e-01  -5.6140564e-01
   1.0850000e+00   5.1237011e-02   2.7311626e-01   3.4898188e-01  -6.3727127e-01   1.2138500e-01  -1.0621188e-01
   1.0866667e+00   5.1237011e-02   4.5519376e-02  -3.1408369e+00  -9.4073377e-01  -4.8554001e-01   3.4898188e-01
   1.0883333e+00   5.1237011e-02  -2.5794313e-01  -2.0028525e+00  -1.0621188e-01  -1.5476588e+00  -5.6140564e-01
   1.0900000e+00   5.1237011e-02   1.3352350e+00  -1.1683307e+00   2.7311626e-01  -1.0621188e-01   1.1076382e+00
   1.0916667e+00   5.1237011e-02   1.6386975e+00  -6.3727127e-01   1.2138500e-01   1.0317725e+00   1.2593694e+00
   1.0933333e+00   5.1237011e-02   2.0938913e+00   1.0317725e+00   1.2138500e-01   1.7145632e+00   6.5244439e-01
   1.0950000e+00   5.1237011e-02   1.5628319e+00   2.8525476e+00   1.2138500e-01   2.8525476e+00   1.9725063e-01
   1.0966667e+00   5.1237011e-02   1.1076382e+00   3.9905320e+00  -1.0621188e-01   2.0938913e+00   1.8662944e+00
   1.0983333e+00   5.1237011e-02  -3.0346251e-02   5.0071314e-01  -5.6140564e-01  -2.4580463e+00   9.5590690e-01
   1.1000000e+00   5.1237011e-02  -1.9269869e+00  -3.0346251e-02  -4.0967438e-01  -2.9132401e+00  -7.1313689e-01
   1.1016667e+00   5.1237011e-02  -1.0165994e+00   2.7311626e-01   4.5519376e-02  -2.0028525e+00  -1.7752557e+00
   1.1033333e+00   5.1237011e-02   1.2138500e-01   1.2138500e-01   1.2138500e-01  -3.3380876e-01  -2.5794313e-01
   1.1050000e+00   5.1237011e-02  -1.0924650e+00  -6.3727127e-01  -2.5794313e-01  -6.3727127e-01  -1.4717932e+00
   1.1066667e+00   4.7799538e-02  -1.6235244e+00  -9.4073377e-01  -1.8207750e-01   4.5519376e-02  -4.8554001e-01
   1.1083333e+00   4.4439254e-02  -7.8900252e-01  -3.2167026e+00  -1.0621188e-01   4.5519376e-02  -7.8900252e-01
   1.1100000e+00   4.1178957e-02   2.7311626e-01  -2.3063151e+00   3.4898188e-01   1.9725063e-01   4.5519376e-02
   1.1116667e+00   3.8040957e-02   4.2484751e-01   2.0180257e+00   8.0417564e-01   8.0417564e-01   8.0417564e-01
   1.1133333e+00   3.5046718e-02   7.2831002e-01   1.6386975e+00   5.0071314e-01   1.6386975e+00   1.0317725e+00
   1.1150000e+00   3.2090331e-02  -1.8207750e-01   1.2593694e+00   2.7311626e-01   1.0317725e+00   2.7311626e-01
   1.1166667e+00   2.9149901e-02  -2.5794313e-01   1.0317725e+00  -3.0346251e-02  -3.0346251e-02  -4.0967438e-01
   1.1183333e+00   2.6414889e-02  -1.8207750e-01  -7.8900252e-01  -1.0621188e-01   1.3352350e+00   1.6386975e+00
   1.1200000e+00   2.3904758e-02   2.7311626e-01  -1.8511213e+00  -1.0621188e-01   2.0180257e+00   3.6870695e+00
   1.1216667e+00   2.1636659e-02   7.2831002e-01  -1.6235244e+00   1.9725063e-01  -3.3380876e-01  -1.0621188e-01
   1.1233333e+00   1.9625217e-02  -1.2441963e+00   5.7657876e-01  -1.8207750e-01  -4.0967438e-01  -2.1545838e+00
   1.1250000e+00   1.7882360e-02  -5.6140564e-01   1.3352350e+00  -6.3727127e-01  -1.3200619e+00  -1.0924650e+00
   1.1266667e+00   1.6417175e-02   1.1835038e+00   1.3352350e+00  -2.5794313e-01  -1.6993900e+00  -7.8900252e-01
   1.1283333e+00   1.5235803e-02   8.8004127e-01   1.3352350e+00   6.5244439e-01  -9.4073377e-01  -5.6140564e-01
   1.1300000e+00   1.4341385e-02   1.6386975e+00   1.4111007e+00   1.9725063e-01   9.5590690e-01  -1.0621188e-01
   1.1316667e+00   1.3734031e-02   4.2484751e-01   1.3352350e+00  -4.0967438e-01  -2.5794313e-01  -1.0621188e-01
   1.1333333e+00   1.3410839e-02  -4.8554001e-01  -5.6140564e-01  -4.8554001e-01  -7.8900252e-01  -9.4073377e-01
   1.1350000e+00   1.3365947e-02   1.9725063e-01  -1.6993900e+00   4.5519376e-02   1.2138500e-01   1.9725063e-01
   1.1366667e+00   1.3590627e-02   1.2138500e-01  -1.6993900e+00  -1.0621188e-01  -1.8207750e-01   4.2484751e-01
   1.1383333e+00   1.4073405e-02   2.7311626e-01  -3.3380876e-01   1.2138500e-01  -8.6486815e-01  -8.6486815e-01
   1.1400000e+00   1.4800227e-02   2.7311626e-01  -2.1545838e+00  -1.8207750e-01  -6.3727127e-01   4.5519376e-02
   1.1416667e+00   1.5754657e-02   2.7311626e-01   7.2831002e-01  -3.0346251e-02   6.5244439e-01  -1.1683307e+00
   1.1433333e+00   1.6918098e-02  -5.6140564e-01  -1.0924650e+00   5.0071314e-01   2.5490851e+00   1.7904288e+00
   1.1450000e+00   1.8270053e-02  -2.5794313e-01   3.4898188e-01   5.7657876e-01   2.7008163e+00   8.0417564e-01
   1.1466667e+00   1.9788400e-02  -3.0346251e-02   3.0801444e+00   7.2831002e-01  -7.8900252e-01  -1.6235244e+00
   1.1483333e+00   2.1449710e-02   1.9725063e-01  -1.3200619e+00  -1.8207750e-01  -4.2788214e+00   8.8004127e-01
   1.1500000e+00   2.3229568e-02  -1.0621188e-01  -1.7752557e+00  -1.8207750e-01   2.7311626e-01   8.8004127e-01
   1.1516667e+00   2.4802500e-02   8.0417564e-01   2.4732194e+00   4.2484751e-01   1.6386975e+00  -3.3380876e-01
   1.1533333e+00   2.6448256e-02   4.2484751e-01   1.7904288e+00  -4.8554001e-01   5.0071314e-01   1.3352350e+00
   1.1550000e+00   2.8146253e-02   1.2138500e-01  -3.3380876e-01  -1.1683307e+00   9.5590690e-01   2.5490851e+00
   1.1566667e+00   2.9876360e-02  -3.3380876e-01  -4.0967438e-01  -6.3727127e-01  -1.0924650e+00   3.4898188e-01
   1.1583333e+00   3.1619273e-02  -1.0165994e+00  -1.8207750e-01   1.9725063e-01  -7.8900252e-01  -3.8236276e+00
   1.1600000e+00   3.3356857e-02   2.7311626e-01  -1.3200619e+00  -3.0346251e-02  -1.2441963e+00  -3.1408369e+00
   1.1616667e+00   3.5072489e-02  -3.3380876e-01   7.2831002e-01   4.5519376e-02   2.1697569e+00   7.2831002e-01
   1.1633333e+00   3.6751368e-02   3.4898188e-01   4.5519376e-02  -2.5794313e-01  -1.0621188e-01   2.1697569e+00
   1.1650000e+00   3.8380797e-02   6.5244439e-01  -2.5794313e-01   1.9725063e-01  -1.8207750e-01   9.5590690e-01
   1.1666667e+00   1.5625093e-01  -7.8900252e-01  -2.0787182e+00  -3.0346251e-02  -2.7615088e+00  -1.4717932e+00
   1.1683333e+00   1.6290305e-01  -6.3727127e-01  -1.4717932e+00   3.4898188e-01  -7.1313689e-01  -7.1313689e-01
   1.1700000e+00   1.6962250e-01   2.7311626e-01   1.5628319e+00   8.0417564e-01   1.1076382e+00   1.2593694e+00
   1.1716667e+00   1.7638904e-01  -5.6140564e-01   1.5628319e+00   1.2138500e-01  -5.6140564e-01   1.7145632e+00
   1.1733333e+00   1.8318456e-01  -2.5794313e-01   6.5244439e-01  -5.6140564e-01   1.1835038e+00   9.5590690e-01
   1.1750000e+00   1.8999347e-01   5.7657876e-01   4.2484751e-01  -4.8554001e-01   1.0317725e+00   1.1835038e+00
   1.1766667e+00   1.9680330e-01   1.2138500e-01   8.8004127e-01   3.4898188e-01  -2.5794313e-01   4.2484751e-01
   1.1783333e+00   2.0360491e-01  -1.0621188e-01   8.8004127e-01  -2.5794313e-01  -2.5794313e-01  -2.9132401e+00
   1.1800000e+00   2.1039288e-01   6.5244439e-01  -1.5476588e+00  -2.5794313e-01  -6.3727127e-01  -3.5201651e+00
   1.1816667e+00   2.1716578e-01   1.3352350e+00  -1.7752557e+00   9.5590690e-01   1.2138500e-01  -3.5201651e+00
   1.1833333e+00   2.2392629e-01  -1.0924650e+00  -1.0621188e-01   1.9725063e-01  -2.6097776e+00  -1.4717932e+00
   1.1850000e+00   2.3068134e-01  -8.6486815e-01  -4.0967438e-01  -7.1313689e-01   8.0417564e-01   3.9905320e+00
   1.1866667e+00   2.3744203e-01   5.7657876e-01   1.5628319e+00  -1.4717932e+00   1.7145632e+00  -2.3821807e+00
   1.1883333e+00   2.4422368e-01   5.0071314e-01   8.8004127e-01   5.0071314e-01   8.8004127e-01   1.1835038e+00
   1.1900000e+00   2.5104548e-01   3.4898188e-01   4.5519376e-02   1.9725063e-01  -7.1313689e-01   3.5353382e+00
   1.1916667e+00   2.5779193e-01   3.4898188e-01  -1.8207750e-01   6.5244439e-01   3.4594726e+00   4.8250539e+00
   1.1933333e+00   2.6458055e-01   2.7311626e-01  -2.0787182e+00  -3.0346251e-02   9.5590690e-01   8.8004127e-01
   1.1950000e+00   2.7149984e-01  -2.5794313e-01   3.4898188e-01   4.5519376e-02  -1.6993900e+00  -4.0967438e-01
   1.1966667e+00   2.7858411e-01   5.0071314e-01   1.7904288e+00  -1.8207750e-01   2.3973538e+00  -9.4073377e-01
   1.1983333e+00   2.8586931e-01  -2.5794313e-01   2.2456226e+00  -6.3727127e-01  -6.0237308e+00  -3.0649713e+00
   1.2000000e+00   2.9339261e-01   1.2138500e-01   7.2831002e-01   4.5519376e-02  -1.4717932e+00  -2.5794313e-01
   1.2016667e+00   3.0119165e-01  -1.6235244e+00  -3.0649713e+00  -5.6140564e-01   5.0071314e-01  -4.8554001e-01
   1.2033333e+00   3.0930400e-01  -2.5794313e-01  -2.0028525e+00   2.7311626e-01   2.5490851e+00   2.2456226e+00
   1.2050000e+00   3.1776641e-01  -3.0346251e-02  -1.4717932e+00   4.5519376e-02   1.0317725e+00  -7.8900252e-01
   1.2066667e+00   3.2661422e-01  -6.3727127e-01  -3.0346251e-02   1.9725063e-01  -9.4073377e-01  -1.5476588e+00
   1.2083333e+00   3.3588064e-01   1.4869663e+00   2.3973538e+00   6.5244439e-01  -1.8207750e-01   2.7311626e-01
   1.2100000e+00   3.4559605e-01  -7.8900252e-01   3.4898188e-01   4.5519376e-02   6.5244439e-01   1.6386975e+00
   1.2116667e+00   3.5578744e-01  -7.1313689e-01  -2.5339119e+00  -3.0346251e-02   2.7311626e-01   7.2831002e-01
   1.2133333e+00   3.6647768e-01  -3.0346251e-02   8.8004127e-01   8.0417564e-01  -4.8554001e-01  -1.5476588e+00
   1.2150000e+00   3.7768505e-01  -1.4717932e+00   1.8662944e+00  -8.6486815e-01  -2.9132401e+00  -3.4442995e+00
   1.2166667e+00   3.8942267e-01   1.0317725e+00   4.2484751e-01  -3.3380876e-01  -2.2304494e+00   8.0417564e-01
   1.2183333e+00   4.0169804e-01   4.5519376e-02   4.2484751e-01  -3.3380876e-01  -1.8207750e-01   3.5353382e+00
   1.2200000e+00   4.1451266e-01  -1.0621188e-01   2.7311626e-01  -1.0621188e-01   1.7904288e+00   1.4111007e+00
   1.2216667e+00   4.2786172e-01   5.0071314e-01  -1.0621188e-01  -4.8554001e-01   1.1076382e+00  -4.7340151e+00
   1.2233333e+00   4.4173391e-01  -4.0967438e-01  -8.6486815e-01  -3.0346251e-02   1.0317725e+00  -5.6140564e-01
   1.2250000e+00   4.5611123e-01   7.2831002e-01  -1.0165994e+00  -3.0346251e-02  -1.9269869e+00  -1.0924650e+00
   1.2266667e+00   4.7092878e-01  -3.0346251e-02  -2.0787182e+00  -3.0346251e-02  -4.0967438e-01   1.2138500e-01
   1.2283333e+00   4.8609920e-01   4.5519376e-02  -1.0621188e-01  -1.8207750e-01   9.5590690e-01   3.3077413e+00
   1.2300000e+00   5.0168922e-01   1.8662944e+00   3.7629351e+00   2.7311626e-01   1.9421600e+00   1.9421600e+00
   1.2316667e+00   5.1765668e-01  -1.0621188e-01   2.2456226e+00   1.2138500e-01   1.3352350e+00   5.7657876e-01
   1.2333333e+00   5.3395339e-01  -1.5476588e+00   1.2593694e+00   4.5519376e-02   5.7657876e-01  -7.8900252e-01
   1.2350000e+00   5.5052554e-01  -1.1683307e+00  -4.8554001e-01  -1.8207750e-01  -2.4580463e+00  -2.5794313e-01
   1.2366667e+00   5.6731434e-01  -1.5476588e+00  -1.2441963e+00  -3.3380876e-01  -7.1313689e-01  -1.7752557e+00
   1.2383333e+00   5.8425659e-01   5.7657876e-01  -1.3959275e+00  -1.0621188e-01   5.0071314e-01  -7.8900252e-01
   1.2400000e+00   6.0128541e-01  -1.0924650e+00  -5.6140564e-01  -1.0621188e-01   1.7904288e+00   7.2831002e-01
   1.2416667e+00   6.1833101e-01  -1.5476588e+00  -2.3821807e+00  -3.3380876e-01  -9.4073377e-01   1.2138500e-01
   1.2433333e+00   6.3532152e-01   1.5628319e+00  -2.2304494e+00   1.2138500e-01  -6.3727127e-01   1.4869663e+00
   1.2450000e+00   6.5218383e-01   1.5628319e+00   2.1697569e+00   5.7657876e-01  -3.3380876e-01   2.3214882e+00
   1.2466667e+00   6.6884447e-01   1.0317725e+00   1.2593694e+00  -1.8207750e-01  -8.6486815e-01  -1.3200619e+00
   1.2483333e+00   6.8523049e-01   2.4732194e+00   2.5490851e+00  -3.3380876e-01  -2.5794313e-01  -9.4073377e-01
   1.2500000e+00   7.0127034e-01   8.0417564e-01   6.5244439e-01  -5.6140564e-01  -1.3959275e+00  -1.0621188e-01
   1.2516667e+00   7.1689473e-01   5.7657876e-01  -1.8207750e-01  -3.0346251e-02  -7.8900252e-01  -5.6140564e-01
   1.2533333e+00   7.3203750e-01   1.2138500e-01   4.2484751e-01   8.8004127e-01   4.2484751e-01  -1.1683307e+00
   1.2550000e+00   7.4663635e-01   1.6386975e+00   5.7657876e-01   5.7657876e-01   1.2138500e-01  -4.8554001e-01
   1.2566667e+00   7.6063358e-01  -7.1313689e-01   9.5590690e-01  -1.8207750e-01  -4.0967438e-01  -1.6993900e+00
   1.2583333e+00   7.7397680e-01  -1.9269869e+00   3.4898188e-01  -3.0346251e-02   4.2484751e-01  -1.1683307e+00
   1.2600000e+00   7.8661952e-01  -1.7752557e+00  -1.8207750e-01  -1.8207750e-01   6.5244439e-01   1.2138500e-01
   1.2616667e+00   7.9852159e-01  -5.6140564e-01  -1.1683307e+00  -2.5794313e-01   1.0317725e+00   1.2138500e-01
   1.2633333e+00   8.0956817e-01  -1.8207750e-01  -2.5339119e+00  -3.0346251e-02  -3.0346251e-02  -2.6097776e+00
   1.2650000e+00   8.1980063e-01   7.2831002e-01   4.2484751e-01   5.7657876e-01   2.3214882e+00   8.8004127e-01
   1.2666667e+00   8.2921519e-01   6.5244439e-01  -2.5794313e-01   6.5244439e-01   1.9421600e+00   2.6249507e+00
   1.2683333e+00   8.3780216e-01   1.2138500e-01   7.2831002e-01   2.7311626e-01   6.5244439e-01   1.9421600e+00
   1.2700000e+00   8.4555943e-01  -2.5794313e-01   1.4111007e+00  -1.0621188e-01  -1.9269869e+00  -7.8900252e-01
   1.2716667e+00   8.5249238e-01  -5.6140564e-01   8.0417564e-01   4.5519376e-02  -2.0028525e+00  -1.2441963e+00
   1.2733333e+00   8.5861368e-01   1.2138500e-01   6.5244439e-01  -1.8207750e-01   4.5519376e-02   3.8388007e+00
   1.2750000e+00   8.6394306e-01   2.0938913e+00   1.1076382e+00  -1.8207750e-01  -7.8900252e-01  -3.3380876e-01
   1.2766667e+00   8.6850686e-01   4.2484751e-01  -3.0346251e-02  -1.8207750e-01  -4.8554001e-01  -1.6993900e+00
   1.2783333e+00   8.7233760e-01  -7.1313689e-01  -8.6486815e-01  -4.8554001e-01  -5.6140564e-01   7.2831002e-01
   1.2800000e+00   8.7547345e-01  -1.6993900e+00  -1.3200619e+00   5.0071314e-01  -1.8207750e-01  -3.3380876e-01
   1.2816667e+00   8.7795761e-01  -1.6235244e+00  -4.1270901e+00   1.2138500e-01  -4.0967438e-01  -4.0967438e-01
   1.2833333e+00   8.7983760e-01  -2.0028525e+00  -2.4580463e+00  -1.0621188e-01   4.5519376e-02  -7.1313689e-01
   1.2850000e+00   8.8116459e-01  -1.8207750e-01   1.9421600e+00  -3.0346251e-02   1.6386975e+00   6.5244439e-01
   1.2866667e+00   8.8199263e-01   5.0071314e-01   1.0317725e+00  -1.8207750e-01   3.4898188e-01  -7.8900252e-01
   1.2883333e+00   8.8237786e-01   1.2138500e-01   4.2484751e-01  -7.1313689e-01  -2.0787182e+00  -1.6993900e+00
   1.2900000e+00   8.8237770e-01   1.1076382e+00  -2.8373744e+00  -3.3380876e-01  -1.0621188e-01  -1.8207750e-01
   1.2916667e+00   8.8205011e-01   1.9421600e+00  -9.4073377e-01   4.2484751e-01   4.2484751e-01   7.5562164e+00
   1.2933333e+00   8.8145274e-01   4.5519376e-02  -2.5794313e-01   5.7657876e-01   1.1076382e+00  -1.0621188e-01
   1.2950000e+00   8.8064222e-01   4.5519376e-02   1.2138500e-01   1.8662944e+00   1.6386975e+00  -2.9891057e+00
   1.2966667e+00   8.7967347e-01   8.8004127e-01   3.4594726e+00   1.9421600e+00   3.4898188e-01  -2.9132401e+00
   1.2983333e+00   8.7856342e-01   8.0417564e-01   2.3973538e+00   9.5590690e-01  -2.5794313e-01  -1.0924650e+00
   1.3000000e+00   8.7734753e-01  -5.6140564e-01   1.9421600e+00  -9.4073377e-01   1.2138500e-01   6.5244439e-01
   1.3016667e+00   8.7492157e-01  -1.0621188e-01   1.6386975e+00  -9.4073377e-01   3.4898188e-01   1.4111007e+00
   1.3033333e+00   8.7379366e-01  -6.3727127e-01  -3.3380876e-01  -3.0346251e-02  -7.1313689e-01  -3.0346251e-02
   1.3050000e+00   8.7276962e-01  -1.5476588e+00  -8.6486815e-01  -1.0621188e-01  -5.6140564e-01  -1.6235244e+00
   1.3066667e+00   8.7187867e-01  -2.5794313e-01  -4.8554001e-01  -1.0621188e-01   2.7311626e-01  -7.1313689e-01
   1.3083333e+00   8.7114485e-01   1.1835038e+00  -1.8207750e-01  -6.3727127e-01   5.7657876e-01   5.7657876e-01
   1.3100000e+00   8.7058696e-01  -1.8207750e-01  -3.4442995e+00  -7.8900252e-01   1.9725063e-01  -9.4073377e-01
   1.3116667e+00   8.7021851e-01  -1.1683307e+00  -1.5476588e+00   1.9725063e-01   1.1076382e+00   1.1076382e+00
   1.3133333e+00   8.7004775e-01   8.8004127e-01   2.2456226e+00   1.2138500e-01  -4.0967438e-01   1.4111007e+00
   1.3150000e+00   8.8707115e-01  -3.0346251e-02   1.4869663e+00   8.0417564e-01  -1.0924650e+00   1.0317725e+00
   1.3166667e+00   8.8727141e-01   3.4898188e-01  -4.0967438e-01  -1.0621188e-01  -1.8207750e-01  -1.0621188e-01
   1.3183333e+00   8.8729683e-01   4.2484751e-01   5.7657876e-01   8.0417564e-01   4.5519376e-02   2.7311626e-01
   1.3200000e+00   8.8714749e-01   1.0317725e+00   5.0071314e-01   4.2484751e-01  -3.3380876e-01  -3.3380876e-01
   1.3216667e+00   3.9991469e-01   2.7311626e-01  -5.6140564e-01   1.9725063e-01   1.1076382e+00   5.0071314e-01
   1.3233333e+00   4.0469166e-01   9.5590690e-01   1.7145632e+00  -4.0967438e-01   1.0317725e+00   3.9146663e+00
   1.3250000e+00   4.3279231e-01   1.1835038e+00   1.2593694e+00   1.2138500e-01  -1.1683307e+00  -1.6235244e+00
   1.3266667e+00   4.3750689e-01  -1.5476588e+00  -1.6235244e+00   4.2484751e-01  -1.2441963e+00  -3.1408369e+00
   1.3283333e+00   4.4232957e-01  -2.3821807e+00  -1.0621188e-01   6.5244439e-01  -2.5794313e-01  -8.6486815e-01
   1.3300000e+00   4.4728628e-01  -3.3380876e-01  -2.4580463e+00  -5.6140564e-01   5.0071314e-01   2.7766819e+00
   1.3316667e+00   4.5240416e-01  -1.0165994e+00  -1.2441963e+00   4.2484751e-01   1.3352350e+00  -1.0924650e+00
   1.3333333e+00   4.5771114e-01   1.2138500e-01   3.4898188e-01   4.2484751e-01   3.1560101e+00  -9.4073377e-01
   1.3350000e+00   4.6323540e-01   1.7145632e+00   1.3352350e+00  -3.0346251e-02   2.6249507e+00   9.5590690e-01
   1.3366667e+00   4.6900494e-01   8.0417564e-01   1.4111007e+00  -5.6140564e-01  -1.3959275e+00   2.8525476e+00
   1.3383333e+00   4.7504696e-01  -4.8554001e-01  -7.8900252e-01  -3.3380876e-01  -2.9891057e+00  -4.8554001e-01
   1.3400000e+00   4.8138738e-01   4.5519376e-02   5.0071314e-01  -2.5794313e-01  -7.8900252e-01  -1.6235244e+00
   1.3416667e+00   4.8805023e-01   1.2593694e+00  -4.8554001e-01  -2.5794313e-01  -5.6140564e-01   1.9421600e+00
   1.3433333e+00   4.9505719e-01   5.0071314e-01  -1.0924650e+00  -6.3727127e-01  -1.6993900e+00   1.4111007e+00
   1.3450000e+00   5.0242706e-01   6.5244439e-01  -1.0621188e-01  -2.5794313e-01  -4.8554001e-01  -1.9269869e+00
   1.3466667e+00   5.1017523e-01  -1.3200619e+00  -3.3380876e-01   5.7657876e-01   1.2138500e-01  -3.8994932e+00
   1.3483333e+00   5.1831329e-01   1.2138500e-01   8.8004127e-01   4.2484751e-01   3.4898188e-01  -2.5339119e+00
   1.3500000e+00   5.2684856e-01  -5.6140564e-01   8.0417564e-01  -1.8207750e-01   6.5244439e-01   3.3077413e+00
   1.3516667e+00   5.3578387e-01   5.7657876e-01   1.4869663e+00   4.5519376e-02   8.0417564e-01   6.5244439e-01
   1.3533333e+00   5.4511714e-01  -6.3727127e-01   1.0317725e+00   1.9725063e-01   4.5519376e-02   1.2138500e-01
   1.3550000e+00   5.5484130e-01  -1.0621188e-01  -2.7615088e+00  -7.1313689e-01  -7.8900252e-01   3.4898188e-01
   1.3566667e+00   5.6477807e-01  -3.3380876e-01  -2.0787182e+00  -2.5794313e-01  -1.0621188e-01   1.9421600e+00
   1.3583333e+00   5.7495295e-01   8.8004127e-01   1.1076382e+00   1.9725063e-01   3.4898188e-01   2.1697569e+00
   1.3600000e+00   5.8547213e-01   1.5628319e+00   1.1835038e+00   8.8004127e-01   5.7657876e-01  -2.0787182e+00
   1.3616667e+00   5.9631252e-01   9.5590690e-01  -3.0649713e+00  -1.8207750e-01   8.8004127e-01  -2.0028525e+00
   1.3633333e+00   6.0744626e-01   2.7311626e-01  -6.3727127e-01  -5.6140564e-01   1.2138500e-01  -7.8900252e-01
   1.3650000e+00   6.1884093e-01  -7.8900252e-01  -8.6486815e-01   1.9725063e-01  -9.4073377e-01  -4.0967438e-01
   1.3666667e+00   6.3046001e-01   4.5519376e-02   1.4869663e+00   5.7657876e-01  -6.3727127e-01   4.5519376e-02
   1.3683333e+00   6.4226317e-01   4.2484751e-01   2.4732194e+00   5.0071314e-01   4.5519376e-02  -9.4073377e-01
   1.3700000e+00   6.5420683e-01   1.1076382e+00   2.0938913e+00  -3.0346251e-02   8.0417564e-01   2.8525476e+00
   1.3716667e+00   6.6624466e-01   3.4898188e-01   1.2138500e-01  -4.8554001e-01   4.5519376e-02  -1.0621188e-01
   1.3733333e+00   6.7832812e-01   5.0071314e-01   2.2456226e+00  -7.8900252e-01   1.9725063e-01   2.0180257e+00
   1.3750000e+00   6.9040709e-01  -8.6486815e-01   1.1835038e+00  -3.0346251e-02  -1.6993900e+00   7.2831002e-01
   1.3766667e+00   7.0243044e-01  -1.8207750e-01  -8.6486815e-01   3.4898188e-01  -3.3380876e-01  -1.8511213e+00
   1.3783333e+00   7.1434673e-01   1.2138500e-01  -7.1313689e-01   1.9725063e-01  -3.0346251e-02  -2.5794313e-01
   1.3800000e+00   7.2610476e-01   4.5519376e-02  -3.1408369e+00   8.8004127e-01  -1.0165994e+00  -9.4073377e-01
   1.3816667e+00   7.7057364e-01  -7.8900252e-01  -2.5339119e+00   1.0317725e+00   8.0417564e-01  -6.3727127e-01
   1.3833333e+00   7.8082370e-01   5.7657876e-01   5.7657876e-01   3.4898188e-01   1.4869663e+00   1.9725063e-01
   1.3850000e+00   7.9064675e-01  -1.0924650e+00   3.4898188e-01  -3.3380876e-01   1.0317725e+00   7.2831002e-01
   1.3866667e+00   7.9997746e-01  -1.4717932e+00   1.3352350e+00  -4.8554001e-01   7.2831002e-01   8.8004127e-01
   1.3883333e+00   8.0862321e-01  -1.6993900e+00   2.7311626e-01  -8.6486815e-01  -4.8554001e-01  -1.0165994e+00
   1.3900000e+00   8.1674818e-01   3.4898188e-01   5.0071314e-01  -7.1313689e-01  -2.5794313e-01  -7.1313689e-01
   1.3916667e+00   8.2433632e-01   1.0317725e+00  -2.4580463e+00  -3.3380876e-01   1.2138500e-01   5.0526507e+00
   1.3933333e+00   8.3137688e-01   9.5590690e-01  -1.1683307e+00  -1.0165994e+00  -9.4073377e-01   1.7145632e+00
   1.3950000e+00   8.3786435e-01  -3.0346251e-02  -1.6235244e+00   3.4898188e-01  -1.0924650e+00  -3.5960307e+00
   1.3966667e+00   8.4379850e-01   2.7311626e-01  -1.7752557e+00   8.8004127e-01  -6.3727127e-01  -3.3684338e+00
   1.3983333e+00   8.4918419e-01  -3.0346251e-02   1.7145632e+00   4.5519376e-02  -8.6486815e-01  -3.4442995e+00
   1.4000000e+00   8.5403120e-01  -1.8207750e-01   2.7311626e-01  -3.0346251e-02  -1.0621188e-01  -1.0621188e-01
   1.4016667e+00   8.5835396e-01   4.5519376e-02   1.1835038e+00  -4.8554001e-01  -2.5794313e-01   2.4732194e+00
   1.4033333e+00   8.6217113e-01   2.5490851e+00   2.3214882e+00   1.3352350e+00   2.2456226e+00   2.5490851e+00
   1.4050000e+00   8.6550534e-01   1.2138500e-01   3.4898188e-01   6.5244439e-01   1.1076382e+00   1.2138500e-01
   1.4066667e+00   8.6838258e-01   4.2484751e-01   5.0071314e-01  -5.6140564e-01   6.5244439e-01   5.0071314e-01
   1.4083333e+00   8.7083181e-01   1.2138500e-01  -5.6140564e-01  -5.6140564e-01   2.7311626e-01   2.3973538e+00
   1.4100000e+00   8.7288438e-01  -4.0967438e-01   1.1835038e+00   8.0417564e-01   1.2138500e-01  -1.8511213e+00
   1.4116667e+00   8.7457350e-01   3.4898188e-01   1.5628319e+00   4.5519376e-02   7.2831002e-01   2.5490851e+00
   1.4133333e+00   8.7593365e-01  -3.3380876e-01   4.2484751e-01   4.2484751e-01  -8.6486815e-01   1.3352350e+00
   1.4150000e+00   8.7700000e-01  -7.1313689e-01   4.5519376e-02  -7.1313689e-01  -1.3200619e+00  -7.1313689e-01
   1.4166667e+00   8.7839235e-01   1.2593694e+00  -2.5794313e-01  -7.1313689e-01  -4.0967438e-01  -1.3200619e+00
   1.4183333e+00   8.7878731e-01  -7.8900252e-01  -1.4717932e+00   1.2138500e-01   4.5519376e-02  -1.9269869e+00
   1.4200000e+00   8.7902551e-01  -2.0787182e+00  -7.8900252e-01  -1.0621188e-01  -2.5794313e-01  -1.3959275e+00
   1.4216667e+00   8.7899227e-01  -3.3380876e-01  -1.8207750e-01   1.9725063e-01   5.0071314e-01   1.2593694e+00
   1.4233333e+00   8.7879489e-01   2.7311626e-01  -2.9132401e+00   4.2484751e-01   2.7311626e-01   3.1560101e+00
   1.4250000e+00   8.7851970e-01   6.5244439e-01  -1.8207750e-01  -1.0621188e-01   1.9725063e-01  -3.0346251e-02
   1.4266667e+00   8.7819429e-01   5.0071314e-01   1.2138500e-01   5.0071314e-01  -4.0967438e-01  -1.9269869e+00
   1.4283333e+00   8.7784385e-01   4.2484751e-01   1.9725063e-01  -2.5794313e-01  -3.3380876e-01  -1.4717932e+00
   1.4300000e+00   8.7749083e-01  -1.4717932e+00   1.6386975e+00  -1.8207750e-01  -6.3727127e-01  -1.5476588e+00
   1.4316667e+00   8.7715494e-01   1.0317725e+00   5.0071314e-01   4.2484751e-01  -3.3380876e-01   5.0071314e-01
   1.4333333e+00   8.7685298e-01   1.5628319e+00   2.7766819e+00   1.9725063e-01  -2.5794313e-01   8.0417564e-01
   1.4350000e+00   8.7659885e-01   4.2484751e-01   2.4732194e+00  -4.0967438e-01   3.4898188e-01  -2.8373744e+00
   1.4366667e+00   8.7640355e-01   5.7657876e-01   9.5590690e-01  -5.6140564e-01   6.5244439e-01  -1.8207750e-01
   1.4383333e+00   8.7627524e-01  -7.8900252e-01  -7.8900252e-01  -3.0346251e-02  -4.0967438e-01   2.7311626e-01
   1.4400000e+00   8.7621933e-01  -6.3727127e-01  -2.8373744e+00   6.5244439e-01  -5.6140564e-01  -9.4073377e-01
   1.4416667e+00   8.7623862e-01   1.5628319e+00  -2.0787182e+00   1.9725063e-01  -2.5794313e-01   2.6249507e+00
   1.4433333e+00   8.7633344e-01   5.0071314e-01   5.0071314e-01  -3.3380876e-01   1.0317725e+00   1.3352350e+00
   1.4450000e+00   8.7650185e-01   1.9725063e-01  -1.1683307e+00  -4.8554001e-01   1.9725063e-01   4.2484751e-01
   1.4466667e+00   8.7673989e-01  -2.1545838e+00  -6.3727127e-01  -3.3380876e-01  -1.0621188e-01   1.1835038e+00
   1.4483333e+00   8.7704173e-01  -2.0028525e+00   7.2831002e-01   8.0417564e-01  -3.0346251e-02  -7.8900252e-01
   1.4500000e+00   8.7740003e-01  -1.1683307e+00   1.7145632e+00   6.5244439e-01   4.2484751e-01   5.7657876e-01
   1.4516667e+00   8.7780608e-01   2.7311626e-01   2.3973538e+00  -4.0967438e-01   2.7311626e-01   2.0938913e+00
   1.4533333e+00   8.7825012e-01  -4.0967438e-01   1.3352350e+00  -3.0346251e-02  -1.8207750e-01  -1.3200619e+00
   1.4550000e+00   8.7872163e-01  -1.0621188e-01   1.2138500e-01  -3.3380876e-01  -1.0621188e-01  -4.8554001e-01
   1.4566667e+00   8.7915050e-01   7.2831002e-01  -9.4073377e-01  -2.5794313e-01   1.2138500e-01   8.0417564e-01
   1.4583333e+00   8.7943017e-01   1.2593694e+00  -2.9132401e+00  -4.8554001e-01   3.4898188e-01  -3.3380876e-01
   1.4600000e+00   8.7969594e-01   9.5590690e-01  -4.0967438e-01  -3.0346251e-02   1.5628319e+00   1.9725063e-01
   1.4616667e+00   8.7994072e-01   4.2484751e-01  -8.6486815e-01  -1.0924650e+00  -1.8207750e-01  -3.0346251e-02
   1.4633333e+00   8.8015829e-01  -8.6486815e-01  -5.6140564e-01  -2.5794313e-01  -1.0924650e+00  -3.3380876e-01
   1.4650000e+00   8.8034348e-01  -1.7752557e+00  -1.2441963e+00   3.4898188e-01  -1.3200619e+00  -4.0967438e-01
   1.4666667e+00   8.8049227e-01  -1.8511213e+00  -2.6856432e+00   2.7311626e-01  -1.8511213e+00  -4.8554001e-01
   1.4683333e+00   8.8060187e-01   6.5244439e-01  -8.6486815e-01   5.7657876e-01   2.7311626e-01   1.9725063e-01
   1.4700000e+00   8.8067077e-01  -7.1313689e-01   1.1835038e+00  -3.0346251e-02   4.2484751e-01  -7.1313689e-01
   1.4716667e+00   8.8069874e-01  -1.3200619e+00   5.2043820e+00   1.4111007e+00   2.7311626e-01  -1.5476588e+00
   1.4733333e+00   8.8068678e-01   1.0317725e+00   2.7008163e+00   1.2138500e-01  -1.0165994e+00  -1.7752557e+00
   1.4750000e+00   8.8063703e-01   7.2831002e-01   8.0417564e-01   1.2138500e-01  -1.0621188e-01   3.4898188e-01
   1.4766667e+00   8.8055273e-01   2.5490851e+00   6.5244439e-01  -3.0346251e-02   5.7657876e-01   5.7657876e-01
   1.4783333e+00   8.8043800e-01   3.9905320e+00   1.4869663e+00  -1.8207750e-01   1.2593694e+00   1.0317725e+00
   1.4800000e+00   8.8029777e-01   1.4869663e+00  -1.6993900e+00  -1.8207750e-01   9.5590690e-01   2.7008163e+00
   1.4816667e+00   8.8013753e-01   1.9421600e+00  -1.3200619e+00   5.7657876e-01   4.2484751e-01   1.1835038e+00
   1.4833333e+00   8.7996319e-01  -2.5794313e-01  -3.3380876e-01   8.0417564e-01  -3.0346251e-02  -1.8511213e+00
   1.4850000e+00   8.7978087e-01   1.0317725e+00   1.2138500e-01   3.4898188e-01  -5.6140564e-01  -1.7752557e+00
   1.4866667e+00   8.7959666e-01   7.2831002e-01  -1.6235244e+00  -7.1313689e-01   5.7657876e-01  -2.5794313e-01
   1.4883333e+00   8.7941650e-01   1.9421600e+00  -1.0924650e+00   3.4898188e-01   1.1835038e+00   3.4898188e-01
   1.4900000e+00   8.7924594e-01   1.6386975e+00  -4.0967438e-01   2.7311626e-01  -1.0621188e-01  -5.6140564e-01
   1.4916667e+00   8.7908996e-01  -1.8207750e-01   2.7311626e-01  -8.6486815e-01  -2.2304494e+00  -7.1313689e-01
   1.4933333e+00   8.7877155e-01   8.0417564e-01   2.0938913e+00   1.2138500e-01  -1.2441963e+00  -9.4073377e-01
   1.4950000e+00   8.7843713e-01  -1.8207750e-01   1.1076382e+00  -4.0967438e-01  -1.0621188e-01  -1.0924650e+00
   1.4966667e+00   8.7812249e-01  -7.8900252e-01   1.1835038e+00  -3.3380876e-01   1.1076382e+00   1.9725063e-01
   1.4983333e+00   8.7783347e-01  -2.0028525e+00  -1.4717932e+00  -2.5794313e-01   8.0417564e-01   1.1076382e+00
   1.5000000e+00   8.7757526e-01  -2.6097776e+00  -2.5339119e+00  -4.0967438e-01   2.7311626e-01   1.4869663e+00
   1.5016667e+00   8.7735236e-01  -1.6235244e+00  -3.0346251e-02  -3.3380876e-01  -1.0621188e-01   1.5628319e+00
   1.5033333e+00   8.7716849e-01  -2.1545838e+00   1.8662944e+00   4.5519376e-02  -1.0621188e-01   4.2484751e-01
   1.5050000e+00   8.7702661e-01  -1.4717932e+00   4.5519376e-02   1.9725063e-01  -4.8554001e-01  -2.5794313e-01
   1.5066667e+00   8.7692883e-01  -1.7752557e+00  -1.5476588e+00   4.2484751e-01  -7.8900252e-01   1.2138500e-01
   1.5083333e+00   8.7687644e-01   1.4111007e+00  -1.2441963e+00   2.7311626e-01  -7.8900252e-01  -3.0346251e-02
   1.5100000e+00   8.7686990e-01  -2.8373744e+00  -1.9269869e+00  -1.8207750e-01  -3.3380876e-01   7.2831002e-01
   1.5116667e+00   8.7690882e-01  -1.9269869e+00   2.7311626e-01   4.5519376e-02   6.5244439e-01   1.4111007e+00
   1.5133333e+00   8.7699206e-01  -5.6140564e-01   1.5628319e+00   1.9725063e-01   1.2593694e+00   5.0071314e-01
   1.5150000e+00   8.7711770e-01   8.8004127e-01   1.1076382e+00   2.7311626e-01   1.5628319e+00  -8.6486815e-01
   1.5166667e+00   8.7728309e-01  -1.3200619e+00  -1.6993900e+00   5.0071314e-01   4.5519376e-02  -1.0924650e+00
   1.5183333e+00   8.7748492e-01  -1.0165994e+00   1.4869663e+00   5.7657876e-01  -1.0924650e+00  -7.8900252e-01
   1.5200000e+00   8.7771927e-01  -7.8900252e-01   3.6112038e+00   1.2138500e-01  -2.5794313e-01   4.5519376e-02
   1.5216667e+00   8.7798167e-01  -4.0967438e-01   1.2138500e-01  -1.0621188e-01  -6.3727127e-01   3.4898188e-01
   1.5233333e+00   8.7826718e-01   6.5244439e-01   3.4898188e-01  -4.0967438e-01  -4.0967438e-01  -4.0967438e-01
   1.5250000e+00   8.7857045e-01  -1.0621188e-01  -1.1683307e+00  -2.5794313e-01  -2.5794313e-01  -1.8207750e-01
   1.5266667e+00   8.7888578e-01  -1.0924650e+00   4.5519376e-02   2.7311626e-01  -1.8207750e-01   2.7311626e-01
   1.5283333e+00   8.7911759e-01   6.5244439e-01   5.7657876e-01  -4.0967438e-01  -1.8207750e-01  -5.6140564e-01
   1.5300000e+00   8.7922290e-01   1.2138500e-01  -4.8554001e-01   1.2138500e-01  -1.8207750e-01  -1.1683307e+00
   1.5316667e+00   8.7931536e-01   6.5244439e-01  -6.3727127e-01   2.7311626e-01   4.2484751e-01  -4.8554001e-01
   1.5333333e+00   8.7939298e-01   2.6249507e+00   9.5590690e-01   1.2138500e-01   1.1076382e+00  -3.0346251e-02
   1.5350000e+00   8.7945428e-01   2.6249507e+00  -5.6140564e-01  -3.0346251e-02   9.5590690e-01  -1.0165994e+00
   1.5366667e+00   8.7949842e-01   2.1697569e+00   5.7657876e-01  -4.8554001e-01   6.5244439e-01   1.6386975e+00
   1.5383333e+00   8.7952514e-01   5.7657876e-01  -4.0967438e-01  -7.1313689e-01   4.5519376e-02   5.7657876e-01
   1.5400000e+00   8.7953476e-01  -6.3727127e-01  -1.8207750e-01   3.4898188e-01  -7.8900252e-01  -7.1313689e-01
