# Supplementary material for: Detecting Nasal Vowels in Speech Interfaces Based on Surface Electromyography
Source: PLoS One. 2015 Jun 12;10(6):e0127040. doi: 10.1371/journal.pone.0127040 (PMC4466523; doi:10.1371/journal.pone.0127040)
Supplement: S1 Data — (ZIP) [file pone.0127040.s001.zip › PLosOneData/aligned/CM/CM-vnp-en-r3-ALIGNED.txt]

   0.0000000e+00   1.7868204e-01   1.1835038e+00   3.0801444e+00   4.2484751e-01   5.7657876e-01   3.4898188e-01
   1.6666667e-03   1.7356282e-01   1.6386975e+00  -1.2441963e+00   9.5590690e-01   1.6386975e+00   1.4111007e+00
   3.3333333e-03   1.6862962e-01  -3.3380876e-01   1.1076382e+00   2.7311626e-01  -7.8900252e-01  -1.6993900e+00
   5.0000000e-03   1.6385641e-01  -5.6140564e-01   2.0180257e+00   2.7311626e-01   2.7311626e-01   1.9725063e-01
   6.6666667e-03   1.5921828e-01  -6.3727127e-01  -1.0924650e+00  -4.0967438e-01  -1.0621188e-01   1.9725063e-01
   8.3333333e-03   1.5469178e-01  -6.3727127e-01  -2.0028525e+00  -2.5794313e-01  -1.0165994e+00   1.2138500e-01
   1.0000000e-02   1.5025523e-01   1.1835038e+00  -5.6140564e-01   5.0071314e-01   1.1835038e+00   8.0417564e-01
   1.1666667e-02   1.4588900e-01  -5.6140564e-01  -3.3380876e-01  -2.5794313e-01  -3.0346251e-02  -8.6486815e-01
   1.3333333e-02   1.4132215e-01  -3.3380876e-01   1.5628319e+00  -1.0621188e-01   8.0417564e-01   1.1835038e+00
   1.5000000e-02   1.3680289e-01  -1.0165994e+00  -7.8900252e-01  -4.0967438e-01   5.0071314e-01   2.7311626e-01
   1.6666667e-02   1.3232262e-01  -6.3727127e-01  -4.8554001e-01  -2.5794313e-01  -1.6235244e+00   1.8662944e+00
   1.8333333e-02   1.2787529e-01  -1.0621188e-01   1.6386975e+00   4.5519376e-02  -1.2441963e+00  -3.2925682e+00
   2.0000000e-02   1.2345741e-01   1.2593694e+00   7.2831002e-01  -1.0621188e-01   1.2138500e-01  -2.2304494e+00
   2.1666667e-02   1.1906809e-01   1.4111007e+00   8.0417564e-01   4.5519376e-02   2.7311626e-01   1.0317725e+00
   2.3333333e-02   1.1470899e-01   1.2138500e-01   1.9725063e-01  -1.8207750e-01   7.2831002e-01   2.0938913e+00
   2.5000000e-02   1.1038433e-01  -4.0967438e-01  -4.8554001e-01  -1.0621188e-01   8.0417564e-01   1.3352350e+00
   2.6666667e-02   1.0610066e-01   1.2138500e-01   1.2138500e-01  -4.8554001e-01   3.4898188e-01   1.2138500e-01
   2.8333333e-02   1.0186682e-01   4.2484751e-01   8.0417564e-01  -7.1313689e-01   5.7657876e-01  -1.1683307e+00
   3.0000000e-02   9.7693692e-02  -4.8554001e-01  -8.6486815e-01  -5.6140564e-01  -1.0165994e+00  -3.3380876e-01
   3.1666667e-02   9.3593944e-02  -9.4073377e-01  -4.0967438e-01   8.8004127e-01   4.2484751e-01  -4.8554001e-01
   3.3333333e-02   8.9581806e-02  -2.5794313e-01  -3.0346251e-02   6.5244439e-01   3.4898188e-01  -7.8900252e-01
   3.5000000e-02   8.5672746e-02   2.7311626e-01   8.0417564e-01   5.7657876e-01  -4.0967438e-01   4.5519376e-02
   3.6666667e-02   8.1883148e-02   4.2484751e-01   1.7145632e+00   3.4898188e-01  -1.0924650e+00   1.2593694e+00
   3.8333333e-02   7.8229971e-02   6.5244439e-01   5.7657876e-01  -2.5794313e-01  -4.8554001e-01   1.0317725e+00
   4.0000000e-02   7.4730382e-02  -1.0621188e-01  -3.0346251e-02   4.2484751e-01  -3.0346251e-02  -2.9132401e+00
   4.1666667e-02   7.1401393e-02   8.8004127e-01  -1.0621188e-01   8.8004127e-01   3.4898188e-01   1.1076382e+00
   4.3333333e-02   6.8259481e-02  -1.3200619e+00  -4.0967438e-01   1.9725063e-01   1.0317725e+00   1.4869663e+00
   4.5000000e-02   6.5320234e-02  -2.5794313e-01  -4.2788214e+00  -7.1313689e-01  -1.8207750e-01  -2.7615088e+00
   4.6666667e-02   6.2597990e-02   4.2484751e-01  -7.8900252e-01  -1.0621188e-01   1.2138500e-01   2.7311626e-01
   4.8333333e-02   6.0016118e-02  -3.0346251e-02   1.9725063e-01  -4.0967438e-01  -3.3380876e-01   2.4732194e+00
   5.0000000e-02   5.7622865e-02   7.2831002e-01   4.5519376e-02   1.9725063e-01  -2.0787182e+00  -1.6235244e+00
   5.1666667e-02   5.5499459e-02  -1.8207750e-01   7.2831002e-01   1.0317725e+00   1.2138500e-01  -1.0165994e+00
   5.3333333e-02   5.3653160e-02   1.9725063e-01   2.3214882e+00   5.0071314e-01   1.1835038e+00  -2.1545838e+00
   5.5000000e-02   5.2087933e-02   8.0417564e-01   1.5628319e+00   1.9725063e-01   9.5590690e-01   3.3077413e+00
   5.6666667e-02   5.0804346e-02  -4.8554001e-01   3.4898188e-01  -2.5794313e-01  -4.0967438e-01   1.1835038e+00
   5.8333333e-02   4.9799524e-02   5.7657876e-01  -3.3380876e-01   4.5519376e-02  -2.5794313e-01  -1.4717932e+00
   6.0000000e-02   4.9067178e-02   3.4898188e-01  -1.0165994e+00  -3.0346251e-02   6.5244439e-01   1.1835038e+00
   6.1666667e-02   4.8597689e-02   4.2484751e-01   1.9725063e-01   4.5519376e-02   3.4898188e-01   1.5628319e+00
   6.3333333e-02   4.8378251e-02  -1.8207750e-01   4.2484751e-01  -2.5794313e-01  -2.5794313e-01  -1.2441963e+00
   6.5000000e-02   4.8393076e-02  -1.8207750e-01  -6.3727127e-01  -4.8554001e-01   4.5519376e-02  -1.4717932e+00
   6.6666667e-02   4.8623647e-02  -4.8554001e-01   1.1835038e+00  -6.3727127e-01   1.1835038e+00   7.2831002e-01
   6.8333333e-02   4.9049010e-02  -2.0028525e+00  -4.0967438e-01  -4.8554001e-01   4.5519376e-02   3.1560101e+00
   7.0000000e-02   4.9646127e-02  -1.3959275e+00   1.9725063e-01  -2.5794313e-01  -2.5794313e-01  -1.7752557e+00
   7.1666667e-02   5.0390253e-02   8.0417564e-01  -7.8900252e-01   3.4898188e-01  -6.3727127e-01  -1.8207750e-01
   7.3333333e-02   5.1255337e-02   1.0317725e+00  -2.5339119e+00  -1.8207750e-01  -1.3200619e+00  -1.8207750e-01
   7.5000000e-02   5.2214457e-02   1.3352350e+00  -1.0924650e+00   3.4898188e-01  -3.3380876e-01   7.2831002e-01
   7.6666667e-02   5.3240265e-02   5.0071314e-01   8.8004127e-01   7.2831002e-01  -2.5794313e-01   5.0071314e-01
   7.8333333e-02   5.4305448e-02  -1.3200619e+00   1.1835038e+00   1.1835038e+00   1.2138500e-01  -1.0165994e+00
   8.0000000e-02   5.5383170e-02   6.5244439e-01   1.8662944e+00   5.0071314e-01   1.2138500e-01  -1.3200619e+00
   8.1666667e-02   5.6447539e-02  -2.5794313e-01   1.3352350e+00  -1.8207750e-01  -7.1313689e-01  -1.7752557e+00
   8.3333333e-02   5.7452416e-02  -1.1683307e+00   1.0317725e+00  -1.8207750e-01  -3.0346251e-02  -6.3727127e-01
   8.5000000e-02   5.8278195e-02  -7.8900252e-01  -1.0165994e+00  -1.0621188e-01  -1.0621188e-01  -2.5794313e-01
   8.6666667e-02   5.9043681e-02  -2.5339119e+00  -2.3821807e+00  -3.3380876e-01  -1.8207750e-01   4.2484751e-01
   8.8333333e-02   5.9731985e-02   1.3352350e+00  -3.0346251e-02   1.2138500e-01   2.7311626e-01  -3.0346251e-02
   9.0000000e-02   6.0328367e-02  -1.4717932e+00  -2.3821807e+00  -3.0346251e-02   4.2484751e-01   1.2138500e-01
   9.1666667e-02   6.0820574e-02   1.3352350e+00   6.5244439e-01  -3.0346251e-02   1.1076382e+00   3.4898188e-01
   9.3333333e-02   6.1199156e-02   8.0417564e-01   1.9421600e+00  -2.5794313e-01   3.4898188e-01   4.5519376e-02
   9.5000000e-02   6.1457737e-02  -4.8554001e-01   1.2138500e-01  -2.5794313e-01  -1.0621188e-01   1.2138500e-01
   9.6666667e-02   6.1593259e-02   1.1835038e+00  -4.8554001e-01   1.9725063e-01   5.7657876e-01   1.0317725e+00
   9.8333333e-02   6.1606174e-02   8.8004127e-01   5.0071314e-01   2.7311626e-01   9.5590690e-01   1.6386975e+00
   1.0000000e-01   6.1500584e-02   1.5628319e+00  -1.8207750e-01   3.4898188e-01   7.2831002e-01   1.9421600e+00
   1.0166667e-01   6.1284336e-02   4.2484751e-01  -2.5794313e-01   4.5519376e-02   1.9725063e-01   2.0938913e+00
   1.0333333e-01   6.0969052e-02   1.9725063e-01   6.5244439e-01   3.4898188e-01   7.2831002e-01  -1.0924650e+00
   1.0500000e-01   6.0570106e-02   1.9725063e-01  -5.6140564e-01   5.7657876e-01  -1.3200619e+00  -2.9132401e+00
   1.0666667e-01   6.0106542e-02   1.9725063e-01  -1.6235244e+00   5.7657876e-01  -4.0967438e-01  -6.3727127e-01
   1.0833333e-01   5.9600930e-02   1.1835038e+00   8.8004127e-01   5.0071314e-01  -2.5794313e-01  -1.2441963e+00
   1.1000000e-01   5.9079166e-02  -1.8207750e-01   1.9725063e-01   4.5519376e-02  -1.3200619e+00  -2.5339119e+00
   1.1166667e-01   5.8570219e-02  -8.6486815e-01  -1.6993900e+00  -4.8554001e-01   4.5519376e-02   1.2138500e-01
   1.1333333e-01   5.8105822e-02   4.2484751e-01   9.5590690e-01  -3.3380876e-01   1.4111007e+00   1.6386975e+00
   1.1500000e-01   5.7720116e-02   1.5628319e+00   2.3973538e+00  -4.8554001e-01   1.0317725e+00   3.3836070e+00
   1.1666667e-01   5.7449251e-02  -3.0346251e-02   2.1697569e+00  -6.3727127e-01  -4.0967438e-01   3.6112038e+00
   1.1833333e-01   5.7330955e-02  -1.8207750e-01  -7.8900252e-01  -3.0346251e-02  -2.3821807e+00  -3.3380876e-01
   1.2000000e-01   5.7299110e-02   1.2138500e-01   5.0071314e-01   9.5590690e-01  -1.7752557e+00  -3.4442995e+00
   1.2166667e-01   5.7473452e-02   1.9725063e-01  -1.6235244e+00   3.4898188e-01  -3.0346251e-02  -3.5960307e+00
   1.2333333e-01   5.7939664e-02  -2.5794313e-01  -6.3727127e-01   4.5519376e-02   2.0180257e+00  -4.0967438e-01
   1.2500000e-01   5.8737599e-02  -1.2441963e+00   6.5244439e-01   5.7657876e-01   3.2318757e+00   2.5490851e+00
   1.2666667e-01   8.1118309e-02   1.9725063e-01   5.7657876e-01   1.9725063e-01   1.1076382e+00   2.4732194e+00
   1.2833333e-01   4.4850670e-01  -1.8207750e-01  -2.0028525e+00  -3.3380876e-01  -1.7752557e+00   5.0071314e-01
   1.3000000e-01   4.6037944e-01  -1.1683307e+00  -7.1313689e-01   4.5519376e-02  -2.0787182e+00  -1.7752557e+00
   1.3166667e-01   4.7207137e-01  -2.5794313e-01  -3.3380876e-01   3.4898188e-01   1.9725063e-01  -2.5339119e+00
   1.3333333e-01   4.8358543e-01   3.4898188e-01   4.2484751e-01   8.8004127e-01   2.0180257e+00  -1.6993900e+00
   1.3500000e-01   4.9492680e-01   1.2138500e-01   4.2484751e-01   6.5244439e-01   1.2593694e+00  -6.3727127e-01
   1.3666667e-01   5.0610275e-01  -7.8900252e-01   1.9725063e-01  -2.5794313e-01  -1.8207750e-01   5.7657876e-01
   1.3833333e-01   5.1712232e-01  -3.0346251e-02   7.2831002e-01  -8.6486815e-01  -1.4717932e+00   1.1076382e+00
   1.4000000e-01   5.2799609e-01  -1.6235244e+00   5.0071314e-01  -4.0967438e-01  -2.1545838e+00  -1.0621188e-01
   1.4166667e-01   5.3873592e-01   4.2484751e-01   3.4898188e-01   1.2138500e-01  -1.0621188e-01   1.4111007e+00
   1.4333333e-01   5.4935461e-01   1.9725063e-01  -9.4073377e-01  -2.5794313e-01  -6.3727127e-01   1.8662944e+00
   1.4500000e-01   5.5986562e-01   1.2138500e-01  -1.6235244e+00   8.0417564e-01   7.2831002e-01   6.5244439e-01
   1.4666667e-01   5.7028269e-01   4.5519376e-02  -4.2788214e+00   2.7311626e-01   1.7145632e+00  -1.6235244e+00
   1.4833333e-01   5.8061958e-01   1.3352350e+00  -2.7615088e+00   3.4898188e-01   1.4869663e+00  -7.1313689e-01
   1.5000000e-01   5.9088968e-01  -1.2441963e+00   2.5490851e+00  -3.3380876e-01  -1.0165994e+00  -3.0346251e-02
   1.5166667e-01   6.0110570e-01  -7.1313689e-01   4.2484751e-01  -2.5794313e-01  -7.8900252e-01   2.7311626e-01
   1.5333333e-01   6.1127933e-01  -6.3727127e-01   8.8004127e-01   6.5244439e-01  -1.0924650e+00   8.0417564e-01
   1.5500000e-01   6.2142094e-01   1.2138500e-01   3.3836070e+00   7.2831002e-01  -3.3380876e-01  -5.6140564e-01
   1.5666667e-01   6.3153923e-01   1.1835038e+00   2.4732194e+00  -1.0621188e-01   1.3352350e+00  -2.8373744e+00
   1.5833333e-01   6.4164101e-01   5.7657876e-01   1.1076382e+00  -1.0165994e+00   9.5590690e-01  -1.1683307e+00
   1.6000000e-01   6.5173088e-01   1.0317725e+00  -3.0346251e-02   1.9725063e-01   9.5590690e-01   3.1560101e+00
   1.6166667e-01   6.6175031e-01  -1.8207750e-01  -7.1313689e-01   1.2138500e-01  -1.0165994e+00   4.5519376e-02
   1.6333333e-01   6.7169260e-01  -6.3727127e-01  -6.3727127e-01   1.9725063e-01  -1.1683307e+00  -1.3959275e+00
   1.6500000e-01   6.8164226e-01  -1.4717932e+00  -5.6140564e-01  -3.3380876e-01  -2.6097776e+00  -1.4717932e+00
   1.6666667e-01   6.9159398e-01  -3.3380876e-01  -4.0967438e-01   6.5244439e-01   1.5628319e+00  -7.8900252e-01
   1.6833333e-01   7.0153873e-01   1.3352350e+00  -3.0346251e-02   1.2593694e+00   3.3836070e+00   3.4898188e-01
   1.7000000e-01   7.1146387e-01   1.5628319e+00  -1.9269869e+00   3.4898188e-01   1.0317725e+00   5.7657876e-01
   1.7166667e-01   7.2135312e-01   1.1076382e+00  -4.0967438e-01  -4.0967438e-01  -2.0028525e+00   9.5590690e-01
   1.7333333e-01   7.3118682e-01   2.7311626e-01   1.8662944e+00  -7.8900252e-01  -9.4073377e-01   1.1835038e+00
   1.7500000e-01   7.4094209e-01  -9.4073377e-01  -1.4717932e+00  -2.5794313e-01  -6.3727127e-01   1.0317725e+00
   1.7666667e-01   7.5059312e-01  -1.6235244e+00  -4.0967438e-01  -5.6140564e-01  -8.6486815e-01   4.2484751e-01
   1.7833333e-01   7.6011151e-01  -1.0924650e+00   1.4111007e+00  -8.6486815e-01  -4.8554001e-01  -3.3380876e-01
   1.8000000e-01   7.6946661e-01  -3.3380876e-01  -1.0165994e+00  -6.3727127e-01  -5.6140564e-01  -9.4073377e-01
   1.8166667e-01   7.7862600e-01  -4.0967438e-01  -1.4717932e+00  -5.6140564e-01   4.5519376e-02   4.2484751e-01
   1.8333333e-01   7.8755589e-01  -1.8207750e-01   1.4869663e+00   2.7311626e-01  -4.0967438e-01   1.2138500e-01
   1.8500000e-01   7.9622170e-01   1.2138500e-01   1.3352350e+00   7.2831002e-01   1.2138500e-01  -9.4073377e-01
   1.8666667e-01   8.0458851e-01   3.4898188e-01   5.7657876e-01   4.2484751e-01   1.4111007e+00  -3.0346251e-02
   1.8833333e-01   8.1262158e-01  -1.8207750e-01  -4.0967438e-01   5.0071314e-01   6.5244439e-01  -3.0346251e-02
   1.9000000e-01   8.2028701e-01   8.0417564e-01   6.5244439e-01   1.2138500e-01   1.2593694e+00  -4.0967438e-01
   1.9166667e-01   8.2755220e-01  -3.3380876e-01   4.5519376e-02  -5.6140564e-01   1.7145632e+00   9.5590690e-01
   1.9333333e-01   8.3438645e-01   5.0071314e-01  -7.1313689e-01   5.7657876e-01   1.3352350e+00   1.1835038e+00
   1.9500000e-01   8.4076144e-01   6.5244439e-01   8.8004127e-01   6.5244439e-01  -1.8207750e-01  -4.0967438e-01
   1.9666667e-01   8.4665181e-01   5.7657876e-01   1.0317725e+00  -1.0621188e-01  -1.6235244e+00  -5.6140564e-01
   1.9833333e-01   8.5191402e-01   7.2831002e-01  -1.4717932e+00  -6.3727127e-01  -1.1683307e+00  -1.8207750e-01
   2.0000000e-01   8.5666959e-01   1.1076382e+00  -2.3821807e+00   2.7311626e-01  -3.3380876e-01   1.1076382e+00
   2.0166667e-01   8.6090566e-01  -9.4073377e-01  -3.2167026e+00   5.7657876e-01  -7.8900252e-01  -4.0967438e-01
   2.0333333e-01   8.6461341e-01  -1.5476588e+00   1.4869663e+00  -3.0346251e-02   1.6386975e+00   4.5519376e-02
   2.0500000e-01   8.6778829e-01  -7.8900252e-01   7.2831002e-01  -6.3727127e-01   2.9284132e+00   1.0317725e+00
   2.0666667e-01   8.7043037e-01   5.0071314e-01   2.1697569e+00  -4.8554001e-01   6.5244439e-01   1.1835038e+00
   2.0833333e-01   8.7254452e-01   4.5519376e-02   1.2593694e+00  -1.0924650e+00  -3.2167026e+00   3.4898188e-01
   2.1000000e-01   8.7414062e-01  -3.3380876e-01   1.1076382e+00  -3.0346251e-02  -1.2441963e+00  -1.0165994e+00
   2.1166667e-01   8.7523364e-01   1.1835038e+00   2.7311626e-01   5.0071314e-01  -2.5794313e-01  -3.3684338e+00
   2.1333333e-01   8.7584364e-01  -4.8554001e-01  -3.1408369e+00  -1.0621188e-01  -7.8900252e-01  -2.5794313e-01
   2.1500000e-01   8.7599571e-01  -1.8207750e-01  -1.0165994e+00   4.2484751e-01   1.2138500e-01   3.7629351e+00
   2.1666667e-01   8.7571982e-01   5.0071314e-01   2.6249507e+00   8.8004127e-01   4.2484751e-01   8.8004127e-01
   2.1833333e-01   8.7505058e-01   1.9725063e-01  -1.0621188e-01   8.8004127e-01  -1.3200619e+00  -1.5476588e+00
   2.2000000e-01   8.7402690e-01  -1.7752557e+00  -4.8554001e-01  -3.0346251e-02  -1.6993900e+00  -1.3200619e+00
   2.2166667e-01   8.7269155e-01  -2.3063151e+00  -4.8554001e-01  -5.6140564e-01  -8.6486815e-01  -1.6235244e+00
   2.2333333e-01   8.7109072e-01   8.0417564e-01  -1.7752557e+00   5.0071314e-01  -3.0346251e-02  -7.8900252e-01
   2.2500000e-01   8.6927334e-01   1.0317725e+00  -2.3063151e+00   1.2138500e-01   1.2138500e-01  -2.5794313e-01
   2.2666667e-01   8.6729048e-01   1.0317725e+00  -4.8554001e-01   1.2138500e-01   1.1835038e+00  -4.8554001e-01
   2.2833333e-01   8.6519456e-01  -7.1313689e-01   1.7145632e+00  -3.0346251e-02   1.7145632e+00  -3.0346251e-02
   2.3000000e-01   8.6303863e-01   6.5244439e-01   3.4898188e-01   1.9725063e-01   3.9146663e+00   1.9421600e+00
   2.3166667e-01   8.6087540e-01   9.5590690e-01   2.1697569e+00  -2.5794313e-01   3.3077413e+00   2.8525476e+00
   2.3333333e-01   8.5870322e-01  -1.3200619e+00   2.4732194e+00  -6.3727127e-01  -2.6097776e+00   1.3352350e+00
   2.3500000e-01   8.5659519e-01  -1.3200619e+00  -3.3380876e-01   1.9725063e-01  -6.0237308e+00  -2.6856432e+00
   2.3666667e-01   8.5464139e-01   1.2138500e-01  -6.3727127e-01   4.2484751e-01  -1.9269869e+00  -1.0924650e+00
   2.3833333e-01   8.5288484e-01  -1.3200619e+00  -7.1313689e-01   4.5519376e-02  -2.5794313e-01   1.2138500e-01
   2.4000000e-01   8.5136331e-01  -7.8900252e-01  -2.5794313e-01  -1.8207750e-01   1.9725063e-01   6.5244439e-01
   2.4166667e-01   8.5010840e-01   5.0071314e-01  -1.8207750e-01   4.5519376e-02   9.5590690e-01   1.5628319e+00
   2.4333333e-01   8.4914482e-01   1.2138500e-01  -1.2441963e+00   4.5519376e-02   5.0071314e-01   1.1076382e+00
   2.4500000e-01   8.4848966e-01   5.0071314e-01  -1.8207750e-01   1.2138500e-01   1.1076382e+00  -5.6140564e-01
   2.4666667e-01   8.4815175e-01   2.3214882e+00   7.2831002e-01   1.9725063e-01   8.8004127e-01  -7.8900252e-01
   2.4833333e-01   8.4813123e-01   2.7008163e+00   1.2593694e+00  -1.0621188e-01   1.7145632e+00  -2.5794313e-01
   2.5000000e-01   8.4841905e-01   9.5590690e-01   3.4898188e-01  -4.8554001e-01   1.4111007e+00   1.9725063e-01
   2.5166667e-01   8.4899669e-01  -4.0967438e-01  -1.0621188e-01  -7.8900252e-01   8.0417564e-01   1.7904288e+00
   2.5333333e-01   8.4983609e-01   3.4898188e-01  -1.8511213e+00  -4.8554001e-01  -3.3380876e-01  -6.3727127e-01
   2.5500000e-01   8.5089951e-01   6.5244439e-01  -1.0924650e+00   1.2138500e-01  -2.5794313e-01  -1.3200619e+00
   2.5666667e-01   8.5213972e-01  -1.8207750e-01   1.6386975e+00   1.3352350e+00   4.2484751e-01  -6.3727127e-01
   2.5833333e-01   8.5350025e-01  -2.0028525e+00   1.1835038e+00   9.5590690e-01  -1.6993900e+00  -7.8900252e-01
   2.6000000e-01   8.5491577e-01  -3.3380876e-01  -4.8554001e-01   1.2138500e-01  -1.6993900e+00  -1.8207750e-01
   2.6166667e-01   8.5631272e-01  -4.0967438e-01   1.0317725e+00   2.7311626e-01  -1.5476588e+00  -3.0346251e-02
   2.6333333e-01   8.5760990e-01  -5.6140564e-01   1.6386975e+00  -1.0621188e-01  -4.0967438e-01   1.2138500e-01
   2.6500000e-01   8.5871941e-01  -3.0346251e-02   5.0071314e-01   8.8004127e-01   1.8662944e+00   9.5590690e-01
   2.6666667e-01   8.5954754e-01  -1.0621188e-01  -7.1313689e-01   2.7311626e-01   1.2593694e+00   4.2484751e-01
   2.6833333e-01   8.5998891e-01  -4.8554001e-01  -2.1545838e+00  -4.0967438e-01  -1.2441963e+00  -1.4717932e+00
   2.7000000e-01   8.5991038e-01  -9.4073377e-01  -1.9269869e+00  -4.0967438e-01   2.7311626e-01   1.2138500e-01
   2.7166667e-01   8.5925296e-01   4.2484751e-01  -1.6235244e+00  -1.8207750e-01   1.0317725e+00   1.3352350e+00
   2.7333333e-01   8.5791198e-01   1.0317725e+00   9.5590690e-01   1.2138500e-01   8.0417564e-01   1.0317725e+00
   2.7500000e-01   8.5578316e-01   8.0417564e-01   1.4111007e+00   5.7657876e-01  -1.0621188e-01  -2.1545838e+00
   2.7666667e-01   8.5276402e-01   1.3352350e+00   1.2138500e-01  -1.0621188e-01   7.2831002e-01  -2.8373744e+00
   2.7833333e-01   8.4875541e-01  -3.3380876e-01   4.2484751e-01  -4.8554001e-01  -6.3727127e-01  -6.3727127e-01
   2.8000000e-01   8.4366303e-01   3.4898188e-01  -1.7752557e+00   1.2138500e-01   4.5519376e-02   1.2593694e+00
   2.8166667e-01   8.3739893e-01   5.0071314e-01   5.0071314e-01   2.7311626e-01   5.0071314e-01   2.9284132e+00
   2.8333333e-01   8.2988298e-01  -2.0787182e+00   1.1835038e+00   1.9725063e-01  -6.3727127e-01   5.7657876e-01
   2.8500000e-01   8.2104425e-01  -1.6235244e+00   5.7657876e-01   4.5519376e-02  -1.6235244e+00  -1.4717932e+00
   2.8666667e-01   8.1082233e-01   4.5519376e-02   5.7657876e-01   4.2484751e-01   1.9725063e-01  -3.0346251e-02
   2.8833333e-01   7.9916854e-01  -4.8554001e-01   1.2593694e+00  -4.8554001e-01   5.7657876e-01  -3.0346251e-02
   2.9000000e-01   7.8604694e-01  -5.6140564e-01  -1.8207750e-01  -4.8554001e-01   1.2593694e+00  -1.2441963e+00
   2.9166667e-01   7.7143536e-01   1.5628319e+00   4.5519376e-02   4.5519376e-02   2.1697569e+00   6.5244439e-01
   2.9333333e-01   7.5532604e-01   8.8004127e-01  -1.6235244e+00  -3.0346251e-02  -3.4442995e+00  -1.0621188e-01
   2.9500000e-01   7.3772627e-01   5.7657876e-01  -2.6097776e+00  -1.0621188e-01  -3.3380876e-01   2.0938913e+00
   2.9666667e-01   7.1865875e-01   5.0071314e-01   8.0417564e-01  -3.0346251e-02   9.5590690e-01   6.5244439e-01
   2.9833333e-01   6.9816176e-01   1.1835038e+00   2.3973538e+00   4.5519376e-02   2.5490851e+00   8.0417564e-01
   3.0000000e-01   6.7628916e-01   2.0180257e+00   1.3352350e+00  -3.0346251e-02   2.7008163e+00  -1.4717932e+00
   3.0166667e-01   6.5311008e-01   7.2831002e-01  -3.3380876e-01  -1.0621188e-01  -2.4580463e+00  -4.5822839e+00
   3.0333333e-01   6.2870848e-01  -1.0165994e+00  -1.0924650e+00   3.4898188e-01  -2.6097776e+00   9.5590690e-01
   3.0500000e-01   6.0316046e-01  -1.2441963e+00  -2.1545838e+00   8.0417564e-01  -1.0621188e-01   2.7008163e+00
   3.0666667e-01   5.7659295e-01   1.9725063e-01   2.7311626e-01  -3.0346251e-02  -3.3380876e-01  -5.6140564e-01
   3.0833333e-01   5.4913913e-01  -7.1313689e-01  -3.0346251e-02  -1.4717932e+00   5.7657876e-01  -2.5794313e-01
   3.1000000e-01   5.2093390e-01  -3.3380876e-01  -3.0346251e-02  -4.8554001e-01   4.5519376e-02   1.5628319e+00
   3.1166667e-01   4.9212157e-01   1.1076382e+00   1.1835038e+00   5.7657876e-01   1.5628319e+00   2.7766819e+00
   3.1333333e-01   4.6285436e-01  -1.0621188e-01   5.7657876e-01  -1.8207750e-01  -1.0621188e-01   4.5519376e-02
   3.1500000e-01   4.3329071e-01   4.5519376e-02  -3.0346251e-02  -7.1313689e-01  -1.3200619e+00  -2.1545838e+00
   3.1666667e-01   4.0359346e-01   1.2138500e-01   9.5590690e-01  -3.0346251e-02  -1.0924650e+00  -1.0621188e-01
   3.1833333e-01   3.7392806e-01   1.3352350e+00  -1.5476588e+00  -7.1313689e-01  -4.8554001e-01  -2.5794313e-01
   3.2000000e-01   3.4446055e-01   1.9725063e-01   1.9725063e-01   1.9725063e-01  -3.3380876e-01  -3.7477620e+00
   3.2166667e-01   3.1535577e-01  -7.1313689e-01   5.0071314e-01   4.5519376e-02  -2.0787182e+00  -4.2788214e+00
   3.2333333e-01   2.8677531e-01  -8.6486815e-01   2.7311626e-01  -8.6486815e-01   1.7145632e+00   4.4457257e+00
   3.2500000e-01   2.5887570e-01  -3.0346251e-02  -4.0967438e-01   1.4111007e+00   1.1076382e+00   4.5215914e+00
   3.2666667e-01   2.3180657e-01  -1.5476588e+00   5.0071314e-01   5.7657876e-01  -1.3200619e+00  -3.7477620e+00
   3.2833333e-01   2.0570889e-01  -4.0967438e-01   1.2593694e+00   6.5244439e-01   2.3214882e+00  -2.9891057e+00
   3.3000000e-01   1.8071338e-01  -2.5794313e-01  -4.8554001e-01   7.2831002e-01  -4.0967438e-01   2.0938913e+00
   3.3166667e-01   1.5693898e-01   1.2593694e+00  -1.5476588e+00   5.0071314e-01  -4.0967438e-01   1.1835038e+00
   3.3333333e-01   1.3449159e-01   3.4898188e-01   3.4898188e-01  -1.0621188e-01  -1.8207750e-01   4.2484751e-01
   3.3500000e-01   1.1346290e-01  -3.3380876e-01   7.2831002e-01  -4.0967438e-01   5.7657876e-01   1.0317725e+00
   3.3666667e-01   9.3929449e-02   8.0417564e-01  -2.5794313e-01  -2.5794313e-01   1.3352350e+00   2.2456226e+00
   3.3833333e-01   7.5951883e-02   4.2484751e-01  -9.4073377e-01  -9.4073377e-01  -1.3200619e+00  -5.6140564e-01
   3.4000000e-01   5.9561335e-02   1.2138500e-01  -1.0165994e+00  -5.6140564e-01  -1.8207750e-01   4.5519376e-02
   3.4166667e-01   4.4763958e-02   4.2484751e-01  -4.8554001e-01   4.5519376e-02  -1.0621188e-01  -4.9616120e+00
   3.4333333e-01   3.1603139e-02   4.2484751e-01  -1.2441963e+00   3.4898188e-01  -1.0621188e-01   6.5244439e-01
   3.4500000e-01   2.0074140e-02   1.3352350e+00  -1.8207750e-01  -5.6140564e-01  -7.1313689e-01   3.2318757e+00
   3.4666667e-01   1.0156203e-02   1.9725063e-01  -8.6486815e-01   2.7311626e-01   5.7657876e-01   8.8004127e-01
   3.4833333e-01   1.8131639e-03  -1.2441963e+00   1.3352350e+00   4.5519376e-02  -7.1313689e-01  -1.1683307e+00
   3.5000000e-01  -5.0057339e-03  -1.1683307e+00   3.0042788e+00  -3.0346251e-02   9.5590690e-01   1.8662944e+00
   3.5166667e-01  -1.0364837e-02  -1.1683307e+00   1.4111007e+00   4.2484751e-01   3.4898188e-01   1.1835038e+00
   3.5333333e-01  -1.4340912e-02   3.4898188e-01   7.2831002e-01   5.0071314e-01   8.0417564e-01   1.0317725e+00
   3.5500000e-01  -1.7021823e-02   6.5244439e-01  -1.9269869e+00   4.5519376e-02  -1.5476588e+00  -1.4717932e+00
   3.5666667e-01  -1.8505076e-02   8.8004127e-01  -2.0028525e+00   3.4898188e-01  -5.6140564e-01  -1.2441963e+00
   3.5833333e-01  -1.8896279e-02   8.8004127e-01   1.5628319e+00   2.7311626e-01   8.0417564e-01   1.1835038e+00
   3.6000000e-01  -1.8307494e-02  -1.7752557e+00   2.2456226e+00  -1.0621188e-01   2.7311626e-01  -1.0165994e+00
   3.6166667e-01  -1.6855569e-02  -4.0967438e-01  -6.3727127e-01  -3.3380876e-01  -6.3727127e-01  -2.8373744e+00
   3.6333333e-01  -1.4660415e-02   8.8004127e-01  -1.0165994e+00   4.2484751e-01  -1.0165994e+00   1.1835038e+00
   3.6500000e-01  -1.1843309e-02   8.0417564e-01  -2.3821807e+00  -1.8207750e-01   5.0071314e-01  -1.0621188e-01
   3.6666667e-01  -8.5252104e-03   5.7657876e-01   5.0071314e-01   5.7657876e-01  -1.6235244e+00  -2.0787182e+00
   3.6833333e-01  -4.8251355e-03   8.8004127e-01   1.7904288e+00   5.7657876e-01  -1.0165994e+00  -1.0621188e-01
   3.7000000e-01  -8.5861166e-04  -7.8900252e-01   1.4869663e+00   1.2138500e-01   5.7657876e-01   7.2831002e-01
   3.7166667e-01   3.2637716e-03  -1.7752557e+00  -1.1683307e+00  -5.6140564e-01   8.8004127e-01   1.2138500e-01
   3.7333333e-01   7.4376898e-03  -4.0967438e-01  -1.3200619e+00  -4.8554001e-01   2.7311626e-01  -8.6486815e-01
   3.7500000e-01   1.1566271e-02  -3.3380876e-01   1.1835038e+00  -3.3380876e-01   5.0071314e-01   5.0071314e-01
   3.7666667e-01   1.5480614e-02   9.5590690e-01   1.6386975e+00   6.5244439e-01  -3.0346251e-02   4.5519376e-02
   3.7833333e-01   1.9161858e-02  -3.0346251e-02   1.2593694e+00   4.5519376e-02  -1.0621188e-01  -1.0621188e-01
   3.8000000e-01   2.2555724e-02   1.5628319e+00  -3.0346251e-02  -3.0346251e-02   8.8004127e-01  -1.1683307e+00
   3.8166667e-01   2.5606027e-02  -9.4073377e-01   4.2484751e-01  -4.8554001e-01   1.6386975e+00   8.8004127e-01
   3.8333333e-01   2.8267779e-02  -3.3380876e-01  -1.0621188e-01   4.5519376e-02   1.7145632e+00   1.0317725e+00
   3.8500000e-01   3.0507291e-02  -3.3380876e-01  -3.0346251e-02   4.2484751e-01  -4.0967438e-01   3.4898188e-01
   3.8666667e-01   3.2302072e-02  -4.0967438e-01  -1.8207750e-01   4.5519376e-02  -1.6235244e+00  -1.8207750e-01
   3.8833333e-01   3.3640546e-02   3.4898188e-01  -1.3959275e+00   1.2138500e-01  -3.3380876e-01   2.7311626e-01
   3.9000000e-01   3.4521598e-02  -2.5794313e-01  -1.6993900e+00  -2.5794313e-01   1.5628319e+00   7.2831002e-01
   3.9166667e-01   3.4953945e-02   4.5519376e-02  -2.2304494e+00   2.7311626e-01   1.1835038e+00   5.0071314e-01
   3.9333333e-01   3.4955369e-02   5.0071314e-01  -7.1313689e-01   4.5519376e-02  -9.4073377e-01   3.4898188e-01
   3.9500000e-01   3.4551818e-02   1.3352350e+00   7.2831002e-01   3.4898188e-01  -1.4717932e+00   5.0071314e-01
   3.9666667e-01   3.3776398e-02   1.9725063e-01   8.0417564e-01   4.5519376e-02   1.9725063e-01  -9.4073377e-01
   3.9833333e-01   3.2668273e-02   1.9725063e-01   7.2831002e-01   4.5519376e-02   1.0317725e+00  -1.8511213e+00
   4.0000000e-01   3.1271512e-02   7.2831002e-01   1.0317725e+00   2.7311626e-01   1.7904288e+00  -3.3380876e-01
   4.0166667e-01   2.9633887e-02   4.5519376e-02  -5.6140564e-01  -1.0165994e+00  -2.0787182e+00   1.1835038e+00
   4.0333333e-01   2.7805652e-02  -6.3727127e-01  -3.3380876e-01  -7.8900252e-01  -5.6444026e+00   4.2484751e-01
   4.0500000e-01   2.5838341e-02  -3.1408369e+00   1.0317725e+00  -3.3380876e-01  -3.0649713e+00  -1.8511213e+00
   4.0666667e-01   2.3783580e-02  -1.8207750e-01  -7.8900252e-01   8.8004127e-01   2.7311626e-01  -1.6235244e+00
   4.0833333e-01   2.1691967e-02   2.1697569e+00   7.2831002e-01   5.0071314e-01   3.9146663e+00  -6.3727127e-01
   4.1000000e-01   1.9612008e-02   5.0071314e-01  -1.7752557e+00  -1.8207750e-01   2.8525476e+00   4.5519376e-02
   4.1166667e-01   1.7522430e-02  -3.3380876e-01  -7.8900252e-01   4.2484751e-01  -5.6140564e-01   1.4869663e+00
   4.1333333e-01   1.5431757e-02  -3.0346251e-02   3.6870695e+00   1.0317725e+00  -4.8554001e-01   1.9725063e-01
   4.1500000e-01   1.3464056e-02  -1.8207750e-01   1.4111007e+00  -2.5794313e-01  -5.6140564e-01  -7.1313689e-01
   4.1666667e-01   1.1654620e-02   8.0417564e-01   2.7311626e-01  -1.8207750e-01   3.0801444e+00   4.2484751e-01
   4.1833333e-01   1.0033639e-02   1.2138500e-01   1.0317725e+00   4.5519376e-02   1.1076382e+00   9.5590690e-01
   4.2000000e-01   8.6258023e-03  -1.0924650e+00   4.2484751e-01   2.7311626e-01  -2.2304494e+00  -1.3200619e+00
   4.2166667e-01   7.4500287e-03   4.2484751e-01   7.2831002e-01   1.1076382e+00   6.5244439e-01  -2.1545838e+00
   4.2333333e-01   6.5193192e-03   7.2831002e-01   1.1076382e+00   5.0071314e-01   1.0317725e+00  -1.1683307e+00
   4.2500000e-01   5.8407331e-03   7.2831002e-01   6.5244439e-01  -1.8207750e-01   2.9284132e+00   5.0071314e-01
   4.2666667e-01   5.4154785e-03   1.2138500e-01  -1.2441963e+00  -1.3200619e+00   2.2456226e+00   1.7145632e+00
   4.2833333e-01   5.2391141e-03   4.5519376e-02  -3.6718963e+00  -7.1313689e-01  -1.8511213e+00   3.4898188e-01
   4.3000000e-01   5.3018532e-03  -6.3727127e-01  -1.7752557e+00  -4.0967438e-01  -6.7065214e+00  -2.5794313e-01
   4.3166667e-01   5.5889596e-03  -1.0924650e+00  -9.4073377e-01   4.5519376e-02  -3.5201651e+00  -4.8554001e-01
   4.3333333e-01   6.0812256e-03  -2.5794313e-01   5.0071314e-01   4.5519376e-02   3.4898188e-01   6.5244439e-01
   4.3500000e-01   1.3051327e-02   3.4898188e-01  -2.0028525e+00  -1.8207750e-01   1.1076382e+00   2.1697569e+00
   4.3666667e-01   1.1850532e-02   1.5628319e+00  -7.1313689e-01   1.1835038e+00   2.1697569e+00   2.3973538e+00
   4.3833333e-01   1.0549975e-02  -4.8554001e-01  -3.3380876e-01   6.5244439e-01   1.7904288e+00  -1.8207750e-01
   4.4000000e-01   9.1729271e-03  -1.0621188e-01   2.7311626e-01  -2.5794313e-01   2.5490851e+00  -9.4073377e-01
   4.4166667e-01   7.7438750e-03   1.5628319e+00   7.2831002e-01   4.5519376e-02   2.0938913e+00  -5.6140564e-01
   4.4333333e-01   6.2879556e-03  -1.2441963e+00  -8.6486815e-01  -1.0924650e+00  -6.3727127e-01  -3.3380876e-01
   4.4500000e-01   4.8303857e-03  -8.6486815e-01   4.2484751e-01  -4.8554001e-01  -1.8511213e+00   4.5519376e-02
   4.4666667e-01   3.3959057e-03  -7.8900252e-01   1.2593694e+00  -3.3380876e-01  -3.3380876e-01   1.1835038e+00
   4.4833333e-01   2.0082473e-03   8.8004127e-01   5.7657876e-01   3.4898188e-01   2.9284132e+00   9.5590690e-01
   4.5000000e-01   5.6039176e-04   1.7145632e+00   4.5519376e-02   1.9725063e-01  -2.5794313e-01  -7.8900252e-01
   4.5166667e-01  -9.0072579e-04  -8.6486815e-01  -1.0621188e-01   4.5519376e-02  -4.8098807e+00  -1.8511213e+00
   4.5333333e-01  -2.2584245e-03  -1.9269869e+00   1.3352350e+00   8.0417564e-01  -1.8511213e+00  -1.8207750e-01
   4.5500000e-01  -3.4932012e-03   4.5519376e-02  -2.5794313e-01   1.6386975e+00   4.5519376e-02  -3.3380876e-01
   4.5666667e-01  -4.5881534e-03   4.5519376e-02   5.0071314e-01   5.0071314e-01   1.3352350e+00  -1.0924650e+00
   4.5833333e-01  -5.5292213e-03   4.5519376e-02   1.2138500e-01   1.2138500e-01   9.5590690e-01   1.9725063e-01
   4.6000000e-01  -6.3053707e-03   1.2138500e-01  -3.0346251e-02  -3.3380876e-01   5.0071314e-01  -3.0346251e-02
   4.6166667e-01  -6.9087158e-03   1.1835038e+00   1.8662944e+00  -3.3380876e-01   8.0417564e-01  -2.5794313e-01
   4.6333333e-01  -7.3345823e-03   1.1076382e+00   1.2138500e-01  -7.8900252e-01   3.4898188e-01  -3.3380876e-01
   4.6500000e-01  -7.5815126e-03  -3.0346251e-02  -6.3727127e-01  -8.6486815e-01  -5.6140564e-01  -9.4073377e-01
   4.6666667e-01  -7.6512146e-03  -7.8900252e-01  -7.1313689e-01  -5.6140564e-01  -7.8900252e-01  -1.5476588e+00
   4.6833333e-01  -7.5484577e-03  -4.0967438e-01  -7.1313689e-01  -1.0621188e-01   7.2831002e-01   1.1076382e+00
   4.7000000e-01  -7.2809192e-03   3.4898188e-01  -1.8207750e-01   1.9725063e-01   1.6386975e+00   3.6112038e+00
   4.7166667e-01  -6.8589871e-03   1.9725063e-01  -8.6486815e-01   4.2484751e-01  -7.8900252e-01   1.3352350e+00
   4.7333333e-01  -6.2955216e-03  -9.4073377e-01  -1.0621188e-01   1.0317725e+00  -1.7752557e+00  -1.6993900e+00
   4.7500000e-01  -5.6055826e-03   1.9725063e-01   1.4869663e+00   5.0071314e-01  -7.1313689e-01  -1.0924650e+00
   4.7666667e-01  -4.8061287e-03  -8.6486815e-01   8.8004127e-01   4.5519376e-02  -3.3380876e-01  -1.1683307e+00
   4.7833333e-01  -3.9156920e-03   1.2138500e-01   8.0417564e-01  -3.0346251e-02   1.3352350e+00  -1.0621188e-01
   4.8000000e-01  -2.9540350e-03  -1.8207750e-01   4.5519376e-02   5.0071314e-01  -1.0621188e-01  -8.6486815e-01
   4.8166667e-01  -1.9417960e-03  -1.8207750e-01  -2.8373744e+00  -1.8207750e-01  -1.0621188e-01  -1.0621188e-01
   4.8333333e-01  -9.0012820e-04  -7.1313689e-01  -3.3684338e+00  -4.8554001e-01   1.4111007e+00   1.4111007e+00
   4.8500000e-01   1.1203197e-04  -1.3200619e+00  -6.3727127e-01  -1.8207750e-01  -1.0165994e+00  -1.8207750e-01
   4.8666667e-01   8.8371399e-04   1.9725063e-01   2.5490851e+00  -2.5794313e-01  -1.0924650e+00  -1.5476588e+00
   4.8833333e-01   1.6218993e-03   1.0317725e+00   2.0938913e+00   1.9725063e-01  -1.0621188e-01  -1.0621188e-01
   4.9000000e-01   2.3113068e-03   1.4111007e+00   3.4898188e-01   1.2138500e-01   1.1835038e+00   4.2484751e-01
   4.9166667e-01   2.9380275e-03   8.0417564e-01  -1.0924650e+00  -1.0621188e-01   1.2138500e-01   1.0317725e+00
   4.9333333e-01   3.4897876e-03   1.4111007e+00   4.2484751e-01   4.2484751e-01   5.7657876e-01   7.2831002e-01
   4.9500000e-01   3.9561745e-03   1.1076382e+00   1.1076382e+00  -2.5794313e-01   6.5244439e-01   1.2138500e-01
   4.9666667e-01   4.3288210e-03  -4.8554001e-01  -2.7615088e+00  -8.6486815e-01   6.5244439e-01   6.5244439e-01
   4.9833333e-01   4.6015436e-03   2.7311626e-01   5.7657876e-01  -1.8207750e-01   2.7311626e-01  -4.0967438e-01
   5.0000000e-01   4.7704325e-03  -2.5794313e-01   1.6386975e+00  -3.0346251e-02   1.2138500e-01   2.9284132e+00
   5.0166667e-01   4.8338926e-03  -2.1545838e+00   6.5244439e-01  -6.3727127e-01   3.4898188e-01   2.5490851e+00
   5.0333333e-01   4.7926347e-03  -1.0924650e+00   2.7311626e-01   3.4898188e-01  -5.6140564e-01  -1.8511213e+00
   5.0500000e-01   4.6496178e-03  -8.6486815e-01   6.5244439e-01   6.5244439e-01   8.0417564e-01   6.5244439e-01
   5.0666667e-01   4.4099441e-03  -4.8554001e-01  -2.5794313e-01  -1.0621188e-01  -1.0621188e-01   4.5519376e-02
   5.0833333e-01   4.0807101e-03  -1.8207750e-01  -1.0165994e+00  -5.6140564e-01  -1.8207750e-01   4.2484751e-01
   5.1000000e-01   3.6708170e-03  -1.8207750e-01  -4.0967438e-01  -1.8207750e-01  -1.8207750e-01  -7.8900252e-01
   5.1166667e-01   3.1907446e-03   4.5519376e-02  -1.0924650e+00   2.7311626e-01  -1.0621188e-01  -1.5476588e+00
   5.1333333e-01   2.6522962e-03   1.0317725e+00  -1.0621188e-01   4.2484751e-01   2.1697569e+00  -5.6140564e-01
   5.1500000e-01   2.0683164e-03   1.8662944e+00   6.5244439e-01   6.5244439e-01   3.5353382e+00   5.7657876e-01
   5.1666667e-01   1.4523935e-03   1.2593694e+00  -2.3821807e+00   1.9725063e-01   3.4898188e-01   5.0071314e-01
   5.1833333e-01   8.1854732e-04  -7.1313689e-01   1.2138500e-01   5.0071314e-01  -3.5201651e+00  -1.0165994e+00
   5.2000000e-01   1.8091513e-04  -1.3200619e+00   2.7008163e+00   3.4898188e-01  -2.6856432e+00  -1.2441963e+00
   5.2166667e-01  -6.5686937e-04  -2.5794313e-01   8.0417564e-01   4.5519376e-02  -8.6486815e-01  -1.8207750e-01
   5.2333333e-01  -1.5525051e-03  -5.6140564e-01   5.7657876e-01  -5.6140564e-01  -8.6486815e-01   7.2831002e-01
   5.2500000e-01  -2.4046341e-03   1.9725063e-01  -1.8207750e-01  -7.8900252e-01  -9.4073377e-01   1.3352350e+00
   5.2666667e-01  -3.1970832e-03   1.1076382e+00  -4.0967438e-01  -4.8554001e-01   8.0417564e-01   2.7311626e-01
   5.2833333e-01  -3.9149856e-03   1.7145632e+00  -1.5476588e+00   1.2138500e-01  -1.0621188e-01  -2.7615088e+00
   5.3000000e-01  -4.5450134e-03   8.0417564e-01  -1.1683307e+00   1.4869663e+00  -4.8554001e-01  -1.7752557e+00
   5.3166667e-01  -5.0755819e-03  -1.8207750e-01   4.2484751e-01   6.5244439e-01   1.8662944e+00   1.4111007e+00
   5.3333333e-01  -5.4970263e-03  -5.6140564e-01  -7.8900252e-01   1.2138500e-01   1.0317725e+00   1.9725063e-01
   5.3500000e-01  -5.8017478e-03  -2.5794313e-01   1.4869663e+00   1.9725063e-01   9.5590690e-01  -4.8554001e-01
   5.3666667e-01  -5.9843278e-03  -1.0621188e-01   9.5590690e-01  -4.8554001e-01   4.5519376e-02  -2.5794313e-01
   5.3833333e-01  -6.0416105e-03   5.0071314e-01   6.5244439e-01   4.5519376e-02   1.2138500e-01   5.0071314e-01
   5.4000000e-01  -5.9727510e-03  -4.8554001e-01  -3.3380876e-01  -2.5794313e-01  -1.0165994e+00  -8.6486815e-01
   5.4166667e-01  -5.7792312e-03  -2.5794313e-01  -1.0621188e-01  -1.8207750e-01   1.9725063e-01   1.1076382e+00
   5.4333333e-01  -5.4648405e-03   5.7657876e-01   4.2484751e-01   4.5519376e-02   2.7311626e-01   1.6386975e+00
   5.4500000e-01  -5.0356226e-03  -7.8900252e-01   3.4898188e-01  -7.8900252e-01  -9.4073377e-01   4.5519376e-02
   5.4666667e-01  -4.4997886e-03  -1.8207750e-01  -1.0621188e-01   2.7311626e-01   6.5244439e-01  -5.6140564e-01
   5.4833333e-01  -3.8675962e-03  -1.0621188e-01  -5.6140564e-01   6.5244439e-01   1.5628319e+00   1.1076382e+00
   5.5000000e-01  -3.1511955e-03   7.2831002e-01   1.0317725e+00  -1.8207750e-01   1.7145632e+00   5.0071314e-01
   5.5166667e-01  -2.3644436e-03   1.9725063e-01  -7.8900252e-01  -8.6486815e-01  -4.8554001e-01  -1.9269869e+00
   5.5333333e-01  -1.5226868e-03  -3.3380876e-01  -2.6856432e+00  -7.1313689e-01  -1.3200619e+00  -4.0967438e-01
   5.5500000e-01  -6.4251548e-04  -1.0924650e+00  -3.6718963e+00   1.2138500e-01   5.0071314e-01   4.5519376e-02
   5.5666667e-01   1.8149506e-04   9.5590690e-01   2.5490851e+00   8.0417564e-01  -9.4073377e-01  -2.3821807e+00
   5.5833333e-01   8.1897191e-04   1.2138500e-01   8.8004127e-01   6.5244439e-01  -7.8900252e-01   1.2593694e+00
   5.6000000e-01   1.4488272e-03  -2.5794313e-01   2.7311626e-01  -2.5794313e-01  -1.9269869e+00   1.9725063e-01
   5.6166667e-01   2.0563913e-03   5.0071314e-01   3.0801444e+00  -5.6140564e-01   1.2593694e+00   2.3214882e+00
   5.6333333e-01   2.6271904e-03   1.0317725e+00   2.6249507e+00  -2.5794313e-01   1.7904288e+00   2.3973538e+00
   5.6500000e-01   3.1473017e-03   8.0417564e-01   4.2484751e-01  -1.8207750e-01  -1.6235244e+00  -4.0967438e-01
   5.6666667e-01   3.6037094e-03  -2.5794313e-01  -1.9269869e+00   2.7311626e-01  -1.0924650e+00  -4.8857464e+00
   5.6833333e-01   3.9846536e-03  -7.8900252e-01  -1.5476588e+00   3.4898188e-01   1.2593694e+00  -1.9269869e+00
   5.7000000e-01   4.2799664e-03   4.5519376e-02   5.0071314e-01   5.0071314e-01   3.5353382e+00   5.0526507e+00
   5.7166667e-01   4.4813857e-03  -3.3380876e-01   1.7904288e+00  -3.3380876e-01   1.4111007e+00  -1.0924650e+00
   5.7333333e-01   4.5828413e-03  -1.5476588e+00   1.4869663e+00  -6.3727127e-01  -1.7752557e+00  -1.4717932e+00
   5.7500000e-01   4.5807063e-03  -7.1313689e-01   4.2484751e-01  -9.4073377e-01   1.3352350e+00  -1.8207750e-01
   5.7666667e-01   4.4740085e-03   4.5519376e-02  -2.5794313e-01  -3.0346251e-02   1.9421600e+00   3.0801444e+00
   5.7833333e-01   4.2645954e-03  -4.0967438e-01   6.5244439e-01   2.7311626e-01  -3.5201651e+00   3.2318757e+00
   5.8000000e-01   3.9572501e-03   1.2138500e-01  -3.3380876e-01   1.2593694e+00  -2.0028525e+00  -7.1313689e-01
   5.8166667e-01   3.5597531e-03  -2.5794313e-01  -1.8207750e-01   1.0317725e+00   1.1076382e+00  -2.3821807e+00
   5.8333333e-01   3.0828897e-03   1.1835038e+00  -9.4073377e-01   1.3352350e+00   1.0317725e+00  -1.6993900e+00
   5.8500000e-01   2.5403994e-03  -2.5794313e-01  -2.4580463e+00  -3.0346251e-02  -4.0967438e-01  -9.4073377e-01
   5.8666667e-01   1.9488696e-03  -5.6140564e-01   1.2138500e-01   1.2138500e-01   1.2593694e+00  -2.0028525e+00
   5.8833333e-01   1.3275727e-03  -4.0967438e-01  -4.8554001e-01  -1.3200619e+00   1.1835038e+00  -2.6097776e+00
   5.9000000e-01   6.9824972e-04  -1.0165994e+00  -3.2925682e+00  -1.3959275e+00  -3.0649713e+00   4.1422632e+00
   5.9166667e-01   8.4844510e-05   1.2138500e-01  -1.0165994e+00  -6.3727127e-01   1.3352350e+00   5.2043820e+00
   5.9333333e-01  -6.3878108e-04   3.4898188e-01  -4.8554001e-01  -9.4073377e-01   5.7657876e-01   1.2593694e+00
   5.9500000e-01  -1.3035026e-03   1.9725063e-01   5.0071314e-01  -3.0346251e-02  -4.0967438e-01  -2.0028525e+00
   5.9666667e-01  -1.8523798e-03   1.2593694e+00   1.8662944e+00   8.8004127e-01   9.5590690e-01   5.0071314e-01
   5.9833333e-01  -2.2546765e-03   1.4869663e+00   3.6870695e+00   5.7657876e-01  -1.5476588e+00  -2.0028525e+00
   6.0000000e-01  -2.4798909e-03  -4.0967438e-01   8.8004127e-01  -1.0621188e-01  -9.4073377e-01  -1.8207750e-01
   6.0166667e-01  -2.4981619e-03   6.5244439e-01   2.7311626e-01   5.0071314e-01  -1.8511213e+00   2.3214882e+00
   6.0333333e-01  -2.2806687e-03   5.0071314e-01   2.7311626e-01   4.2484751e-01   1.3352350e+00   3.4898188e-01
   6.0500000e-01  -1.8000208e-03   1.9725063e-01  -1.2441963e+00   5.0071314e-01   3.0042788e+00  -1.0165994e+00
   6.0666667e-01  -1.0306306e-03  -4.0967438e-01  -6.3727127e-01   1.2138500e-01   2.8525476e+00  -1.5476588e+00
   6.0833333e-01   5.0937724e-05  -1.3200619e+00  -2.0028525e+00   6.5244439e-01  -2.3821807e+00   4.6733226e+00
   6.1000000e-01   1.4656464e-03  -4.0967438e-01  -3.3380876e-01   8.8004127e-01  -1.9269869e+00   2.0938913e+00
   6.1166667e-01   3.2316966e-03  -1.0621188e-01  -1.4717932e+00  -1.1683307e+00  -4.0967438e-01  -2.0028525e+00
   6.1333333e-01   5.3642811e-03   1.2138500e-01   1.0317725e+00  -1.7752557e+00   1.2593694e+00  -1.9269869e+00
   6.1500000e-01   7.8753791e-03   3.4898188e-01   8.8004127e-01  -5.6140564e-01   1.0317725e+00   2.0180257e+00
   6.1666667e-01   1.0773601e-02  -5.6140564e-01   2.7311626e-01  -1.0621188e-01  -1.0621188e-01  -1.8207750e-01
   6.1833333e-01   1.4064084e-02   4.5519376e-02   1.1835038e+00   4.2484751e-01  -1.0924650e+00  -2.9891057e+00
   6.2000000e-01   1.7748444e-02   4.5519376e-02   1.8662944e+00   1.9725063e-01  -2.5794313e-01  -5.6140564e-01
   6.2166667e-01   2.1824780e-02   2.7311626e-01   1.0317725e+00   3.4898188e-01   8.8004127e-01  -1.0924650e+00
   6.2333333e-01   2.6287745e-02   6.5244439e-01  -1.5476588e+00  -4.0967438e-01  -1.6235244e+00   1.2593694e+00
   6.2500000e-01   3.1128666e-02  -1.8207750e-01  -4.1270901e+00  -5.6140564e-01  -5.6140564e-01  -1.3959275e+00
   6.2666667e-01   3.6335735e-02  -2.5794313e-01  -4.2788214e+00   1.2138500e-01   1.9725063e-01  -3.2925682e+00
   6.2833333e-01   4.1840497e-02  -2.5794313e-01   6.5244439e-01   3.4898188e-01  -3.0346251e-02   1.7904288e+00
   6.3000000e-01   4.7616186e-02   3.4898188e-01   3.9905320e+00   7.2831002e-01  -7.1313689e-01   2.7008163e+00
   6.3166667e-01   5.3719478e-02  -3.3380876e-01   2.7008163e+00  -3.0346251e-02   6.5244439e-01   5.7657876e-01
   6.3333333e-01   6.0130045e-02  -3.3380876e-01   9.5590690e-01  -2.5794313e-01   1.6386975e+00  -1.6993900e+00
   6.3500000e-01   6.6825698e-02  -1.0621188e-01   9.5590690e-01   5.0071314e-01  -4.8554001e-01   1.1076382e+00
   6.3666667e-01   7.3782886e-02   3.4898188e-01  -1.2441963e+00  -4.0967438e-01   4.2484751e-01   3.4898188e-01
   6.3833333e-01   8.0977215e-02   8.0417564e-01  -1.8207750e-01  -1.0621188e-01   1.9725063e-01  -4.0967438e-01
   6.4000000e-01   8.8384007e-02   5.7657876e-01   5.7657876e-01   1.2138500e-01  -3.0346251e-02  -4.0967438e-01
   6.4166667e-01   9.5978855e-02   1.1076382e+00   2.7311626e-01   5.0071314e-01   1.4111007e+00   2.7311626e-01
   6.4333333e-01   1.0373820e-01   6.5244439e-01  -1.3200619e+00  -1.8207750e-01  -3.0346251e-02   1.3352350e+00
   6.4500000e-01   1.1163987e-01   3.4898188e-01  -2.5339119e+00  -3.0346251e-02  -1.5476588e+00   7.2831002e-01
   6.4666667e-01   1.1966364e-01   1.6386975e+00  -2.7615088e+00   2.7311626e-01  -1.5476588e+00  -1.8207750e-01
   6.4833333e-01   1.2779170e-01   8.8004127e-01   4.5519376e-02   5.0071314e-01  -1.8207750e-01  -7.1313689e-01
   6.5000000e-01   1.3600915e-01  -3.0346251e-02   2.7008163e+00   1.2138500e-01  -1.4717932e+00  -4.0512245e+00
   6.5166667e-01   1.4430437e-01  -2.5794313e-01   2.7766819e+00  -2.5794313e-01   3.4898188e-01   3.9905320e+00
   6.5333333e-01   1.5266938e-01  -1.0621188e-01   1.2593694e+00  -1.8207750e-01   1.1835038e+00   4.2484751e-01
   6.5500000e-01   1.6110011e-01  -1.0924650e+00  -1.0924650e+00  -2.5794313e-01  -8.6486815e-01  -1.7752557e+00
   6.5666667e-01   1.7816313e-01  -1.2441963e+00  -1.5476588e+00   1.9725063e-01   3.4898188e-01  -3.0346251e-02
   6.5833333e-01   1.8680814e-01  -8.6486815e-01   5.7657876e-01  -1.0621188e-01   5.0071314e-01   3.4898188e-01
   6.6000000e-01   1.9554429e-01  -2.5794313e-01   1.0317725e+00  -1.8207750e-01  -1.0621188e-01   3.4898188e-01
   6.6166667e-01   2.0438826e-01  -1.0924650e+00   9.5590690e-01  -6.3727127e-01   8.0417564e-01  -1.8207750e-01
   6.6333333e-01   2.1332767e-01  -1.2441963e+00  -7.1313689e-01  -3.3380876e-01   3.4898188e-01  -1.3200619e+00
   6.6500000e-01   2.2241842e-01   2.7311626e-01   3.4898188e-01  -3.0346251e-02  -1.6993900e+00   9.5590690e-01
   6.6666667e-01   2.3168798e-01  -3.0346251e-02   4.2484751e-01   2.7311626e-01  -2.3063151e+00  -5.6140564e-01
   6.6833333e-01   2.4116641e-01  -4.8554001e-01   5.0071314e-01   2.7311626e-01   7.2831002e-01  -3.2925682e+00
   6.7000000e-01   2.5088577e-01  -5.6140564e-01  -7.8900252e-01   1.2138500e-01   7.2831002e-01   5.7657876e-01
   6.7166667e-01   2.6087952e-01   3.4898188e-01  -1.6993900e+00   5.7657876e-01   1.1835038e+00   2.5490851e+00
   6.7333333e-01   2.7118182e-01  -1.4717932e+00  -2.2304494e+00  -3.3380876e-01   7.2831002e-01   1.4869663e+00
   6.7500000e-01   2.8182684e-01  -1.5476588e+00  -1.4717932e+00  -1.8207750e-01  -8.6486815e-01   6.5244439e-01
   6.7666667e-01   2.9284802e-01  -5.6140564e-01   3.4898188e-01   5.7657876e-01   4.5519376e-02   8.0417564e-01
   6.7833333e-01   3.0427725e-01  -2.0787182e+00  -3.3380876e-01  -5.6140564e-01   5.7657876e-01   1.2138500e-01
   6.8000000e-01   3.1614420e-01  -1.6993900e+00  -3.1408369e+00  -4.0967438e-01  -2.5794313e-01   1.4869663e+00
   6.8166667e-01   3.2847550e-01  -1.0621188e-01   1.7145632e+00   3.4898188e-01  -7.8900252e-01   5.0071314e-01
   6.8333333e-01   3.4129401e-01   1.3352350e+00   3.0801444e+00   6.5244439e-01  -1.8207750e-01  -1.7752557e+00
   6.8500000e-01   3.5461821e-01   1.3352350e+00   5.7657876e-01  -3.0346251e-02   7.2831002e-01  -2.0028525e+00
   6.8666667e-01   3.6846150e-01   1.1076382e+00   3.4898188e-01  -1.0621188e-01   1.9421600e+00  -7.1313689e-01
   6.8833333e-01   3.8283163e-01   1.4111007e+00   2.7766819e+00  -1.8207750e-01   1.7145632e+00   7.2831002e-01
   6.9000000e-01   3.9773026e-01  -1.8207750e-01   1.7145632e+00  -4.0967438e-01   2.3214882e+00   3.0801444e+00
   6.9166667e-01   1.9280346e-01  -4.0967438e-01   1.4869663e+00   4.2484751e-01   8.0417564e-01   3.8388007e+00
   6.9333333e-01   1.9157741e-01   7.2831002e-01  -4.8554001e-01   5.0071314e-01  -2.6097776e+00  -2.2304494e+00
   6.9500000e-01   1.9007512e-01   7.2831002e-01  -3.3380876e-01   4.5519376e-02  -4.4305526e+00  -3.8994932e+00
   6.9666667e-01   1.8831744e-01   5.7657876e-01  -9.4073377e-01   4.2484751e-01  -9.4073377e-01  -2.0028525e+00
   6.9833333e-01   1.8633388e-01   1.4869663e+00   4.2484751e-01   6.5244439e-01   2.5490851e+00   5.0071314e-01
   7.0000000e-01   1.8416263e-01  -1.0621188e-01  -6.3727127e-01  -7.1313689e-01   1.9421600e+00   4.2484751e-01
   7.0166667e-01   1.8185051e-01  -5.6140564e-01  -9.4073377e-01  -9.4073377e-01  -1.6235244e+00   2.7311626e-01
   7.0333333e-01   1.7945265e-01  -1.4717932e+00  -1.2441963e+00  -1.8207750e-01  -2.1545838e+00   1.2138500e-01
   7.0500000e-01   1.7703222e-01   1.2138500e-01  -8.6486815e-01  -1.0621188e-01  -8.6486815e-01   2.3973538e+00
   7.0666667e-01   1.7465974e-01  -1.3200619e+00  -9.4073377e-01  -3.0346251e-02  -9.4073377e-01   1.1076382e+00
   7.0833333e-01   1.7224946e-01   1.2593694e+00  -2.6856432e+00   1.1835038e+00   1.4111007e+00  -2.7615088e+00
   7.1000000e-01   1.7006607e-01  -7.1313689e-01  -1.0924650e+00  -3.0346251e-02   4.2484751e-01  -2.6856432e+00
   7.1166667e-01   1.6819922e-01  -1.4717932e+00  -1.3200619e+00  -1.0924650e+00  -1.8511213e+00   1.9725063e-01
   7.1333333e-01   1.6674167e-01  -7.8900252e-01   8.8004127e-01  -7.8900252e-01  -1.0924650e+00   1.9421600e+00
   7.1500000e-01   1.6578819e-01   8.0417564e-01   2.5490851e+00   4.2484751e-01  -1.0621188e-01   1.2593694e+00
   7.1666667e-01   1.6543431e-01   1.4869663e+00   2.3973538e+00   6.5244439e-01   7.2831002e-01  -2.0787182e+00
   7.1833333e-01   1.6577502e-01   1.2593694e+00   1.5628319e+00   8.8004127e-01   8.8004127e-01  -3.2167026e+00
   7.2000000e-01   1.6690350e-01   6.5244439e-01   2.1697569e+00   3.4898188e-01   8.0417564e-01   4.5519376e-02
   7.2166667e-01   1.6890974e-01   5.7657876e-01   1.8662944e+00   4.5519376e-02   1.9421600e+00   3.7629351e+00
   7.2333333e-01   1.7187919e-01  -2.5794313e-01  -1.7752557e+00  -2.5794313e-01   1.1076382e+00   1.7145632e+00
   7.2500000e-01   1.7589150e-01  -1.0924650e+00  -2.1545838e+00   1.2138500e-01   2.7311626e-01  -3.0346251e-02
   7.2666667e-01   1.8101921e-01   4.2484751e-01  -1.0924650e+00  -4.8554001e-01  -3.0346251e-02   1.9725063e-01
   7.2833333e-01   1.8732649e-01   8.8004127e-01   8.8004127e-01  -1.0621188e-01   1.0317725e+00   5.0071314e-01
   7.3000000e-01   1.9486807e-01  -9.4073377e-01  -7.8900252e-01   1.2138500e-01   1.9725063e-01  -4.0967438e-01
   7.3166667e-01   2.0368817e-01  -4.0967438e-01   4.5519376e-02   1.3352350e+00  -1.0924650e+00  -4.8554001e-01
   7.3333333e-01   2.1381959e-01  -7.1313689e-01  -2.5794313e-01   4.2484751e-01  -2.3821807e+00  -1.4717932e+00
   7.3500000e-01   2.2528290e-01  -8.6486815e-01   1.9725063e-01  -6.3727127e-01   1.7145632e+00  -6.3727127e-01
   7.3666667e-01   2.3808579e-01   2.2456226e+00   9.5590690e-01   1.2138500e-01   4.8250539e+00   1.3352350e+00
   7.3833333e-01   2.5222262e-01   9.5590690e-01  -6.3727127e-01   1.2138500e-01   1.9421600e+00   1.4111007e+00
   7.4000000e-01   2.6767412e-01   6.5244439e-01  -5.6140564e-01   6.5244439e-01  -2.6856432e+00  -6.3727127e-01
   7.4166667e-01   2.8440720e-01  -8.6486815e-01  -4.0967438e-01  -3.3380876e-01  -4.5822839e+00  -2.9132401e+00
   7.4333333e-01   3.0228068e-01  -9.4073377e-01  -1.9269869e+00  -7.1313689e-01  -2.0787182e+00  -1.0924650e+00
   7.4500000e-01   3.2127211e-01  -6.3727127e-01  -2.0028525e+00  -1.0165994e+00  -5.6140564e-01   3.0042788e+00
   7.4666667e-01   3.4138435e-01  -8.6486815e-01  -2.5794313e-01   2.7311626e-01   4.5519376e-02   1.2138500e-01
   7.4833333e-01   3.6253281e-01   2.3973538e+00   1.4111007e+00   1.9725063e-01   2.2456226e+00  -7.8900252e-01
   7.5000000e-01   3.8462057e-01   1.1835038e+00   2.7766819e+00  -7.1313689e-01   8.0417564e-01  -1.1683307e+00
   7.5166667e-01   4.0753945e-01   4.2484751e-01   2.9284132e+00  -8.6486815e-01  -2.9132401e+00  -1.0621188e-01
   7.5333333e-01   4.3117114e-01  -1.3200619e+00   1.0317725e+00  -8.6486815e-01  -2.5339119e+00   4.5519376e-02
   7.5500000e-01   4.5538856e-01  -1.3200619e+00   3.4898188e-01   4.2484751e-01   7.2831002e-01   4.5519376e-02
   7.5666667e-01   4.8005731e-01  -5.6140564e-01  -2.5339119e+00   5.0071314e-01   1.0317725e+00  -8.6486815e-01
   7.5833333e-01   5.0503722e-01  -1.8511213e+00  -1.7752557e+00   1.1835038e+00  -6.3727127e-01  -1.8207750e-01
   7.6000000e-01   5.3018409e-01  -7.8900252e-01  -1.8207750e-01   1.0317725e+00  -3.3380876e-01   5.7657876e-01
   7.6166667e-01   5.5535133e-01  -8.6486815e-01   5.0071314e-01   2.7311626e-01  -2.5794313e-01   1.4111007e+00
   7.6333333e-01   5.8039179e-01   2.7311626e-01   5.0071314e-01   4.2484751e-01   1.7145632e+00   2.9284132e+00
   7.6500000e-01   6.0515944e-01   2.7311626e-01  -1.6235244e+00  -4.8554001e-01   1.0317725e+00  -6.3727127e-01
   7.6666667e-01   6.2951128e-01   1.2138500e-01  -1.3200619e+00  -6.3727127e-01   1.3352350e+00  -1.5476588e+00
   7.6833333e-01   6.5330887e-01   8.0417564e-01   4.2484751e-01   4.2484751e-01   2.3973538e+00  -7.8900252e-01
   7.7000000e-01   6.7642014e-01  -3.0346251e-02  -4.0967438e-01  -3.3380876e-01   7.2831002e-01  -5.6140564e-01
   7.7166667e-01   6.9872082e-01  -8.6486815e-01  -1.2441963e+00  -3.3380876e-01  -2.1545838e+00  -1.0621188e-01
   7.7333333e-01   7.2009592e-01   4.5519376e-02   6.5244439e-01   5.0071314e-01  -1.2441963e+00  -4.0967438e-01
   7.7500000e-01   7.4044108e-01   8.0417564e-01  -2.5794313e-01  -7.1313689e-01  -1.8207750e-01   5.7657876e-01
   7.7666667e-01   7.5966361e-01   1.7904288e+00   9.5590690e-01  -4.0967438e-01   5.0071314e-01   1.1835038e+00
   7.7833333e-01   7.7766089e-01   1.3352350e+00   3.7629351e+00  -4.0967438e-01   3.2318757e+00   1.2593694e+00
   7.8000000e-01   7.9426351e-01   3.4898188e-01   1.6386975e+00  -2.5794313e-01   3.4594726e+00   2.2456226e+00
   7.8166667e-01   8.7693608e-01  -7.1313689e-01   1.0317725e+00   3.4898188e-01  -1.7752557e+00   2.7311626e-01
   7.8333333e-01   8.7397527e-01  -3.0649713e+00   5.7657876e-01   4.2484751e-01  -4.8098807e+00  -3.4442995e+00
   7.8500000e-01   8.7111996e-01  -2.0028525e+00  -7.1313689e-01   1.9725063e-01  -1.2441963e+00  -3.2167026e+00
   7.8666667e-01   8.6844619e-01   1.9725063e-01  -1.2441963e+00   2.7311626e-01   5.0071314e-01   1.1835038e+00
   7.8833333e-01   8.6602098e-01  -5.6140564e-01  -2.6856432e+00  -8.6486815e-01  -1.0621188e-01   2.0180257e+00
   7.9000000e-01   8.6390169e-01  -8.6486815e-01  -9.4073377e-01  -9.4073377e-01  -1.0165994e+00   5.0071314e-01
   7.9166667e-01   8.6213549e-01   4.5519376e-02   1.7145632e+00  -2.5794313e-01  -1.8207750e-01  -4.0967438e-01
   7.9333333e-01   8.6075914e-01   1.2593694e+00   1.9725063e-01   4.5519376e-02   8.8004127e-01  -3.3380876e-01
   7.9500000e-01   8.5979876e-01   8.0417564e-01  -1.1683307e+00   7.2831002e-01   2.7311626e-01  -7.1313689e-01
   7.9666667e-01   8.5927000e-01   1.5628319e+00   8.0417564e-01   5.7657876e-01   1.0317725e+00   5.0071314e-01
   7.9833333e-01   8.5917811e-01   1.5628319e+00  -1.0924650e+00   3.4898188e-01   3.3077413e+00   2.8525476e+00
   8.0000000e-01   8.5951838e-01   4.5519376e-02   4.5519376e-02  -2.5794313e-01   1.8662944e+00   6.5244439e-01
   8.0166667e-01   8.6027657e-01   5.0071314e-01   2.0938913e+00  -1.0621188e-01  -1.6235244e+00  -7.8900252e-01
   8.0333333e-01   8.6142959e-01  -3.0346251e-02  -3.3380876e-01   1.2138500e-01  -2.2304494e+00  -2.8373744e+00
   8.0500000e-01   8.6294621e-01  -1.0165994e+00  -2.4580463e+00  -1.8207750e-01  -1.6993900e+00  -1.4717932e+00
   8.0666667e-01   8.6478790e-01  -4.8554001e-01  -1.2441963e+00  -5.6140564e-01  -1.9269869e+00   1.2138500e-01
   8.0833333e-01   8.6690979e-01  -1.6235244e+00  -6.3727127e-01   1.9725063e-01  -1.0621188e-01   3.4898188e-01
   8.1000000e-01   8.6926164e-01  -1.6993900e+00   1.4111007e+00  -3.0346251e-02   1.4869663e+00   3.4898188e-01
   8.1166667e-01   8.7178894e-01   1.9725063e-01   8.0417564e-01   7.2831002e-01   1.0317725e+00   1.3352350e+00
   8.1333333e-01   8.7443395e-01   3.4898188e-01  -2.5794313e-01   4.5519376e-02  -1.0621188e-01  -1.0621188e-01
   8.1500000e-01   8.7713680e-01   1.9725063e-01  -1.0165994e+00   7.2831002e-01   1.8662944e+00   1.2138500e-01
   8.1666667e-01   8.7982298e-01   3.4898188e-01  -1.0165994e+00   2.7311626e-01   1.0317725e+00  -1.5476588e+00
   8.1833333e-01   8.8241343e-01   1.1076382e+00  -1.3959275e+00  -1.8207750e-01  -9.4073377e-01  -1.4717932e+00
   8.2000000e-01   8.8488428e-01   2.0938913e+00   3.2318757e+00   6.5244439e-01  -3.3380876e-01   5.0071314e-01
   8.2166667e-01   8.8717850e-01   1.9725063e-01   3.6112038e+00  -4.0967438e-01   4.5519376e-02   7.2831002e-01
   8.2333333e-01   8.8924194e-01  -2.0787182e+00   1.0317725e+00  -5.6140564e-01  -1.3200619e+00   1.0317725e+00
   8.2500000e-01   8.9102422e-01  -4.8554001e-01  -1.1683307e+00   4.2484751e-01  -1.2441963e+00  -3.3380876e-01
   8.2666667e-01   8.9247954e-01  -1.8207750e-01   1.2138500e-01   4.5519376e-02   3.4898188e-01  -1.0924650e+00
   8.2833333e-01   8.9356724e-01   1.2138500e-01  -6.3727127e-01  -1.8207750e-01   1.1076382e+00   2.0938913e+00
   8.3000000e-01   8.9425249e-01   4.5519376e-02  -5.6140564e-01  -1.8207750e-01   1.3352350e+00   1.8662944e+00
   8.3166667e-01   8.9450667e-01   4.2484751e-01   6.5244439e-01  -4.0967438e-01  -5.6140564e-01  -4.8554001e-01
   8.3333333e-01   8.9430774e-01  -3.0346251e-02  -4.0967438e-01  -4.0967438e-01  -1.6235244e+00  -6.3727127e-01
   8.3500000e-01   8.9364038e-01   4.2484751e-01  -4.0967438e-01   8.0417564e-01  -8.6486815e-01  -7.8900252e-01
   8.3666667e-01   8.9249620e-01   1.9725063e-01  -1.8511213e+00   4.2484751e-01  -7.8900252e-01  -1.5476588e+00
   8.3833333e-01   8.9087359e-01   8.8004127e-01   5.0071314e-01   1.9725063e-01   1.0317725e+00  -4.0967438e-01
   8.4000000e-01   8.8877766e-01   1.1835038e+00   4.5519376e-02   1.9725063e-01   1.1076382e+00   1.2138500e-01
   8.4166667e-01   8.8621993e-01   3.4898188e-01  -6.3727127e-01  -2.5794313e-01   4.2484751e-01  -3.3380876e-01
   8.4333333e-01   8.8321795e-01  -8.6486815e-01  -6.3727127e-01  -1.8207750e-01  -1.0621188e-01  -3.3380876e-01
   8.4500000e-01   8.7979490e-01  -9.4073377e-01   7.2831002e-01   3.4898188e-01  -3.3380876e-01   8.0417564e-01
   8.4666667e-01   8.7597898e-01  -4.0967438e-01  -1.4717932e+00  -3.3380876e-01  -3.0346251e-02  -3.0346251e-02
   8.4833333e-01   8.7180276e-01   1.2138500e-01  -2.6097776e+00  -1.0621188e-01   1.7904288e+00   4.5519376e-02
   8.5000000e-01   8.6730253e-01   4.2484751e-01   7.2831002e-01  -1.4717932e+00   1.4869663e+00   2.2456226e+00
   8.5166667e-01   8.6251749e-01   4.2484751e-01   4.2484751e-01  -6.3727127e-01  -8.6486815e-01   2.0938913e+00
   8.5333333e-01   8.5745578e-01   1.0317725e+00   2.3973538e+00   9.5590690e-01  -4.0967438e-01   8.0417564e-01
   8.5500000e-01   8.5218863e-01   4.5519376e-02   2.8525476e+00   1.1076382e+00  -1.8207750e-01  -8.6486815e-01
   8.5666667e-01   8.4676525e-01  -3.0346251e-02   5.0071314e-01   6.5244439e-01  -1.8511213e+00  -2.6856432e+00
   8.5833333e-01   8.4122888e-01  -6.3727127e-01  -4.8554001e-01   4.5519376e-02   4.2484751e-01  -1.6993900e+00
   8.6000000e-01   8.3562151e-01   2.7311626e-01   7.2831002e-01  -3.0346251e-02   1.2138500e-01   2.0938913e+00
   8.6166667e-01   8.2998307e-01   6.5244439e-01  -2.5794313e-01  -1.0621188e-01  -1.0924650e+00   1.3352350e+00
   8.6333333e-01   8.2435066e-01   3.4898188e-01   1.1076382e+00  -3.0346251e-02   9.5590690e-01  -7.8900252e-01
   8.6500000e-01   8.1875782e-01  -3.3380876e-01  -2.0787182e+00  -2.5794313e-01   1.4869663e+00  -2.5794313e-01
   8.6666667e-01   8.1323388e-01   1.9725063e-01  -4.2788214e+00   4.5519376e-02   9.5590690e-01   1.1076382e+00
   8.6833333e-01   8.0780337e-01  -3.3380876e-01  -6.3727127e-01   1.9725063e-01  -3.0346251e-02  -2.5794313e-01
   8.7000000e-01   8.0248551e-01   3.4898188e-01   2.7008163e+00   5.0071314e-01  -1.0621188e-01  -2.5339119e+00
   8.7166667e-01   7.9729377e-01  -3.3380876e-01   1.3352350e+00   7.2831002e-01  -1.1683307e+00   1.4111007e+00
   8.7333333e-01   7.9223558e-01  -1.8207750e-01   5.0071314e-01   6.5244439e-01   5.0071314e-01   3.6870695e+00
   8.7500000e-01   7.8731209e-01   5.7657876e-01   1.9725063e-01   1.2138500e-01   3.0801444e+00  -3.3380876e-01
   8.7666667e-01   7.8251802e-01   3.4898188e-01   1.9725063e-01  -1.8207750e-01  -3.3684338e+00  -4.7340151e+00
   8.7833333e-01   7.7784170e-01   1.1076382e+00  -7.8900252e-01  -1.8207750e-01  -9.4073377e-01  -2.6856432e+00
   8.8000000e-01   7.7326508e-01  -3.0346251e-02  -3.5960307e+00  -5.6140564e-01   5.0071314e-01   2.3973538e+00
   8.8166667e-01   7.6876405e-01  -7.8900252e-01  -7.8900252e-01   4.2484751e-01   9.5590690e-01   3.0801444e+00
   8.8333333e-01   7.6430860e-01  -4.8554001e-01   3.6112038e+00  -4.8554001e-01  -1.4717932e+00   2.2456226e+00
   8.8500000e-01   7.5986330e-01   1.5628319e+00   8.0417564e-01  -4.8554001e-01   1.9725063e-01  -2.3821807e+00
   8.8666667e-01   7.5538781e-01   8.8004127e-01   1.6386975e+00   2.7311626e-01   1.6386975e+00  -3.4442995e+00
   8.8833333e-01   7.5081529e-01  -1.2441963e+00   1.4111007e+00  -2.5794313e-01  -2.0787182e+00  -3.0346251e-02
   8.9000000e-01   7.4608953e-01  -4.8554001e-01  -1.6235244e+00   2.7311626e-01  -1.0924650e+00  -3.3380876e-01
   8.9166667e-01   7.4118914e-01  -1.2441963e+00  -2.0787182e+00   1.2138500e-01   1.1076382e+00  -2.1545838e+00
   8.9333333e-01   7.3606143e-01  -1.8207750e-01   4.5519376e-02  -1.0924650e+00   1.1076382e+00  -4.0967438e-01
   8.9500000e-01   7.3065246e-01  -1.0621188e-01   2.7311626e-01   1.0317725e+00  -9.4073377e-01   5.1285164e+00
   8.9666667e-01   7.2490783e-01  -1.0621188e-01   1.0317725e+00  -3.3380876e-01   4.2484751e-01   4.6733226e+00
   8.9833333e-01   7.1877366e-01  -6.3727127e-01  -2.4580463e+00  -9.4073377e-01  -2.0028525e+00  -4.8554001e-01
   9.0000000e-01   7.1219739e-01  -3.3380876e-01   1.2593694e+00   7.2831002e-01  -1.4717932e+00   1.4111007e+00
   9.0166667e-01   7.0512875e-01  -1.0924650e+00  -1.4717932e+00   1.9725063e-01  -3.0649713e+00  -5.1133432e+00
   9.0333333e-01   6.9752063e-01   2.5490851e+00   1.1076382e+00   1.0317725e+00   1.2593694e+00  -3.2167026e+00
   9.0500000e-01   6.8932988e-01  -5.6140564e-01  -1.8511213e+00  -3.3380876e-01   3.3077413e+00   4.2181289e+00
   9.0666667e-01   6.8051812e-01  -1.0924650e+00  -2.0787182e+00   2.7311626e-01   3.2318757e+00   5.5078445e+00
   9.0833333e-01   6.7105251e-01   2.3214882e+00   1.4869663e+00  -3.3380876e-01  -4.8554001e-01  -1.6235244e+00
   9.1000000e-01   6.6090639e-01   1.1076382e+00  -9.4073377e-01   1.2138500e-01   1.0317725e+00  -3.2925682e+00
   9.1166667e-01   6.5005988e-01  -2.5794313e-01   1.1835038e+00   5.0071314e-01  -1.3200619e+00  -1.7752557e+00
   9.1333333e-01   6.3850031e-01   4.5519376e-02   1.5628319e+00  -5.6140564e-01  -8.6486815e-01  -3.0346251e-02
   9.1500000e-01   6.2622278e-01   1.9725063e-01   1.1835038e+00   4.2484751e-01   5.0071314e-01  -6.3727127e-01
   9.1666667e-01   6.1323028e-01  -4.0967438e-01   2.1697569e+00   4.2484751e-01  -1.8207750e-01   8.0417564e-01
   9.1833333e-01   5.9953399e-01  -2.5794313e-01  -1.8207750e-01   1.9725063e-01   5.7657876e-01  -3.3380876e-01
   9.2000000e-01   5.8515329e-01   1.2138500e-01   5.0071314e-01   7.2831002e-01  -2.5794313e-01   9.5590690e-01
   9.2166667e-01   5.7011576e-01  -2.5794313e-01  -1.3200619e+00  -3.3380876e-01  -1.6235244e+00   2.7311626e-01
   9.2333333e-01   5.5445702e-01  -4.0967438e-01  -1.0621188e-01   4.5519376e-02   4.2484751e-01   6.5244439e-01
   9.2500000e-01   5.3813633e-01  -6.3727127e-01  -2.9132401e+00   4.5519376e-02  -5.6140564e-01  -1.0621188e-01
   9.2666667e-01   5.2128544e-01  -8.6486815e-01  -4.8554001e-01   8.8004127e-01  -1.5476588e+00  -7.8900252e-01
   9.2833333e-01   5.0396356e-01   5.7657876e-01   9.5590690e-01   4.2484751e-01  -4.8554001e-01  -4.8857464e+00
   9.3000000e-01   4.8623633e-01   8.8004127e-01  -7.1313689e-01  -3.0346251e-02  -5.6140564e-01  -2.6097776e+00
   9.3166667e-01   4.6817520e-01   7.2831002e-01   5.0071314e-01  -6.3727127e-01  -4.8554001e-01   4.6733226e+00
   9.3333333e-01   4.4985660e-01  -1.0165994e+00   7.2831002e-01  -7.8900252e-01  -1.0621188e-01   1.8662944e+00
   9.3500000e-01   4.3136114e-01   2.0180257e+00   3.4898188e-01  -3.0346251e-02   2.2456226e+00   2.0938913e+00
   9.3666667e-01   4.1277263e-01   3.4898188e-01   2.7766819e+00  -3.3380876e-01   1.4111007e+00   1.7904288e+00
   9.3833333e-01   3.9417713e-01  -1.0165994e+00   1.2593694e+00   1.2138500e-01   1.9725063e-01   6.5244439e-01
   9.4000000e-01   3.7566195e-01  -1.7752557e+00  -7.8900252e-01   1.2138500e-01  -3.3380876e-01  -9.4073377e-01
   9.4166667e-01   3.5731458e-01  -3.0346251e-02  -2.9132401e+00  -1.8207750e-01  -3.3380876e-01  -2.5794313e-01
   9.4333333e-01   3.3922169e-01   3.4898188e-01  -4.0967438e-01  -1.0621188e-01  -7.8900252e-01  -2.9891057e+00
   9.4500000e-01   3.2146802e-01   6.5244439e-01   4.2484751e-01  -3.0346251e-02  -3.4442995e+00  -1.9269869e+00
   9.4666667e-01   3.0413545e-01   4.2484751e-01   9.5590690e-01   7.2831002e-01  -5.6140564e-01   2.9284132e+00
   9.4833333e-01   2.8730198e-01  -3.3380876e-01   1.5628319e+00  -1.0621188e-01  -9.4073377e-01   9.5590690e-01
   9.5000000e-01   2.7104079e-01  -1.1683307e+00  -9.4073377e-01  -1.8511213e+00   1.5628319e+00  -9.4073377e-01
   9.5166667e-01   2.5541943e-01  -7.8900252e-01  -2.8373744e+00  -4.0967438e-01   9.5590690e-01  -1.8207750e-01
   9.5333333e-01   2.4049902e-01  -1.0621188e-01  -6.3727127e-01   4.2484751e-01   2.8525476e+00   8.8004127e-01
   9.5500000e-01   2.2633358e-01   8.8004127e-01   2.0180257e+00   6.5244439e-01   1.7145632e+00   1.9725063e-01
   9.5666667e-01   2.1296942e-01   5.0071314e-01   7.2831002e-01   9.5590690e-01  -1.6993900e+00  -1.5476588e+00
   9.5833333e-01   2.0044474e-01   7.2831002e-01   1.3352350e+00   8.0417564e-01  -2.8373744e+00  -2.1545838e+00
   9.6000000e-01   1.8869505e-01   8.0417564e-01   1.2593694e+00   4.2484751e-01  -4.0967438e-01  -4.8554001e-01
   9.6166667e-01   1.7775662e-01  -9.4073377e-01   1.0317725e+00   2.7311626e-01   1.3352350e+00   7.2831002e-01
   9.6333333e-01   1.6771263e-01  -1.2441963e+00  -6.3727127e-01   3.4898188e-01  -5.6140564e-01  -2.5794313e-01
   9.6500000e-01   1.5857000e-01   4.5519376e-02  -2.4580463e+00   1.2138500e-01   1.9725063e-01   1.4111007e+00
   9.6666667e-01   1.5032750e-01   7.2831002e-01  -5.6140564e-01   5.0071314e-01   1.7145632e+00   7.2831002e-01
   9.6833333e-01   1.4297597e-01  -4.0967438e-01  -4.8554001e-01  -6.3727127e-01   9.5590690e-01   4.2484751e-01
   9.7000000e-01   1.3649861e-01  -6.3727127e-01  -1.4717932e+00  -1.8207750e-01  -1.7752557e+00  -1.1683307e+00
   9.7166667e-01   1.3087146e-01   1.1076382e+00   4.2484751e-01   4.2484751e-01   5.7657876e-01  -1.0621188e-01
   9.7333333e-01   1.2606386e-01  -7.8900252e-01   1.1076382e+00   4.5519376e-02   3.6870695e+00   5.0071314e-01
   9.7500000e-01   1.2203903e-01   8.8004127e-01  -1.2441963e+00  -7.1313689e-01   8.8004127e-01   1.1076382e+00
   9.7666667e-01   1.1875475e-01  -2.5794313e-01  -2.4580463e+00  -2.5794313e-01  -3.8236276e+00  -3.0346251e-02
   9.7833333e-01   1.1616401e-01  -9.4073377e-01  -1.6235244e+00   1.2138500e-01  -4.5064182e+00  -1.3200619e+00
   9.8000000e-01   1.1421576e-01   4.2484751e-01   4.5519376e-02   5.7657876e-01  -1.4717932e+00  -2.0028525e+00
   9.8166667e-01   1.1285572e-01   1.5628319e+00   3.8388007e+00  -2.5794313e-01   8.0417564e-01  -2.0028525e+00
   9.8333333e-01   1.1202712e-01  -7.1313689e-01   2.5490851e+00  -5.6140564e-01   8.0417564e-01   6.5244439e-01
   9.8500000e-01   1.1167152e-01  -7.8900252e-01   1.8662944e+00  -7.8900252e-01   2.6249507e+00   4.1422632e+00
   9.8666667e-01   1.1172958e-01   8.0417564e-01   4.2484751e-01   4.2484751e-01   4.1422632e+00   3.0042788e+00
   9.8833333e-01   1.1214187e-01   8.0417564e-01  -2.0028525e+00  -3.0346251e-02   3.0042788e+00  -2.2304494e+00
   9.9000000e-01   1.2023039e-01  -5.6140564e-01   1.9725063e-01  -1.8207750e-01  -2.3821807e+00  -2.6856432e+00
   9.9166667e-01   1.1969523e-01   1.2138500e-01   1.4869663e+00   1.9725063e-01  -3.4442995e+00  -1.1683307e+00
   9.9333333e-01   1.1920958e-01   8.8004127e-01   8.8004127e-01   8.8004127e-01  -2.0787182e+00  -1.6235244e+00
   9.9500000e-01   1.1877710e-01  -5.6140564e-01  -4.8554001e-01   4.5519376e-02  -1.0924650e+00  -3.0346251e-02
   9.9666667e-01   1.1839880e-01  -1.0165994e+00  -3.0346251e-02   9.5590690e-01  -2.5794313e-01   1.1835038e+00
   9.9833333e-01   1.1807298e-01  -3.3380876e-01   8.0417564e-01   1.0317725e+00  -6.3727127e-01  -1.5476588e+00
   1.0000000e+00   1.1699574e-01   3.4898188e-01  -5.6140564e-01   1.9725063e-01   1.2138500e-01  -1.1683307e+00
   1.0016667e+00   1.1681238e-01   1.3352350e+00   1.2593694e+00  -1.0924650e+00   1.0317725e+00   7.2831002e-01
   1.0033333e+00   1.1660523e-01   1.2593694e+00   2.7311626e-01  -1.1683307e+00   2.2456226e+00   2.7008163e+00
   1.0050000e+00   1.1635703e-01   1.7904288e+00   6.5244439e-01   2.7311626e-01   4.2181289e+00   1.4111007e+00
   1.0066667e+00   1.1604984e-01   1.2593694e+00  -2.7615088e+00   1.4869663e+00   3.1560101e+00   4.5519376e-02
   1.0083333e+00   1.1566550e-01   2.7311626e-01  -1.6993900e+00   4.2484751e-01  -5.6140564e-01  -1.9269869e+00
   1.0100000e+00   1.1518593e-01  -1.5476588e+00  -9.4073377e-01  -1.2441963e+00  -3.7477620e+00   3.4898188e-01
   1.0116667e+00   1.1459354e-01  -5.6140564e-01   5.7657876e-01  -1.3200619e+00  -2.7615088e+00   2.3973538e+00
   1.0133333e+00   4.7421923e-02  -1.3200619e+00  -1.0621188e-01  -8.6486815e-01  -1.2441963e+00   4.8250539e+00
   1.0150000e+00   4.5735261e-02  -2.1545838e+00   5.0071314e-01   3.4898188e-01  -6.3727127e-01   1.9725063e-01
   1.0166667e+00   4.4318869e-02  -1.5476588e+00   1.3352350e+00   7.2831002e-01   4.2484751e-01  -2.3063151e+00
   1.0183333e+00   4.3180253e-02   1.6386975e+00   6.5244439e-01   1.3352350e+00   2.3214882e+00  -2.0028525e+00
   1.0200000e+00   4.2323429e-02   1.3352350e+00   1.2138500e-01   6.5244439e-01   5.7657876e-01  -1.0924650e+00
   1.0216667e+00   4.1748890e-02   5.0071314e-01  -2.2304494e+00  -1.0621188e-01  -1.5476588e+00   5.0071314e-01
   1.0233333e+00   4.1453627e-02   1.2138500e-01   2.7311626e-01   3.4898188e-01  -3.3380876e-01  -3.3380876e-01
   1.0250000e+00   4.1431188e-02  -1.1683307e+00   4.2484751e-01  -1.8207750e-01   5.0071314e-01  -9.4073377e-01
   1.0266667e+00   4.1671796e-02  -1.1683307e+00  -1.6235244e+00   3.4898188e-01   1.4111007e+00  -7.8900252e-01
   1.0283333e+00   4.2162503e-02  -1.0621188e-01  -1.8207750e-01   1.2138500e-01   2.1697569e+00  -1.8207750e-01
   1.0300000e+00   4.2887391e-02  -4.8554001e-01  -1.9269869e+00  -4.0967438e-01  -7.8900252e-01  -7.1313689e-01
   1.0316667e+00   4.3827803e-02   4.5519376e-02  -4.8554001e-01  -2.5794313e-01  -3.1408369e+00  -2.3063151e+00
   1.0333333e+00   4.4962641e-02   4.5519376e-02   8.0417564e-01   2.7311626e-01  -1.8207750e-01  -1.1683307e+00
   1.0350000e+00   4.6268661e-02   6.5244439e-01   9.5590690e-01  -4.8554001e-01   1.8662944e+00   1.3352350e+00
   1.0366667e+00   4.7720831e-02  -3.0346251e-02   2.7766819e+00  -1.8207750e-01   1.9725063e-01   3.4594726e+00
   1.0383333e+00   4.9292700e-02   2.7311626e-01   1.3352350e+00  -3.0346251e-02   1.9725063e-01   2.0180257e+00
   1.0400000e+00   5.0827779e-02   8.8004127e-01  -1.0924650e+00   5.7657876e-01   1.4869663e+00   4.2484751e-01
   1.0416667e+00   5.2257045e-02   3.4898188e-01   8.0417564e-01   7.2831002e-01   4.5519376e-02  -1.2441963e+00
   1.0433333e+00   5.3728880e-02   1.2138500e-01  -4.0967438e-01   1.2138500e-01  -4.2788214e+00  -3.5201651e+00
   1.0450000e+00   5.5219951e-02   4.2484751e-01   1.1076382e+00  -3.0346251e-02  -1.3200619e+00  -1.6235244e+00
   1.0466667e+00   5.6707621e-02  -1.8207750e-01  -1.3200619e+00  -5.6140564e-01  -4.0967438e-01  -2.5794313e-01
   1.0483333e+00   5.8170358e-02  -4.0967438e-01   2.7311626e-01  -1.8207750e-01   5.0071314e-01   1.0317725e+00
   1.0500000e+00   5.9588152e-02   5.0071314e-01   6.5244439e-01   1.9725063e-01   2.2456226e+00   2.0180257e+00
   1.0516667e+00   6.0942886e-02   4.5519376e-02   2.7311626e-01  -1.8207750e-01   1.6386975e+00   1.2593694e+00
   1.0533333e+00   6.2218689e-02  -4.0967438e-01  -1.9269869e+00  -3.0346251e-02   2.0180257e+00   1.3352350e+00
   1.0550000e+00   6.3402230e-02  -7.8900252e-01  -9.4073377e-01  -3.3380876e-01   1.5628319e+00   2.1697569e+00
   1.0566667e+00   6.4482993e-02  -1.0165994e+00  -6.3727127e-01  -7.8900252e-01  -2.5339119e+00   1.6386975e+00
   1.0583333e+00   6.5453467e-02  -1.3959275e+00  -1.2441963e+00  -4.0967438e-01  -3.8994932e+00  -8.6486815e-01
   1.0600000e+00   6.6309307e-02   6.5244439e-01   1.2593694e+00   5.7657876e-01  -8.6486815e-01  -1.9269869e+00
   1.0616667e+00   6.7049419e-02   8.8004127e-01   1.9421600e+00   8.0417564e-01   1.9725063e-01  -3.3380876e-01
   1.0633333e+00   6.7675984e-02   5.7657876e-01   5.7657876e-01   5.7657876e-01   1.1835038e+00   2.7311626e-01
   1.0650000e+00   6.8194421e-02  -5.6140564e-01  -3.3380876e-01  -6.3727127e-01  -1.8207750e-01  -4.8554001e-01
   1.0666667e+00   6.8613291e-02  -4.0967438e-01   1.2138500e-01  -3.0346251e-02   1.4111007e+00   1.4111007e+00
   1.0683333e+00   6.8944127e-02   2.7311626e-01  -2.5794313e-01  -1.0621188e-01   4.4457257e+00   5.0071314e-01
   1.0700000e+00   6.9563348e-02   1.1076382e+00   1.0317725e+00   5.0071314e-01   2.7766819e+00   1.8662944e+00
   1.0716667e+00   6.9707994e-02  -9.4073377e-01  -4.0967438e-01   1.9725063e-01  -4.1270901e+00   8.8004127e-01
   1.0733333e+00   6.9556892e-02  -3.0346251e-02  -1.3200619e+00   6.5244439e-01  -3.0649713e+00  -2.2304494e+00
   1.0750000e+00   6.9438113e-02  -7.1313689e-01  -1.1683307e+00   8.0417564e-01  -4.8554001e-01  -3.2167026e+00
   1.0766667e+00   6.9379771e-02   2.7311626e-01  -2.9132401e+00   8.8004127e-01  -7.8900252e-01  -1.3200619e+00
   1.0783333e+00   6.9409973e-02  -7.1313689e-01  -2.6097776e+00   2.7311626e-01  -7.1313689e-01  -2.5339119e+00
   1.0800000e+00   6.9556328e-02  -3.0346251e-02   4.2484751e-01   4.5519376e-02   1.4869663e+00   2.7311626e-01
   1.0816667e+00   6.9845462e-02   1.4111007e+00   4.5215914e+00  -3.0346251e-02   2.1697569e+00   2.1697569e+00
   1.0833333e+00   7.0302538e-02   5.7657876e-01   3.1560101e+00  -1.0924650e+00   5.0071314e-01   7.2831002e-01
   1.0850000e+00   7.0950795e-02   8.0417564e-01  -7.8900252e-01  -5.6140564e-01  -1.8207750e-01   1.6386975e+00
   1.0866667e+00   7.1811097e-02   5.0071314e-01   1.4869663e+00  -1.8207750e-01  -2.5794313e-01   1.4111007e+00
   1.0883333e+00   7.2901532e-02  -1.8207750e-01  -3.0346251e-02   2.7311626e-01  -4.8554001e-01  -1.5476588e+00
   1.0900000e+00   7.4237029e-02  -6.3727127e-01  -1.6993900e+00   5.7657876e-01  -1.0165994e+00  -1.8207750e-01
   1.0916667e+00   7.5829038e-02  -1.3200619e+00  -1.2441963e+00   1.2138500e-01  -4.0967438e-01  -2.5794313e-01
   1.0933333e+00   7.7685244e-02  -3.3380876e-01   7.2831002e-01  -1.8207750e-01   5.0071314e-01   1.4111007e+00
   1.0950000e+00   7.9809362e-02   1.2593694e+00   5.0071314e-01  -4.8554001e-01   4.2484751e-01   1.1076382e+00
   1.0966667e+00   8.2200981e-02   4.2484751e-01   2.0180257e+00  -1.8207750e-01   1.4869663e+00   1.1076382e+00
   1.0983333e+00   8.4855486e-02   5.0071314e-01   5.0071314e-01   2.7311626e-01  -1.0621188e-01  -1.6993900e+00
   1.1000000e+00   8.7764052e-02  -5.6140564e-01  -1.0924650e+00   5.7657876e-01  -2.6097776e+00  -4.8554001e-01
   1.1016667e+00   9.0913723e-02   1.2138500e-01   7.2831002e-01   7.2831002e-01  -1.2441963e+00  -1.1683307e+00
   1.1033333e+00   9.4287570e-02   3.4898188e-01   2.7311626e-01   8.0417564e-01   1.0317725e+00  -5.6140564e-01
   1.1050000e+00   9.7864924e-02   1.9725063e-01  -1.0924650e+00   4.5519376e-02   8.8004127e-01  -2.5794313e-01
   1.1066667e+00   1.0162170e-01   1.5628319e+00  -4.0967438e-01   4.2484751e-01   1.3352350e+00   5.0071314e-01
   1.1083333e+00   1.0536045e-01   4.5519376e-02  -2.5794313e-01  -9.4073377e-01   5.7657876e-01   8.8004127e-01
   1.1100000e+00   1.0909642e-01  -2.5794313e-01  -6.3727127e-01  -4.8554001e-01  -2.5794313e-01   7.2831002e-01
   1.1116667e+00   1.1293031e-01   1.9725063e-01  -1.6993900e+00  -4.8554001e-01   5.7657876e-01   1.4111007e+00
   1.1133333e+00   1.1683372e-01  -1.8207750e-01  -1.3200619e+00  -5.6140564e-01  -1.9269869e+00  -5.6140564e-01
   1.1150000e+00   1.2077750e-01   5.0071314e-01   9.5590690e-01   3.4898188e-01  -2.5794313e-01   4.5519376e-02
   1.1166667e+00   1.2473247e-01   6.5244439e-01   1.2593694e+00  -1.8207750e-01  -1.8207750e-01  -2.5794313e-01
   1.1183333e+00   1.2867014e-01  -4.8554001e-01  -4.8554001e-01  -4.0967438e-01  -2.0787182e+00  -2.0028525e+00
   1.1200000e+00   1.3256336e-01  -2.5794313e-01  -2.5339119e+00   1.2138500e-01   8.8004127e-01  -2.0787182e+00
   1.1216667e+00   1.3638716e-01  -3.0346251e-02  -1.0621188e-01  -3.0346251e-02   1.2593694e+00  -2.6856432e+00
   1.1233333e+00   1.4011935e-01  -1.8207750e-01   1.9421600e+00   4.2484751e-01   1.2593694e+00   5.7657876e-01
   1.1250000e+00   1.4374129e-01   1.2138500e-01   2.4732194e+00   5.0071314e-01   2.7311626e-01   4.5974570e+00
   1.1266667e+00   1.4723842e-01  -7.1313689e-01  -3.0346251e-02   5.7657876e-01  -1.7752557e+00   3.0801444e+00
   1.1283333e+00   1.5060092e-01   6.5244439e-01  -1.0165994e+00  -1.0621188e-01   1.9725063e-01   6.5244439e-01
   1.1300000e+00   1.5382413e-01   5.0071314e-01  -1.0621188e-01  -5.6140564e-01  -1.2441963e+00   2.3973538e+00
   1.1316667e+00   1.5690899e-01   5.7657876e-01   1.0317725e+00   3.4898188e-01  -7.8900252e-01  -3.3684338e+00
   1.1333333e+00   1.5986241e-01  -1.2441963e+00   1.1835038e+00   1.4111007e+00  -9.4073377e-01  -6.3271933e+00
   1.1350000e+00   1.6269740e-01   4.2484751e-01   1.5628319e+00   9.5590690e-01   1.1076382e+00  -3.2167026e+00
   1.1366667e+00   1.6543322e-01  -1.8207750e-01  -2.5794313e-01  -4.8554001e-01  -1.1683307e+00  -2.5794313e-01
   1.1383333e+00   1.6809540e-01  -4.8554001e-01  -2.0028525e+00  -1.6235244e+00   1.1835038e+00   7.7838133e+00
   1.1400000e+00   1.7071556e-01  -3.3380876e-01   6.5244439e-01  -9.4073377e-01   3.1560101e+00   5.0526507e+00
   1.1416667e+00   1.7333123e-01  -4.8554001e-01   2.1697569e+00   5.0071314e-01   7.2831002e-01  -2.7615088e+00
   1.1433333e+00   1.7594550e-01   4.5519376e-02   2.7311626e-01   8.8004127e-01  -1.0621188e-01  -3.4442995e+00
   1.1450000e+00   1.7840623e-01  -4.8554001e-01  -3.0346251e-02  -3.3380876e-01  -2.8373744e+00  -3.4442995e+00
   1.1466667e+00   1.8100860e-01  -3.3380876e-01  -7.1313689e-01  -3.0346251e-02   1.2138500e-01   5.7657876e-01
   1.1483333e+00   1.8381362e-01   8.8004127e-01  -2.5794313e-01   1.9725063e-01   1.2593694e+00   1.4869663e+00
   1.1500000e+00   1.8688550e-01   1.2138500e-01  -1.6235244e+00   1.9725063e-01  -3.0346251e-02   3.3836070e+00
   1.1516667e+00   1.9029076e-01   9.5590690e-01  -1.6235244e+00  -4.0967438e-01   2.7008163e+00   1.2138500e-01
   1.1533333e+00   1.9409733e-01  -1.0165994e+00  -1.4717932e+00  -6.3727127e-01  -4.7340151e+00  -3.6718963e+00
   1.1550000e+00   1.9837363e-01   1.1835038e+00  -7.1313689e-01   4.2484751e-01  -1.0621188e-01   1.9725063e-01
   1.1566667e+00   2.0318741e-01   1.7904288e+00   2.7311626e-01   4.5519376e-02   1.2138500e-01   3.9146663e+00
   1.1583333e+00   2.0860482e-01  -7.8900252e-01   1.9421600e+00  -4.0967438e-01  -1.3959275e+00   4.7491882e+00
   1.1600000e+00   2.1468923e-01   4.5519376e-02   1.4111007e+00  -4.8554001e-01   9.5590690e-01   3.3077413e+00
   1.1616667e+00   2.2150023e-01  -1.4717932e+00   4.5519376e-02   1.2138500e-01   1.0317725e+00  -3.8236276e+00
   1.1633333e+00   2.2909251e-01  -2.5794313e-01   7.2831002e-01   4.2484751e-01   9.5590690e-01  -5.6444026e+00
   1.1650000e+00   2.3751486e-01   2.7311626e-01   1.1076382e+00  -1.8207750e-01  -2.1545838e+00  -2.4580463e+00
   1.1666667e+00   2.4680923e-01   1.5628319e+00  -3.0346251e-02   9.5590690e-01   2.0180257e+00   1.2138500e-01
   1.1683333e+00   2.5700981e-01   8.0417564e-01  -1.3200619e+00  -1.8207750e-01  -4.8554001e-01   3.6112038e+00
   1.1700000e+00   2.6814220e-01   4.5519376e-02  -1.3200619e+00  -4.8554001e-01  -2.9891057e+00   1.6386975e+00
   1.1716667e+00   2.8022278e-01  -9.4073377e-01  -2.6856432e+00  -2.5794313e-01  -1.5476588e+00  -3.0346251e-02
   1.1733333e+00   2.9325805e-01  -1.0165994e+00   1.9725063e-01   6.5244439e-01   5.0071314e-01   5.7657876e-01
   1.1750000e+00   3.0724426e-01  -1.0165994e+00   1.1835038e+00   4.5519376e-02  -1.4717932e+00  -5.0374776e+00
   1.1766667e+00   3.2216703e-01   2.7311626e-01  -1.5476588e+00  -1.0621188e-01  -7.8900252e-01  -3.5201651e+00
   1.1783333e+00   3.3800126e-01  -2.5794313e-01  -1.2441963e+00   1.9725063e-01  -7.8900252e-01   3.3077413e+00
   1.1800000e+00   3.5454114e-01   8.8004127e-01   2.2456226e+00   3.4898188e-01   1.7904288e+00   3.3836070e+00
   1.1816667e+00   3.7183983e-01  -3.0346251e-02   2.5490851e+00  -4.0967438e-01  -1.8207750e-01  -2.3063151e+00
   1.1833333e+00   3.8991182e-01   1.4869663e+00   2.1697569e+00   4.5519376e-02   1.4869663e+00  -1.0621188e-01
   1.1850000e+00   4.0869485e-01  -3.0346251e-02   8.0417564e-01  -5.6140564e-01   1.1835038e+00  -1.5476588e+00
   1.1866667e+00   4.2811770e-01   2.7311626e-01  -3.0346251e-02  -1.0621188e-01  -2.5794313e-01   4.5519376e-02
   1.1883333e+00   4.4810100e-01  -1.3200619e+00  -2.5339119e+00  -1.0621188e-01  -3.3380876e-01  -1.4717932e+00
   1.1900000e+00   4.6855807e-01  -3.0346251e-02  -1.4717932e+00   1.0317725e+00   8.8004127e-01   1.7904288e+00
   1.1916667e+00   4.8939594e-01  -8.6486815e-01   1.3352350e+00   9.5590690e-01   1.2593694e+00   2.0938913e+00
   1.1933333e+00   5.1051635e-01  -4.8554001e-01   1.1835038e+00  -9.4073377e-01  -2.2304494e+00   7.2831002e-01
   1.1950000e+00   5.3181703e-01  -1.0621188e-01   1.1835038e+00  -5.6140564e-01   5.7657876e-01  -4.0967438e-01
   1.1966667e+00   5.5319282e-01  -4.0967438e-01  -3.3380876e-01  -8.6486815e-01  -2.0787182e+00  -3.2925682e+00
   1.1983333e+00   5.7453697e-01  -7.8900252e-01  -2.5794313e-01   3.4898188e-01  -2.8373744e+00  -2.8373744e+00
   1.2000000e+00   5.9574240e-01   4.5519376e-02  -3.0346251e-02   5.0071314e-01   1.4869663e+00   1.1835038e+00
   1.2016667e+00   6.1670303e-01  -9.4073377e-01  -1.8207750e-01   3.4898188e-01  -5.6140564e-01   2.3973538e+00
   1.2033333e+00   6.3731495e-01  -1.0165994e+00   2.7311626e-01   4.2484751e-01   1.4111007e+00   3.3836070e+00
   1.2050000e+00   6.5747775e-01   1.1835038e+00  -2.5794313e-01   3.4898188e-01   1.5628319e+00   1.6386975e+00
   1.2066667e+00   6.7709565e-01  -2.5794313e-01  -5.6140564e-01  -5.6140564e-01  -1.0621188e-01  -1.4717932e+00
   1.2083333e+00   6.9607857e-01  -5.6140564e-01  -2.1545838e+00   1.9725063e-01   1.9725063e-01  -1.3200619e+00
   1.2100000e+00   7.1434317e-01   1.2138500e-01  -1.1683307e+00   1.9725063e-01  -1.6235244e+00  -1.6235244e+00
   1.2116667e+00   7.3181374e-01   1.3352350e+00  -3.3380876e-01   7.2831002e-01   1.2593694e+00  -1.2441963e+00
   1.2133333e+00   7.4842302e-01   1.0317725e+00   5.0071314e-01  -1.0621188e-01   1.2138500e-01  -4.1270901e+00
   1.2150000e+00   7.6408522e-01   3.4898188e-01   4.5519376e-02  -1.8207750e-01  -6.3727127e-01  -2.9132401e+00
   1.2166667e+00   7.7870847e-01  -9.4073377e-01   2.7311626e-01   3.4898188e-01   8.8004127e-01   5.2043820e+00
   1.2183333e+00   7.9232358e-01   3.4898188e-01   5.7657876e-01  -4.8554001e-01   1.9725063e-01  -1.2441963e+00
   1.2200000e+00   8.0490407e-01  -3.3380876e-01  -1.2441963e+00  -2.5794313e-01  -1.7752557e+00   1.2593694e+00
   1.2216667e+00   8.1643396e-01   2.7311626e-01  -1.6993900e+00  -2.5794313e-01  -1.3200619e+00  -1.0924650e+00
   1.2233333e+00   8.2690776e-01   3.4898188e-01   2.1697569e+00  -1.0621188e-01  -1.0924650e+00   1.3352350e+00
   1.2250000e+00   8.3633023e-01   1.2138500e-01   7.2831002e-01  -4.8554001e-01  -2.1545838e+00   2.8525476e+00
   1.2266667e+00   8.4471606e-01  -1.8207750e-01   4.2484751e-01  -7.1313689e-01   5.7657876e-01  -9.4073377e-01
   1.2283333e+00   8.5208938e-01  -3.0346251e-02   1.6386975e+00  -9.4073377e-01   6.5244439e-01  -2.1545838e+00
   1.2300000e+00   8.5848317e-01  -1.3200619e+00   1.1835038e+00   4.5519376e-02  -1.8207750e-01   8.0417564e-01
   1.2316667e+00   8.6393856e-01  -9.4073377e-01   1.9725063e-01   3.4898188e-01   3.3836070e+00   1.7145632e+00
   1.2333333e+00   8.6850401e-01  -8.6486815e-01  -3.0346251e-02   2.7311626e-01   5.7657876e-01  -4.8098807e+00
   1.2350000e+00   8.7223446e-01  -6.3727127e-01   8.8004127e-01   2.7311626e-01  -1.3200619e+00  -1.8511213e+00
   1.2366667e+00   8.7519026e-01   7.2831002e-01   5.0071314e-01   3.4898188e-01   2.7311626e-01   4.2939945e+00
   1.2383333e+00   8.7743632e-01  -3.0346251e-02  -1.0924650e+00   1.2138500e-01  -3.0346251e-02   3.3836070e+00
   1.2400000e+00   8.7904094e-01   5.7657876e-01  -2.5794313e-01   1.9725063e-01  -3.0346251e-02  -2.5794313e-01
   1.2416667e+00   8.8007478e-01   8.8004127e-01  -4.8554001e-01   5.0071314e-01   4.2484751e-01  -2.5794313e-01
   1.2433333e+00   8.8060984e-01   1.3352350e+00  -2.5794313e-01   4.2484751e-01   6.5244439e-01  -5.6140564e-01
   1.2450000e+00   8.8071835e-01   1.2593694e+00  -4.8554001e-01  -2.5794313e-01  -1.0165994e+00  -1.2441963e+00
   1.2466667e+00   8.8047184e-01   4.5519376e-02  -1.5476588e+00   1.2138500e-01  -1.4717932e+00  -1.0165994e+00
   1.2483333e+00   8.7994008e-01   7.2831002e-01   9.5590690e-01   4.2484751e-01   8.8004127e-01  -7.8900252e-01
   1.2500000e+00   8.7919027e-01  -4.8554001e-01   1.9421600e+00  -1.8207750e-01  -5.6140564e-01  -4.8554001e-01
   1.2516667e+00   8.7824337e-01  -1.1683307e+00   4.5519376e-02  -3.0346251e-02  -8.6486815e-01  -2.6097776e+00
   1.2533333e+00   8.7719416e-01  -4.0967438e-01   8.0417564e-01   1.9725063e-01   3.4898188e-01   2.0180257e+00
   1.2550000e+00   8.7610533e-01  -3.3380876e-01  -4.0967438e-01   1.9725063e-01   4.2484751e-01   2.3214882e+00
   1.2566667e+00   8.7502722e-01   6.5244439e-01  -1.7752557e+00   1.2138500e-01   2.7311626e-01   1.4111007e+00
   1.2583333e+00   8.7400444e-01   3.4898188e-01  -3.0346251e-02  -1.0621188e-01  -5.6140564e-01  -5.0374776e+00
   1.2600000e+00   8.7307554e-01   9.5590690e-01   1.9725063e-01   4.2484751e-01   1.9725063e-01   8.0417564e-01
   1.2616667e+00   1.6861536e-01  -1.8207750e-01   2.7311626e-01   4.5519376e-02   2.5490851e+00   5.2043820e+00
   1.2633333e+00   1.7194073e-01   2.7311626e-01   1.2138500e-01  -3.0346251e-02  -4.8554001e-01  -3.3380876e-01
   1.2650000e+00   1.7625687e-01   1.0317725e+00  -1.1683307e+00  -1.0165994e+00  -1.6993900e+00  -7.8900252e-01
   1.2666667e+00   1.8162697e-01  -5.6140564e-01  -7.8900252e-01  -1.0165994e+00  -1.7752557e+00  -1.3200619e+00
   1.2683333e+00   1.8810534e-01  -1.0924650e+00   1.3352350e+00   1.9725063e-01   3.4898188e-01   1.9725063e-01
   1.2700000e+00   1.9573652e-01   4.5519376e-02   8.0417564e-01   9.5590690e-01   2.3973538e+00   2.7311626e-01
   1.2716667e+00   2.0455440e-01  -2.5794313e-01  -3.0649713e+00  -1.0621188e-01  -4.0967438e-01  -1.5476588e+00
   1.2733333e+00   2.1458157e-01   3.4898188e-01   4.5519376e-02   6.5244439e-01   6.5244439e-01  -2.9891057e+00
   1.2750000e+00   2.2582878e-01   4.5519376e-02   1.5628319e+00   3.4898188e-01  -1.0621188e-01  -3.0346251e-02
   1.2766667e+00   2.3829453e-01   4.2484751e-01   1.1076382e+00  -1.8207750e-01   1.9725063e-01   2.1697569e+00
   1.2783333e+00   2.5196488e-01  -4.8554001e-01   4.2484751e-01   4.5519376e-02   5.0071314e-01   3.9146663e+00
   1.2800000e+00   2.6655567e-01  -2.0787182e+00  -3.0346251e-02  -1.8207750e-01  -5.6140564e-01   2.6249507e+00
   1.2816667e+00   2.8224664e-01  -1.8207750e-01   1.2593694e+00  -3.0346251e-02   2.0180257e+00   4.2484751e-01
   1.2833333e+00   2.9903447e-01  -2.5794313e-01   7.2831002e-01  -7.8900252e-01  -6.3727127e-01  -1.6993900e+00
   1.2850000e+00   3.1686110e-01   3.4898188e-01   6.5244439e-01   4.5519376e-02  -4.0967438e-01  -2.3821807e+00
   1.2866667e+00   3.3565744e-01   1.1835038e+00  -1.8207750e-01   1.1076382e+00  -3.3380876e-01  -8.6486815e-01
   1.2883333e+00   3.5534406e-01   1.0317725e+00   9.5590690e-01   1.0317725e+00  -1.8207750e-01  -2.5794313e-01
   1.2900000e+00   3.7583213e-01  -1.0165994e+00   1.2138500e-01   4.2484751e-01   7.2831002e-01  -4.2029557e+00
   1.2916667e+00   3.9702445e-01  -2.5794313e-01  -3.0346251e-02  -3.3380876e-01   4.2484751e-01   5.0071314e-01
   1.2933333e+00   4.1881656e-01  -7.1313689e-01  -7.1313689e-01  -7.8900252e-01  -7.1313689e-01   3.7629351e+00
   1.2950000e+00   4.4109796e-01   6.5244439e-01   8.0417564e-01  -1.0621188e-01  -1.8207750e-01   7.2831002e-01
   1.2966667e+00   4.6375342e-01   1.5628319e+00   1.3352350e+00   1.9725063e-01   2.7311626e-01   1.2138500e-01
   1.2983333e+00   4.8666438e-01   7.2831002e-01  -5.6140564e-01  -6.3727127e-01  -6.3727127e-01   3.4898188e-01
   1.3000000e+00   5.0971022e-01  -7.8900252e-01  -1.6235244e+00  -7.8900252e-01  -3.3380876e-01  -3.5960307e+00
   1.3016667e+00   5.3276973e-01   5.7657876e-01  -8.6486815e-01  -6.3727127e-01  -1.0621188e-01   3.3077413e+00
   1.3033333e+00   5.5572247e-01  -6.3727127e-01  -2.3063151e+00  -7.1313689e-01  -3.0346251e-02  -3.3380876e-01
   1.3050000e+00   5.7845015e-01  -6.3727127e-01  -7.8900252e-01   1.9725063e-01  -1.0621188e-01  -6.3727127e-01
   1.3066667e+00   6.0083788e-01  -4.8554001e-01   1.5628319e+00   3.4898188e-01  -7.1313689e-01  -1.5476588e+00
   1.3083333e+00   6.2277548e-01  -4.8554001e-01   2.7311626e-01   9.5590690e-01   2.7311626e-01   9.5590690e-01
   1.3100000e+00   6.4415860e-01  -1.0621188e-01   1.1835038e+00   8.8004127e-01  -1.1683307e+00  -4.8554001e-01
   1.3116667e+00   6.6488979e-01  -4.0967438e-01   2.7311626e-01   9.5590690e-01  -7.1313689e-01   4.5519376e-02
   1.3133333e+00   6.8487946e-01  -9.4073377e-01   5.7657876e-01  -1.0621188e-01   2.7311626e-01  -4.0967438e-01
   1.3150000e+00   7.0391768e-01  -4.8554001e-01  -1.0621188e-01   2.7311626e-01   1.1076382e+00  -1.3200619e+00
   1.3166667e+00   7.2189204e-01   4.2484751e-01   2.0180257e+00  -3.0346251e-02   6.5244439e-01   1.1076382e+00
   1.3183333e+00   7.3891758e-01  -1.1683307e+00  -6.3727127e-01   3.4898188e-01  -9.4073377e-01   3.4898188e-01
   1.3200000e+00   7.5494785e-01  -7.1313689e-01  -1.2441963e+00  -3.3380876e-01   4.2484751e-01  -7.1313689e-01
   1.3216667e+00   7.6994698e-01  -3.0346251e-02  -1.4717932e+00  -4.0967438e-01   1.5628319e+00   2.7766819e+00
   1.3233333e+00   7.8388992e-01   9.5590690e-01  -4.8554001e-01   4.5519376e-02   2.7311626e-01   5.0071314e-01
   1.3250000e+00   7.9676234e-01   6.5244439e-01   1.1835038e+00   1.2138500e-01   1.4111007e+00  -1.9269869e+00
   1.3266667e+00   8.4528322e-01   5.7657876e-01   2.1697569e+00   8.0417564e-01   6.5244439e-01  -1.0165994e+00
   1.3283333e+00   8.5199360e-01   1.2138500e-01   8.0417564e-01   3.4898188e-01  -2.0787182e+00  -4.0512245e+00
   1.3300000e+00   8.6276303e-01   7.2831002e-01  -1.0621188e-01   4.2484751e-01  -1.1683307e+00   9.5590690e-01
   1.3316667e+00   8.6693557e-01   2.7311626e-01  -1.3200619e+00  -4.8554001e-01   5.0071314e-01   1.6386975e+00
   1.3333333e+00   8.7038265e-01   1.5628319e+00   5.0071314e-01  -3.3380876e-01  -4.0967438e-01   4.3698601e+00
   1.3350000e+00   8.7316992e-01   1.1835038e+00  -6.3727127e-01  -1.0924650e+00  -7.1313689e-01  -3.1408369e+00
   1.3366667e+00   8.7536464e-01   8.0417564e-01  -1.0621188e-01  -3.0346251e-02  -3.3380876e-01  -7.1617152e+00
   1.3383333e+00   8.7703469e-01   1.7904288e+00   1.1076382e+00   3.4898188e-01   3.4898188e-01   4.1422632e+00
   1.3400000e+00   8.7824750e-01   2.0938913e+00   9.5590690e-01   1.1835038e+00   8.0417564e-01   1.1076382e+00
   1.3416667e+00   8.7906912e-01   2.3973538e+00   1.9725063e-01  -3.3380876e-01   1.1076382e+00   5.7657876e-01
   1.3433333e+00   8.7926291e-01   2.3214882e+00  -1.0165994e+00   5.0071314e-01   1.8662944e+00   3.6870695e+00
   1.3450000e+00   8.7919463e-01   6.5244439e-01   5.0071314e-01   3.4898188e-01   1.2138500e-01   8.0417564e-01
   1.3466667e+00   8.7892584e-01  -3.3380876e-01   5.0071314e-01   4.5519376e-02   1.2138500e-01  -4.0967438e-01
   1.3483333e+00   8.7851365e-01  -1.6235244e+00   3.4898188e-01  -5.6140564e-01  -1.1683307e+00  -2.5794313e-01
   1.3500000e+00   8.7801027e-01  -3.1408369e+00   2.7311626e-01  -2.5794313e-01  -4.0967438e-01   4.2484751e-01
   1.3516667e+00   8.7746252e-01   4.5519376e-02  -2.0028525e+00   1.2138500e-01   1.2138500e-01   1.7904288e+00
   1.3533333e+00   8.7529678e-01  -1.7752557e+00  -3.3684338e+00   9.5590690e-01  -1.8207750e-01  -1.8207750e-01
   1.3550000e+00   8.7514442e-01  -1.8207750e-01  -3.0346251e-02   1.2593694e+00   1.3352350e+00   4.2484751e-01
   1.3566667e+00   8.7511488e-01  -1.9269869e+00  -1.2441963e+00   4.5519376e-02   5.7657876e-01   7.2831002e-01
   1.3583333e+00   8.7521039e-01  -8.6486815e-01  -1.1683307e+00   3.4898188e-01  -1.0621188e-01   8.8004127e-01
   1.3600000e+00   8.7547793e-01  -7.1313689e-01  -1.0924650e+00  -4.0967438e-01  -1.5476588e+00  -4.6581495e+00
   1.3616667e+00   8.7574759e-01   8.0417564e-01   1.0317725e+00  -1.0621188e-01  -5.6140564e-01  -3.0346251e-02
   1.3633333e+00   8.7608101e-01  -1.8207750e-01   2.3973538e+00   1.9725063e-01   6.5244439e-01   1.9725063e-01
   1.3650000e+00   8.7647016e-01  -1.1683307e+00   4.2484751e-01  -4.0967438e-01  -6.3727127e-01  -2.0787182e+00
   1.3666667e+00   8.7690609e-01  -2.0787182e+00   6.5244439e-01   2.7311626e-01  -3.0346251e-02   6.5244439e-01
   1.3683333e+00   8.7737922e-01  -1.4717932e+00  -7.8900252e-01   2.7311626e-01  -1.8207750e-01   2.2456226e+00
   1.3700000e+00   8.7787946e-01  -1.0924650e+00   1.1076382e+00   4.2484751e-01   6.5244439e-01  -1.0621188e-01
   1.3716667e+00   8.7839650e-01  -4.8554001e-01   1.0317725e+00  -3.0346251e-02   3.4898188e-01  -3.8994932e+00
   1.3733333e+00   8.7891988e-01   1.2138500e-01  -1.2441963e+00   1.2138500e-01  -1.0621188e-01  -1.8511213e+00
   1.3750000e+00   8.7928421e-01   5.7657876e-01  -6.3727127e-01  -7.8900252e-01   5.0071314e-01   2.7766819e+00
   1.3766667e+00   8.7956538e-01   1.0317725e+00  -3.3380876e-01  -1.0924650e+00  -3.3380876e-01   4.2484751e-01
   1.3783333e+00   8.7981809e-01  -1.0621188e-01   1.1835038e+00  -7.8900252e-01  -7.8900252e-01   5.7657876e-01
   1.3800000e+00   8.8003748e-01   9.5590690e-01   6.5244439e-01  -2.5794313e-01   4.5519376e-02   5.7657876e-01
   1.3816667e+00   8.8021987e-01   1.0317725e+00   2.2456226e+00   1.9725063e-01   1.2138500e-01   1.2138500e-01
   1.3833333e+00   8.8036271e-01   1.7904288e+00   1.5628319e+00   7.2831002e-01  -2.5794313e-01  -1.6235244e+00
   1.3850000e+00   8.8046464e-01   1.0317725e+00   5.7657876e-01   5.0071314e-01   1.9725063e-01  -1.8207750e-01
   1.3866667e+00   8.8052550e-01  -1.3959275e+00  -8.6486815e-01   3.4898188e-01  -4.8554001e-01   1.9725063e-01
   1.3883333e+00   8.8054632e-01   4.5519376e-02  -2.0787182e+00  -3.0346251e-02   5.0071314e-01  -1.0621188e-01
   1.3900000e+00   8.8052918e-01  -1.0165994e+00  -3.0649713e+00   4.2484751e-01  -1.8207750e-01  -9.4073377e-01
   1.3916667e+00   8.8047718e-01  -3.0346251e-02  -2.9891057e+00  -1.8207750e-01  -4.8554001e-01  -3.3380876e-01
   1.3933333e+00   8.8039430e-01   1.0317725e+00  -9.4073377e-01  -2.5794313e-01  -7.1313689e-01  -2.5794313e-01
   1.3950000e+00   8.8028527e-01   5.0071314e-01   3.0801444e+00  -7.1313689e-01   4.5519376e-02  -1.6993900e+00
   1.3966667e+00   8.8015534e-01   1.1076382e+00   1.2593694e+00   3.4898188e-01   4.5519376e-02  -2.6097776e+00
   1.3983333e+00   8.8001021e-01   1.9725063e-01  -5.6140564e-01  -3.0346251e-02   8.0417564e-01   3.7629351e+00
   1.4000000e+00   8.7985576e-01  -7.8900252e-01  -5.6140564e-01   1.2138500e-01   1.7904288e+00   3.0042788e+00
   1.4016667e+00   8.7969790e-01   2.0180257e+00   1.0317725e+00   4.5519376e-02   6.5244439e-01   1.7904288e+00
   1.4033333e+00   8.7954238e-01   1.0317725e+00  -3.3380876e-01   3.4898188e-01   9.5590690e-01   8.0417564e-01
   1.4050000e+00   8.7939462e-01   4.2484751e-01  -4.0967438e-01   3.4898188e-01  -3.0346251e-02   1.5628319e+00
   1.4066667e+00   8.7925950e-01  -6.3727127e-01  -1.2441963e+00  -5.6140564e-01  -1.6235244e+00  -4.8554001e-01
   1.4083333e+00   8.7914128e-01   3.4898188e-01  -7.1313689e-01   5.7657876e-01   5.0071314e-01  -3.2167026e+00
   1.4100000e+00   8.7899130e-01  -3.0346251e-02   6.5244439e-01   8.8004127e-01   1.4869663e+00  -1.7752557e+00
   1.4116667e+00   8.7872518e-01   4.5519376e-02   3.4898188e-01  -6.3727127e-01  -4.8554001e-01   8.0417564e-01
   1.4133333e+00   8.7847251e-01  -1.9269869e+00   1.9725063e-01  -9.4073377e-01  -3.2167026e+00   8.8004127e-01
   1.4150000e+00   8.7823777e-01  -1.0621188e-01   2.2456226e+00   4.5519376e-02  -1.0924650e+00   1.9725063e-01
   1.4166667e+00   8.7802499e-01  -9.4073377e-01  -2.5794313e-01  -3.0346251e-02  -7.8900252e-01  -1.8511213e+00
   1.4183333e+00   8.7783770e-01  -6.3727127e-01  -1.8511213e+00   1.9725063e-01  -1.8207750e-01  -2.3063151e+00
   1.4200000e+00   8.7767891e-01  -4.0967438e-01  -4.8554001e-01   4.2484751e-01   8.8004127e-01  -1.3200619e+00
   1.4216667e+00   8.7755104e-01  -1.0621188e-01   1.6386975e+00   3.4898188e-01  -2.5794313e-01   1.9725063e-01
   1.4233333e+00   8.7745597e-01   1.2138500e-01   1.3352350e+00   1.2138500e-01  -1.8207750e-01   2.7311626e-01
   1.4250000e+00   8.7739498e-01   1.4869663e+00   1.2138500e-01   4.5519376e-02   1.4111007e+00   6.5244439e-01
   1.4266667e+00   8.7736875e-01   4.2484751e-01  -1.0621188e-01  -2.5794313e-01   1.1076382e+00   1.1076382e+00
   1.4283333e+00   8.7737741e-01  -1.8207750e-01  -1.0924650e+00  -2.5794313e-01  -3.0346251e-02   6.5244439e-01
   1.4300000e+00   8.7742051e-01   4.2484751e-01  -8.6486815e-01   3.4898188e-01  -4.0967438e-01  -4.0967438e-01
   1.4316667e+00   8.7749705e-01  -3.3380876e-01  -6.3727127e-01   1.2138500e-01  -3.0346251e-02  -1.4717932e+00
   1.4333333e+00   8.7760549e-01   7.2831002e-01  -3.3380876e-01   1.2138500e-01  -1.8207750e-01  -3.0346251e-02
   1.4350000e+00   8.7774383e-01   5.0071314e-01   1.1835038e+00  -4.0967438e-01  -6.3727127e-01  -7.8900252e-01
   1.4366667e+00   8.7790956e-01  -9.4073377e-01  -1.6993900e+00  -2.5794313e-01   2.7311626e-01   1.1076382e+00
   1.4383333e+00   8.7809972e-01  -1.0924650e+00  -1.5476588e+00  -1.8207750e-01   1.5628319e+00   1.8662944e+00
   1.4400000e+00   8.7831099e-01   3.4898188e-01   8.0417564e-01   5.7657876e-01   1.2593694e+00  -4.8554001e-01
   1.4416667e+00   8.7853966e-01  -1.0621188e-01   2.5490851e+00   2.7311626e-01   3.4898188e-01  -1.3200619e+00
   1.4433333e+00   8.7878168e-01   1.9725063e-01   1.4111007e+00   1.9725063e-01   8.8004127e-01   2.1697569e+00
   1.4450000e+00   8.7903277e-01  -1.8207750e-01  -3.3380876e-01   1.2138500e-01  -3.0346251e-02   1.4111007e+00
   1.4466667e+00   8.7913094e-01   1.4869663e+00   6.5244439e-01   1.9725063e-01  -3.3380876e-01  -4.0967438e-01
   1.4483333e+00   8.7919081e-01   1.9725063e-01   1.2593694e+00  -3.0346251e-02  -8.6486815e-01  -1.1683307e+00
   1.4500000e+00   8.7923637e-01  -2.6097776e+00  -9.4073377e-01  -6.3727127e-01  -1.3200619e+00   3.4898188e-01
   1.4516667e+00   8.7926699e-01  -1.4717932e+00  -2.0028525e+00  -3.0346251e-02  -1.4717932e+00  -8.6486815e-01
   1.4533333e+00   8.7928262e-01  -1.0621188e-01  -6.3727127e-01  -3.0346251e-02  -1.1683307e+00  -1.6235244e+00
   1.4550000e+00   8.7928377e-01  -1.8511213e+00  -9.4073377e-01   4.5519376e-02  -9.4073377e-01  -1.1683307e+00
   1.4566667e+00   8.7927151e-01  -1.8207750e-01   3.4898188e-01   5.0071314e-01   1.7145632e+00   6.5244439e-01
