# Supplementary material for: Detecting Nasal Vowels in Speech Interfaces Based on Surface Electromyography
Source: PLoS One. 2015 Jun 12;10(6):e0127040. doi: 10.1371/journal.pone.0127040 (PMC4466523; doi:10.1371/journal.pone.0127040)
Supplement: S1 Data — (ZIP) [file pone.0127040.s001.zip › PLosOneData/aligned/CM/CM-vnp-in-r1-ALIGNED.txt]

   0.0000000e+00   2.7882169e-01   4.2484751e-01   2.0938913e+00  -2.5794313e-01   4.5519376e-02  -1.2441963e+00
   1.6666667e-03   2.7031129e-01   3.4898188e-01  -4.8554001e-01  -3.0346251e-02  -2.3063151e+00  -1.0924650e+00
   3.3333333e-03   2.6227281e-01   1.2593694e+00  -6.3727127e-01   2.7311626e-01  -1.1683307e+00  -7.8900252e-01
   5.0000000e-03   2.5467409e-01   1.9725063e-01   2.2456226e+00   4.2484751e-01   3.0801444e+00   9.5590690e-01
   6.6666667e-03   2.4748023e-01  -6.3727127e-01   2.2456226e+00   7.2831002e-01   2.3214882e+00   9.5590690e-01
   8.3333333e-03   2.4065424e-01  -6.3727127e-01   1.1076382e+00   1.2138500e-01   8.0417564e-01   5.7657876e-01
   1.0000000e-02   2.3415776e-01  -2.0028525e+00  -2.7615088e+00  -4.8554001e-01  -1.2441963e+00   1.9725063e-01
   1.1666667e-02   2.2795175e-01   1.2138500e-01  -2.7615088e+00  -7.1313689e-01  -1.1683307e+00   5.0071314e-01
   1.3333333e-02   2.2199729e-01  -7.1313689e-01  -2.5794313e-01  -4.0967438e-01  -5.6140564e-01   8.8004127e-01
   1.5000000e-02   2.1625618e-01  -1.0621188e-01   1.0317725e+00   4.2484751e-01   2.7311626e-01  -4.8554001e-01
   1.6666667e-02   2.1069164e-01   4.5519376e-02  -1.8207750e-01   2.7311626e-01   1.1835038e+00   5.0071314e-01
   1.8333333e-02   2.0526893e-01   4.5519376e-02   1.3352350e+00   1.9725063e-01  -9.4073377e-01  -1.0621188e-01
   2.0000000e-02   1.9995593e-01   5.7657876e-01   2.2456226e+00  -3.0346251e-02   1.5628319e+00  -4.0967438e-01
   2.1666667e-02   1.9472362e-01   8.8004127e-01   5.0071314e-01  -4.0967438e-01  -1.5476588e+00  -2.3821807e+00
   2.3333333e-02   1.8954655e-01   1.9725063e-01  -3.3380876e-01   4.5519376e-02  -1.8207750e-01   8.8004127e-01
   2.5000000e-02   1.8431991e-01  -7.8900252e-01  -1.5476588e+00   2.7311626e-01  -3.3380876e-01  -2.2304494e+00
   2.6666667e-02   1.7906320e-01  -1.0621188e-01  -1.8511213e+00   3.4898188e-01   1.2138500e-01   5.7657876e-01
   2.8333333e-02   1.7383152e-01  -6.3727127e-01  -2.6856432e+00  -4.0967438e-01  -1.6993900e+00   2.7766819e+00
   3.0000000e-02   1.6861728e-01   5.0071314e-01   1.2138500e-01   5.7657876e-01   1.0317725e+00   8.0417564e-01
   3.1666667e-02   1.6341670e-01  -1.0621188e-01   1.9421600e+00   4.2484751e-01   1.4869663e+00  -1.1683307e+00
   3.3333333e-02   1.5822991e-01  -7.8900252e-01  -3.0649713e+00  -8.6486815e-01   8.8004127e-01  -3.5201651e+00
   3.5000000e-02   1.5306082e-01  -1.0924650e+00  -9.4073377e-01  -1.0621188e-01   1.2593694e+00   1.0317725e+00
   3.6666667e-02   1.4791710e-01   1.9725063e-01   1.1835038e+00  -3.3380876e-01   5.7657876e-01   1.5628319e+00
   3.8333333e-02   1.4280989e-01   5.7657876e-01   5.7657876e-01  -3.3380876e-01  -4.8554001e-01  -3.0346251e-02
   4.0000000e-02   1.3775365e-01   7.2831002e-01   1.7904288e+00   8.0417564e-01  -1.8207750e-01   5.7657876e-01
   4.1666667e-02   1.3276582e-01  -6.3727127e-01   1.9421600e+00  -1.0621188e-01  -6.3727127e-01   1.2593694e+00
   4.3333333e-02   1.2786649e-01   2.7311626e-01   2.1697569e+00  -4.8554001e-01   2.7311626e-01   5.7657876e-01
   4.5000000e-02   1.2307806e-01  -5.6140564e-01   5.0071314e-01  -4.0967438e-01  -7.1313689e-01  -1.7752557e+00
   4.6666667e-02   1.1842474e-01  -3.0346251e-02   5.7657876e-01  -3.3380876e-01  -1.5476588e+00  -2.2304494e+00
   4.8333333e-02   1.1393212e-01   1.2138500e-01  -1.6235244e+00  -1.0621188e-01  -9.4073377e-01  -1.8511213e+00
   5.0000000e-02   1.0962673e-01  -1.0924650e+00  -2.5339119e+00   1.2138500e-01   2.7311626e-01  -7.8900252e-01
   5.1666667e-02   1.0553551e-01   3.4898188e-01  -1.0621188e-01   6.5244439e-01   1.5628319e+00   1.1076382e+00
   5.3333333e-02   1.0168536e-01   4.2484751e-01  -1.0621188e-01   5.7657876e-01   8.8004127e-01  -7.8900252e-01
   5.5000000e-02   9.8102580e-02  -6.3727127e-01  -1.4717932e+00   1.2138500e-01  -8.6486815e-01   8.8004127e-01
   5.6666667e-02   9.4812478e-02  -4.0967438e-01  -2.1545838e+00  -1.8207750e-01  -1.8511213e+00   1.3352350e+00
   5.8333333e-02   9.1838853e-02   1.4869663e+00   3.4898188e-01  -3.0346251e-02   6.5244439e-01   1.2593694e+00
   6.0000000e-02   8.9182270e-02   1.7145632e+00   1.9421600e+00   2.7311626e-01   8.8004127e-01   2.1697569e+00
   6.1666667e-02   8.6767047e-02   4.2484751e-01   2.1697569e+00  -2.5794313e-01   5.0071314e-01   4.2484751e-01
   6.3333333e-02   8.4747756e-02  -1.2441963e+00   1.7904288e+00  -2.5794313e-01   1.4869663e+00  -7.8900252e-01
   6.5000000e-02   8.3139426e-02  -2.5794313e-01   1.2138500e-01  -2.5794313e-01   9.5590690e-01  -1.3959275e+00
   6.6666667e-02   8.1953150e-02  -1.8207750e-01   1.5628319e+00   1.2138500e-01   3.4898188e-01  -1.1683307e+00
   6.8333333e-02   8.1195957e-02  -1.2441963e+00   4.2484751e-01  -1.0165994e+00  -1.2441963e+00   1.6386975e+00
   7.0000000e-02   8.0870757e-02   8.8004127e-01  -2.2304494e+00  -5.6140564e-01  -1.5476588e+00   1.5628319e+00
   7.1666667e-02   8.0976369e-02   5.0071314e-01  -1.8511213e+00   1.9725063e-01  -1.0924650e+00  -4.8554001e-01
   7.3333333e-02   8.1507612e-02   1.0317725e+00  -8.6486815e-01   8.0417564e-01  -7.8900252e-01  -1.9269869e+00
   7.5000000e-02   8.2455484e-02   4.2484751e-01   5.0071314e-01   8.0417564e-01   8.8004127e-01   4.2484751e-01
   7.6666667e-02   8.3807390e-02  -9.4073377e-01  -6.3727127e-01   1.1076382e+00   2.7311626e-01  -5.6140564e-01
   7.8333333e-02   8.5547434e-02   1.2138500e-01   5.7657876e-01   1.9725063e-01   1.2138500e-01   7.2831002e-01
   8.0000000e-02   8.7656771e-02   4.2484751e-01   6.5244439e-01  -1.0621188e-01   5.7657876e-01  -1.0165994e+00
   8.1666667e-02   9.0113983e-02  -1.6235244e+00  -7.1313689e-01   4.2484751e-01   1.9725063e-01  -1.0165994e+00
   8.3333333e-02   9.2895516e-02  -9.4073377e-01  -7.8900252e-01  -4.8554001e-01   5.0071314e-01  -3.3380876e-01
   8.5000000e-02   9.5976113e-02  -4.0967438e-01   2.7311626e-01  -6.3727127e-01   4.5519376e-02   4.5519376e-02
   8.6666667e-02   9.9329295e-02  -4.8554001e-01  -1.6993900e+00  -4.8554001e-01   4.5519376e-02   4.2484751e-01
   8.8333333e-02   1.0292782e-01  -2.3821807e+00  -1.9269869e+00  -1.8207750e-01   5.7657876e-01   2.7311626e-01
   9.0000000e-02   1.0674418e-01  -2.0787182e+00   1.9725063e-01  -2.5794313e-01  -4.0967438e-01   5.7657876e-01
   9.1666667e-02   1.1075103e-01  -5.6140564e-01   2.9284132e+00   4.5519376e-02   1.2138500e-01   6.5244439e-01
   9.3333333e-02   1.1492166e-01  -1.0165994e+00   1.9421600e+00  -2.5794313e-01   4.2484751e-01   8.0417564e-01
   9.5000000e-02   1.1923039e-01   1.9725063e-01   7.2831002e-01   1.9725063e-01   1.4869663e+00   1.2138500e-01
   9.6666667e-02   1.2355038e-01   1.7904288e+00   1.4869663e+00   1.9725063e-01   8.8004127e-01  -5.6140564e-01
   9.8333333e-02   1.2793835e-01   2.0938913e+00  -1.0621188e-01  -7.8900252e-01  -1.0165994e+00   4.2484751e-01
   1.0000000e-01   1.3241910e-01   2.9284132e+00  -7.1313689e-01  -3.3380876e-01  -1.4717932e+00   9.5590690e-01
   1.0166667e-01   1.3697517e-01   5.7657876e-01   1.7145632e+00   1.1835038e+00   3.4898188e-01   2.0180257e+00
   1.0333333e-01   1.4159098e-01  -1.4717932e+00  -1.8207750e-01   5.0071314e-01  -1.7752557e+00  -1.6235244e+00
   1.0500000e-01   1.4625298e-01   6.5244439e-01  -6.3727127e-01  -1.0621188e-01  -1.8511213e+00  -2.3821807e+00
   1.0666667e-01   1.5094983e-01   5.7657876e-01  -3.0346251e-02  -1.0621188e-01  -3.3380876e-01   2.7311626e-01
   1.0833333e-01   1.5567259e-01   1.7904288e+00  -1.0924650e+00   2.7311626e-01   1.2138500e-01   5.7657876e-01
   1.1000000e-01   1.6041474e-01  -1.3200619e+00  -3.4442995e+00  -4.0967438e-01   2.7311626e-01  -8.6486815e-01
   1.1166667e-01   1.6517230e-01  -8.6486815e-01  -1.5476588e+00   4.5519376e-02   4.2484751e-01  -7.8900252e-01
   1.1333333e-01   1.6994380e-01   1.2138500e-01   1.8662944e+00   7.2831002e-01   4.5519376e-02   5.7657876e-01
   1.1500000e-01   1.7473022e-01  -5.6140564e-01   5.0071314e-01   2.7311626e-01  -7.8900252e-01  -6.3727127e-01
   1.1666667e-01   1.7953498e-01   8.0417564e-01   1.2593694e+00  -2.5794313e-01   1.3352350e+00  -5.6140564e-01
   1.1833333e-01   1.8436374e-01   1.9725063e-01   2.7311626e-01  -2.5794313e-01   4.3698601e+00   5.0071314e-01
   1.2000000e-01   1.8922428e-01   1.9725063e-01   6.5244439e-01  -5.6140564e-01   3.0801444e+00   2.3214882e+00
   1.2166667e-01   1.9412631e-01  -4.0967438e-01   1.0317725e+00  -1.8207750e-01  -1.2441963e+00   4.3698601e+00
   1.2333333e-01   1.9908120e-01  -2.3063151e+00  -4.0967438e-01   3.4898188e-01  -3.7477620e+00   1.8662944e+00
   1.2500000e-01   2.0410179e-01  -2.2304494e+00  -7.8900252e-01  -7.8900252e-01  -3.2167026e+00  -3.9753588e+00
   1.2666667e-01   2.0920206e-01  -3.3380876e-01   9.5590690e-01   1.2138500e-01  -7.1313689e-01  -3.8236276e+00
   1.2833333e-01   2.1439687e-01   1.5628319e+00   1.6386975e+00   1.0317725e+00   1.0317725e+00  -1.9269869e+00
   1.3000000e-01   2.1970168e-01   1.7145632e+00  -1.8207750e-01   5.0071314e-01   1.9725063e-01  -7.1313689e-01
   1.3166667e-01   2.2508997e-01   7.2831002e-01   4.5519376e-02   2.7311626e-01   4.5519376e-02  -4.8554001e-01
   1.3333333e-01   2.3052696e-01   1.2138500e-01   2.7311626e-01   1.9725063e-01   1.7904288e+00   1.4869663e+00
   1.3500000e-01   2.3614203e-01   1.4111007e+00   2.1697569e+00  -3.0346251e-02   4.2484751e-01   5.7657876e-01
   1.3666667e-01   2.4195088e-01  -1.0621188e-01   3.4898188e-01  -1.5476588e+00  -1.0924650e+00  -3.3380876e-01
   1.3833333e-01   2.4796765e-01  -4.0967438e-01  -3.3380876e-01   4.5519376e-02   1.0317725e+00   2.1697569e+00
   1.4000000e-01   2.5420467e-01  -3.0346251e-02   1.2138500e-01   1.2138500e-01  -1.6235244e+00   1.8662944e+00
   1.4166667e-01   2.6067235e-01  -7.8900252e-01  -2.3063151e+00   2.7311626e-01  -1.5476588e+00  -2.5794313e-01
   1.4333333e-01   2.6737904e-01  -1.5476588e+00  -3.3380876e-01   1.2593694e+00  -9.4073377e-01  -9.4073377e-01
   1.4500000e-01   2.7433096e-01  -1.7752557e+00  -1.8207750e-01   1.2138500e-01  -1.5476588e+00  -1.7752557e+00
   1.4666667e-01   2.8153220e-01   5.0071314e-01  -1.0621188e-01   4.2484751e-01   1.0317725e+00  -7.8900252e-01
   1.4833333e-01   2.8898469e-01   6.5244439e-01  -5.6140564e-01  -2.5794313e-01   1.5628319e+00  -1.0165994e+00
   1.5000000e-01   2.9668827e-01  -1.3200619e+00  -1.7752557e+00  -7.1313689e-01  -1.0621188e-01   7.2831002e-01
   1.5166667e-01   3.0464073e-01  -1.8511213e+00  -7.1313689e-01  -4.0967438e-01  -9.4073377e-01   3.4898188e-01
   1.5333333e-01   3.1283787e-01   5.0071314e-01  -1.0621188e-01   4.5519376e-02   2.7311626e-01  -7.1313689e-01
   1.5500000e-01   3.2127368e-01   1.6386975e+00  -4.0967438e-01   1.9725063e-01   8.8004127e-01   8.8004127e-01
   1.5666667e-01   3.2994040e-01   1.0317725e+00   8.8004127e-01  -1.0621188e-01   9.5590690e-01   2.0938913e+00
   1.5833333e-01   3.3882873e-01   7.2831002e-01   1.1076382e+00   2.7311626e-01   5.7657876e-01   1.9421600e+00
   1.6000000e-01   3.4792787e-01   1.4111007e+00   6.5244439e-01   5.0071314e-01   1.2138500e-01  -1.3200619e+00
   1.6166667e-01   3.5722576e-01   1.9421600e+00   2.1697569e+00   4.2484751e-01   8.8004127e-01  -2.1545838e+00
   1.6333333e-01   3.6670919e-01   1.3352350e+00   1.0317725e+00   2.7311626e-01   1.2593694e+00  -1.0621188e-01
   1.6500000e-01   3.7636398e-01  -2.5794313e-01  -1.8511213e+00  -4.8554001e-01  -3.0346251e-02   4.5519376e-02
   1.6666667e-01   3.8617507e-01  -1.6993900e+00  -1.3200619e+00  -7.8900252e-01  -2.2304494e+00  -9.4073377e-01
   1.6833333e-01   3.9600479e-01  -5.6140564e-01   1.1076382e+00  -2.5794313e-01  -1.8207750e-01   1.0317725e+00
   1.7000000e-01   4.0595759e-01  -1.8511213e+00   7.2831002e-01  -3.0346251e-02   1.1835038e+00   1.4111007e+00
   1.7166667e-01   4.1603959e-01  -1.7752557e+00  -6.3727127e-01   5.7657876e-01   1.2593694e+00   3.4898188e-01
   1.7333333e-01   4.2623410e-01  -2.0787182e+00   4.2484751e-01   2.7311626e-01  -1.7752557e+00  -7.8900252e-01
   1.7500000e-01   4.3652344e-01  -6.3727127e-01  -2.5794313e-01  -1.8207750e-01  -1.5476588e+00  -1.0165994e+00
   1.7666667e-01   4.4688909e-01   3.4898188e-01  -1.5476588e+00  -7.1313689e-01  -6.3727127e-01  -8.6486815e-01
   1.7833333e-01   4.5731187e-01   8.8004127e-01  -2.0787182e+00   2.7311626e-01   4.2484751e-01   1.2138500e-01
   1.8000000e-01   4.6777208e-01  -1.6993900e+00   1.2138500e-01   5.7657876e-01   1.1835038e+00   8.0417564e-01
   1.8166667e-01   4.7824969e-01  -4.8554001e-01   5.0071314e-01   9.5590690e-01   3.0042788e+00   5.0071314e-01
   1.8333333e-01   4.8872449e-01   1.1076382e+00   1.0317725e+00   7.2831002e-01   3.0042788e+00   5.0071314e-01
   1.8500000e-01   4.9917626e-01   1.2593694e+00   7.2831002e-01  -3.3380876e-01  -1.7752557e+00   4.2484751e-01
   1.8666667e-01   5.0958496e-01   1.2593694e+00   1.5628319e+00  -9.4073377e-01  -2.0028525e+00  -3.0346251e-02
   1.8833333e-01   5.1993086e-01   6.5244439e-01   1.4111007e+00  -1.0924650e+00  -1.3200619e+00   2.7311626e-01
   1.9000000e-01   5.3019474e-01   1.2138500e-01  -2.5794313e-01  -1.8207750e-01   3.4898188e-01   1.1835038e+00
   1.9166667e-01   5.4035804e-01  -8.6486815e-01  -4.8554001e-01   1.9725063e-01   7.2831002e-01  -4.0967438e-01
   1.9333333e-01   5.5040301e-01  -4.0967438e-01  -4.8554001e-01   1.2138500e-01  -3.0346251e-02  -7.1313689e-01
   1.9500000e-01   5.6031289e-01   2.7311626e-01   5.0071314e-01   1.2138500e-01  -1.6235244e+00  -1.6993900e+00
   1.9666667e-01   5.7007201e-01  -3.3380876e-01  -1.0621188e-01   1.9725063e-01  -3.1408369e+00  -1.5476588e+00
   1.9833333e-01   5.7966598e-01   2.7311626e-01  -2.6097776e+00   6.5244439e-01  -7.1313689e-01  -7.1313689e-01
   2.0000000e-01   5.8908181e-01   1.1835038e+00  -1.5476588e+00   1.9725063e-01   2.5490851e+00   1.7145632e+00
   2.0166667e-01   5.9830801e-01  -1.1683307e+00   3.4898188e-01  -2.5794313e-01   2.7766819e+00   1.4869663e+00
   2.0333333e-01   6.0727200e-01  -1.6235244e+00   8.0417564e-01   1.2138500e-01   2.7008163e+00   1.7904288e+00
   2.0500000e-01   6.1595918e-01   1.8662944e+00  -2.2304494e+00  -4.0967438e-01   7.2831002e-01  -3.0346251e-02
   2.0666667e-01   6.2445400e-01   1.5628319e+00  -1.9269869e+00  -4.0967438e-01  -1.7752557e+00  -1.9269869e+00
   2.0833333e-01   6.3275293e-01   1.7145632e+00   3.1560101e+00   3.4898188e-01  -2.5339119e+00  -2.5339119e+00
   2.1000000e-01   6.4085373e-01   1.1076382e+00   1.9421600e+00   9.5590690e-01  -7.1313689e-01  -3.3380876e-01
   2.1166667e-01   6.4875544e-01  -1.0621188e-01   5.7657876e-01   4.2484751e-01  -3.3380876e-01   2.7311626e-01
   2.1333333e-01   6.5645858e-01  -4.8554001e-01   5.7657876e-01  -1.8207750e-01   7.2831002e-01   6.5244439e-01
   2.1500000e-01   6.6396520e-01   4.2484751e-01   1.0317725e+00  -2.5794313e-01  -6.3727127e-01   1.1076382e+00
   2.1666667e-01   6.7127887e-01  -1.3200619e+00   1.4869663e+00  -7.8900252e-01  -3.3380876e-01   1.1076382e+00
   2.1833333e-01   6.7840484e-01  -8.6486815e-01   1.2138500e-01  -8.6486815e-01   1.2138500e-01   6.5244439e-01
   2.2000000e-01   6.8535000e-01   4.2484751e-01  -4.8554001e-01   4.5519376e-02   8.0417564e-01   1.7145632e+00
   2.2166667e-01   6.9212278e-01  -1.1683307e+00  -7.1313689e-01  -3.0346251e-02  -2.5794313e-01  -1.8207750e-01
   2.2333333e-01   6.9873327e-01  -8.6486815e-01   5.7657876e-01   1.3352350e+00   1.3352350e+00  -4.8554001e-01
   2.2500000e-01   7.0519295e-01   5.7657876e-01   1.9725063e-01   8.0417564e-01   1.5628319e+00  -9.4073377e-01
   2.2666667e-01   7.1151460e-01   5.0071314e-01  -7.1313689e-01   2.7311626e-01   3.4898188e-01  -1.8207750e-01
   2.2833333e-01   7.1771213e-01   5.7657876e-01  -1.0924650e+00  -6.3727127e-01  -1.5476588e+00   1.9725063e-01
   2.3000000e-01   7.2380031e-01   6.5244439e-01  -3.4442995e+00  -1.2441963e+00  -1.5476588e+00  -3.0346251e-02
   2.3166667e-01   7.2979448e-01   7.2831002e-01  -2.9891057e+00  -7.1313689e-01  -1.7752557e+00  -1.0165994e+00
   2.3333333e-01   7.3571017e-01   1.2138500e-01  -1.6235244e+00   8.0417564e-01  -4.0967438e-01  -1.8207750e-01
   2.3500000e-01   7.4156278e-01  -4.8554001e-01   1.6386975e+00   1.6386975e+00   8.0417564e-01  -1.1683307e+00
   2.3666667e-01   7.4736710e-01  -1.0621188e-01   3.0042788e+00   1.1835038e+00   2.2456226e+00  -4.8554001e-01
   2.3833333e-01   7.5313683e-01  -1.6235244e+00   6.5244439e-01  -4.8554001e-01  -9.4073377e-01  -7.8900252e-01
   2.4000000e-01   7.5874394e-01  -2.8373744e+00   1.9725063e-01  -6.3727127e-01  -3.0649713e+00  -2.1545838e+00
   2.4166667e-01   7.6435947e-01  -1.4717932e+00  -2.0028525e+00  -3.0346251e-02  -3.0346251e-02   3.4898188e-01
   2.4333333e-01   7.6999205e-01  -1.8207750e-01   2.1697569e+00  -2.5794313e-01   1.5628319e+00   2.3214882e+00
   2.4500000e-01   7.7564643e-01   1.2593694e+00   2.0938913e+00   4.5519376e-02   1.9421600e+00   8.8004127e-01
   2.4666667e-01   7.8132299e-01   1.9421600e+00   1.2593694e+00   2.7311626e-01   2.0938913e+00   1.0317725e+00
   2.4833333e-01   7.8701734e-01   4.2484751e-01  -2.5794313e-01  -2.5794313e-01  -7.8900252e-01   8.8004127e-01
   2.5000000e-01   7.9271989e-01  -1.8207750e-01  -1.3200619e+00  -5.6140564e-01  -1.5476588e+00  -8.6486815e-01
   2.5166667e-01   7.9841560e-01   6.5244439e-01   1.3352350e+00   9.5590690e-01  -8.6486815e-01  -1.0924650e+00
   2.5333333e-01   8.0408357e-01  -3.3380876e-01   1.7904288e+00   4.2484751e-01  -1.8207750e-01   3.4898188e-01
   2.5500000e-01   8.0969699e-01  -7.1313689e-01  -8.6486815e-01  -6.3727127e-01  -1.8207750e-01   1.4111007e+00
   2.5666667e-01   8.1522291e-01  -7.1313689e-01   4.5519376e-02  -5.6140564e-01  -1.0621188e-01   7.2831002e-01
   2.5833333e-01   8.2062228e-01   1.4111007e+00   1.1076382e+00   1.2138500e-01   7.2831002e-01  -4.0967438e-01
   2.6000000e-01   8.2584995e-01   4.2484751e-01  -4.0967438e-01   1.2138500e-01   1.4111007e+00   1.7145632e+00
   2.6166667e-01   8.3085486e-01   9.5590690e-01  -1.0924650e+00   6.5244439e-01   3.3836070e+00   2.8525476e+00
   2.6333333e-01   8.3558027e-01   5.0071314e-01  -1.0165994e+00   7.2831002e-01   1.7904288e+00  -1.5476588e+00
   2.6500000e-01   8.3996408e-01   5.7657876e-01  -1.0165994e+00   5.0071314e-01  -1.4717932e+00  -4.1270901e+00
   2.6666667e-01   8.4393937e-01  -1.1683307e+00  -4.8554001e-01   3.4898188e-01  -3.1408369e+00  -2.3063151e+00
   2.6833333e-01   8.4743486e-01  -1.0165994e+00  -5.6140564e-01  -5.6140564e-01  -2.2304494e+00  -4.8554001e-01
   2.7000000e-01   8.5037561e-01  -4.0967438e-01  -1.0924650e+00  -4.0967438e-01  -1.0621188e-01   1.9725063e-01
   2.7166667e-01   8.5268375e-01  -4.0967438e-01   1.2593694e+00  -1.8207750e-01   3.4898188e-01   5.7657876e-01
   2.7333333e-01   8.5427930e-01   4.5519376e-02   1.3352350e+00  -3.0346251e-02   2.1697569e+00   1.2138500e-01
   2.7500000e-01   8.5499973e-01  -4.8554001e-01  -1.8207750e-01  -4.8554001e-01   1.4869663e+00   6.5244439e-01
   2.7666667e-01   8.5479974e-01  -1.0621188e-01   5.7657876e-01  -1.0621188e-01  -2.6097776e+00   1.1076382e+00
   2.7833333e-01   8.5366530e-01  -8.6486815e-01  -4.8554001e-01   8.0417564e-01  -3.1408369e+00  -1.0621188e-01
   2.8000000e-01   8.5151851e-01   5.0071314e-01  -1.8511213e+00   1.1076382e+00  -9.4073377e-01  -2.9891057e+00
   2.8166667e-01   8.4828376e-01   1.2138500e-01  -4.0967438e-01   9.5590690e-01   7.2831002e-01  -1.6235244e+00
   2.8333333e-01   8.4388902e-01   1.6386975e+00   8.0417564e-01   7.2831002e-01   1.6386975e+00  -1.0621188e-01
   2.8500000e-01   8.3826696e-01   1.0317725e+00  -1.8207750e-01   4.5519376e-02   2.4732194e+00  -2.5794313e-01
   2.8666667e-01   8.3135621e-01   1.0317725e+00  -1.0165994e+00  -4.0967438e-01   2.6249507e+00   1.3352350e+00
   2.8833333e-01   8.2310253e-01  -1.8207750e-01  -7.8900252e-01  -1.0165994e+00  -1.0165994e+00  -1.8207750e-01
   2.9000000e-01   8.1345998e-01  -3.0346251e-02   1.6386975e+00  -5.6140564e-01  -1.0165994e+00   1.4111007e+00
   2.9166667e-01   8.0239195e-01  -5.6140564e-01   5.0071314e-01  -6.3727127e-01  -1.3200619e+00   2.8525476e+00
   2.9333333e-01   7.8987219e-01  -5.6140564e-01  -4.0967438e-01  -5.6140564e-01  -7.8900252e-01   1.7904288e+00
   2.9500000e-01   7.7588571e-01  -4.8554001e-01   4.2484751e-01  -3.3380876e-01  -4.8554001e-01   4.5519376e-02
   2.9666667e-01   7.6042948e-01  -1.1683307e+00  -7.8900252e-01  -3.3380876e-01  -4.0967438e-01  -4.8554001e-01
   2.9833333e-01   7.4351314e-01   5.0071314e-01   1.2138500e-01   5.7657876e-01   1.4869663e+00  -4.0967438e-01
   3.0000000e-01   7.2515937e-01   4.2484751e-01   1.2138500e-01   8.8004127e-01   1.7145632e+00  -8.6486815e-01
   3.0166667e-01   7.0540429e-01   5.7657876e-01   9.5590690e-01   1.1076382e+00   9.5590690e-01   4.5519376e-02
   3.0333333e-01   6.8429752e-01   3.4898188e-01   2.3214882e+00   1.2138500e-01  -1.1683307e+00  -1.0621188e-01
   3.0500000e-01   6.6190214e-01   5.0071314e-01   8.0417564e-01  -4.8554001e-01  -1.2441963e+00  -1.8207750e-01
   3.0666667e-01   6.3829444e-01   1.0317725e+00   1.3352350e+00  -1.8207750e-01   1.4869663e+00   1.5628319e+00
   3.0833333e-01   6.1356349e-01  -4.8554001e-01   1.1835038e+00  -7.8900252e-01   1.2138500e-01   6.5244439e-01
   3.1000000e-01   5.8779294e-01  -6.3727127e-01  -1.6993900e+00  -1.0621188e-01  -6.3727127e-01  -1.8207750e-01
   3.1166667e-01   5.6101595e-01   1.2138500e-01  -1.7752557e+00   1.0317725e+00   1.5628319e+00  -1.3200619e+00
   3.1333333e-01   5.3346823e-01  -4.0967438e-01  -1.1683307e+00   8.0417564e-01   5.7657876e-01  -7.1313689e-01
   3.1500000e-01   5.0528288e-01  -1.8207750e-01  -1.8511213e+00  -1.8207750e-01  -2.5794313e-01  -4.0967438e-01
   3.1666667e-01   4.7660037e-01  -3.0346251e-02   1.2138500e-01  -3.0346251e-02  -7.1313689e-01  -3.3380876e-01
   3.1833333e-01   4.4756716e-01   6.5244439e-01   2.4732194e+00   5.0071314e-01   5.7657876e-01  -1.8207750e-01
   3.2000000e-01   4.1833424e-01   5.0071314e-01   2.3973538e+00   2.7311626e-01   6.5244439e-01   5.7657876e-01
   3.2166667e-01   3.8905549e-01   5.0071314e-01  -2.5794313e-01  -7.8900252e-01  -1.0924650e+00  -5.6140564e-01
   3.2333333e-01   3.5988613e-01  -1.0924650e+00  -4.0967438e-01  -3.3380876e-01  -1.8207750e-01   4.2484751e-01
   3.2500000e-01   3.3098104e-01   1.9725063e-01   1.0317725e+00   1.9725063e-01   5.7657876e-01   2.1697569e+00
   3.2666667e-01   3.0249303e-01   1.1076382e+00   1.9421600e+00   4.5519376e-02  -4.8554001e-01   4.2484751e-01
   3.2833333e-01   2.7457126e-01  -7.8900252e-01  -1.4717932e+00  -1.8207750e-01  -8.6486815e-01  -3.3380876e-01
   3.3000000e-01   2.4735948e-01  -1.5476588e+00  -1.1683307e+00   6.5244439e-01  -4.0967438e-01   8.0417564e-01
   3.3166667e-01   2.2099456e-01  -7.8900252e-01  -3.0346251e-02  -2.5794313e-01   2.7311626e-01   1.1835038e+00
   3.3333333e-01   1.9560493e-01   9.5590690e-01  -5.9478651e+00  -9.4073377e-01  -1.0924650e+00  -1.7752557e+00
   3.3500000e-01   1.7130917e-01   1.7145632e+00  -3.4442995e+00  -1.0621188e-01  -1.8207750e-01  -1.9269869e+00
   3.3666667e-01   1.4821473e-01   8.8004127e-01   3.1560101e+00  -3.3380876e-01   2.0180257e+00   2.0938913e+00
   3.3833333e-01   1.2641681e-01   4.5519376e-02   2.5490851e+00   2.7311626e-01   1.2593694e+00   2.2456226e+00
   3.4000000e-01   1.0599736e-01   1.9725063e-01  -4.8554001e-01   1.2593694e+00   1.1835038e+00  -5.6140564e-01
   3.4166667e-01   8.7024255e-02  -3.0346251e-02   1.1076382e+00   5.0071314e-01   4.5519376e-02  -2.4580463e+00
   3.4333333e-01   6.9550666e-02   1.2138500e-01   9.5590690e-01   2.7311626e-01   5.0071314e-01  -2.9132401e+00
   3.4500000e-01   5.3614648e-02  -1.0621188e-01   2.0938913e+00   5.7657876e-01  -7.1313689e-01   1.9725063e-01
   3.4666667e-01   3.9175912e-02  -4.0967438e-01  -1.0165994e+00  -1.1683307e+00  -2.0787182e+00  -8.6486815e-01
   3.4833333e-01   2.6283840e-02  -1.0924650e+00  -2.0787182e+00  -4.0967438e-01   2.7311626e-01   1.6386975e+00
   3.5000000e-01   1.4957485e-02  -3.3380876e-01   5.0071314e-01  -3.0346251e-02  -1.8207750e-01   8.0417564e-01
   3.5166667e-01   5.1751091e-03  -4.8554001e-01   4.5519376e-02   1.9725063e-01   2.7311626e-01  -7.8900252e-01
   3.5333333e-01  -3.0994504e-03   1.9421600e+00   8.8004127e-01   5.7657876e-01   8.0417564e-01   4.5519376e-02
   3.5500000e-01  -9.9160156e-03  -4.0967438e-01   1.9421600e+00  -4.0967438e-01  -2.1545838e+00   2.7766819e+00
   3.5666667e-01  -1.5337128e-02   1.6386975e+00   7.2831002e-01  -3.3380876e-01  -1.0621188e-01   2.8525476e+00
   3.5833333e-01  -1.9436951e-02   3.4898188e-01  -7.8900252e-01   1.2138500e-01   1.2138500e-01  -1.2441963e+00
   3.6000000e-01  -2.2300027e-02  -3.3380876e-01  -2.2304494e+00   3.4898188e-01  -5.6140564e-01  -1.4717932e+00
   3.6166667e-01  -2.4019920e-02  -4.8554001e-01  -2.7615088e+00  -4.0967438e-01   4.2484751e-01  -2.6856432e+00
   3.6333333e-01  -2.4697758e-02   1.4111007e+00   4.2484751e-01   1.2138500e-01   5.7657876e-01  -3.3380876e-01
   3.6500000e-01  -2.4440696e-02  -1.0165994e+00   1.1835038e+00  -6.3727127e-01   2.7311626e-01   2.6249507e+00
   3.6666667e-01  -2.3360348e-02  -2.0787182e+00   4.2484751e-01   1.2138500e-01   1.7904288e+00   2.3214882e+00
   3.6833333e-01  -2.1571162e-02  -1.3200619e+00   5.7657876e-01  -4.0967438e-01  -7.1313689e-01  -1.8207750e-01
   3.7000000e-01  -1.9188830e-02   1.9725063e-01  -1.0621188e-01  -1.3200619e+00  -1.8207750e-01  -2.5794313e-01
   3.7166667e-01  -1.6328700e-02  -3.0346251e-02   1.1835038e+00  -3.0346251e-02   3.4898188e-01   1.3352350e+00
   3.7333333e-01  -1.3104243e-02  -1.2441963e+00  -4.8554001e-01   7.2831002e-01   4.5519376e-02   1.2138500e-01
   3.7500000e-01  -9.6255938e-03  -1.6235244e+00  -2.2304494e+00   9.5590690e-01  -1.8511213e+00  -2.5339119e+00
   3.7666667e-01  -5.9981841e-03   1.4111007e+00   2.9284132e+00   5.0071314e-01   6.5244439e-01  -2.5794313e-01
   3.7833333e-01  -2.3214834e-03  -3.3380876e-01  -1.0621188e-01  -3.0346251e-02   4.2484751e-01   3.4898188e-01
   3.8000000e-01   1.3121276e-03   8.8004127e-01  -1.3200619e+00   4.2484751e-01   7.2831002e-01  -6.3727127e-01
   3.8166667e-01   4.7897868e-03   6.5244439e-01  -1.0621188e-01   8.0417564e-01  -9.4073377e-01  -1.3959275e+00
   3.8333333e-01   7.9909488e-03   1.5628319e+00   8.0417564e-01  -1.0621188e-01   8.0417564e-01  -6.3727127e-01
   3.8500000e-01   1.0921177e-02   8.0417564e-01  -4.8554001e-01  -7.1313689e-01   1.5628319e+00   5.0071314e-01
   3.8666667e-01   1.3526543e-02  -8.6486815e-01  -1.0924650e+00  -2.5794313e-01  -2.2304494e+00  -1.8207750e-01
   3.8833333e-01   1.5763663e-02  -1.4717932e+00   1.1076382e+00  -3.0346251e-02  -1.0924650e+00  -1.3200619e+00
   3.9000000e-01   1.7599813e-02   1.4869663e+00  -3.0346251e-02   2.7311626e-01   1.9725063e-01  -3.3684338e+00
   3.9166667e-01   1.9012885e-02  -4.0967438e-01  -2.5794313e-01   4.5519376e-02   7.2831002e-01  -1.0621188e-01
   3.9333333e-01   1.9991156e-02  -3.3380876e-01   8.8004127e-01   1.2138500e-01  -1.0621188e-01   2.9284132e+00
   3.9500000e-01   2.0532894e-02   1.9725063e-01   7.2831002e-01   6.5244439e-01   1.4869663e+00   5.0526507e+00
   3.9666667e-01   2.0645810e-02  -1.8207750e-01   1.7904288e+00  -4.0967438e-01  -8.6486815e-01   2.4732194e+00
   3.9833333e-01   2.0346381e-02   5.0071314e-01   1.5628319e+00  -1.8207750e-01   7.2831002e-01  -8.6486815e-01
   4.0000000e-01   1.9659028e-02  -5.6140564e-01   1.4111007e+00  -3.0346251e-02  -9.4073377e-01  -7.1313689e-01
   4.0166667e-01   1.8615208e-02  -1.0924650e+00  -1.8207750e-01  -2.5794313e-01  -1.3200619e+00   3.4898188e-01
   4.0333333e-01   1.7252407e-02  -1.0165994e+00  -4.8554001e-01  -4.0967438e-01  -7.1313689e-01   8.8004127e-01
   4.0500000e-01   1.5613068e-02  -1.0924650e+00  -1.6993900e+00  -3.3380876e-01  -4.8554001e-01  -2.3063151e+00
   4.0666667e-01   1.3743480e-02  -4.0967438e-01  -2.3821807e+00   1.2138500e-01  -5.6140564e-01  -2.2304494e+00
   4.0833333e-01   1.1692639e-02   1.0317725e+00  -1.4717932e+00   1.9725063e-01   1.9725063e-01   2.0180257e+00
   4.1000000e-01   9.5111064e-03   1.1835038e+00  -3.8236276e+00   4.5519376e-02  -3.0346251e-02  -3.0346251e-02
   4.1166667e-01   7.2498898e-03   6.5244439e-01  -2.1545838e+00   2.7311626e-01   5.0071314e-01  -1.2441963e+00
   4.1333333e-01   4.9593633e-03   2.7311626e-01   6.5244439e-01   3.4898188e-01   9.5590690e-01  -3.0346251e-02
   4.1500000e-01   2.6882466e-03   4.2484751e-01   1.6386975e+00   5.7657876e-01   1.0317725e+00  -6.3727127e-01
   4.1666667e-01   4.8266043e-04  -1.8207750e-01   1.1835038e+00   1.9725063e-01  -3.0346251e-02   9.5590690e-01
   4.1833333e-01  -1.7318193e-03   3.4898188e-01  -4.8554001e-01  -7.1313689e-01  -3.0346251e-02   7.2831002e-01
   4.2000000e-01  -3.8289884e-03   1.3352350e+00  -1.6235244e+00  -4.0967438e-01   1.3352350e+00   7.2831002e-01
   4.2166667e-01  -5.7538194e-03  -1.8207750e-01   2.0180257e+00  -3.3380876e-01  -1.7752557e+00  -2.9891057e+00
   4.2333333e-01  -7.4747688e-03  -1.8207750e-01   2.2456226e+00   7.2831002e-01  -1.8207750e-01  -4.0967438e-01
   4.2500000e-01  -8.9655488e-03   1.2138500e-01   2.0180257e+00   5.0071314e-01   1.1076382e+00   1.6386975e+00
   4.2666667e-01  -1.0205427e-02   1.0317725e+00   2.6249507e+00   4.5519376e-02   1.4111007e+00   2.9284132e+00
   4.2833333e-01  -1.1179410e-02  -4.0967438e-01   1.5628319e+00  -3.3380876e-01   3.4898188e-01   8.8004127e-01
   4.3000000e-01  -1.1878310e-02  -1.0165994e+00  -3.3380876e-01  -1.0621188e-01  -4.0967438e-01  -6.3727127e-01
   4.3166667e-01  -1.2298696e-02  -2.8373744e+00  -4.8554001e-01  -3.0346251e-02  -3.3380876e-01  -4.8554001e-01
   4.3333333e-01  -1.2442744e-02  -3.0346251e-02   7.2831002e-01   5.0071314e-01  -3.0346251e-02  -7.8900252e-01
   4.3500000e-01  -1.2317986e-02   3.4898188e-01  -3.3380876e-01  -2.5794313e-01  -1.4717932e+00   4.2484751e-01
   4.3666667e-01  -1.1936959e-02   1.0317725e+00   1.2138500e-01   1.2138500e-01   8.0417564e-01   1.9421600e+00
   4.3833333e-01  -1.1316785e-02   1.1076382e+00  -1.0165994e+00  -3.3380876e-01  -4.8554001e-01   4.5519376e-02
   4.4000000e-01  -1.0478675e-02   1.3352350e+00  -1.0165994e+00  -7.1313689e-01  -1.9269869e+00  -1.0621188e-01
   4.4166667e-01  -9.4473704e-03  -3.0346251e-02  -1.1683307e+00  -7.1313689e-01  -1.5476588e+00  -1.6235244e+00
   4.4333333e-01  -8.2505506e-03   2.7311626e-01  -2.3821807e+00   5.0071314e-01   8.0417564e-01   2.7311626e-01
   4.4500000e-01  -6.9181944e-03  -7.8900252e-01  -3.8994932e+00   4.2484751e-01   8.8004127e-01  -3.1408369e+00
   4.4666667e-01  -5.4819303e-03  -1.5476588e+00  -4.8554001e-01   7.2831002e-01   2.7311626e-01  -2.0787182e+00
   4.4833333e-01  -3.9743762e-03  -2.8373744e+00   1.6386975e+00   5.7657876e-01  -6.3727127e-01  -3.0346251e-02
   4.5000000e-01  -2.4284844e-03  -1.6993900e+00   2.8525476e+00   9.5590690e-01  -3.0346251e-02   3.6112038e+00
   4.5166667e-01  -8.7690371e-04   1.6386975e+00  -1.0621188e-01   1.9725063e-01   7.2831002e-01   1.1076382e+00
   4.5333333e-01   5.9749878e-04  -3.0346251e-02  -1.0924650e+00  -8.6486815e-01   1.9725063e-01   1.9725063e-01
   4.5500000e-01   1.9414553e-03   1.3352350e+00   2.3214882e+00   1.9725063e-01   1.9421600e+00  -1.0621188e-01
   4.5666667e-01   3.1943213e-03   1.4869663e+00   2.0938913e+00   1.9725063e-01   2.5490851e+00   5.0071314e-01
   4.5833333e-01   4.3328995e-03  -1.0165994e+00  -1.0621188e-01  -2.5794313e-01   2.7311626e-01   1.1835038e+00
   4.6000000e-01   5.3372367e-03  -1.6993900e+00  -4.8554001e-01  -2.5794313e-01  -1.9269869e+00  -1.8207750e-01
   4.6166667e-01   6.1909261e-03  -1.6993900e+00  -3.8994932e+00  -3.0346251e-02  -2.4580463e+00  -3.0346251e-02
   4.6333333e-01   6.8813262e-03  -3.0346251e-02  -3.0346251e-02  -4.0967438e-01  -3.3380876e-01   2.7311626e-01
   4.6500000e-01   7.3996942e-03   2.6249507e+00   1.4111007e+00  -4.0967438e-01  -1.2441963e+00  -1.8207750e-01
   4.6666667e-01   7.7412339e-03   5.0071314e-01   9.5590690e-01   2.7311626e-01  -4.0967438e-01  -4.8554001e-01
   4.6833333e-01   7.9050605e-03  -7.1313689e-01  -2.3821807e+00  -3.0346251e-02  -5.6140564e-01  -7.8900252e-01
   4.7000000e-01   7.8940839e-03   1.9725063e-01  -2.0028525e+00   5.0071314e-01   2.7311626e-01   4.2484751e-01
   4.7166667e-01   7.7148177e-03   1.5628319e+00  -8.6486815e-01   1.9725063e-01   4.5519376e-02  -5.6140564e-01
   4.7333333e-01   7.3771179e-03   2.0938913e+00  -1.9269869e+00  -1.0621188e-01  -6.3727127e-01  -7.8900252e-01
   4.7500000e-01   6.8938609e-03   1.8662944e+00   1.7904288e+00   6.5244439e-01   5.0071314e-01  -1.0924650e+00
   4.7666667e-01   6.2805672e-03   1.7145632e+00   4.2181289e+00  -3.0346251e-02   1.2593694e+00  -1.1683307e+00
   4.7833333e-01   5.5549831e-03   2.3214882e+00   3.0801444e+00   2.7311626e-01   6.5244439e-01  -4.8554001e-01
   4.8000000e-01   4.7366274e-03   2.0180257e+00   1.3352350e+00   3.4898188e-01   9.5590690e-01  -4.8554001e-01
   4.8166667e-01   3.8463166e-03   9.5590690e-01  -1.1683307e+00  -3.3380876e-01  -8.6486815e-01   4.2484751e-01
   4.8333333e-01   2.9056770e-03   1.1076382e+00   3.4898188e-01   5.7657876e-01   5.7657876e-01   8.0417564e-01
   4.8500000e-01   1.9366558e-03  -2.5794313e-01  -2.0787182e+00  -2.5794313e-01   2.9284132e+00   5.7657876e-01
   4.8666667e-01   9.6104097e-04  -2.8373744e+00  -1.3200619e+00   1.9725063e-01   4.6733226e+00   8.0417564e-01
   4.8833333e-01  -5.5799566e-03  -1.4717932e+00   2.6249507e+00  -5.6140564e-01   8.0417564e-01   2.7311626e-01
   4.9000000e-01  -5.2805932e-03  -2.0028525e+00  -1.8207750e-01  -1.8511213e+00  -5.9478651e+00   8.8004127e-01
   4.9166667e-01  -4.8784738e-03  -3.3380876e-01  -9.4073377e-01  -9.4073377e-01  -4.8098807e+00   1.4869663e+00
   4.9333333e-01  -4.3852077e-03  -1.8511213e+00  -5.6140564e-01  -5.6140564e-01  -1.6993900e+00  -5.6140564e-01
   4.9500000e-01  -3.8139147e-03  -3.2167026e+00  -1.0621188e-01  -1.0621188e-01   5.7657876e-01   5.7657876e-01
   4.9666667e-01  -3.1789091e-03  -1.3959275e+00  -1.0924650e+00   2.7311626e-01   1.0317725e+00   1.8662944e+00
   4.9833333e-01  -2.4953705e-03  -2.4580463e+00  -3.3380876e-01   1.3352350e+00   1.9725063e-01  -3.3380876e-01
   5.0000000e-01  -1.7790076e-03  -1.0924650e+00   1.7145632e+00   1.3352350e+00   2.7311626e-01  -3.0346251e-02
   5.0166667e-01  -1.0457239e-03  -2.1545838e+00  -7.8900252e-01   7.2831002e-01   1.6386975e+00  -2.4580463e+00
   5.0333333e-01  -3.1128950e-04   4.5519376e-02  -2.3063151e+00   1.8662944e+00   2.3973538e+00  -1.8511213e+00
   5.0500000e-01   3.5778631e-04   5.0071314e-01  -1.0924650e+00   6.5244439e-01   1.2138500e-01  -7.1313689e-01
   5.0666667e-01   3.5778631e-04  -3.0346251e-02  -1.6993900e+00  -5.6140564e-01  -1.8511213e+00  -5.6140564e-01
   5.0833333e-01   9.6457974e-04  -1.0165994e+00   5.0071314e-01  -5.6140564e-01  -3.2167026e+00   4.5519376e-02
   5.1000000e-01   1.5362234e-03  -5.6140564e-01   3.6112038e+00   1.2138500e-01   7.2831002e-01   1.2593694e+00
   5.1166667e-01   2.0613619e-03   4.2484751e-01   1.3352350e+00  -1.8207750e-01   2.3973538e+00   1.2593694e+00
   5.1333333e-01   2.5298967e-03   1.4869663e+00   8.0417564e-01  -7.8900252e-01   1.0317725e+00   1.7904288e+00
   5.1500000e-01   2.9331740e-03   1.2138500e-01   1.4111007e+00  -3.3380876e-01  -7.8900252e-01   2.7311626e-01
   5.1666667e-01   3.2641351e-03   2.7311626e-01  -6.3727127e-01  -3.0346251e-02  -4.8554001e-01  -1.2441963e+00
   5.1833333e-01   3.5174318e-03   1.1076382e+00   1.3352350e+00  -3.3380876e-01   2.3973538e+00   6.5244439e-01
   5.2000000e-01   3.6895017e-03   8.0417564e-01  -1.0621188e-01  -7.1313689e-01   2.5490851e+00   3.0801444e+00
   5.2166667e-01   3.7786039e-03   4.2484751e-01  -1.1683307e+00  -2.5794313e-01   8.8004127e-01   1.6386975e+00
   5.2333333e-01   3.7848156e-03   1.2138500e-01  -2.4580463e+00   3.4898188e-01   1.6386975e+00  -7.1313689e-01
   5.2500000e-01   3.7099894e-03  -2.3063151e+00  -8.6486815e-01   7.2831002e-01   4.5519376e-02  -2.0787182e+00
   5.2666667e-01   3.5576736e-03  -1.3200619e+00  -8.6486815e-01   8.0417564e-01  -4.8098807e+00  -2.9891057e+00
   5.2833333e-01   3.3329983e-03   4.2484751e-01  -9.4073377e-01  -1.8207750e-01  -5.0374776e+00  -1.6235244e+00
   5.3000000e-01   3.0425300e-03   4.2484751e-01   1.1076382e+00  -1.0621188e-01  -1.2441963e+00  -7.1313689e-01
   5.3166667e-01   2.6940980e-03   1.5628319e+00  -1.0621188e-01   1.9725063e-01  -7.8900252e-01  -4.8554001e-01
   5.3333333e-01   2.2965976e-03   3.4898188e-01  -3.3380876e-01   4.2484751e-01  -7.1313689e-01  -1.0621188e-01
   5.3500000e-01   1.8597750e-03  -7.1313689e-01   1.7145632e+00   3.4898188e-01   1.1835038e+00  -3.0346251e-02
   5.3666667e-01   1.3939982e-03  -7.1313689e-01   1.2593694e+00  -4.8554001e-01   7.2831002e-01  -4.0967438e-01
   5.3833333e-01   9.1001848e-04  -7.1313689e-01   4.2484751e-01   2.7311626e-01   2.1697569e+00   1.7904288e+00
   5.4000000e-01   4.1872990e-04   9.5590690e-01  -7.1313689e-01   5.7657876e-01   1.6386975e+00   7.2831002e-01
   5.4166667e-01  -8.7410308e-05  -9.4073377e-01  -1.8207750e-01  -7.1313689e-01   1.2138500e-01  -4.0967438e-01
   5.4333333e-01  -6.8358033e-04  -2.5794313e-01   1.2593694e+00   4.5519376e-02  -4.0967438e-01   4.2484751e-01
   5.4500000e-01  -1.2441102e-03   8.8004127e-01   1.6386975e+00   4.5519376e-02   1.2593694e+00   5.7657876e-01
   5.4666667e-01  -1.7585099e-03   1.4869663e+00  -1.0621188e-01   1.9725063e-01   1.1835038e+00   8.8004127e-01
   5.4833333e-01  -2.2176178e-03   4.5519376e-02  -3.2925682e+00  -4.0967438e-01   1.4111007e+00   2.2456226e+00
   5.5000000e-01  -2.6137376e-03  -4.8554001e-01  -1.6235244e+00  -4.0967438e-01  -9.4073377e-01   5.7657876e-01
   5.5166667e-01  -2.9407412e-03   4.2484751e-01  -1.8207750e-01  -3.3380876e-01  -2.1545838e+00  -2.2304494e+00
   5.5333333e-01  -3.1941370e-03  -4.0967438e-01   2.7311626e-01  -3.0346251e-02  -1.3959275e+00  -1.2441963e+00
   5.5500000e-01  -3.3711035e-03  -1.5476588e+00  -1.8207750e-01  -6.3727127e-01  -1.2441963e+00  -5.6140564e-01
   5.5666667e-01  -3.4704899e-03  -4.8554001e-01  -1.0165994e+00  -1.8207750e-01   5.0071314e-01   5.7657876e-01
   5.5833333e-01  -3.4927841e-03   1.6386975e+00   3.6112038e+00  -3.0346251e-02   1.2593694e+00   1.1835038e+00
   5.6000000e-01  -3.4400499e-03   1.7904288e+00   2.1697569e+00   8.0417564e-01   5.0071314e-01   8.0417564e-01
   5.6166667e-01  -3.3158378e-03   1.1835038e+00  -1.8207750e-01   3.4898188e-01   4.5519376e-02  -1.8207750e-01
   5.6333333e-01  -3.1250694e-03   4.2484751e-01  -1.4717932e+00   6.5244439e-01  -5.6140564e-01  -5.6140564e-01
   5.6500000e-01  -2.8738997e-03  -1.8207750e-01  -1.0924650e+00   1.1076382e+00   2.7311626e-01  -2.8373744e+00
   5.6666667e-01  -2.5695610e-03   4.5519376e-02  -2.6097776e+00   8.0417564e-01   6.5244439e-01  -6.3727127e-01
   5.6833333e-01  -2.2201904e-03   4.5519376e-02   1.9725063e-01   2.7311626e-01   4.5519376e-02   7.2831002e-01
   5.7000000e-01  -1.8346465e-03  -1.0621188e-01   2.3214882e+00  -4.0967438e-01  -3.0346251e-02   1.6386975e+00
   5.7166667e-01  -1.4223157e-03  -7.1313689e-01   1.9421600e+00  -4.8554001e-01  -4.0967438e-01   5.0071314e-01
   5.7333333e-01  -9.9291433e-04  -8.6486815e-01  -2.5794313e-01   6.5244439e-01   2.7311626e-01  -3.0346251e-02
   5.7500000e-01  -5.5628798e-04  -1.8207750e-01  -7.1313689e-01   1.9725063e-01   1.9725063e-01  -8.6486815e-01
   5.7666667e-01  -1.2221241e-04  -3.3380876e-01   8.0417564e-01   2.7311626e-01   8.0417564e-01  -2.5794313e-01
   5.7833333e-01   1.8975609e-04   1.2138500e-01  -3.0346251e-02   5.0071314e-01   5.7657876e-01   5.7657876e-01
   5.8000000e-01   4.4884120e-04  -5.6140564e-01   4.5519376e-02   2.7311626e-01   7.2831002e-01   9.5590690e-01
   5.8166667e-01   6.9429267e-04  -7.1313689e-01  -6.3727127e-01  -7.8900252e-01  -2.5794313e-01  -2.5794313e-01
   5.8333333e-01   9.1980108e-04  -1.4717932e+00  -4.8554001e-01  -8.6486815e-01  -7.1313689e-01   6.5244439e-01
   5.8500000e-01   1.1195316e-03   1.0317725e+00   5.7657876e-01  -7.8900252e-01   8.8004127e-01   1.9421600e+00
   5.8666667e-01   1.2883000e-03   1.4869663e+00   1.0317725e+00  -1.0621188e-01   8.0417564e-01   7.2831002e-01
   5.8833333e-01   1.4217390e-03   5.0071314e-01  -1.9269869e+00   4.5519376e-02  -5.6140564e-01  -7.1313689e-01
   5.9000000e-01   1.5164547e-03  -5.6140564e-01  -2.5339119e+00  -4.0967438e-01  -1.3959275e+00  -3.3380876e-01
   5.9166667e-01   1.5701659e-03   4.2484751e-01   1.2593694e+00  -1.8207750e-01  -1.8207750e-01   1.4111007e+00
   5.9333333e-01   1.5818259e-03  -5.6140564e-01   1.4869663e+00   4.5519376e-02  -7.8900252e-01  -6.3727127e-01
   5.9500000e-01   1.5517238e-03  -6.3727127e-01  -5.6140564e-01   1.2138500e-01  -1.0924650e+00  -2.6856432e+00
   5.9666667e-01   1.4815611e-03   1.7904288e+00  -4.8554001e-01   9.5590690e-01  -3.0346251e-02  -1.4717932e+00
   5.9833333e-01   1.3745061e-03   1.4111007e+00  -2.5794313e-01   1.2593694e+00   1.1835038e+00  -3.0346251e-02
   6.0000000e-01   1.2352194e-03  -4.0967438e-01   1.9725063e-01  -1.0621188e-01   2.7311626e-01  -5.6140564e-01
   6.0166667e-01   1.0698548e-03   5.0071314e-01   3.4898188e-01   5.0071314e-01   7.2831002e-01  -1.0621188e-01
   6.0333333e-01   8.8603249e-04  -1.0621188e-01  -7.8900252e-01   5.7657876e-01   1.1076382e+00   4.5519376e-02
   6.0500000e-01   6.9278669e-04   4.5519376e-02  -1.5476588e+00   5.0071314e-01   1.9725063e-01  -7.8900252e-01
   6.0666667e-01   5.0048686e-04  -6.3727127e-01  -1.1683307e+00  -3.3380876e-01  -3.3380876e-01  -1.8207750e-01
   6.0833333e-01   3.2073608e-04  -1.2441963e+00   1.2593694e+00  -2.5794313e-01  -4.8554001e-01   8.8004127e-01
   6.1000000e-01   1.6624687e-04   4.5519376e-02   2.7008163e+00  -1.0621188e-01   4.5519376e-02   3.0042788e+00
   6.1166667e-01   5.0697779e-05   1.2593694e+00   9.5590690e-01  -1.8207750e-01   5.7657876e-01   2.4732194e+00
   6.1333333e-01  -6.3598319e-05  -1.6993900e+00  -1.1683307e+00  -3.0346251e-02  -1.4717932e+00  -4.8554001e-01
   6.1500000e-01  -2.3011726e-04  -3.0346251e-02  -2.5794313e-01   3.4898188e-01  -7.8900252e-01  -1.0165994e+00
   6.1666667e-01  -2.9574650e-04   6.5244439e-01   1.5628319e+00   8.0417564e-01   8.8004127e-01  -1.5476588e+00
   6.1833333e-01  -2.4282897e-04   8.0417564e-01   4.2484751e-01   8.8004127e-01   7.2831002e-01  -1.2441963e+00
   6.2000000e-01  -5.4189550e-05   1.4111007e+00   1.4111007e+00   3.4898188e-01   5.7657876e-01  -3.3380876e-01
   6.2166667e-01   2.8670249e-04  -1.0165994e+00   4.5519376e-02  -4.0967438e-01  -3.0346251e-02  -1.0621188e-01
   6.2333333e-01   7.9558378e-04   7.2831002e-01  -3.1408369e+00  -4.8554001e-01   8.0417564e-01   1.1076382e+00
   6.2500000e-01   1.4872609e-03  -2.5794313e-01  -2.5339119e+00  -1.0924650e+00  -1.8207750e-01   1.2593694e+00
   6.2666667e-01   2.3754878e-03   1.4111007e+00  -1.3959275e+00  -3.3380876e-01  -1.3200619e+00  -1.1683307e+00
   6.2833333e-01   3.4728596e-03   2.7311626e-01  -2.1545838e+00   4.2484751e-01  -3.3380876e-01  -7.1313689e-01
   6.3000000e-01   4.7907178e-03  -5.6140564e-01  -9.4073377e-01   7.2831002e-01  -1.3959275e+00  -2.5794313e-01
   6.3166667e-01   6.3390738e-03  -4.8554001e-01   9.5590690e-01   1.2138500e-01  -1.0165994e+00  -4.0967438e-01
   6.3333333e-01   8.1265448e-03   1.9725063e-01   2.7311626e-01  -3.0346251e-02  -1.8207750e-01   7.2831002e-01
   6.3500000e-01   1.0160306e-02  -7.8900252e-01  -3.0649713e+00  -4.8554001e-01   5.7657876e-01   1.1835038e+00
   6.3666667e-01   1.2446057e-02   1.5628319e+00   2.1697569e+00   2.7311626e-01   1.5628319e+00   6.5244439e-01
   6.3833333e-01   1.4988006e-02   6.5244439e-01   4.1422632e+00   4.2484751e-01   1.7904288e+00   1.2138500e-01
   6.4000000e-01   1.7788866e-02  -3.3380876e-01   7.2831002e-01  -1.0621188e-01   1.0317725e+00  -1.0621188e-01
   6.4166667e-01   2.0849866e-02   1.9725063e-01  -2.5794313e-01  -3.0346251e-02  -3.3380876e-01   1.2138500e-01
   6.4333333e-01   2.4170785e-02   1.2138500e-01   1.4111007e+00   3.4898188e-01   1.2138500e-01  -3.0346251e-02
   6.4500000e-01   2.7749995e-02   1.0317725e+00   1.9725063e-01   5.0071314e-01   2.7311626e-01  -2.5794313e-01
   6.4666667e-01   3.1584518e-02  -7.8900252e-01   1.4869663e+00  -4.8554001e-01  -1.3200619e+00  -1.8207750e-01
   6.4833333e-01   3.5670108e-02   3.4898188e-01   1.3352350e+00  -1.8207750e-01  -1.8207750e-01   4.5519376e-02
   6.5000000e-01   3.9883897e-02   1.1076382e+00   5.0071314e-01   4.5519376e-02   1.3352350e+00   6.5244439e-01
   6.5166667e-01   4.4326201e-02   4.2484751e-01  -2.5794313e-01   1.9725063e-01  -1.0165994e+00   7.2831002e-01
   6.5333333e-01   4.9011487e-02   5.0071314e-01  -1.2441963e+00   7.2831002e-01  -2.0787182e+00  -1.1683307e+00
   6.5500000e-01   5.3932925e-02  -1.9269869e+00  -1.8511213e+00  -3.3380876e-01  -1.1683307e+00  -1.9269869e+00
   6.5666667e-01   5.9082729e-02  -2.0028525e+00  -1.4717932e+00  -6.3727127e-01  -4.0967438e-01  -8.6486815e-01
   6.5833333e-01   6.4452349e-02  -1.7752557e+00  -2.7615088e+00  -3.0346251e-02   5.7657876e-01   5.7657876e-01
   6.6000000e-01   7.0032661e-02  -9.4073377e-01  -1.6993900e+00   3.4898188e-01   1.6386975e+00   3.4898188e-01
   6.6166667e-01   7.5814187e-02  -3.3380876e-01  -2.5794313e-01   4.2484751e-01   9.5590690e-01   1.1835038e+00
   6.6333333e-01   8.1787314e-02  -4.8554001e-01   1.1835038e+00  -1.8207750e-01   1.1076382e+00   3.4898188e-01
   6.6500000e-01   8.7942514e-02   1.5628319e+00   1.4869663e+00   2.7311626e-01   1.4111007e+00  -1.8207750e-01
   6.6666667e-01   9.4270575e-02   5.7657876e-01   1.0317725e+00  -6.3727127e-01  -1.0621188e-01  -2.5794313e-01
   6.6833333e-01   1.0076282e-01  -2.5794313e-01  -8.6486815e-01  -8.6486815e-01  -1.4717932e+00   5.0071314e-01
   6.7000000e-01   1.0741130e-01   1.2138500e-01  -2.5339119e+00  -5.6140564e-01  -1.7752557e+00   4.5519376e-02
   6.7166667e-01   1.1420905e-01   3.4898188e-01   1.6386975e+00   8.0417564e-01   1.2138500e-01  -1.8207750e-01
   6.7333333e-01   1.2115021e-01   2.7311626e-01   2.8525476e+00   5.0071314e-01  -4.8554001e-01  -6.3727127e-01
   6.7500000e-01   1.2823019e-01  -4.0967438e-01   2.5490851e+00   5.0071314e-01  -1.6993900e+00  -1.5476588e+00
   6.7666667e-01   1.3544591e-01  -2.5794313e-01   2.5490851e+00   1.2138500e-01   4.5519376e-02   4.2484751e-01
   6.7833333e-01   1.4279578e-01   1.9725063e-01  -3.0346251e-02  -3.0346251e-02   6.5244439e-01   5.7657876e-01
   6.8000000e-01   1.5027989e-01   5.7657876e-01  -1.0165994e+00   1.9725063e-01   1.2138500e-01  -1.0165994e+00
   6.8166667e-01   1.5790003e-01   5.7657876e-01   1.0317725e+00   5.0071314e-01   6.5244439e-01  -4.8554001e-01
   6.8333333e-01   1.6565972e-01  -1.1683307e+00  -1.2441963e+00  -4.8554001e-01  -5.6140564e-01   4.2484751e-01
   6.8500000e-01   1.7354338e-01   4.2484751e-01  -3.3380876e-01  -1.0621188e-01   3.4898188e-01   1.1076382e+00
   6.8666667e-01   1.8154857e-01   1.1076382e+00  -1.0924650e+00  -3.0346251e-02   1.6386975e+00   8.8004127e-01
   6.8833333e-01   1.8971131e-01  -1.8207750e-01  -1.6235244e+00  -3.3380876e-01  -3.0346251e-02  -1.1683307e+00
   6.9000000e-01   1.9804265e-01  -1.5476588e+00  -1.3200619e+00  -4.0967438e-01  -2.0028525e+00  -4.8554001e-01
   6.9166667e-01   2.0655509e-01  -1.6235244e+00  -2.7615088e+00  -2.5794313e-01  -1.1683307e+00  -1.0621188e-01
   6.9333333e-01   2.1526243e-01   3.4898188e-01  -1.0165994e+00  -3.0346251e-02   1.3352350e+00   4.5519376e-02
   6.9500000e-01   2.2417949e-01  -5.6140564e-01   1.3352350e+00  -3.3380876e-01   2.7311626e-01  -5.6140564e-01
   6.9666667e-01   2.3332187e-01  -3.0346251e-02   2.9284132e+00  -1.0621188e-01   1.2138500e-01   1.2593694e+00
   6.9833333e-01   2.4270558e-01   9.5590690e-01  -4.0967438e-01  -1.8207750e-01   2.7311626e-01   1.9421600e+00
   7.0000000e-01   2.5234679e-01  -1.8207750e-01  -1.5476588e+00   1.6386975e+00   1.4869663e+00  -1.8207750e-01
   7.0166667e-01   2.6226138e-01  -4.0967438e-01   1.2138500e-01   3.4898188e-01  -2.5794313e-01  -2.0028525e+00
   7.0333333e-01   2.7246460e-01   1.2138500e-01   1.4111007e+00  -2.5794313e-01  -2.0028525e+00  -4.8554001e-01
   7.0500000e-01   2.8297065e-01   8.0417564e-01   2.6249507e+00  -2.5794313e-01  -2.4580463e+00  -2.4580463e+00
   7.0666667e-01   2.9379227e-01   1.2138500e-01  -4.0967438e-01  -4.8554001e-01   8.0417564e-01  -8.6486815e-01
   7.0833333e-01   3.0494029e-01  -5.6140564e-01   5.0071314e-01   5.0071314e-01   1.2593694e+00   3.4594726e+00
   7.1000000e-01   3.1642327e-01   9.5590690e-01   1.0317725e+00  -2.5794313e-01   5.7657876e-01   5.7354414e+00
   7.1166667e-01   3.2824697e-01   1.4111007e+00  -4.8554001e-01  -4.0967438e-01   2.3973538e+00  -5.6140564e-01
   7.1333333e-01   3.4041408e-01   1.9725063e-01  -7.8900252e-01   3.4898188e-01   1.2138500e-01  -3.8994932e+00
   7.1500000e-01   3.5292374e-01  -3.0346251e-02  -3.3380876e-01  -1.0621188e-01   4.2484751e-01   1.1835038e+00
   7.1666667e-01   3.6577121e-01  -2.5794313e-01  -1.0924650e+00  -4.8554001e-01   7.2831002e-01  -2.0028525e+00
   7.1833333e-01   3.7894757e-01  -1.3200619e+00  -9.4073377e-01  -1.8207750e-01  -3.6718963e+00  -2.6856432e+00
   7.2000000e-01   3.9243936e-01   8.8004127e-01  -6.3727127e-01   3.4898188e-01  -2.5794313e-01   1.1835038e+00
   7.2166667e-01   4.0618764e-01   4.2484751e-01  -2.3063151e+00   6.5244439e-01   1.3352350e+00   3.7629351e+00
   7.2333333e-01   4.2020607e-01   4.2484751e-01   1.1835038e+00   1.9725063e-01  -7.8900252e-01  -1.6235244e+00
   7.2500000e-01   4.3446730e-01  -4.8554001e-01   2.3214882e+00   5.7657876e-01   8.0417564e-01  -1.8207750e-01
   7.2666667e-01   4.4893899e-01  -6.3727127e-01   2.9284132e+00  -1.8207750e-01   1.1076382e+00   2.1697569e+00
   7.2833333e-01   4.6358378e-01   8.8004127e-01  -6.3727127e-01  -4.8554001e-01  -1.0165994e+00  -4.5064182e+00
   7.3000000e-01   4.7835927e-01  -1.1683307e+00  -2.2304494e+00   4.2484751e-01   9.5590690e-01  -2.5794313e-01
   7.3166667e-01   4.9321815e-01   1.1076382e+00   1.5628319e+00  -7.1313689e-01   1.1835038e+00   3.8388007e+00
   7.3333333e-01   5.0810823e-01   7.2831002e-01   2.7008163e+00  -6.3727127e-01  -2.9132401e+00   8.8004127e-01
   7.3500000e-01   5.2297281e-01  -1.6235244e+00  -8.6486815e-01  -2.5794313e-01  -2.8373744e+00  -7.1313689e-01
   7.3666667e-01   5.3775078e-01  -4.8554001e-01  -1.8511213e+00   2.7311626e-01   1.9725063e-01   9.5590690e-01
   7.3833333e-01   5.5237706e-01  -7.1313689e-01  -1.0165994e+00   1.2138500e-01   1.3352350e+00   2.4732194e+00
   7.4000000e-01   5.6678295e-01  -1.8207750e-01  -2.6856432e+00  -3.3380876e-01   2.2456226e+00  -2.8373744e+00
   7.4166667e-01   5.8089655e-01   4.5519376e-02  -3.0346251e-02   5.0071314e-01   1.0317725e+00  -2.9132401e+00
   7.4333333e-01   5.9464336e-01  -5.6140564e-01   2.4732194e+00   1.2138500e-01  -1.0165994e+00   8.0417564e-01
   7.4500000e-01   6.0794672e-01   2.7311626e-01   2.4732194e+00   6.5244439e-01   7.2831002e-01   2.3214882e+00
   7.4666667e-01   6.2072853e-01   6.5244439e-01   9.5590690e-01  -1.8207750e-01   1.8662944e+00   1.3352350e+00
   7.4833333e-01   6.3290986e-01   6.5244439e-01  -1.0621188e-01  -2.5794313e-01  -1.6235244e+00  -3.3380876e-01
   7.5000000e-01   6.4441162e-01   4.5519376e-02  -1.0924650e+00   1.2138500e-01  -2.9132401e+00   5.0071314e-01
   7.5166667e-01   6.5515530e-01  -1.6993900e+00  -4.8554001e-01  -1.8207750e-01   1.3352350e+00  -2.2304494e+00
   7.5333333e-01   6.6506378e-01   5.7657876e-01   1.5628319e+00  -1.8207750e-01   1.7904288e+00   8.0417564e-01
   7.5500000e-01   6.7406198e-01   1.9725063e-01  -3.3380876e-01   5.7657876e-01   1.8662944e+00  -1.6993900e+00
   7.5666667e-01   6.8205799e-01  -3.3380876e-01  -2.0028525e+00   8.0417564e-01  -1.2441963e+00   1.4111007e+00
   7.5833333e-01   6.8898524e-01  -2.5794313e-01   1.1076382e+00   1.2138500e-01   1.2138500e-01   3.2318757e+00
   7.6000000e-01   6.9479434e-01   4.2484751e-01   1.9725063e-01   2.7311626e-01  -5.6140564e-01  -7.8900252e-01
   7.6166667e-01   6.9942723e-01  -1.3200619e+00  -7.8900252e-01  -4.8554001e-01  -1.2441963e+00  -2.6097776e+00
   7.6333333e-01   7.0283196e-01  -1.2441963e+00  -1.1683307e+00  -4.0967438e-01   4.5519376e-02  -1.2441963e+00
   7.6500000e-01   7.0496326e-01   6.5244439e-01  -1.8207750e-01  -3.0346251e-02   6.5244439e-01   5.0071314e-01
   7.6666667e-01   7.0578323e-01   1.2593694e+00  -3.4442995e+00  -3.0346251e-02   4.5519376e-02   4.5519376e-02
   7.6833333e-01   7.0526183e-01   1.4869663e+00  -2.4580463e+00   1.2138500e-01  -4.8554001e-01  -1.8207750e-01
   7.7000000e-01   7.0337746e-01   8.0417564e-01   8.0417564e-01  -1.8207750e-01   1.2138500e-01  -6.3727127e-01
   7.7166667e-01   7.0011728e-01   5.7657876e-01   2.1697569e+00  -3.0346251e-02   1.4111007e+00   5.7657876e-01
   7.7333333e-01   6.9547760e-01   5.7657876e-01  -4.0967438e-01  -1.0621188e-01   4.5519376e-02   6.5244439e-01
   7.7500000e-01   6.8209201e-01  -1.0621188e-01   1.9725063e-01   8.0417564e-01  -5.6140564e-01  -2.5794313e-01
   7.7666667e-01   6.7338614e-01  -1.0165994e+00  -1.4717932e+00   4.2484751e-01  -1.9269869e+00  -1.0165994e+00
   7.7833333e-01   6.6338085e-01  -3.3380876e-01  -1.8207750e-01  -2.5794313e-01  -2.8373744e+00  -1.8207750e-01
   7.8000000e-01   6.5211990e-01  -4.0967438e-01   4.8250539e+00   2.7311626e-01  -7.1313689e-01  -9.4073377e-01
   7.8166667e-01   6.3965624e-01  -3.3380876e-01  -1.0924650e+00  -8.6486815e-01  -2.6856432e+00  -3.4442995e+00
   7.8333333e-01   6.2605162e-01  -8.6486815e-01   2.7311626e-01   1.2138500e-01   1.1076382e+00  -1.0621188e-01
   7.8500000e-01   6.1137617e-01   5.0071314e-01   3.3077413e+00   4.5519376e-02   2.1697569e+00   3.4594726e+00
   7.8666667e-01   5.9570793e-01  -1.4717932e+00  -1.0621188e-01   4.2484751e-01   3.4898188e-01   9.5590690e-01
   7.8833333e-01   5.7913209e-01   3.4898188e-01   4.2484751e-01   4.5519376e-02   7.2831002e-01   1.1076382e+00
   7.9000000e-01   5.6173255e-01   1.9725063e-01   2.0180257e+00   2.7311626e-01   1.6386975e+00   1.0317725e+00
   7.9166667e-01   5.4356358e-01   4.2484751e-01  -1.0165994e+00  -1.0621188e-01   1.9725063e-01  -2.0028525e+00
   7.9333333e-01   5.2477304e-01   3.4898188e-01  -2.9891057e+00  -3.0346251e-02   2.7311626e-01  -5.6140564e-01
   7.9500000e-01   5.0546868e-01   1.9725063e-01   2.1697569e+00   4.5519376e-02   4.2484751e-01   6.5244439e-01
   7.9666667e-01   4.8576162e-01  -8.6486815e-01  -1.5476588e+00   3.4898188e-01  -9.4073377e-01  -1.5476588e+00
   7.9833333e-01   4.6576522e-01  -1.8207750e-01  -1.3959275e+00   5.0071314e-01   1.1076382e+00   1.0317725e+00
   8.0000000e-01   1.6383867e-01  -2.5794313e-01  -2.2304494e+00   3.4898188e-01   2.1697569e+00   1.3352350e+00
   8.0166667e-01   1.5651711e-01   4.5519376e-02   8.8004127e-01  -5.6140564e-01  -5.6140564e-01  -9.4073377e-01
   8.0333333e-01   1.5018313e-01   8.8004127e-01   1.2593694e+00   3.4898188e-01   2.7311626e-01   1.2593694e+00
   8.0500000e-01   1.4480716e-01   1.9421600e+00   1.3352350e+00  -2.5794313e-01   2.0180257e+00   1.9725063e-01
   8.0666667e-01   1.4035232e-01   1.7145632e+00  -1.4717932e+00  -2.5794313e-01  -7.8900252e-01   1.2138500e-01
   8.0833333e-01   1.3677500e-01  -6.3727127e-01   1.2593694e+00  -1.8207750e-01  -7.8900252e-01   1.6386975e+00
   8.1000000e-01   1.3402562e-01  -1.0924650e+00   2.7311626e-01   4.2484751e-01  -1.0165994e+00   5.0071314e-01
   8.1166667e-01   1.3204937e-01  -2.2304494e+00   1.7145632e+00   4.5519376e-02  -7.8900252e-01  -4.8554001e-01
   8.1333333e-01   1.3078697e-01  -1.1683307e+00  -8.6486815e-01  -1.0621188e-01  -1.8511213e+00  -5.6140564e-01
   8.1500000e-01   1.3017557e-01   4.2484751e-01  -1.6235244e+00   1.0317725e+00  -1.9269869e+00  -1.0165994e+00
   8.1666667e-01   1.3014948e-01   1.1076382e+00   7.2831002e-01   6.5244439e-01   2.9284132e+00  -2.2304494e+00
   8.1833333e-01   1.3064110e-01   1.2138500e-01   2.7311626e-01   5.0071314e-01   3.7629351e+00  -8.6486815e-01
   8.2000000e-01   1.3158174e-01   5.0071314e-01   2.1697569e+00  -5.6140564e-01  -8.6486815e-01   1.5628319e+00
   8.2166667e-01   1.3290238e-01  -5.6140564e-01  -2.0028525e+00  -7.1313689e-01  -4.1270901e+00   2.0938913e+00
   8.2333333e-01   1.3453459e-01   7.2831002e-01  -2.6856432e+00   4.5519376e-02  -1.7752557e+00  -6.3727127e-01
   8.2500000e-01   1.3641119e-01  -3.3380876e-01  -1.9269869e+00  -4.0967438e-01  -7.8900252e-01  -2.9891057e+00
   8.2666667e-01   1.3846700e-01  -1.8207750e-01   2.7311626e-01   7.2831002e-01   2.3214882e+00   9.5590690e-01
   8.2833333e-01   1.4063961e-01  -5.6140564e-01  -1.5476588e+00  -1.0165994e+00   1.9421600e+00   2.0938913e+00
   8.3000000e-01   1.4286988e-01   4.5519376e-02  -1.8511213e+00  -2.5794313e-01  -1.0621188e-01   2.3214882e+00
   8.3166667e-01   1.4506006e-01  -4.8554001e-01   2.3973538e+00   1.2138500e-01  -4.8554001e-01   7.2831002e-01
   8.3333333e-01   1.4708450e-01   9.5590690e-01   3.3077413e+00  -3.3380876e-01   7.2831002e-01  -2.6097776e+00
   8.3500000e-01   1.4899975e-01   4.2484751e-01   8.0417564e-01  -1.8207750e-01   8.0417564e-01  -1.7752557e+00
   8.3666667e-01   1.5076858e-01  -1.1683307e+00   1.4869663e+00   4.5519376e-02  -5.6140564e-01   2.5490851e+00
   8.3833333e-01   1.5236000e-01  -7.1313689e-01  -2.6097776e+00   4.5519376e-02  -1.4717932e+00   1.4111007e+00
   8.4000000e-01   1.5374928e-01  -7.1313689e-01   8.0417564e-01   6.5244439e-01   4.5519376e-02  -2.1545838e+00
   8.4166667e-01   1.5491805e-01  -2.5794313e-01   1.4111007e+00   2.7311626e-01  -1.5476588e+00  -4.0512245e+00
   8.4333333e-01   1.5585429e-01   1.8662944e+00   1.1835038e+00   1.3352350e+00  -3.3380876e-01  -2.2304494e+00
   8.4500000e-01   1.9575674e-01   2.1697569e+00   1.2593694e+00   1.3352350e+00   2.0180257e+00  -3.0346251e-02
   8.4666667e-01   1.9893408e-01   7.2831002e-01   1.5628319e+00   2.7311626e-01   2.2456226e+00   1.2593694e+00
   8.4833333e-01   2.0301262e-01  -3.0346251e-02   3.4898188e-01  -3.3380876e-01   2.8525476e+00   2.4732194e+00
   8.5000000e-01   2.0804878e-01   5.0071314e-01  -4.0967438e-01  -2.5794313e-01   2.7008163e+00   2.8525476e+00
   8.5166667e-01   2.1409242e-01   1.2138500e-01  -3.0649713e+00  -4.0967438e-01  -1.8511213e+00   1.7145632e+00
   8.5333333e-01   2.2118596e-01  -9.4073377e-01  -2.3821807e+00  -2.5794313e-01  -2.6856432e+00   1.2138500e-01
   8.5500000e-01   2.2936353e-01   4.2484751e-01   1.2138500e-01   3.4898188e-01   1.1835038e+00   4.2484751e-01
   8.5666667e-01   2.3865024e-01  -1.3200619e+00   1.3352350e+00  -5.6140564e-01   1.9725063e-01  -1.2441963e+00
   8.5833333e-01   2.4906150e-01  -4.0967438e-01  -1.0621188e-01  -5.6140564e-01   8.8004127e-01  -8.6486815e-01
   8.6000000e-01   2.6060255e-01  -2.5794313e-01   5.0071314e-01  -4.8554001e-01  -3.0346251e-02   6.5244439e-01
   8.6166667e-01   2.7326801e-01   1.2138500e-01   1.2138500e-01  -6.3727127e-01  -4.7340151e+00  -1.8207750e-01
   8.6333333e-01   2.8704161e-01  -7.1313689e-01  -1.0924650e+00  -6.3727127e-01  -2.6856432e+00   1.2138500e-01
   8.6500000e-01   3.0189606e-01  -2.0028525e+00  -2.0028525e+00   2.7311626e-01  -8.6486815e-01  -9.4073377e-01
   8.6666667e-01   3.1779306e-01   2.7311626e-01   9.5590690e-01   5.7657876e-01  -2.5794313e-01  -2.4580463e+00
   8.6833333e-01   3.3458985e-01   1.3352350e+00   2.0180257e+00  -2.5794313e-01   1.3352350e+00  -2.5794313e-01
   8.7000000e-01   3.5231532e-01   6.5244439e-01  -1.1683307e+00  -1.8207750e-01   1.3352350e+00   4.5519376e-02
   8.7166667e-01   3.7091714e-01   1.2593694e+00  -2.8373744e+00  -3.0346251e-02   1.9725063e-01  -1.8207750e-01
   8.7333333e-01   3.9031677e-01   8.0417564e-01  -1.0924650e+00  -3.0346251e-02   1.5628319e+00   5.0071314e-01
   8.7500000e-01   4.1042652e-01  -6.3727127e-01  -6.3727127e-01  -1.8207750e-01   1.4869663e+00  -7.8900252e-01
   8.7666667e-01   4.3115041e-01   1.9725063e-01  -5.6140564e-01   3.4898188e-01  -1.4717932e+00  -4.0967438e-01
   8.7833333e-01   4.5238523e-01   8.0417564e-01  -6.3727127e-01   7.2831002e-01  -1.4717932e+00   1.3352350e+00
   8.8000000e-01   4.7402166e-01  -1.1683307e+00   8.8004127e-01   5.0071314e-01  -6.3727127e-01  -1.3200619e+00
   8.8166667e-01   4.9594546e-01  -3.0346251e-02   3.4594726e+00   6.5244439e-01   3.4898188e-01  -8.6486815e-01
   8.8333333e-01   5.1803884e-01  -5.6140564e-01   3.6112038e+00   1.9725063e-01   9.5590690e-01   6.5244439e-01
   8.8500000e-01   5.4018173e-01  -1.6235244e+00   1.2593694e+00  -6.3727127e-01  -4.8554001e-01   9.5590690e-01
   8.8666667e-01   5.6225327e-01  -1.2441963e+00   3.4898188e-01  -9.4073377e-01  -1.8207750e-01   2.5490851e+00
   8.8833333e-01   5.8413316e-01   1.1835038e+00   1.9725063e-01  -3.3380876e-01   1.2138500e-01   2.3214882e+00
   8.9000000e-01   6.0570305e-01   8.8004127e-01   6.5244439e-01  -4.0967438e-01   1.3352350e+00   2.7311626e-01
   8.9166667e-01   6.2684802e-01  -1.2441963e+00  -1.0165994e+00  -1.8207750e-01  -3.0346251e-02   1.2138500e-01
   8.9333333e-01   6.4745781e-01  -1.0924650e+00  -1.9269869e+00   4.5519376e-02  -4.0967438e-01  -1.3200619e+00
   8.9500000e-01   6.6742817e-01   9.5590690e-01   6.5244439e-01   7.2831002e-01   3.4898188e-01  -1.0165994e+00
   8.9666667e-01   6.8666200e-01   1.2593694e+00  -3.0346251e-02   5.0071314e-01   4.2484751e-01  -8.6486815e-01
   8.9833333e-01   7.0507048e-01   1.0317725e+00  -2.5794313e-01   2.7311626e-01   5.0071314e-01  -7.8900252e-01
   9.0000000e-01   7.2257403e-01   2.7311626e-01  -3.0346251e-02   1.2138500e-01   9.5590690e-01   4.2484751e-01
   9.0166667e-01   7.3910314e-01   1.9725063e-01   1.5628319e+00   2.7311626e-01  -4.8554001e-01   1.2593694e+00
   9.0333333e-01   7.5457884e-01   5.0071314e-01   8.8004127e-01  -3.3380876e-01  -6.3727127e-01   1.4869663e+00
   9.0500000e-01   7.6894887e-01  -1.0165994e+00  -2.6097776e+00   4.5519376e-02  -2.5794313e-01  -1.0165994e+00
   9.0666667e-01   7.8220580e-01  -6.3727127e-01  -3.2167026e+00   5.7657876e-01  -1.1683307e+00  -2.6856432e+00
   9.0833333e-01   7.9432651e-01   5.0071314e-01  -7.8900252e-01   1.9725063e-01   4.2484751e-01  -5.6140564e-01
   9.1000000e-01   8.0529983e-01   2.7311626e-01   2.7311626e-01  -1.8207750e-01   1.4111007e+00   5.0071314e-01
   9.1166667e-01   8.1512645e-01   4.2484751e-01   1.2138500e-01  -3.3380876e-01   9.5590690e-01   2.7311626e-01
   9.1333333e-01   8.2381870e-01  -7.8900252e-01   2.6249507e+00  -3.0346251e-02   3.4898188e-01   4.5519376e-02
   9.1500000e-01   8.3140006e-01  -7.8900252e-01   2.3214882e+00  -1.8207750e-01   2.7311626e-01   1.7904288e+00
   9.1666667e-01   8.3790472e-01  -9.4073377e-01   2.7311626e-01  -3.3380876e-01  -1.0621188e-01   1.4869663e+00
   9.1833333e-01   8.4337683e-01  -8.6486815e-01  -1.6235244e+00  -7.8900252e-01  -1.8207750e-01  -1.0621188e-01
   9.2000000e-01   8.4786971e-01  -1.3200619e+00  -2.0028525e+00  -1.8207750e-01  -1.0621188e-01  -8.6486815e-01
   9.2166667e-01   8.5144490e-01  -5.6140564e-01  -1.8207750e-01   7.2831002e-01   2.7311626e-01  -4.0967438e-01
   9.2333333e-01   8.5417115e-01   1.2138500e-01  -1.6993900e+00   8.8004127e-01  -4.8554001e-01  -3.0346251e-02
   9.2500000e-01   8.5612334e-01   1.0317725e+00   1.9421600e+00   7.2831002e-01   1.9725063e-01   4.5519376e-02
   9.2666667e-01   8.5738129e-01   1.2593694e+00   2.5490851e+00   1.2138500e-01   2.1697569e+00   5.0071314e-01
   9.2833333e-01   8.5802850e-01   1.4111007e+00   1.4111007e+00  -3.3380876e-01   2.0180257e+00   2.0180257e+00
   9.3000000e-01   8.5815100e-01   8.8004127e-01   1.9725063e-01  -7.1313689e-01  -2.0787182e+00  -1.0621188e-01
   9.3166667e-01   8.5783604e-01   1.9725063e-01  -7.8900252e-01  -9.4073377e-01  -3.0649713e+00  -8.6486815e-01
   9.3333333e-01   8.5717084e-01  -4.8554001e-01  -3.3380876e-01  -4.8554001e-01   5.0071314e-01   1.1076382e+00
   9.3500000e-01   8.5624140e-01  -1.2441963e+00  -1.3200619e+00   7.2831002e-01   2.7311626e-01  -6.3727127e-01
   9.3666667e-01   8.5513131e-01  -1.9269869e+00   1.9725063e-01   5.0071314e-01  -2.0787182e+00  -1.6235244e+00
   9.3833333e-01   8.5392070e-01  -1.8207750e-01   1.2138500e-01   8.8004127e-01  -1.1683307e+00  -4.0967438e-01
   9.4000000e-01   8.5264697e-01  -7.8900252e-01   1.2138500e-01   2.7311626e-01  -1.1683307e+00  -8.6486815e-01
   9.4166667e-01   8.6641658e-01  -1.8207750e-01  -8.6486815e-01  -3.3380876e-01   4.5519376e-02  -1.9269869e+00
   9.4333333e-01   8.6937755e-01   4.2484751e-01  -1.2441963e+00   3.4898188e-01   1.8662944e+00   4.5519376e-02
   9.4500000e-01   8.7237640e-01   1.1835038e+00   2.0938913e+00   2.7311626e-01   8.0417564e-01  -1.3200619e+00
   9.4666667e-01   8.7536221e-01  -6.3727127e-01   1.7145632e+00  -1.8207750e-01  -1.0165994e+00  -9.4073377e-01
   9.4833333e-01   8.7826199e-01   9.5590690e-01   4.2484751e-01  -3.3380876e-01  -1.0165994e+00   1.1076382e+00
   9.5000000e-01   8.8103261e-01  -1.8207750e-01  -7.1313689e-01  -4.8554001e-01   1.3352350e+00   1.7145632e+00
   9.5166667e-01   8.8364303e-01   5.0071314e-01  -2.4580463e+00   1.2138500e-01   1.2593694e+00  -1.0621188e-01
   9.5333333e-01   8.8604788e-01   8.0417564e-01  -7.8900252e-01  -8.6486815e-01   1.3352350e+00   2.0938913e+00
   9.5500000e-01   8.8820526e-01   1.5628319e+00   1.4111007e+00  -9.4073377e-01   1.9421600e+00   3.8388007e+00
   9.5666667e-01   8.9007732e-01   3.4898188e-01   9.5590690e-01   1.2138500e-01   1.9725063e-01  -3.0346251e-02
   9.5833333e-01   8.9163103e-01  -4.0967438e-01  -3.3380876e-01   7.2831002e-01  -1.0924650e+00  -2.1545838e+00
   9.6000000e-01   8.9283874e-01   4.5519376e-02   4.5519376e-02   4.2484751e-01   1.9725063e-01  -9.4073377e-01
   9.6166667e-01   8.9367856e-01  -2.0028525e+00   6.5244439e-01   7.2831002e-01  -2.2304494e+00  -1.9269869e+00
   9.6333333e-01   8.9413488e-01  -5.6140564e-01  -3.0346251e-02   8.8004127e-01  -8.6486815e-01  -1.8207750e-01
   9.6500000e-01   8.9419849e-01  -1.4717932e+00  -1.1683307e+00  -1.0924650e+00   1.2138500e-01   1.4111007e+00
   9.6666667e-01   8.9386677e-01  -5.6140564e-01  -1.3200619e+00  -1.3200619e+00  -3.3380876e-01   1.6386975e+00
   9.6833333e-01   8.9314367e-01   1.9725063e-01  -4.0967438e-01  -3.0346251e-02   1.9725063e-01   6.5244439e-01
   9.7000000e-01   8.9203968e-01  -2.5794313e-01  -2.5794313e-01   4.2484751e-01   1.9725063e-01   4.2484751e-01
   9.7166667e-01   8.9057154e-01   3.4898188e-01  -3.0346251e-02   8.0417564e-01  -1.0621188e-01  -4.8554001e-01
   9.7333333e-01   8.8876191e-01   8.0417564e-01  -1.1683307e+00   1.1835038e+00   5.7657876e-01  -1.3200619e+00
   9.7500000e-01   8.8663896e-01   4.2484751e-01  -2.7615088e+00   6.5244439e-01   1.7145632e+00  -1.0165994e+00
   9.7666667e-01   8.8423582e-01   9.5590690e-01   1.9421600e+00   7.2831002e-01   1.4869663e+00  -1.8207750e-01
   9.7833333e-01   8.8158993e-01   8.8004127e-01   2.7766819e+00  -7.8900252e-01  -1.7752557e+00  -1.0621188e-01
   9.8000000e-01   8.7874230e-01   5.7657876e-01   1.6386975e+00  -1.8207750e-01  -1.7752557e+00  -1.0621188e-01
   9.8166667e-01   8.7573680e-01   4.5519376e-02  -7.1313689e-01  -3.0346251e-02   1.0317725e+00   4.5519376e-02
   9.8333333e-01   8.7261245e-01  -3.3380876e-01  -4.0967438e-01   4.5519376e-02   1.8662944e+00   5.7657876e-01
   9.8500000e-01   8.6938349e-01  -9.4073377e-01  -2.5794313e-01  -6.3727127e-01  -3.0346251e-02  -1.0621188e-01
   9.8666667e-01   8.6613859e-01  -1.0621188e-01   2.2456226e+00  -1.8207750e-01  -1.6235244e+00   4.2484751e-01
   9.8833333e-01   8.6292450e-01  -7.8900252e-01   1.2593694e+00  -7.8900252e-01  -1.3959275e+00   3.4898188e-01
   9.9000000e-01   8.5978622e-01   9.5590690e-01   1.1835038e+00  -1.8207750e-01  -6.3727127e-01  -4.8554001e-01
   9.9166667e-01   8.5676597e-01   4.2484751e-01  -2.5339119e+00   7.2831002e-01   5.0071314e-01  -4.0967438e-01
   9.9333333e-01   8.5390230e-01   1.0317725e+00  -2.6856432e+00   3.4898188e-01   1.4111007e+00   1.2138500e-01
   9.9500000e-01   8.5122929e-01   5.0071314e-01   1.0317725e+00  -4.8554001e-01   3.4898188e-01  -1.8207750e-01
   9.9666667e-01   8.4877572e-01   1.1076382e+00   1.1076382e+00  -3.3380876e-01   4.2484751e-01   5.7657876e-01
   9.9833333e-01   8.4656430e-01  -3.0346251e-02   1.6386975e+00   1.2138500e-01   2.6249507e+00   2.0180257e+00
   1.0000000e+00   8.4461112e-01  -9.4073377e-01  -2.5794313e-01  -4.0967438e-01   1.1076382e+00   5.7657876e-01
   1.0016667e+00   8.4292502e-01   1.2138500e-01  -1.0165994e+00   1.9725063e-01  -4.0967438e-01  -3.0346251e-02
   1.0033333e+00   8.4150720e-01  -5.6140564e-01   1.6386975e+00   3.4898188e-01  -1.3959275e+00  -1.3959275e+00
   1.0050000e+00   8.4035086e-01  -1.0621188e-01   6.5244439e-01   4.5519376e-02  -2.8373744e+00  -1.8511213e+00
   1.0066667e+00   8.3944106e-01  -7.8900252e-01  -2.4580463e+00   1.1076382e+00  -7.1313689e-01  -2.3821807e+00
   1.0083333e+00   8.3875451e-01   4.2484751e-01   5.7657876e-01   5.7657876e-01   1.1076382e+00  -7.8900252e-01
   1.0100000e+00   8.3825978e-01  -4.0967438e-01  -5.6140564e-01  -3.0346251e-02   8.0417564e-01  -1.8207750e-01
   1.0116667e+00   8.3791736e-01  -1.1683307e+00  -2.0787182e+00  -8.6486815e-01   1.7145632e+00   1.8662944e+00
   1.0133333e+00   8.3768005e-01  -7.1313689e-01  -3.3380876e-01  -3.3380876e-01   1.0317725e+00   3.4594726e+00
   1.0150000e+00   8.3749338e-01   1.2138500e-01   1.0317725e+00   1.9725063e-01   2.7311626e-01   2.8525476e+00
   1.0166667e+00   8.3729616e-01   6.5244439e-01   4.5519376e-02  -6.3727127e-01   8.0417564e-01   7.2831002e-01
   1.0183333e+00   8.3702124e-01  -1.8207750e-01   4.2484751e-01  -1.8207750e-01  -1.2441963e+00  -7.1313689e-01
   1.0200000e+00   8.3653737e-01  -3.3380876e-01   2.7766819e+00   1.2138500e-01  -2.3821807e+00  -6.3727127e-01
   1.0216667e+00   8.3580347e-01  -1.0165994e+00   1.1076382e+00   1.9725063e-01  -9.4073377e-01  -2.0787182e+00
   1.0233333e+00   8.3476434e-01  -1.8207750e-01  -1.6235244e+00  -3.3380876e-01  -3.0346251e-02  -4.8554001e-01
   1.0250000e+00   8.3333915e-01   5.0071314e-01  -1.3959275e+00   4.5519376e-02   1.5628319e+00   1.4869663e+00
   1.0266667e+00   8.3144600e-01   1.9725063e-01  -4.8554001e-01   1.9725063e-01   1.1076382e+00   2.2456226e+00
   1.0283333e+00   8.2900312e-01   3.4898188e-01  -3.3380876e-01  -2.5794313e-01   1.5628319e+00  -1.0165994e+00
   1.0300000e+00   8.2593006e-01  -1.0621188e-01   8.0417564e-01  -3.0346251e-02   8.8004127e-01  -2.0028525e+00
   1.0316667e+00   8.2214889e-01  -8.6486815e-01  -2.5794313e-01   4.2484751e-01  -1.6993900e+00  -4.0967438e-01
   1.0333333e+00   8.1758545e-01   3.4898188e-01   1.9725063e-01   1.9725063e-01  -1.0924650e+00  -2.5339119e+00
   1.0350000e+00   8.1217048e-01  -1.8207750e-01  -1.1683307e+00   1.9725063e-01  -4.0967438e-01  -9.4073377e-01
   1.0366667e+00   8.0584079e-01   1.5628319e+00  -2.2304494e+00   4.5519376e-02  -6.3727127e-01   2.2456226e+00
   1.0383333e+00   7.9854027e-01   1.0317725e+00   2.3973538e+00  -3.3380876e-01   4.2484751e-01   2.3214882e+00
   1.0400000e+00   7.9022095e-01   4.5519376e-02   1.3352350e+00  -3.3380876e-01   1.3352350e+00   1.5628319e+00
   1.0416667e+00   7.8084384e-01   5.0071314e-01   5.0071314e-01  -3.3380876e-01  -1.6235244e+00  -1.8511213e+00
   1.0433333e+00   7.7037974e-01  -7.8900252e-01   1.0317725e+00  -4.8554001e-01  -1.6235244e+00  -2.3821807e+00
   1.0450000e+00   7.5880987e-01   9.5590690e-01   1.8662944e+00   4.2484751e-01   4.5519376e-02  -1.9269869e+00
   1.0466667e+00   7.3233293e-01  -2.9132401e+00  -9.4073377e-01  -2.5794313e-01  -7.8900252e-01  -2.0787182e+00
   1.0483333e+00   7.1744448e-01  -1.7752557e+00  -2.0028525e+00   4.5519376e-02   1.2138500e-01  -7.1313689e-01
   1.0500000e+00   7.0148779e-01   5.7657876e-01  -2.7615088e+00   4.5519376e-02  -2.5794313e-01   1.1076382e+00
   1.0516667e+00   6.8450117e-01   1.8662944e+00  -7.1313689e-01   1.9725063e-01   2.5490851e+00   1.7904288e+00
   1.0533333e+00   6.6649924e-01  -1.0621188e-01  -1.4717932e+00   1.2138500e-01   4.5519376e-02   2.7311626e-01
   1.0550000e+00   6.4748718e-01  -9.4073377e-01   4.2484751e-01  -1.8207750e-01   4.2484751e-01   3.4594726e+00
   1.0566667e+00   6.2762338e-01   8.8004127e-01   2.3973538e+00   4.5519376e-02   1.7904288e+00   1.9421600e+00
   1.0583333e+00   6.0699071e-01  -5.6140564e-01   3.6870695e+00  -8.6486815e-01  -3.0649713e+00   6.5244439e-01
   1.0600000e+00   5.8568103e-01  -2.0028525e+00   2.0180257e+00  -3.0346251e-02  -8.6486815e-01  -7.1313689e-01
   1.0616667e+00   5.6379433e-01   1.9725063e-01   1.0317725e+00   5.0071314e-01   2.2456226e+00   3.4898188e-01
   1.0633333e+00   5.4143752e-01   8.8004127e-01  -2.2304494e+00   7.2831002e-01   2.3214882e+00  -1.0924650e+00
   1.0650000e+00   5.1872335e-01  -1.8207750e-01  -4.0512245e+00   2.7311626e-01   4.5519376e-02  -1.7752557e+00
   1.0666667e+00   4.9576903e-01   8.0417564e-01  -1.0621188e-01   7.2831002e-01   1.2593694e+00  -2.2304494e+00
   1.0683333e+00   4.7269489e-01   1.9725063e-01   3.4898188e-01   5.7657876e-01   1.9725063e-01  -2.5794313e-01
   1.0700000e+00   4.4962300e-01   6.5244439e-01   5.0071314e-01  -7.8900252e-01  -3.1408369e+00   4.5519376e-02
   1.0716667e+00   4.2667571e-01   2.5490851e+00   2.6249507e+00  -7.1313689e-01   4.2484751e-01   1.7145632e+00
   1.0733333e+00   4.0397424e-01  -9.4073377e-01   1.0317725e+00  -2.5794313e-01  -6.3727127e-01   4.5519376e-02
   1.0750000e+00   3.8163716e-01   3.4898188e-01   5.0071314e-01   8.0417564e-01   4.5519376e-02   1.9421600e+00
   1.0766667e+00   3.5977906e-01  -4.8554001e-01   4.2484751e-01   4.5519376e-02  -1.0165994e+00  -1.0165994e+00
   1.0783333e+00   3.3850920e-01  -4.8554001e-01  -7.8900252e-01   1.9725063e-01   4.5519376e-02  -5.6140564e-01
   1.0800000e+00   3.1793020e-01  -1.6993900e+00  -1.0924650e+00  -3.0346251e-02  -1.0165994e+00  -3.0346251e-02
   1.0816667e+00   2.9813689e-01   5.0071314e-01   5.0071314e-01   1.2138500e-01  -3.0346251e-02   3.4898188e-01
   1.0833333e+00   2.7921524e-01   1.4869663e+00  -1.9269869e+00  -2.5794313e-01   9.5590690e-01  -5.6140564e-01
   1.0850000e+00   2.6124138e-01   1.7145632e+00  -1.2441963e+00   2.7311626e-01  -4.8554001e-01   4.5519376e-02
   1.0866667e+00   2.4428090e-01  -2.5794313e-01  -1.0924650e+00  -1.8207750e-01   3.4898188e-01  -3.3380876e-01
   1.0883333e+00   2.2838807e-01  -4.8554001e-01   1.9421600e+00   4.5519376e-02   4.5519376e-02   1.2593694e+00
   1.0900000e+00   2.1344883e-01  -1.8207750e-01   2.8525476e+00   1.9725063e-01   5.7657876e-01   5.0071314e-01
   1.0916667e+00   1.9961523e-01  -1.3200619e+00  -1.0924650e+00  -4.8554001e-01   9.5590690e-01  -2.0787182e+00
   1.0933333e+00   1.8693431e-01  -1.0621188e-01  -1.1683307e+00  -4.8554001e-01   2.7311626e-01  -7.1313689e-01
   1.0950000e+00   1.7541628e-01  -1.7752557e+00  -1.0165994e+00   1.2138500e-01   1.2138500e-01   2.9284132e+00
   1.0966667e+00   1.6505979e-01   8.8004127e-01  -1.6235244e+00   2.7311626e-01  -6.3727127e-01   1.8662944e+00
   1.0983333e+00   1.5585237e-01   4.2484751e-01   2.7766819e+00   1.9725063e-01  -7.8900252e-01  -2.3063151e+00
   1.1000000e+00   1.4777083e-01  -1.2441963e+00   1.0317725e+00   4.2484751e-01  -2.5794313e-01   4.5519376e-02
   1.1016667e+00   1.4078185e-01  -1.0924650e+00  -2.3821807e+00  -1.0621188e-01  -1.8207750e-01  -3.3380876e-01
   1.1033333e+00   1.3484271e-01  -1.0621188e-01   1.9725063e-01   1.2138500e-01   8.8004127e-01  -4.0967438e-01
   1.1050000e+00   1.2990212e-01  -3.3380876e-01   3.0801444e+00  -1.8207750e-01   4.5519376e-02   1.9421600e+00
   1.1066667e+00   1.2590114e-01   1.8662944e+00   1.1076382e+00   5.0071314e-01   9.5590690e-01  -3.3380876e-01
   1.1083333e+00   1.2277413e-01  -2.5794313e-01  -9.4073377e-01  -6.3727127e-01   4.5519376e-02  -1.6235244e+00
   1.1100000e+00   1.2044984e-01  -7.1313689e-01   1.1835038e+00   1.9725063e-01   4.5519376e-02   2.3973538e+00
   1.1116667e+00   1.1885254e-01   3.4898188e-01   1.1835038e+00   8.0417564e-01   1.8662944e+00   2.7008163e+00
   1.1133333e+00   1.1790310e-01   1.1835038e+00  -1.6235244e+00   8.0417564e-01  -3.3380876e-01   7.2831002e-01
   1.1150000e+00   1.1752019e-01   4.2484751e-01  -2.9132401e+00   9.5590690e-01  -3.0649713e+00  -3.2925682e+00
   1.1166667e+00   1.1762133e-01  -1.1683307e+00   8.0417564e-01   8.0417564e-01  -1.0165994e+00  -1.6235244e+00
   1.1183333e+00   1.1812414e-01  -6.3727127e-01   3.0801444e+00   5.7657876e-01   2.1697569e+00  -9.4073377e-01
   1.1200000e+00   1.1894726e-01   8.0417564e-01   2.0180257e+00   2.7311626e-01   2.3973538e+00  -1.0924650e+00
   1.1216667e+00   1.2001153e-01   1.9725063e-01   5.0071314e-01  -2.5794313e-01   1.0317725e+00   1.1835038e+00
   1.1233333e+00   1.2124084e-01  -6.3727127e-01  -2.5794313e-01  -2.0787182e+00  -2.0787182e+00   5.7657876e-01
   1.1250000e+00   1.2248103e-01   6.5244439e-01  -1.3959275e+00  -8.6486815e-01  -2.1545838e+00   6.5244439e-01
   1.1266667e+00   1.2362863e-01   2.7311626e-01  -1.0165994e+00   5.0071314e-01   1.2138500e-01  -4.0967438e-01
   1.1283333e+00   1.2473051e-01  -1.0924650e+00  -4.2788214e+00  -5.6140564e-01   1.2593694e+00   1.0317725e+00
   1.1300000e+00   1.2573484e-01   1.2138500e-01  -1.0165994e+00  -6.3727127e-01  -3.3380876e-01   7.2831002e-01
   1.1316667e+00   1.2659692e-01   4.2484751e-01   1.7904288e+00   2.7311626e-01  -7.1313689e-01  -3.0346251e-02
   1.1333333e+00   1.2727939e-01  -6.3727127e-01   4.2181289e+00   4.5519376e-02   6.5244439e-01   4.5519376e-02
   1.1350000e+00   1.2775246e-01   6.5244439e-01   1.9421600e+00  -6.3727127e-01  -3.0346251e-02  -3.0649713e+00
   1.1366667e+00   1.2799399e-01  -1.0621188e-01  -1.0924650e+00   2.7311626e-01  -1.8207750e-01   1.5628319e+00
   1.1383333e+00   1.2798927e-01   5.7657876e-01  -2.0787182e+00   5.0071314e-01  -7.8900252e-01   2.3973538e+00
   1.1400000e+00   1.2773099e-01  -1.5476588e+00  -1.1683307e+00   7.2831002e-01   4.2484751e-01  -4.8554001e-01
   1.1416667e+00   1.2721869e-01  -6.3727127e-01  -7.8900252e-01   3.4898188e-01   5.7657876e-01  -2.0028525e+00
   1.1433333e+00   1.2645854e-01   2.7311626e-01  -1.2441963e+00  -3.0346251e-02  -9.4073377e-01  -8.6486815e-01
   1.1450000e+00   1.2546259e-01  -6.3727127e-01  -7.8900252e-01  -1.8207750e-01  -2.5794313e-01   1.1076382e+00
   1.1466667e+00   1.2424833e-01   1.9725063e-01   1.3352350e+00   4.2484751e-01  -1.0621188e-01   1.2138500e-01
   1.1483333e+00   1.2283782e-01   8.0417564e-01   1.7145632e+00  -3.0346251e-02   6.5244439e-01  -7.8900252e-01
   1.1500000e+00   1.2125706e-01   1.5628319e+00   8.8004127e-01   1.2138500e-01  -4.0967438e-01  -1.6235244e+00
   1.1516667e+00   1.1953512e-01  -5.6140564e-01  -4.8554001e-01  -4.0967438e-01  -2.5794313e-01  -1.3200619e+00
   1.1533333e+00   1.1770338e-01  -1.8207750e-01  -3.0346251e-02  -1.0924650e+00   1.2593694e+00   1.3352350e+00
   1.1550000e+00   1.1579462e-01  -1.0621188e-01   1.0317725e+00  -8.6486815e-01   6.5244439e-01   5.1285164e+00
   1.1566667e+00   1.1384231e-01   2.7311626e-01  -2.5794313e-01   3.4898188e-01   2.0180257e+00   1.8662944e+00
   1.1583333e+00   9.8009620e-02  -9.4073377e-01  -2.0028525e+00   1.2138500e-01  -2.5794313e-01  -2.2304494e+00
   1.1600000e+00   9.6946736e-02   7.2831002e-01   1.6386975e+00   1.2138500e-01  -4.5064182e+00  -3.0649713e+00
   1.1616667e+00   9.5796127e-02   1.6386975e+00   1.2138500e-01   1.3352350e+00  -7.8900252e-01  -1.8511213e+00
   1.1633333e+00   9.4575223e-02   4.2484751e-01  -4.3546870e+00  -1.8207750e-01  -1.1683307e+00  -1.2441963e+00
   1.1650000e+00   9.3302726e-02  -1.4717932e+00  -9.4073377e-01   1.9725063e-01   1.0317725e+00   5.7657876e-01
   1.1666667e+00   9.1998199e-02   4.2484751e-01   4.7491882e+00   5.7657876e-01   4.7491882e+00   1.7904288e+00
   1.1683333e+00   9.0681630e-02  -1.0165994e+00   1.6386975e+00   4.5519376e-02   1.7145632e+00   1.7145632e+00
   1.1700000e+00   8.9333155e-02  -1.6993900e+00  -7.8900252e-01   1.9725063e-01  -4.2788214e+00  -4.0967438e-01
   1.1716667e+00   8.7772529e-02  -1.0165994e+00  -7.8900252e-01  -6.3727127e-01  -4.4305526e+00  -1.3959275e+00
   1.1733333e+00   8.6260303e-02  -1.4717932e+00  -1.0165994e+00  -1.1683307e+00  -7.8900252e-01   4.2484751e-01
   1.1750000e+00   8.4818468e-02   5.0071314e-01  -1.7752557e+00  -4.8554001e-01   4.0663976e+00   5.0071314e-01
   1.1766667e+00   2.0533590e-01   1.7904288e+00  -4.0967438e-01  -6.3727127e-01   4.2939945e+00   3.3836070e+00
   1.1783333e+00   2.1322587e-01  -1.3959275e+00   3.2318757e+00  -3.3380876e-01   1.9725063e-01   5.1285164e+00
   1.1800000e+00   2.2112392e-01  -6.3727127e-01  -7.1313689e-01  -1.0621188e-01  -2.3821807e+00  -2.5339119e+00
   1.1816667e+00   2.2902489e-01   7.2831002e-01  -3.8994932e+00   5.7657876e-01  -1.6235244e+00  -4.6581495e+00
   1.1833333e+00   2.3692819e-01   1.7904288e+00   3.4898188e-01   8.8004127e-01  -1.8207750e-01  -2.9891057e+00
   1.1850000e+00   2.4483790e-01   1.8662944e+00   2.7766819e+00   1.4869663e+00   2.7766819e+00  -1.3200619e+00
   1.1866667e+00   2.5276266e-01   1.6386975e+00   1.3352350e+00   5.0071314e-01   2.7008163e+00   1.4869663e+00
   1.1883333e+00   2.6062339e-01   2.7766819e+00   2.1697569e+00   1.2138500e-01   1.6386975e+00   2.6249507e+00
   1.1900000e+00   2.6841441e-01   1.2593694e+00   1.0317725e+00  -6.3727127e-01  -2.9132401e+00  -1.0165994e+00
   1.1916667e+00   2.7628548e-01   1.3352350e+00  -7.1313689e-01  -7.1313689e-01  -1.0165994e+00  -1.5476588e+00
   1.1933333e+00   2.8426409e-01   4.5519376e-02   1.1835038e+00  -5.6140564e-01   1.0317725e+00   1.1076382e+00
   1.1950000e+00   2.9238048e-01   8.0417564e-01   1.7904288e+00  -2.5794313e-01  -9.4073377e-01   4.2939945e+00
   1.1966667e+00   3.0066705e-01   6.5244439e-01  -4.0967438e-01   1.2138500e-01  -2.6856432e+00  -3.0346251e-02
   1.1983333e+00   3.0915780e-01   6.5244439e-01  -9.4073377e-01  -3.0346251e-02  -4.8554001e-01  -3.2925682e+00
   1.2000000e+00   3.1788769e-01   1.2138500e-01  -2.5339119e+00  -1.0621188e-01   1.2138500e-01  -1.0165994e+00
   1.2016667e+00   3.2689202e-01   2.7311626e-01  -2.6097776e+00   1.9725063e-01  -5.6140564e-01  -1.3200619e+00
   1.2033333e+00   3.3620562e-01  -1.0924650e+00   1.9725063e-01  -3.0346251e-02   4.2484751e-01  -1.2441963e+00
   1.2050000e+00   3.4586224e-01  -1.1683307e+00   5.0071314e-01   7.2831002e-01   2.0180257e+00   1.9725063e-01
   1.2066667e+00   3.5589376e-01  -1.5476588e+00   1.3352350e+00   2.7311626e-01   2.4732194e+00   2.2456226e+00
   1.2083333e+00   3.6632946e-01  -2.5339119e+00   1.8662944e+00   3.4898188e-01   1.5628319e+00   2.8525476e+00
   1.2100000e+00   3.7719539e-01  -9.4073377e-01  -1.6235244e+00  -3.0346251e-02  -1.8511213e+00   1.2138500e-01
   1.2116667e+00   3.8851365e-01  -2.3063151e+00  -4.6581495e+00   1.2138500e-01  -1.2441963e+00  -6.3727127e-01
   1.2133333e+00   4.0030175e-01  -1.1683307e+00   2.7311626e-01   3.4898188e-01   1.1076382e+00  -6.3727127e-01
   1.2150000e+00   4.1257208e-01   2.7311626e-01   3.1560101e+00  -3.0346251e-02   6.5244439e-01  -1.8207750e-01
   1.2166667e+00   4.2533139e-01  -9.4073377e-01   1.1835038e+00  -1.8207750e-01  -8.6486815e-01   5.7657876e-01
   1.2183333e+00   4.3858035e-01  -2.0787182e+00  -1.6235244e+00  -3.0346251e-02   1.2138500e-01   3.4898188e-01
   1.2200000e+00   4.5231325e-01  -1.8511213e+00  -2.2304494e+00  -4.0967438e-01   5.7657876e-01  -1.0621188e-01
   1.2216667e+00   4.6651773e-01  -1.3200619e+00   4.2484751e-01   2.7311626e-01   2.7311626e-01   2.7311626e-01
   1.2233333e+00   4.8117462e-01  -2.5794313e-01   1.7904288e+00  -3.0346251e-02  -1.2441963e+00   1.9725063e-01
   1.2250000e+00   4.9608919e-01  -8.6486815e-01   9.5590690e-01  -3.3380876e-01  -2.0028525e+00  -3.0346251e-02
   1.2266667e+00   5.1140722e-01  -7.1313689e-01  -7.8900252e-01  -3.3380876e-01  -1.2441963e+00   1.9725063e-01
   1.2283333e+00   5.2709165e-01  -1.8207750e-01  -4.8554001e-01  -4.0967438e-01  -3.3380876e-01  -5.6140564e-01
   1.2300000e+00   5.4309886e-01   1.4869663e+00   1.7145632e+00   4.5519376e-02   1.3352350e+00  -4.8554001e-01
   1.2316667e+00   5.5937911e-01   2.5490851e+00   1.5628319e+00   5.0071314e-01   1.4869663e+00   1.2138500e-01
   1.2333333e+00   5.7587698e-01   1.4111007e+00   3.4898188e-01   4.2484751e-01   2.1697569e+00   8.0417564e-01
   1.2350000e+00   5.9253211e-01   1.3352350e+00  -4.8554001e-01  -1.0621188e-01   1.5628319e+00  -3.0346251e-02
   1.2366667e+00   6.0927977e-01   1.1076382e+00  -3.2167026e+00  -1.0621188e-01  -1.4717932e+00  -1.0924650e+00
   1.2383333e+00   6.2605178e-01  -1.0621188e-01   6.5244439e-01  -1.0621188e-01  -1.6235244e+00   2.7311626e-01
   1.2400000e+00   6.4277721e-01   6.5244439e-01  -3.0346251e-02  -3.0346251e-02  -5.6140564e-01   1.1835038e+00
   1.2416667e+00   6.5938344e-01  -3.0346251e-02  -2.1545838e+00  -7.1313689e-01   2.7311626e-01   1.9421600e+00
   1.2433333e+00   6.7579689e-01   1.3352350e+00   2.5490851e+00   4.5519376e-02  -6.3727127e-01  -2.0028525e+00
   1.2450000e+00   6.9194415e-01   3.4898188e-01   2.8525476e+00   5.0071314e-01   1.0317725e+00  -2.0028525e+00
   1.2466667e+00   7.0775282e-01   7.2831002e-01   1.8662944e+00   2.7311626e-01   3.4898188e-01   1.9725063e-01
   1.2483333e+00   7.2315247e-01  -4.8554001e-01   1.3352350e+00  -2.5794313e-01  -1.0621188e-01   4.2484751e-01
   1.2500000e+00   7.3807557e-01  -3.0346251e-02   4.5519376e-02  -3.0346251e-02   1.4869663e+00   9.5590690e-01
   1.2516667e+00   7.5245833e-01   6.5244439e-01  -3.3380876e-01  -3.0346251e-02   8.8004127e-01   5.0071314e-01
   1.2533333e+00   7.6624152e-01   6.5244439e-01  -1.6993900e+00  -4.0967438e-01  -1.2441963e+00  -1.8207750e-01
   1.2550000e+00   7.7937124e-01  -1.8207750e-01  -7.8900252e-01   4.5519376e-02  -9.4073377e-01   1.9725063e-01
   1.2566667e+00   7.9179954e-01  -5.6140564e-01  -9.4073377e-01  -2.5794313e-01  -7.8900252e-01   3.4898188e-01
   1.2583333e+00   8.0348503e-01  -1.3200619e+00  -7.8900252e-01   1.9725063e-01  -1.0621188e-01   4.5519376e-02
   1.2600000e+00   8.1434052e-01  -4.0967438e-01   8.0417564e-01   1.9725063e-01   3.4898188e-01  -7.1313689e-01
   1.2616667e+00   8.2435164e-01   1.1076382e+00   1.5628319e+00   4.5519376e-02   2.3973538e+00   4.5519376e-02
   1.2633333e+00   8.3353981e-01   1.0317725e+00  -9.4073377e-01   5.7657876e-01   2.5490851e+00   1.9725063e-01
   1.2650000e+00   8.4189507e-01   3.4898188e-01  -1.1683307e+00  -6.3727127e-01   4.2484751e-01   7.2831002e-01
   1.2666667e+00   8.4941544e-01  -1.1683307e+00  -1.0621188e-01  -3.0346251e-02  -1.4717932e+00  -7.8900252e-01
   1.2683333e+00   8.5610674e-01  -1.1683307e+00   5.0071314e-01   3.4898188e-01  -2.3063151e+00  -2.5794313e-01
   1.2700000e+00   8.6198241e-01  -8.6486815e-01   4.2484751e-01  -1.8207750e-01  -2.0787182e+00  -1.6235244e+00
   1.2716667e+00   8.6706326e-01  -1.0924650e+00   1.5628319e+00  -7.8900252e-01  -6.3727127e-01  -1.7752557e+00
   1.2733333e+00   8.7137699e-01  -3.0346251e-02   3.4898188e-01  -4.0967438e-01  -3.3380876e-01  -6.3727127e-01
   1.2750000e+00   8.7495773e-01  -1.8207750e-01   2.7311626e-01  -2.5794313e-01   4.2484751e-01   2.8525476e+00
   1.2766667e+00   8.7784544e-01   5.7657876e-01   1.2593694e+00  -4.0967438e-01  -1.8207750e-01   5.0071314e-01
   1.2783333e+00   8.8008524e-01  -2.5794313e-01  -7.1313689e-01   8.8004127e-01  -7.1313689e-01  -2.6097776e+00
   1.2800000e+00   8.8172668e-01   1.2593694e+00  -1.0621188e-01   1.2593694e+00   1.1076382e+00  -6.3727127e-01
   1.2816667e+00   8.8282295e-01  -7.1313689e-01  -2.5339119e+00   5.0071314e-01   1.2138500e-01   5.0071314e-01
   1.2833333e+00   8.8343008e-01  -2.5794313e-01  -1.8207750e-01   3.4898188e-01   1.3352350e+00   1.5628319e+00
   1.2850000e+00   8.8360610e-01  -3.3380876e-01   9.5590690e-01   1.9725063e-01   1.1835038e+00   6.5244439e-01
   1.2866667e+00   8.8341016e-01  -1.6235244e+00  -1.7752557e+00   1.2138500e-01  -3.3380876e-01  -3.0346251e-02
   1.2883333e+00   8.8290170e-01  -4.0967438e-01  -1.8207750e-01   2.7311626e-01   2.7311626e-01   4.2484751e-01
   1.2900000e+00   8.8213962e-01   9.5590690e-01  -1.0165994e+00  -4.8554001e-01   1.0317725e+00  -1.8207750e-01
   1.2916667e+00   8.8118148e-01   5.7657876e-01  -1.0621188e-01  -2.5794313e-01   2.7311626e-01  -3.3380876e-01
   1.2933333e+00   8.8008276e-01  -1.0621188e-01   4.7491882e+00  -4.8554001e-01  -6.3727127e-01  -7.8900252e-01
   1.2950000e+00   8.7888557e-01   2.7311626e-01   8.0417564e-01  -1.0924650e+00  -1.3200619e+00   1.6386975e+00
   1.2966667e+00   8.7758437e-01   1.7145632e+00   8.8004127e-01   4.2484751e-01  -1.0621188e-01  -3.0346251e-02
   1.2983333e+00   8.7628719e-01   5.0071314e-01  -1.6993900e+00   6.5244439e-01   7.2831002e-01  -2.1545838e+00
   1.3000000e+00   8.7503625e-01   1.2138500e-01  -1.0165994e+00   2.7311626e-01  -4.0967438e-01  -5.6140564e-01
   1.3016667e+00   8.7386908e-01  -1.8511213e+00  -7.8900252e-01  -1.8207750e-01  -5.6140564e-01   1.2593694e+00
   1.3033333e+00   8.7281819e-01   4.5519376e-02  -3.3380876e-01  -4.8554001e-01  -3.0346251e-02   1.4111007e+00
   1.3050000e+00   8.7191085e-01   8.0417564e-01   1.1835038e+00  -4.8554001e-01  -4.0967438e-01  -3.0346251e-02
   1.3066667e+00   8.7116898e-01   4.2484751e-01   2.4732194e+00   1.2138500e-01   1.4869663e+00  -9.4073377e-01
   1.3083333e+00   8.7060909e-01   8.0417564e-01   1.6386975e+00   3.4898188e-01   4.5519376e-02  -4.0967438e-01
   1.3100000e+00   8.7024231e-01  -7.1313689e-01  -7.8900252e-01   3.4898188e-01  -2.0787182e+00  -4.0967438e-01
   1.3116667e+00   8.7007452e-01   8.8004127e-01  -1.6235244e+00   4.2484751e-01   1.1835038e+00   1.3352350e+00
   1.3133333e+00   8.7010656e-01  -3.0346251e-02  -3.2925682e+00   5.0071314e-01  -5.6140564e-01   1.1076382e+00
   1.3150000e+00   8.7033452e-01  -3.3380876e-01  -2.7615088e+00   3.4898188e-01  -1.6993900e+00  -2.7615088e+00
   1.3166667e+00   8.7075003e-01  -3.0346251e-02   2.1697569e+00   1.2138500e-01   3.4898188e-01  -2.1545838e+00
   1.3183333e+00   8.7134071e-01   8.0417564e-01   1.9421600e+00  -2.5794313e-01   1.3352350e+00   3.4898188e-01
   1.3200000e+00   8.7209061e-01  -5.6140564e-01   1.1835038e+00  -3.3380876e-01   1.2593694e+00   2.5490851e+00
   1.3216667e+00   8.7298065e-01  -3.0346251e-02   7.2831002e-01  -6.3727127e-01   1.3352350e+00   1.7904288e+00
   1.3233333e+00   8.7398922e-01  -1.4717932e+00  -1.8207750e-01  -6.3727127e-01  -3.3380876e-01   2.1697569e+00
   1.3250000e+00   8.7509267e-01  -1.1683307e+00   2.7311626e-01   1.2138500e-01  -7.8900252e-01  -4.8554001e-01
   1.3266667e+00   8.7626587e-01   3.4898188e-01  -1.9269869e+00   4.2484751e-01   7.2831002e-01  -1.6993900e+00
   1.3283333e+00   8.7748277e-01   2.3214882e+00   4.5519376e-02   5.7657876e-01  -1.0621188e-01  -4.8554001e-01
   1.3300000e+00   8.7871699e-01   5.7657876e-01   1.8662944e+00  -3.0346251e-02  -2.5339119e+00   1.9725063e-01
   1.3316667e+00   8.7988776e-01   1.1076382e+00   4.5519376e-02   1.9725063e-01  -1.8207750e-01   1.1835038e+00
   1.3333333e+00   8.8099913e-01  -1.8207750e-01  -2.3821807e+00   4.5519376e-02   4.5519376e-02  -7.1313689e-01
   1.3350000e+00   8.8204933e-01  -7.8900252e-01  -1.0924650e+00   5.0071314e-01   1.2593694e+00  -1.2441963e+00
   1.3366667e+00   8.8301720e-01   5.7657876e-01  -5.6140564e-01  -3.3380876e-01   1.2138500e-01  -1.5476588e+00
   1.3383333e+00   8.8388380e-01   5.0071314e-01  -5.6140564e-01  -8.6486815e-01  -4.8554001e-01  -3.2167026e+00
   1.3400000e+00   8.8463270e-01   4.2484751e-01   7.2831002e-01  -3.3380876e-01   5.0071314e-01  -3.3380876e-01
   1.3416667e+00   8.8525030e-01  -3.0346251e-02   1.1076382e+00  -2.5794313e-01  -2.3063151e+00   8.0417564e-01
   1.3433333e+00   8.8572597e-01  -1.1683307e+00   1.0317725e+00   1.2138500e-01   1.9421600e+00   1.6386975e+00
   1.3450000e+00   8.8605228e-01  -1.1683307e+00  -6.3727127e-01  -1.8207750e-01  -2.1545838e+00  -2.3821807e+00
   1.3466667e+00   8.8622502e-01  -8.6486815e-01  -7.8900252e-01   1.1076382e+00  -9.4073377e-01   2.0180257e+00
   1.3483333e+00   8.8624323e-01   5.7657876e-01  -1.6235244e+00   1.2593694e+00   3.6870695e+00   9.5590690e-01
   1.3500000e+00   8.8610913e-01  -2.5794313e-01   4.5519376e-02  -3.3380876e-01   1.9725063e-01  -2.6097776e+00
   1.3516667e+00   8.8582805e-01   5.0071314e-01   3.4898188e-01  -7.1313689e-01  -3.0346251e-02   3.3836070e+00
   1.3533333e+00   8.8540824e-01   1.5628319e+00   8.0417564e-01   2.7311626e-01   3.1560101e+00   3.3836070e+00
   1.3550000e+00   8.8486062e-01   1.1835038e+00   1.9725063e-01   4.5519376e-02   2.3973538e+00   1.1076382e+00
   1.3566667e+00   8.8419854e-01   5.7657876e-01   9.5590690e-01   1.2138500e-01  -2.3821807e+00  -1.4717932e+00
   1.3583333e+00   8.8343748e-01  -1.2441963e+00  -1.2441963e+00  -3.0346251e-02   1.4869663e+00   8.8004127e-01
   1.3600000e+00   8.8259468e-01  -1.5476588e+00   1.2138500e-01  -1.8207750e-01  -1.6993900e+00   3.4898188e-01
   1.3616667e+00   8.8168877e-01   5.7657876e-01   7.2831002e-01   1.2138500e-01  -1.0924650e+00   3.4898188e-01
   1.3633333e+00   8.8073937e-01   6.5244439e-01   1.2593694e+00   1.2138500e-01  -1.8207750e-01  -2.5339119e+00
   1.3650000e+00   8.7976675e-01  -5.6140564e-01   8.8004127e-01  -7.1313689e-01  -2.1545838e+00  -1.8207750e-01
   1.3666667e+00   8.7876862e-01   5.0071314e-01   5.7657876e-01   4.5519376e-02   2.7766819e+00   2.8525476e+00
   1.3683333e+00   8.7772794e-01  -1.8207750e-01  -1.0621188e-01  -2.5794313e-01   5.0071314e-01   4.5519376e-02
   1.3700000e+00   8.7672043e-01   1.8662944e+00  -1.4717932e+00   4.5519376e-02  -1.5476588e+00  -1.3959275e+00
   1.3716667e+00   8.7576635e-01   1.4869663e+00   2.7311626e-01   2.7311626e-01  -5.6140564e-01  -2.3063151e+00
   1.3733333e+00   8.7488483e-01  -3.3380876e-01  -4.0967438e-01   1.2138500e-01  -1.5476588e+00   1.8662944e+00
   1.3750000e+00   8.7409352e-01  -1.2441963e+00   5.7657876e-01   4.2484751e-01   1.3352350e+00   2.1697569e+00
   1.3766667e+00   8.7340830e-01  -1.3200619e+00   1.1076382e+00   4.2484751e-01   5.0071314e-01  -2.7615088e+00
   1.3783333e+00   8.7284294e-01  -1.8511213e+00   9.5590690e-01   1.9725063e-01   1.2593694e+00  -4.5064182e+00
   1.3800000e+00   8.7240891e-01  -3.0346251e-02  -3.0346251e-02  -3.3380876e-01  -2.7615088e+00  -1.3959275e+00
   1.3816667e+00   8.7211513e-01   1.2593694e+00  -1.0165994e+00  -2.5794313e-01  -3.8236276e+00  -1.3200619e+00
   1.3833333e+00   8.7196779e-01   1.6386975e+00  -1.6993900e+00  -1.0621188e-01   2.7008163e+00   6.4940977e+00
   1.3850000e+00   8.7197025e-01   6.5244439e-01  -2.3821807e+00   4.2484751e-01   2.3214882e+00   2.7766819e+00
   1.3866667e+00   8.7212294e-01  -1.5476588e+00  -6.3727127e-01   1.9725063e-01   1.0317725e+00  -1.0621188e-01
   1.3883333e+00   8.7242333e-01   1.9725063e-01  -2.2304494e+00   1.9725063e-01  -1.0924650e+00   1.4111007e+00
   1.3900000e+00   8.7286596e-01   5.7657876e-01  -7.1313689e-01  -6.3727127e-01   2.0180257e+00   1.9725063e-01
   1.3916667e+00   8.7344246e-01   1.0317725e+00  -2.9891057e+00  -4.8554001e-01  -1.1683307e+00  -2.3821807e+00
   1.3933333e+00   8.7414170e-01   1.6386975e+00   4.2484751e-01   6.5244439e-01  -1.0924650e+00  -2.6856432e+00
   1.3950000e+00   8.7494989e-01  -1.3200619e+00   4.5974570e+00   5.0071314e-01  -1.0621188e-01   2.0938913e+00
   1.3966667e+00   8.7585081e-01  -5.6140564e-01   3.3077413e+00  -7.8900252e-01  -3.0346251e-02   5.0071314e-01
   1.3983333e+00   8.7682604e-01  -1.6235244e+00   1.3352350e+00  -7.8900252e-01   4.2484751e-01   1.2138500e-01
   1.4000000e+00   8.7785521e-01  -6.3727127e-01   1.1076382e+00  -2.5794313e-01   1.0317725e+00   1.7145632e+00
   1.4016667e+00   8.7891629e-01  -2.5794313e-01   3.4898188e-01   8.8004127e-01   4.2484751e-01   3.4898188e-01
   1.4033333e+00   8.7990645e-01   1.7904288e+00  -5.6140564e-01   2.7311626e-01  -1.0165994e+00  -2.2304494e+00
   1.4050000e+00   8.8086200e-01   1.4111007e+00   1.1076382e+00   2.7311626e-01  -6.3727127e-01  -2.9132401e+00
   1.4066667e+00   8.8177252e-01  -3.0346251e-02   1.1835038e+00  -1.8207750e-01   2.0180257e+00  -2.3821807e+00
   1.4083333e+00   8.8261490e-01  -9.4073377e-01  -1.1683307e+00   2.7311626e-01   8.8004127e-01   3.1560101e+00
   1.4100000e+00   8.8336650e-01   3.4898188e-01  -6.3727127e-01   1.2138500e-01  -4.0967438e-01   3.2318757e+00
   1.4116667e+00   8.8400535e-01  -1.8511213e+00  -7.1313689e-01  -2.5794313e-01  -1.6993900e+00  -2.7615088e+00
   1.4133333e+00   8.8451064e-01   5.0071314e-01  -1.6993900e+00   1.0317725e+00  -1.1683307e+00   2.7311626e-01
   1.4150000e+00   8.8486290e-01   3.4898188e-01  -4.0967438e-01   8.8004127e-01  -3.3380876e-01   1.1076382e+00
   1.4166667e+00   8.8504440e-01  -5.6140564e-01   5.0071314e-01   3.4898188e-01   1.9725063e-01   8.8004127e-01
   1.4183333e+00   8.8503931e-01  -5.6140564e-01  -3.0346251e-02  -2.5794313e-01  -4.0967438e-01  -2.3821807e+00
   1.4200000e+00   8.8483391e-01   1.1835038e+00  -1.7752557e+00   4.5519376e-02  -1.0924650e+00  -1.7752557e+00
   1.4216667e+00   8.8441689e-01  -2.5339119e+00  -3.3380876e-01  -4.0967438e-01  -1.3200619e+00   4.2939945e+00
   1.4233333e+00   8.8377934e-01   5.0071314e-01   2.3214882e+00  -1.0621188e-01   4.5519376e-02   2.7311626e-01
   1.4250000e+00   8.8291493e-01  -3.3380876e-01   1.9421600e+00  -3.3380876e-01  -6.3727127e-01  -2.0787182e+00
   1.4266667e+00   8.8181995e-01   8.0417564e-01   1.0317725e+00   4.2484751e-01   5.7657876e-01  -6.3727127e-01
   1.4283333e+00   8.8049327e-01   7.2831002e-01  -1.9269869e+00   1.9725063e-01   1.9421600e+00  -1.9269869e+00
   1.4300000e+00   8.7893636e-01   2.2456226e+00  -3.0346251e-02   2.7311626e-01   1.7145632e+00   8.8004127e-01
   1.4316667e+00   8.7715313e-01   1.5628319e+00   5.0071314e-01  -3.0346251e-02  -7.8900252e-01   2.7311626e-01
   1.4333333e+00   8.7514990e-01  -3.3380876e-01  -1.0924650e+00  -7.8900252e-01   2.7311626e-01   5.7657876e-01
   1.4350000e+00   8.7293512e-01   4.5519376e-02  -2.9132401e+00  -2.5794313e-01  -1.1683307e+00   2.7311626e-01
   1.4366667e+00   8.7051928e-01  -1.0924650e+00  -3.0346251e-02  -6.3727127e-01  -1.4717932e+00  -4.8554001e-01
   1.4383333e+00   8.6786649e-01   1.0317725e+00   2.3973538e+00  -4.8554001e-01  -5.6140564e-01   5.0071314e-01
   1.4400000e+00   8.6496792e-01  -1.0924650e+00  -2.5794313e-01  -6.3727127e-01  -8.6486815e-01   1.7904288e+00
   1.4416667e+00   8.6190163e-01   7.2831002e-01   1.1835038e+00   6.5244439e-01   2.4732194e+00   1.1835038e+00
   1.4433333e+00   8.5868586e-01  -2.9891057e+00   1.4111007e+00  -3.3380876e-01   1.0317725e+00   8.8004127e-01
   1.4450000e+00   8.5533980e-01  -9.4073377e-01  -1.0621188e-01   4.5519376e-02   1.7145632e+00   1.9421600e+00
   1.4466667e+00   8.5188319e-01  -1.3200619e+00   1.2138500e-01  -1.8207750e-01  -1.8511213e+00  -7.1313689e-01
   1.4483333e+00   8.4833589e-01  -1.8511213e+00  -1.1683307e+00   4.2484751e-01  -7.1313689e-01  -2.8373744e+00
   1.4500000e+00   8.4471759e-01   1.2593694e+00  -2.3063151e+00   6.5244439e-01  -3.0346251e-02  -9.4073377e-01
   1.4516667e+00   8.4104724e-01   2.7008163e+00   2.7311626e-01   8.8004127e-01   5.7657876e-01   7.2831002e-01
   1.4533333e+00   8.3734282e-01   1.4111007e+00   8.0417564e-01  -1.8207750e-01  -5.6140564e-01  -2.6097776e+00
   1.4550000e+00   8.3362076e-01  -1.8207750e-01  -1.1683307e+00   5.7657876e-01  -9.4073377e-01  -3.8994932e+00
   1.4566667e+00   8.2989575e-01  -8.6486815e-01   4.5519376e-02   2.7311626e-01  -1.6235244e+00   1.1835038e+00
   1.4583333e+00   8.2618019e-01   3.4898188e-01  -4.0967438e-01  -6.3727127e-01  -4.8554001e-01   2.7008163e+00
   1.4600000e+00   8.2248405e-01   2.3973538e+00   2.6249507e+00   1.2138500e-01   1.9421600e+00   2.7311626e-01
   1.4616667e+00   8.1881443e-01   1.0317725e+00   2.0180257e+00  -2.5794313e-01   1.1835038e+00   1.1076382e+00
   1.4633333e+00   8.1517543e-01   7.2831002e-01  -1.8207750e-01   5.7657876e-01  -1.8207750e-01   1.1835038e+00
   1.4650000e+00   8.1156787e-01   4.5519376e-02  -7.8900252e-01  -1.0621188e-01  -5.6140564e-01  -4.8554001e-01
   1.4666667e+00   8.0798923e-01  -9.4073377e-01   2.0180257e+00  -3.0346251e-02   8.0417564e-01   5.7657876e-01
   1.4683333e+00   8.0443349e-01  -1.9269869e+00  -6.3727127e-01  -7.8900252e-01  -2.5794313e-01  -1.8207750e-01
   1.4700000e+00   8.0089116e-01  -1.1683307e+00   1.9725063e-01  -2.5794313e-01  -1.3959275e+00  -1.2441963e+00
   1.4716667e+00   7.9734935e-01  -1.0924650e+00  -9.4073377e-01   4.5519376e-02  -1.0621188e-01  -1.8511213e+00
   1.4733333e+00   7.9379180e-01  -2.5794313e-01  -1.4717932e+00   4.5519376e-02   1.9725063e-01  -3.8236276e+00
   1.4750000e+00   7.9004076e-01  -3.0346251e-02   7.2831002e-01   5.0071314e-01   1.1835038e+00   2.7766819e+00
   1.4766667e+00   7.8621938e-01  -1.8511213e+00   1.2138500e-01  -1.8207750e-01   1.0317725e+00   4.1422632e+00
   1.4783333e+00   7.8230607e-01   5.0071314e-01   1.9725063e-01   4.5519376e-02  -1.8207750e-01   1.7904288e+00
   1.4800000e+00   7.7827766e-01   1.3352350e+00  -8.6486815e-01  -4.0967438e-01  -1.7752557e+00  -1.6993900e+00
   1.4816667e+00   7.7410965e-01   5.7657876e-01  -1.0621188e-01   1.2138500e-01  -6.3727127e-01  -4.0967438e-01
   1.4833333e+00   7.6977675e-01   1.2138500e-01   1.1835038e+00   2.7311626e-01   1.7145632e+00  -1.6235244e+00
   1.4850000e+00   7.6525315e-01   5.7657876e-01  -2.5794313e-01  -1.0621188e-01  -4.0967438e-01  -6.8582527e+00
   1.4866667e+00   7.6051301e-01  -1.0621188e-01  -7.8900252e-01  -1.8207750e-01  -1.6235244e+00  -1.8207750e-01
   1.4883333e+00   7.5553092e-01  -7.8900252e-01  -1.1683307e+00   1.2138500e-01  -2.5794313e-01   2.6249507e+00
   1.4900000e+00   7.5028230e-01   4.2484751e-01  -3.7477620e+00  -3.0346251e-02   4.2484751e-01   1.9421600e+00
   1.4916667e+00   7.4474378e-01  -7.8900252e-01  -8.9066246e+00   5.7657876e-01   5.7657876e-01  -3.0346251e-02
   1.4933333e+00   3.4066044e-01   1.7145632e+00  -1.0621188e-01   4.2484751e-01  -1.0165994e+00   1.2138500e-01
   1.4950000e+00   3.4290126e-01   9.5590690e-01   7.4044852e+00   6.5244439e-01   3.0801444e+00   1.1835038e+00
   1.4966667e+00   3.4533589e-01  -1.1683307e+00   4.3698601e+00  -3.3380876e-01   1.2138500e-01  -2.1545838e+00
   1.4983333e+00   3.4795949e-01  -1.8207750e-01   9.5590690e-01  -6.3727127e-01  -1.7752557e+00  -1.8207750e-01
   1.5000000e+00   3.5076466e-01   5.7657876e-01   2.5490851e+00   2.7311626e-01  -7.8900252e-01   3.3077413e+00
   1.5016667e+00   3.5374157e-01  -1.0621188e-01   1.4111007e+00  -4.0967438e-01  -8.6486815e-01   1.4111007e+00
   1.5033333e+00   3.5687810e-01   1.2138500e-01   1.1835038e+00   4.5519376e-02   1.9725063e-01  -1.0621188e-01
   1.5050000e+00   3.6016001e-01  -1.8207750e-01   1.9725063e-01   5.0071314e-01   1.7904288e+00  -7.8900252e-01
   1.5066667e+00   3.6327074e-01   4.2484751e-01  -5.6140564e-01   1.1835038e+00   1.8662944e+00  -1.0621188e-01
   1.5083333e+00   3.6649762e-01  -2.3821807e+00  -3.2167026e+00  -2.5794313e-01  -2.8373744e+00  -1.0924650e+00
   1.5100000e+00   3.6982623e-01  -3.3380876e-01  -4.2788214e+00   4.2484751e-01  -1.2441963e+00  -9.4073377e-01
   1.5116667e+00   3.7324118e-01  -1.0165994e+00  -2.6856432e+00  -1.0621188e-01   1.2138500e-01  -2.5794313e-01
   1.5133333e+00   3.7672648e-01   5.0071314e-01   8.8004127e-01  -4.8554001e-01   1.7904288e+00   2.0938913e+00
   1.5150000e+00   3.8026588e-01   9.5590690e-01   3.0042788e+00  -1.0165994e+00  -4.8554001e-01  -1.5476588e+00
   1.5166667e+00   3.8384337e-01   3.4898188e-01   2.7311626e-01  -4.8554001e-01  -5.6140564e-01  -1.4717932e+00
   1.5183333e+00   3.8744345e-01   6.5244439e-01  -1.8511213e+00  -4.0967438e-01  -1.1683307e+00  -3.3380876e-01
   1.5200000e+00   3.9105168e-01   3.4898188e-01   2.3214882e+00   4.2484751e-01   1.1835038e+00   3.3077413e+00
   1.5216667e+00   3.9465494e-01   2.7311626e-01   3.2318757e+00  -4.8554001e-01   2.7008163e+00   3.4594726e+00
   1.5233333e+00   3.9824187e-01   4.5519376e-02   3.1560101e+00  -1.0621188e-01   9.5590690e-01   2.4732194e+00
   1.5250000e+00   4.0180318e-01  -1.4717932e+00   5.0071314e-01  -1.8207750e-01  -2.3063151e+00  -1.6235244e+00
   1.5266667e+00   4.0533197e-01   5.7657876e-01   9.5590690e-01   1.1835038e+00  -5.6140564e-01  -2.3063151e+00
   1.5283333e+00   4.0882396e-01   2.7766819e+00  -1.4717932e+00   4.5519376e-02   1.4111007e+00   1.2138500e-01
   1.5300000e+00   4.1227772e-01   1.0317725e+00  -1.0165994e+00  -7.1313689e-01  -2.5794313e-01   8.8004127e-01
   1.5316667e+00   4.1569484e-01  -2.5794313e-01   7.2831002e-01  -3.0346251e-02  -5.6140564e-01   2.7311626e-01
   1.5333333e+00   4.1908001e-01   4.5519376e-02  -1.0165994e+00   1.9725063e-01   2.7311626e-01  -2.3821807e+00
   1.5350000e+00   4.2244105e-01   1.0317725e+00  -4.8554001e-01   3.4898188e-01  -8.6486815e-01   3.6112038e+00
   1.5366667e+00   4.2578893e-01  -2.5794313e-01  -1.0165994e+00   4.2484751e-01  -1.0165994e+00  -2.2304494e+00
   1.5383333e+00   4.2913768e-01   5.0071314e-01   1.9725063e-01   3.4898188e-01  -1.0924650e+00  -3.2925682e+00
   1.5400000e+00   4.3250425e-01  -1.3200619e+00  -1.8511213e+00   6.5244439e-01   1.1076382e+00  -1.8207750e-01
   1.5416667e+00   4.3573629e-01   6.5244439e-01  -1.5476588e+00  -3.0346251e-02   6.5244439e-01   1.1076382e+00
   1.5433333e+00   4.3890157e-01   1.2138500e-01  -9.4073377e-01  -3.3380876e-01   4.2484751e-01  -3.3380876e-01
   1.5450000e+00   4.4215805e-01   5.7657876e-01   5.7657876e-01   7.2831002e-01   1.0317725e+00   1.1076382e+00
   1.5466667e+00   4.4553651e-01  -1.1683307e+00  -1.7752557e+00  -3.0346251e-02   8.0417564e-01   2.7311626e-01
   1.5483333e+00   4.4906912e-01  -1.8207750e-01  -1.0924650e+00   5.0071314e-01   1.3352350e+00   1.5628319e+00
   1.5500000e+00   4.5278909e-01   1.9725063e-01   6.5244439e-01  -7.8900252e-01   1.1835038e+00   5.0071314e-01
   1.5516667e+00   4.5673007e-01   1.4869663e+00   1.9725063e-01   1.2593694e+00  -5.6140564e-01  -1.2441963e+00
   1.5533333e+00   4.6092578e-01   3.4898188e-01   1.7904288e+00   7.2831002e-01  -1.3200619e+00  -1.4717932e+00
   1.5550000e+00   4.6540939e-01  -5.6140564e-01  -7.8900252e-01   3.4898188e-01  -1.6235244e+00  -2.6097776e+00
   1.5566667e+00   4.7021305e-01  -1.8207750e-01  -4.8554001e-01   1.2138500e-01  -1.0924650e+00   4.5519376e-02
   1.5583333e+00   4.7536728e-01  -1.2441963e+00  -1.2441963e+00  -1.8207750e-01  -4.0967438e-01   1.1076382e+00
   1.5600000e+00   4.8090053e-01   3.4898188e-01  -2.2304494e+00  -4.0967438e-01  -1.8207750e-01  -4.8554001e-01
   1.5616667e+00   4.8683849e-01  -3.0346251e-02   1.9421600e+00  -3.3380876e-01   5.0071314e-01   1.7145632e+00
   1.5633333e+00   4.9320373e-01   8.0417564e-01   4.4457257e+00  -5.6140564e-01  -3.0346251e-02   2.3214882e+00
   1.5650000e+00   5.0001512e-01  -1.0165994e+00   1.7904288e+00  -3.3380876e-01  -4.8554001e-01  -8.6486815e-01
   1.5666667e+00   5.0728740e-01   4.5519376e-02   1.1076382e+00  -1.0621188e-01   9.5590690e-01   6.5244439e-01
   1.5683333e+00   5.1503077e-01   1.2138500e-01   1.8662944e+00  -1.0621188e-01   7.2831002e-01   9.5590690e-01
   1.5700000e+00   5.2325057e-01  -8.6486815e-01  -1.5476588e+00  -1.0165994e+00  -4.8554001e-01   1.7145632e+00
   1.5716667e+00   5.3194693e-01   1.4111007e+00   1.9725063e-01   1.0317725e+00   3.7629351e+00   1.2593694e+00
   1.5733333e+00   5.4111461e-01  -1.0165994e+00   3.4898188e-01   1.7904288e+00   3.6112038e+00  -6.3727127e-01
   1.5750000e+00   5.5074281e-01  -1.9269869e+00  -1.4717932e+00  -3.0346251e-02  -1.4717932e+00  -1.6235244e+00
   1.5766667e+00   5.6077236e-01   5.0071314e-01   1.9725063e-01   4.5519376e-02  -2.3063151e+00   1.1835038e+00
   1.5783333e+00   5.7096838e-01   9.5590690e-01  -1.1683307e+00  -3.3380876e-01  -1.7752557e+00   5.0071314e-01
   1.5800000e+00   5.8156413e-01  -1.0165994e+00  -1.1683307e+00   6.5244439e-01  -9.4073377e-01  -1.6235244e+00
   1.5816667e+00   5.9253152e-01  -1.0924650e+00   1.2138500e-01  -3.0346251e-02  -4.0967438e-01  -2.0028525e+00
   1.5833333e+00   6.0383737e-01   1.5628319e+00   1.4869663e+00   9.5590690e-01  -3.3380876e-01  -2.6856432e+00
   1.5850000e+00   6.1544385e-01   8.0417564e-01   8.0417564e-01  -6.3727127e-01   6.5244439e-01   2.4732194e+00
   1.5866667e+00   6.2730882e-01  -1.0924650e+00  -7.1313689e-01  -2.6097776e+00  -4.8554001e-01   3.1560101e+00
   1.5883333e+00   6.3938641e-01  -1.8207750e-01  -4.0967438e-01  -7.8900252e-01  -6.3727127e-01  -3.0346251e-02
   1.5900000e+00   6.5162745e-01  -3.0346251e-02  -1.0165994e+00   2.7311626e-01  -4.8554001e-01  -1.7752557e+00
   1.5916667e+00   6.6398011e-01   3.4898188e-01  -2.3063151e+00   1.1835038e+00   4.2484751e-01  -1.2441963e+00
   1.5933333e+00   6.7639053e-01  -5.6140564e-01  -1.1683307e+00   1.0317725e+00   1.3352350e+00  -6.3727127e-01
   1.5950000e+00   6.8880340e-01   1.9725063e-01  -1.3959275e+00   6.5244439e-01  -5.6140564e-01  -7.1313689e-01
   1.5966667e+00   7.1341239e-01   3.4898188e-01   1.1076382e+00   1.1076382e+00  -8.6486815e-01  -1.0924650e+00
   1.5983333e+00   7.2549691e-01   8.0417564e-01  -1.0621188e-01   8.8004127e-01   8.0417564e-01  -1.5476588e+00
   1.6000000e+00   7.3736203e-01   8.0417564e-01   1.2593694e+00  -1.8207750e-01   1.8662944e+00   1.9421600e+00
   1.6016667e+00   7.4895533e-01   5.7657876e-01   2.9284132e+00  -4.8554001e-01  -1.2441963e+00   1.7145632e+00
   1.6033333e+00   7.6022692e-01   8.8004127e-01  -7.8900252e-01  -7.8900252e-01  -2.0787182e+00   1.7145632e+00
   1.6050000e+00   7.7112986e-01   1.1835038e+00  -2.5794313e-01  -1.8207750e-01  -6.3727127e-01  -1.0924650e+00
   1.6066667e+00   7.8162076e-01  -1.1683307e+00  -1.8207750e-01   2.7311626e-01   1.9725063e-01  -2.2304494e+00
   1.6083333e+00   7.9166018e-01  -5.6140564e-01   1.2593694e+00  -1.0621188e-01   1.2138500e-01  -1.8207750e-01
   1.6100000e+00   8.0121305e-01  -8.6486815e-01  -3.3380876e-01  -7.8900252e-01   2.7311626e-01   5.7657876e-01
   1.6116667e+00   8.1004407e-01  -3.3380876e-01  -1.8511213e+00  -8.6486815e-01  -1.0621188e-01  -1.8207750e-01
   1.6133333e+00   8.1825226e-01   5.0071314e-01  -7.1313689e-01   4.5519376e-02   1.4869663e+00   5.0071314e-01
   1.6150000e+00   8.2590359e-01   1.0317725e+00  -7.8900252e-01  -3.0346251e-02   1.8662944e+00   1.0317725e+00
   1.6166667e+00   8.3298758e-01   4.5519376e-02  -2.5794313e-01  -1.8207750e-01  -4.0967438e-01  -1.7752557e+00
   1.6183333e+00   8.3949911e-01  -7.1313689e-01   9.5590690e-01  -2.5794313e-01  -4.0967438e-01   1.3352350e+00
   1.6200000e+00   8.4543830e-01  -3.3380876e-01   3.4898188e-01   6.5244439e-01   4.2484751e-01   1.1076382e+00
   1.6216667e+00   8.5081055e-01  -8.6486815e-01   5.0071314e-01  -1.8207750e-01   1.0317725e+00   9.5590690e-01
   1.6233333e+00   8.5562620e-01  -6.3727127e-01  -7.8900252e-01   1.9725063e-01  -2.0028525e+00  -4.8554001e-01
   1.6250000e+00   8.5990035e-01  -7.8900252e-01   2.1697569e+00  -4.8554001e-01  -2.3821807e+00  -1.0924650e+00
   1.6266667e+00   8.6365248e-01   3.4898188e-01   1.3352350e+00  -3.0346251e-02  -1.0165994e+00   2.7311626e-01
   1.6283333e+00   8.6690614e-01  -2.5794313e-01  -1.8207750e-01   4.2484751e-01   2.7311626e-01  -4.8554001e-01
   1.6300000e+00   8.6968842e-01  -3.0346251e-02  -6.3727127e-01   5.7657876e-01   7.2831002e-01  -4.0967438e-01
   1.6316667e+00   8.7202951e-01   2.2456226e+00  -1.8207750e-01   3.4898188e-01   9.5590690e-01   5.0071314e-01
   1.6333333e+00   8.7396216e-01   5.0071314e-01   1.2138500e-01   4.5519376e-02   4.2484751e-01   4.5519376e-02
   1.6350000e+00   8.7552113e-01   1.9725063e-01  -6.3727127e-01   3.4898188e-01   1.6386975e+00   1.0317725e+00
   1.6366667e+00   8.7674263e-01   1.3352350e+00  -4.8554001e-01   3.4898188e-01   2.2456226e+00   1.4111007e+00
   1.6383333e+00   8.7766372e-01  -2.5794313e-01   4.5519376e-02   5.7657876e-01  -2.5794313e-01  -8.6486815e-01
   1.6400000e+00   8.7832171e-01   9.5590690e-01  -1.7752557e+00   4.2484751e-01  -4.0967438e-01  -4.0967438e-01
   1.6416667e+00   8.7875369e-01  -1.8207750e-01  -8.6486815e-01   4.5519376e-02   4.5519376e-02  -4.0967438e-01
   1.6433333e+00   8.7899587e-01   3.4898188e-01   1.1835038e+00  -2.5794313e-01   3.4898188e-01   9.5590690e-01
   1.6450000e+00   8.7908317e-01   8.0417564e-01   1.7904288e+00  -4.8554001e-01  -3.0346251e-02   9.5590690e-01
   1.6466667e+00   8.7897290e-01  -9.4073377e-01   1.7904288e+00  -1.0165994e+00  -3.3380876e-01  -7.1313689e-01
   1.6483333e+00   8.7858070e-01  -3.0346251e-02   2.1697569e+00   3.4898188e-01  -2.5794313e-01  -1.0621188e-01
   1.6500000e+00   8.7812676e-01  -2.0787182e+00   1.3352350e+00   9.5590690e-01  -2.5794313e-01  -1.4717932e+00
   1.6516667e+00   8.7764099e-01  -1.6235244e+00  -1.4717932e+00   4.2484751e-01  -8.6486815e-01  -1.4717932e+00
   1.6533333e+00   8.7715030e-01   2.7311626e-01  -1.8207750e-01   1.9725063e-01  -3.3380876e-01  -6.3727127e-01
   1.6550000e+00   8.7667854e-01   9.5590690e-01  -2.5794313e-01  -1.8207750e-01   3.4898188e-01  -3.3380876e-01
   1.6566667e+00   8.7624622e-01  -2.5794313e-01   1.2138500e-01  -7.8900252e-01   3.4898188e-01  -2.5794313e-01
   1.6583333e+00   8.7587058e-01  -3.0346251e-02  -3.3380876e-01  -1.8207750e-01   3.4898188e-01   5.0071314e-01
   1.6600000e+00   8.7556549e-01  -2.5794313e-01  -7.1313689e-01  -4.8554001e-01  -6.3727127e-01   1.9725063e-01
   1.6616667e+00   8.7534150e-01   1.1835038e+00  -7.1313689e-01  -1.0621188e-01   1.9725063e-01   1.2593694e+00
   1.6633333e+00   8.7520595e-01   1.1076382e+00  -4.0967438e-01  -3.0346251e-02   5.0071314e-01   4.2484751e-01
   1.6650000e+00   8.7516305e-01   5.0071314e-01  -3.0346251e-02  -4.8554001e-01  -7.8900252e-01  -2.5794313e-01
   1.6666667e+00   8.7521415e-01  -7.1313689e-01   1.2138500e-01  -3.3380876e-01  -1.6993900e+00   1.9725063e-01
   1.6683333e+00   8.7535782e-01  -5.6140564e-01  -1.6235244e+00   1.9725063e-01  -1.0924650e+00  -4.8554001e-01
   1.6700000e+00   8.7559020e-01  -1.1683307e+00  -3.1408369e+00   4.2484751e-01  -1.0621188e-01  -5.6140564e-01
   1.6716667e+00   8.7590519e-01  -3.3380876e-01  -4.8554001e-01   6.5244439e-01   3.4898188e-01   6.5244439e-01
   1.6733333e+00   8.7629477e-01  -1.3959275e+00  -4.8554001e-01  -1.8207750e-01  -2.5794313e-01   5.0071314e-01
   1.6750000e+00   8.7674929e-01  -1.7752557e+00   9.5590690e-01  -3.3380876e-01   4.5519376e-02   3.4898188e-01
   1.6766667e+00   8.7725776e-01   9.5590690e-01   2.0180257e+00   3.4898188e-01  -3.3380876e-01  -8.6486815e-01
   1.6783333e+00   8.7780817e-01   6.5244439e-01   1.5628319e+00  -3.0346251e-02  -1.0621188e-01  -1.0165994e+00
   1.6800000e+00   8.7838779e-01   1.9725063e-01  -2.5794313e-01   1.9725063e-01  -6.3727127e-01  -1.8207750e-01
   1.6816667e+00   8.7898348e-01   2.7311626e-01  -3.0346251e-02  -3.3380876e-01  -1.8207750e-01   1.1076382e+00
   1.6833333e+00   8.7938645e-01   6.5244439e-01  -1.8207750e-01  -8.6486815e-01  -3.0346251e-02  -4.8554001e-01
   1.6850000e+00   8.7974061e-01  -3.3380876e-01  -1.3200619e+00   3.4898188e-01   2.0180257e+00  -3.3380876e-01
   1.6866667e+00   8.8006919e-01   7.2831002e-01   1.1835038e+00   1.9725063e-01   2.0938913e+00   2.3214882e+00
   1.6883333e+00   8.8036450e-01   4.2484751e-01   1.8662944e+00  -3.0346251e-02   1.2593694e+00   4.2484751e-01
   1.6900000e+00   8.8062001e-01  -3.3380876e-01  -1.8207750e-01   1.9725063e-01   4.2484751e-01  -4.0967438e-01
   1.6916667e+00   8.8083056e-01   2.7311626e-01   4.5519376e-02   1.2138500e-01   1.2138500e-01  -2.5794313e-01
   1.6933333e+00   8.8099241e-01   8.8004127e-01   5.0071314e-01   8.0417564e-01  -7.1313689e-01  -1.3200619e+00
   1.6950000e+00   8.8110326e-01  -2.5794313e-01  -7.1313689e-01   5.0071314e-01  -1.8207750e-01   4.2484751e-01
   1.6966667e+00   8.8116238e-01  -4.8554001e-01   5.7657876e-01  -1.0621188e-01  -1.8207750e-01   4.5519376e-02
   1.6983333e+00   8.8117044e-01   8.8004127e-01   1.4111007e+00  -3.3380876e-01  -1.0165994e+00  -4.0967438e-01
   1.7000000e+00   8.8112952e-01   9.5590690e-01  -3.3380876e-01  -3.0346251e-02  -7.8900252e-01  -2.2304494e+00
   1.7016667e+00   8.8104300e-01   1.2138500e-01  -8.6486815e-01   1.9725063e-01   1.9725063e-01  -5.6140564e-01
   1.7033333e+00   8.8091539e-01  -8.6486815e-01   8.0417564e-01  -3.0346251e-02  -1.0621188e-01   7.2831002e-01
   1.7050000e+00   8.8075218e-01  -5.6140564e-01   1.1076382e+00   6.5244439e-01   8.0417564e-01   1.1076382e+00
   1.7066667e+00   8.8055969e-01  -1.0165994e+00   1.6386975e+00  -4.0967438e-01   1.2138500e-01   5.7657876e-01
   1.7083333e+00   8.8034474e-01  -2.5794313e-01  -3.3380876e-01  -1.0621188e-01  -6.3727127e-01   2.7311626e-01
   1.7100000e+00   8.8011458e-01   1.0317725e+00  -4.8554001e-01   3.4898188e-01  -9.4073377e-01   3.4898188e-01
   1.7116667e+00   8.7987658e-01   2.7311626e-01  -4.0967438e-01  -1.0621188e-01  -3.0346251e-02  -8.6486815e-01
   1.7133333e+00   8.7963798e-01  -4.8554001e-01  -5.6140564e-01  -1.8207750e-01   5.7657876e-01   1.0317725e+00
   1.7150000e+00   8.7940579e-01  -1.0165994e+00  -1.5476588e+00  -3.3380876e-01  -3.0346251e-02   1.5628319e+00
   1.7166667e+00   8.7918644e-01   4.5519376e-02  -4.8554001e-01   4.2484751e-01   1.9725063e-01  -1.8207750e-01
   1.7183333e+00   8.7889538e-01  -1.8207750e-01  -7.8900252e-01   5.7657876e-01   5.0071314e-01  -1.6993900e+00
   1.7200000e+00   8.7850058e-01  -1.0621188e-01   4.2484751e-01   1.2138500e-01  -2.5794313e-01  -1.6235244e+00
   1.7216667e+00   8.7812668e-01   3.4898188e-01  -1.8207750e-01   5.0071314e-01   6.5244439e-01  -6.3727127e-01
   1.7233333e+00   8.7778064e-01   1.4111007e+00  -3.9753588e+00  -1.8207750e-01   5.7657876e-01  -1.0621188e-01
   1.7250000e+00   8.7746871e-01   2.7311626e-01  -1.8511213e+00  -1.8207750e-01   4.2484751e-01   3.4898188e-01
   1.7266667e+00   8.7719632e-01  -1.9269869e+00   1.7904288e+00  -3.3380876e-01  -4.8554001e-01   5.7657876e-01
   1.7283333e+00   8.7696801e-01  -2.5794313e-01   2.1697569e+00  -2.5794313e-01   3.4898188e-01   5.7657876e-01
   1.7300000e+00   8.7678738e-01   1.2138500e-01   2.0180257e+00  -1.8207750e-01   2.7311626e-01   3.4898188e-01
   1.7316667e+00   8.7665709e-01  -1.0621188e-01   1.2138500e-01  -3.0346251e-02  -1.0621188e-01   2.7311626e-01
   1.7333333e+00   8.7657880e-01  -3.3380876e-01  -1.8207750e-01  -1.8207750e-01  -6.3727127e-01   5.0071314e-01
   1.7350000e+00   8.7655318e-01   4.2484751e-01  -8.6486815e-01  -4.0967438e-01  -5.6140564e-01   1.2138500e-01
   1.7366667e+00   8.7657995e-01  -1.0924650e+00   1.9421600e+00  -1.8207750e-01  -3.3380876e-01  -1.0621188e-01
   1.7383333e+00   8.7665789e-01   2.7311626e-01   1.5628319e+00   4.2484751e-01  -6.3727127e-01  -1.0621188e-01
   1.7400000e+00   8.7678489e-01  -2.5794313e-01   1.3352350e+00   1.9725063e-01  -1.0621188e-01  -1.1683307e+00
   1.7416667e+00   8.7695799e-01   1.9725063e-01  -7.1313689e-01   3.4898188e-01   2.7311626e-01  -1.0924650e+00
   1.7433333e+00   8.7717347e-01   5.0071314e-01  -1.0924650e+00   1.2138500e-01   1.9725063e-01  -3.3380876e-01
   1.7450000e+00   8.7742690e-01   1.1076382e+00  -1.8207750e-01  -1.0621188e-01   6.5244439e-01   1.9725063e-01
   1.7466667e+00   8.7771321e-01   5.0071314e-01   3.4898188e-01  -5.6140564e-01   1.2138500e-01  -3.3380876e-01
   1.7483333e+00   8.7802680e-01  -3.0346251e-02  -8.6486815e-01  -4.0967438e-01   3.4898188e-01   8.8004127e-01
   1.7500000e+00   8.7836162e-01  -4.8554001e-01  -9.4073377e-01  -3.3380876e-01   2.7311626e-01   2.0180257e+00
   1.7516667e+00   8.7871128e-01  -5.6140564e-01  -2.3063151e+00   4.5519376e-02  -1.8207750e-01  -2.5794313e-01
   1.7533333e+00   8.7906912e-01  -1.3200619e+00  -4.0967438e-01   3.4898188e-01  -1.0621188e-01  -1.0924650e+00
   1.7550000e+00   8.7921893e-01  -7.8900252e-01   2.0180257e+00   4.5519376e-02  -8.6486815e-01  -1.8207750e-01
   1.7566667e+00   8.7935440e-01  -3.0346251e-02   2.0180257e+00  -1.8207750e-01  -5.6140564e-01  -3.0346251e-02
   1.7583333e+00   8.7947265e-01   4.5519376e-02   7.2831002e-01  -1.0621188e-01   1.0317725e+00   6.5244439e-01
   1.7600000e+00   8.7957136e-01  -5.6140564e-01  -5.6140564e-01   4.2484751e-01   1.1076382e+00   6.5244439e-01
   1.7616667e+00   8.7970447e-01   7.2831002e-01  -1.9269869e+00  -3.0346251e-02  -1.0165994e+00  -5.6140564e-01
