# Supplementary material for: Detecting Nasal Vowels in Speech Interfaces Based on Surface Electromyography
Source: PLoS One. 2015 Jun 12;10(6):e0127040. doi: 10.1371/journal.pone.0127040 (PMC4466523; doi:10.1371/journal.pone.0127040)
Supplement: S1 Data — (ZIP) [file pone.0127040.s001.zip › PLosOneData/aligned/CM/CM-vnp-in-r2-ALIGNED.txt]

   0.0000000e+00   9.0185164e-01   5.0071314e-01  -4.0967438e-01  -3.0346251e-02   1.4111007e+00  -7.8900252e-01
   1.6666667e-03   8.9710316e-01  -1.3200619e+00  -8.6486815e-01  -4.8554001e-01  -5.6140564e-01   1.2138500e-01
   3.3333333e-03   8.9215072e-01  -7.8900252e-01  -2.3821807e+00  -5.6140564e-01  -3.0346251e-02  -1.8511213e+00
   5.0000000e-03   8.8697029e-01  -1.3200619e+00  -4.2029557e+00   1.2138500e-01   4.2484751e-01   7.2831002e-01
   6.6666667e-03   8.8153537e-01   1.1076382e+00  -1.4717932e+00   3.4898188e-01   1.9725063e-01   1.2138500e-01
   8.3333333e-03   8.7581720e-01   2.7311626e-01   7.2831002e-01   1.2138500e-01  -1.6235244e+00  -9.4073377e-01
   1.0000000e-02   8.6978497e-01  -1.2441963e+00   3.4594726e+00  -3.0346251e-02  -4.0967438e-01  -1.8207750e-01
   1.1666667e-02   8.6340609e-01  -1.8207750e-01   1.9421600e+00  -3.0346251e-02  -2.5794313e-01   2.7311626e-01
   1.3333333e-02   8.5654768e-01   4.5519376e-02   2.6249507e+00  -1.8207750e-01   1.2138500e-01   5.0071314e-01
   1.5000000e-02   8.4921625e-01   2.1697569e+00   3.0042788e+00   2.7311626e-01   8.8004127e-01   4.2484751e-01
   1.6666667e-02   8.4145625e-01   1.0317725e+00   2.0938913e+00  -1.8207750e-01  -1.0621188e-01   2.7311626e-01
   1.8333333e-02   8.3323270e-01   2.0180257e+00   2.7311626e-01   5.0071314e-01   2.0938913e+00  -7.1313689e-01
   2.0000000e-02   8.2451014e-01   1.9725063e-01  -9.4073377e-01  -5.6140564e-01  -4.0967438e-01  -7.8900252e-01
   2.1666667e-02   8.1525319e-01  -1.3200619e+00  -2.0787182e+00  -3.3380876e-01  -1.5476588e+00   5.0071314e-01
   2.3333333e-02   8.0542720e-01   4.5519376e-02  -7.1313689e-01   2.7311626e-01   1.1076382e+00   1.5628319e+00
   2.5000000e-02   7.9499890e-01  -1.0924650e+00   4.2484751e-01  -4.8554001e-01  -5.6140564e-01   1.4111007e+00
   2.6666667e-02   7.8393707e-01  -4.8554001e-01  -2.5794313e-01  -7.1313689e-01  -1.0924650e+00   1.6386975e+00
   2.8333333e-02   7.7221330e-01   6.5244439e-01  -1.8207750e-01  -6.3727127e-01  -1.3959275e+00  -1.0621188e-01
   3.0000000e-02   7.5980264e-01  -1.0621188e-01   3.4898188e-01  -1.0621188e-01  -1.5476588e+00  -2.7615088e+00
   3.1666667e-02   7.4668430e-01   1.2138500e-01   3.4898188e-01   5.0071314e-01   1.0317725e+00  -2.6097776e+00
   3.3333333e-02   7.3284235e-01  -1.1683307e+00   6.5244439e-01   5.0071314e-01   1.9725063e-01   1.7145632e+00
   3.5000000e-02   7.1826631e-01  -4.8554001e-01  -1.1683307e+00   8.8004127e-01   1.4869663e+00   2.7311626e-01
   3.6666667e-02   7.0295180e-01   1.3352350e+00  -1.1683307e+00   7.2831002e-01   2.3973538e+00   1.2138500e-01
   3.8333333e-02   6.8690106e-01   9.5590690e-01  -2.5794313e-01  -1.0621188e-01   1.1076382e+00   1.4111007e+00
   4.0000000e-02   6.7012338e-01   1.1835038e+00  -2.5794313e-01  -3.0346251e-02   8.8004127e-01  -8.6486815e-01
   4.1666667e-02   6.5263557e-01  -3.0346251e-02  -5.6140564e-01  -2.5794313e-01   8.0417564e-01  -2.7615088e+00
   4.3333333e-02   6.3446221e-01  -4.8554001e-01  -5.6140564e-01  -5.6140564e-01  -1.0924650e+00   8.8004127e-01
   4.5000000e-02   6.1563591e-01  -3.3380876e-01   3.4898188e-01   1.2138500e-01  -1.3959275e+00   1.3352350e+00
   4.6666667e-02   5.9619745e-01   2.7311626e-01  -1.2441963e+00  -1.8207750e-01  -2.3063151e+00   4.2484751e-01
   4.8333333e-02   5.7617151e-01   1.2593694e+00  -1.0621188e-01   5.7657876e-01  -8.6486815e-01  -1.8207750e-01
   5.0000000e-02   5.5550619e-01   1.9725063e-01  -4.0967438e-01   3.4898188e-01   1.1076382e+00  -2.3063151e+00
   5.1666667e-02   5.3442271e-01  -7.8900252e-01  -4.8554001e-01   5.7657876e-01   8.0417564e-01   1.6386975e+00
   5.3333333e-02   5.1299498e-01  -1.0165994e+00   2.2456226e+00   1.2138500e-01   3.4898188e-01   1.1835038e+00
   5.5000000e-02   4.9130337e-01   4.2484751e-01   2.4732194e+00  -4.8554001e-01  -4.0967438e-01   4.5519376e-02
   5.6666667e-02   4.6943429e-01   1.0317725e+00   1.3352350e+00   7.2831002e-01   1.9725063e-01  -4.8554001e-01
   5.8333333e-02   4.4747968e-01  -6.3727127e-01   4.5519376e-02   8.0417564e-01  -7.1313689e-01  -1.1683307e+00
   6.0000000e-02   4.2553643e-01   1.3352350e+00   8.8004127e-01  -1.0621188e-01  -7.8900252e-01  -1.2441963e+00
   6.1666667e-02   4.0370578e-01   1.9725063e-01  -7.8900252e-01  -1.1683307e+00  -1.7752557e+00  -6.3727127e-01
   6.3333333e-02   3.8209250e-01  -4.8554001e-01  -8.6486815e-01  -4.8554001e-01   8.0417564e-01   5.7657876e-01
   6.5000000e-02   3.6080424e-01  -1.0165994e+00  -1.7752557e+00  -1.0621188e-01   1.7904288e+00   1.4111007e+00
   6.6666667e-02   3.3995064e-01  -8.6486815e-01  -3.3380876e-01   1.2138500e-01  -1.8207750e-01  -2.5794313e-01
   6.8333333e-02   3.1964244e-01  -1.0621188e-01   1.8662944e+00   2.7311626e-01   3.4898188e-01   1.2138500e-01
   7.0000000e-02   2.9999059e-01   1.7145632e+00   8.0417564e-01  -1.0621188e-01  -1.6993900e+00  -6.3727127e-01
   7.1666667e-02   2.8110538e-01   2.3973538e+00  -2.1545838e+00  -2.5794313e-01   4.5519376e-02  -3.3380876e-01
   7.3333333e-02   2.6309534e-01  -2.5794313e-01   1.9421600e+00   2.7311626e-01   3.2318757e+00  -6.3727127e-01
   7.5000000e-02   2.4606639e-01  -2.5794313e-01   2.7008163e+00  -3.0346251e-02   3.4594726e+00   7.2831002e-01
   7.6666667e-02   2.3012082e-01   2.7311626e-01   6.5244439e-01   1.2138500e-01   9.5590690e-01   2.5490851e+00
   7.8333333e-02   2.1535639e-01  -1.5476588e+00  -1.6993900e+00  -4.8554001e-01  -2.8373744e+00   1.9725063e-01
   8.0000000e-02   2.0186532e-01  -8.6486815e-01  -6.3727127e-01   4.5519376e-02  -1.1683307e+00  -3.0346251e-02
   8.1666667e-02   1.8973352e-01  -7.1313689e-01  -1.8207750e-01   4.5519376e-02   1.9725063e-01  -1.1683307e+00
   8.3333333e-02   1.7903962e-01  -4.8554001e-01  -7.1313689e-01  -1.0621188e-01   5.7657876e-01  -1.0621188e-01
   8.5000000e-02   1.6973724e-01  -2.1545838e+00   5.0071314e-01  -5.6140564e-01  -4.0967438e-01   1.7145632e+00
   8.6666667e-02   1.6197750e-01  -1.6235244e+00  -6.3727127e-01  -1.8207750e-01  -1.3200619e+00   2.3214882e+00
   8.8333333e-02   1.5586437e-01  -1.0621188e-01  -1.1683307e+00   5.7657876e-01  -2.5794313e-01   1.0317725e+00
   9.0000000e-02   1.5144136e-01   1.1835038e+00   1.9725063e-01   1.4869663e+00   1.9725063e-01  -1.4717932e+00
   9.1666667e-02   1.4874076e-01   1.9725063e-01   1.6386975e+00   7.2831002e-01  -1.2441963e+00  -3.8994932e+00
   9.3333333e-02   1.4778346e-01   2.0180257e+00   7.2831002e-01  -7.1313689e-01  -1.0165994e+00  -2.0787182e+00
   9.5000000e-02   1.4857874e-01   8.0417564e-01  -4.8554001e-01  -3.0346251e-02   2.7311626e-01  -1.0924650e+00
   9.6666667e-02   1.5112417e-01   6.5244439e-01  -1.0924650e+00  -1.0621188e-01   2.5490851e+00   1.6386975e+00
   9.8333333e-02   1.5540571e-01  -6.3727127e-01  -3.3380876e-01  -9.4073377e-01  -9.4073377e-01   1.3352350e+00
   1.0000000e-01   1.6139789e-01  -1.4717932e+00   7.2831002e-01   1.2138500e-01  -3.0649713e+00   1.1835038e+00
   1.0166667e-01   1.6906409e-01  -1.4717932e+00   4.2484751e-01   6.5244439e-01  -1.9269869e+00  -1.3200619e+00
   1.0333333e-01   1.7835695e-01   1.1835038e+00  -2.5794313e-01   3.4898188e-01  -1.8207750e-01  -2.0028525e+00
   1.0500000e-01   1.8921883e-01   1.9421600e+00  -4.0967438e-01   3.4898188e-01   2.5490851e+00  -7.8900252e-01
   1.0666667e-01   2.0158245e-01   1.5628319e+00   5.0071314e-01   1.9725063e-01   3.4594726e+00  -1.1683307e+00
   1.0833333e-01   2.1537154e-01   9.5590690e-01   1.2138500e-01  -3.0346251e-02   2.7766819e+00   2.1697569e+00
   1.1000000e-01   2.3050160e-01   4.2484751e-01  -8.6486815e-01   3.4898188e-01   4.5519376e-02   4.9009195e+00
   1.1166667e-01   2.4688071e-01   1.9725063e-01  -4.8554001e-01   1.9725063e-01  -2.3063151e+00   7.2831002e-01
   1.1333333e-01   2.6441040e-01   5.7657876e-01  -4.8554001e-01  -1.0621188e-01  -3.5201651e+00  -3.2925682e+00
   1.1500000e-01   2.8298656e-01   4.2484751e-01   1.0317725e+00  -1.0621188e-01  -1.2441963e+00  -2.3821807e+00
   1.1666667e-01   3.0250044e-01  -2.6856432e+00  -1.6993900e+00  -4.8554001e-01   3.4898188e-01  -5.6140564e-01
   1.1833333e-01   3.2283954e-01  -5.6140564e-01  -1.5476588e+00  -5.6140564e-01   2.3214882e+00   1.8662944e+00
   1.2000000e-01   3.4383990e-01  -7.1313689e-01   3.4898188e-01  -1.0621188e-01   1.7145632e+00   1.6386975e+00
   1.2166667e-01   3.6532520e-01  -4.0967438e-01   2.4732194e+00   3.4898188e-01   1.0317725e+00  -5.6140564e-01
   1.2333333e-01   3.8730882e-01   2.7311626e-01   1.4869663e+00   4.2484751e-01  -8.6486815e-01  -1.1683307e+00
   1.2500000e-01   4.0967453e-01   1.9725063e-01   1.3352350e+00   2.7311626e-01  -7.8900252e-01   1.7145632e+00
   1.2666667e-01   4.3230647e-01  -4.8554001e-01  -4.0967438e-01  -1.0621188e-01  -3.6718963e+00  -3.3380876e-01
   1.2833333e-01   4.5509012e-01  -1.0621188e-01  -1.8511213e+00   4.5519376e-02  -2.9891057e+00  -6.3727127e-01
   1.3000000e-01   4.7791322e-01  -2.6097776e+00  -8.6486815e-01  -6.3727127e-01  -4.0967438e-01  -9.4073377e-01
   1.3166667e-01   5.0066668e-01  -1.3200619e+00   7.2831002e-01  -3.3380876e-01   2.5490851e+00   8.8004127e-01
   1.3333333e-01   5.2324545e-01  -3.3380876e-01   1.0317725e+00   1.2138500e-01   4.1422632e+00   3.4594726e+00
   1.3500000e-01   5.4554928e-01   1.1076382e+00   1.1076382e+00   8.0417564e-01   1.7145632e+00   1.8662944e+00
   1.3666667e-01   5.6748350e-01   8.0417564e-01  -1.8207750e-01   8.0417564e-01  -1.8207750e-01  -1.6235244e+00
   1.3833333e-01   5.8895966e-01   2.3973538e+00   5.0071314e-01   1.0317725e+00   1.1835038e+00  -2.8373744e+00
   1.4000000e-01   6.0989614e-01   1.1835038e+00  -1.1683307e+00  -3.0346251e-02  -1.2441963e+00  -2.6097776e+00
   1.4166667e-01   6.3021859e-01  -1.8207750e-01  -1.6235244e+00  -4.0967438e-01  -3.9753588e+00  -1.4717932e+00
   1.4333333e-01   6.4986046e-01  -1.1683307e+00  -3.0649713e+00  -1.3200619e+00  -1.5476588e+00   5.7657876e-01
   1.4500000e-01   6.6876323e-01  -1.5476588e+00  -2.4580463e+00  -1.6235244e+00  -7.1313689e-01   1.3352350e+00
   1.4666667e-01   6.8687672e-01  -1.0924650e+00   1.7145632e+00  -7.1313689e-01  -1.8207750e-01   8.8004127e-01
   1.4833333e-01   9.0185587e-01  -1.8207750e-01   1.2593694e+00  -1.8207750e-01   1.2593694e+00   1.5628319e+00
   1.5000000e-01   9.0415488e-01   8.0417564e-01   1.6386975e+00   1.0317725e+00   1.9421600e+00   2.7766819e+00
   1.5166667e-01   9.0657107e-01  -2.5794313e-01   2.1697569e+00   2.0938913e+00  -3.3380876e-01  -2.5794313e-01
   1.5333333e-01   9.0910535e-01   8.0417564e-01   2.6249507e+00   2.0180257e+00  -6.3727127e-01  -2.9132401e+00
   1.5500000e-01   9.1735357e-01   1.4869663e+00  -1.0621188e-01   7.2831002e-01  -3.3380876e-01  -2.6856432e+00
   1.5666667e-01   9.2027513e-01  -1.8207750e-01  -1.0924650e+00  -3.0346251e-02   5.0071314e-01  -6.3727127e-01
   1.5833333e-01   9.2325144e-01  -1.8207750e-01  -3.3380876e-01  -1.0621188e-01  -1.8207750e-01  -1.8207750e-01
   1.6000000e-01   9.2625866e-01   1.3352350e+00   8.0417564e-01  -3.3380876e-01   4.2484751e-01   8.0417564e-01
   1.6166667e-01   9.2927023e-01   1.7145632e+00   2.0180257e+00  -8.6486815e-01   2.0180257e+00   1.4869663e+00
   1.6333333e-01   9.3225728e-01   4.5519376e-02  -8.6486815e-01  -1.7752557e+00   1.6386975e+00   3.2318757e+00
   1.6500000e-01   9.3518921e-01  -2.5794313e-01  -9.4073377e-01  -9.4073377e-01   1.9421600e+00   4.0663976e+00
   1.6666667e-01   9.3803414e-01  -6.3727127e-01   1.1835038e+00  -2.5794313e-01   3.0801444e+00   4.5519376e-02
   1.6833333e-01   9.4075951e-01   1.1835038e+00  -8.6486815e-01   3.4898188e-01  -1.7752557e+00  -2.0787182e+00
   1.7000000e-01   9.4333255e-01   4.5519376e-02  -1.0165994e+00  -1.0621188e-01  -6.6306558e+00  -2.6856432e+00
   1.7166667e-01   9.4572078e-01  -1.1683307e+00  -2.5339119e+00   3.4898188e-01  -3.5201651e+00  -2.6856432e+00
   1.7333333e-01   9.4773473e-01  -2.5794313e-01  -2.6856432e+00   8.0417564e-01   1.0317725e+00  -6.3727127e-01
   1.7500000e-01   9.4952510e-01  -7.8900252e-01   4.5519376e-02   1.2138500e-01   6.5244439e-01  -4.8554001e-01
   1.7666667e-01   9.5106468e-01  -1.4717932e+00   2.0180257e+00  -1.0165994e+00   1.0317725e+00   1.7904288e+00
   1.7833333e-01   9.5232759e-01  -2.5794313e-01   3.0042788e+00  -6.3727127e-01   1.5628319e+00   4.5215914e+00
   1.8000000e-01   9.5328982e-01  -1.2441963e+00   4.2484751e-01   1.9725063e-01  -7.1313689e-01  -3.0346251e-02
   1.8166667e-01   9.5392961e-01  -4.8554001e-01   4.5519376e-02   5.0071314e-01  -9.4073377e-01  -2.6097776e+00
   1.8333333e-01   9.5422784e-01   1.4111007e+00   5.7657876e-01   6.5244439e-01  -4.0967438e-01  -1.3200619e+00
   1.8500000e-01   9.5416842e-01  -2.5794313e-01   2.7311626e-01   1.2138500e-01  -3.0346251e-02  -1.1683307e+00
   1.8666667e-01   9.5373863e-01  -1.0924650e+00  -8.6486815e-01   1.1076382e+00   1.9421600e+00  -9.4073377e-01
   1.8833333e-01   9.5292928e-01   9.5590690e-01  -7.1313689e-01   8.8004127e-01   4.5215914e+00   9.5590690e-01
   1.9000000e-01   9.5173502e-01   2.0938913e+00   3.4898188e-01   4.5519376e-02   2.2456226e+00   1.2138500e-01
   1.9166667e-01   9.5015441e-01  -3.0346251e-02   1.9725063e-01   1.9725063e-01  -2.0028525e+00  -4.0967438e-01
   1.9333333e-01   9.4819000e-01   1.2138500e-01  -3.0346251e-02   3.4898188e-01   5.0071314e-01   9.5590690e-01
   1.9500000e-01   9.4584832e-01  -4.0967438e-01  -4.0967438e-01  -9.4073377e-01  -1.8511213e+00   1.1076382e+00
   1.9666667e-01   9.4313977e-01  -1.7752557e+00  -1.3200619e+00  -8.6486815e-01  -6.4030589e+00  -5.6140564e-01
   1.9833333e-01   9.4007849e-01  -9.4073377e-01   1.9725063e-01  -2.0028525e+00  -3.2167026e+00   1.2138500e-01
   2.0000000e-01   9.3668208e-01   3.4898188e-01   1.0317725e+00  -1.0924650e+00  -3.0346251e-02   1.7904288e+00
   2.0166667e-01   9.3297131e-01  -2.5794313e-01   1.2138500e-01  -7.1313689e-01   6.5244439e-01   1.9421600e+00
   2.0333333e-01   9.2896970e-01  -2.5794313e-01  -7.8900252e-01   4.5519376e-02   1.0317725e+00  -3.3380876e-01
   2.0500000e-01   9.2470312e-01   6.5244439e-01  -7.1313689e-01   1.9725063e-01   6.5244439e-01  -7.8900252e-01
   2.0666667e-01   9.2019920e-01   2.7311626e-01  -2.5794313e-01   1.2593694e+00   4.5519376e-02  -1.8511213e+00
   2.0833333e-01   9.1539432e-01   3.4898188e-01  -4.8554001e-01   1.4869663e+00   1.9421600e+00  -1.9269869e+00
   2.1000000e-01   9.1035897e-01   5.0071314e-01  -1.0621188e-01   1.1076382e+00   1.9421600e+00  -7.1313689e-01
   2.1166667e-01   9.0519821e-01  -1.8207750e-01  -7.8900252e-01   5.7657876e-01   2.3214882e+00   8.8004127e-01
   2.1333333e-01   8.9994162e-01  -4.8554001e-01  -1.1683307e+00  -5.6140564e-01  -2.5794313e-01   6.5244439e-01
   2.1500000e-01   8.9461657e-01  -6.3727127e-01  -2.2304494e+00  -1.2441963e+00  -1.1683307e+00   7.2831002e-01
   2.1666667e-01   8.8924771e-01   4.5519376e-02   2.0938913e+00  -4.0967438e-01  -1.1683307e+00  -3.3380876e-01
   2.1833333e-01   8.8385628e-01   3.4898188e-01   4.2484751e-01   1.3352350e+00   1.2593694e+00  -2.5794313e-01
   2.2000000e-01   8.7845966e-01   6.5244439e-01   5.0071314e-01   8.8004127e-01   2.2456226e+00   1.9725063e-01
   2.2166667e-01   8.7307085e-01   8.0417564e-01   8.0417564e-01  -1.8207750e-01  -4.8554001e-01  -1.0924650e+00
   2.2333333e-01   8.6769808e-01  -3.0346251e-02  -1.8207750e-01   4.5519376e-02  -2.9891057e+00  -4.0967438e-01
   2.2500000e-01   8.6234444e-01   8.0417564e-01   8.0417564e-01   1.9725063e-01  -1.2441963e+00   1.2138500e-01
   2.2666667e-01   8.5700758e-01   1.4111007e+00   3.3836070e+00  -1.0621188e-01   5.0071314e-01   2.7311626e-01
   2.2833333e-01   8.5167956e-01   1.1835038e+00   2.7311626e-01  -9.4073377e-01   2.7311626e-01  -1.8207750e-01
   2.3000000e-01   8.4634673e-01   3.7629351e+00   9.5590690e-01  -5.6140564e-01   4.5519376e-02   9.5590690e-01
   2.3166667e-01   8.4098967e-01   4.3698601e+00   2.5490851e+00  -2.5794313e-01  -1.8207750e-01  -3.0346251e-02
   2.3333333e-01   8.3558334e-01   2.4732194e+00   2.7311626e-01   5.7657876e-01   6.5244439e-01  -7.8900252e-01
   2.3500000e-01   8.3009720e-01   5.0071314e-01  -6.3727127e-01   2.7311626e-01   1.5628319e+00   9.5590690e-01
   2.3666667e-01   8.2449548e-01  -1.0165994e+00  -1.0621188e-01  -4.8554001e-01   1.0317725e+00   8.0417564e-01
   2.3833333e-01   8.1873758e-01  -1.4717932e+00  -2.2304494e+00  -1.0924650e+00  -1.3200619e+00   1.1835038e+00
   2.4000000e-01   8.1277853e-01  -1.5476588e+00   4.5519376e-02  -1.0621188e-01  -9.4073377e-01   1.1835038e+00
   2.4166667e-01   8.0656953e-01  -3.1408369e+00  -4.0967438e-01  -1.8207750e-01  -2.1545838e+00   6.5244439e-01
   2.4333333e-01   8.0003476e-01  -2.6856432e+00  -4.8554001e-01   9.5590690e-01  -4.0967438e-01  -1.1683307e+00
   2.4500000e-01   7.9301347e-01  -1.3959275e+00  -4.8554001e-01   1.8662944e+00  -7.1313689e-01  -2.4580463e+00
   2.4666667e-01   7.8560301e-01  -1.9269869e+00  -7.8900252e-01   1.3352350e+00  -4.8554001e-01  -1.0165994e+00
   2.4833333e-01   7.7774753e-01  -2.5794313e-01  -4.8554001e-01   1.1835038e+00   2.0180257e+00   6.5244439e-01
   2.5000000e-01   7.6939032e-01  -5.6140564e-01  -8.6486815e-01   4.2484751e-01   1.4111007e+00   1.4111007e+00
   2.5166667e-01   7.6047490e-01  -7.8900252e-01  -9.4073377e-01  -7.8900252e-01  -7.8900252e-01  -4.0967438e-01
   2.5333333e-01   7.5094599e-01   5.7657876e-01  -3.0346251e-02  -4.0967438e-01  -5.6140564e-01  -4.8554001e-01
   2.5500000e-01   7.4075056e-01   4.2484751e-01   8.0417564e-01   1.9725063e-01   1.2593694e+00   2.7311626e-01
   2.5666667e-01   7.2983896e-01   1.2138500e-01   2.0938913e+00   1.9725063e-01   1.3352350e+00   1.1835038e+00
   2.5833333e-01   7.1816585e-01  -1.6235244e+00   1.1835038e+00  -3.3380876e-01   1.9725063e-01   5.0071314e-01
   2.6000000e-01   7.0569131e-01  -1.4717932e+00   3.4898188e-01  -7.1313689e-01   8.8004127e-01  -1.8207750e-01
   2.6166667e-01   6.9238180e-01  -5.6140564e-01  -1.0924650e+00  -7.8900252e-01  -5.6140564e-01   1.2138500e-01
   2.6333333e-01   6.7821099e-01  -7.1313689e-01  -1.3200619e+00   1.9725063e-01  -3.2167026e+00  -7.1313689e-01
   2.6500000e-01   6.6316064e-01  -4.8554001e-01   1.2138500e-01   8.0417564e-01  -1.1683307e+00  -2.3063151e+00
   2.6666667e-01   6.4722131e-01  -1.8207750e-01  -7.1313689e-01   7.2831002e-01   5.7657876e-01  -8.6486815e-01
   2.6833333e-01   6.3039292e-01  -7.1313689e-01  -1.0165994e+00   2.7311626e-01   8.0417564e-01   1.1076382e+00
   2.7000000e-01   6.1268523e-01  -7.1313689e-01   5.7657876e-01  -6.3727127e-01  -7.8900252e-01  -1.4717932e+00
   2.7166667e-01   5.9411822e-01   1.2593694e+00   7.2831002e-01   1.9725063e-01   1.0317725e+00   9.5590690e-01
   2.7333333e-01   5.7472219e-01   1.7145632e+00   1.7145632e+00   3.4898188e-01   1.1076382e+00   2.3973538e+00
   2.7500000e-01   5.5453782e-01   1.7145632e+00   3.4898188e-01  -1.8207750e-01   3.4898188e-01  -4.0967438e-01
   2.7666667e-01   5.3361609e-01   1.4111007e+00  -1.0165994e+00  -3.3380876e-01   1.5628319e+00  -1.0621188e-01
   2.7833333e-01   5.1201789e-01   5.7657876e-01   4.5519376e-02  -1.8207750e-01   1.7145632e+00   1.9421600e+00
   2.8000000e-01   4.8969837e-01   1.0317725e+00   1.0317725e+00   1.2138500e-01  -7.1313689e-01  -1.4717932e+00
   2.8166667e-01   4.6682470e-01   1.2138500e-01  -1.0165994e+00  -1.0621188e-01  -3.3684338e+00  -1.6235244e+00
   2.8333333e-01   4.4353506e-01  -7.8900252e-01  -1.6235244e+00  -6.3727127e-01  -2.2304494e+00   1.4111007e+00
   2.8500000e-01   4.1992513e-01  -2.1545838e+00  -6.3727127e-01   6.5244439e-01   2.7311626e-01   5.7657876e-01
   2.8666667e-01   3.9609616e-01  -4.0967438e-01   1.4111007e+00   1.2138500e-01   5.0071314e-01  -5.6140564e-01
   2.8833333e-01   3.7215386e-01   8.8004127e-01   2.6249507e+00   4.5519376e-02   1.2138500e-01  -1.0924650e+00
   2.9000000e-01   3.4820738e-01   9.5590690e-01   5.0071314e-01   3.4898188e-01   1.1835038e+00   1.4111007e+00
   2.9166667e-01   3.2436806e-01   1.5628319e+00  -2.0028525e+00   6.5244439e-01   2.1697569e+00   8.8004127e-01
   2.9333333e-01   3.0074823e-01  -1.3959275e+00  -1.2441963e+00   3.4898188e-01  -3.0346251e-02  -2.5794313e-01
   2.9500000e-01   2.7745997e-01   2.7311626e-01   1.2593694e+00   1.2138500e-01  -7.8900252e-01   3.4898188e-01
   2.9666667e-01   2.5461376e-01  -1.8207750e-01   1.7145632e+00  -1.1683307e+00   1.9725063e-01  -7.1313689e-01
   2.9833333e-01   2.3231735e-01   2.7311626e-01  -8.6486815e-01  -5.6140564e-01   1.2593694e+00  -2.6856432e+00
   3.0000000e-01   2.1067438e-01   1.2138500e-01  -4.0967438e-01  -1.0165994e+00  -1.4717932e+00  -1.0621188e-01
   3.0166667e-01   1.8978329e-01   2.7311626e-01  -1.6235244e+00   1.9725063e-01  -2.8373744e+00  -7.1313689e-01
   3.0333333e-01   1.6973613e-01   1.0317725e+00  -1.1683307e+00   1.1835038e+00   9.5590690e-01   1.6386975e+00
   3.0500000e-01   1.5061747e-01  -1.6993900e+00   5.0071314e-01   7.2831002e-01   1.9725063e-01   1.9725063e-01
   3.0666667e-01   1.3250352e-01   7.2831002e-01   1.1076382e+00   1.9725063e-01   7.2831002e-01   8.0417564e-01
   3.0833333e-01   1.1546117e-01   1.9725063e-01   1.3352350e+00   5.0071314e-01   1.4869663e+00   2.6249507e+00
   3.1000000e-01   9.9547289e-02  -1.2441963e+00   2.7311626e-01  -4.8554001e-01   2.7311626e-01   7.2831002e-01
   3.1166667e-01   8.4808136e-02   4.5519376e-02   2.4732194e+00  -2.0028525e+00  -1.8207750e-01  -2.1545838e+00
   3.1333333e-01   7.1278850e-02  -7.1313689e-01  -8.6486815e-01   4.5519376e-02  -3.3684338e+00  -2.9132401e+00
   3.1500000e-01   5.8933381e-02  -4.8554001e-01  -1.4717932e+00   5.7657876e-01   1.2138500e-01  -1.2441963e+00
   3.1666667e-01   4.7719659e-02   1.9725063e-01  -4.0967438e-01   2.7311626e-01   1.2138500e-01   8.8004127e-01
   3.1833333e-01   3.7770027e-02   1.3352350e+00   2.0180257e+00  -3.3380876e-01  -6.3727127e-01  -9.4073377e-01
   3.2000000e-01   2.9075164e-02   1.9725063e-01  -1.0165994e+00  -1.0621188e-01   1.7145632e+00   1.3352350e+00
   3.2166667e-01   2.1614000e-02  -1.1683307e+00  -1.6235244e+00  -1.0621188e-01   1.1076382e+00  -5.6140564e-01
   3.2333333e-01   1.5354208e-02   8.8004127e-01   1.2138500e-01   5.7657876e-01  -1.0621188e-01   4.2484751e-01
   3.2500000e-01   1.0252839e-02   2.0180257e+00  -1.0621188e-01   6.5244439e-01   2.3214882e+00   1.5628319e+00
   3.2666667e-01   6.2571110e-03   1.1835038e+00  -3.3380876e-01   1.2138500e-01   9.5590690e-01  -1.8207750e-01
   3.2833333e-01   3.3053181e-03  -1.0924650e+00  -2.2304494e+00  -3.0346251e-02  -1.0924650e+00   1.0317725e+00
   3.3000000e-01   1.3278510e-03   5.7657876e-01  -6.3727127e-01   1.1076382e+00   1.1076382e+00   2.7311626e-01
   3.3166667e-01   2.4831233e-04   1.4111007e+00   1.6386975e+00   2.7311626e-01  -2.0787182e+00  -3.0346251e-02
   3.3333333e-01  -1.5296088e-05  -9.4073377e-01   1.3352350e+00  -9.4073377e-01  -4.8554001e-01   4.2484751e-01
   3.3500000e-01   4.5066797e-04  -1.1683307e+00   1.4869663e+00   1.9725063e-01  -1.0621188e-01  -4.8554001e-01
   3.3666667e-01   1.5567610e-03   4.2484751e-01  -2.5794313e-01  -1.0621188e-01  -4.0967438e-01  -2.3063151e+00
   3.3833333e-01   3.2117393e-03  -3.0346251e-02   1.1076382e+00  -2.5794313e-01   8.8004127e-01   7.2831002e-01
   3.4000000e-01   5.3238364e-03  -9.4073377e-01   4.2484751e-01  -6.3727127e-01   6.5244439e-01   1.7904288e+00
   3.4166667e-01   7.8020105e-03   1.4111007e+00  -1.3200619e+00   1.9725063e-01   1.1835038e+00   5.7657876e-01
   3.4333333e-01   1.0557145e-02  -2.0028525e+00  -1.8511213e+00  -3.0346251e-02  -1.7752557e+00  -1.6993900e+00
   3.4500000e-01   1.3503184e-02  -3.3380876e-01  -1.0621188e-01   5.7657876e-01   1.4869663e+00   4.2484751e-01
   3.4666667e-01   1.6558180e-02  -4.0967438e-01   8.8004127e-01   3.4898188e-01  -7.1313689e-01   7.2831002e-01
   3.4833333e-01   1.9645255e-02   1.2593694e+00   1.5628319e+00   1.9725063e-01  -8.6486815e-01  -1.3200619e+00
   3.5000000e-01   2.2693441e-02   7.2831002e-01   1.0317725e+00   4.5519376e-02   7.2831002e-01  -1.0924650e+00
   3.5166667e-01   2.5488178e-02  -7.8900252e-01   7.2831002e-01   5.0071314e-01  -1.0165994e+00  -3.0346251e-02
   3.5333333e-01   2.8102339e-02  -2.5794313e-01   4.2484751e-01  -1.0621188e-01  -9.4073377e-01   5.0071314e-01
   3.5500000e-01   3.0514377e-02   1.9725063e-01   1.4111007e+00  -4.0967438e-01   8.0417564e-01   1.3352350e+00
   3.5666667e-01   3.2685374e-02  -3.0346251e-02  -3.3380876e-01   4.2484751e-01   1.9725063e-01   4.5519376e-02
   3.5833333e-01   3.4584501e-02   6.5244439e-01   4.5519376e-02   1.9725063e-01   1.6386975e+00   1.0317725e+00
   3.6000000e-01   3.6189067e-02   1.2138500e-01  -4.0967438e-01  -5.6140564e-01  -1.0165994e+00  -1.6235244e+00
   3.6166667e-01   3.7484435e-02   5.0071314e-01  -1.8207750e-01   5.7657876e-01   8.0417564e-01  -4.8554001e-01
   3.6333333e-01   3.8463795e-02  -8.6486815e-01  -8.6486815e-01   1.2138500e-01   1.2138500e-01  -3.4442995e+00
   3.6500000e-01   3.9127830e-02   1.9725063e-01  -1.8207750e-01  -1.2441963e+00   1.9725063e-01  -7.1313689e-01
   3.6666667e-01   3.9484251e-02   6.5244439e-01  -1.8511213e+00  -4.8554001e-01  -1.3959275e+00   4.0663976e+00
   3.6833333e-01   3.9547238e-02   5.7657876e-01  -1.7752557e+00   7.2831002e-01  -7.8900252e-01   2.0938913e+00
   3.7000000e-01   3.9336784e-02   8.8004127e-01  -8.6486815e-01   1.9725063e-01   5.0071314e-01  -4.0967438e-01
   3.7166667e-01   3.8877964e-02  -2.5794313e-01   4.5519376e-02  -4.8554001e-01  -1.6993900e+00   4.5519376e-02
   3.7333333e-01   3.8200147e-02  -1.8207750e-01   4.2484751e-01  -5.6140564e-01  -1.6993900e+00  -7.8900252e-01
   3.7500000e-01   3.7336152e-02  -1.0165994e+00  -4.0967438e-01   1.2138500e-01   5.7657876e-01  -4.0967438e-01
   3.7666667e-01   3.6321386e-02  -5.6140564e-01  -4.0967438e-01  -1.0621188e-01  -3.0346251e-02  -1.4717932e+00
   3.7833333e-01   3.5192961e-02  -1.1683307e+00   1.0317725e+00   1.9725063e-01  -9.4073377e-01  -1.0165994e+00
   3.8000000e-01   3.3988829e-02  -2.1545838e+00  -7.1313689e-01  -3.0346251e-02  -3.0346251e-02   8.8004127e-01
   3.8166667e-01   3.2746919e-02  -1.8207750e-01   2.5490851e+00   2.7311626e-01   1.9421600e+00   1.9421600e+00
   3.8333333e-01   3.1504339e-02   1.0317725e+00   3.0801444e+00   1.1076382e+00   1.6386975e+00   1.1076382e+00
   3.8500000e-01   3.0296601e-02  -9.4073377e-01   1.1076382e+00   1.9725063e-01   1.1076382e+00  -6.3727127e-01
   3.8666667e-01   2.9076091e-02  -6.3727127e-01   1.3352350e+00  -4.0967438e-01  -1.1683307e+00  -1.7752557e+00
   3.8833333e-01   2.7836313e-02   7.2831002e-01  -1.1683307e+00   4.2484751e-01  -1.5476588e+00   1.2593694e+00
   3.9000000e-01   2.6710895e-02   2.1697569e+00  -1.0924650e+00   5.7657876e-01   1.2593694e+00   1.4869663e+00
   3.9166667e-01   2.5726962e-02  -1.8207750e-01  -1.6993900e+00   1.9725063e-01   6.5244439e-01  -2.5794313e-01
   3.9333333e-01   2.4908011e-02  -1.8207750e-01  -3.0346251e-02  -3.3380876e-01   1.7145632e+00  -8.6486815e-01
   3.9500000e-01   2.4273627e-02   1.1076382e+00  -1.0621188e-01  -8.6486815e-01   2.3214882e+00  -1.8511213e+00
   3.9666667e-01   2.3839260e-02   2.2456226e+00   1.9725063e-01  -3.3380876e-01  -4.0967438e-01   1.2593694e+00
   3.9833333e-01   2.3616103e-02  -2.5794313e-01  -1.0621188e-01   7.2831002e-01  -1.7752557e+00   1.9421600e+00
   4.0000000e-01   2.3611036e-02   5.0071314e-01   4.2484751e-01  -4.8554001e-01  -2.1545838e+00  -1.0621188e-01
   4.0166667e-01   2.3826667e-02  -1.6235244e+00  -1.6235244e+00  -5.6140564e-01  -2.3821807e+00  -1.6235244e+00
   4.0333333e-01   2.4261435e-02  -1.8511213e+00  -4.4305526e+00  -4.0967438e-01  -1.1683307e+00  -2.1545838e+00
   4.0500000e-01   2.4909782e-02  -1.3959275e+00  -2.2304494e+00   4.2484751e-01  -3.0346251e-02   5.0071314e-01
   4.0666667e-01   2.5762404e-02  -1.0621188e-01   2.5490851e+00   7.2831002e-01   1.6386975e+00   1.4111007e+00
   4.0833333e-01   2.6806537e-02  -3.3380876e-01   1.3352350e+00  -7.8900252e-01   4.2484751e-01   1.7145632e+00
   4.1000000e-01   2.8026306e-02   1.1835038e+00   3.6112038e+00   5.0071314e-01   1.0317725e+00   5.7657876e-01
   4.1166667e-01   2.9403115e-02  -9.4073377e-01   3.6112038e+00   1.9725063e-01   1.2593694e+00  -1.4717932e+00
   4.1333333e-01   3.0916056e-02  -4.0967438e-01   1.0317725e+00   4.5519376e-02   8.0417564e-01  -2.0787182e+00
   4.1500000e-01   3.2542357e-02  -6.3727127e-01   1.4111007e+00  -4.8554001e-01  -3.0346251e-02   4.5519376e-02
   4.1666667e-01   3.4257831e-02  -1.3200619e+00  -1.2441963e+00  -7.1313689e-01  -1.0621188e-01   2.0180257e+00
   4.1833333e-01   3.6037347e-02  -1.0621188e-01  -2.6856432e+00  -1.8207750e-01  -1.3200619e+00   1.4111007e+00
   4.2000000e-01   3.7855281e-02   5.7657876e-01  -3.3684338e+00   1.9725063e-01  -2.3821807e+00  -1.1683307e+00
   4.2166667e-01   3.9685976e-02   1.1076382e+00  -1.0621188e-01   3.4898188e-01  -8.6486815e-01  -7.8900252e-01
   4.2333333e-01   4.1272862e-02  -3.3380876e-01   3.4898188e-01   4.2484751e-01  -1.0924650e+00   3.4898188e-01
   4.2500000e-01   4.2812838e-02  -3.0346251e-02  -1.3200619e+00   1.3352350e+00  -1.0924650e+00  -3.3380876e-01
   4.2666667e-01   4.4286970e-02   1.3352350e+00   1.7145632e+00   1.4111007e+00   1.1835038e+00  -2.7615088e+00
   4.2833333e-01   4.5678388e-02   8.0417564e-01  -1.0621188e-01   1.9725063e-01   2.9284132e+00  -2.0787182e+00
   4.3000000e-01   5.0976228e-02   3.4898188e-01  -1.8207750e-01  -3.0346251e-02   2.8525476e+00  -1.8207750e-01
   4.3166667e-01   5.1657317e-02   1.7145632e+00   2.0180257e+00   2.7311626e-01   1.6386975e+00   2.7311626e-01
   4.3333333e-01   5.2209053e-02  -1.3959275e+00   5.7657876e-01  -2.5794313e-01  -1.3200619e+00   1.1835038e+00
   4.3500000e-01   5.2634980e-02  -1.6235244e+00  -1.3200619e+00  -2.2304494e+00  -2.9132401e+00   2.2456226e+00
   4.3666667e-01   5.2940747e-02   4.2484751e-01   1.9725063e-01  -1.0165994e+00   2.1697569e+00   2.5490851e+00
   4.3833333e-01   5.3133818e-02   6.5244439e-01  -4.0967438e-01   2.7311626e-01   2.3973538e+00   1.2593694e+00
   4.4000000e-01   5.3223170e-02  -4.8554001e-01  -2.9891057e+00   3.4898188e-01  -4.6581495e+00  -3.9753588e+00
   4.4166667e-01   5.3218945e-02  -2.6097776e+00  -2.8373744e+00   2.7311626e-01  -4.3546870e+00  -2.5339119e+00
   4.4333333e-01   5.3132098e-02   4.5519376e-02   1.3352350e+00   8.8004127e-01  -1.1683307e+00  -1.2441963e+00
   4.4500000e-01   5.2974030e-02   2.1697569e+00   1.4869663e+00   1.0317725e+00  -1.0621188e-01  -2.0787182e+00
   4.4666667e-01   5.2756217e-02   1.7904288e+00   6.5244439e-01   5.0071314e-01   1.1076382e+00   1.0317725e+00
   4.4833333e-01   5.2489858e-02  -2.5794313e-01   1.2593694e+00  -4.0967438e-01   1.9725063e-01   8.0417564e-01
   4.5000000e-01   5.2185538e-02   8.8004127e-01   1.3352350e+00  -3.3380876e-01   1.1076382e+00   7.2831002e-01
   4.5166667e-01   5.1681304e-02   8.0417564e-01  -3.3380876e-01  -8.6486815e-01   3.0042788e+00   1.1835038e+00
   4.5333333e-01   5.1027530e-02   1.3352350e+00   2.0180257e+00  -9.4073377e-01   3.7629351e+00   2.0180257e+00
   4.5500000e-01   5.0363841e-02   1.3352350e+00   1.4869663e+00  -8.6486815e-01  -7.8900252e-01   1.5628319e+00
   4.5666667e-01   4.9700646e-02  -1.1683307e+00  -1.7752557e+00  -4.0967438e-01  -2.6097776e+00   1.1835038e+00
   4.5833333e-01   4.8409191e-02  -4.0967438e-01   3.4898188e-01   6.5244439e-01   2.6249507e+00   5.0071314e-01
   4.6000000e-01   4.7793259e-02   2.7311626e-01  -2.1545838e+00   8.0417564e-01   2.2456226e+00   3.4898188e-01
   4.6166667e-01   4.7202365e-02  -1.2441963e+00  -3.5960307e+00   5.7657876e-01  -3.0649713e+00  -1.7752557e+00
   4.6333333e-01   4.6638086e-02  -1.0924650e+00  -1.8511213e+00   5.0071314e-01  -3.2925682e+00  -2.1545838e+00
   4.6500000e-01   4.6100200e-02   1.9725063e-01  -6.3727127e-01   4.2484751e-01  -5.6140564e-01  -1.8511213e+00
   4.6666667e-01   4.5586760e-02   3.4898188e-01   2.3973538e+00  -3.0346251e-02   1.7145632e+00   2.7311626e-01
   4.6833333e-01   4.1662813e-02   1.4869663e+00   2.0938913e+00   4.2484751e-01   1.1835038e+00   1.2593694e+00
   4.7000000e-01   4.1067972e-02  -2.5794313e-01   4.5519376e-02  -3.0346251e-02  -1.2441963e+00  -3.0346251e-02
   4.7166667e-01   4.0417240e-02  -2.5794313e-01   5.0071314e-01   5.0071314e-01  -7.8900252e-01  -1.5476588e+00
   4.7333333e-01   3.9655555e-02   4.5519376e-02   8.0417564e-01   2.7311626e-01   1.1076382e+00  -7.1313689e-01
   4.7500000e-01   3.8547283e-02   7.2831002e-01   5.7657876e-01  -1.8207750e-01   2.2456226e+00   5.7657876e-01
   4.7666667e-01   3.7360032e-02  -7.1313689e-01  -9.4073377e-01  -1.2441963e+00  -3.3380876e-01   1.4111007e+00
   4.7833333e-01   3.6091383e-02  -1.1683307e+00   4.5519376e-02  -1.0165994e+00  -1.9269869e+00   8.8004127e-01
   4.8000000e-01   3.4740092e-02  -6.3727127e-01   5.7657876e-01  -4.8554001e-01   8.0417564e-01   1.0317725e+00
   4.8166667e-01   3.3306227e-02   8.0417564e-01   4.5519376e-02  -1.0621188e-01   1.4111007e+00   1.5628319e+00
   4.8333333e-01   3.1791281e-02   5.7657876e-01   9.5590690e-01   5.7657876e-01   3.4898188e-01   1.9725063e-01
   4.8500000e-01   3.0198258e-02  -1.0621188e-01  -7.1313689e-01   8.8004127e-01  -7.1313689e-01  -2.0028525e+00
   4.8666667e-01   2.8531722e-02  -1.8207750e-01  -1.6993900e+00   1.1835038e+00  -1.3200619e+00  -1.5476588e+00
   4.8833333e-01   2.6797808e-02  -6.3727127e-01  -1.8207750e-01   6.5244439e-01  -1.7752557e+00  -9.4073377e-01
   4.9000000e-01   2.5004211e-02  -4.8554001e-01   7.2831002e-01   3.4898188e-01  -1.8207750e-01   5.0071314e-01
   4.9166667e-01   2.3160121e-02  -9.4073377e-01   5.0071314e-01   1.9725063e-01  -2.5794313e-01  -3.0346251e-02
   4.9333333e-01   2.1276127e-02   1.2138500e-01   5.0071314e-01  -4.0967438e-01   5.7657876e-01   8.0417564e-01
   4.9500000e-01   1.9364092e-02  -2.5794313e-01  -2.3063151e+00  -1.2441963e+00   6.5244439e-01   7.2831002e-01
   4.9666667e-01   1.7436991e-02   1.9725063e-01  -1.7752557e+00  -2.5794313e-01   8.8004127e-01   1.4869663e+00
   4.9833333e-01   1.5508715e-02   1.2138500e-01   1.6386975e+00  -3.0346251e-02  -2.5794313e-01   4.5519376e-02
   5.0000000e-01   1.3593855e-02   5.7657876e-01   2.6249507e+00   8.8004127e-01   1.6386975e+00   4.2484751e-01
   5.0166667e-01   1.1707460e-02   1.9725063e-01   5.7657876e-01   1.2138500e-01   1.4111007e+00   5.0071314e-01
   5.0333333e-01   9.8647779e-03   1.1076382e+00  -6.3727127e-01   1.2138500e-01   4.5519376e-02   3.4898188e-01
   5.0500000e-01   8.0809871e-03   4.2484751e-01  -4.0967438e-01  -3.0346251e-02  -2.3063151e+00  -8.6486815e-01
   5.0666667e-01   6.3709209e-03  -1.8207750e-01   2.7311626e-01  -1.8207750e-01  -1.3959275e+00  -1.7752557e+00
   5.0833333e-01   4.7487914e-03  -3.0346251e-02  -1.8207750e-01  -2.5794313e-01  -1.1683307e+00  -1.0924650e+00
   5.1000000e-01   3.0069907e-03  -4.0967438e-01  -3.0346251e-02  -3.0346251e-02  -3.0346251e-02  -4.0967438e-01
   5.1166667e-01   1.2950279e-03  -3.0346251e-02   4.5519376e-02   2.7311626e-01   5.0071314e-01   1.2138500e-01
   5.1333333e-01  -2.8290326e-04  -3.3380876e-01   3.4898188e-01  -7.8900252e-01   8.0417564e-01   1.0317725e+00
   5.1500000e-01  -1.7130193e-03  -9.4073377e-01   1.9725063e-01  -3.0346251e-02   5.7657876e-01   1.2593694e+00
   5.1666667e-01  -2.9834322e-03   5.7657876e-01  -5.6140564e-01   4.5519376e-02   2.7311626e-01  -2.5794313e-01
   5.1833333e-01  -4.0843234e-03   1.2138500e-01  -1.8207750e-01   1.9725063e-01   1.0317725e+00   8.0417564e-01
   5.2000000e-01  -5.0080888e-03  -5.6140564e-01   1.4111007e+00   2.7311626e-01   1.3352350e+00   4.5519376e-02
   5.2166667e-01  -5.7494537e-03   1.1076382e+00  -9.4073377e-01   1.9725063e-01   2.0938913e+00  -1.0621188e-01
   5.2333333e-01  -6.3055571e-03   3.4898188e-01  -1.0165994e+00  -1.8207750e-01  -1.1683307e+00   1.2138500e-01
   5.2500000e-01  -6.6760042e-03  -5.6140564e-01   6.5244439e-01  -6.3727127e-01  -1.6235244e+00  -3.0346251e-02
   5.2666667e-01  -6.8628873e-03  -9.4073377e-01  -2.5794313e-01  -1.8207750e-01  -3.2167026e+00  -7.1313689e-01
   5.2833333e-01  -6.8707743e-03  -1.8511213e+00  -3.3380876e-01  -1.0621188e-01  -2.0787182e+00  -1.0621188e-01
   5.3000000e-01  -6.7066646e-03  -9.4073377e-01  -1.8207750e-01   4.5519376e-02   3.4898188e-01   4.5519376e-02
   5.3166667e-01  -6.3799133e-03  -6.3727127e-01  -2.3063151e+00  -1.8207750e-01  -4.8554001e-01   2.7311626e-01
   5.3333333e-01  -5.9021225e-03   5.7657876e-01  -9.4073377e-01   5.7657876e-01  -7.8900252e-01  -1.8207750e-01
   5.3500000e-01  -5.2870027e-03   1.1076382e+00   8.8004127e-01   6.5244439e-01   7.2831002e-01  -4.8554001e-01
   5.3666667e-01  -4.5502014e-03  -1.0621188e-01   2.7766819e+00   5.7657876e-01   2.5490851e+00   5.7657876e-01
   5.3833333e-01  -3.7091030e-03   1.3352350e+00   2.9284132e+00   7.2831002e-01   2.6249507e+00  -1.0621188e-01
   5.4000000e-01  -2.7825998e-03   2.2456226e+00  -4.8554001e-01  -4.8554001e-01   2.1697569e+00  -4.8554001e-01
   5.4166667e-01  -1.7908350e-03   1.7145632e+00   1.1835038e+00  -5.6140564e-01   9.5590690e-01   5.7657876e-01
   5.4333333e-01  -7.5492155e-04  -6.3727127e-01   1.9725063e-01  -7.1313689e-01  -3.2167026e+00  -1.0924650e+00
   5.4500000e-01   2.2839077e-04  -1.0621188e-01   4.5519376e-02  -3.3380876e-01  -2.5339119e+00  -1.0924650e+00
   5.4666667e-01   1.0300150e-03   3.4898188e-01  -1.5476588e+00  -1.8207750e-01  -2.5794313e-01   3.4898188e-01
   5.4833333e-01   1.8212160e-03   1.9725063e-01  -1.3200619e+00   4.5519376e-02  -8.6486815e-01   2.7311626e-01
   5.5000000e-01   2.5838187e-03  -5.6140564e-01   2.3214882e+00   4.2484751e-01  -7.1313689e-01   5.7657876e-01
   5.5166667e-01   3.3001006e-03  -7.8900252e-01   1.7904288e+00   5.0071314e-01   1.7904288e+00   1.1076382e+00
   5.5333333e-01   3.9531661e-03  -1.8511213e+00   5.0071314e-01  -4.0967438e-01   8.8004127e-01   1.2593694e+00
   5.5500000e-01   4.5273202e-03  -2.0787182e+00  -1.1683307e+00  -1.3200619e+00  -1.3959275e+00   9.5590690e-01
   5.5666667e-01   5.0084327e-03   2.7311626e-01  -1.8511213e+00  -4.0967438e-01  -5.6140564e-01   7.2831002e-01
   5.5833333e-01   5.3842879e-03   8.0417564e-01   4.2484751e-01   6.5244439e-01   1.0317725e+00  -1.8207750e-01
   5.6000000e-01   5.6449080e-03   7.2831002e-01  -1.8207750e-01   5.7657876e-01   1.9725063e-01  -1.8511213e+00
   5.6166667e-01   5.7828468e-03   1.2138500e-01  -1.1683307e+00   2.7311626e-01  -1.0621188e-01  -1.5476588e+00
   5.6333333e-01   5.7934436e-03  -3.0346251e-02  -3.2167026e+00   7.2831002e-01  -8.6486815e-01  -1.6993900e+00
   5.6500000e-01   5.6750324e-03  -3.3380876e-01  -4.0512245e+00   1.1076382e+00  -3.3380876e-01  -6.3727127e-01
   5.6666667e-01   5.4291019e-03   1.0317725e+00   1.2138500e-01   4.5519376e-02   1.4869663e+00   1.2138500e-01
   5.6833333e-01   5.0603975e-03   7.2831002e-01   4.0663976e+00   4.2484751e-01   1.1835038e+00  -2.5794313e-01
   5.7000000e-01   4.5769680e-03   5.0071314e-01   3.3077413e+00  -2.5794313e-01   4.2484751e-01   6.5244439e-01
   5.7166667e-01   3.9901483e-03   1.3352350e+00   1.7145632e+00  -7.1313689e-01  -6.3727127e-01   1.4869663e+00
   5.7333333e-01   3.3144813e-03   8.0417564e-01   8.0417564e-01  -2.5794313e-01  -1.2441963e+00   1.2138500e-01
   5.7500000e-01   2.5675759e-03  -1.8207750e-01  -7.1313689e-01   1.2138500e-01   1.2138500e-01  -2.0787182e+00
   5.7666667e-01   1.7699054e-03   5.7657876e-01  -1.6235244e+00   2.7311626e-01  -8.6486815e-01  -2.3821807e+00
   5.7833333e-01   9.4454585e-04  -3.0346251e-02   1.6386975e+00   9.5590690e-01  -5.6140564e-01  -2.6856432e+00
   5.8000000e-01   1.1686055e-04   2.7311626e-01   2.2456226e+00   7.2831002e-01   7.2831002e-01  -4.8554001e-01
   5.8166667e-01  -8.1892918e-04  -2.0028525e+00  -3.0346251e-02  -1.0621188e-01   2.7311626e-01   2.0938913e+00
   5.8333333e-01  -1.7081067e-03  -1.1683307e+00  -5.6140564e-01  -3.3380876e-01  -1.4717932e+00   2.0938913e+00
   5.8500000e-01  -2.4958798e-03  -4.0967438e-01  -3.0346251e-02   5.0071314e-01   6.5244439e-01   1.1076382e+00
   5.8666667e-01  -3.1506666e-03  -1.2441963e+00  -1.0924650e+00  -3.0346251e-02   4.2484751e-01   2.7311626e-01
   5.8833333e-01  -3.6413240e-03   1.0317725e+00  -3.3380876e-01   6.5244439e-01   1.1076382e+00  -2.5794313e-01
   5.9000000e-01  -3.9376070e-03   1.4869663e+00  -1.6993900e+00   1.2138500e-01   2.0180257e+00   2.2456226e+00
   5.9166667e-01  -4.0106174e-03   1.2593694e+00  -2.5794313e-01  -4.0967438e-01  -2.5794313e-01   2.6249507e+00
   5.9333333e-01  -3.8332375e-03   2.7766819e+00   2.0938913e+00  -4.0967438e-01  -5.6140564e-01   1.9725063e-01
   5.9500000e-01  -3.3805377e-03   1.1835038e+00   1.5628319e+00   1.2138500e-01  -3.0346251e-02  -2.3063151e+00
   5.9666667e-01  -2.6301551e-03   7.2831002e-01  -9.4073377e-01   3.4898188e-01  -7.8900252e-01  -6.3727127e-01
   5.9833333e-01  -1.5626311e-03   5.0071314e-01  -2.6856432e+00  -4.0967438e-01  -2.5794313e-01  -1.0621188e-01
   6.0000000e-01  -1.6170649e-04  -7.8900252e-01  -7.8900252e-01  -3.3380876e-01  -2.1545838e+00  -1.7752557e+00
   6.0166667e-01   1.5854361e-03  -2.1545838e+00   2.0938913e+00   5.0071314e-01  -1.2441963e+00  -1.6235244e+00
   6.0333333e-01   3.6879857e-03  -1.9269869e+00   1.3352350e+00   7.2831002e-01   1.5628319e+00  -4.8554001e-01
   6.0500000e-01   1.2163370e-02  -7.8900252e-01  -4.8554001e-01  -7.8900252e-01   2.8525476e+00   1.8662944e+00
   6.0666667e-01   1.5703876e-02  -1.2441963e+00  -1.6993900e+00  -9.4073377e-01   8.8004127e-01   8.8004127e-01
   6.0833333e-01   1.9589257e-02  -8.6486815e-01  -1.0924650e+00  -4.8554001e-01  -9.4073377e-01  -1.4717932e+00
   6.1000000e-01   2.3806664e-02   2.4732194e+00   4.5519376e-02   5.0071314e-01  -3.0346251e-02   1.2593694e+00
   6.1166667e-01   2.8340166e-02  -1.9269869e+00  -2.5794313e-01   5.7657876e-01   1.0317725e+00   1.4111007e+00
   6.1333333e-01   3.3130006e-02  -1.0165994e+00   1.2138500e-01  -4.8554001e-01  -8.6486815e-01  -3.0346251e-02
   6.1500000e-01   3.8148897e-02  -7.8900252e-01  -3.3380876e-01   7.2831002e-01   8.0417564e-01   4.5519376e-02
   6.1666667e-01   4.3432674e-02  -1.2441963e+00   2.1697569e+00   8.0417564e-01  -1.6235244e+00  -5.6140564e-01
   6.1833333e-01   4.8957960e-02   2.1697569e+00   2.0180257e+00   5.7657876e-01  -2.2304494e+00  -1.6235244e+00
   6.2000000e-01   5.4700237e-02   1.7904288e+00  -3.2167026e+00  -7.1313689e-01   8.0417564e-01   1.9725063e-01
   6.2166667e-01   6.0634453e-02   4.5519376e-02  -2.6856432e+00   1.9725063e-01   1.8662944e+00   5.7657876e-01
   6.2333333e-01   6.6735673e-02   9.5590690e-01   1.9421600e+00   5.0071314e-01   6.5244439e-01   6.5244439e-01
   6.2500000e-01   7.2979725e-02   1.1076382e+00   1.4111007e+00  -1.0621188e-01  -1.6235244e+00  -1.1683307e+00
   6.2666667e-01   7.9343877e-02   1.9725063e-01   6.5244439e-01  -3.0346251e-02   2.7311626e-01  -4.3546870e+00
   6.2833333e-01   8.5807470e-02   3.4898188e-01  -1.7752557e+00   8.8004127e-01  -2.5794313e-01  -3.4442995e+00
   6.3000000e-01   9.2352561e-02  -1.0924650e+00  -1.8511213e+00  -2.3063151e+00  -2.9132401e+00   4.4457257e+00
   6.3166667e-01   9.8964500e-02  -3.0346251e-02   2.0938913e+00  -4.8554001e-01   3.2318757e+00   4.8250539e+00
   6.3333333e-01   1.4679862e-01   1.1835038e+00   3.7629351e+00  -1.8207750e-01   1.3352350e+00   2.5490851e+00
   6.3500000e-01   1.5395791e-01  -2.5794313e-01   1.6386975e+00  -7.8900252e-01   1.9725063e-01  -1.4717932e+00
   6.3666667e-01   1.6126420e-01  -1.0924650e+00  -1.4717932e+00   6.5244439e-01  -1.8207750e-01  -1.9269869e+00
   6.3833333e-01   1.6875201e-01  -5.6140564e-01  -6.3727127e-01   5.0071314e-01  -7.8900252e-01  -4.0967438e-01
   6.4000000e-01   1.7643597e-01  -3.0346251e-02  -9.4073377e-01  -3.3380876e-01  -1.8207750e-01   4.1422632e+00
   6.4166667e-01   1.8438301e-01   1.3352350e+00   1.3352350e+00  -7.8900252e-01   1.2593694e+00   8.0417564e-01
   6.4333333e-01   1.9263941e-01   5.0071314e-01   1.5628319e+00  -1.0621188e-01  -2.5339119e+00  -1.9269869e+00
   6.4500000e-01   2.0125398e-01   9.5590690e-01   8.0417564e-01   5.0071314e-01  -5.6140564e-01   5.0071314e-01
   6.4666667e-01   2.1027723e-01  -9.4073377e-01   2.7311626e-01   5.7657876e-01   1.2593694e+00   7.2831002e-01
   6.4833333e-01   2.1976048e-01   3.4898188e-01  -2.0787182e+00   5.0071314e-01  -2.3063151e+00  -1.6235244e+00
   6.5000000e-01   2.2975504e-01  -3.3380876e-01  -2.3821807e+00   3.4898188e-01  -2.5794313e-01  -2.4580463e+00
   6.5166667e-01   2.4031117e-01   4.5519376e-02  -6.3727127e-01   1.1835038e+00   2.7766819e+00  -1.0165994e+00
   6.5333333e-01   2.5147712e-01  -1.0165994e+00   9.5590690e-01   5.0071314e-01   1.6386975e+00   4.5215914e+00
   6.5500000e-01   2.6329815e-01  -1.6235244e+00  -1.0924650e+00  -5.6140564e-01  -9.4073377e-01   8.8004127e-01
   6.5666667e-01   2.7581558e-01   1.2138500e-01  -1.0924650e+00  -1.6993900e+00  -3.0346251e-02  -2.0787182e+00
   6.5833333e-01   2.8906581e-01   4.2484751e-01  -1.2441963e+00  -2.5794313e-01   1.3352350e+00   2.2456226e+00
   6.6000000e-01   3.0307942e-01  -3.0346251e-02   1.2593694e+00  -1.8207750e-01  -2.1545838e+00  -2.3063151e+00
   6.6166667e-01   3.1788032e-01  -5.6140564e-01   5.7657876e-01   1.2138500e-01  -8.6486815e-01  -2.0028525e+00
   6.6333333e-01   3.3348501e-01   4.2484751e-01   5.7657876e-01  -1.8207750e-01  -6.3727127e-01  -4.2788214e+00
   6.6500000e-01   3.4990191e-01  -3.0346251e-02   2.3214882e+00  -1.8207750e-01  -1.2441963e+00   2.9284132e+00
   6.6666667e-01   3.6713074e-01  -3.3380876e-01   9.5590690e-01   4.5519376e-02  -1.0924650e+00  -1.0621188e-01
   6.6833333e-01   3.8516213e-01   1.9725063e-01  -1.1683307e+00   1.4111007e+00   1.3352350e+00   5.0071314e-01
   6.7000000e-01   4.0397723e-01  -1.3200619e+00  -8.6486815e-01   3.4898188e-01   1.8662944e+00   3.2318757e+00
   6.7166667e-01   4.2354759e-01   5.0071314e-01  -2.3821807e+00   2.7311626e-01  -2.0028525e+00   2.3973538e+00
   6.7333333e-01   4.4383509e-01   9.5590690e-01   1.4869663e+00   2.7311626e-01   5.7657876e-01  -1.6235244e+00
   6.7500000e-01   4.6477980e-01  -1.0621188e-01   1.4869663e+00  -4.8554001e-01   1.4869663e+00  -2.1545838e+00
   6.7666667e-01   4.8632663e-01   2.2456226e+00  -2.5794313e-01  -1.8207750e-01   1.0317725e+00   1.2138500e-01
   6.7833333e-01   5.0841875e-01   1.1076382e+00  -1.4717932e+00   1.2138500e-01   7.2831002e-01   1.9725063e-01
   6.8000000e-01   5.3098216e-01  -8.6486815e-01  -4.8554001e-01  -9.4073377e-01  -1.2441963e+00  -2.1545838e+00
   6.8166667e-01   5.5393516e-01   4.2484751e-01  -6.3727127e-01  -1.8207750e-01  -1.2441963e+00   1.9725063e-01
   6.8333333e-01   5.7718917e-01  -7.8900252e-01  -2.6097776e+00   1.9725063e-01   1.9725063e-01  -2.5794313e-01
   6.8500000e-01   6.0064957e-01  -1.0621188e-01   1.0317725e+00  -2.5794313e-01   5.7657876e-01  -5.6140564e-01
   6.8666667e-01   6.2421671e-01   6.5244439e-01   2.2456226e+00  -5.6140564e-01  -1.3959275e+00  -2.3821807e+00
   6.8833333e-01   6.4778704e-01   1.9725063e-01   1.9421600e+00   5.0071314e-01   4.5519376e-02   1.5628319e+00
   6.9000000e-01   6.7125424e-01  -7.1313689e-01  -8.6486815e-01   2.7311626e-01   4.5519376e-02  -1.0165994e+00
   6.9166667e-01   6.9451043e-01  -2.5794313e-01  -7.1313689e-01   1.0317725e+00   2.7766819e+00   4.2484751e-01
   6.9333333e-01   7.1744742e-01  -4.0967438e-01  -5.6140564e-01   3.4898188e-01   1.1076382e+00   9.5590690e-01
   6.9500000e-01   7.3995804e-01   1.3352350e+00   1.0317725e+00   1.9725063e-01  -6.3727127e-01   2.7008163e+00
   6.9666667e-01   7.6193735e-01  -3.0346251e-02   1.9421600e+00  -3.0346251e-02   1.9421600e+00   5.0071314e-01
   6.9833333e-01   7.8328388e-01  -1.0165994e+00   1.1835038e+00  -8.6486815e-01  -5.6140564e-01  -3.0346251e-02
   7.0000000e-01   8.0390097e-01   1.2593694e+00   4.2484751e-01  -1.0165994e+00  -1.6235244e+00   3.4898188e-01
   7.0166667e-01   8.2369774e-01   4.5519376e-02  -9.4073377e-01  -6.3727127e-01  -3.0346251e-02   8.0417564e-01
   7.0333333e-01   8.4259037e-01  -1.6993900e+00  -1.6993900e+00   4.2484751e-01  -1.0924650e+00  -9.4073377e-01
   7.0500000e-01   8.6050298e-01   1.1076382e+00   1.7904288e+00   8.0417564e-01   1.2138500e-01   4.5519376e-02
   7.0666667e-01   8.7736856e-01   8.0417564e-01   7.2831002e-01   1.2138500e-01   2.7311626e-01  -7.8900252e-01
   7.0833333e-01   8.9312974e-01   9.5590690e-01   1.0317725e+00   4.2484751e-01   1.1076382e+00  -1.0621188e-01
   7.1000000e-01   9.3330634e-01   1.2138500e-01   1.5628319e+00   1.2138500e-01   4.5519376e-02   4.5519376e-02
   7.1166667e-01   9.4425713e-01  -1.0621188e-01  -7.8900252e-01  -2.5794313e-01  -2.8373744e+00  -2.0028525e+00
   7.1333333e-01   9.5397894e-01  -1.0621188e-01   2.7311626e-01   5.0071314e-01  -2.3063151e+00   3.4898188e-01
   7.1500000e-01   9.6248179e-01  -1.6993900e+00  -4.8554001e-01   1.2138500e-01  -1.6235244e+00  -7.8900252e-01
   7.1666667e-01   9.6978688e-01  -1.3200619e+00  -7.8900252e-01  -1.8207750e-01   1.2138500e-01  -7.1313689e-01
   7.1833333e-01   9.7592623e-01  -1.6993900e+00  -2.3063151e+00  -4.0967438e-01   1.0317725e+00  -3.3380876e-01
   7.2000000e-01   9.8094219e-01   3.4898188e-01  -1.6235244e+00  -9.4073377e-01   2.4732194e+00   1.2138500e-01
   7.2166667e-01   9.8488668e-01  -2.5794313e-01   3.4898188e-01  -5.6140564e-01   2.2456226e+00   1.4111007e+00
   7.2333333e-01   9.8782049e-01   1.3352350e+00   1.1076382e+00  -1.2441963e+00  -7.1313689e-01   1.4869663e+00
   7.2500000e-01   9.8981227e-01   5.0071314e-01  -1.0165994e+00  -3.3380876e-01  -1.4717932e+00  -3.3380876e-01
   7.2666667e-01   9.9093760e-01   1.3352350e+00  -1.9269869e+00   1.1076382e+00  -2.0028525e+00  -2.0787182e+00
   7.2833333e-01   9.9127790e-01   4.2484751e-01   1.9421600e+00   1.4869663e+00   1.2138500e-01  -2.0028525e+00
   7.3000000e-01   9.9091920e-01  -8.6486815e-01  -6.3727127e-01   4.5519376e-02   4.2484751e-01   2.7311626e-01
   7.3166667e-01   9.8995106e-01   5.0071314e-01  -2.3821807e+00   7.2831002e-01   2.1697569e+00   1.4869663e+00
   7.3333333e-01   9.8846523e-01   5.7657876e-01   2.9284132e+00   8.0417564e-01   1.3352350e+00   2.4732194e+00
   7.3500000e-01   9.8655444e-01  -2.0787182e+00   1.7145632e+00   1.2138500e-01   4.5519376e-02  -1.3200619e+00
   7.3666667e-01   9.8431124e-01  -4.0967438e-01   5.7657876e-01  -7.8900252e-01   1.7145632e+00   1.2138500e-01
   7.3833333e-01   9.8182666e-01   6.5244439e-01  -1.2441963e+00  -1.0621188e-01   1.3352350e+00   4.8250539e+00
   7.4000000e-01   9.7918912e-01   5.0071314e-01  -1.1683307e+00   4.5519376e-02  -2.0028525e+00   1.5628319e+00
   7.4166667e-01   9.7648334e-01  -3.3380876e-01   1.2593694e+00   3.4898188e-01  -3.8236276e+00  -5.7202683e+00
   7.4333333e-01   9.7376391e-01   1.1076382e+00   7.2831002e-01   1.3352350e+00  -3.3684338e+00  -4.8857464e+00
   7.4500000e-01   9.7111836e-01   4.5519376e-02  -4.0967438e-01   9.5590690e-01  -3.3380876e-01  -3.0649713e+00
   7.4666667e-01   9.6862474e-01   1.9725063e-01  -1.2441963e+00  -1.0621188e-01   1.1835038e+00   5.0071314e-01
   7.4833333e-01   9.6634411e-01  -1.8207750e-01   2.7311626e-01  -1.1683307e+00   2.2456226e+00   2.3214882e+00
   7.5000000e-01   9.6432971e-01   1.9421600e+00   4.5519376e-02  -1.5476588e+00   1.9421600e+00   1.5628319e+00
   7.5166667e-01   9.6262647e-01  -6.3727127e-01  -7.1313689e-01  -1.6993900e+00  -6.3727127e-01   1.7904288e+00
   7.5333333e-01   9.6127056e-01   1.8662944e+00  -1.8207750e-01  -6.3727127e-01  -1.8207750e-01   3.0801444e+00
   7.5500000e-01   9.6028923e-01   3.5353382e+00  -2.5794313e-01   1.5628319e+00   2.4732194e+00   2.7008163e+00
   7.5666667e-01   9.5970069e-01   1.6386975e+00   9.5590690e-01   1.4869663e+00   3.0042788e+00  -2.4580463e+00
   7.5833333e-01   9.5951410e-01   1.5628319e+00   2.1697569e+00  -1.0621188e-01   3.1560101e+00  -7.1313689e-01
   7.6000000e-01   9.5972974e-01  -3.0346251e-02   5.0071314e-01  -4.0967438e-01  -1.4717932e+00   7.2831002e-01
   7.6166667e-01   2.6223064e-01  -2.1545838e+00  -7.8900252e-01   1.9725063e-01  -4.5822839e+00   2.7311626e-01
   7.6333333e-01   2.4076018e-01  -2.1545838e+00  -1.4717932e+00   8.0417564e-01  -6.3727127e-01  -2.6097776e+00
   7.6500000e-01   2.2021785e-01  -1.6993900e+00  -1.7752557e+00   3.4898188e-01  -2.2304494e+00  -2.5339119e+00
   7.6666667e-01   2.0069063e-01  -1.0924650e+00   1.4111007e+00   1.2138500e-01  -2.2304494e+00  -1.1683307e+00
   7.6833333e-01   1.8225529e-01  -1.8207750e-01  -1.8207750e-01  -3.0346251e-02   3.4898188e-01   5.0071314e-01
   7.7000000e-01   1.6497748e-01  -1.5476588e+00  -1.8207750e-01  -3.3380876e-01   8.8004127e-01   8.0417564e-01
   7.7166667e-01   1.4891110e-01  -1.0165994e+00  -2.0787182e+00   2.7311626e-01   1.9725063e-01  -1.8207750e-01
   7.7333333e-01   1.3399833e-01   1.5628319e+00  -3.3380876e-01  -1.0621188e-01   2.2456226e+00   4.2484751e-01
   7.7500000e-01   1.5441982e-01   2.2456226e+00   1.0317725e+00  -1.3959275e+00   3.6870695e+00   1.8662944e+00
   7.7666667e-01   1.5726159e-01  -4.8554001e-01  -4.8554001e-01  -1.9269869e+00  -1.3959275e+00   2.7008163e+00
   7.7833333e-01   1.6016262e-01  -5.6140564e-01  -7.1313689e-01  -3.0346251e-02  -3.7477620e+00   1.4869663e+00
   7.8000000e-01   1.6300859e-01  -1.8207750e-01   1.0317725e+00   1.3352350e+00  -6.3727127e-01  -1.8511213e+00
   7.8166667e-01   1.6574989e-01  -6.3727127e-01   3.4898188e-01   1.0317725e+00  -1.1683307e+00  -3.3684338e+00
   7.8333333e-01   1.6845774e-01   5.7657876e-01  -3.3380876e-01   1.3352350e+00   5.7657876e-01  -3.8236276e+00
   7.8500000e-01   1.7109466e-01   4.2484751e-01  -1.3200619e+00   1.2593694e+00   1.6386975e+00  -1.1683307e+00
   7.8666667e-01   1.7362358e-01  -1.8207750e-01  -7.1313689e-01   5.7657876e-01   5.7657876e-01   5.0071314e-01
   7.8833333e-01   1.7600879e-01  -7.1313689e-01   1.7145632e+00   2.7311626e-01   1.3352350e+00   5.7657876e-01
   7.9000000e-01   1.7821685e-01  -7.8900252e-01  -3.3380876e-01  -2.5794313e-01   8.0417564e-01   8.8004127e-01
   7.9166667e-01   1.8021755e-01  -6.3727127e-01   1.9725063e-01   4.5519376e-02   4.5519376e-02   1.0317725e+00
   7.9333333e-01   1.8198486e-01  -4.8554001e-01   9.5590690e-01   4.5519376e-02  -4.0967438e-01   4.5519376e-02
   7.9500000e-01   1.8349776e-01   4.2484751e-01  -9.4073377e-01  -7.1313689e-01  -1.6235244e+00   8.0417564e-01
   7.9666667e-01   1.8474112e-01   1.9725063e-01  -2.4580463e+00  -1.4717932e+00  -1.2441963e+00  -3.0346251e-02
   7.9833333e-01   1.8570645e-01   1.2138500e-01   1.2138500e-01  -4.0967438e-01   1.2138500e-01  -8.6486815e-01
   8.0000000e-01   1.8639247e-01   1.4869663e+00   3.9146663e+00  -3.0346251e-02   1.2593694e+00   1.2138500e-01
   8.0166667e-01   1.8680579e-01   9.5590690e-01   2.0180257e+00   8.0417564e-01   2.7766819e+00   1.4111007e+00
   8.0333333e-01   1.8696124e-01  -4.0967438e-01   1.9725063e-01  -1.4717932e+00   1.4869663e+00   2.7311626e-01
   8.0500000e-01   1.8688221e-01  -3.3380876e-01  -5.6140564e-01  -9.4073377e-01  -1.4717932e+00  -2.5794313e-01
   8.0666667e-01   1.8660078e-01  -3.0346251e-02  -1.9269869e+00  -2.5794313e-01   4.5519376e-02   9.5590690e-01
   8.0833333e-01   1.8615776e-01   1.4869663e+00  -7.1313689e-01   5.7657876e-01   1.6386975e+00   9.5590690e-01
   8.1000000e-01   1.8560251e-01   7.2831002e-01   7.2831002e-01   3.4898188e-01  -1.0165994e+00   1.2138500e-01
   8.1166667e-01   1.8499265e-01  -9.4073377e-01   2.7311626e-01   6.5244439e-01  -2.6856432e+00  -2.0028525e+00
   8.1333333e-01   1.8439359e-01  -8.6486815e-01   1.7904288e+00   6.5244439e-01   1.9725063e-01  -1.6235244e+00
   8.1500000e-01   1.8387794e-01   3.4898188e-01  -3.3380876e-01   1.2138500e-01   4.1422632e+00   1.0317725e+00
   8.1666667e-01   1.8334637e-01   7.2831002e-01  -1.0621188e-01  -1.8207750e-01   1.7904288e+00   2.3214882e+00
   8.1833333e-01   1.8308289e-01   4.5519376e-02   1.3352350e+00  -1.0165994e+00  -4.1270901e+00   8.8004127e-01
   8.2000000e-01   1.8317833e-01  -7.1313689e-01   5.0071314e-01  -6.3727127e-01  -3.5960307e+00  -1.5476588e+00
   8.2166667e-01   1.8372620e-01   4.5519376e-02  -6.3727127e-01  -3.0346251e-02  -1.6235244e+00  -1.1683307e+00
   8.2333333e-01   2.7163525e-01   8.0417564e-01  -1.0924650e+00   1.2138500e-01  -2.1545838e+00  -1.0924650e+00
   8.2500000e-01   2.8683792e-01   2.7311626e-01  -1.0924650e+00   7.2831002e-01   1.9725063e-01  -3.0346251e-02
   8.2666667e-01   3.0337170e-01  -4.8554001e-01  -1.0165994e+00   1.9725063e-01   1.4869663e+00  -2.5794313e-01
   8.2833333e-01   3.2121195e-01  -1.8207750e-01  -1.6235244e+00   1.9725063e-01   8.0417564e-01  -1.6235244e+00
   8.3000000e-01   3.4032029e-01  -1.6235244e+00  -9.4073377e-01  -2.5794313e-01   8.8004127e-01  -1.0621188e-01
   8.3166667e-01   3.6054008e-01  -6.3727127e-01  -1.0165994e+00  -2.5794313e-01   5.0071314e-01   5.7657876e-01
   8.3333333e-01   3.8184739e-01  -4.0967438e-01   1.0317725e+00   3.4898188e-01   3.4898188e-01   5.0071314e-01
   8.3500000e-01   8.9123192e-01   5.7657876e-01   2.7766819e+00   1.2138500e-01   1.4869663e+00   1.0317725e+00
   8.3666667e-01   9.0744378e-01   5.0071314e-01  -1.0621188e-01   3.4898188e-01   1.7145632e+00  -8.6486815e-01
   8.3833333e-01   9.2223356e-01   7.2831002e-01  -3.3380876e-01  -4.0967438e-01   3.4898188e-01  -1.8207750e-01
   8.4000000e-01   9.3557950e-01   1.2138500e-01   1.0317725e+00  -4.8554001e-01  -4.8554001e-01   3.5353382e+00
   8.4166667e-01   9.4747426e-01   8.8004127e-01   1.4869663e+00  -6.3727127e-01  -2.0787182e+00   6.5244439e-01
   8.4333333e-01   9.5792482e-01   5.0071314e-01   4.2484751e-01   8.0417564e-01  -1.0165994e+00  -3.1408369e+00
   8.4500000e-01   9.6695212e-01   1.2138500e-01   4.5519376e-02   1.5628319e+00   8.8004127e-01  -2.2304494e+00
   8.4666667e-01   9.7459059e-01  -8.6486815e-01  -8.6486815e-01   2.7311626e-01  -1.0621188e-01  -2.5794313e-01
   8.4833333e-01   9.8088745e-01  -3.0346251e-02  -2.5794313e-01  -6.3727127e-01  -1.0621188e-01   5.7657876e-01
   8.5000000e-01   9.8590192e-01   5.0071314e-01  -4.0967438e-01  -4.0967438e-01   6.5244439e-01   1.7145632e+00
   8.5166667e-01   9.8970414e-01  -1.0924650e+00  -1.2441963e+00  -5.6140564e-01   1.1076382e+00   2.6249507e+00
   8.5333333e-01   9.9237418e-01  -1.3200619e+00  -1.1683307e+00  -4.8554001e-01   8.0417564e-01  -3.3380876e-01
   8.5500000e-01   9.9400069e-01  -1.0621188e-01   1.2138500e-01   8.0417564e-01  -1.8207750e-01  -3.2167026e+00
   8.5666667e-01   9.9467963e-01  -2.5794313e-01   7.2831002e-01   1.4869663e+00  -5.6140564e-01  -1.0165994e+00
   8.5833333e-01   9.9451280e-01   1.2138500e-01  -5.6140564e-01   6.5244439e-01  -1.4717932e+00  -7.1313689e-01
   8.6000000e-01   9.9360645e-01  -9.4073377e-01  -5.6140564e-01  -3.3380876e-01  -4.0967438e-01   1.2593694e+00
   8.6166667e-01   9.9206968e-01   3.4898188e-01  -8.6486815e-01  -3.0346251e-02   2.4732194e+00   2.7766819e+00
   8.6333333e-01   9.9001294e-01   2.0180257e+00   1.1076382e+00  -2.5794313e-01   4.7491882e+00   2.6249507e+00
   8.6500000e-01   9.8754658e-01   1.1076382e+00   2.1697569e+00  -4.0967438e-01  -1.0924650e+00  -1.8207750e-01
   8.6666667e-01   9.8477925e-01  -4.8554001e-01  -7.1313689e-01  -7.8900252e-01  -3.7477620e+00  -1.5476588e+00
   8.6833333e-01   9.7866751e-01   1.2593694e+00  -3.5960307e+00  -7.1313689e-01  -2.9132401e+00  -1.5476588e+00
   8.7000000e-01   9.9893390e-01   9.5590690e-01   1.9725063e-01   2.7311626e-01  -1.3200619e+00  -1.8207750e-01
   8.7166667e-01   9.9769585e-01  -2.5794313e-01   1.5628319e+00   3.4898188e-01  -1.5476588e+00  -2.5794313e-01
   8.7333333e-01   9.9600037e-01  -3.3380876e-01   6.5244439e-01   5.7657876e-01   1.9725063e-01   9.5590690e-01
   8.7500000e-01   9.9386653e-01  -1.0621188e-01   6.5244439e-01   8.0417564e-01   1.2593694e+00   1.1835038e+00
   8.7666667e-01   9.9132072e-01  -4.8554001e-01  -6.3727127e-01   5.0071314e-01   1.0317725e+00   2.7311626e-01
   8.7833333e-01   9.8839608e-01   7.2831002e-01   4.2484751e-01  -4.8554001e-01  -3.3380876e-01  -9.4073377e-01
   8.8000000e-01   9.8513179e-01   6.5244439e-01   1.6386975e+00   3.4898188e-01   4.5519376e-02  -1.8207750e-01
   8.8166667e-01   9.8157231e-01  -5.6140564e-01   1.3352350e+00  -3.0346251e-02   4.5519376e-02   3.4898188e-01
   8.8333333e-01   9.7776653e-01  -8.6486815e-01   1.9725063e-01  -1.8207750e-01   7.2831002e-01  -3.0346251e-02
   8.8500000e-01   9.7376676e-01  -4.0967438e-01  -1.4717932e+00  -1.0621188e-01   1.9725063e-01  -6.3727127e-01
   8.8666667e-01   9.6960444e-01   8.8004127e-01  -2.5794313e-01  -1.0621188e-01   2.0938913e+00   4.5519376e-02
   8.8833333e-01   9.6535488e-01   1.7904288e+00   1.1076382e+00  -1.0621188e-01   2.9284132e+00   1.5628319e+00
   8.9000000e-01   9.6107866e-01   8.0417564e-01  -1.1683307e+00   4.5519376e-02   9.5590690e-01   1.5628319e+00
   8.9166667e-01   9.5683155e-01  -3.3380876e-01   3.4898188e-01  -3.0346251e-02  -2.3063151e+00  -2.0787182e+00
   8.9333333e-01   9.5266735e-01   4.5519376e-02   9.5590690e-01  -6.3727127e-01  -4.1270901e+00  -3.5960307e+00
   8.9500000e-01   9.4863660e-01  -9.4073377e-01  -3.3380876e-01  -1.0165994e+00  -1.0165994e+00  -3.2925682e+00
   8.9666667e-01   9.4478565e-01   4.5519376e-02  -2.5339119e+00  -7.8900252e-01   1.2138500e-01   1.4111007e+00
   8.9833333e-01   9.4115558e-01   2.7311626e-01  -7.1313689e-01   4.2484751e-01   9.5590690e-01   3.3077413e+00
   9.0000000e-01   9.3778122e-01  -4.0967438e-01   5.0071314e-01   5.7657876e-01   1.9725063e-01   2.3214882e+00
   9.0166667e-01   9.3190265e-01  -7.8900252e-01  -6.3727127e-01   1.1076382e+00  -1.0621188e-01  -4.0967438e-01
   9.0333333e-01   9.2942963e-01  -5.6140564e-01  -4.0967438e-01   1.2138500e-01   8.0417564e-01  -5.6140564e-01
   9.0500000e-01   9.2727354e-01  -1.0165994e+00  -2.5794313e-01   4.2484751e-01   1.1076382e+00  -6.3727127e-01
   9.0666667e-01   9.2542724e-01  -1.6235244e+00  -9.4073377e-01   1.9725063e-01   6.5244439e-01  -1.6993900e+00
   9.0833333e-01   9.2387392e-01  -3.3380876e-01   6.5244439e-01   6.5244439e-01   4.5519376e-02  -1.2441963e+00
   9.1000000e-01   9.2258703e-01   6.5244439e-01   1.7145632e+00   4.2484751e-01  -2.5794313e-01   1.4869663e+00
   9.1166667e-01   9.2153033e-01   1.2138500e-01   2.2456226e+00  -4.0967438e-01  -1.0165994e+00   1.1076382e+00
   9.1333333e-01   9.2065812e-01  -3.0346251e-02   8.0417564e-01  -5.6140564e-01  -3.3380876e-01  -2.5794313e-01
   9.1500000e-01   9.1207584e-01   8.0417564e-01   5.7657876e-01  -7.1313689e-01   9.5590690e-01  -4.0967438e-01
   9.1666667e-01   9.0954008e-01   2.7311626e-01  -1.3200619e+00   1.2138500e-01  -2.5794313e-01  -1.8207750e-01
   9.1833333e-01   9.0636953e-01   5.7657876e-01   4.2484751e-01   4.2484751e-01   8.8004127e-01   6.5244439e-01
   9.2000000e-01   9.0246987e-01  -4.0967438e-01   1.2138500e-01   5.0071314e-01   8.8004127e-01   1.7145632e+00
   9.2166667e-01   8.9774989e-01   4.2484751e-01   4.5519376e-02  -1.0621188e-01   1.2593694e+00   1.6386975e+00
   9.2333333e-01   8.9212288e-01   1.9725063e-01   7.2831002e-01  -1.4717932e+00  -5.6140564e-01  -4.8554001e-01
   9.2500000e-01   8.8550808e-01  -3.0346251e-02  -1.1683307e+00  -1.8207750e-01  -1.7752557e+00  -4.3546870e+00
   9.2666667e-01   8.7783199e-01   4.2484751e-01  -2.6856432e+00   5.0071314e-01  -8.6486815e-01  -4.8554001e-01
   9.2833333e-01   8.5904577e-01  -3.0346251e-02  -2.9132401e+00   4.5519376e-02  -1.0924650e+00   2.4732194e+00
   9.3000000e-01   8.4783581e-01   1.7145632e+00   7.2831002e-01  -4.8554001e-01   3.4898188e-01   2.7766819e+00
   9.3166667e-01   8.3536691e-01   4.5519376e-02   1.3352350e+00   3.4898188e-01   5.7657876e-01  -2.5794313e-01
   9.3333333e-01   8.2161864e-01   6.5244439e-01   1.9421600e+00   1.0317725e+00  -1.8207750e-01  -2.9891057e+00
   9.3500000e-01   8.0658358e-01   1.6386975e+00   1.9421600e+00   2.7311626e-01  -1.8207750e-01  -9.4073377e-01
   9.3666667e-01   7.9026783e-01   3.7629351e+00  -1.0165994e+00  -1.0165994e+00   2.7311626e-01  -5.6140564e-01
   9.3833333e-01   7.7269120e-01   1.5628319e+00   1.3352350e+00  -1.0621188e-01  -2.7615088e+00  -2.0028525e+00
   9.4000000e-01   7.5388732e-01   5.0071314e-01   5.0071314e-01   1.9725063e-01  -1.0924650e+00   5.7657876e-01
   9.4166667e-01   7.3390345e-01  -1.8207750e-01  -4.8554001e-01   7.2831002e-01  -1.0621188e-01   1.2138500e-01
   9.4333333e-01   7.1277527e-01  -2.8373744e+00  -6.3727127e-01  -5.6140564e-01  -1.0924650e+00   4.5519376e-02
   9.4500000e-01   6.9060270e-01  -1.3959275e+00  -1.8207750e-01  -5.6140564e-01   3.6870695e+00   1.6386975e+00
   9.4666667e-01   6.6747178e-01  -1.2441963e+00  -5.6140564e-01  -6.3727127e-01   1.7904288e+00  -1.2441963e+00
   9.4833333e-01   6.4347982e-01  -2.1545838e+00  -2.2304494e+00  -2.5794313e-01  -2.7615088e+00  -7.1313689e-01
   9.5000000e-01   6.1873443e-01  -7.8900252e-01  -1.3200619e+00   6.5244439e-01  -1.9269869e+00   2.1697569e+00
   9.5166667e-01   5.9335230e-01   4.2484751e-01   4.2484751e-01   7.2831002e-01   1.6386975e+00  -1.5476588e+00
   9.5333333e-01   5.6745795e-01   3.4898188e-01   3.4898188e-01   1.2138500e-01   1.8662944e+00   1.7904288e+00
   9.5500000e-01   5.4118231e-01   2.7311626e-01   5.7657876e-01   3.4898188e-01   5.7657876e-01   2.3973538e+00
   9.5666667e-01   5.1466120e-01   8.0417564e-01   1.9421600e+00   1.0317725e+00   2.4732194e+00  -1.8207750e-01
   9.5833333e-01   4.8803378e-01  -1.0165994e+00   1.3352350e+00  -1.8207750e-01   2.7311626e-01  -3.5201651e+00
   9.6000000e-01   4.6144093e-01  -9.4073377e-01  -2.0787182e+00  -4.0967438e-01   8.8004127e-01  -7.8900252e-01
   9.6166667e-01   4.3502361e-01  -9.4073377e-01  -1.6235244e+00   4.2484751e-01  -2.3063151e+00   4.1422632e+00
   9.6333333e-01   4.0892116e-01  -6.3727127e-01   6.5244439e-01  -1.0621188e-01   8.8004127e-01   4.6733226e+00
   9.6500000e-01   3.8326974e-01  -2.5794313e-01  -1.6235244e+00   1.9725063e-01   2.7311626e-01   4.5519376e-02
   9.6666667e-01   3.5820073e-01  -1.0621188e-01   1.2138500e-01   1.2138500e-01  -4.8554001e-01  -5.6140564e-01
   9.6833333e-01   3.3383919e-01  -2.5794313e-01   3.0801444e+00   1.2138500e-01   1.2593694e+00  -3.3380876e-01
   9.7000000e-01   3.1030247e-01  -7.8900252e-01   1.9421600e+00  -1.0621188e-01  -1.8207750e-01  -5.0374776e+00
   9.7166667e-01   2.8769894e-01   2.7311626e-01   3.4898188e-01  -7.1313689e-01  -2.6097776e+00  -2.0787182e+00
   9.7333333e-01   2.6612675e-01   1.2593694e+00   5.0071314e-01  -2.1545838e+00  -1.3959275e+00   3.4898188e-01
   9.7500000e-01   2.4567283e-01   3.4898188e-01   1.9725063e-01  -1.0165994e+00  -1.3200619e+00  -5.6140564e-01
   9.7666667e-01   2.2641204e-01   5.7657876e-01  -3.3380876e-01   7.2831002e-01  -3.3380876e-01   7.2831002e-01
   9.7833333e-01   2.0838129e-01  -2.5794313e-01  -1.1683307e+00   3.4898188e-01   2.6249507e+00  -3.3380876e-01
   9.8000000e-01   1.9163625e-01  -1.0621188e-01  -6.3727127e-01   3.4898188e-01  -3.0346251e-02   1.0317725e+00
   9.8166667e-01   1.7623180e-01   1.2138500e-01  -2.2304494e+00   1.9725063e-01  -6.3727127e-01   4.2484751e-01
   9.8333333e-01   1.6219012e-01   5.0071314e-01   4.2484751e-01   4.2484751e-01   1.4869663e+00   2.0180257e+00
   9.8500000e-01   1.4951972e-01  -1.0165994e+00   8.8004127e-01   4.5519376e-02  -2.4580463e+00   8.8004127e-01
   9.8666667e-01   1.3821573e-01   1.3352350e+00   7.2831002e-01  -1.8207750e-01   3.4898188e-01  -7.8900252e-01
   9.8833333e-01   1.2826031e-01   2.3214882e+00  -1.8207750e-01   1.2138500e-01   7.2831002e-01   4.5519376e-02
   9.9000000e-01   1.1962322e-01   3.4898188e-01  -1.5476588e+00  -2.5794313e-01   1.2138500e-01  -2.5794313e-01
   9.9166667e-01   1.1226264e-01  -8.6486815e-01  -1.8207750e-01  -1.0621188e-01   1.7145632e+00  -1.5476588e+00
   9.9333333e-01   1.0612604e-01  -1.6993900e+00   2.4732194e+00   1.9725063e-01   4.5519376e-02  -7.8900252e-01
   9.9500000e-01   1.0115125e-01  -2.5794313e-01   3.2318757e+00   8.8004127e-01   1.4111007e+00   1.8662944e+00
   9.9666667e-01   9.7267565e-02   5.7657876e-01  -4.8554001e-01   5.0071314e-01   1.7904288e+00  -3.0346251e-02
   9.9833333e-01   9.4397002e-02  -4.0967438e-01  -4.8554001e-01   5.0071314e-01  -1.4717932e+00  -1.0924650e+00
   1.0000000e+00   9.2455605e-02   5.7657876e-01   8.0417564e-01  -9.4073377e-01  -3.9753588e+00   2.7766819e+00
   1.0016667e+00   9.1354792e-02   8.8004127e-01  -4.0967438e-01  -5.6140564e-01  -1.2441963e+00  -1.0621188e-01
   1.0033333e+00   9.1002723e-02  -1.8511213e+00  -1.0165994e+00  -6.3727127e-01  -1.0165994e+00  -2.7615088e+00
   1.0050000e+00   9.1305684e-02  -1.6235244e+00  -1.2441963e+00  -3.0346251e-02  -2.4580463e+00  -4.9616120e+00
   1.0066667e+00   9.2169438e-02  -1.1683307e+00   1.2138500e-01   4.5519376e-02  -6.3727127e-01  -1.0165994e+00
   1.0083333e+00   9.3500543e-02   4.2484751e-01  -4.0967438e-01  -1.8207750e-01   1.9421600e+00   2.5490851e+00
   1.0100000e+00   9.5207608e-02   2.0180257e+00  -1.4717932e+00   8.8004127e-01   1.8662944e+00   1.1835038e+00
   1.0116667e+00   9.7202467e-02   2.0938913e+00  -2.2304494e+00  -1.0621188e-01   6.5244439e-01   1.2593694e+00
   1.0133333e+00   9.9389752e-02   5.7657876e-01   2.3973538e+00  -4.8554001e-01   1.5628319e+00   4.2484751e-01
   1.0150000e+00   1.0163185e-01  -1.0165994e+00   1.3352350e+00  -5.6140564e-01  -1.0165994e+00  -7.1313689e-01
   1.0166667e+00   1.0392523e-01  -9.4073377e-01  -9.4073377e-01  -4.0967438e-01  -2.3063151e+00   6.5244439e-01
   1.0183333e+00   1.0620575e-01  -1.6235244e+00  -1.5476588e+00  -3.0346251e-02   6.5244439e-01   2.3973538e+00
   1.0200000e+00   1.0841679e-01   6.5244439e-01   2.7008163e+00   1.9725063e-01   1.5628319e+00   5.7657876e-01
   1.0216667e+00   1.1050969e-01   1.3352350e+00   1.6386975e+00   1.2138500e-01   1.1076382e+00   1.2138500e-01
   1.0233333e+00   1.1244401e-01   1.6386975e+00   1.5628319e+00   7.2831002e-01   1.3352350e+00  -5.6140564e-01
   1.0250000e+00   1.1418765e-01   5.7657876e-01   1.9725063e-01   2.7311626e-01   1.1076382e+00  -1.1683307e+00
   1.0266667e+00   1.1571680e-01   1.9725063e-01   7.2831002e-01   6.5244439e-01   1.9421600e+00  -2.5794313e-01
   1.0283333e+00   1.1701577e-01  -1.0924650e+00  -4.0967438e-01   1.2138500e-01  -1.4717932e+00   1.9725063e-01
   1.0300000e+00   1.1807667e-01  -6.3727127e-01   1.0317725e+00  -2.5794313e-01  -3.5960307e+00   1.2138500e-01
   1.0316667e+00   1.1889897e-01   1.0317725e+00  -3.0346251e-02   3.4898188e-01  -1.3200619e+00  -1.3959275e+00
   1.0333333e+00   1.1948896e-01  -1.0621188e-01  -1.6993900e+00  -3.0346251e-02  -8.6486815e-01  -2.0787182e+00
   1.0350000e+00   1.1985909e-01   1.2593694e+00  -7.1313689e-01  -3.3380876e-01  -3.0346251e-02  -1.6993900e+00
   1.0366667e+00   1.2002723e-01  -1.8207750e-01  -4.8554001e-01  -3.3380876e-01  -7.8900252e-01   4.2484751e-01
   1.0383333e+00   1.2001585e-01  -2.5339119e+00   4.5519376e-02  -1.0621188e-01  -3.0346251e-02   1.2593694e+00
   1.0400000e+00   1.1985127e-01  -1.6993900e+00  -1.1683307e+00  -1.0621188e-01   6.5244439e-01   8.0417564e-01
   1.0416667e+00   1.1956264e-01  -1.0621188e-01   4.2484751e-01   4.2484751e-01   9.5590690e-01  -2.5794313e-01
   1.0433333e+00   1.1918120e-01   1.5628319e+00   1.2593694e+00  -4.8554001e-01  -3.0346251e-02  -4.8554001e-01
   1.0450000e+00   1.1873928e-01   4.2484751e-01  -3.3380876e-01  -1.8207750e-01   1.0317725e+00  -1.8207750e-01
   1.0466667e+00   1.1826952e-01  -4.0967438e-01  -1.7752557e+00  -1.0165994e+00  -1.8207750e-01   1.6386975e+00
   1.0483333e+00   1.1780403e-01   4.2484751e-01  -7.1313689e-01   3.4898188e-01   4.5519376e-02   2.8525476e+00
   1.0500000e+00   1.1724688e-01   5.7657876e-01   2.3214882e+00   4.2484751e-01   4.0663976e+00  -3.3380876e-01
   1.0516667e+00   1.1669314e-01  -8.6486815e-01  -1.2441963e+00  -4.8554001e-01   1.3352350e+00  -9.4073377e-01
   1.0533333e+00   1.1622120e-01  -7.8900252e-01   1.1835038e+00   1.9725063e-01  -4.3546870e+00  -4.8554001e-01
   1.0550000e+00   1.1585809e-01  -6.3727127e-01   1.4111007e+00  -7.8900252e-01  -3.6718963e+00  -1.2441963e+00
   1.0566667e+00   1.1562780e-01  -8.6486815e-01   1.4111007e+00  -2.5794313e-01   1.3352350e+00   3.4898188e-01
   1.0583333e+00   1.1555090e-01  -1.8207750e-01   2.0938913e+00   8.8004127e-01   2.8525476e+00   8.0417564e-01
   1.0600000e+00   1.1564421e-01  -1.0924650e+00  -1.6235244e+00   1.3352350e+00  -1.8511213e+00  -1.2441963e+00
   1.0616667e+00   1.1592060e-01  -1.0924650e+00  -1.5476588e+00   8.0417564e-01  -3.9753588e+00  -1.7752557e+00
   1.0633333e+00   1.1638888e-01   4.2484751e-01   1.3352350e+00   2.7311626e-01  -5.6140564e-01  -2.2304494e+00
   1.0650000e+00   1.3182907e-01   1.0317725e+00  -5.6140564e-01   3.4898188e-01   2.4732194e+00  -7.1313689e-01
   1.0666667e+00   1.2970285e-01   1.1835038e+00   1.9725063e-01  -7.1313689e-01   4.2484751e-01   1.7904288e+00
   1.0683333e+00   1.2755486e-01  -2.5794313e-01  -5.6140564e-01  -1.4717932e+00  -1.1683307e+00   3.3077413e+00
   1.0700000e+00   1.2539898e-01   5.0071314e-01  -1.2441963e+00  -3.3380876e-01  -2.5794313e-01  -2.5794313e-01
   1.0716667e+00   1.2291844e-01   1.4111007e+00   4.5519376e-02  -3.0346251e-02   8.8004127e-01  -9.4073377e-01
   1.0733333e+00   1.2046259e-01   5.7657876e-01   2.7311626e-01   9.5590690e-01   2.5490851e+00  -7.8900252e-01
   1.0750000e+00   1.1804898e-01   4.5519376e-02   9.5590690e-01   8.0417564e-01   4.5974570e+00   2.7311626e-01
   1.0766667e+00   1.1569410e-01  -7.1313689e-01  -1.2441963e+00  -7.1313689e-01   2.7311626e-01   1.6386975e+00
   1.0783333e+00   1.1341316e-01  -2.0028525e+00  -1.3200619e+00  -6.3727127e-01  -4.8857464e+00   3.4898188e-01
   1.0800000e+00   1.1121981e-01  -6.3727127e-01  -1.0621188e-01  -3.0346251e-02  -2.6856432e+00  -1.0621188e-01
   1.0816667e+00   1.0912596e-01  -1.1683307e+00  -1.6235244e+00  -8.6486815e-01  -9.4073377e-01  -1.0165994e+00
   1.0833333e+00   1.0714158e-01  -1.7752557e+00  -1.8511213e+00   1.2138500e-01   4.2484751e-01  -2.5794313e-01
   1.0850000e+00   1.0527454e-01   4.5519376e-02  -2.3063151e+00   4.2484751e-01  -4.0967438e-01   1.2138500e-01
   1.0866667e+00   1.0353042e-01   5.7657876e-01   5.7657876e-01   5.0071314e-01  -4.8554001e-01  -2.3063151e+00
   1.0883333e+00   1.0191248e-01   4.2484751e-01   9.5590690e-01  -1.0621188e-01   1.4111007e+00   7.2831002e-01
   1.0900000e+00   9.9055762e-02   8.8004127e-01  -1.0165994e+00  -2.5794313e-01   3.9905320e+00   1.3352350e+00
   1.0916667e+00   9.7811073e-02   1.9421600e+00   2.3973538e+00   1.9725063e-01   1.9421600e+00   1.8662944e+00
   1.0933333e+00   9.6680739e-02   1.1076382e+00   3.9146663e+00   3.4898188e-01  -2.4580463e+00   1.3352350e+00
   1.0950000e+00   1.2949651e-01  -7.1313689e-01   2.1697569e+00   4.2484751e-01  -1.3959275e+00  -1.9269869e+00
   1.0966667e+00   1.3230295e-01  -4.8554001e-01  -7.8900252e-01  -2.5794313e-01   5.0071314e-01  -2.3063151e+00
   1.0983333e+00   1.3539245e-01   4.2484751e-01   3.4898188e-01   4.5519376e-02   4.5519376e-02  -7.8900252e-01
   1.1000000e+00   1.3884498e-01   1.9725063e-01  -1.0621188e-01  -2.5794313e-01   6.5244439e-01  -3.0346251e-02
   1.1016667e+00   1.4274328e-01   1.6386975e+00   4.2484751e-01  -1.8207750e-01   1.7145632e+00   8.8004127e-01
   1.1033333e+00   1.4717156e-01  -3.0346251e-02  -1.2441963e+00  -2.5794313e-01  -8.6486815e-01   1.6386975e+00
   1.1050000e+00   1.5221429e-01  -2.2304494e+00  -4.8554001e-01  -3.0346251e-02  -1.8511213e+00   8.0417564e-01
   1.1066667e+00   1.5795487e-01  -9.4073377e-01   8.0417564e-01   4.2484751e-01  -3.0346251e-02   3.4898188e-01
   1.1083333e+00   1.6447428e-01  -1.8207750e-01  -3.0346251e-02  -3.3380876e-01  -7.8900252e-01   4.5519376e-02
   1.1100000e+00   1.7184972e-01  -1.0621188e-01  -1.4717932e+00   1.2138500e-01   3.4898188e-01  -4.0967438e-01
   1.1116667e+00   1.8015334e-01   1.4111007e+00   4.2484751e-01   1.1835038e+00   1.4869663e+00  -1.8207750e-01
   1.1133333e+00   1.8945085e-01   1.3352350e+00   4.2484751e-01  -1.0621188e-01  -1.0924650e+00  -1.3959275e+00
   1.1150000e+00   1.9980039e-01   7.2831002e-01   1.0317725e+00   1.0317725e+00   1.9725063e-01  -3.3380876e-01
   1.1166667e+00   2.1125132e-01   1.7145632e+00   1.3352350e+00  -4.8554001e-01   1.0317725e+00   5.0071314e-01
   1.1183333e+00   2.2384320e-01  -4.0967438e-01   8.0417564e-01  -9.4073377e-01   8.0417564e-01   1.7145632e+00
   1.1200000e+00   2.3760486e-01  -1.0924650e+00  -1.9269869e+00   1.9725063e-01  -6.3727127e-01   1.1835038e+00
   1.1216667e+00   2.5255361e-01  -8.6486815e-01  -3.1408369e+00   4.2484751e-01  -9.4073377e-01  -7.1313689e-01
   1.1233333e+00   2.6869463e-01  -1.3959275e+00  -6.3727127e-01   8.8004127e-01   8.8004127e-01  -1.3200619e+00
   1.1250000e+00   2.8602046e-01  -2.5794313e-01   4.5519376e-02   6.5244439e-01   1.6386975e+00  -1.3200619e+00
   1.1266667e+00   3.0451074e-01   1.9725063e-01  -3.3380876e-01   4.5519376e-02  -4.8554001e-01  -3.0346251e-02
   1.1283333e+00   3.2408000e-01   4.2484751e-01  -8.6486815e-01  -3.3380876e-01  -9.4073377e-01  -1.0924650e+00
   1.1300000e+00   3.4472314e-01   1.2593694e+00   1.6386975e+00   4.5519376e-02  -1.2441963e+00  -7.8900252e-01
   1.1316667e+00   3.6639066e-01   5.0071314e-01   1.1835038e+00  -2.5794313e-01  -2.3063151e+00  -1.2441963e+00
   1.1333333e+00   3.8901253e-01   1.9725063e-01  -7.1313689e-01  -1.0924650e+00  -1.4717932e+00   8.8004127e-01
   1.1350000e+00   4.1250712e-01  -1.2441963e+00  -1.3959275e+00  -8.6486815e-01   1.2138500e-01   2.1697569e+00
   1.1366667e+00   4.3678213e-01  -1.0165994e+00  -1.6235244e+00   1.2138500e-01   2.3973538e+00   1.0317725e+00
   1.1383333e+00   4.6173541e-01  -2.5794313e-01   1.2138500e-01   4.5519376e-02   1.0317725e+00   5.7657876e-01
   1.1400000e+00   4.8725611e-01   9.5590690e-01   2.7766819e+00  -3.0346251e-02   1.1835038e+00   1.2593694e+00
   1.1416667e+00   5.1322588e-01  -1.0165994e+00   2.0180257e+00  -7.8900252e-01   6.5244439e-01   1.2593694e+00
   1.1433333e+00   5.3952014e-01   1.9421600e+00  -9.4073377e-01  -2.5794313e-01   2.7311626e-01   8.8004127e-01
   1.1450000e+00   5.6600954e-01   1.0317725e+00  -2.5794313e-01   1.7145632e+00   8.0417564e-01   1.9725063e-01
   1.1466667e+00   5.9256141e-01  -3.0346251e-02   2.0180257e+00   1.1076382e+00   1.8662944e+00  -1.6235244e+00
   1.1483333e+00   6.1904130e-01  -4.8554001e-01   8.8004127e-01   5.7657876e-01  -1.8207750e-01  -2.6856432e+00
   1.1500000e+00   6.4531455e-01  -1.4717932e+00  -7.1313689e-01  -3.0346251e-02  -4.1270901e+00  -3.1408369e+00
   1.1516667e+00   6.7124782e-01  -1.8207750e-01  -9.4073377e-01   4.5519376e-02  -1.1683307e+00   1.9725063e-01
   1.1533333e+00   6.9671068e-01   2.7311626e-01  -1.0924650e+00  -5.6140564e-01  -2.5794313e-01   1.3352350e+00
   1.1550000e+00   7.2157705e-01  -8.6486815e-01  -1.0924650e+00   1.2138500e-01  -7.8900252e-01   2.0180257e+00
   1.1566667e+00   7.4572673e-01  -2.5794313e-01  -8.6486815e-01   1.2138500e-01  -4.0967438e-01   6.5244439e-01
   1.1583333e+00   7.6904665e-01   4.2484751e-01  -8.6486815e-01   1.2138500e-01   8.0417564e-01   3.4898188e-01
   1.1600000e+00   7.9143227e-01  -1.0621188e-01  -2.0028525e+00  -7.1313689e-01   2.7311626e-01   1.9725063e-01
   1.1616667e+00   8.1278857e-01   2.7311626e-01  -1.4717932e+00  -4.8554001e-01   3.4898188e-01  -1.0924650e+00
   1.1633333e+00   8.3300308e-01   7.2831002e-01   5.0071314e-01   4.5519376e-02   1.1835038e+00  -4.0967438e-01
   1.1650000e+00   8.5199173e-01   9.5590690e-01   1.9421600e+00  -1.8207750e-01   1.9421600e+00  -1.0621188e-01
   1.1666667e+00   8.6973155e-01   1.7145632e+00   3.5353382e+00   3.4898188e-01   6.5244439e-01  -3.0346251e-02
   1.1683333e+00   8.8617583e-01   4.5519376e-02   1.8662944e+00  -4.8554001e-01  -2.3063151e+00  -7.8900252e-01
   1.1700000e+00   9.0129102e-01   5.7657876e-01   1.1076382e+00   1.2138500e-01   8.0417564e-01   3.4898188e-01
   1.1716667e+00   9.1505698e-01   8.0417564e-01  -2.5794313e-01   8.0417564e-01   8.0417564e-01  -1.8207750e-01
   1.1733333e+00   9.2746695e-01  -1.0924650e+00  -2.5794313e-01   1.0317725e+00   6.5244439e-01  -2.5794313e-01
   1.1750000e+00   9.3852738e-01  -8.6486815e-01  -5.6140564e-01   9.5590690e-01   8.0417564e-01   1.2138500e-01
   1.1766667e+00   9.4825757e-01  -2.0028525e+00  -9.4073377e-01  -4.0967438e-01  -4.8554001e-01   8.0417564e-01
   1.1783333e+00   9.5668916e-01  -6.3727127e-01  -1.0165994e+00  -4.0967438e-01  -8.6486815e-01   1.0317725e+00
   1.1800000e+00   9.6386542e-01  -4.8554001e-01  -2.2304494e+00  -1.0621188e-01  -1.0621188e-01   2.7311626e-01
   1.1816667e+00   9.6984045e-01  -9.4073377e-01  -1.8207750e-01  -7.1313689e-01  -3.3380876e-01   4.5519376e-02
   1.1833333e+00   9.7467822e-01   1.2138500e-01   1.4111007e+00  -1.0621188e-01   1.4869663e+00   4.5519376e-02
   1.1850000e+00   9.7845143e-01   8.0417564e-01   1.0317725e+00   8.0417564e-01  -1.0621188e-01  -1.7752557e+00
   1.1866667e+00   9.8124046e-01   7.2831002e-01  -6.3727127e-01   2.7311626e-01  -1.1683307e+00  -1.3959275e+00
   1.1883333e+00   9.8313196e-01  -2.5794313e-01  -3.3380876e-01  -5.6140564e-01  -7.1313689e-01   4.2484751e-01
   1.1900000e+00   9.8421767e-01   1.9725063e-01   4.5519376e-02  -6.3727127e-01  -5.6140564e-01   1.2593694e+00
   1.1916667e+00   9.8459294e-01   8.0417564e-01   2.6249507e+00   4.2484751e-01  -3.3380876e-01  -2.5794313e-01
   1.1933333e+00   9.8435545e-01  -1.0621188e-01   1.4111007e+00   1.2138500e-01   4.5519376e-02  -1.2441963e+00
   1.1950000e+00   9.8360377e-01   1.2138500e-01  -7.8900252e-01   4.2484751e-01  -1.0621188e-01  -1.0165994e+00
   1.1966667e+00   9.8243598e-01   9.5590690e-01  -8.6486815e-01   5.0071314e-01   4.5519376e-02  -7.1313689e-01
   1.1983333e+00   9.8094846e-01  -1.0621188e-01   1.1076382e+00   1.2138500e-01   4.2484751e-01   1.2138500e-01
   1.2000000e+00   9.7915983e-01  -3.3380876e-01   5.0071314e-01  -3.0346251e-02   1.1835038e+00   1.7904288e+00
   1.2016667e+00   9.7723173e-01  -1.0924650e+00  -1.0924650e+00  -3.0346251e-02  -5.6140564e-01   2.0180257e+00
   1.2033333e+00   9.7524924e-01  -1.0621188e-01   5.0071314e-01   1.9725063e-01  -3.0346251e-02   8.0417564e-01
   1.2050000e+00   9.7329135e-01  -1.8207750e-01  -1.8207750e-01   1.2138500e-01  -1.0165994e+00  -1.1683307e+00
   1.2066667e+00   9.7142994e-01  -1.0924650e+00  -1.8207750e-01   5.7657876e-01  -1.8207750e-01  -1.0924650e+00
   1.2083333e+00   9.6972913e-01   4.5519376e-02  -4.8554001e-01  -4.0967438e-01  -1.2441963e+00  -1.6235244e+00
   1.2100000e+00   9.6824462e-01   4.2484751e-01  -1.8207750e-01  -2.5794313e-01  -4.0967438e-01   1.1076382e+00
   1.2116667e+00   9.6702320e-01   1.2138500e-01  -4.8554001e-01  -1.0621188e-01   8.0417564e-01   1.3352350e+00
   1.2133333e+00   9.6610248e-01  -8.6486815e-01  -1.8511213e+00  -4.0967438e-01  -5.6140564e-01  -9.4073377e-01
   1.2150000e+00   9.6551063e-01   1.2593694e+00  -1.0621188e-01   3.4898188e-01   1.6386975e+00   1.4869663e+00
   1.2166667e+00   9.6526636e-01   4.2484751e-01   1.4869663e+00   1.9725063e-01   2.0938913e+00   3.0042788e+00
   1.2183333e+00   9.6537904e-01  -7.8900252e-01  -4.8554001e-01   7.2831002e-01   2.5490851e+00  -4.8554001e-01
   1.2200000e+00   9.6584891e-01  -1.2441963e+00  -4.1270901e+00   9.5590690e-01  -4.0967438e-01  -2.6097776e+00
   1.2216667e+00   9.6666750e-01  -1.8207750e-01  -2.0787182e+00   1.2138500e-01  -1.5476588e+00   1.9725063e-01
   1.2233333e+00   9.6781807e-01  -4.0967438e-01   2.9284132e+00   1.2138500e-01  -2.5794313e-01   1.7904288e+00
   1.2250000e+00   9.6927628e-01  -3.0346251e-02   2.7008163e+00   3.4898188e-01   2.7766819e+00  -1.3200619e+00
   1.2266667e+00   9.7101088e-01  -7.1313689e-01   1.9421600e+00  -4.8554001e-01  -8.6486815e-01  -2.3063151e+00
   1.2283333e+00   9.7298450e-01   4.5519376e-02   1.9421600e+00   4.2484751e-01  -2.3821807e+00  -3.3380876e-01
   1.2300000e+00   9.7515460e-01  -4.8554001e-01   9.5590690e-01  -1.8207750e-01   1.9725063e-01   2.7311626e-01
   1.2316667e+00   9.7747443e-01   6.5244439e-01  -3.3380876e-01  -3.3380876e-01  -7.8900252e-01  -3.2925682e+00
   1.2333333e+00   9.7989392e-01  -7.8900252e-01   8.0417564e-01   5.0071314e-01  -1.6235244e+00  -1.7752557e+00
   1.2350000e+00   9.8230766e-01  -1.2441963e+00  -2.5794313e-01  -4.0967438e-01   1.8662944e+00   3.4594726e+00
   1.2366667e+00   9.8467265e-01  -2.5794313e-01  -2.2304494e+00   1.9725063e-01   1.2593694e+00   1.6386975e+00
   1.2383333e+00   9.8697589e-01   1.2138500e-01  -9.4073377e-01   2.7311626e-01  -2.5794313e-01   9.5590690e-01
   1.2400000e+00   9.8916672e-01   9.5590690e-01  -4.0967438e-01   1.2138500e-01  -1.8207750e-01   3.0042788e+00
   1.2416667e+00   9.9119659e-01  -7.8900252e-01   4.5519376e-02  -3.0346251e-02  -1.4717932e+00  -1.7752557e+00
   1.2433333e+00   9.9302000e-01   9.5590690e-01   6.5244439e-01  -4.0967438e-01   1.8662944e+00  -2.6097776e+00
   1.2450000e+00   9.9459542e-01   2.1697569e+00  -3.0346251e-02  -8.6486815e-01  -2.8373744e+00  -2.0028525e+00
   1.2466667e+00   9.9588601e-01  -1.6235244e+00   9.5590690e-01  -1.8207750e-01  -6.3727127e-01   1.4111007e+00
   1.2483333e+00   9.9686039e-01  -1.0924650e+00   6.5244439e-01  -7.1313689e-01   3.3836070e+00   2.7766819e+00
   1.2500000e+00   9.9749311e-01   4.5519376e-02  -6.3727127e-01  -1.8207750e-01   1.3352350e+00   1.5628319e+00
   1.2516667e+00   9.9776525e-01   5.7657876e-01   1.2138500e-01   1.2138500e-01  -1.1683307e+00  -1.6235244e+00
   1.2533333e+00   9.9766468e-01   1.3352350e+00  -9.4073377e-01   8.0417564e-01  -1.9269869e+00  -2.3063151e+00
   1.2550000e+00   9.9718629e-01   1.0317725e+00  -3.4442995e+00   4.5519376e-02   4.2484751e-01  -7.8900252e-01
   1.2566667e+00   9.9633210e-01  -1.0621188e-01   9.5590690e-01   1.0317725e+00  -3.0649713e+00  -2.6097776e+00
   1.2583333e+00   9.8428804e-01  -1.6993900e+00   3.0801444e+00   8.8004127e-01   2.1697569e+00   2.9284132e+00
   1.2600000e+00   9.8141713e-01  -1.0165994e+00   1.4111007e+00  -4.8554001e-01   4.2484751e-01   2.7766819e+00
   1.2616667e+00   9.7839473e-01  -3.3380876e-01   1.4111007e+00   1.9725063e-01  -1.0621188e-01   5.7657876e-01
   1.2633333e+00   9.7518169e-01  -1.8207750e-01  -1.0924650e+00  -5.6140564e-01  -7.8900252e-01  -1.6993900e+00
   1.2650000e+00   9.7192923e-01  -3.3380876e-01  -2.0028525e+00  -2.5794313e-01   1.7904288e+00  -4.0512245e+00
   1.2666667e+00   9.6869159e-01  -7.1313689e-01  -4.8554001e-01   4.5519376e-02  -5.6140564e-01   1.2138500e-01
   1.2683333e+00   9.6552291e-01  -3.3380876e-01   3.4898188e-01   8.0417564e-01   4.2484751e-01   3.2318757e+00
   1.2700000e+00   9.6247617e-01   3.0801444e+00   1.6386975e+00   1.7904288e+00  -4.8554001e-01  -2.9891057e+00
   1.2716667e+00   9.5960211e-01   1.2138500e-01  -4.0967438e-01   8.8004127e-01   7.2831002e-01   9.5590690e-01
   1.2733333e+00   9.5694823e-01   1.6386975e+00   5.0071314e-01  -3.3380876e-01   2.7311626e-01  -1.8207750e-01
   1.2750000e+00   9.5455772e-01   1.4869663e+00   3.1560101e+00  -5.6140564e-01   9.5590690e-01   1.0317725e+00
   1.2766667e+00   9.5246851e-01   1.1076382e+00   5.0071314e-01  -1.2441963e+00  -1.0621188e-01  -2.3063151e+00
   1.2783333e+00   9.5071240e-01   8.8004127e-01  -1.7752557e+00  -6.3727127e-01  -3.0649713e+00  -1.6235244e+00
   1.2800000e+00   9.4931416e-01   2.7311626e-01   4.5519376e-02  -1.0621188e-01  -1.3200619e+00   3.2318757e+00
   1.2816667e+00   9.4829086e-01  -1.0924650e+00  -8.6486815e-01  -2.2304494e+00  -1.6993900e+00   3.3836070e+00
   1.2833333e+00   9.4765123e-01  -1.2441963e+00  -4.8554001e-01  -2.5794313e-01   8.0417564e-01   1.2593694e+00
   1.2850000e+00   9.4739509e-01  -2.1545838e+00  -1.9269869e+00  -3.0346251e-02   7.2831002e-01  -5.8719995e+00
   1.2866667e+00   9.4751307e-01  -8.6486815e-01  -1.5476588e+00   1.5628319e+00   8.8004127e-01  -9.4073377e-01
   1.2883333e+00   9.4798631e-01   1.3352350e+00   9.5590690e-01   1.1835038e+00   8.8004127e-01   3.4898188e-01
   1.2900000e+00   9.4878638e-01   3.1560101e+00   1.4869663e+00   7.2831002e-01  -1.8207750e-01  -1.0621188e-01
   1.2916667e+00   9.4987533e-01  -1.0621188e-01   7.2831002e-01   5.7657876e-01   1.3352350e+00   8.0417564e-01
   1.2933333e+00   9.5120595e-01  -1.8511213e+00  -1.0621188e-01  -3.0346251e-02   4.5519376e-02  -4.0967438e-01
   1.2950000e+00   9.5272205e-01  -1.4717932e+00   7.2831002e-01   2.7311626e-01   1.4869663e+00  -2.5794313e-01
   1.2966667e+00   9.5435905e-01  -8.6486815e-01  -3.0346251e-02  -2.5794313e-01  -1.3959275e+00   6.5244439e-01
   1.2983333e+00   7.9791908e-01  -1.0621188e-01  -1.0165994e+00  -1.8207750e-01   7.2831002e-01   1.1835038e+00
   1.3000000e+00   7.7817085e-01  -1.8207750e-01  -1.8207750e-01   1.9725063e-01  -8.6486815e-01  -1.7752557e+00
   1.3016667e+00   7.5753618e-01  -2.5794313e-01   8.0417564e-01   4.5519376e-02  -2.5794313e-01   1.1835038e+00
   1.3033333e+00   7.3611028e-01   1.2138500e-01   3.4898188e-01   9.5590690e-01   2.7311626e-01   2.8525476e+00
   1.3050000e+00   7.1399706e-01   8.0417564e-01   1.9725063e-01   1.9725063e-01  -1.8207750e-01  -4.0967438e-01
   1.3066667e+00   6.9130797e-01   4.5519376e-02  -3.2925682e+00  -7.8900252e-01  -1.2441963e+00  -1.3200619e+00
   1.3083333e+00   6.6816068e-01   1.9725063e-01  -1.9269869e+00  -4.8554001e-01  -6.3727127e-01   1.5628319e+00
   1.3100000e+00   6.4467774e-01   1.2138500e-01   1.3352350e+00  -6.3727127e-01   5.0071314e-01   2.7008163e+00
   1.3116667e+00   6.2098510e-01  -2.1545838e+00   1.6386975e+00  -4.8554001e-01   9.5590690e-01   2.7311626e-01
   1.3133333e+00   5.9721068e-01  -1.0621188e-01  -5.6140564e-01  -4.0967438e-01  -9.4073377e-01  -3.5960307e+00
   1.3150000e+00   5.7348277e-01  -4.8554001e-01   8.0417564e-01   4.2484751e-01   1.1076382e+00   4.2484751e-01
   1.3166667e+00   5.4992859e-01   1.0317725e+00   7.2831002e-01   1.2138500e-01  -7.1313689e-01  -3.7477620e+00
   1.3183333e+00   5.2667275e-01   3.4594726e+00   1.7904288e+00   5.7657876e-01  -7.1313689e-01   4.2181289e+00
   1.3200000e+00   5.0383582e-01  -2.5794313e-01   1.8662944e+00  -1.8207750e-01   1.4869663e+00   1.4869663e+00
   1.3216667e+00   4.8153289e-01   6.5244439e-01   7.2831002e-01  -3.0346251e-02   1.1076382e+00  -2.3063151e+00
   1.3233333e+00   4.5987237e-01   2.7311626e-01  -1.3200619e+00   4.5519376e-02   5.0071314e-01  -1.6993900e+00
   1.3250000e+00   4.3895467e-01  -8.6486815e-01  -6.3727127e-01  -1.8207750e-01  -1.0165994e+00  -2.5794313e-01
   1.3266667e+00   4.1887121e-01  -3.3380876e-01   5.0071314e-01   2.7311626e-01  -7.1313689e-01  -2.0787182e+00
   1.3283333e+00   3.9970342e-01  -1.0165994e+00   3.4898188e-01   8.0417564e-01   2.7311626e-01   1.7904288e+00
   1.3300000e+00   3.8136328e-01   4.5519376e-02   1.6386975e+00   5.0071314e-01   9.5590690e-01   1.2593694e+00
   1.3316667e+00   3.6402647e-01  -1.4717932e+00  -1.0621188e-01  -1.6235244e+00  -1.3200619e+00   2.5490851e+00
   1.3333333e+00   3.4776944e-01  -2.4580463e+00  -1.6235244e+00  -7.1313689e-01  -1.2441963e+00   1.7904288e+00
   1.3350000e+00   3.3263224e-01   5.0071314e-01  -4.8554001e-01  -1.0621188e-01  -1.9269869e+00  -9.4073377e-01
   1.3366667e+00   3.1864346e-01   3.4898188e-01   1.2138500e-01  -3.0346251e-02  -6.3727127e-01   7.2831002e-01
   1.3383333e+00   3.0582016e-01  -5.6140564e-01  -7.8900252e-01   7.2831002e-01   6.5244439e-01  -2.0787182e+00
   1.3400000e+00   2.9416804e-01   4.2484751e-01  -1.0621188e-01   9.5590690e-01   1.2593694e+00  -2.1545838e+00
   1.3416667e+00   2.8368174e-01  -6.3727127e-01  -1.0165994e+00   2.7311626e-01   5.0071314e-01  -3.8236276e+00
   1.3433333e+00   2.7434518e-01  -1.0924650e+00  -4.0967438e-01   4.2484751e-01   2.7311626e-01   5.2802476e+00
   1.3450000e+00   2.6613213e-01   8.0417564e-01   1.2138500e-01  -1.0621188e-01   7.2831002e-01   6.5244439e-01
   1.3466667e+00   2.5900689e-01   3.4898188e-01   5.0071314e-01   4.2484751e-01   3.6870695e+00  -3.0346251e-02
   1.3483333e+00   2.5292504e-01   1.1076382e+00   8.0417564e-01  -4.8554001e-01   2.3973538e+00   1.0317725e+00
   1.3500000e+00   2.4783423e-01  -2.5794313e-01   5.7657876e-01  -7.8900252e-01  -9.4073377e-01  -2.5794313e-01
   1.3516667e+00   2.4004268e-01   6.5244439e-01   1.9725063e-01  -1.8207750e-01  -3.2167026e+00   4.5519376e-02
   1.3533333e+00   2.4105515e-01  -3.3380876e-01  -9.4073377e-01  -5.6140564e-01  -3.1408369e+00   1.1835038e+00
   1.3550000e+00   2.4198305e-01   7.2831002e-01  -2.3063151e+00  -3.3380876e-01  -2.6856432e+00  -6.3727127e-01
   1.3566667e+00   2.4279523e-01  -6.3727127e-01  -2.3063151e+00   1.2138500e-01  -4.8554001e-01  -4.0967438e-01
   1.3583333e+00   2.4346753e-01  -1.3200619e+00   6.5244439e-01   1.9725063e-01   1.2138500e-01  -2.4580463e+00
   1.3600000e+00   2.4398269e-01   1.9725063e-01  -1.3200619e+00  -4.0967438e-01   3.4898188e-01  -2.0787182e+00
   1.3616667e+00   2.4433020e-01   4.2484751e-01  -2.1545838e+00   1.9725063e-01   6.5244439e-01  -4.0967438e-01
   1.3633333e+00   2.4450591e-01   5.0071314e-01   7.2831002e-01   7.2831002e-01   2.3214882e+00   4.2484751e-01
   1.3650000e+00   2.4451164e-01   4.2484751e-01   1.3352350e+00   5.7657876e-01   1.3352350e+00   2.0180257e+00
   1.3666667e+00   2.4435471e-01   1.9725063e-01   3.4898188e-01  -1.8207750e-01   6.5244439e-01   1.5628319e+00
   1.3683333e+00   2.4404727e-01   2.7311626e-01  -9.4073377e-01   5.7657876e-01   8.0417564e-01  -8.6486815e-01
   1.3700000e+00   2.4360574e-01   7.2831002e-01   1.2138500e-01   1.2138500e-01   4.2484751e-01  -1.3200619e+00
   1.3716667e+00   2.4305005e-01   5.7657876e-01   1.1835038e+00   1.9725063e-01  -7.8900252e-01  -1.7752557e+00
   1.3733333e+00   2.4240295e-01  -8.6486815e-01   3.4594726e+00   1.9725063e-01   1.4111007e+00   1.1835038e+00
   1.3750000e+00   2.4168925e-01   4.2484751e-01   5.7657876e-01  -4.8554001e-01   9.5590690e-01   2.0938913e+00
   1.3766667e+00   2.3921383e-01   6.5244439e-01  -9.4073377e-01  -3.0346251e-02   1.8662944e+00   3.8388007e+00
   1.3783333e+00   2.3828398e-01   7.2831002e-01   1.2138500e-01  -1.8207750e-01   8.0417564e-01   2.0180257e+00
   1.3800000e+00   3.0962968e-01  -1.0924650e+00  -4.8554001e-01  -1.0165994e+00  -1.0165994e+00  -9.4073377e-01
   1.3816667e+00   3.1396152e-01  -7.8900252e-01  -1.8207750e-01   1.9725063e-01  -3.7477620e+00   1.1835038e+00
   1.3833333e+00   3.1835041e-01  -1.6993900e+00  -7.1313689e-01   1.2593694e+00  -2.4580463e+00  -3.6718963e+00
   1.3850000e+00   3.2277311e-01   7.2831002e-01   3.4898188e-01   8.8004127e-01   1.8662944e+00  -3.8236276e+00
   1.3866667e+00   3.2720772e-01   2.0180257e+00  -7.1313689e-01   9.5590690e-01   3.5353382e+00  -1.4717932e+00
   1.3883333e+00   3.3163417e-01   1.2593694e+00  -7.8900252e-01   5.0071314e-01   1.4869663e+00   8.8004127e-01
   1.3900000e+00   3.3603478e-01   3.4898188e-01   1.4111007e+00  -1.0924650e+00  -4.8857464e+00   1.0317725e+00
   1.3916667e+00   3.4039461e-01  -4.8554001e-01   8.0417564e-01  -7.1313689e-01  -2.9132401e+00  -7.8900252e-01
   1.3933333e+00   3.4470199e-01  -1.4717932e+00  -1.3200619e+00  -7.1313689e-01  -3.4442995e+00  -3.2167026e+00
   1.3950000e+00   3.4894878e-01  -4.8554001e-01  -2.0028525e+00   4.2484751e-01   1.7145632e+00   1.9725063e-01
   1.3966667e+00   3.5313071e-01  -6.3727127e-01  -1.8207750e-01   4.2484751e-01   2.1697569e+00   1.7904288e+00
   1.3983333e+00   3.5724762e-01   8.8004127e-01   2.5490851e+00   5.7657876e-01   9.5590690e-01   3.6112038e+00
   1.4000000e+00   3.6130357e-01  -3.3380876e-01   7.2831002e-01   1.9725063e-01   1.3352350e+00   1.2593694e+00
   1.4016667e+00   3.6530696e-01  -1.0621188e-01  -3.0346251e-02   4.2484751e-01   1.2138500e-01  -4.8554001e-01
   1.4033333e+00   3.6927051e-01   4.2484751e-01  -7.1313689e-01   5.7657876e-01  -1.8207750e-01  -6.6306558e+00
   1.4050000e+00   3.7321120e-01   8.0417564e-01  -1.3200619e+00  -1.8207750e-01   2.7311626e-01   2.1697569e+00
   1.4066667e+00   3.7715011e-01   1.6386975e+00   8.8004127e-01  -5.6140564e-01   7.2831002e-01   2.7008163e+00
   1.4083333e+00   3.8101618e-01   3.4898188e-01   8.0417564e-01  -1.6993900e+00  -4.0967438e-01   2.3973538e+00
   1.4100000e+00   3.8469565e-01   1.2138500e-01   5.0071314e-01  -1.3200619e+00  -4.0967438e-01   1.9421600e+00
   1.4116667e+00   3.8846522e-01  -1.3200619e+00   5.0071314e-01   4.5519376e-02  -9.4073377e-01  -4.0967438e-01
   1.4133333e+00   3.9236460e-01  -3.3380876e-01  -7.1313689e-01   1.1076382e+00  -5.6140564e-01  -1.7752557e+00
   1.4150000e+00   3.9643575e-01  -3.3380876e-01  -1.9269869e+00   1.3352350e+00  -1.8207750e-01  -2.0028525e+00
   1.4166667e+00   4.0072240e-01   3.4898188e-01  -2.5339119e+00   6.5244439e-01  -2.5794313e-01  -2.3821807e+00
   1.4183333e+00   4.0526939e-01  -3.3380876e-01  -1.0924650e+00   5.7657876e-01   1.4111007e+00  -1.3200619e+00
   1.4200000e+00   4.1012208e-01  -1.8207750e-01   5.7657876e-01   1.9725063e-01   3.1560101e+00  -8.6486815e-01
   1.4216667e+00   4.1532567e-01  -1.1683307e+00  -4.0967438e-01  -6.3727127e-01   2.8525476e+00   5.7657876e-01
   1.4233333e+00   4.2092451e-01  -1.0165994e+00  -3.3380876e-01  -1.8207750e-01  -2.5794313e-01   2.7008163e+00
   1.4250000e+00   4.2696141e-01  -1.4717932e+00  -3.3380876e-01  -3.0346251e-02  -5.1892089e+00  -1.8207750e-01
   1.4266667e+00   4.3347688e-01   2.7311626e-01  -1.1683307e+00   1.4111007e+00  -2.0028525e+00  -1.6993900e+00
   1.4283333e+00   4.4050850e-01   4.5519376e-02   2.0938913e+00   1.3352350e+00   1.4869663e+00  -2.5794313e-01
   1.4300000e+00   4.4809017e-01   2.2456226e+00   2.4732194e+00   3.4898188e-01   4.2484751e-01   1.9725063e-01
   1.4316667e+00   4.5625152e-01   8.0417564e-01   2.7311626e-01  -7.8900252e-01   7.2831002e-01   4.5519376e-02
   1.4333333e+00   4.6501723e-01   2.7311626e-01   1.9725063e-01  -1.0621188e-01   1.2593694e+00   1.1076382e+00
   1.4350000e+00   4.7440653e-01  -3.0346251e-02   4.2484751e-01  -7.8900252e-01  -4.0967438e-01   9.5590690e-01
   1.4366667e+00   4.8443263e-01   1.2138500e-01  -1.1683307e+00  -1.0165994e+00   1.9421600e+00   5.0071314e-01
   1.4383333e+00   4.9510237e-01  -1.6993900e+00  -2.0028525e+00  -4.8554001e-01  -1.8511213e+00  -1.6235244e+00
   1.4400000e+00   5.0641579e-01  -8.6486815e-01  -2.6856432e+00  -3.3380876e-01  -5.9478651e+00  -8.6486815e-01
   1.4416667e+00   5.1836594e-01  -1.4717932e+00   1.9725063e-01   4.2484751e-01  -2.3063151e+00  -3.0346251e-02
   1.4433333e+00   5.3093872e-01   1.2138500e-01   2.7008163e+00  -2.5794313e-01   1.0317725e+00   2.7311626e-01
   1.4450000e+00   5.4382549e-01   6.5244439e-01   1.7904288e+00  -3.0346251e-02   1.3352350e+00   6.5244439e-01
   1.4466667e+00   5.5724143e-01   1.7145632e+00   1.9421600e+00   3.4898188e-01   2.8525476e+00   1.1835038e+00
   1.4483333e+00   5.7120409e-01   1.1835038e+00  -3.3380876e-01  -5.6140564e-01   2.6249507e+00   1.3352350e+00
   1.4500000e+00   5.8567634e-01  -5.6140564e-01  -1.1683307e+00  -4.8554001e-01   2.3973538e+00   2.0180257e+00
   1.4516667e+00   6.0061456e-01   8.8004127e-01   1.2593694e+00   5.7657876e-01  -1.1683307e+00  -1.0165994e+00
   1.4533333e+00   6.1596920e-01   6.5244439e-01   1.5628319e+00   6.5244439e-01  -3.0649713e+00  -1.7752557e+00
   1.4550000e+00   6.3168527e-01   1.2138500e-01  -3.0346251e-02   9.5590690e-01  -4.0967438e-01  -2.0028525e+00
   1.4566667e+00   9.3469995e-01   1.1835038e+00  -3.0346251e-02   8.0417564e-01   1.4111007e+00  -7.1313689e-01
   1.4583333e+00   9.4176203e-01   8.0417564e-01  -6.3727127e-01   5.0071314e-01   3.6112038e+00   2.7766819e+00
   1.4600000e+00   9.4811779e-01  -3.0346251e-02  -2.9891057e+00  -1.0621188e-01  -1.4717932e+00   4.2484751e-01
   1.4616667e+00   9.5378832e-01  -1.6235244e+00  -9.4073377e-01  -3.0346251e-02  -4.6581495e+00  -1.7752557e+00
   1.4633333e+00   9.5879992e-01  -2.1545838e+00   1.2138500e-01   1.9725063e-01  -2.1545838e+00  -1.0924650e+00
   1.4650000e+00   9.6318347e-01  -2.3063151e+00   4.5519376e-02  -9.4073377e-01  -7.8900252e-01  -1.0924650e+00
   1.4666667e+00   9.8094846e-01  -1.4717932e+00  -1.2441963e+00  -5.6140564e-01   3.4898188e-01  -6.3727127e-01
   1.4683333e+00   9.8099579e-01   8.8004127e-01   5.7657876e-01   4.5519376e-02   2.0938913e+00   9.5590690e-01
   1.4700000e+00   9.8087750e-01   8.0417564e-01   1.9725063e-01  -7.1313689e-01   2.0180257e+00   2.4732194e+00
   1.4716667e+00   9.8063474e-01   9.5590690e-01  -1.8207750e-01  -1.6993900e+00   1.7904288e+00   2.1697569e+00
   1.4733333e+00   9.8030561e-01   4.2484751e-01  -6.3727127e-01  -1.0924650e+00   1.7145632e+00   2.7008163e+00
   1.4750000e+00   9.7992481e-01  -5.6140564e-01  -4.0967438e-01   7.2831002e-01   6.5244439e-01  -5.6140564e-01
   1.4766667e+00   9.7952338e-01   4.5519376e-02  -1.0165994e+00   1.7904288e+00   3.4898188e-01  -2.8373744e+00
   1.4783333e+00   9.7912857e-01   1.4869663e+00   1.1835038e+00   1.4869663e+00  -4.0967438e-01  -1.8511213e+00
   1.4800000e+00   9.7844814e-01   1.6386975e+00   1.9421600e+00   6.5244439e-01  -2.0787182e+00  -1.1683307e+00
   1.4816667e+00   9.7819737e-01   5.7657876e-01   2.8525476e+00   6.5244439e-01  -1.8207750e-01  -1.9269869e+00
   1.4833333e+00   9.7802299e-01  -1.0165994e+00  -1.8207750e-01  -1.8207750e-01  -8.6486815e-01   1.9725063e-01
   1.4850000e+00   9.7793296e-01  -2.1545838e+00  -1.0165994e+00  -7.1313689e-01  -1.0621188e-01   1.7904288e+00
   1.4866667e+00   9.7793171e-01  -2.6097776e+00  -1.0924650e+00  -7.1313689e-01  -1.0924650e+00   1.2138500e-01
   1.4883333e+00   9.7802041e-01  -1.0621188e-01  -3.3380876e-01  -1.0621188e-01  -1.1683307e+00   2.7311626e-01
   1.4900000e+00   9.7819726e-01  -3.3380876e-01   5.0071314e-01  -1.0621188e-01   4.5519376e-02   3.4898188e-01
   1.4916667e+00   9.7845774e-01   2.6249507e+00   8.0417564e-01  -1.8207750e-01   2.7311626e-01   1.2138500e-01
   1.4933333e+00   9.7879497e-01   4.2484751e-01  -2.4580463e+00  -3.0346251e-02   7.2831002e-01  -1.0621188e-01
   1.4950000e+00   9.7920006e-01   5.7657876e-01  -1.8207750e-01   1.9725063e-01   1.3352350e+00   5.0071314e-01
   1.4966667e+00   9.7966241e-01   1.7145632e+00   3.0042788e+00   5.7657876e-01   2.9284132e+00   6.5244439e-01
   1.4983333e+00   9.8017013e-01   7.2831002e-01   1.2593694e+00   2.7311626e-01   1.4869663e+00   8.0417564e-01
   1.5000000e+00   9.8071033e-01   1.1835038e+00   5.0071314e-01  -4.8554001e-01   1.8662944e+00   6.5244439e-01
   1.5016667e+00   9.8113269e-01   1.8662944e+00   8.8004127e-01  -7.8900252e-01   9.5590690e-01  -3.3380876e-01
   1.5033333e+00   9.8144991e-01   4.2484751e-01   6.5244439e-01  -7.8900252e-01  -2.7615088e+00   2.2456226e+00
   1.5050000e+00   9.8175242e-01  -7.8900252e-01  -1.0165994e+00  -2.5794313e-01  -4.2029557e+00   1.6386975e+00
   1.5066667e+00   9.8203152e-01  -1.7752557e+00  -2.2304494e+00   7.2831002e-01  -2.5339119e+00  -2.6856432e+00
   1.5083333e+00   9.8227959e-01  -1.9269869e+00  -7.1313689e-01   1.3352350e+00  -3.0346251e-02  -3.3684338e+00
   1.5100000e+00   9.8249022e-01  -4.8554001e-01   9.5590690e-01   8.8004127e-01  -4.8554001e-01  -9.4073377e-01
   1.5116667e+00   9.8265847e-01   5.0071314e-01   6.5244439e-01   7.2831002e-01  -2.0028525e+00  -1.4717932e+00
   1.5133333e+00   9.8278088e-01  -3.3380876e-01  -7.8900252e-01  -3.0346251e-02  -2.5794313e-01   4.5519376e-02
   1.5150000e+00   9.8285554e-01  -1.2441963e+00  -1.4717932e+00  -5.6140564e-01   1.7145632e+00   4.2484751e-01
   1.5166667e+00   9.8288204e-01   3.4898188e-01   2.7311626e-01  -3.0346251e-02   3.3077413e+00   1.0317725e+00
   1.5183333e+00   9.8286155e-01   1.9725063e-01   5.0071314e-01  -3.3380876e-01   9.5590690e-01   8.8004127e-01
   1.5200000e+00   9.8279660e-01  -7.8900252e-01   1.9725063e-01  -4.0967438e-01  -3.3380876e-01   5.0071314e-01
   1.5216667e+00   9.8269098e-01   1.9725063e-01  -1.0621188e-01   6.5244439e-01   1.9421600e+00   4.2484751e-01
   1.5233333e+00   9.8254965e-01   1.4111007e+00  -1.0621188e-01  -4.8554001e-01   4.2484751e-01   1.2138500e-01
   1.5250000e+00   9.8237842e-01  -3.3380876e-01  -7.8900252e-01  -6.3727127e-01  -3.4442995e+00  -7.8900252e-01
   1.5266667e+00   9.8218387e-01  -1.8207750e-01  -1.0924650e+00  -7.8900252e-01  -2.2304494e+00   5.0071314e-01
   1.5283333e+00   9.8197301e-01   1.2593694e+00   3.4898188e-01  -6.3727127e-01  -3.0346251e-02   8.0417564e-01
   1.5300000e+00   9.8175310e-01  -1.3200619e+00  -4.8554001e-01  -7.8900252e-01  -3.3380876e-01   1.0317725e+00
   1.5316667e+00   9.8153138e-01  -5.6140564e-01  -2.5794313e-01   9.5590690e-01   6.5244439e-01   1.1076382e+00
   1.5333333e+00   9.8131487e-01   5.7657876e-01   6.5244439e-01   1.7904288e+00   4.2484751e-01  -1.0165994e+00
   1.5350000e+00   9.8111013e-01  -3.0346251e-02   8.0417564e-01   1.6386975e+00   1.2138500e-01   4.5519376e-02
   1.5366667e+00   9.8089310e-01  -2.5794313e-01  -3.0346251e-02   1.1835038e+00  -4.0967438e-01  -3.3684338e+00
   1.5383333e+00   9.8051091e-01   6.5244439e-01   2.7311626e-01   1.9725063e-01   1.6386975e+00  -1.7752557e+00
   1.5400000e+00   9.8014351e-01  -3.0346251e-02   1.6386975e+00   1.9725063e-01   2.9284132e+00   5.0071314e-01
   1.5416667e+00   9.7979812e-01   1.2593694e+00  -9.4073377e-01  -5.6140564e-01   6.5244439e-01   8.8004127e-01
   1.5433333e+00   9.7948138e-01  -7.1313689e-01  -1.8207750e-01  -1.1683307e+00  -2.6097776e+00   1.2593694e+00
   1.5450000e+00   9.7919926e-01   1.2138500e-01   4.5519376e-02  -7.1313689e-01  -1.8511213e+00   9.5590690e-01
   1.5466667e+00   9.7895690e-01  -1.0621188e-01  -7.1313689e-01  -1.0621188e-01   8.0417564e-01  -7.1313689e-01
   1.5483333e+00   9.7875867e-01  -1.4717932e+00  -5.6140564e-01   4.5519376e-02   1.0317725e+00  -8.6486815e-01
   1.5500000e+00   9.7860797e-01  -1.5476588e+00  -2.3821807e+00  -4.0967438e-01  -4.0967438e-01  -3.3380876e-01
   1.5516667e+00   9.7850728e-01   1.0317725e+00  -1.8511213e+00   3.4898188e-01  -9.4073377e-01  -3.0346251e-02
   1.5533333e+00   9.7845813e-01   1.2138500e-01   2.5490851e+00   5.0071314e-01  -9.4073377e-01  -2.4580463e+00
   1.5550000e+00   9.7846108e-01   4.5519376e-02   2.5490851e+00   1.9725063e-01   1.0317725e+00  -4.8554001e-01
   1.5566667e+00   9.7851572e-01  -3.3380876e-01  -6.3727127e-01  -7.1313689e-01  -7.8900252e-01   1.8662944e+00
   1.5583333e+00   9.7862072e-01  -2.3821807e+00  -8.6486815e-01  -1.5476588e+00  -2.3821807e+00   9.5590690e-01
   1.5600000e+00   9.7877384e-01  -7.8900252e-01   1.3352350e+00   1.2138500e-01  -6.3727127e-01   1.7145632e+00
   1.5616667e+00   9.7897201e-01  -7.8900252e-01  -2.5794313e-01   3.4898188e-01   3.4898188e-01   1.8662944e+00
   1.5633333e+00   9.7921132e-01  -4.0967438e-01   1.1835038e+00   1.0317725e+00   5.7657876e-01  -1.8207750e-01
   1.5650000e+00   9.7948717e-01   8.0417564e-01  -6.3727127e-01   6.5244439e-01   1.2593694e+00  -1.6235244e+00
   1.5666667e+00   9.7979433e-01   5.7657876e-01  -6.3727127e-01   9.5590690e-01   1.9725063e-01  -1.2441963e+00
   1.5683333e+00   9.8012695e-01  -9.4073377e-01   4.2484751e-01   2.7311626e-01  -8.6486815e-01  -9.4073377e-01
   1.5700000e+00   9.8047875e-01   1.2138500e-01  -3.3380876e-01   4.2484751e-01   8.0417564e-01  -3.0346251e-02
   1.5716667e+00   9.8084305e-01   1.6386975e+00   1.5628319e+00   1.9725063e-01   1.4869663e+00  -3.0346251e-02
   1.5733333e+00   9.8106082e-01   2.6249507e+00   1.7904288e+00  -3.0346251e-02   1.8662944e+00   3.4898188e-01
   1.5750000e+00   9.8120512e-01   1.4111007e+00   8.0417564e-01  -7.8900252e-01   2.2456226e+00   1.1076382e+00
   1.5766667e+00   9.8133141e-01   1.7145632e+00   7.2831002e-01  -6.3727127e-01   2.3973538e+00   1.7145632e+00
   1.5783333e+00   9.8143719e-01   6.5244439e-01   2.7311626e-01  -4.8554001e-01  -1.3200619e+00   8.0417564e-01
   1.5800000e+00   9.8152068e-01   4.2484751e-01  -1.5476588e+00   4.2484751e-01  -2.8373744e+00  -1.1683307e+00
   1.5816667e+00   9.8158086e-01  -2.5794313e-01  -1.9269869e+00   4.5519376e-02  -2.7615088e+00  -1.4717932e+00
   1.5833333e+00   9.8161752e-01  -2.2304494e+00  -1.6993900e+00  -1.0621188e-01  -2.6856432e+00  -1.0924650e+00
