# Supplementary material for: Detecting Nasal Vowels in Speech Interfaces Based on Surface Electromyography
Source: PLoS One. 2015 Jun 12;10(6):e0127040. doi: 10.1371/journal.pone.0127040 (PMC4466523; doi:10.1371/journal.pone.0127040)
Supplement: S1 Data — (ZIP) [file pone.0127040.s001.zip › PLosOneData/aligned/CM/CM-vnp-in-r3-ALIGNED.txt]

   0.0000000e+00   4.7154833e-01  -1.8207750e-01  -8.6486815e-01   2.7311626e-01  -1.6235244e+00  -2.0787182e+00
   1.6666667e-03   4.6211800e-01  -4.0967438e-01   1.7145632e+00   6.5244439e-01  -1.5476588e+00   2.3214882e+00
   3.3333333e-03   4.5334262e-01   1.9725063e-01   3.4594726e+00  -4.0967438e-01  -7.1313689e-01   1.1076382e+00
   5.0000000e-03   4.4524740e-01  -1.5476588e+00  -4.8554001e-01  -7.1313689e-01  -6.3727127e-01   7.2831002e-01
   6.6666667e-03   4.3782580e-01  -1.3200619e+00  -1.5476588e+00  -1.8207750e-01  -4.8554001e-01  -4.0967438e-01
   8.3333333e-03   4.3106471e-01  -6.3727127e-01   2.7311626e-01   4.5519376e-02   4.2484751e-01  -1.0924650e+00
   1.0000000e-02   4.2494470e-01   3.4898188e-01  -6.3727127e-01   4.5519376e-02   3.4898188e-01   1.9725063e-01
   1.1666667e-02   4.1944040e-01  -1.0621188e-01  -5.6140564e-01  -4.0967438e-01   4.5519376e-02   2.0938913e+00
   1.3333333e-02   4.1452106e-01   6.5244439e-01   5.0071314e-01   5.7657876e-01  -4.0967438e-01   5.0071314e-01
   1.5000000e-02   4.1015100e-01   4.5519376e-02  -6.3727127e-01  -6.3727127e-01  -2.5794313e-01  -3.4442995e+00
   1.6666667e-02   4.0629029e-01  -3.0346251e-02  -1.6993900e+00   1.9725063e-01  -1.8207750e-01   6.5244439e-01
   1.8333333e-02   4.0289535e-01   7.2831002e-01  -7.1313689e-01   5.0071314e-01   2.7311626e-01   2.6249507e+00
   2.0000000e-02   3.9991977e-01   1.1076382e+00  -1.3200619e+00   4.5519376e-02   4.2484751e-01   1.6386975e+00
   2.1666667e-02   3.9731492e-01  -3.3380876e-01   3.4898188e-01  -4.0967438e-01  -8.6486815e-01  -3.0346251e-02
   2.3333333e-02   3.9503088e-01  -4.0967438e-01   8.0417564e-01  -1.8207750e-01   1.1835038e+00   4.5519376e-02
   2.5000000e-02   3.9301712e-01   1.2138500e-01   1.3352350e+00   3.4898188e-01   1.7904288e+00   1.6386975e+00
   2.6666667e-02   3.9122331e-01   7.2831002e-01   1.9421600e+00  -1.8207750e-01   1.1835038e+00  -2.3821807e+00
   2.8333333e-02   3.8960012e-01  -3.3380876e-01   2.7311626e-01   2.7311626e-01  -4.8554001e-01  -3.3684338e+00
   3.0000000e-02   3.8809995e-01  -7.1313689e-01   1.3352350e+00   6.5244439e-01   1.9725063e-01  -1.8207750e-01
   3.1666667e-02   3.8667765e-01   1.9725063e-01  -1.0621188e-01   1.9725063e-01  -1.3200619e+00  -1.8207750e-01
   3.3333333e-02   3.8529121e-01   4.2484751e-01  -1.0165994e+00  -2.5794313e-01  -4.0967438e-01   1.7904288e+00
   3.5000000e-02   3.8390237e-01   5.7657876e-01  -9.4073377e-01   4.2484751e-01   4.2484751e-01   1.1076382e+00
   3.6666667e-02   3.8240725e-01   5.0071314e-01   5.7657876e-01   2.7311626e-01  -1.8207750e-01  -4.0967438e-01
   3.8333333e-02   3.8076952e-01   2.7311626e-01  -1.0621188e-01  -1.8207750e-01  -1.0165994e+00  -7.8900252e-01
   4.0000000e-02   3.7906629e-01   4.2484751e-01  -1.2441963e+00  -1.0621188e-01  -1.7752557e+00  -4.8554001e-01
   4.1666667e-02   3.7728016e-01   8.0417564e-01  -1.6235244e+00  -1.8207750e-01  -3.3380876e-01   7.2831002e-01
   4.3333333e-02   3.7539871e-01  -3.0346251e-02   1.3352350e+00   6.5244439e-01   8.8004127e-01  -1.0621188e-01
   4.5000000e-02   3.7341481e-01  -1.4717932e+00   5.0071314e-01  -3.0346251e-02  -3.3380876e-01  -3.3380876e-01
   4.6666667e-02   3.7132670e-01  -2.3063151e+00  -7.8900252e-01   4.5519376e-02  -1.9269869e+00  -1.2441963e+00
   4.8333333e-02   3.6913814e-01  -8.6486815e-01  -1.1683307e+00   1.3352350e+00   1.2138500e-01  -1.3200619e+00
   5.0000000e-02   3.6685840e-01   8.8004127e-01  -2.5794313e-01   5.0071314e-01   2.3973538e+00  -6.3727127e-01
   5.1666667e-02   3.6450221e-01   1.5628319e+00   1.6386975e+00  -6.3727127e-01   3.6870695e+00   9.5590690e-01
   5.3333333e-02   3.6208960e-01   8.8004127e-01   7.2831002e-01  -9.4073377e-01   2.1697569e+00   4.2484751e-01
   5.5000000e-02   3.5964569e-01  -1.5476588e+00  -5.6140564e-01  -8.6486815e-01  -1.5476588e+00   1.9725063e-01
   5.6666667e-02   3.5720041e-01  -2.1545838e+00   1.1076382e+00  -7.1313689e-01  -3.2925682e+00   3.4594726e+00
   5.8333333e-02   3.5478814e-01   6.5244439e-01   8.0417564e-01   5.7657876e-01  -7.8900252e-01   1.9421600e+00
   6.0000000e-02   3.5244723e-01   1.8662944e+00   8.8004127e-01   2.7311626e-01   8.0417564e-01  -5.6140564e-01
   6.1666667e-02   3.5021955e-01   2.3214882e+00   7.2831002e-01   1.1076382e+00   1.2593694e+00  -7.1313689e-01
   6.3333333e-02   3.4814992e-01   1.2138500e-01  -9.4073377e-01   5.7657876e-01   4.2484751e-01  -2.4580463e+00
   6.5000000e-02   3.4628552e-01   6.5244439e-01  -3.7477620e+00  -1.8207750e-01  -2.0787182e+00  -3.0649713e+00
   6.6666667e-02   3.4467524e-01  -6.3727127e-01  -2.8373744e+00  -3.0346251e-02  -2.6097776e+00  -1.1683307e+00
   6.8333333e-02   3.4336896e-01  -7.1313689e-01   1.4111007e+00  -3.3380876e-01   1.0317725e+00   4.0663976e+00
   7.0000000e-02   3.4241698e-01   1.2593694e+00   8.0417564e-01   1.2138500e-01   2.7766819e+00   3.7629351e+00
   7.1666667e-02   3.4186916e-01  -4.8554001e-01   3.4898188e-01   1.2138500e-01   6.5244439e-01   1.0317725e+00
   7.3333333e-02   3.4161749e-01  -3.0346251e-02   1.3352350e+00   2.7311626e-01  -8.6486815e-01  -2.6097776e+00
   7.5000000e-02   3.4188898e-01  -1.0621188e-01   5.7657876e-01   4.2484751e-01  -1.0924650e+00  -2.3821807e+00
   7.6666667e-02   3.4272945e-01  -1.0924650e+00  -1.4717932e+00  -8.6486815e-01  -2.0028525e+00  -1.7752557e+00
   7.8333333e-02   3.4418071e-01  -3.0346251e-02  -1.5476588e+00   2.7311626e-01   7.2831002e-01  -4.0967438e-01
   8.0000000e-02   3.4628005e-01   7.2831002e-01  -3.0649713e+00  -7.8900252e-01   2.9284132e+00   8.0417564e-01
   8.1666667e-02   3.4905965e-01   4.5519376e-02   1.1076382e+00  -1.8207750e-01   4.2484751e-01   2.3214882e+00
   8.3333333e-02   3.5254624e-01   1.2593694e+00   4.0663976e+00   4.5519376e-02  -8.6486815e-01   3.5353382e+00
   8.5000000e-02   3.5676071e-01  -1.8207750e-01   2.4732194e+00  -2.5794313e-01  -4.8554001e-01   5.7657876e-01
   8.6666667e-02   3.6171778e-01   8.0417564e-01   4.2484751e-01  -4.0967438e-01  -5.6140564e-01  -2.4580463e+00
   8.8333333e-02   3.6742585e-01   5.7657876e-01   4.5519376e-02   5.0071314e-01   3.5353382e+00   1.3352350e+00
   9.0000000e-02   3.7388681e-01  -1.0621188e-01   1.7145632e+00   1.1076382e+00   5.5837101e+00   2.7766819e+00
   9.1666667e-02   3.8109607e-01  -6.3727127e-01   6.5244439e-01   8.0417564e-01  -1.0621188e-01  -2.6097776e+00
   9.3333333e-02   3.8904253e-01   5.7657876e-01   3.4898188e-01   1.2138500e-01  -5.8719995e+00  -6.0237308e+00
   9.5000000e-02   3.9770868e-01   8.0417564e-01  -7.8900252e-01   1.9725063e-01  -2.6856432e+00  -3.1408369e+00
   9.6666667e-02   4.0707080e-01  -1.6235244e+00  -1.3200619e+00  -3.3380876e-01  -1.6235244e+00   7.2831002e-01
   9.8333333e-02   4.1709921e-01  -1.2441963e+00  -1.8511213e+00  -1.8207750e-01  -4.0967438e-01   2.7766819e+00
   1.0000000e-01   4.2775852e-01  -2.5794313e-01  -1.1683307e+00  -4.8554001e-01  -1.8207750e-01   2.7311626e-01
   1.0166667e-01   4.3900808e-01   1.2138500e-01  -9.4073377e-01  -3.3380876e-01  -4.8554001e-01  -4.8554001e-01
   1.0333333e-01   4.5080229e-01  -1.2441963e+00  -3.5201651e+00  -2.5794313e-01  -1.0924650e+00   4.5519376e-02
   1.0500000e-01   4.6309118e-01  -4.8554001e-01  -1.9269869e+00  -2.5794313e-01  -1.5476588e+00  -6.3727127e-01
   1.0666667e-01   4.7582082e-01   1.1835038e+00   3.2318757e+00   1.9725063e-01   1.9725063e-01  -5.6140564e-01
   1.0833333e-01   5.4346863e-01  -1.0621188e-01   1.6386975e+00   5.7657876e-01   1.7904288e+00   3.2318757e+00
   1.1000000e-01   5.5751624e-01  -3.3380876e-01   9.5590690e-01   5.0071314e-01   1.3352350e+00   3.3077413e+00
   1.1166667e-01   5.7158819e-01   4.5519376e-02   1.0317725e+00  -3.0346251e-02   1.4111007e+00  -1.2441963e+00
   1.1333333e-01   5.8561817e-01   3.0042788e+00   1.1076382e+00   1.9725063e-01   4.5215914e+00  -1.2441963e+00
   1.1500000e-01   5.9954084e-01   2.5490851e+00   2.3973538e+00   4.5519376e-02   4.1422632e+00  -1.0621188e-01
   1.1666667e-01   6.1329240e-01   5.0071314e-01  -1.1683307e+00  -3.3380876e-01  -1.3200619e+00   4.2484751e-01
   1.1833333e-01   6.2681138e-01  -1.3200619e+00  -3.3380876e-01  -1.0621188e-01  -6.7065214e+00  -1.8511213e+00
   1.2000000e-01   6.4003910e-01  -1.2441963e+00  -3.0346251e-02   1.2138500e-01  -3.7477620e+00  -1.3959275e+00
   1.2166667e-01   6.5292036e-01   4.5519376e-02  -3.0346251e-02  -2.5794313e-01  -1.6993900e+00  -2.5794313e-01
   1.2333333e-01   6.6540386e-01  -1.0621188e-01   8.8004127e-01   3.4898188e-01   8.8004127e-01   1.1076382e+00
   1.2500000e-01   6.7744273e-01  -1.6235244e+00  -3.0346251e-02   1.0317725e+00   1.4869663e+00   1.0317725e+00
   1.2666667e-01   6.8899492e-01  -7.8900252e-01  -1.6993900e+00   4.2484751e-01   5.7657876e-01  -2.5794313e-01
   1.2833333e-01   7.0002352e-01  -1.4717932e+00  -1.8207750e-01  -2.5794313e-01   2.1697569e+00   1.1835038e+00
   1.3000000e-01   7.1049707e-01  -1.8207750e-01   2.7311626e-01  -3.3380876e-01   2.4732194e+00   1.5628319e+00
   1.3166667e-01   7.5365893e-01  -3.0346251e-02  -1.8511213e+00  -9.4073377e-01   1.4111007e+00   2.0180257e+00
   1.3333333e-01   7.6033115e-01  -1.0165994e+00  -1.0924650e+00   4.5519376e-02   4.5519376e-02   1.9725063e-01
   1.3500000e-01   7.6641248e-01   8.8004127e-01   1.1076382e+00   4.2484751e-01  -1.7752557e+00  -2.2304494e+00
   1.3666667e-01   7.7191654e-01   1.7904288e+00   9.5590690e-01   5.7657876e-01  -2.0787182e+00  -2.5794313e-01
   1.3833333e-01   7.7686099e-01   8.8004127e-01  -1.4717932e+00   2.7311626e-01   3.4898188e-01   5.0071314e-01
   1.4000000e-01   7.8856678e-01  -4.0967438e-01  -1.0165994e+00  -8.6486815e-01  -3.0346251e-02  -3.0346251e-02
   1.4166667e-01   7.9151857e-01   4.5519376e-02   1.2593694e+00  -3.3380876e-01  -7.1313689e-01   1.2138500e-01
   1.4333333e-01   7.9404803e-01   4.2484751e-01   9.5590690e-01   2.7311626e-01   1.9421600e+00   4.5519376e-02
   1.4500000e-01   7.9618993e-01   1.1076382e+00  -2.5794313e-01   2.7311626e-01   2.3973538e+00  -1.7752557e+00
   1.4666667e-01   7.9798055e-01   1.4111007e+00   1.1076382e+00   8.8004127e-01   1.5628319e+00  -7.1313689e-01
   1.4833333e-01   7.9945728e-01  -4.8554001e-01   5.0071314e-01  -3.0346251e-02  -7.8900252e-01   1.4869663e+00
   1.5000000e-01   8.0065819e-01   2.7311626e-01   8.0417564e-01  -4.8554001e-01  -7.8900252e-01   1.4111007e+00
   1.5166667e-01   8.0162165e-01  -1.0165994e+00  -6.3727127e-01  -7.1313689e-01  -2.0028525e+00  -1.8207750e-01
   1.5333333e-01   8.0238579e-01  -3.3380876e-01  -6.3727127e-01  -1.0621188e-01  -1.8207750e-01  -7.1313689e-01
   1.5500000e-01   8.0298824e-01   2.7311626e-01   1.0317725e+00  -5.6140564e-01  -3.0346251e-02  -4.8554001e-01
   1.5666667e-01   8.0346562e-01  -1.0924650e+00  -2.0787182e+00  -3.3380876e-01   3.4898188e-01   2.7311626e-01
   1.5833333e-01   8.0385317e-01   1.5628319e+00  -1.4717932e+00  -1.8207750e-01   1.1076382e+00   8.0417564e-01
   1.6000000e-01   8.0418442e-01   6.5244439e-01  -1.4717932e+00  -4.0967438e-01  -5.6140564e-01   5.7657876e-01
   1.6166667e-01   8.0449079e-01  -1.9269869e+00   9.5590690e-01   4.5519376e-02  -2.6856432e+00   4.5519376e-02
   1.6333333e-01   8.0468697e-01  -9.4073377e-01   1.9421600e+00   6.5244439e-01  -2.3821807e+00  -4.8554001e-01
   1.6500000e-01   8.0488750e-01  -8.6486815e-01   2.0180257e+00   1.2593694e+00   3.4898188e-01  -3.0346251e-02
   1.6666667e-01   8.0516601e-01  -4.8554001e-01  -9.4073377e-01   5.0071314e-01   2.7311626e-01   4.2484751e-01
   1.6833333e-01   8.0554332e-01   9.5590690e-01  -2.1545838e+00   4.5519376e-02   3.4898188e-01  -4.8554001e-01
   1.7000000e-01   8.0603611e-01   1.6386975e+00   4.5519376e-02   3.4898188e-01   1.3352350e+00  -7.1313689e-01
   1.7166667e-01   8.0665679e-01  -7.8900252e-01  -7.1313689e-01  -2.5794313e-01  -1.8207750e-01  -1.0165994e+00
   1.7333333e-01   8.0741358e-01   7.2831002e-01  -4.8554001e-01   3.4898188e-01   1.2138500e-01   5.7657876e-01
   1.7500000e-01   8.0831046e-01  -3.0346251e-02   5.0071314e-01   1.2138500e-01   1.1076382e+00   2.7311626e-01
   1.7666667e-01   8.0934741e-01  -2.5794313e-01  -5.6140564e-01  -3.0346251e-02   1.4869663e+00   1.2138500e-01
   1.7833333e-01   8.1052049e-01   1.2138500e-01   1.1835038e+00  -3.0346251e-02   1.4869663e+00   4.2484751e-01
   1.8000000e-01   8.1182212e-01   1.3352350e+00   1.9421600e+00  -2.5794313e-01   3.5353382e+00   1.7145632e+00
   1.8166667e-01   8.1324132e-01   1.8662944e+00   1.4869663e+00  -3.0346251e-02   1.1835038e+00   3.1560101e+00
   1.8333333e-01   8.1476407e-01  -2.5794313e-01   9.5590690e-01  -2.5794313e-01  -3.4442995e+00  -1.8207750e-01
   1.8500000e-01   8.1637362e-01   7.2831002e-01   1.2593694e+00   5.0071314e-01  -2.2304494e+00  -2.4580463e+00
   1.8666667e-01   8.1805090e-01   9.5590690e-01   6.5244439e-01   6.5244439e-01  -4.8554001e-01  -1.9269869e+00
   1.8833333e-01   8.1977499e-01  -6.3727127e-01  -7.1313689e-01   7.2831002e-01  -4.0967438e-01  -2.5794313e-01
   1.9000000e-01   8.2152342e-01  -1.0621188e-01  -1.4717932e+00   1.2138500e-01  -3.0346251e-02  -3.0346251e-02
   1.9166667e-01   8.2327279e-01   4.2484751e-01  -2.6097776e+00  -5.6140564e-01   1.9725063e-01  -1.0621188e-01
   1.9333333e-01   8.2499909e-01  -7.8900252e-01  -1.2441963e+00  -2.5794313e-01   6.5244439e-01   5.7657876e-01
   1.9500000e-01   8.2667825e-01  -9.4073377e-01   1.2138500e-01  -4.8554001e-01  -7.1313689e-01   1.9725063e-01
   1.9666667e-01   8.2828655e-01  -8.6486815e-01  -2.1545838e+00  -6.3727127e-01  -1.4717932e+00   1.1835038e+00
   1.9833333e-01   8.2975399e-01  -7.1313689e-01   5.0071314e-01  -2.5794313e-01  -1.0924650e+00   9.5590690e-01
   2.0000000e-01   8.3100266e-01  -7.1313689e-01   2.0180257e+00   1.9725063e-01  -6.3727127e-01  -8.6486815e-01
   2.0166667e-01   8.3213945e-01   1.1076382e+00   2.7311626e-01   8.0417564e-01   1.2593694e+00  -4.8554001e-01
   2.0333333e-01   8.3314731e-01   1.1076382e+00  -1.0165994e+00   4.2484751e-01   3.0042788e+00   1.4869663e+00
   2.0500000e-01   8.3401072e-01  -1.0621188e-01  -1.0924650e+00  -4.0967438e-01   2.5490851e+00   1.9421600e+00
   2.0666667e-01   8.3294837e-01  -9.4073377e-01   1.7904288e+00  -3.3380876e-01  -2.5794313e-01  -3.3380876e-01
   2.0833333e-01   8.3190052e-01  -7.1313689e-01   1.4111007e+00  -4.8554001e-01  -3.8236276e+00  -1.8511213e+00
   2.1000000e-01   8.3072473e-01   4.5519376e-02   3.4898188e-01   3.4898188e-01  -1.4717932e+00  -1.0924650e+00
   2.1166667e-01   8.2944016e-01  -7.1313689e-01  -1.5476588e+00   1.0317725e+00  -1.1683307e+00  -4.0967438e-01
   2.1333333e-01   8.2806763e-01  -1.8207750e-01   4.5519376e-02   8.8004127e-01  -7.1313689e-01  -1.5476588e+00
   2.1500000e-01   8.2662925e-01   2.7311626e-01  -5.6140564e-01   1.0317725e+00   4.5519376e-02  -2.0787182e+00
   2.1666667e-01   8.2514779e-01   1.7145632e+00   1.3352350e+00   1.1076382e+00   1.0317725e+00  -4.0967438e-01
   2.1833333e-01   8.2364614e-01   7.2831002e-01   1.2138500e-01   4.2484751e-01   2.7311626e-01   1.2138500e-01
   2.2000000e-01   8.2201179e-01   1.9725063e-01   2.7311626e-01  -9.4073377e-01  -1.0165994e+00   9.5590690e-01
   2.2166667e-01   8.2039980e-01   6.5244439e-01   4.5519376e-02  -1.3200619e+00   3.4898188e-01   8.8004127e-01
   2.2333333e-01   8.1885513e-01   9.5590690e-01   4.5519376e-02  -6.3727127e-01   2.3214882e+00   1.7904288e+00
   2.2500000e-01   8.1739548e-01   1.9725063e-01   6.5244439e-01  -4.0967438e-01   9.5590690e-01   1.1076382e+00
   2.2666667e-01   8.1603465e-01  -3.3380876e-01   1.9421600e+00  -1.0621188e-01  -1.8207750e-01  -4.8554001e-01
   2.2833333e-01   8.1478210e-01   1.2138500e-01  -9.4073377e-01   3.4898188e-01   8.0417564e-01   4.2484751e-01
   2.3000000e-01   8.1364230e-01   1.2138500e-01  -7.8900252e-01   2.7311626e-01   4.5519376e-02   4.2484751e-01
   2.3166667e-01   8.1261442e-01  -5.6140564e-01   4.2484751e-01   7.2831002e-01  -4.8554001e-01  -4.8554001e-01
   2.3333333e-01   8.1169187e-01  -2.5794313e-01  -2.4580463e+00   5.0071314e-01   2.7311626e-01  -6.3727127e-01
   2.3500000e-01   8.1086207e-01  -5.6140564e-01  -2.5794313e-01   1.9725063e-01   8.0417564e-01   2.7311626e-01
   2.3666667e-01   8.1010617e-01  -1.8207750e-01   1.2138500e-01   1.9725063e-01  -3.0346251e-02   8.0417564e-01
   2.3833333e-01   8.0939897e-01  -4.0967438e-01  -6.3727127e-01  -2.5794313e-01  -3.3380876e-01   2.7311626e-01
   2.4000000e-01   8.0870889e-01   1.3352350e+00   1.1076382e+00  -3.0346251e-02   5.0071314e-01   1.7145632e+00
   2.4166667e-01   8.0799804e-01   1.1076382e+00   1.2593694e+00  -7.1313689e-01  -8.6486815e-01   4.2484751e-01
   2.4333333e-01   8.0722241e-01  -3.0346251e-02   9.5590690e-01  -8.6486815e-01  -1.1683307e+00   4.5519376e-02
   2.4500000e-01   8.0633214e-01   4.2484751e-01   1.9725063e-01  -1.0621188e-01  -4.0967438e-01   8.0417564e-01
   2.4666667e-01   8.0527191e-01  -1.0165994e+00  -9.4073377e-01   4.2484751e-01  -1.6235244e+00  -2.9132401e+00
   2.4833333e-01   8.0398143e-01  -5.6140564e-01  -4.5822839e+00   9.5590690e-01  -4.0967438e-01  -2.9132401e+00
   2.5000000e-01   8.0239603e-01  -7.1313689e-01  -3.7477620e+00   8.0417564e-01   1.9725063e-01   1.0317725e+00
   2.5166667e-01   8.0044734e-01  -3.0346251e-02   2.8525476e+00   1.9725063e-01   7.2831002e-01   7.2831002e-01
   2.5333333e-01   7.9806408e-01   1.3352350e+00   3.0042788e+00   2.7311626e-01   2.5490851e+00   1.5628319e+00
   2.5500000e-01   7.9510491e-01   3.4898188e-01   8.8004127e-01  -2.5794313e-01   2.2456226e+00   4.5519376e-02
   2.5666667e-01   7.9148834e-01   1.3352350e+00   1.6386975e+00   1.9725063e-01   1.9725063e-01   1.9725063e-01
   2.5833333e-01   7.8723789e-01   5.0071314e-01   6.5244439e-01  -2.5794313e-01  -1.3959275e+00  -9.4073377e-01
   2.6000000e-01   7.8228069e-01  -8.6486815e-01  -3.0649713e+00  -3.3380876e-01  -2.6097776e+00  -2.0787182e+00
   2.6166667e-01   7.7654497e-01  -9.4073377e-01   1.9725063e-01   1.9725063e-01  -2.0787182e+00  -5.6140564e-01
   2.6333333e-01   7.6996133e-01  -3.3380876e-01   3.0801444e+00   8.0417564e-01   1.2138500e-01   1.3352350e+00
   2.6500000e-01   7.6246375e-01  -1.6993900e+00   1.6386975e+00  -4.0967438e-01   4.2484751e-01  -6.3727127e-01
   2.6666667e-01   7.5399091e-01  -1.0621188e-01  -4.0967438e-01   3.4898188e-01   1.0317725e+00   6.5244439e-01
   2.6833333e-01   7.4448728e-01   3.4898188e-01  -2.6097776e+00  -3.3380876e-01   5.0071314e-01   2.0180257e+00
   2.7000000e-01   7.3390424e-01   4.2484751e-01   4.2484751e-01  -7.1313689e-01   2.7311626e-01   8.8004127e-01
   2.7166667e-01   7.2220115e-01   8.8004127e-01   4.2484751e-01  -4.0967438e-01  -4.0967438e-01  -1.1683307e+00
   2.7333333e-01   7.0934635e-01   1.4111007e+00   1.2138500e-01  -6.3727127e-01  -3.0346251e-02  -7.8900252e-01
   2.7500000e-01   6.9531802e-01   5.7657876e-01   1.2138500e-01   2.7311626e-01   2.8525476e+00   2.0180257e+00
   2.7666667e-01   6.8010499e-01   5.0071314e-01   8.8004127e-01   3.4898188e-01   9.5590690e-01  -4.0967438e-01
   2.7833333e-01   6.6370736e-01   3.4898188e-01   1.2138500e-01  -1.0621188e-01  -1.9269869e+00  -2.2304494e+00
   2.8000000e-01   6.4613705e-01   4.2484751e-01  -1.8511213e+00   1.9725063e-01  -1.5476588e+00  -6.3727127e-01
   2.8166667e-01   6.2741805e-01  -1.0165994e+00  -2.5794313e-01   5.0071314e-01  -4.0967438e-01  -1.3200619e+00
   2.8333333e-01   6.0758672e-01  -1.0924650e+00  -1.0165994e+00  -1.0621188e-01   1.9725063e-01   3.4898188e-01
   2.8500000e-01   5.8669174e-01  -4.8554001e-01  -1.8511213e+00  -4.0967438e-01  -1.0924650e+00   1.7145632e+00
   2.8666667e-01   5.6479397e-01  -7.8900252e-01  -9.4073377e-01   1.9725063e-01   8.8004127e-01   1.4111007e+00
   2.8833333e-01   5.4196607e-01  -1.5476588e+00   1.5628319e+00  -3.3380876e-01   9.5590690e-01  -3.0346251e-02
   2.9000000e-01   5.1829202e-01   1.9725063e-01   1.1835038e+00  -4.0967438e-01  -9.4073377e-01   2.7311626e-01
   2.9166667e-01   4.9374334e-01   1.1076382e+00  -6.3727127e-01   2.7311626e-01  -1.8207750e-01  -9.4073377e-01
   2.9333333e-01   4.6856572e-01  -7.1313689e-01  -2.1545838e+00   1.0317725e+00  -3.0346251e-02  -2.6856432e+00
   2.9500000e-01   4.4287332e-01  -5.6140564e-01  -1.0165994e+00   1.9725063e-01  -1.6993900e+00  -2.7615088e+00
   2.9666667e-01   4.1678723e-01   2.3214882e+00   5.7657876e-01   2.7311626e-01   5.7657876e-01  -8.6486815e-01
   2.9833333e-01   3.9043430e-01   8.8004127e-01   1.9421600e+00   4.5519376e-02   1.5628319e+00   4.2484751e-01
   3.0000000e-01   3.6394576e-01  -1.2441963e+00   1.7145632e+00   3.4898188e-01   1.6386975e+00   3.7629351e+00
   3.0166667e-01   3.3745589e-01  -1.8207750e-01   8.0417564e-01   1.9725063e-01  -4.0967438e-01   1.6386975e+00
   3.0333333e-01   3.1110049e-01   7.2831002e-01   2.7311626e-01  -4.0967438e-01  -1.7752557e+00  -9.4073377e-01
   3.0500000e-01   2.8501544e-01   4.2484751e-01  -2.3063151e+00  -4.8554001e-01   1.9725063e-01   1.9725063e-01
   3.0666667e-01   2.5933520e-01  -2.5794313e-01   7.2831002e-01  -4.0967438e-01  -9.4073377e-01   4.5519376e-02
   3.0833333e-01   2.3419126e-01  -1.3959275e+00   3.3836070e+00  -1.3200619e+00  -1.7752557e+00  -3.1408369e+00
   3.1000000e-01   2.0971068e-01   4.5519376e-02  -4.8554001e-01  -4.0967438e-01   8.8004127e-01   5.7657876e-01
   3.1166667e-01   1.8601465e-01   3.4898188e-01  -1.9269869e+00   4.2484751e-01   1.9421600e+00   1.7904288e+00
   3.1333333e-01   1.6321715e-01   1.9725063e-01   1.5628319e+00   5.0071314e-01   1.4869663e+00   2.4732194e+00
   3.1500000e-01   1.4142362e-01  -1.1683307e+00   1.0317725e+00  -4.0967438e-01   4.5519376e-02   5.0071314e-01
   3.1666667e-01   1.2072983e-01   1.1076382e+00  -3.0346251e-02   7.2831002e-01   4.5519376e-02   7.2831002e-01
   3.1833333e-01   1.0122078e-01  -4.8554001e-01  -1.0621188e-01   5.7657876e-01  -4.8554001e-01  -4.3546870e+00
   3.2000000e-01   8.2969816e-02   1.2138500e-01  -1.0165994e+00   5.0071314e-01   4.2484751e-01  -2.5339119e+00
   3.2166667e-01   6.6037850e-02   1.7145632e+00   3.4898188e-01  -5.6140564e-01  -1.0621188e-01   2.7311626e-01
   3.2333333e-01   5.0472763e-02  -7.8900252e-01  -7.1313689e-01  -4.0967438e-01  -8.6486815e-01   2.7008163e+00
   3.2500000e-01   3.6308974e-02  -7.8900252e-01   1.9725063e-01   4.2484751e-01  -4.0967438e-01   1.2593694e+00
   3.2666667e-01   2.3522855e-02   2.7311626e-01  -7.8900252e-01   5.7657876e-01   1.2593694e+00   1.9725063e-01
   3.2833333e-01   1.2140988e-02   8.8004127e-01  -7.8900252e-01   1.0317725e+00   1.0317725e+00   3.4898188e-01
   3.3000000e-01   2.1928601e-03  -6.3727127e-01  -1.3200619e+00  -1.0924650e+00  -7.1313689e-01  -7.1313689e-01
   3.3166667e-01  -6.3412583e-03  -3.3380876e-01  -1.1683307e+00  -5.6140564e-01   4.2484751e-01  -2.8373744e+00
   3.3333333e-01  -1.3494384e-02  -1.0621188e-01   7.2831002e-01  -1.8207750e-01  -2.5794313e-01  -2.5794313e-01
   3.3500000e-01  -1.9312149e-02  -1.2441963e+00   5.0071314e-01   1.1076382e+00  -3.5960307e+00   7.2831002e-01
   3.3666667e-01  -2.3851960e-02  -1.6993900e+00  -1.3959275e+00   2.7311626e-01  -1.2441963e+00  -7.1313689e-01
   3.3833333e-01  -2.7182009e-02   1.4111007e+00   4.5519376e-02  -1.8207750e-01   2.3214882e+00  -9.4073377e-01
   3.4000000e-01  -2.9380144e-02   8.8004127e-01  -2.6856432e+00  -1.0924650e+00  -2.5794313e-01   1.8662944e+00
   3.4166667e-01  -3.0532628e-02   1.1835038e+00   1.4869663e+00   2.7311626e-01   1.8662944e+00   2.5490851e+00
   3.4333333e-01  -3.0732794e-02   1.4111007e+00   3.7629351e+00   3.4898188e-01  -8.6486815e-01   4.5519376e-02
   3.4500000e-01  -3.0079636e-02   9.5590690e-01   1.1076382e+00   8.8004127e-01   6.5244439e-01  -1.4717932e+00
   3.4666667e-01  -2.8676344e-02   1.9725063e-01   1.5628319e+00   4.5519376e-02   1.3352350e+00   1.0317725e+00
   3.4833333e-01  -2.6628808e-02  -3.0346251e-02  -1.8207750e-01  -1.0621188e-01   1.4869663e+00   2.0180257e+00
   3.5000000e-01  -2.4044126e-02  -2.0028525e+00   1.2138500e-01  -2.5794313e-01  -4.2029557e+00  -1.5476588e+00
   3.5166667e-01  -2.1029120e-02  -4.0967438e-01  -1.4717932e+00   3.4898188e-01   5.0071314e-01  -8.6486815e-01
   3.5333333e-01  -1.7688915e-02   7.2831002e-01   1.0317725e+00   1.9725063e-01   2.0180257e+00   8.8004127e-01
   3.5500000e-01  -1.4125558e-02  -7.8900252e-01   1.2593694e+00  -4.8554001e-01  -3.0346251e-02  -1.7752557e+00
   3.5666667e-01  -1.0436738e-02   4.5519376e-02  -7.8900252e-01   6.5244439e-01   1.8662944e+00   6.5244439e-01
   3.5833333e-01  -6.7146027e-03  -1.0924650e+00  -1.8511213e+00   9.5590690e-01   2.7311626e-01   2.7008163e+00
   3.6000000e-01  -3.0446994e-03   1.0317725e+00   1.0317725e+00   6.5244439e-01   5.0071314e-01   5.0071314e-01
   3.6166667e-01   4.8566314e-04   1.5628319e+00  -3.3380876e-01  -8.6486815e-01  -1.7752557e+00  -1.7752557e+00
   3.6333333e-01   3.7652715e-03  -6.3727127e-01  -5.6140564e-01  -1.3200619e+00  -2.3063151e+00  -4.2788214e+00
   3.6500000e-01   6.7933247e-03  -4.0967438e-01   8.8004127e-01  -3.0346251e-02  -1.8511213e+00  -1.5476588e+00
   3.6666667e-01   9.5189052e-03  -9.4073377e-01   5.0071314e-01   4.2484751e-01   2.1697569e+00   4.4457257e+00
   3.6833333e-01   1.1900471e-02  -1.8207750e-01  -1.3959275e+00   4.2484751e-01   1.9725063e-01   2.0938913e+00
   3.7000000e-01   1.3906011e-02   1.6386975e+00   6.5244439e-01   3.4898188e-01   2.7311626e-01  -1.0924650e+00
   3.7166667e-01   1.5513052e-02   4.2484751e-01   1.4111007e+00  -3.0346251e-02  -6.3727127e-01  -2.2304494e+00
   3.7333333e-01   1.6708503e-02   3.4898188e-01  -7.1313689e-01  -4.0967438e-01  -9.4073377e-01  -1.2441963e+00
   3.7500000e-01   1.7488361e-02  -4.0967438e-01  -6.3727127e-01  -2.5794313e-01   5.7657876e-01  -1.0165994e+00
   3.7666667e-01   1.7857282e-02  -3.3380876e-01   1.7904288e+00  -4.8554001e-01  -4.8554001e-01   3.0801444e+00
   3.7833333e-01   1.6662323e-02  -1.0621188e-01   1.6386975e+00  -1.8207750e-01   1.1835038e+00   1.9421600e+00
   3.8000000e-01   1.5585367e-02  -1.8207750e-01  -1.8511213e+00  -1.0621188e-01  -3.3380876e-01  -1.0165994e+00
   3.8166667e-01   1.4227417e-02   4.2484751e-01  -4.3546870e+00   6.5244439e-01  -3.0346251e-02  -2.1545838e+00
   3.8333333e-01   1.2629923e-02   2.7311626e-01   1.1835038e+00   5.0071314e-01  -6.3727127e-01  -3.0346251e-02
   3.8500000e-01   1.0837259e-02   4.2484751e-01   2.7766819e+00   4.5519376e-02   1.6386975e+00   1.1835038e+00
   3.8666667e-01   8.8957242e-03   4.5519376e-02  -7.8900252e-01  -3.0346251e-02   5.7657876e-01  -2.5794313e-01
   3.8833333e-01   6.8525344e-03  -3.3380876e-01   5.7657876e-01   2.7311626e-01   6.5244439e-01   9.5590690e-01
   3.9000000e-01   4.7548558e-03  -1.8207750e-01  -3.3380876e-01   1.0317725e+00   1.1835038e+00   1.9421600e+00
   3.9166667e-01   2.6488696e-03  -2.5794313e-01   2.7311626e-01   3.4898188e-01   8.0417564e-01   1.0317725e+00
   3.9333333e-01   5.7889728e-04   1.0317725e+00  -2.5794313e-01   4.5519376e-02  -1.1683307e+00  -7.1313689e-01
   3.9500000e-01  -1.4533028e-03  -2.5794313e-01   3.1560101e+00   2.7311626e-01   5.7657876e-01   2.7311626e-01
   3.9666667e-01  -3.3786652e-03  -3.0346251e-02   1.1835038e+00  -3.3380876e-01  -5.6140564e-01  -4.0967438e-01
   3.9833333e-01  -5.1453596e-03   5.7657876e-01  -5.6140564e-01  -2.5794313e-01  -1.3200619e+00  -1.0165994e+00
   4.0000000e-01  -6.7234162e-03  -2.5794313e-01   4.5519376e-02  -1.8207750e-01  -1.1683307e+00  -8.6486815e-01
   4.0166667e-01  -8.0880902e-03  -1.6993900e+00  -1.6235244e+00  -2.5794313e-01  -4.8554001e-01  -3.0346251e-02
   4.0333333e-01  -9.2201396e-03   1.9725063e-01  -2.5339119e+00   1.2138500e-01  -3.0346251e-02   1.4111007e+00
   4.0500000e-01  -1.0105980e-02   1.4111007e+00  -2.9132401e+00  -3.3380876e-01  -9.4073377e-01  -7.8900252e-01
   4.0666667e-01  -1.0737720e-02   2.7311626e-01  -3.3380876e-01   1.2138500e-01   7.2831002e-01  -1.8511213e+00
   4.0833333e-01  -1.1235217e-02   5.0071314e-01   1.9421600e+00  -3.0346251e-02   4.2484751e-01   2.7311626e-01
   4.1000000e-01  -1.1112405e-02   6.5244439e-01   1.5628319e+00  -4.0967438e-01  -4.0967438e-01  -9.4073377e-01
   4.1166667e-01  -1.0757680e-02   1.2593694e+00   9.5590690e-01   5.0071314e-01   1.9725063e-01   6.5244439e-01
   4.1333333e-01  -1.0188361e-02  -1.0165994e+00  -3.3380876e-01   5.7657876e-01  -2.5794313e-01   1.2138500e-01
   4.1500000e-01  -9.4255247e-03   2.7311626e-01   5.7657876e-01   8.0417564e-01   5.0071314e-01   2.7311626e-01
   4.1666667e-01  -8.4934108e-03   8.0417564e-01  -2.3063151e+00   5.7657876e-01   2.7311626e-01  -7.8900252e-01
   4.1833333e-01   6.7794648e-03   2.0180257e+00   1.0317725e+00   6.5244439e-01   5.7657876e-01  -7.8900252e-01
   4.2000000e-01   6.5097135e-03   9.5590690e-01   1.9421600e+00   3.4898188e-01  -1.8207750e-01  -1.9269869e+00
   4.2166667e-01   1.8301023e-03  -1.0621188e-01  -1.0924650e+00  -1.8207750e-01  -1.6235244e+00  -1.0621188e-01
   4.2333333e-01   9.7063994e-04  -6.3727127e-01  -4.0967438e-01  -3.3380876e-01  -5.6140564e-01   8.0417564e-01
   4.2500000e-01   1.1978705e-04  -1.0621188e-01   1.7904288e+00  -7.1313689e-01   3.4898188e-01   1.6386975e+00
   4.2666667e-01  -8.0916241e-04  -5.6140564e-01  -1.2441963e+00  -4.0967438e-01  -6.3727127e-01   1.4111007e+00
   4.2833333e-01  -1.6960455e-03  -3.1408369e+00  -2.6097776e+00  -5.6140564e-01   1.2138500e-01   1.1076382e+00
   4.3000000e-01  -2.5058534e-03  -1.6235244e+00  -1.9269869e+00  -3.3380876e-01   2.7008163e+00   5.7657876e-01
   4.3166667e-01  -3.2246034e-03   1.1076382e+00   2.3973538e+00   2.7311626e-01   3.3836070e+00   4.2484751e-01
   4.3333333e-01  -3.8409215e-03   1.1076382e+00   2.1697569e+00  -3.3380876e-01   9.5590690e-01   2.0938913e+00
   4.3500000e-01  -4.3461725e-03   8.0417564e-01   1.2138500e-01  -4.0967438e-01  -2.6097776e+00  -3.0346251e-02
   4.3666667e-01  -4.7345245e-03  -1.0165994e+00  -1.4717932e+00   5.7657876e-01  -1.9269869e+00  -1.8511213e+00
   4.3833333e-01  -5.0029493e-03  -4.8554001e-01   9.5590690e-01   9.5590690e-01  -1.1683307e+00  -3.2167026e+00
   4.4000000e-01  -5.1511613e-03   4.5519376e-02  -9.4073377e-01   1.4869663e+00   5.0071314e-01  -1.7752557e+00
   4.4166667e-01  -5.1814987e-03  -1.0621188e-01   4.2484751e-01   1.2138500e-01   2.4732194e+00   5.7657876e-01
   4.4333333e-01  -5.0987541e-03  -1.0621188e-01  -3.3380876e-01  -2.5794313e-01  -2.9891057e+00  -1.8511213e+00
   4.4500000e-01  -4.9099568e-03  -2.1545838e+00  -6.3727127e-01  -4.0967438e-01  -2.0787182e+00   7.2831002e-01
   4.4666667e-01  -4.6241181e-03  -2.5794313e-01   5.0071314e-01  -4.0967438e-01   1.0317725e+00   1.7904288e+00
   4.4833333e-01  -4.2519431e-03   4.2484751e-01   1.2593694e+00  -3.3380876e-01   1.1076382e+00   1.3352350e+00
   4.5000000e-01  -3.8055188e-03   1.7904288e+00   2.3214882e+00   1.9725063e-01   1.2138500e-01   8.8004127e-01
   4.5166667e-01  -3.2979869e-03   5.0071314e-01  -2.9891057e+00   4.2484751e-01  -1.9269869e+00  -7.8900252e-01
   4.5333333e-01  -2.7432072e-03   1.9725063e-01  -3.1408369e+00   3.4898188e-01  -4.0967438e-01  -7.1313689e-01
   4.5500000e-01  -2.1554216e-03  -3.0346251e-02   1.4869663e+00  -1.8207750e-01   5.7657876e-01   2.7311626e-01
   4.5666667e-01  -1.5489243e-03   8.0417564e-01   1.7904288e+00   2.7311626e-01   3.0042788e+00   1.0317725e+00
   4.5833333e-01  -9.3774682e-04  -1.9269869e+00  -2.0028525e+00  -4.0967438e-01   2.6249507e+00   1.9421600e+00
   4.6000000e-01  -3.3536288e-04   1.0317725e+00   3.9905320e+00  -1.8207750e-01   3.5353382e+00   3.3836070e+00
   4.6166667e-01   6.1162665e-04   4.2484751e-01   3.7629351e+00   4.2484751e-01  -1.3200619e+00   5.7657876e-01
   4.6333333e-01   1.0121922e-03  -3.3380876e-01  -1.1683307e+00  -4.8554001e-01  -3.2167026e+00  -1.3200619e+00
   4.6500000e-01   1.3807358e-03   2.7311626e-01  -1.1683307e+00   6.5244439e-01  -1.2441963e+00  -2.5339119e+00
   4.6666667e-01   1.7100886e-03   1.3352350e+00   2.3973538e+00   3.4898188e-01   4.2181289e+00  -1.5476588e+00
   4.6833333e-01   1.9941185e-03   5.7657876e-01   1.0317725e+00   3.4898188e-01   2.0938913e+00  -3.0346251e-02
   4.7000000e-01   2.2278406e-03   3.4898188e-01  -1.6993900e+00   7.2831002e-01  -3.0649713e+00  -1.8207750e-01
   4.7166667e-01   2.4075004e-03  -1.6993900e+00  -2.0787182e+00  -1.0165994e+00  -6.9341183e+00  -1.6235244e+00
   4.7333333e-01   2.5306253e-03  -4.0967438e-01  -8.6486815e-01   4.5519376e-02  -2.8373744e+00  -2.0028525e+00
   4.7500000e-01   2.5960491e-03  -1.2441963e+00  -2.3821807e+00   2.7311626e-01  -7.1313689e-01  -5.6140564e-01
   4.7666667e-01   2.6039041e-03   1.1076382e+00  -4.0967438e-01   5.0071314e-01   7.2831002e-01   4.2484751e-01
   4.7833333e-01   2.5555864e-03   9.5590690e-01  -1.0165994e+00   6.5244439e-01   1.7145632e+00   5.0071314e-01
   4.8000000e-01   2.4536910e-03   1.9725063e-01   6.5244439e-01   1.2138500e-01   1.4869663e+00  -4.8554001e-01
   4.8166667e-01   2.3019245e-03   3.4898188e-01   1.2593694e+00  -1.8207750e-01   2.4732194e+00   8.8004127e-01
   4.8333333e-01   2.1049928e-03  -1.0165994e+00  -8.6486815e-01  -6.3727127e-01   9.5590690e-01   8.0417564e-01
   4.8500000e-01   1.8684695e-03  -4.8554001e-01   2.7311626e-01  -1.0621188e-01   4.5519376e-02   8.0417564e-01
   4.8666667e-01   1.5986481e-03  -1.0165994e+00   2.0938913e+00  -3.0346251e-02  -1.2441963e+00   2.7311626e-01
   4.8833333e-01   1.3023825e-03  -1.0924650e+00   1.2138500e-01  -5.6140564e-01  -5.6140564e-01   1.2138500e-01
   4.9000000e-01   9.8691745e-04  -1.0621188e-01  -8.6486815e-01  -7.1313689e-01   5.7657876e-01   8.8004127e-01
   4.9166667e-01   6.5971528e-04   5.0071314e-01  -6.3727127e-01   4.5519376e-02   4.2484751e-01   2.0180257e+00
   4.9333333e-01   3.2828260e-04   4.5519376e-02   5.7657876e-01  -3.0346251e-02  -1.0621188e-01   1.0317725e+00
   4.9500000e-01  -2.2564406e-17   5.0071314e-01   2.7311626e-01  -1.0621188e-01   4.5519376e-02  -1.6235244e+00
   4.9666667e-01  -4.5419234e-04   4.2484751e-01  -7.8900252e-01  -3.0346251e-02   1.0317725e+00  -6.3727127e-01
   4.9833333e-01  -8.7216906e-04   3.4898188e-01   9.5590690e-01  -4.0967438e-01   2.7311626e-01   2.7008163e+00
   5.0000000e-01  -1.2466999e-03   2.7311626e-01   3.4898188e-01   4.2484751e-01   5.7657876e-01   1.8662944e+00
   5.0166667e-01  -1.5719481e-03  -3.0346251e-02  -8.6486815e-01   7.2831002e-01   1.3352350e+00  -1.9269869e+00
   5.0333333e-01  -1.8435264e-03  -2.5794313e-01  -1.7752557e+00   7.2831002e-01  -4.0967438e-01  -1.6235244e+00
   5.0500000e-01  -2.0585171e-03   2.5490851e+00   3.4898188e-01   1.1076382e+00   4.2484751e-01  -1.4717932e+00
   5.0666667e-01  -2.2154559e-03   1.5628319e+00  -2.5794313e-01   3.4898188e-01   1.1076382e+00  -2.0787182e+00
   5.0833333e-01  -2.3142826e-03  -3.0346251e-02  -9.4073377e-01   1.2138500e-01  -6.3727127e-01  -6.3727127e-01
   5.1000000e-01  -2.3562628e-03  -1.1683307e+00  -4.0967438e-01  -6.3727127e-01  -2.3063151e+00  -4.0967438e-01
   5.1166667e-01  -2.3438810e-03  -1.9269869e+00  -1.0621188e-01  -3.3380876e-01  -2.3063151e+00  -1.8207750e-01
   5.1333333e-01  -2.2807132e-03  -3.3380876e-01  -1.2441963e+00   1.2138500e-01  -7.1313689e-01  -7.1313689e-01
   5.1500000e-01  -2.1712793e-03  -5.6140564e-01   9.5590690e-01   1.2138500e-01  -3.0346251e-02  -7.8900252e-01
   5.1666667e-01  -2.0208829e-03  -1.8207750e-01   4.2484751e-01  -4.0967438e-01   7.2831002e-01   5.7657876e-01
   5.1833333e-01  -1.8354414e-03   7.2831002e-01   3.4898188e-01  -2.5794313e-01   4.2484751e-01   1.4111007e+00
   5.2000000e-01  -1.6213119e-03  -8.6486815e-01   1.7904288e+00  -3.3380876e-01   1.0317725e+00   1.1076382e+00
   5.2166667e-01  -1.3851158e-03  -7.8900252e-01   1.7904288e+00  -7.8900252e-01  -3.0346251e-02   1.0317725e+00
   5.2333333e-01  -1.1335689e-03   8.0417564e-01  -2.5794313e-01  -1.0165994e+00   4.5519376e-02   1.3352350e+00
   5.2500000e-01  -8.7331842e-04   1.8662944e+00  -1.0165994e+00   4.2484751e-01   7.2831002e-01   1.8662944e+00
   5.2666667e-01  -6.1079220e-04   1.3352350e+00   4.5519376e-02  -1.8207750e-01   4.5519376e-02  -1.0621188e-01
   5.2833333e-01  -3.5206128e-04   9.5590690e-01  -6.3727127e-01  -2.5794313e-01  -1.5476588e+00  -1.5476588e+00
   5.3000000e-01  -1.0272023e-04   1.9725063e-01  -3.3380876e-01   4.2484751e-01  -1.7752557e+00  -2.9891057e+00
   5.3166667e-01   5.0971015e-05   1.4111007e+00   4.5519376e-02   1.1835038e+00   2.7311626e-01  -2.9132401e+00
   5.3333333e-01   1.3943231e-04   2.1697569e+00   7.2831002e-01   8.0417564e-01   1.2593694e+00  -1.0165994e+00
   5.3500000e-01   2.2513655e-04   2.9284132e+00   7.2831002e-01   1.9725063e-01   1.1835038e+00   3.4898188e-01
   5.3666667e-01   3.0602891e-04   2.8525476e+00  -9.4073377e-01   2.7311626e-01   5.0071314e-01   1.1076382e+00
   5.3833333e-01   3.8017774e-04   6.5244439e-01   3.4898188e-01   3.4898188e-01   1.2138500e-01   1.0317725e+00
   5.4000000e-01   4.4582502e-04   1.9725063e-01   2.1697569e+00   1.9725063e-01   1.7904288e+00   8.0417564e-01
   5.4166667e-01   5.0143161e-04  -9.4073377e-01   7.2831002e-01  -1.8207750e-01   1.6386975e+00   2.7311626e-01
   5.4333333e-01   5.4571640e-04  -3.3380876e-01  -6.3727127e-01  -1.8207750e-01   1.7904288e+00   8.0417564e-01
   5.4500000e-01   5.7768807e-04  -1.1683307e+00  -9.4073377e-01  -1.8207750e-01   2.0180257e+00   2.6249507e+00
   5.4666667e-01   5.9666872e-04  -1.4717932e+00   1.4111007e+00  -7.8900252e-01   7.2831002e-01   2.3973538e+00
   5.4833333e-01   6.0230898e-04  -2.5339119e+00  -1.4717932e+00  -4.8554001e-01  -2.0028525e+00   8.0417564e-01
   5.5000000e-01   5.9459404e-04  -2.9132401e+00   1.9725063e-01  -6.3727127e-01  -4.8857464e+00  -1.0924650e+00
   5.5166667e-01   5.7384075e-04  -2.3821807e+00  -2.6097776e+00  -4.8554001e-01  -1.9269869e+00  -3.3380876e-01
   5.5333333e-01   5.4068579e-04  -6.3727127e-01  -9.4073377e-01   1.5628319e+00   1.2138500e-01  -1.8511213e+00
   5.5500000e-01   4.9606549e-04  -2.1545838e+00   1.7145632e+00   1.5628319e+00  -1.0165994e+00  -2.3821807e+00
   5.5666667e-01   4.4118791e-04  -1.7752557e+00   7.2831002e-01   8.8004127e-01  -2.0028525e+00  -2.9891057e+00
   5.5833333e-01   3.7749796e-04  -7.8900252e-01  -9.4073377e-01   9.5590690e-01  -4.8554001e-01  -2.1545838e+00
   5.6000000e-01   3.0663679e-04  -1.3200619e+00  -4.8554001e-01   3.4898188e-01   1.9725063e-01  -1.3200619e+00
   5.6166667e-01   2.3039635e-04  -6.3727127e-01  -1.3200619e+00  -1.0621188e-01   2.3214882e+00  -3.0346251e-02
   5.6333333e-01   1.5067072e-04   8.0417564e-01   2.7311626e-01   4.5519376e-02   3.1560101e+00   1.1835038e+00
   5.6500000e-01   6.9405453e-05   1.2138500e-01   4.2484751e-01  -4.8554001e-01   1.2593694e+00   2.5490851e+00
   5.6666667e-01  -3.2828774e-05  -1.0621188e-01   1.9725063e-01  -7.8900252e-01  -1.0165994e+00   1.7145632e+00
   5.6833333e-01  -2.5169102e-04   6.5244439e-01  -1.0621188e-01  -7.8900252e-01  -4.8554001e-01   9.5590690e-01
   5.7000000e-01  -4.4887445e-04   8.8004127e-01   2.0938913e+00  -1.0621188e-01   9.5590690e-01  -1.0621188e-01
   5.7166667e-01  -6.2144411e-04  -3.3380876e-01   1.2593694e+00  -3.0346251e-02   1.0317725e+00  -4.8554001e-01
   5.7333333e-01  -7.6725742e-04   6.5244439e-01   1.1076382e+00   3.4898188e-01   1.4111007e+00   5.7657876e-01
   5.7500000e-01  -8.8495880e-04   1.3352350e+00   3.4898188e-01   1.9725063e-01  -3.0346251e-02   5.0071314e-01
   5.7666667e-01  -9.7395497e-04   5.7657876e-01  -1.2441963e+00   7.2831002e-01  -4.8554001e-01   2.7311626e-01
   5.7833333e-01  -1.0343728e-03  -1.8207750e-01  -1.3200619e+00   4.5519376e-02  -1.3959275e+00  -6.3727127e-01
   5.8000000e-01  -1.0670021e-03  -5.6140564e-01  -5.6140564e-01  -1.0621188e-01  -2.0028525e+00  -4.0967438e-01
   5.8166667e-01  -1.0732259e-03  -1.8207750e-01   8.0417564e-01   6.5244439e-01  -3.3380876e-01  -2.5794313e-01
   5.8333333e-01  -1.0549407e-03  -3.3380876e-01   5.0071314e-01   7.2831002e-01  -3.0346251e-02   5.0071314e-01
   5.8500000e-01  -1.0144701e-03  -1.8207750e-01   3.4898188e-01  -3.0346251e-02  -9.4073377e-01  -1.0924650e+00
   5.8666667e-01  -9.5447420e-04  -4.0967438e-01  -3.1408369e+00  -7.8900252e-01  -2.5794313e-01  -1.5476588e+00
   5.8833333e-01  -8.7785687e-04   2.7311626e-01  -4.5822839e+00  -7.1313689e-01   3.4898188e-01  -7.1313689e-01
   5.9000000e-01  -7.8767522e-04  -2.5794313e-01  -4.8554001e-01  -7.1313689e-01   2.7311626e-01   1.5628319e+00
   5.9166667e-01  -6.8705181e-04   1.7145632e+00   1.7145632e+00   1.2138500e-01   2.3214882e+00   1.2593694e+00
   5.9333333e-01  -5.7909279e-04   1.0317725e+00   1.4111007e+00   8.0417564e-01   2.7311626e-01   1.9725063e-01
   5.9500000e-01  -4.6681334e-04   3.4898188e-01   4.2181289e+00   4.5519376e-02  -9.4073377e-01  -3.0346251e-02
   5.9666667e-01  -3.5307206e-04   1.9725063e-01   2.8525476e+00  -1.0621188e-01  -5.6140564e-01  -1.8207750e-01
   5.9833333e-01  -2.4051521e-04  -6.3727127e-01  -1.2441963e+00   1.9725063e-01   2.7311626e-01  -3.0346251e-02
   6.0000000e-01  -1.3153165e-04   4.5519376e-02   5.0071314e-01   9.5590690e-01   1.7904288e+00  -1.8207750e-01
   6.0166667e-01  -2.8218793e-05   1.0317725e+00   1.6386975e+00   2.7311626e-01   1.7904288e+00   5.7657876e-01
   6.0333333e-01  -1.4858289e-05  -2.5794313e-01   1.4111007e+00  -3.3380876e-01  -4.8554001e-01  -1.7752557e+00
   6.0500000e-01  -3.5842294e-05   2.7311626e-01   6.5244439e-01  -5.6140564e-01  -3.5960307e+00  -3.1408369e+00
   6.0666667e-01  -5.6746219e-05  -4.0967438e-01   1.2138500e-01  -1.0621188e-01  -1.9269869e+00   4.2484751e-01
   6.0833333e-01  -7.7229322e-05  -1.0165994e+00  -5.6140564e-01   3.4898188e-01  -2.5794313e-01   2.2456226e+00
   6.1000000e-01  -9.6933428e-05  -1.3959275e+00  -1.3200619e+00   1.2138500e-01   2.7311626e-01   1.6386975e+00
   6.1166667e-01  -1.1548491e-04  -9.4073377e-01  -1.8511213e+00   1.9725063e-01   3.4898188e-01   4.5519376e-02
   6.1333333e-01  -1.3249787e-04   5.0071314e-01   1.9725063e-01   1.9725063e-01   1.9421600e+00   3.4898188e-01
   6.1500000e-01  -1.4757874e-04   1.6386975e+00   1.9725063e-01   4.5519376e-02   1.7904288e+00   1.5628319e+00
   6.1666667e-01  -1.6033219e-04   1.1835038e+00  -2.5794313e-01  -2.5794313e-01  -4.8554001e-01  -1.0924650e+00
   6.1833333e-01  -1.7036851e-04   4.5519376e-02   1.9725063e-01   4.5519376e-02  -7.8900252e-01  -2.5339119e+00
   6.2000000e-01  -1.7731234e-04  -5.6140564e-01  -2.8373744e+00   5.0071314e-01   2.7311626e-01  -7.8900252e-01
   6.2166667e-01  -1.8081251e-04  -3.3380876e-01  -3.3684338e+00   2.7311626e-01  -1.0621188e-01  -7.8900252e-01
   6.2333333e-01  -1.8055300e-04   3.4898188e-01  -1.7752557e+00   4.2484751e-01   1.2593694e+00   8.8004127e-01
   6.2500000e-01  -1.7626452e-04   8.8004127e-01   1.7904288e+00   4.5519376e-02   1.2593694e+00   3.0042788e+00
   6.2666667e-01  -1.6773651e-04   5.0071314e-01   6.1906351e+00   1.9725063e-01   9.5590690e-01   2.3214882e+00
   6.2833333e-01  -1.5482912e-04   1.2593694e+00   3.8388007e+00  -1.8207750e-01   6.5244439e-01  -3.3684338e+00
   6.3000000e-01  -1.3748488e-04   8.0417564e-01  -1.1683307e+00   1.2138500e-01  -2.0787182e+00  -3.3684338e+00
   6.3166667e-01  -1.1573932e-04   1.9725063e-01  -1.0621188e-01   4.2484751e-01  -2.6856432e+00  -2.3063151e+00
   6.3333333e-01  -8.9730369e-05  -8.6486815e-01   1.1835038e+00  -3.3380876e-01  -7.8900252e-01  -4.8554001e-01
   6.3500000e-01  -5.9705919e-05   1.2138500e-01   5.7657876e-01   4.5519376e-02   1.4869663e+00   3.0042788e+00
   6.3666667e-01  -2.6029145e-05  -1.3200619e+00  -1.1683307e+00  -4.0967438e-01   1.1076382e+00   1.3352350e+00
   6.3833333e-01  -7.6900615e-06  -3.3380876e-01  -3.0346251e-02   6.5244439e-01   1.6386975e+00   1.4111007e+00
   6.4000000e-01  -3.7006564e-05  -1.2441963e+00   1.2138500e-01  -1.0621188e-01  -1.1683307e+00   1.0317725e+00
   6.4166667e-01  -6.9661340e-05  -8.6486815e-01  -1.4717932e+00  -4.0967438e-01  -1.6993900e+00   2.7311626e-01
   6.4333333e-01  -1.0499959e-04  -8.6486815e-01  -2.4580463e+00  -4.0967438e-01  -8.6486815e-01  -2.3821807e+00
   6.4500000e-01  -1.4221024e-04  -1.8207750e-01  -3.3380876e-01  -4.0967438e-01  -1.6235244e+00  -1.8511213e+00
   6.4666667e-01  -1.8033828e-04   6.5244439e-01   7.2831002e-01  -1.8207750e-01   2.3973538e+00   2.6249507e+00
   6.4833333e-01  -2.1830254e-04   5.7657876e-01   1.2593694e+00  -4.8554001e-01   1.2593694e+00   1.7904288e+00
   6.5000000e-01  -2.5491880e-04  -1.0165994e+00   1.3352350e+00  -1.8207750e-01  -1.4717932e+00  -2.4580463e+00
   6.5166667e-01  -2.8892773e-04   6.5244439e-01   1.1076382e+00   7.2831002e-01  -1.8207750e-01  -2.3821807e+00
   6.5333333e-01  -3.1902732e-04   5.0071314e-01  -1.0621188e-01   1.9725063e-01  -1.0165994e+00   5.7657876e-01
   6.5500000e-01  -3.4390911e-04   1.9725063e-01  -1.2441963e+00  -2.5794313e-01   5.0071314e-01   3.8388007e+00
   6.5666667e-01  -3.6229724e-04   7.2831002e-01   8.8004127e-01   4.2484751e-01   4.2484751e-01   1.6386975e+00
   6.5833333e-01  -3.7298947e-04   1.3352350e+00  -1.8207750e-01   1.2593694e+00   1.3352350e+00  -2.7615088e+00
   6.6000000e-01  -3.7489913e-04   3.4898188e-01  -1.6235244e+00   2.7311626e-01   1.1835038e+00  -3.0346251e-02
   6.6166667e-01  -3.6709676e-04  -4.8554001e-01  -2.0028525e+00   1.9725063e-01   1.9725063e-01   1.8662944e+00
   6.6333333e-01  -3.4885004e-04  -1.8207750e-01   7.2831002e-01  -1.8207750e-01  -6.3727127e-01  -9.4073377e-01
   6.6500000e-01  -3.1966111e-04   6.5244439e-01   8.8004127e-01  -5.6140564e-01  -4.0967438e-01  -2.4580463e+00
   6.6666667e-01  -2.7929968e-04  -4.0967438e-01  -1.0621188e-01  -2.5794313e-01   8.8004127e-01  -1.5476588e+00
   6.6833333e-01  -2.2783074e-04  -1.1683307e+00  -6.3727127e-01  -6.3727127e-01   1.4111007e+00   1.1076382e+00
   6.7000000e-01  -1.6563592e-04  -8.6486815e-01  -4.8554001e-01  -5.6140564e-01  -3.3684338e+00  -4.8554001e-01
   6.7166667e-01  -9.3427156e-05  -4.8554001e-01   6.5244439e-01   4.2484751e-01   7.2831002e-01   8.0417564e-01
   6.7333333e-01  -1.2252031e-05   4.2484751e-01   1.2138500e-01   1.9725063e-01  -1.9269869e+00  -1.6235244e+00
   6.7500000e-01  -1.4581272e-05  -1.0165994e+00  -7.1313689e-01  -4.0967438e-01  -2.5794313e-01  -8.3755652e+00
   6.7666667e-01  -3.6475615e-05   8.0417564e-01  -8.6486815e-01   8.0417564e-01   2.7766819e+00   2.7311626e-01
   6.7833333e-01  -6.3356785e-05   1.1076382e+00   3.4898188e-01   5.0071314e-01   7.2831002e-01   7.4044852e+00
   6.8000000e-01  -9.4713908e-05   1.1835038e+00   1.3352350e+00   3.4898188e-01  -2.5794313e-01   3.4594726e+00
   6.8166667e-01  -1.2980162e-04   5.7657876e-01   1.8662944e+00  -3.0346251e-02  -3.0346251e-02   1.4869663e+00
   6.8333333e-01  -1.6764708e-04   5.7657876e-01   8.0417564e-01   6.5244439e-01   1.8662944e+00  -1.3200619e+00
   6.8500000e-01  -2.0706469e-04   4.5519376e-02   1.0317725e+00   3.4898188e-01  -2.0028525e+00  -1.3200619e+00
   6.8666667e-01  -2.4667877e-04  -1.0621188e-01  -2.6856432e+00  -2.5794313e-01   1.1076382e+00   3.9905320e+00
   6.8833333e-01  -2.8495358e-04  -2.5794313e-01  -3.1408369e+00  -4.8554001e-01  -1.0621188e-01  -2.5794313e-01
   6.9000000e-01  -3.2023034e-04   8.0417564e-01   9.5590690e-01  -1.8207750e-01  -1.8207750e-01  -1.7752557e+00
   6.9166667e-01  -3.5077048e-04  -4.0967438e-01   8.0417564e-01  -1.0165994e+00   7.2831002e-01  -1.6235244e+00
   6.9333333e-01  -3.7480405e-04   4.5519376e-02  -5.6140564e-01   1.9725063e-01  -2.5794313e-01   2.8525476e+00
   6.9500000e-01  -3.9058202e-04  -4.8554001e-01   1.9725063e-01   1.9725063e-01  -2.3063151e+00   1.8662944e+00
   6.9666667e-01  -3.9643124e-04  -3.3380876e-01  -1.3200619e+00  -4.0967438e-01  -1.2441963e+00  -3.3380876e-01
   6.9833333e-01  -3.9081025e-04   1.2138500e-01   8.0417564e-01  -1.8207750e-01   2.7311626e-01  -9.4073377e-01
   7.0000000e-01  -3.7236449e-04  -3.0346251e-02   2.1697569e+00  -1.8207750e-01  -4.0967438e-01   4.5519376e-02
   7.0166667e-01  -3.3997902e-04  -9.4073377e-01  -1.8207750e-01   4.5519376e-02  -3.0346251e-02  -2.7615088e+00
   7.0333333e-01  -2.9282701e-04  -4.0967438e-01   1.7145632e+00   2.7311626e-01   7.2831002e-01  -3.1408369e+00
   7.0500000e-01  -2.3041230e-04  -1.0621188e-01   2.7766819e+00   4.5519376e-02   1.6386975e+00  -1.0165994e+00
   7.0666667e-01  -1.5260422e-04   1.1076382e+00  -4.8554001e-01  -3.3380876e-01  -1.0621188e-01  -3.3380876e-01
   7.0833333e-01  -5.9663460e-05   6.5244439e-01  -1.3200619e+00   1.1835038e+00   1.3352350e+00   1.8662944e+00
   7.1000000e-01  -2.0017497e-05  -3.3380876e-01  -9.4073377e-01   1.5628319e+00  -1.9269869e+00   1.4111007e+00
   7.1166667e-01  -7.0004493e-05  -9.4073377e-01  -1.8207750e-01   9.5590690e-01   4.2484751e-01   2.1697569e+00
   7.1333333e-01  -1.2320544e-04  -1.8207750e-01  -1.0924650e+00  -3.3380876e-01   2.7311626e-01   2.0180257e+00
   7.1500000e-01  -1.7758125e-04  -3.3380876e-01  -1.2441963e+00  -5.6140564e-01  -6.3727127e-01  -1.6235244e+00
   7.1666667e-01  -2.3071681e-04  -1.8207750e-01  -1.0924650e+00  -4.8554001e-01  -1.0165994e+00  -2.7615088e+00
   7.1833333e-01  -2.7985272e-04   5.0071314e-01   1.2593694e+00  -9.4073377e-01   2.7311626e-01  -2.6856432e+00
   7.2000000e-01  -3.2193003e-04   5.7657876e-01   8.8004127e-01  -1.0621188e-01   3.0801444e+00   1.4869663e+00
   7.2166667e-01  -3.5364734e-04   1.2138500e-01   4.5519376e-02   4.2484751e-01   2.0180257e+00   3.0801444e+00
   7.2333333e-01  -3.7152960e-04  -1.3200619e+00  -3.3380876e-01   6.5244439e-01  -2.3063151e+00   1.4111007e+00
   7.2500000e-01  -3.7200750e-04  -2.0787182e+00  -1.3200619e+00  -1.8207750e-01  -4.0512245e+00  -1.8207750e-01
   7.2666667e-01  -3.5150553e-04  -1.1683307e+00   8.8004127e-01  -2.5794313e-01  -2.2304494e+00  -4.7340151e+00
   7.2833333e-01  -3.0653723e-04   2.7311626e-01  -2.5794313e-01  -4.0967438e-01   5.0071314e-01   1.2138500e-01
   7.3000000e-01  -2.3380511e-04  -4.0967438e-01  -2.5339119e+00  -3.0346251e-02  -4.0967438e-01   1.9725063e-01
   7.3166667e-01  -1.3030279e-04   5.7657876e-01   3.0042788e+00   4.2484751e-01   7.2831002e-01   2.7311626e-01
   7.3333333e-01   6.5833286e-06   1.5628319e+00   3.2318757e+00  -4.0967438e-01   1.6386975e+00   1.7904288e+00
   7.3500000e-01   1.7897590e-04  -1.8207750e-01  -1.0924650e+00  -2.5794313e-01   1.1076382e+00   1.7904288e+00
   7.3666667e-01   3.8841464e-04  -4.0967438e-01  -1.8511213e+00   5.7657876e-01   6.5244439e-01  -2.0028525e+00
   7.3833333e-01   6.3577389e-04   1.0317725e+00   1.9725063e-01   4.2484751e-01   1.6386975e+00  -2.5794313e-01
   7.4000000e-01   9.2119222e-04  -5.6140564e-01   1.4869663e+00   1.9725063e-01   2.6249507e+00   1.1835038e+00
   7.4166667e-01   1.2440170e-03  -9.4073377e-01   9.5590690e-01  -3.3380876e-01   8.0417564e-01   1.6386975e+00
   7.4333333e-01   1.6027664e-03   3.4898188e-01  -1.0165994e+00  -1.0621188e-01  -4.6581495e+00   1.2138500e-01
   7.4500000e-01   1.9951109e-03  -3.0346251e-02   1.4111007e+00   7.2831002e-01  -3.1408369e+00  -2.9891057e+00
   7.4666667e-01   2.2429235e-03  -1.8207750e-01  -4.8554001e-01  -1.8207750e-01  -1.7752557e+00  -1.9269869e+00
   7.4833333e-01   2.4994218e-03   1.0317725e+00  -4.0967438e-01   7.2831002e-01   4.5519376e-02  -7.8900252e-01
   7.5000000e-01   2.7636654e-03   5.0071314e-01  -7.8900252e-01  -3.3380876e-01   3.4898188e-01  -4.0967438e-01
   7.5166667e-01   3.0348138e-03  -6.3727127e-01  -2.9891057e+00  -5.6140564e-01   6.5244439e-01  -3.0346251e-02
   7.5333333e-01   3.3121488e-03  -1.0165994e+00  -1.3200619e+00   4.2484751e-01   1.0317725e+00   1.0317725e+00
   7.5500000e-01   3.5950882e-03  -4.8554001e-01   4.2484751e-01   3.4898188e-01   2.0180257e+00   6.5244439e-01
   7.5666667e-01   3.8831952e-03   1.9421600e+00   2.2456226e+00   4.5519376e-02   4.2939945e+00   1.7904288e+00
   7.5833333e-01   4.1761797e-03   1.5628319e+00   2.2456226e+00  -1.2441963e+00  -1.0621188e-01   1.0317725e+00
   7.6000000e-01   4.7763192e-03   1.9725063e-01   4.5519376e-02  -7.1313689e-01  -5.3409401e+00   1.2138500e-01
   7.6166667e-01   5.0835462e-03  -4.0967438e-01  -1.8207750e-01   2.7311626e-01  -3.2925682e+00   1.2138500e-01
   7.6333333e-01   5.3957501e-03  -3.3380876e-01  -5.6140564e-01   5.0071314e-01  -2.1545838e+00  -1.9269869e+00
   7.6500000e-01   5.7131589e-03  -2.0028525e+00  -1.8207750e-01   7.2831002e-01  -6.3727127e-01  -2.5339119e+00
   7.6666667e-01   6.0360164e-03   9.5590690e-01   2.7311626e-01   2.7311626e-01   1.5628319e+00  -6.3727127e-01
   7.6833333e-01   6.3645435e-03   4.2484751e-01   5.7657876e-01  -2.5794313e-01   1.9421600e+00   2.5490851e+00
   7.7000000e-01   6.6988959e-03   5.0071314e-01  -2.5794313e-01  -4.0967438e-01   5.0071314e-01   2.8525476e+00
   7.7166667e-01   7.0391214e-03   4.2484751e-01  -7.1313689e-01   5.7657876e-01   1.2593694e+00  -3.3380876e-01
   7.7333333e-01   7.3851183e-03  -1.6235244e+00  -7.8900252e-01   8.0417564e-01   2.2456226e+00  -3.8994932e+00
   7.7500000e-01   7.7365961e-03   2.6249507e+00  -1.7752557e+00   1.4111007e+00   2.6249507e+00  -2.3063151e+00
   7.7666667e-01   2.6548660e-01   2.1697569e+00  -1.0924650e+00   5.0071314e-01  -1.0621188e-01  -4.0967438e-01
   7.7833333e-01   2.7370954e-01  -1.2441963e+00   2.0180257e+00  -4.8554001e-01  -2.5339119e+00   8.0417564e-01
   7.8000000e-01   2.8199644e-01  -2.0028525e+00   2.0938913e+00  -9.4073377e-01  -1.5476588e+00   2.3214882e+00
   7.8166667e-01   2.9034513e-01  -2.6097776e+00   1.0317725e+00  -7.1313689e-01  -1.8207750e-01   1.0317725e+00
   7.8333333e-01   2.9875597e-01  -1.4717932e+00  -2.0028525e+00  -4.0967438e-01   1.1835038e+00  -1.0621188e-01
   7.8500000e-01   3.0723195e-01   1.2138500e-01  -4.8554001e-01  -1.8207750e-01   2.7008163e+00   1.6386975e+00
   7.8666667e-01   3.1577873e-01   4.5519376e-02   1.8662944e+00  -2.5794313e-01   8.0417564e-01   2.3973538e+00
   7.8833333e-01   3.2440460e-01   2.7311626e-01   9.5590690e-01  -3.3380876e-01  -2.6097776e+00   1.0317725e+00
   7.9000000e-01   3.3312045e-01  -5.6140564e-01  -3.3380876e-01  -1.8207750e-01  -3.0649713e+00  -1.4717932e+00
   7.9166667e-01   3.4193958e-01  -1.0924650e+00  -4.8554001e-01   1.9725063e-01  -2.3821807e+00  -1.9269869e+00
   7.9333333e-01   3.5087728e-01   1.4869663e+00   3.4898188e-01   6.5244439e-01  -5.6140564e-01  -2.6097776e+00
   7.9500000e-01   3.5995136e-01   2.0938913e+00  -4.0967438e-01   5.0071314e-01   2.0180257e+00  -2.5794313e-01
   7.9666667e-01   3.6918115e-01   1.1835038e+00   7.2831002e-01   5.0071314e-01   2.1697569e+00   2.0180257e+00
   7.9833333e-01   3.7858729e-01  -1.8207750e-01   2.7311626e-01   3.4898188e-01   1.7904288e+00  -1.8207750e-01
   8.0000000e-01   3.8819145e-01   1.3352350e+00  -1.0165994e+00   2.7311626e-01   2.4732194e+00  -6.3727127e-01
   8.0166667e-01   3.9801586e-01   1.3352350e+00   1.4111007e+00   1.9725063e-01   1.2593694e+00  -1.0165994e+00
   8.0333333e-01   4.0808288e-01   8.0417564e-01   2.3214882e+00  -4.0967438e-01   7.2831002e-01   2.7311626e-01
   8.0500000e-01   4.1841451e-01  -3.0346251e-02  -4.0967438e-01  -4.8554001e-01  -2.4580463e+00   1.5628319e+00
   8.0666667e-01   4.2903191e-01  -1.6235244e+00  -3.5201651e+00  -2.5794313e-01  -3.2167026e+00  -1.8207750e-01
   8.0833333e-01   4.3995494e-01  -1.6993900e+00  -2.8373744e+00   3.4898188e-01  -2.5339119e+00  -5.6140564e-01
   8.1000000e-01   4.5120161e-01  -1.9269869e+00   8.0417564e-01   3.4898188e-01  -7.1313689e-01  -8.6486815e-01
   8.1166667e-01   4.6278767e-01  -3.3380876e-01  -2.9132401e+00  -4.8554001e-01  -2.5794313e-01  -1.3200619e+00
   8.1333333e-01   4.7472608e-01   5.0071314e-01  -5.6140564e-01   2.7311626e-01   1.5628319e+00  -1.8207750e-01
   8.1500000e-01   4.8702663e-01  -3.0346251e-02   2.7008163e+00   5.7657876e-01   1.7904288e+00  -4.0967438e-01
   8.1666667e-01   4.9969554e-01  -3.3380876e-01   2.0938913e+00  -3.0346251e-02   1.4111007e+00   9.5590690e-01
   8.1833333e-01   5.1273506e-01   8.8004127e-01   8.0417564e-01  -2.5794313e-01   8.0417564e-01   1.7904288e+00
   8.2000000e-01   5.2614325e-01   8.0417564e-01   2.0180257e+00  -3.0346251e-02   1.6386975e+00   1.2138500e-01
   8.2166667e-01   5.3991363e-01  -1.8207750e-01   9.5590690e-01   1.2138500e-01   1.9725063e-01  -2.5794313e-01
   8.2333333e-01   5.5403508e-01  -1.0621188e-01   2.7311626e-01  -3.0346251e-02  -1.9269869e+00  -6.3727127e-01
   8.2500000e-01   5.6849166e-01   4.5519376e-02  -7.1313689e-01   4.5519376e-02   7.2831002e-01   4.2484751e-01
   8.2666667e-01   5.8326262e-01  -8.6486815e-01  -5.6140564e-01  -3.0346251e-02   2.0938913e+00   7.2831002e-01
   8.2833333e-01   5.9832232e-01  -2.0028525e+00   7.2831002e-01   1.9725063e-01  -6.3727127e-01  -3.0346251e-02
   8.3000000e-01   6.1364042e-01  -1.6993900e+00   8.8004127e-01   4.5519376e-02  -2.4580463e+00  -4.0967438e-01
   8.3166667e-01   6.2918203e-01   1.1076382e+00  -1.4717932e+00  -7.1313689e-01  -1.5476588e+00  -1.0621188e-01
   8.3333333e-01   6.4490782e-01   6.5244439e-01  -1.8207750e-01  -3.3380876e-01   4.2484751e-01   1.9725063e-01
   8.3500000e-01   6.6077453e-01   1.1835038e+00   1.1076382e+00   2.7311626e-01   3.4898188e-01   1.9725063e-01
   8.3666667e-01   6.7673512e-01   1.9421600e+00   7.2831002e-01   1.2138500e-01  -8.6486815e-01  -3.0346251e-02
   8.3833333e-01   6.9273937e-01   3.4898188e-01   8.8004127e-01   4.5519376e-02  -4.8554001e-01  -3.0346251e-02
   8.4000000e-01   7.0873425e-01   1.9725063e-01  -5.6140564e-01   1.2138500e-01   6.5244439e-01  -3.0346251e-02
   8.4166667e-01   7.2466451e-01  -1.0924650e+00  -1.1683307e+00  -4.8554001e-01   1.2138500e-01  -1.8207750e-01
   8.4333333e-01   7.4047322e-01  -1.7752557e+00  -1.2441963e+00  -4.0967438e-01  -6.3727127e-01   4.5519376e-02
   8.4500000e-01   7.5610241e-01  -5.6140564e-01  -1.0924650e+00   3.4898188e-01   5.0071314e-01   1.2138500e-01
   8.4666667e-01   7.7149366e-01   1.3352350e+00   1.7904288e+00   2.7311626e-01   7.2831002e-01   1.4869663e+00
   8.4833333e-01   7.8658881e-01  -4.8554001e-01   2.7311626e-01   4.5519376e-02  -2.5794313e-01   6.5244439e-01
   8.5000000e-01   8.0133055e-01  -1.0621188e-01   4.2484751e-01   5.7657876e-01   5.0071314e-01  -4.0967438e-01
   8.5166667e-01   8.1566314e-01   8.0417564e-01   1.1076382e+00   1.2138500e-01   8.8004127e-01  -9.4073377e-01
   8.5333333e-01   8.2953303e-01   1.4869663e+00  -2.5794313e-01  -3.3380876e-01   4.2484751e-01  -1.0165994e+00
   8.5500000e-01   8.4288948e-01   1.9725063e-01   3.4898188e-01  -7.8900252e-01   3.4898188e-01  -1.8207750e-01
   8.5666667e-01   8.5568518e-01   4.5519376e-02   2.7311626e-01  -1.8207750e-01   1.9725063e-01  -1.8207750e-01
   8.5833333e-01   8.6787685e-01   6.5244439e-01  -4.8554001e-01   5.0071314e-01  -2.5794313e-01  -2.5794313e-01
   8.6000000e-01   8.7942567e-01  -7.8900252e-01  -1.9269869e+00   5.0071314e-01   4.5519376e-02  -3.0346251e-02
   8.6166667e-01   9.4014630e-01  -1.8207750e-01  -2.3821807e+00   4.2484751e-01  -2.5794313e-01   5.0071314e-01
   8.6333333e-01   9.4582377e-01  -1.0924650e+00  -1.0621188e-01  -2.5794313e-01  -1.9269869e+00  -3.0346251e-02
   8.6500000e-01   9.5076862e-01  -1.0621188e-01   1.0317725e+00   4.5519376e-02  -2.5794313e-01  -1.2441963e+00
   8.6666667e-01   9.5500201e-01   5.0071314e-01   4.2484751e-01   2.7311626e-01   3.8388007e+00   5.0071314e-01
   8.6833333e-01   9.5855086e-01  -8.6486815e-01  -5.6140564e-01  -1.0621188e-01   1.2138500e-01   3.4898188e-01
   8.7000000e-01   9.6144763e-01  -3.0346251e-02   1.1076382e+00   4.5519376e-02  -3.2167026e+00  -4.0967438e-01
   8.7166667e-01   9.6372982e-01  -2.5794313e-01  -4.0967438e-01  -4.0967438e-01  -2.6856432e+00  -1.2441963e+00
   8.7333333e-01   9.6543958e-01   8.0417564e-01   3.4898188e-01   2.7311626e-01  -4.0967438e-01  -1.8207750e-01
   8.7500000e-01   9.6662310e-01  -3.0346251e-02   4.5519376e-02   4.5519376e-02   1.4869663e+00   1.2593694e+00
   8.7666667e-01   9.6733009e-01  -3.3380876e-01   8.8004127e-01  -2.5794313e-01   1.4111007e+00   1.6386975e+00
   8.7833333e-01   9.6761310e-01  -9.4073377e-01   2.4732194e+00  -6.3727127e-01   3.4898188e-01   4.2484751e-01
   8.8000000e-01   9.6752691e-01   3.4898188e-01   1.8662944e+00  -4.0967438e-01  -1.0621188e-01   6.5244439e-01
   8.8166667e-01   9.6712782e-01  -1.4717932e+00  -2.7615088e+00  -1.8207750e-01  -3.0346251e-02   2.5490851e+00
   8.8333333e-01   9.6647290e-01   4.5519376e-02  -3.5960307e+00  -2.5794313e-01   1.4869663e+00   1.4869663e+00
   8.8500000e-01   9.6561934e-01   1.2593694e+00   2.3214882e+00  -5.6140564e-01   2.2456226e+00  -4.8554001e-01
   8.8666667e-01   9.6462367e-01   2.7311626e-01   1.5628319e+00  -6.3727127e-01   5.0071314e-01   4.5519376e-02
   8.8833333e-01   9.6354108e-01   1.1076382e+00   5.0071314e-01   6.5244439e-01  -2.9891057e+00  -2.3821807e+00
   8.9000000e-01   9.6242450e-01   5.0071314e-01  -2.5794313e-01   1.2593694e+00  -1.6993900e+00  -2.9132401e+00
   8.9166667e-01   9.6028850e-01   2.7311626e-01   4.2484751e-01   1.4869663e+00  -4.0967438e-01  -2.4580463e+00
   8.9333333e-01   9.5935953e-01  -1.8207750e-01  -2.5794313e-01   1.6386975e+00   4.5519376e-02  -1.0924650e+00
   8.9500000e-01   9.5857647e-01   1.2138500e-01  -1.6235244e+00   2.7311626e-01  -2.6856432e+00  -8.6486815e-01
   8.9666667e-01   9.5797321e-01   5.0071314e-01  -2.5794313e-01  -1.0621188e-01  -1.0165994e+00  -4.8554001e-01
   8.9833333e-01   9.5757838e-01   1.9725063e-01   1.9725063e-01  -4.8554001e-01   1.7904288e+00   1.6386975e+00
   9.0000000e-01   9.5741499e-01   3.4898188e-01  -3.0346251e-02  -3.0346251e-02   1.7904288e+00   1.3352350e+00
   9.0166667e-01   9.5750024e-01   3.4898188e-01   1.7904288e+00  -1.8207750e-01   7.2831002e-01   4.2484751e-01
   9.0333333e-01   9.5784533e-01  -2.5794313e-01   5.7657876e-01  -4.0967438e-01  -1.0621188e-01   7.2831002e-01
   9.0500000e-01   9.5845538e-01  -1.3200619e+00   5.7657876e-01   5.7657876e-01   1.2138500e-01   4.5519376e-02
   9.0666667e-01   9.5932950e-01   2.7311626e-01   9.5590690e-01   8.0417564e-01   1.8662944e+00  -1.8207750e-01
   9.0833333e-01   9.6046088e-01   4.2484751e-01  -5.6140564e-01   6.5244439e-01   1.6386975e+00   1.4111007e+00
   9.1000000e-01   9.6935576e-01   4.5519376e-02  -4.0967438e-01   4.5519376e-02  -2.3063151e+00   1.1835038e+00
   9.1166667e-01   9.7159171e-01  -4.0967438e-01  -4.0967438e-01  -1.8207750e-01  -1.3959275e+00  -1.8207750e-01
   9.1333333e-01   9.7389858e-01  -4.8554001e-01  -1.6235244e+00   1.2138500e-01   4.2484751e-01  -3.3380876e-01
   9.1500000e-01   9.7623610e-01   2.7311626e-01   5.7657876e-01  -2.5794313e-01   1.3352350e+00  -4.0967438e-01
   9.1666667e-01   9.7856212e-01   2.7311626e-01  -3.0346251e-02  -6.3727127e-01   8.0417564e-01  -4.0967438e-01
   9.1833333e-01   9.8083374e-01   2.7311626e-01   4.2484751e-01   4.5519376e-02   8.8004127e-01  -1.8207750e-01
   9.2000000e-01   9.8300971e-01   9.5590690e-01   1.4869663e+00  -1.8207750e-01  -1.2441963e+00  -5.6140564e-01
   9.2166667e-01   9.8504860e-01   2.7311626e-01  -2.5794313e-01  -1.0165994e+00  -1.3200619e+00  -6.3727127e-01
   9.2333333e-01   9.8691052e-01   1.2138500e-01  -5.6140564e-01  -4.0967438e-01  -7.8900252e-01   2.7311626e-01
   9.2500000e-01   9.8855800e-01   1.2138500e-01  -4.8554001e-01   4.2484751e-01   5.7657876e-01   2.5490851e+00
   9.2666667e-01   9.8995658e-01  -1.3200619e+00  -2.5794313e-01  -1.0621188e-01   9.5590690e-01   1.1076382e+00
   9.2833333e-01   9.9107552e-01  -1.2441963e+00  -1.6993900e+00  -1.8207750e-01  -2.5794313e-01  -3.3380876e-01
   9.3000000e-01   9.9188843e-01   3.4898188e-01  -7.1313689e-01   5.0071314e-01  -5.6140564e-01  -8.6486815e-01
   9.3166667e-01   9.9237374e-01   1.1076382e+00   2.7311626e-01   7.2831002e-01   4.5519376e-02   3.4898188e-01
   9.3333333e-01   9.9251517e-01   1.2593694e+00   2.7311626e-01   7.2831002e-01   9.5590690e-01   5.0071314e-01
   9.3500000e-01   9.9230208e-01   6.5244439e-01   1.7145632e+00   1.2593694e+00   1.4869663e+00   1.2138500e-01
   9.3666667e-01   9.9172971e-01  -1.0621188e-01   1.2138500e-01   4.2484751e-01   5.0071314e-01  -5.6140564e-01
   9.3833333e-01   9.9079938e-01  -3.0346251e-02   1.2593694e+00   5.0071314e-01   1.2138500e-01  -2.6097776e+00
   9.4000000e-01   9.8951846e-01   2.7311626e-01   1.7904288e+00  -3.3380876e-01   1.0317725e+00  -5.6140564e-01
   9.4166667e-01   9.8790034e-01   3.4898188e-01  -2.6097776e+00  -1.8207750e-01   5.7657876e-01   8.8004127e-01
   9.4333333e-01   9.8596419e-01  -6.3727127e-01  -2.0787182e+00  -3.3380876e-01  -1.1683307e+00   1.0317725e+00
   9.4500000e-01   9.8373470e-01  -4.8554001e-01   2.7311626e-01   1.9725063e-01  -1.2441963e+00  -1.0924650e+00
   9.4666667e-01   9.8124162e-01  -1.4717932e+00   1.7145632e+00   1.2138500e-01  -1.8511213e+00  -2.5339119e+00
   9.4833333e-01   9.7851922e-01  -1.7752557e+00   2.7311626e-01   4.5519376e-02  -2.9891057e+00  -2.5339119e+00
   9.5000000e-01   9.7560568e-01  -1.1683307e+00  -1.8207750e-01   4.5519376e-02  -4.8554001e-01   1.4869663e+00
   9.5166667e-01   9.7254232e-01  -4.0967438e-01   1.4869663e+00   1.2138500e-01   1.2593694e+00   2.0180257e+00
   9.5333333e-01   9.6937095e-01  -1.0621188e-01  -5.6140564e-01  -2.5794313e-01   1.2138500e-01   1.4111007e+00
   9.5500000e-01   9.6613855e-01  -6.3727127e-01  -1.0165994e+00  -1.8207750e-01   1.2138500e-01   1.9725063e-01
   9.5666667e-01   9.6289108e-01   6.5244439e-01  -7.8900252e-01   4.5519376e-02   1.7145632e+00   6.5244439e-01
   9.5833333e-01   9.5967367e-01   5.0071314e-01  -2.5794313e-01  -3.3380876e-01   1.5628319e+00   1.2593694e+00
   9.6000000e-01   9.5652991e-01   1.9421600e+00   2.3214882e+00   4.5519376e-02   6.5244439e-01   5.7657876e-01
   9.6166667e-01   9.5350083e-01  -2.5794313e-01  -1.4717932e+00  -4.8554001e-01  -2.5794313e-01  -1.9269869e+00
   9.6333333e-01   9.5062384e-01  -1.8207750e-01  -5.8719995e+00  -1.8207750e-01  -1.0621188e-01  -6.3727127e-01
   9.6500000e-01   9.4793180e-01   4.2484751e-01   4.2484751e-01  -3.0346251e-02  -7.8900252e-01   1.4869663e+00
   9.6666667e-01   9.4545200e-01  -4.8554001e-01   6.4940977e+00   5.0071314e-01   4.2484751e-01   1.0317725e+00
   9.6833333e-01   9.4320527e-01   1.2138500e-01   3.7629351e+00   8.8004127e-01   4.5519376e-02  -2.5794313e-01
   9.7000000e-01   9.4120525e-01  -7.1313689e-01  -7.1313689e-01   5.7657876e-01  -4.8554001e-01  -7.1313689e-01
   9.7166667e-01   9.3945756e-01   1.7145632e+00  -5.6140564e-01   2.7311626e-01   1.3352350e+00  -1.4717932e+00
   9.7333333e-01   9.3795931e-01   2.2456226e+00   5.7657876e-01  -6.3727127e-01  -1.8511213e+00  -2.8373744e+00
   9.7500000e-01   9.3669853e-01   1.1835038e+00   4.2484751e-01  -8.6486815e-01  -2.3063151e+00   3.4898188e-01
   9.7666667e-01   9.3565392e-01  -8.6486815e-01  -4.0967438e-01  -4.8554001e-01   7.2831002e-01   8.0417564e-01
   9.7833333e-01   9.3479465e-01  -1.4717932e+00   4.2484751e-01   8.8004127e-01   1.7145632e+00   2.0938913e+00
   9.8000000e-01   9.3408030e-01   7.2831002e-01   1.2593694e+00  -1.0621188e-01  -8.6486815e-01   9.5590690e-01
   9.8166667e-01   9.3346104e-01   5.0071314e-01  -6.3727127e-01  -1.0621188e-01  -7.1313689e-01   1.2138500e-01
   9.8333333e-01   9.3287799e-01  -8.6486815e-01  -7.1313689e-01   1.2138500e-01  -1.8207750e-01  -1.5476588e+00
   9.8500000e-01   9.3226359e-01   4.2484751e-01  -3.3380876e-01   5.0071314e-01   2.7766819e+00  -3.0346251e-02
   9.8666667e-01   9.3154234e-01  -3.3380876e-01  -1.0924650e+00   1.2138500e-01   5.7657876e-01  -4.0967438e-01
   9.8833333e-01   9.3063026e-01  -1.3200619e+00  -1.8207750e-01   6.5244439e-01   5.0071314e-01   1.0317725e+00
   9.9000000e-01   9.2943835e-01   8.8004127e-01  -1.6993900e+00  -8.6486815e-01  -3.0346251e-02  -7.8900252e-01
   9.9166667e-01   9.2787456e-01   1.1076382e+00  -3.5201651e+00  -4.0967438e-01  -3.3684338e+00  -1.9269869e+00
   9.9333333e-01   9.2584105e-01  -1.0165994e+00  -3.3684338e+00   4.5519376e-02  -2.0787182e+00   1.3352350e+00
   9.9500000e-01   9.2323747e-01  -1.5476588e+00   1.2593694e+00  -3.3380876e-01   3.0801444e+00   3.3077413e+00
   9.9666667e-01   9.1996231e-01  -2.6097776e+00   2.7008163e+00  -3.0346251e-02  -4.0967438e-01  -7.1313689e-01
   9.9833333e-01   9.1591446e-01   1.1835038e+00   3.0801444e+00  -1.8207750e-01   8.0417564e-01   1.4111007e+00
   1.0000000e+00   9.1099472e-01   2.1697569e+00   2.4732194e+00   2.7311626e-01  -1.8207750e-01   1.3352350e+00
   1.0016667e+00   8.9816188e-01   1.7904288e+00   1.4869663e+00   9.5590690e-01   2.7311626e-01  -1.2441963e+00
   1.0033333e+00   8.9007414e-01  -4.0967438e-01  -8.6486815e-01   5.0071314e-01  -1.0165994e+00  -6.3727127e-01
   1.0050000e+00   8.8076828e-01  -9.4073377e-01  -1.2441963e+00  -7.1313689e-01  -1.3959275e+00  -5.6140564e-01
   1.0066667e+00   8.7017790e-01   2.7311626e-01   5.0071314e-01  -4.0967438e-01   1.4869663e+00   1.9725063e-01
   1.0083333e+00   8.5824747e-01  -1.0621188e-01  -2.2304494e+00  -4.0967438e-01   3.4898188e-01   8.0417564e-01
   1.0100000e+00   8.4493349e-01   2.7311626e-01   8.0417564e-01   1.9725063e-01   8.0417564e-01  -3.3380876e-01
   1.0116667e+00   8.3020548e-01  -5.6140564e-01   7.2831002e-01   4.2484751e-01  -1.7752557e+00  -2.2304494e+00
   1.0133333e+00   8.1404696e-01  -8.6486815e-01   5.7657876e-01   5.7657876e-01  -1.2441963e+00  -5.3409401e+00
   1.0150000e+00   7.9645605e-01  -4.0967438e-01  -5.6140564e-01   8.0417564e-01  -2.5794313e-01   1.1835038e+00
   1.0166667e+00   7.7744606e-01  -1.0621188e-01   4.5519376e-02   5.0071314e-01   2.3973538e+00   4.6733226e+00
   1.0183333e+00   7.5704568e-01   1.2593694e+00  -2.5794313e-01  -1.0621188e-01   9.5590690e-01   3.0042788e+00
   1.0200000e+00   7.3529907e-01   6.5244439e-01  -1.8207750e-01  -8.6486815e-01   1.5628319e+00  -3.3380876e-01
   1.0216667e+00   7.1226579e-01   1.3352350e+00   1.0317725e+00  -2.5794313e-01   5.0071314e-01  -1.8511213e+00
   1.0233333e+00   6.8801352e-01  -1.8511213e+00  -4.0967438e-01  -4.8554001e-01  -1.1683307e+00  -2.5794313e-01
   1.0250000e+00   6.6263863e-01  -2.0028525e+00   5.0071314e-01  -7.1313689e-01  -1.9269869e+00  -1.0165994e+00
   1.0266667e+00   6.3624358e-01  -2.5794313e-01   1.2138500e-01   4.5519376e-02   2.4732194e+00  -1.6235244e+00
   1.0283333e+00   6.0894334e-01  -5.6140564e-01   6.5244439e-01   5.0071314e-01  -1.5476588e+00  -1.2441963e+00
   1.0300000e+00   5.8086419e-01  -1.8207750e-01  -8.6486815e-01   1.2138500e-01  -1.1683307e+00   1.7904288e+00
   1.0316667e+00   5.5214230e-01   1.2138500e-01  -1.0165994e+00  -1.0621188e-01   1.1835038e+00   2.7008163e+00
   1.0333333e+00   5.2292225e-01   1.2138500e-01  -2.7615088e+00   1.2138500e-01  -4.0967438e-01  -7.8900252e-01
   1.0350000e+00   4.9335527e-01   1.4111007e+00   1.9725063e-01   3.4898188e-01   1.9725063e-01  -1.0165994e+00
   1.0366667e+00   4.6359761e-01  -1.0621188e-01   8.8004127e-01   4.2484751e-01   1.7904288e+00   1.2593694e+00
   1.0383333e+00   4.3380853e-01  -6.3727127e-01   1.1076382e+00  -3.3380876e-01  -5.6140564e-01  -5.6140564e-01
   1.0400000e+00   4.0414846e-01   2.7311626e-01  -2.5794313e-01  -3.3380876e-01  -2.2304494e+00  -1.8511213e+00
   1.0416667e+00   3.7477706e-01   1.2138500e-01   2.7311626e-01   1.9725063e-01  -2.5794313e-01   1.0317725e+00
   1.0433333e+00   3.4585128e-01  -3.3380876e-01  -1.6993900e+00  -1.0165994e+00  -1.0165994e+00   1.2593694e+00
   1.0450000e+00   3.1752343e-01   8.8004127e-01  -4.0967438e-01   2.7311626e-01  -8.6486815e-01   1.3352350e+00
   1.0466667e+00   2.8993946e-01   4.5519376e-02   1.9421600e+00   5.7657876e-01   3.4898188e-01  -5.6140564e-01
   1.0483333e+00   2.6323700e-01  -1.4717932e+00  -1.8207750e-01   4.5519376e-02  -3.3380876e-01  -1.4717932e+00
   1.0500000e+00   2.3754401e-01   5.7657876e-01   1.9725063e-01   4.2484751e-01   3.4898188e-01   6.5244439e-01
   1.0516667e+00   2.1297705e-01   4.2484751e-01  -5.6140564e-01  -7.1313689e-01   3.4898188e-01   2.0938913e+00
   1.0533333e+00   1.8964012e-01   5.7657876e-01  -3.3380876e-01  -3.0346251e-02  -1.0621188e-01  -8.6486815e-01
   1.0550000e+00   1.6762349e-01   2.7311626e-01   2.8525476e+00   3.4898188e-01   1.1076382e+00  -6.3727127e-01
   1.0566667e+00   1.4700276e-01  -4.8554001e-01   1.1835038e+00  -1.0621188e-01   8.0417564e-01  -6.3727127e-01
   1.0583333e+00   1.2782686e-01   1.1076382e+00   1.6386975e+00   7.2831002e-01   2.6249507e+00   1.9725063e-01
   1.0600000e+00   1.1014396e-01   1.2138500e-01   1.0317725e+00   5.0071314e-01   2.3214882e+00   7.2831002e-01
   1.0616667e+00   9.3991263e-02   7.2831002e-01   7.2831002e-01  -1.0621188e-01  -2.1545838e+00  -2.5794313e-01
   1.0633333e+00   7.9381053e-02  -6.3727127e-01   2.7311626e-01  -3.0346251e-02  -2.2304494e+00  -1.6235244e+00
   1.0650000e+00   6.6309656e-02  -1.3200619e+00  -1.0165994e+00  -4.0967438e-01  -1.9269869e+00  -1.0165994e+00
   1.0666667e+00   5.4757849e-02  -1.0165994e+00  -9.4073377e-01  -6.3727127e-01  -5.6140564e-01  -5.6140564e-01
   1.0683333e+00   4.4691513e-02  -3.3380876e-01  -9.4073377e-01   1.2138500e-01  -3.0346251e-02   8.8004127e-01
   1.0700000e+00   3.6062490e-02   4.2484751e-01  -2.5339119e+00  -1.0621188e-01  -9.4073377e-01   2.7311626e-01
   1.0716667e+00   2.8809620e-02   1.9725063e-01  -1.4717932e+00   8.8004127e-01   1.2138500e-01  -1.0621188e-01
   1.0733333e+00   2.2859953e-02   8.8004127e-01  -3.3380876e-01   5.0071314e-01  -1.0621188e-01  -1.5476588e+00
   1.0750000e+00   1.8130105e-02   7.2831002e-01  -2.3821807e+00  -1.0621188e-01  -1.8511213e+00  -7.8900252e-01
   1.0766667e+00   1.4527733e-02   2.7311626e-01  -8.6486815e-01   3.4898188e-01   1.8662944e+00   8.8004127e-01
   1.0783333e+00   1.1953103e-02  -1.4717932e+00   1.9725063e-01   5.0071314e-01   2.0180257e+00   1.9725063e-01
   1.0800000e+00   1.0300738e-02   8.8004127e-01   5.7657876e-01  -7.8900252e-01   2.9284132e+00   1.1076382e+00
   1.0816667e+00   9.4610943e-03  -2.0028525e+00   6.5244439e-01  -7.8900252e-01   5.0071314e-01   1.1835038e+00
   1.0833333e+00   9.3222603e-03   5.0071314e-01   2.1697569e+00  -1.8207750e-01  -7.1313689e-01  -1.0924650e+00
   1.0850000e+00   9.7716349e-03   1.3352350e+00   1.9421600e+00   3.4898188e-01   3.4898188e-01   1.3352350e+00
   1.0866667e+00   1.0697567e-02   1.4869663e+00   1.4111007e+00  -1.0621188e-01   1.5628319e+00   2.2456226e+00
   1.0883333e+00   1.1990924e-02   1.1835038e+00   2.0938913e+00   4.5519376e-02   1.2138500e-01   1.3352350e+00
   1.0900000e+00   1.3546575e-02  -1.8511213e+00  -1.3200619e+00   1.2138500e-01  -3.1408369e+00  -2.2304494e+00
   1.0916667e+00   1.5264753e-02   3.4898188e-01  -4.8554001e-01   1.9725063e-01  -1.2441963e+00  -1.2441963e+00
   1.0933333e+00   1.7046955e-02   5.0071314e-01   2.3973538e+00  -3.0346251e-02  -2.5794313e-01   4.2484751e-01
   1.0950000e+00   1.8782719e-02   1.2138500e-01   7.2831002e-01  -5.6140564e-01  -6.3727127e-01   1.1835038e+00
   1.0966667e+00   2.2148063e-02  -1.8207750e-01  -3.3380876e-01   8.8004127e-01   8.8004127e-01  -1.0621188e-01
   1.0983333e+00   2.0570155e-02  -1.8207750e-01  -3.3380876e-01  -3.3380876e-01  -6.3727127e-01  -2.4580463e+00
   1.1000000e+00   1.8737906e-02   1.7145632e+00  -1.4717932e+00   6.5244439e-01   5.0071314e-01  -8.6486815e-01
   1.1016667e+00   1.6689097e-02  -7.1313689e-01  -2.2304494e+00   1.0317725e+00   8.0417564e-01   5.0071314e-01
   1.1033333e+00   1.4465479e-02   1.4111007e+00   1.1076382e+00   2.7311626e-01   5.0071314e-01  -9.4073377e-01
   1.1050000e+00   1.2111663e-02  -2.5794313e-01   1.2138500e-01   5.0071314e-01  -2.5794313e-01  -2.6856432e+00
   1.1066667e+00   9.6740066e-03  -6.3727127e-01   1.4869663e+00   3.4898188e-01   2.1697569e+00   4.5519376e-02
   1.1083333e+00   7.1995122e-03   4.2484751e-01   1.0317725e+00   1.2138500e-01   1.0317725e+00   1.6386975e+00
   1.1100000e+00   4.7347617e-03   5.0071314e-01   3.4898188e-01   8.0417564e-01   2.0938913e+00   2.1697569e+00
   1.1116667e+00  -1.0180588e-02   3.4898188e-01  -4.0967438e-01  -1.8207750e-01   4.2181289e+00   1.5628319e+00
   1.1133333e+00  -1.0969072e-02   1.1076382e+00  -2.0028525e+00  -3.3380876e-01   2.7311626e-01   1.0317725e+00
   1.1150000e+00  -1.1472785e-02  -1.3959275e+00  -3.1408369e+00  -1.0165994e+00  -3.7477620e+00   1.2593694e+00
   1.1166667e+00  -1.1694904e-02  -2.1545838e+00  -2.5339119e+00  -1.1683307e+00  -5.9478651e+00   3.4898188e-01
   1.1183333e+00  -1.1644149e-02  -2.5794313e-01   1.3352350e+00  -6.3727127e-01  -3.2925682e+00  -1.0924650e+00
   1.1200000e+00  -1.1334403e-02  -7.1313689e-01   1.2593694e+00  -8.6486815e-01  -1.5476588e+00  -9.4073377e-01
   1.1216667e+00  -1.0784237e-02  -1.8207750e-01   8.8004127e-01   5.7657876e-01   2.7311626e-01   1.4869663e+00
   1.1233333e+00  -9.0569881e-03  -1.4717932e+00  -1.8207750e-01   3.4898188e-01   3.4898188e-01   1.9725063e-01
   1.1250000e+00  -7.9351940e-03  -1.0621188e-01   5.7657876e-01   3.4898188e-01   1.7904288e+00  -8.6486815e-01
   1.1266667e+00  -6.6821851e-03  -1.8207750e-01   1.4111007e+00   2.7311626e-01   1.9421600e+00   5.7657876e-01
   1.1283333e+00  -5.3305885e-03   6.5244439e-01   9.5590690e-01  -1.8207750e-01   5.7657876e-01  -1.8207750e-01
   1.1300000e+00  -3.9137241e-03   1.3352350e+00   5.0071314e-01   2.7311626e-01  -1.3959275e+00  -3.2167026e+00
   1.1316667e+00  -2.4648908e-03   2.7311626e-01  -1.3200619e+00   5.7657876e-01  -7.8900252e-01  -2.9132401e+00
   1.1333333e+00  -5.2757813e-03   2.7311626e-01  -4.8857464e+00   3.4898188e-01  -1.2441963e+00  -1.3200619e+00
   1.1350000e+00  -5.5779523e-03   1.1835038e+00  -1.1683307e+00   5.0071314e-01   1.7904288e+00   1.3352350e+00
   1.1366667e+00  -5.7465653e-03   5.0071314e-01   1.1076382e+00   1.2138500e-01   1.4111007e+00   3.0042788e+00
   1.1383333e+00  -5.7840347e-03   8.8004127e-01   3.3077413e+00   3.4898188e-01   1.9421600e+00   8.8004127e-01
   1.1400000e+00  -5.6954919e-03   3.4898188e-01   2.0938913e+00  -1.0621188e-01   1.4111007e+00  -7.8900252e-01
   1.1416667e+00  -5.4885497e-03  -1.1683307e+00   4.5519376e-02  -8.6486815e-01   2.6249507e+00   3.4898188e-01
   1.1433333e+00  -5.1730228e-03  -8.6486815e-01  -4.8554001e-01  -1.8207750e-01   1.1076382e+00   1.2593694e+00
   1.1450000e+00  -4.7606148e-03  -1.7752557e+00   3.4898188e-01  -2.5794313e-01  -3.0649713e+00   1.4111007e+00
   1.1466667e+00  -4.2645780e-03  -1.6235244e+00   1.1835038e+00  -5.6140564e-01  -3.8236276e+00   1.2138500e-01
   1.1483333e+00  -3.6993557e-03  -1.0165994e+00  -3.2167026e+00   1.9725063e-01  -1.6993900e+00  -7.8900252e-01
   1.1500000e+00  -3.0802159e-03  -4.0967438e-01  -1.3200619e+00   1.2593694e+00  -4.8554001e-01  -1.0924650e+00
   1.1516667e+00  -2.4228842e-03  -1.0924650e+00   1.2593694e+00   1.1835038e+00  -5.6140564e-01  -1.3200619e+00
   1.1533333e+00  -1.7431838e-03  -4.0967438e-01   1.7145632e+00   9.5590690e-01  -4.8554001e-01  -1.0165994e+00
   1.1550000e+00  -1.0566912e-03   1.4869663e+00   1.6386975e+00   5.0071314e-01   3.4898188e-01  -9.4073377e-01
   1.1566667e+00  -3.7841323e-04   2.3973538e+00   9.5590690e-01   1.9725063e-01   1.3352350e+00  -3.3380876e-01
   1.1583333e+00   2.0531873e-04   1.4111007e+00   8.0417564e-01  -6.3727127e-01   1.9421600e+00   8.8004127e-01
   1.1600000e+00   6.7262062e-04   1.5628319e+00  -3.0346251e-02  -7.1313689e-01   7.2831002e-01   1.0317725e+00
   1.1616667e+00   1.1156051e-03   1.7145632e+00  -1.8207750e-01  -5.6140564e-01   1.2138500e-01   1.3352350e+00
   1.1633333e+00   1.5252429e-03  -1.2441963e+00  -1.6235244e+00  -2.5794313e-01  -9.4073377e-01  -5.6140564e-01
   1.1650000e+00   1.8934175e-03  -1.1683307e+00  -2.1545838e+00  -7.8900252e-01  -7.1313689e-01  -5.6140564e-01
   1.1666667e+00   2.2130832e-03  -7.8900252e-01   1.2138500e-01   4.5519376e-02   1.9421600e+00   5.7657876e-01
   1.1683333e+00   2.4783975e-03  -7.1313689e-01  -7.8900252e-01   3.4898188e-01   4.2484751e-01   9.5590690e-01
   1.1700000e+00   2.6848226e-03  -2.5794313e-01   5.0071314e-01   1.2138500e-01  -1.3200619e+00   1.9725063e-01
   1.1716667e+00   2.8291969e-03   2.7311626e-01  -1.8207750e-01   1.2138500e-01  -1.1683307e+00  -5.6140564e-01
   1.1733333e+00   2.9097754e-03   1.0317725e+00   7.2831002e-01  -1.8207750e-01   4.5519376e-02   1.9725063e-01
   1.1750000e+00   2.9262363e-03   1.2138500e-01  -1.8511213e+00  -4.0967438e-01  -7.8900252e-01   8.8004127e-01
   1.1766667e+00   2.8796576e-03   6.5244439e-01  -3.3380876e-01   5.0071314e-01  -1.8207750e-01   3.4898188e-01
   1.1783333e+00   2.7724625e-03   4.5519376e-02  -1.0621188e-01  -3.0346251e-02   8.0417564e-01  -1.2441963e+00
   1.1800000e+00   2.6083364e-03   4.5519376e-02  -5.6140564e-01  -4.8554001e-01   5.0071314e-01  -7.1313689e-01
   1.1816667e+00   2.3921183e-03  -1.3200619e+00   1.3352350e+00  -1.8207750e-01   1.8662944e+00   1.2593694e+00
   1.1833333e+00   2.1296686e-03   1.9725063e-01   2.7766819e+00  -1.8207750e-01   7.2831002e-01   2.9284132e+00
   1.1850000e+00   1.8277178e-03   6.5244439e-01  -2.5794313e-01  -3.0346251e-02  -1.0924650e+00   3.4898188e-01
   1.1866667e+00   1.4936989e-03   5.0071314e-01  -2.1545838e+00   5.0071314e-01  -2.3821807e+00  -2.3063151e+00
   1.1883333e+00   1.1355687e-03  -1.9269869e+00  -3.0346251e-02   5.7657876e-01   8.8004127e-01  -2.4580463e+00
   1.1900000e+00   7.6162100e-04  -1.8511213e+00   1.2593694e+00   1.0317725e+00   1.1076382e+00  -2.2304494e+00
   1.1916667e+00   3.8029770e-04   1.2138500e-01   6.5244439e-01   5.7657876e-01  -1.0165994e+00  -8.6486815e-01
   1.1933333e+00  -3.3928703e-17   5.0071314e-01   2.1697569e+00   1.2138500e-01  -5.6140564e-01   3.4898188e-01
   1.1950000e+00  -5.3907032e-04   1.9725063e-01   5.7657876e-01  -5.6140564e-01  -1.2441963e+00   3.4898188e-01
   1.1966667e+00  -1.0391295e-03   2.7311626e-01   2.7311626e-01  -1.0621188e-01  -3.0346251e-02   1.2593694e+00
   1.1983333e+00  -1.4914287e-03   7.2831002e-01  -3.0346251e-02   1.2138500e-01   1.6386975e+00   1.4869663e+00
   1.2000000e+00  -1.8887073e-03  -1.3200619e+00   4.5519376e-02   1.2138500e-01   5.0071314e-01  -2.5794313e-01
   1.2016667e+00  -2.2252688e-03   4.5519376e-02  -4.0967438e-01   4.2484751e-01  -8.6486815e-01   1.9725063e-01
   1.2033333e+00  -2.4970177e-03   1.4111007e+00   3.4898188e-01   4.2484751e-01   4.5519376e-02   2.7311626e-01
   1.2050000e+00  -2.7014605e-03  -8.6486815e-01  -1.3200619e+00   4.5519376e-02   3.4898188e-01  -4.0967438e-01
   1.2066667e+00  -2.8376693e-03  -1.3200619e+00  -2.7615088e+00  -1.8207750e-01   1.1076382e+00  -4.8554001e-01
   1.2083333e+00  -2.9062163e-03  -4.0967438e-01  -1.1683307e+00   4.5519376e-02   5.7657876e-01   4.2484751e-01
   1.2100000e+00  -2.9090771e-03   1.3352350e+00   1.1835038e+00   4.5519376e-02   5.7657876e-01   1.9725063e-01
   1.2116667e+00  -2.8495108e-03   1.7904288e+00  -1.2441963e+00  -6.3727127e-01   1.4869663e+00   6.5244439e-01
   1.2133333e+00  -2.7319199e-03   3.0042788e+00   5.7657876e-01  -3.0346251e-02   1.1076382e+00   1.1835038e+00
   1.2150000e+00  -2.5616927e-03   1.1835038e+00   2.9284132e+00  -1.8207750e-01  -1.7752557e+00  -1.0621188e-01
   1.2166667e+00  -2.3450357e-03   1.4111007e+00  -9.4073377e-01  -2.5794313e-01  -3.1408369e+00  -2.7615088e+00
   1.2183333e+00  -2.0887980e-03   1.9421600e+00  -8.6486815e-01  -7.1313689e-01  -9.4073377e-01  -2.5794313e-01
   1.2200000e+00  -1.8002940e-03   1.0317725e+00  -1.2441963e+00  -8.6486815e-01   7.2831002e-01   2.2456226e+00
   1.2216667e+00  -1.4871263e-03   6.5244439e-01   9.5590690e-01   9.5590690e-01   5.0071314e-01   6.5244439e-01
   1.2233333e+00  -1.1570147e-03   1.0317725e+00   2.5490851e+00   1.4111007e+00  -3.3380876e-01  -1.6235244e+00
   1.2250000e+00  -8.1763216e-04  -1.5476588e+00   3.3836070e+00   1.0317725e+00   2.7311626e-01  -1.3200619e+00
   1.2266667e+00  -4.7645406e-04  -3.0649713e+00   1.9725063e-01  -2.5794313e-01   1.9725063e-01  -7.1313689e-01
   1.2283333e+00  -1.4061924e-04  -2.2304494e+00  -3.0346251e-02  -1.8207750e-01   1.1076382e+00   8.0417564e-01
   1.2300000e+00   8.2936346e-05  -1.3200619e+00  -1.2441963e+00   1.2138500e-01  -7.1313689e-01   9.5590690e-01
   1.2316667e+00   2.2958622e-04  -1.4717932e+00  -1.4717932e+00  -3.0346251e-02  -2.5794313e-01   4.5519376e-02
   1.2333333e+00   3.7513212e-04  -1.3200619e+00  -2.6097776e+00  -1.8207750e-01  -5.6140564e-01   5.7657876e-01
   1.2350000e+00   5.1600080e-04  -5.6140564e-01  -7.8900252e-01  -2.5794313e-01   2.7311626e-01   4.2484751e-01
   1.2366667e+00   6.4865683e-04  -1.0924650e+00   1.4869663e+00   4.5519376e-02   4.5519376e-02   5.0071314e-01
   1.2383333e+00   7.6969465e-04  -1.0165994e+00  -3.0346251e-02   1.2138500e-01   1.2138500e-01  -7.1313689e-01
   1.2400000e+00   8.7592922e-04  -1.0621188e-01   5.7657876e-01   7.2831002e-01   1.0317725e+00  -4.8554001e-01
   1.2416667e+00   9.6448266e-04  -3.0346251e-02   1.8662944e+00  -3.0346251e-02  -2.5794313e-01   1.0317725e+00
   1.2433333e+00   1.0328652e-03  -5.6140564e-01   1.1835038e+00   2.7311626e-01  -6.3727127e-01   5.0071314e-01
   1.2450000e+00   1.0790483e-03  -2.5794313e-01   3.4898188e-01   5.0071314e-01  -7.8900252e-01  -1.6235244e+00
   1.2466667e+00   1.1015288e-03   4.2484751e-01  -2.9132401e+00   5.0071314e-01   1.5628319e+00  -4.0967438e-01
   1.2483333e+00   1.0993823e-03  -1.0621188e-01  -1.1683307e+00  -1.8207750e-01   1.1835038e+00   8.8004127e-01
   1.2500000e+00   1.0723040e-03  -1.3200619e+00   9.5590690e-01  -5.6140564e-01   1.2138500e-01   2.1697569e+00
   1.2516667e+00   1.0206381e-03  -9.4073377e-01  -1.4717932e+00  -1.1683307e+00  -7.8900252e-01   1.8662944e+00
   1.2533333e+00   9.4539280e-04  -1.2441963e+00  -2.9132401e+00   2.7311626e-01  -6.3727127e-01   1.2138500e-01
   1.2550000e+00   8.4824251e-04   9.5590690e-01  -1.3200619e+00   4.2484751e-01  -7.8900252e-01  -2.6856432e+00
   1.2566667e+00   7.3151634e-04   1.7145632e+00  -1.8207750e-01   1.2138500e-01   1.2138500e-01  -1.6993900e+00
   1.2583333e+00   5.9817363e-04   1.5628319e+00   1.9421600e+00   2.7311626e-01   2.7311626e-01  -1.0165994e+00
   1.2600000e+00   4.5176707e-04  -7.1313689e-01   2.5490851e+00   5.7657876e-01   3.4898188e-01  -4.0967438e-01
   1.2616667e+00   2.9639431e-04   7.2831002e-01   2.0938913e+00   1.2138500e-01  -6.3727127e-01  -2.5794313e-01
   1.2633333e+00   1.3663912e-04  -1.8207750e-01   1.2593694e+00   1.9725063e-01  -7.1313689e-01   2.7311626e-01
   1.2650000e+00  -4.7907982e-05   5.0071314e-01  -1.0621188e-01  -1.8207750e-01  -1.8207750e-01   9.5590690e-01
   1.2666667e+00  -3.6826493e-04   1.2138500e-01  -1.8511213e+00  -7.8900252e-01  -2.5794313e-01   9.5590690e-01
   1.2683333e+00  -6.5680766e-04   1.3352350e+00  -2.5794313e-01   4.5519376e-02  -4.0967438e-01  -8.6486815e-01
   1.2700000e+00  -9.0618503e-04  -1.8207750e-01   4.2484751e-01   1.2138500e-01   2.1697569e+00  -7.1313689e-01
   1.2716667e+00  -1.1096556e-03  -7.8900252e-01  -6.3727127e-01  -4.8554001e-01  -7.1313689e-01   2.7311626e-01
   1.2733333e+00  -1.2611316e-03  -1.3959275e+00  -1.0621188e-01   1.9725063e-01   1.6386975e+00   7.2831002e-01
   1.2750000e+00  -1.3552072e-03  -1.0924650e+00   1.9725063e-01   3.4898188e-01  -3.3380876e-01   1.9725063e-01
   1.2766667e+00  -1.3871732e-03   1.1835038e+00   9.5590690e-01   4.5519376e-02  -1.2441963e+00  -1.0621188e-01
   1.2783333e+00  -1.3530190e-03   6.5244439e-01   5.0071314e-01   4.5519376e-02  -1.0924650e+00  -1.6993900e+00
   1.2800000e+00  -1.2494248e-03   8.0417564e-01  -1.0924650e+00  -2.5794313e-01   1.9725063e-01   1.2138500e-01
   1.2816667e+00  -1.0737450e-03   1.1076382e+00   5.7657876e-01   1.9725063e-01   2.3214882e+00   3.9146663e+00
   1.2833333e+00  -8.2398497e-04  -3.0346251e-02  -1.1683307e+00   1.2138500e-01   1.1835038e+00   3.4594726e+00
   1.2850000e+00  -4.9877394e-04   6.5244439e-01  -1.2441963e+00   1.2138500e-01  -2.5794313e-01   4.5519376e-02
   1.2866667e+00  -9.7334571e-05   8.0417564e-01  -9.4073377e-01  -1.8207750e-01  -3.0346251e-02  -1.7752557e+00
   1.2883333e+00   3.8054835e-04  -2.5794313e-01   1.7145632e+00   1.2138500e-01  -8.6486815e-01  -2.9891057e+00
   1.2900000e+00   9.3455910e-04   1.9725063e-01   2.5490851e+00   6.5244439e-01  -6.3727127e-01  -1.9269869e+00
   1.2916667e+00   1.5638807e-03   2.7311626e-01   8.0417564e-01   7.2831002e-01   6.5244439e-01   5.7657876e-01
   1.2933333e+00   2.2672226e-03   5.0071314e-01   1.2138500e-01  -4.8554001e-01   1.2138500e-01  -1.8511213e+00
   1.2950000e+00   3.0428453e-03  -1.8207750e-01  -1.8207750e-01  -4.0967438e-01  -3.0649713e+00  -3.3684338e+00
   1.2966667e+00   3.8885827e-03  -1.0621188e-01   4.2484751e-01   6.5244439e-01  -4.8554001e-01  -1.0621188e-01
   1.2983333e+00   4.8018607e-03   5.7657876e-01  -1.8207750e-01   2.7311626e-01   2.6249507e+00   2.3214882e+00
   1.3000000e+00   5.7797140e-03   2.7311626e-01   6.5244439e-01  -1.0165994e+00   1.1835038e+00   9.5590690e-01
   1.3016667e+00   6.7144475e-03  -1.0165994e+00  -1.0924650e+00  -4.8554001e-01  -1.5476588e+00  -8.6486815e-01
   1.3033333e+00   7.6765190e-03   1.2138500e-01  -1.3200619e+00  -1.0621188e-01   4.5519376e-02   2.0180257e+00
   1.3050000e+00   8.7070701e-03  -1.0924650e+00  -1.4717932e+00   4.5519376e-02   1.0317725e+00   2.3973538e+00
   1.3066667e+00   9.8029570e-03  -1.0165994e+00  -4.8554001e-01   4.5519376e-02  -7.1313689e-01   7.2831002e-01
   1.3083333e+00   1.0960260e-02   1.2138500e-01   1.0317725e+00   1.2138500e-01   1.0317725e+00  -2.5339119e+00
   1.3100000e+00   1.2174335e-02  -6.3727127e-01  -4.0967438e-01   1.2138500e-01  -6.3727127e-01   1.5628319e+00
   1.3116667e+00   7.1199604e-02   8.8004127e-01   3.4898188e-01   2.7311626e-01   8.8004127e-01   2.3973538e+00
   1.3133333e+00   7.2234536e-02   4.5519376e-02  -1.8207750e-01  -1.8207750e-01  -1.0621188e-01   1.1835038e+00
   1.3150000e+00   7.3352107e-02   4.5519376e-02   3.4898188e-01   8.0417564e-01  -7.8900252e-01  -9.4073377e-01
   1.3166667e+00   7.4555848e-02   1.9725063e-01   1.6386975e+00   4.2484751e-01   2.4732194e+00  -2.3821807e+00
   1.3183333e+00   7.5847632e-02   3.4898188e-01  -1.8207750e-01  -2.5794313e-01   5.0071314e-01  -4.8554001e-01
   1.3200000e+00   7.7227528e-02   2.7311626e-01   1.1076382e+00  -1.8207750e-01   1.1835038e+00   3.4898188e-01
   1.3216667e+00   7.8693722e-02   5.0071314e-01  -6.3727127e-01  -4.8554001e-01   6.5244439e-01  -1.0924650e+00
   1.3233333e+00   8.0242467e-02  -8.6486815e-01  -9.4073377e-01  -1.0621188e-01  -1.0924650e+00  -2.0787182e+00
   1.3250000e+00   8.1868079e-02  -7.8900252e-01   1.7904288e+00   3.4898188e-01  -3.5201651e+00  -3.6718963e+00
   1.3266667e+00   8.3562986e-02  -2.5794313e-01  -1.0165994e+00   9.5590690e-01   8.8004127e-01   2.5490851e+00
   1.3283333e+00   8.5269038e-02  -1.0621188e-01   6.5244439e-01   4.2484751e-01   4.5519376e-02   4.8250539e+00
   1.3300000e+00   8.6889434e-02   9.5590690e-01  -3.3380876e-01   1.2138500e-01   3.4898188e-01   5.0071314e-01
   1.3316667e+00   8.8529296e-02   9.5590690e-01   4.5519376e-02  -5.6140564e-01  -1.8207750e-01  -6.4789245e+00
   1.3333333e+00   9.0179100e-02  -8.6486815e-01   2.0180257e+00  -5.6140564e-01  -1.3959275e+00   3.2318757e+00
   1.3350000e+00   9.1829196e-02  -1.0924650e+00   6.5244439e-01   2.7311626e-01   1.6386975e+00   4.2181289e+00
   1.3366667e+00   9.3470054e-02   4.5519376e-02  -3.0346251e-02   5.0071314e-01   3.4898188e-01   1.0317725e+00
   1.3383333e+00   9.5092508e-02   1.4111007e+00   1.2138500e-01   5.0071314e-01   1.2138500e-01  -1.6993900e+00
   1.3400000e+00   9.6688002e-02   1.2593694e+00  -1.2441963e+00  -3.0346251e-02  -4.0967438e-01  -1.6993900e+00
   1.3416667e+00   9.8248823e-02   7.2831002e-01  -2.9891057e+00  -3.3380876e-01  -2.9891057e+00  -3.3380876e-01
   1.3433333e+00   9.9768336e-02  -2.5794313e-01   4.2484751e-01   4.2484751e-01   1.1076382e+00  -3.0346251e-02
   1.3450000e+00   1.0124118e-01  -9.4073377e-01   1.4111007e+00  -2.5794313e-01   1.0317725e+00   6.5244439e-01
   1.3466667e+00   1.0266347e-01  -2.3821807e+00   1.2593694e+00  -3.0346251e-02   1.2138500e-01   4.2484751e-01
   1.3483333e+00   1.2944725e-01  -1.6993900e+00  -3.4442995e+00  -3.3380876e-01  -1.0621188e-01  -1.6993900e+00
   1.3500000e+00   1.3175841e-01   6.5244439e-01  -4.0967438e-01  -3.0346251e-02   6.5244439e-01   1.9421600e+00
   1.3516667e+00   1.3430421e-01   1.2138500e-01   1.9421600e+00  -1.8207750e-01  -1.0165994e+00   1.8662944e+00
   1.3533333e+00   1.3709433e-01   8.8004127e-01   3.4898188e-01   9.5590690e-01   8.0417564e-01  -2.8373744e+00
   1.3550000e+00   1.4013511e-01   5.7657876e-01  -3.3380876e-01   2.7311626e-01   5.7657876e-01  -3.2167026e+00
   1.3566667e+00   1.4342938e-01   4.2484751e-01   1.9725063e-01   8.0417564e-01   3.4898188e-01   4.5519376e-02
   1.3583333e+00   1.4697626e-01  -2.5794313e-01  -7.1313689e-01   5.0071314e-01  -4.0967438e-01   6.5244439e-01
   1.3600000e+00   1.5077106e-01  -1.0621188e-01  -6.3727127e-01   1.2138500e-01  -9.4073377e-01   3.4898188e-01
   1.3616667e+00   1.5480531e-01   9.5590690e-01  -6.3727127e-01  -5.6140564e-01  -1.1683307e+00  -1.1683307e+00
   1.3633333e+00   1.5906678e-01   3.4898188e-01  -1.1683307e+00  -3.3380876e-01   1.0317725e+00  -2.5794313e-01
   1.3650000e+00   1.6353970e-01  -8.6486815e-01  -2.5794313e-01  -1.0621188e-01   6.5244439e-01   2.3214882e+00
   1.3666667e+00   1.6813072e-01   1.1835038e+00  -1.3200619e+00   1.2138500e-01   1.1076382e+00   1.7145632e+00
   1.3683333e+00   1.7277931e-01   5.7657876e-01   4.5519376e-02  -2.5794313e-01   5.7657876e-01   4.5519376e-02
   1.3700000e+00   1.7755720e-01   1.2138500e-01   4.2484751e-01  -4.8554001e-01  -1.1683307e+00  -1.3959275e+00
   1.3716667e+00   1.8244192e-01   1.1076382e+00   6.5244439e-01   2.7311626e-01  -1.0621188e-01  -6.3727127e-01
   1.3733333e+00   1.8741028e-01   9.5590690e-01   1.0317725e+00  -1.0621188e-01   1.2138500e-01  -2.5794313e-01
   1.3750000e+00   1.9243891e-01   5.0071314e-01   3.0801444e+00   4.2484751e-01  -1.0924650e+00   2.3214882e+00
   1.3766667e+00   1.9750483e-01   1.0317725e+00   2.7766819e+00  -2.5794313e-01  -1.2441963e+00   8.8004127e-01
   1.3783333e+00   2.0258601e-01   1.9725063e-01   1.9725063e-01  -3.0346251e-02   2.7311626e-01   1.1835038e+00
   1.3800000e+00   2.0766192e-01   1.9725063e-01  -2.0028525e+00   4.5519376e-02   1.7904288e+00   1.2138500e-01
   1.3816667e+00   2.1271419e-01  -3.3380876e-01   3.4898188e-01   1.2138500e-01   1.6386975e+00  -6.3727127e-01
   1.3833333e+00   2.1772704e-01  -1.5476588e+00   1.9725063e-01   4.2484751e-01  -4.8554001e-01  -2.3821807e+00
   1.3850000e+00   2.2268785e-01  -1.0621188e-01  -8.6486815e-01   2.7311626e-01  -6.3727127e-01   4.2484751e-01
   1.3866667e+00   2.2758764e-01  -7.8900252e-01  -2.0028525e+00   4.2484751e-01   1.5628319e+00   1.5628319e+00
   1.3883333e+00   2.3242139e-01  -1.5476588e+00  -7.8900252e-01   1.2138500e-01   5.0071314e-01   1.7904288e+00
   1.3900000e+00   2.3718852e-01  -4.0967438e-01  -1.8511213e+00  -1.8207750e-01   2.7311626e-01   4.2484751e-01
   1.3916667e+00   2.4189306e-01  -3.0346251e-02  -2.1545838e+00  -4.0967438e-01  -1.6235244e+00  -7.8900252e-01
   1.3933333e+00   2.4654387e-01   2.0180257e+00  -4.0967438e-01   1.2138500e-01   1.8662944e+00   1.7904288e+00
   1.3950000e+00   2.5115476e-01   4.2484751e-01   1.9725063e-01   5.0071314e-01   1.1835038e+00   6.5244439e-01
   1.3966667e+00   2.5574452e-01   2.7311626e-01   1.5628319e+00  -3.0346251e-02  -8.6486815e-01  -8.6486815e-01
   1.3983333e+00   2.6033681e-01  -3.0346251e-02   7.2831002e-01   6.5244439e-01  -2.0787182e+00  -3.2167026e+00
   1.4000000e+00   2.6496003e-01  -4.0967438e-01   1.1835038e+00   6.5244439e-01  -4.0967438e-01  -2.8373744e+00
   1.4016667e+00   2.6964703e-01   4.5519376e-02   1.0317725e+00  -3.0346251e-02  -8.6486815e-01  -1.9269869e+00
   1.4033333e+00   2.7425153e-01   5.0071314e-01  -4.8554001e-01   2.7311626e-01   1.9725063e-01  -3.3380876e-01
   1.4050000e+00   2.7898023e-01   2.7311626e-01   4.2484751e-01  -7.8900252e-01  -5.6140564e-01   7.2831002e-01
   1.4066667e+00   2.8388088e-01   1.2138500e-01  -2.5794313e-01  -6.3727127e-01  -1.0924650e+00  -1.7752557e+00
   1.4083333e+00   2.8900466e-01   3.4898188e-01   1.2138500e-01   1.2138500e-01   8.0417564e-01  -8.6486815e-01
   1.4100000e+00   2.9440531e-01  -1.5476588e+00  -9.4073377e-01   4.5519376e-02   8.8004127e-01   4.7491882e+00
   1.4116667e+00   3.0013849e-01  -8.6486815e-01  -6.3727127e-01  -7.8900252e-01   6.5244439e-01   9.5590690e-01
   1.4133333e+00   3.0626081e-01  -5.6140564e-01  -4.0967438e-01  -4.8554001e-01  -9.4073377e-01   2.3973538e+00
   1.4150000e+00   3.1282890e-01   4.2484751e-01  -1.7752557e+00  -3.0346251e-02  -3.0346251e-02   1.5628319e+00
   1.4166667e+00   3.1989848e-01   7.2831002e-01   7.2831002e-01   2.7311626e-01   1.9725063e-01  -4.0967438e-01
   1.4183333e+00   3.2752333e-01  -3.3380876e-01   1.4111007e+00   4.2484751e-01  -2.5794313e-01  -5.6140564e-01
   1.4200000e+00   3.3575428e-01   9.5590690e-01   1.4111007e+00   7.2831002e-01   1.9725063e-01  -7.8900252e-01
   1.4216667e+00   3.4463828e-01  -3.0346251e-02  -4.8554001e-01   1.9725063e-01  -4.0967438e-01  -1.0924650e+00
   1.4233333e+00   3.5421736e-01  -3.3380876e-01   6.5244439e-01   3.4898188e-01   8.0417564e-01   2.7311626e-01
   1.4250000e+00   3.6452771e-01  -3.3380876e-01   1.0317725e+00  -3.3380876e-01   5.7657876e-01   8.8004127e-01
   1.4266667e+00   3.7559890e-01  -1.8207750e-01  -1.1683307e+00  -1.0621188e-01   5.7657876e-01   5.0071314e-01
   1.4283333e+00   3.8745304e-01   7.2831002e-01  -8.6486815e-01   1.2138500e-01   1.1835038e+00  -1.8207750e-01
   1.4300000e+00   4.0010410e-01   1.9421600e+00   1.9725063e-01   1.2138500e-01   5.0071314e-01  -6.3727127e-01
   1.4316667e+00   4.1355737e-01   5.0071314e-01   2.0938913e+00   2.7311626e-01  -3.3380876e-01  -1.2441963e+00
   1.4333333e+00   4.2780903e-01  -8.6486815e-01   2.7311626e-01   1.9725063e-01  -2.0028525e+00  -1.0924650e+00
   1.4350000e+00   4.5864477e-01   1.9725063e-01  -7.8900252e-01  -4.0967438e-01  -2.6856432e+00  -1.9269869e+00
   1.4366667e+00   4.7506981e-01   1.2138500e-01  -2.3821807e+00   8.0417564e-01   4.2484751e-01   5.7657876e-01
   1.4383333e+00   4.9209078e-01   4.5519376e-02   5.7657876e-01   4.2484751e-01   3.5353382e+00   1.7145632e+00
   1.4400000e+00   5.0973349e-01  -3.3380876e-01   1.8662944e+00  -4.8554001e-01   4.2484751e-01  -1.9269869e+00
   1.4416667e+00   5.2794243e-01  -3.3380876e-01   4.2484751e-01  -7.1313689e-01  -1.2441963e+00  -4.3546870e+00
   1.4433333e+00   5.4665463e-01  -6.3727127e-01  -1.0621188e-01   4.5519376e-02  -1.1683307e+00   3.2318757e+00
   1.4450000e+00   5.6580034e-01   4.5519376e-02   6.5244439e-01   2.7311626e-01   5.0071314e-01   3.0042788e+00
   1.4466667e+00   5.8530377e-01  -3.0346251e-02  -1.5476588e+00  -4.8554001e-01  -6.3727127e-01   8.8004127e-01
   1.4483333e+00   6.0508391e-01   3.4898188e-01  -7.8900252e-01  -3.0346251e-02  -1.0621188e-01   3.4898188e-01
   1.4500000e+00   6.2505548e-01  -3.3380876e-01  -1.6235244e+00  -3.3380876e-01   4.5519376e-02  -8.6486815e-01
   1.4516667e+00   6.4512985e-01  -7.1313689e-01  -6.3727127e-01  -8.6486815e-01   2.6249507e+00   4.6733226e+00
   1.4533333e+00   6.6521612e-01  -5.6140564e-01   2.7311626e-01  -1.5476588e+00   2.2456226e+00   4.5974570e+00
   1.4550000e+00   6.8522215e-01   1.9725063e-01   1.7145632e+00  -4.0967438e-01  -1.6993900e+00  -1.8207750e-01
   1.4566667e+00   7.0505564e-01   1.9725063e-01   1.4869663e+00   8.8004127e-01  -2.0787182e+00  -2.0028525e+00
   1.4583333e+00   7.2462523e-01  -2.5794313e-01  -1.2441963e+00   1.4869663e+00  -9.4073377e-01  -3.1408369e+00
   1.4600000e+00   7.4384155e-01  -7.1313689e-01  -1.2441963e+00   1.2138500e-01  -1.7752557e+00  -2.7615088e+00
   1.4616667e+00   7.6261822e-01   5.0071314e-01  -6.3727127e-01   7.2831002e-01  -5.6140564e-01  -1.9269869e+00
   1.4633333e+00   7.8087291e-01  -1.3959275e+00  -1.1683307e+00   4.5519376e-02   5.0071314e-01  -2.5794313e-01
   1.4650000e+00   7.9852821e-01  -4.8554001e-01   8.0417564e-01   2.7311626e-01   1.0317725e+00   5.0071314e-01
   1.4666667e+00   8.1551251e-01   3.4898188e-01   1.4111007e+00   3.4898188e-01   9.5590690e-01  -1.6235244e+00
   1.4683333e+00   8.3176077e-01   1.4869663e+00   1.2593694e+00  -1.8207750e-01   1.7145632e+00  -3.0346251e-02
   1.4700000e+00   8.4721516e-01   2.9284132e+00  -1.3200619e+00  -7.1313689e-01   1.4869663e+00   2.8525476e+00
   1.4716667e+00   8.6180027e-01   2.0180257e+00   8.0417564e-01   1.2138500e-01  -2.5794313e-01   3.6112038e+00
   1.4733333e+00   8.7533639e-01   6.5244439e-01  -1.1683307e+00  -1.8207750e-01  -7.8900252e-01   8.0417564e-01
   1.4750000e+00   8.8793757e-01   5.7657876e-01  -1.0165994e+00   4.2484751e-01  -1.6235244e+00  -2.2304494e+00
   1.4766667e+00   8.9958364e-01   2.7311626e-01   8.0417564e-01   1.0317725e+00  -7.1313689e-01  -2.9891057e+00
   1.4783333e+00   9.1026417e-01  -1.6235244e+00   1.2593694e+00  -3.0346251e-02  -7.1313689e-01  -3.3684338e+00
   1.4800000e+00   9.1997833e-01   7.2831002e-01   9.5590690e-01   6.5244439e-01  -2.0787182e+00  -5.7202683e+00
   1.4816667e+00   9.2873475e-01   1.1835038e+00   2.2456226e+00   2.7311626e-01   8.8004127e-01   5.7657876e-01
   1.4833333e+00   9.3655107e-01   1.4111007e+00  -5.6140564e-01   4.2484751e-01   1.4869663e+00   5.2802476e+00
   1.4850000e+00   9.4345351e-01   2.7311626e-01  -1.4717932e+00  -1.2441963e+00   2.2456226e+00   3.7629351e+00
   1.4866667e+00   9.4947621e-01  -1.3200619e+00  -1.2441963e+00  -4.8554001e-01  -4.0967438e-01   4.2484751e-01
   1.4883333e+00   9.5466053e-01  -1.7752557e+00   1.3352350e+00   2.7311626e-01   1.4869663e+00  -3.0346251e-02
   1.4900000e+00   9.5905424e-01  -6.3727127e-01   6.5244439e-01  -3.3380876e-01   2.7008163e+00   1.4111007e+00
   1.4916667e+00   9.6271057e-01  -9.4073377e-01  -2.5339119e+00  -4.0967438e-01  -1.0924650e+00   5.7657876e-01
   1.4933333e+00   9.6568733e-01  -1.4717932e+00  -2.1545838e+00  -1.8207750e-01  -3.8236276e+00  -5.6140564e-01
   1.4950000e+00   9.6984993e-01   5.0071314e-01   6.5244439e-01  -4.0967438e-01  -1.3200619e+00   1.3352350e+00
   1.4966667e+00   9.7116487e-01  -6.3727127e-01   2.6249507e+00  -3.0346251e-02   1.2138500e-01   4.5519376e-02
   1.4983333e+00   9.7205639e-01  -4.0967438e-01   1.2593694e+00   7.2831002e-01  -8.6486815e-01  -1.5476588e+00
   1.5000000e+00   9.7258962e-01   2.7311626e-01  -4.0967438e-01   8.8004127e-01  -7.8900252e-01  -2.3063151e+00
   1.5016667e+00   9.7282821e-01   8.8004127e-01   1.0317725e+00   5.7657876e-01   5.0071314e-01  -1.8207750e-01
   1.5033333e+00   9.7283337e-01  -1.0621188e-01  -1.0621188e-01  -1.8207750e-01   7.2831002e-01   8.0417564e-01
   1.5050000e+00   9.7266306e-01   6.5244439e-01   2.7311626e-01   1.2138500e-01   5.7657876e-01   3.4898188e-01
   1.5066667e+00   9.7224019e-01  -3.0346251e-02   1.0317725e+00  -4.0967438e-01   4.5519376e-02  -1.0621188e-01
   1.5083333e+00   9.7167787e-01  -1.9269869e+00  -4.0967438e-01  -1.6993900e+00   3.4898188e-01   2.0180257e+00
   1.5100000e+00   9.7107380e-01  -4.0967438e-01  -4.8554001e-01  -5.6140564e-01   8.0417564e-01   8.0417564e-01
   1.5116667e+00   9.7047130e-01   5.7657876e-01  -1.0165994e+00   1.2138500e-01  -4.0967438e-01  -1.6993900e+00
   1.5133333e+00   9.6990864e-01   7.2831002e-01  -1.0165994e+00   1.1835038e+00  -1.0621188e-01  -2.7615088e+00
   1.5150000e+00   9.6941882e-01   7.2831002e-01  -1.2441963e+00   1.4869663e+00   1.7904288e+00  -7.8900252e-01
   1.5166667e+00   9.6902931e-01   5.0071314e-01   1.2138500e-01   1.0317725e+00   3.6112038e+00   1.1076382e+00
   1.5183333e+00   9.6876213e-01   7.2831002e-01   2.7311626e-01   2.7311626e-01   1.1076382e+00   1.9725063e-01
   1.5200000e+00   9.6863377e-01  -3.3380876e-01  -4.0967438e-01  -7.8900252e-01  -3.1408369e+00  -7.8900252e-01
   1.5216667e+00   9.6865535e-01  -4.0967438e-01  -7.8900252e-01  -4.8554001e-01  -3.8236276e+00  -4.0967438e-01
   1.5233333e+00   9.6883286e-01   4.5519376e-02   1.9725063e-01  -6.3727127e-01  -1.4717932e+00  -1.8207750e-01
   1.5250000e+00   9.6916737e-01   1.9725063e-01  -7.1313689e-01   5.0071314e-01   3.4898188e-01   1.5628319e+00
   1.5266667e+00   9.6965537e-01  -3.0346251e-02  -1.7752557e+00  -7.1313689e-01   6.5244439e-01   1.5628319e+00
   1.5283333e+00   9.7028923e-01   4.2484751e-01  -1.0621188e-01  -4.0967438e-01  -1.0621188e-01   1.0317725e+00
   1.5300000e+00   9.7105758e-01   8.8004127e-01  -2.5794313e-01   9.5590690e-01   9.5590690e-01   5.7657876e-01
   1.5316667e+00   9.7194582e-01   4.5519376e-02   5.0071314e-01   9.5590690e-01   1.1076382e+00  -1.9269869e+00
   1.5333333e+00   9.7293663e-01   1.5628319e+00   2.3973538e+00  -3.0346251e-02   2.4732194e+00   8.0417564e-01
   1.5350000e+00   9.7401047e-01   4.5519376e-02   1.7904288e+00   1.2138500e-01   1.0317725e+00  -1.2441963e+00
   1.5366667e+00   9.7514621e-01  -7.8900252e-01  -1.0165994e+00  -4.0967438e-01  -3.0346251e-02   4.5519376e-02
   1.5383333e+00   9.7632154e-01  -3.3380876e-01   4.2484751e-01  -4.0967438e-01   4.5519376e-02   4.2939945e+00
   1.5400000e+00   9.7751358e-01   4.5519376e-02  -3.0346251e-02  -3.0346251e-02  -1.0924650e+00   2.0938913e+00
   1.5416667e+00   9.7864854e-01  -1.8207750e-01  -5.6140564e-01   2.7311626e-01  -2.9132401e+00  -2.9132401e+00
   1.5433333e+00   9.7961550e-01  -1.2441963e+00  -2.5794313e-01   6.5244439e-01  -3.7477620e+00  -5.0374776e+00
   1.5450000e+00   9.8051622e-01   6.5244439e-01  -1.6235244e+00   1.9725063e-01  -1.3200619e+00  -2.6097776e+00
   1.5466667e+00   9.8133454e-01  -3.0346251e-02   1.1835038e+00  -6.3727127e-01   1.5628319e+00   8.8004127e-01
   1.5483333e+00   9.8205678e-01  -3.3380876e-01   1.9421600e+00   4.5519376e-02   1.9421600e+00   7.2831002e-01
   1.5500000e+00   9.8267191e-01   1.9725063e-01   1.3352350e+00   8.0417564e-01   1.2593694e+00  -1.8207750e-01
   1.5516667e+00   9.8317184e-01   9.5590690e-01   7.2831002e-01   6.5244439e-01   1.0317725e+00  -2.5794313e-01
   1.5533333e+00   9.8355139e-01   1.0317725e+00   4.2484751e-01   5.7657876e-01   9.5590690e-01  -1.8207750e-01
   1.5550000e+00   9.8380841e-01   4.2484751e-01   5.0071314e-01  -1.0621188e-01   2.6249507e+00   1.1076382e+00
   1.5566667e+00   9.8394366e-01   2.7311626e-01   2.7311626e-01  -2.5794313e-01   2.3973538e+00   1.4111007e+00
   1.5583333e+00   9.8396076e-01  -1.1683307e+00  -2.9132401e+00  -1.5476588e+00  -1.0924650e+00   2.0938913e+00
   1.5600000e+00   9.8386591e-01   3.4898188e-01  -1.3200619e+00  -4.8554001e-01  -1.6235244e+00   2.0180257e+00
   1.5616667e+00   9.8366769e-01   1.9725063e-01  -3.0346251e-02   1.2138500e-01  -1.6235244e+00   2.7311626e-01
   1.5633333e+00   9.8337679e-01   1.3352350e+00  -1.6993900e+00  -3.0346251e-02  -8.6486815e-01  -7.8900252e-01
   1.5650000e+00   9.8300559e-01  -1.0621188e-01   5.0071314e-01   1.1076382e+00  -1.8207750e-01  -9.4073377e-01
   1.5666667e+00   9.8256786e-01  -7.8900252e-01   1.3352350e+00   7.2831002e-01  -1.0621188e-01  -9.4073377e-01
   1.5683333e+00   9.8207833e-01   1.2138500e-01   4.2484751e-01   4.2484751e-01   1.1076382e+00  -7.1313689e-01
   1.5700000e+00   9.8155227e-01  -1.0924650e+00  -4.0967438e-01  -2.5794313e-01  -5.6140564e-01  -1.8207750e-01
   1.5716667e+00   9.8100510e-01  -7.1313689e-01   1.2593694e+00  -7.1313689e-01   4.5519376e-02   7.2831002e-01
   1.5733333e+00   9.8045200e-01  -1.0924650e+00  -8.6486815e-01  -8.6486815e-01  -2.5794313e-01   5.7657876e-01
   1.5750000e+00   9.7990750e-01  -1.8207750e-01  -2.8373744e+00  -4.8554001e-01   8.0417564e-01   4.2484751e-01
   1.5766667e+00   9.7938514e-01   1.0317725e+00  -4.8554001e-01   2.7311626e-01   1.6386975e+00   2.7311626e-01
   1.5783333e+00   9.7873961e-01   2.7766819e+00   3.3077413e+00   6.5244439e-01   3.7629351e+00   1.1835038e+00
   1.5800000e+00   9.7809678e-01   2.6249507e+00   2.7766819e+00   7.2831002e-01   3.6870695e+00   6.5244439e-01
   1.5816667e+00   9.7749419e-01  -7.1313689e-01  -6.3727127e-01  -5.6140564e-01  -2.0787182e+00   1.2138500e-01
   1.5833333e+00   9.7694335e-01  -2.5339119e+00  -2.5794313e-01  -4.0967438e-01  -6.9341183e+00  -1.0165994e+00
   1.5850000e+00   9.7645438e-01  -1.6235244e+00  -7.8900252e-01   7.2831002e-01  -3.8236276e+00  -1.5476588e+00
   1.5866667e+00   9.7603588e-01  -7.8900252e-01  -2.0028525e+00   6.5244439e-01  -1.2441963e+00  -2.6097776e+00
   1.5883333e+00   9.7569483e-01   1.2138500e-01  -7.1313689e-01   8.0417564e-01  -5.6140564e-01  -8.6486815e-01
   1.5900000e+00   9.7543652e-01   1.4111007e+00   2.1697569e+00   7.2831002e-01  -1.0621188e-01  -7.1313689e-01
   1.5916667e+00   9.7526444e-01   4.5519376e-02   1.4111007e+00   3.4898188e-01   1.1835038e+00   1.2138500e-01
   1.5933333e+00   9.7518034e-01   1.1076382e+00   1.7904288e+00  -1.0621188e-01   2.4732194e+00   6.5244439e-01
   1.5950000e+00   9.7518423e-01   1.2138500e-01   8.0417564e-01  -7.8900252e-01   8.8004127e-01  -1.0621188e-01
   1.5966667e+00   9.7527442e-01   5.0071314e-01  -3.0346251e-02   1.2138500e-01   5.7657876e-01   1.5628319e+00
   1.5983333e+00   9.7544760e-01  -3.0346251e-02  -1.3959275e+00  -5.6140564e-01   1.3352350e+00   1.1835038e+00
   1.6000000e+00   9.7569893e-01   1.2138500e-01   4.5519376e-02   3.4898188e-01   1.9421600e+00   1.1076382e+00
   1.6016667e+00   9.7602218e-01  -3.3380876e-01   4.2484751e-01  -1.8207750e-01   1.9421600e+00   1.4111007e+00
   1.6033333e+00   9.7640989e-01   5.0071314e-01   1.9725063e-01  -5.6140564e-01   1.4111007e+00   1.2593694e+00
   1.6050000e+00   9.7685349e-01   5.0071314e-01  -2.0028525e+00  -7.1313689e-01  -1.4717932e+00  -3.0346251e-02
   1.6066667e+00   9.7734351e-01   1.9725063e-01  -2.7615088e+00  -1.0924650e+00  -2.1545838e+00  -2.5794313e-01
   1.6083333e+00   9.7786975e-01  -8.6486815e-01  -6.3727127e-01   4.5519376e-02  -6.3727127e-01   1.2593694e+00
   1.6100000e+00   9.7842144e-01   1.9725063e-01   1.3352350e+00   7.2831002e-01  -5.6140564e-01  -7.1313689e-01
   1.6116667e+00   9.7898748e-01  -8.6486815e-01  -1.0621188e-01   5.0071314e-01  -4.0967438e-01  -1.4717932e+00
   1.6133333e+00   9.7947836e-01  -1.0924650e+00  -3.0346251e-02   4.5519376e-02  -7.1313689e-01   4.5519376e-02
   1.6150000e+00   9.7984397e-01  -9.4073377e-01   5.7657876e-01   3.4898188e-01   1.9725063e-01   1.4869663e+00
   1.6166667e+00   9.8017558e-01   1.9725063e-01   1.4111007e+00   5.7657876e-01   5.0071314e-01   1.2138500e-01
   1.6183333e+00   9.8046689e-01   1.2593694e+00   3.4898188e-01   6.5244439e-01   3.4898188e-01  -1.6235244e+00
   1.6200000e+00   9.8071300e-01   8.8004127e-01   8.0417564e-01   4.2484751e-01  -3.3380876e-01  -1.9269869e+00
   1.6216667e+00   9.8091038e-01   5.7657876e-01  -3.0346251e-02  -4.0967438e-01  -5.6140564e-01  -1.0924650e+00
   1.6233333e+00   9.8105693e-01   1.9725063e-01  -4.8554001e-01  -6.3727127e-01   4.5519376e-02  -4.8554001e-01
   1.6250000e+00   9.8115202e-01  -7.8900252e-01  -2.0028525e+00  -6.3727127e-01  -7.1313689e-01  -5.6140564e-01
   1.6266667e+00   9.8119645e-01  -3.3380876e-01  -2.3821807e+00  -3.0346251e-02   1.2138500e-01   1.7145632e+00
   1.6283333e+00   9.8119234e-01  -1.8207750e-01   8.0417564e-01   1.2138500e-01   1.4869663e+00   2.0180257e+00
   1.6300000e+00   9.8114307e-01   7.2831002e-01   2.0938913e+00   7.2831002e-01   3.2318757e+00   1.0317725e+00
   1.6316667e+00   9.8105310e-01   1.9725063e-01  -2.5794313e-01   1.9725063e-01   3.0042788e+00   7.2831002e-01
   1.6333333e+00   9.8092786e-01   1.3352350e+00  -1.9269869e+00  -4.8554001e-01  -1.1683307e+00  -1.8207750e-01
   1.6350000e+00   9.8077352e-01  -1.0621188e-01   9.5590690e-01  -1.8207750e-01  -2.9132401e+00  -7.1313689e-01
   1.6366667e+00   9.8059678e-01  -9.4073377e-01  -5.6140564e-01   5.7657876e-01  -1.6993900e+00  -2.2304494e+00
   1.6383333e+00   9.8040470e-01   1.9725063e-01   1.9725063e-01   8.0417564e-01  -8.6486815e-01  -2.0028525e+00
   1.6400000e+00   9.8020447e-01   3.4898188e-01   1.8662944e+00   6.5244439e-01  -1.4717932e+00  -1.3200619e+00
   1.6416667e+00   9.8000314e-01  -3.3380876e-01   7.2831002e-01   1.9725063e-01  -8.6486815e-01  -5.6140564e-01
   1.6433333e+00   9.7980746e-01  -9.4073377e-01   4.2484751e-01  -4.0967438e-01   6.5244439e-01   8.8004127e-01
   1.6450000e+00   9.7962367e-01  -2.0787182e+00   1.6386975e+00  -1.3200619e+00   2.7311626e-01   1.2593694e+00
   1.6466667e+00   9.7945731e-01  -1.2441963e+00   1.0317725e+00  -3.0346251e-02   4.5519376e-02   5.7657876e-01
   1.6483333e+00   9.7931306e-01  -1.2441963e+00  -7.1313689e-01   2.7311626e-01  -2.5794313e-01   2.7311626e-01
   1.6500000e+00   9.7900316e-01   1.9725063e-01  -1.0165994e+00   3.4898188e-01   4.5519376e-02   2.7311626e-01
   1.6516667e+00   9.7870564e-01   6.5244439e-01  -8.6486815e-01   2.7311626e-01  -3.0346251e-02   1.2138500e-01
   1.6533333e+00   9.7842596e-01   1.1076382e+00   5.0071314e-01  -2.5794313e-01   1.2138500e-01   3.4898188e-01
   1.6550000e+00   9.7816911e-01   1.1835038e+00  -1.8207750e-01  -3.0346251e-02   3.4898188e-01   2.7311626e-01
   1.6566667e+00   9.7793958e-01   1.5628319e+00   4.5519376e-02   4.5519376e-02   8.0417564e-01   4.2484751e-01
   1.6583333e+00   9.7774129e-01  -5.6140564e-01  -4.0967438e-01   4.2484751e-01   4.2484751e-01   2.7311626e-01
   1.6600000e+00   9.7757757e-01   1.9725063e-01   4.2484751e-01   4.2484751e-01   6.5244439e-01  -1.8207750e-01
   1.6616667e+00   9.7745106e-01   7.2831002e-01  -1.3200619e+00   3.4898188e-01   2.0180257e+00  -1.0621188e-01
   1.6633333e+00   9.7736378e-01   1.2593694e+00  -3.3380876e-01   4.2484751e-01   1.9421600e+00  -4.0967438e-01
   1.6650000e+00   9.7731703e-01   4.5519376e-02  -1.8511213e+00  -2.5794313e-01  -5.6140564e-01   4.5519376e-02
   1.6666667e+00   9.7731144e-01  -1.5476588e+00   4.5519376e-02  -1.8207750e-01  -2.9132401e+00  -6.3727127e-01
   1.6683333e+00   9.7734693e-01  -8.6486815e-01   2.3214882e+00  -1.8207750e-01   4.5519376e-02   3.4898188e-01
   1.6700000e+00   9.7742274e-01  -1.8207750e-01   1.8662944e+00   2.7311626e-01   2.6249507e+00   2.0938913e+00
   1.6716667e+00   9.7753745e-01   1.0317725e+00  -9.4073377e-01  -1.8207750e-01   1.6386975e+00   1.7145632e+00
   1.6733333e+00   9.7768899e-01   5.7657876e-01   1.2138500e-01  -1.8207750e-01  -5.6140564e-01  -5.6140564e-01
   1.6750000e+00   9.7787469e-01   1.3352350e+00  -2.5794313e-01  -1.0621188e-01  -1.0165994e+00  -9.4073377e-01
   1.6766667e+00   9.7809125e-01   1.3352350e+00   3.4898188e-01  -1.8207750e-01  -2.3063151e+00  -1.0924650e+00
   1.6783333e+00   9.7833488e-01  -1.0165994e+00   2.7311626e-01  -8.6486815e-01  -1.0924650e+00  -3.0346251e-02
   1.6800000e+00   9.7860129e-01  -1.5476588e+00  -6.3727127e-01  -7.1313689e-01  -1.6235244e+00   8.0417564e-01
   1.6816667e+00   9.7888570e-01  -1.0165994e+00  -1.1683307e+00   4.2484751e-01  -1.3200619e+00   1.2138500e-01
   1.6833333e+00   9.7918303e-01  -1.3200619e+00   4.2484751e-01   4.2484751e-01  -3.3380876e-01  -3.0346251e-02
   1.6850000e+00   9.7937776e-01  -3.0346251e-02   6.5244439e-01   7.2831002e-01  -7.8900252e-01  -1.4717932e+00
   1.6866667e+00   9.7947889e-01  -5.6140564e-01   1.2138500e-01  -3.0346251e-02  -7.1313689e-01  -1.1683307e+00
   1.6883333e+00   9.7956286e-01  -1.1683307e+00  -6.3727127e-01  -1.0165994e+00  -1.1683307e+00  -4.0967438e-01
   1.6900000e+00   9.7962822e-01  -1.0165994e+00  -1.3200619e+00  -6.3727127e-01  -1.8207750e-01   5.7657876e-01
   1.6916667e+00   9.7967419e-01  -2.5794313e-01  -1.2441963e+00   4.5519376e-02   1.1835038e+00   8.0417564e-01
   1.6933333e+00   9.7967306e-01   9.5590690e-01   1.4869663e+00   1.9725063e-01   1.7904288e+00  -5.6140564e-01
