# Supplementary material for: Detecting Nasal Vowels in Speech Interfaces Based on Surface Electromyography
Source: PLoS One. 2015 Jun 12;10(6):e0127040. doi: 10.1371/journal.pone.0127040 (PMC4466523; doi:10.1371/journal.pone.0127040)
Supplement: S1 Data — (ZIP) [file pone.0127040.s001.zip › PLosOneData/aligned/CM/CM-vnp-on-r1-ALIGNED.txt]

   0.0000000e+00   5.5751632e-01  -1.0924650e+00   4.5519376e-02  -1.0621188e-01   1.9725063e-01  -3.0346251e-02
   1.6666667e-03   5.5460732e-01  -4.8554001e-01   5.7657876e-01   1.9725063e-01   1.2138500e-01  -3.3380876e-01
   3.3333333e-03   5.5210542e-01  -4.0967438e-01  -2.6856432e+00   2.7311626e-01  -7.8900252e-01  -1.0924650e+00
   5.0000000e-03   5.4998438e-01  -5.6140564e-01  -1.9269869e+00  -1.8207750e-01  -4.0967438e-01  -1.8207750e-01
   6.6666667e-03   5.4821532e-01   4.2484751e-01   1.5628319e+00  -2.0787182e+00   5.7657876e-01   2.0180257e+00
   8.3333333e-03   5.4676727e-01   9.5590690e-01   1.0317725e+00   1.2593694e+00   5.0071314e-01   3.4898188e-01
   1.0000000e-02   5.4560754e-01  -1.1683307e+00   5.0071314e-01   5.7657876e-01  -3.0346251e-02  -9.4073377e-01
   1.1666667e-02   5.4470228e-01   5.7657876e-01  -7.8900252e-01   7.2831002e-01   1.9421600e+00  -9.4073377e-01
   1.3333333e-02   5.4401685e-01   2.7311626e-01  -3.3380876e-01   7.2831002e-01  -6.3727127e-01  -1.0924650e+00
   1.5000000e-02   5.4316619e-01  -1.0165994e+00   2.3214882e+00   4.5519376e-02  -1.3200619e+00  -5.6140564e-01
   1.6666667e-02   5.4293210e-01   1.1076382e+00   1.1076382e+00  -4.8554001e-01   2.7311626e-01   5.0071314e-01
   1.8333333e-02   5.4278101e-01   8.0417564e-01  -2.5794313e-01  -4.0967438e-01   1.2593694e+00   1.1076382e+00
   2.0000000e-02   5.4268108e-01   1.3352350e+00   3.4898188e-01  -2.5794313e-01   1.1835038e+00   1.4869663e+00
   2.1666667e-02   5.4260212e-01   1.5628319e+00   1.0317725e+00   4.2484751e-01   1.1835038e+00   1.4869663e+00
   2.3333333e-02   5.4241185e-01   6.5244439e-01   1.2138500e-01   5.7657876e-01  -1.3200619e+00  -1.6993900e+00
   2.5000000e-02   5.4212397e-01   1.2138500e-01   1.2138500e-01   5.0071314e-01  -1.3200619e+00  -1.1683307e+00
   2.6666667e-02   5.4179824e-01   8.0417564e-01   1.2138500e-01   5.7657876e-01  -3.3380876e-01  -5.6140564e-01
   2.8333333e-02   5.4141480e-01  -9.4073377e-01   3.4898188e-01  -5.6140564e-01  -4.8554001e-01  -5.6140564e-01
   3.0000000e-02   5.4095568e-01  -7.1313689e-01  -4.8554001e-01  -3.3380876e-01   1.2138500e-01   5.7657876e-01
   3.1666667e-02   5.4040489e-01  -7.8900252e-01  -4.8554001e-01  -9.4073377e-01  -1.0165994e+00   7.2831002e-01
   3.3333333e-02   5.3974850e-01   4.2484751e-01  -8.6486815e-01   4.2484751e-01   8.8004127e-01  -7.8900252e-01
   3.5000000e-02   5.3897460e-01  -7.8900252e-01  -1.6993900e+00   8.0417564e-01   1.6386975e+00  -1.0165994e+00
   3.6666667e-02   5.3807333e-01   3.4898188e-01  -1.0924650e+00  -5.6140564e-01   1.4111007e+00   1.2593694e+00
   3.8333333e-02   5.3703683e-01  -1.8207750e-01  -7.1313689e-01   4.2484751e-01   1.2593694e+00   1.4869663e+00
   4.0000000e-02   5.3585911e-01   1.2138500e-01   4.5519376e-02   3.4898188e-01   1.9725063e-01   1.0317725e+00
   4.1666667e-02   5.3453599e-01  -5.6140564e-01  -1.2441963e+00   4.5519376e-02  -1.6993900e+00  -4.8554001e-01
   4.3333333e-02   5.3306496e-01   1.2138500e-01   8.0417564e-01  -8.6486815e-01  -7.8900252e-01   2.7311626e-01
   4.5000000e-02   5.2967648e-01  -7.8900252e-01   3.5353382e+00   2.0180257e+00  -9.4073377e-01  -1.0924650e+00
   4.6666667e-02   5.2776085e-01  -6.3727127e-01   1.1835038e+00   1.9725063e-01  -1.7752557e+00  -1.0165994e+00
   4.8333333e-02   5.2570053e-01  -4.8554001e-01  -5.6140564e-01  -3.0346251e-02  -1.0165994e+00  -9.4073377e-01
   5.0000000e-02   5.2349870e-01   6.5244439e-01  -1.0621188e-01   4.2484751e-01   5.7657876e-01  -1.0621188e-01
   5.1666667e-02   5.2115907e-01   2.7311626e-01   1.2138500e-01  -9.4073377e-01   3.4898188e-01  -3.0346251e-02
   5.3333333e-02   5.1868568e-01  -8.6486815e-01   1.4869663e+00  -3.0346251e-02   1.9725063e-01  -5.6140564e-01
   5.5000000e-02   5.1608273e-01   4.2484751e-01   6.5244439e-01  -4.8554001e-01  -7.1313689e-01  -7.1313689e-01
   5.6666667e-02   5.1333158e-01   1.9725063e-01   4.5519376e-02  -9.4073377e-01   5.7657876e-01   1.2593694e+00
   5.8333333e-02   5.1033359e-01  -1.0924650e+00  -6.3727127e-01   1.3352350e+00   1.1835038e+00   3.4898188e-01
   6.0000000e-02   5.0723907e-01   8.0417564e-01   1.9725063e-01   9.5590690e-01   3.4898188e-01  -4.0967438e-01
   6.1666667e-02   5.0405234e-01   5.0071314e-01   8.0417564e-01   1.9725063e-01   7.2831002e-01   1.2138500e-01
   6.3333333e-02   5.0077646e-01   1.3352350e+00   1.3352350e+00  -1.8207750e-01   8.8004127e-01   4.2484751e-01
   6.5000000e-02   4.9741317e-01  -7.1313689e-01  -5.6140564e-01  -1.8207750e-01   4.2484751e-01   6.5244439e-01
   6.6666667e-02   4.9396293e-01  -2.5794313e-01  -1.0165994e+00  -8.6486815e-01   5.0071314e-01   1.0317725e+00
   6.8333333e-02   4.9042505e-01   8.0417564e-01  -1.2441963e+00  -3.0346251e-02  -1.8207750e-01   1.9725063e-01
   7.0000000e-02   4.8679771e-01  -6.3727127e-01  -1.0924650e+00  -9.4073377e-01  -1.0924650e+00  -1.0621188e-01
   7.1666667e-02   4.8307826e-01  -1.8207750e-01  -4.2788214e+00   1.9725063e-01  -1.8511213e+00  -1.0924650e+00
   7.3333333e-02   4.7926330e-01   7.2831002e-01   9.5590690e-01   1.0317725e+00   1.2138500e-01  -6.3727127e-01
   7.5000000e-02   4.7534898e-01  -7.8900252e-01   1.6386975e+00  -1.0924650e+00  -4.0967438e-01   6.5244439e-01
   7.6666667e-02   4.7133122e-01   3.4898188e-01  -3.3380876e-01   1.1076382e+00  -1.8207750e-01   4.5519376e-02
   7.8333333e-02   4.6720598e-01  -8.6486815e-01  -5.6140564e-01   5.0071314e-01   1.2138500e-01  -1.6235244e+00
   8.0000000e-02   4.6296954e-01   4.2484751e-01   1.5628319e+00   4.2484751e-01   1.3352350e+00  -1.8207750e-01
   8.1666667e-02   4.5861876e-01   3.4898188e-01   1.7145632e+00  -2.5794313e-01   4.2484751e-01  -5.6140564e-01
   8.3333333e-02   4.5415141e-01  -4.8554001e-01   1.1835038e+00  -7.8900252e-01  -3.3380876e-01  -9.4073377e-01
   8.5000000e-02   4.4956636e-01   1.7904288e+00   7.2831002e-01   5.0071314e-01   5.7657876e-01  -3.0346251e-02
   8.6666667e-02   4.4486393e-01   6.5244439e-01  -5.6140564e-01   2.7311626e-01  -1.0165994e+00   1.9725063e-01
   8.8333333e-02   4.4004603e-01   3.4898188e-01  -3.2925682e+00  -1.0165994e+00  -7.8900252e-01   7.2831002e-01
   9.0000000e-02   4.3511644e-01  -3.3380876e-01  -3.7477620e+00  -1.4717932e+00   1.0317725e+00   1.6386975e+00
   9.1666667e-02   4.3008094e-01   3.4898188e-01  -3.0346251e-02   5.0071314e-01   8.8004127e-01   4.2484751e-01
   9.3333333e-02   4.2483872e-01   1.3352350e+00   2.3214882e+00  -1.8207750e-01   1.4111007e+00   2.7311626e-01
   9.5000000e-02   4.1948319e-01  -2.5794313e-01  -3.3380876e-01   6.5244439e-01  -1.0924650e+00  -1.8207750e-01
   9.6666667e-02   4.1407477e-01  -2.6856432e+00  -4.0967438e-01   4.2484751e-01  -2.7615088e+00  -1.6993900e+00
   9.8333333e-02   4.0862916e-01  -1.2441963e+00   1.3352350e+00   1.1835038e+00  -1.5476588e+00  -2.0787182e+00
   1.0000000e-01   4.0316370e-01  -3.3380876e-01  -3.3380876e-01   3.4898188e-01  -1.0621188e-01  -4.0967438e-01
   1.0166667e-01   3.9769738e-01   4.5519376e-02   1.6386975e+00   1.9725063e-01   5.7657876e-01   4.5519376e-02
   1.0333333e-01   3.9225086e-01  -1.0621188e-01   2.9284132e+00  -3.3380876e-01   1.6386975e+00   4.2484751e-01
   1.0500000e-01   3.8684639e-01   2.7311626e-01   6.5244439e-01  -1.0621188e-01   1.9421600e+00   2.7311626e-01
   1.0666667e-01   3.8150775e-01  -5.6140564e-01  -1.0165994e+00  -1.0621188e-01   8.0417564e-01   1.2138500e-01
   1.0833333e-01   3.7626017e-01  -4.0967438e-01   1.7145632e+00   4.5519376e-02  -1.8207750e-01   1.4111007e+00
   1.1000000e-01   3.7113018e-01  -3.3380876e-01  -7.8900252e-01  -4.0967438e-01  -1.4717932e+00   1.7904288e+00
   1.1166667e-01   3.6614547e-01  -4.0967438e-01  -1.1683307e+00  -7.8900252e-01  -1.5476588e+00  -1.8207750e-01
   1.1333333e-01   3.6133469e-01   2.7311626e-01   1.4111007e+00   1.2138500e-01  -4.8554001e-01  -4.0967438e-01
   1.1500000e-01   3.5672726e-01   9.5590690e-01   4.5519376e-02  -1.0621188e-01   3.4898188e-01   2.7311626e-01
   1.1666667e-01   3.3779217e-01  -3.3380876e-01  -8.6486815e-01  -1.0621188e-01   1.9725063e-01   4.2484751e-01
   1.1833333e-01   3.2802292e-01   3.4898188e-01   5.7657876e-01   6.5244439e-01  -1.0621188e-01  -1.8207750e-01
   1.2000000e-01   3.2744654e-01  -3.3380876e-01   4.2484751e-01   4.5519376e-02   3.4898188e-01  -1.8207750e-01
   1.2166667e-01   3.2741001e-01   8.8004127e-01  -1.8207750e-01  -7.1313689e-01   7.2831002e-01   5.7657876e-01
   1.2333333e-01   3.2792713e-01   2.3214882e+00  -1.1683307e+00   4.5519376e-02   5.0071314e-01   4.5519376e-02
   1.2500000e-01   3.2900816e-01  -7.1313689e-01  -1.3200619e+00   5.0071314e-01   1.9725063e-01  -1.3959275e+00
   1.2666667e-01   3.3065964e-01  -1.2441963e+00   1.2138500e-01   2.7311626e-01  -3.0346251e-02  -1.6235244e+00
   1.2833333e-01   3.3288450e-01   2.1697569e+00   1.9725063e-01   4.2484751e-01   8.0417564e-01   1.9725063e-01
   1.3000000e-01   3.3568200e-01  -1.8207750e-01  -8.6486815e-01  -3.0346251e-02   4.2484751e-01   1.0317725e+00
   1.3166667e-01   3.3904778e-01   1.4869663e+00  -5.6140564e-01   3.4898188e-01   6.5244439e-01   5.0071314e-01
   1.3333333e-01   3.4297404e-01  -1.6235244e+00   9.5590690e-01   3.4898188e-01  -1.1683307e+00  -1.1683307e+00
   1.3500000e-01   3.4744961e-01  -1.3200619e+00   5.7657876e-01  -8.6486815e-01  -1.0924650e+00   2.7311626e-01
   1.3666667e-01   3.5246015e-01   9.5590690e-01  -8.6486815e-01  -4.8554001e-01   1.1076382e+00   5.7657876e-01
   1.3833333e-01   3.5798836e-01   8.0417564e-01  -1.0165994e+00   3.4898188e-01   1.6386975e+00   7.2831002e-01
   1.4000000e-01   3.6401419e-01   1.2138500e-01   2.7311626e-01   1.2138500e-01   1.2138500e-01  -1.0924650e+00
   1.4166667e-01   3.7051506e-01   9.5590690e-01  -1.0621188e-01  -1.0165994e+00  -5.6140564e-01   5.7657876e-01
   1.4333333e-01   3.7746616e-01   4.2484751e-01  -8.6486815e-01   3.4898188e-01  -1.6235244e+00   3.4898188e-01
   1.4500000e-01   3.8484073e-01  -6.3727127e-01   2.3973538e+00   5.7657876e-01  -2.6097776e+00  -2.1545838e+00
   1.4666667e-01   3.9261030e-01  -2.0028525e+00   1.0317725e+00   4.2484751e-01  -1.5476588e+00  -1.3200619e+00
   1.4833333e-01   4.0074501e-01  -1.0165994e+00   5.0071314e-01   4.2484751e-01  -1.0621188e-01   5.7657876e-01
   1.5000000e-01   4.0921387e-01   1.2593694e+00  -3.0346251e-02   1.9725063e-01   8.8004127e-01   1.1076382e+00
   1.5166667e-01   4.1785669e-01   1.9725063e-01   1.9725063e-01  -6.3727127e-01   3.4898188e-01   1.2593694e+00
   1.5333333e-01   4.2676779e-01  -3.3380876e-01   1.1076382e+00  -1.8207750e-01  -4.0967438e-01  -1.0621188e-01
   1.5500000e-01   4.3593875e-01   1.2593694e+00   4.5519376e-02   8.0417564e-01   7.2831002e-01  -1.0165994e+00
   1.5666667e-01   4.4533753e-01  -3.3380876e-01  -8.6486815e-01  -3.0346251e-02   1.0317725e+00   2.7311626e-01
   1.5833333e-01   4.5493165e-01  -1.4717932e+00  -3.0346251e-02  -4.0967438e-01   5.7657876e-01  -3.0346251e-02
   1.6000000e-01   4.6468843e-01   6.5244439e-01  -3.3380876e-01  -2.1545838e+00  -1.0621188e-01  -1.8207750e-01
   1.6166667e-01   4.7457532e-01   5.7657876e-01  -4.8554001e-01  -1.2441963e+00   1.2593694e+00   2.1697569e+00
   1.6333333e-01   4.8456026e-01  -1.8207750e-01  -9.4073377e-01   1.6386975e+00   8.0417564e-01   1.4111007e+00
   1.6500000e-01   4.9461187e-01   1.1076382e+00  -1.1683307e+00   1.7904288e+00  -3.0346251e-02  -7.8900252e-01
   1.6666667e-01   5.0469984e-01   1.9725063e-01  -3.2167026e+00   2.7311626e-01  -1.7752557e+00  -1.3200619e+00
   1.6833333e-01   5.1479508e-01   5.7657876e-01   2.7311626e-01   1.9725063e-01  -2.0028525e+00  -9.4073377e-01
   1.7000000e-01   5.2487009e-01  -5.6140564e-01   1.7904288e+00  -1.8207750e-01  -1.3959275e+00  -1.3959275e+00
   1.7166667e-01   5.3489908e-01  -6.3727127e-01   1.8662944e+00   2.7311626e-01  -3.0346251e-02  -1.0924650e+00
   1.7333333e-01   5.4485826e-01  -1.8207750e-01   1.1835038e+00  -4.8554001e-01   3.4898188e-01  -1.0621188e-01
   1.7500000e-01   5.5472593e-01   4.2484751e-01   1.7145632e+00  -7.1313689e-01   3.9905320e+00   1.0317725e+00
   1.7666667e-01   5.6448270e-01   4.2484751e-01   6.5244439e-01   4.5519376e-02   5.5078445e+00   2.4732194e+00
   1.7833333e-01   5.7411154e-01   1.2138500e-01  -1.5476588e+00   5.0071314e-01   1.5628319e+00   1.1076382e+00
   1.8000000e-01   5.8359789e-01   1.7145632e+00  -5.6140564e-01  -1.0621188e-01  -5.6444026e+00  -1.6235244e+00
   1.8166667e-01   5.9292972e-01  -1.3200619e+00  -1.8207750e-01   1.9725063e-01  -4.7340151e+00  -3.0649713e+00
   1.8333333e-01   6.0209752e-01  -2.3821807e+00  -6.3727127e-01  -1.8207750e-01  -1.5476588e+00   1.2593694e+00
   1.8500000e-01   6.1109433e-01  -1.0924650e+00   4.2484751e-01   5.0071314e-01  -6.3727127e-01   1.9725063e-01
   1.8666667e-01   6.1985055e-01  -6.3727127e-01  -6.3727127e-01   1.2138500e-01  -4.0967438e-01  -3.3380876e-01
   1.8833333e-01   6.2835734e-01  -1.0621188e-01   1.2138500e-01  -7.8900252e-01   1.9421600e+00   1.7145632e+00
   1.9000000e-01   6.3670894e-01   3.4898188e-01   8.0417564e-01  -5.6140564e-01   1.7145632e+00   1.7145632e+00
   1.9166667e-01   6.4490858e-01  -1.0621188e-01   1.0317725e+00   1.0317725e+00   1.2138500e-01  -4.8554001e-01
   1.9333333e-01   6.5296081e-01   5.0071314e-01  -5.6140564e-01   1.2138500e-01  -1.4717932e+00  -1.9269869e+00
   1.9500000e-01   6.6087128e-01  -1.0621188e-01  -1.2441963e+00   3.4898188e-01  -1.0621188e-01  -1.2441963e+00
   1.9666667e-01   6.6864668e-01  -3.0346251e-02  -1.8207750e-01   5.0071314e-01   8.8004127e-01  -3.3380876e-01
   1.9833333e-01   6.7629461e-01   1.0317725e+00  -3.0649713e+00   3.4898188e-01   2.1697569e+00  -3.0346251e-02
   2.0000000e-01   6.8382346e-01   1.6386975e+00  -4.5064182e+00  -4.0967438e-01   4.2181289e+00   1.4111007e+00
   2.0166667e-01   6.9124223e-01   1.4869663e+00   3.5353382e+00  -4.0967438e-01   1.9421600e+00   1.3352350e+00
   2.0333333e-01   6.9856044e-01  -3.0346251e-02   3.8388007e+00  -1.0165994e+00  -2.8373744e+00  -2.5794313e-01
   2.0500000e-01   7.0578794e-01  -2.6856432e+00   5.7657876e-01  -7.1313689e-01  -5.4926714e+00  -3.3380876e-01
   2.0666667e-01   7.1293474e-01  -1.6993900e+00  -3.0346251e-02   1.2138500e-01  -3.5201651e+00   1.7904288e+00
   2.0833333e-01   7.2001089e-01  -1.8207750e-01  -3.0346251e-02  -5.6140564e-01  -1.2441963e+00   1.0317725e+00
   2.1000000e-01   7.2702623e-01  -1.0165994e+00   7.2831002e-01  -3.3380876e-01  -7.8900252e-01  -1.3200619e+00
   2.1166667e-01   7.3399025e-01   8.8004127e-01   8.0417564e-01   3.4898188e-01   1.6386975e+00   3.4898188e-01
   2.1333333e-01   7.4091183e-01  -3.3380876e-01   1.4869663e+00   2.7311626e-01   3.0042788e+00  -1.1683307e+00
   2.1500000e-01   7.4779911e-01   1.1835038e+00  -1.8207750e-01   6.5244439e-01   3.0801444e+00  -1.0621188e-01
   2.1666667e-01   7.5465917e-01   1.1835038e+00   6.5244439e-01   1.5628319e+00   1.1835038e+00   1.0317725e+00
   2.1833333e-01   7.6149792e-01   1.2138500e-01   5.7657876e-01   1.4111007e+00  -1.0165994e+00  -1.7752557e+00
   2.2000000e-01   7.6831974e-01   9.5590690e-01  -9.4073377e-01   2.7311626e-01  -3.1408369e+00  -2.8373744e+00
   2.2166667e-01   7.7512739e-01  -1.0621188e-01  -9.4073377e-01  -7.8900252e-01  -1.5476588e+00  -8.6486815e-01
   2.2333333e-01   7.8177620e-01  -2.5794313e-01  -7.8900252e-01  -2.5794313e-01  -7.1313689e-01   1.3352350e+00
   2.2500000e-01   7.8843192e-01   1.2138500e-01  -1.8511213e+00  -2.5794313e-01   2.7311626e-01   1.1076382e+00
   2.2666667e-01   7.9509214e-01  -1.8511213e+00   4.2484751e-01   2.7311626e-01   2.9284132e+00   1.2593694e+00
   2.2833333e-01   8.0175112e-01   5.0071314e-01   4.5519376e-02  -3.3380876e-01   3.8388007e+00   1.0317725e+00
   2.3000000e-01   8.0839976e-01   5.0071314e-01  -4.0967438e-01  -4.8554001e-01   1.4111007e+00  -1.0621188e-01
   2.3166667e-01   8.1502545e-01  -4.0967438e-01   1.2138500e-01  -5.6140564e-01  -1.0165994e+00  -6.3727127e-01
   2.3333333e-01   8.2161210e-01  -9.4073377e-01  -1.4717932e+00  -5.6140564e-01  -2.9891057e+00  -1.0621188e-01
   2.3500000e-01   8.2814007e-01  -1.6993900e+00  -7.8900252e-01  -3.0346251e-02  -1.3200619e+00   1.9725063e-01
   2.3666667e-01   8.3458630e-01   3.4898188e-01   8.0417564e-01   8.0417564e-01  -1.8207750e-01   9.5590690e-01
   2.3833333e-01   8.4092439e-01   4.5519376e-02  -4.8554001e-01   1.9725063e-01  -3.3380876e-01  -8.6486815e-01
   2.4000000e-01   8.4712473e-01  -2.5794313e-01  -2.6856432e+00   1.2138500e-01   3.4898188e-01  -1.2441963e+00
   2.4166667e-01   8.5315468e-01  -7.8900252e-01  -3.5201651e+00   2.7311626e-01  -1.0924650e+00  -1.7752557e+00
   2.4333333e-01   8.5897884e-01   3.4898188e-01   1.2593694e+00   2.7311626e-01   5.0071314e-01  -7.1313689e-01
   2.4500000e-01   8.6455929e-01   1.9421600e+00   4.7491882e+00   4.2484751e-01   2.1697569e+00  -3.3380876e-01
   2.4666667e-01   8.6985587e-01   1.3352350e+00   2.7008163e+00   1.9725063e-01   1.1835038e+00  -1.0621188e-01
   2.4833333e-01   8.7482659e-01  -1.0621188e-01   4.2484751e-01  -9.4073377e-01  -1.8511213e+00   2.4732194e+00
   2.5000000e-01   8.7942794e-01   1.2593694e+00   7.2831002e-01  -7.8900252e-01  -1.9269869e+00   1.1835038e+00
   2.5166667e-01   8.8361536e-01   4.2484751e-01   1.4869663e+00  -1.2441963e+00  -1.3200619e+00  -4.8554001e-01
   2.5333333e-01   8.8734357e-01  -5.6140564e-01  -5.6140564e-01   4.5519376e-02   1.1076382e+00  -7.1313689e-01
   2.5500000e-01   8.9056716e-01   2.7311626e-01  -1.0165994e+00   1.2593694e+00   2.5490851e+00   4.5519376e-02
   2.5666667e-01   8.9324094e-01   1.0317725e+00   8.8004127e-01   7.2831002e-01   2.7311626e-01  -6.3727127e-01
   2.5833333e-01   8.9523542e-01   4.2484751e-01  -1.6235244e+00  -3.0346251e-02  -1.1683307e+00  -1.4717932e+00
   2.6000000e-01   8.9654513e-01  -5.6140564e-01  -2.9891057e+00  -6.3727127e-01  -2.4580463e+00  -1.0621188e-01
   2.6166667e-01   8.9719816e-01  -5.6140564e-01   1.0317725e+00   1.9725063e-01  -5.6140564e-01   4.2484751e-01
   2.6333333e-01   8.9715602e-01  -1.6235244e+00   2.7766819e+00   7.2831002e-01  -3.3380876e-01   4.5519376e-02
   2.6500000e-01   8.9638222e-01  -1.9269869e+00   1.8662944e+00   1.2138500e-01  -5.6140564e-01  -1.0621188e-01
   2.6666667e-01   8.9484275e-01  -4.0967438e-01  -1.0621188e-01   3.4898188e-01  -3.0346251e-02  -1.0621188e-01
   2.6833333e-01   8.9250664e-01   8.8004127e-01  -5.6140564e-01   2.7311626e-01   1.2138500e-01  -3.0346251e-02
   2.7000000e-01   8.8934650e-01  -2.5794313e-01   1.2138500e-01  -7.8900252e-01   1.7145632e+00   1.5628319e+00
   2.7166667e-01   8.8533891e-01   3.4898188e-01  -1.2441963e+00   2.7311626e-01   1.5628319e+00   1.0317725e+00
   2.7333333e-01   8.8046498e-01   1.2138500e-01  -2.4580463e+00   1.2138500e-01   7.2831002e-01   1.0317725e+00
   2.7500000e-01   8.7471076e-01  -8.6486815e-01  -1.0924650e+00  -1.0621188e-01  -8.6486815e-01  -1.8207750e-01
   2.7666667e-01   8.6806755e-01  -3.0346251e-02   1.2593694e+00  -6.3727127e-01  -4.0967438e-01   2.7311626e-01
   2.7833333e-01   8.6053229e-01  -4.8554001e-01   2.7311626e-01  -5.6140564e-01   1.3352350e+00  -1.8207750e-01
   2.8000000e-01   8.5210774e-01  -7.1313689e-01  -4.8554001e-01  -3.0346251e-02   1.1835038e+00   8.0417564e-01
   2.8166667e-01   8.4280271e-01  -2.5794313e-01  -1.6235244e+00  -7.1313689e-01  -5.6140564e-01   2.7311626e-01
   2.8333333e-01   8.3263215e-01   2.7311626e-01   7.2831002e-01  -3.3380876e-01  -6.3727127e-01  -1.6235244e+00
   2.8500000e-01   8.2161717e-01   1.1076382e+00   4.2484751e-01   3.4898188e-01   7.2831002e-01  -4.8554001e-01
   2.8666667e-01   8.0978500e-01   3.4898188e-01   1.4869663e+00   7.2831002e-01   6.5244439e-01  -1.0924650e+00
   2.8833333e-01   7.9716881e-01   2.7311626e-01  -2.5794313e-01   5.7657876e-01  -1.2441963e+00  -2.0787182e+00
   2.9000000e-01   7.8380755e-01  -3.3380876e-01  -2.6856432e+00  -4.8554001e-01  -1.6235244e+00  -3.0346251e-02
   2.9166667e-01   7.6974559e-01  -3.3380876e-01   6.5244439e-01   1.9725063e-01  -1.3959275e+00   1.4111007e+00
   2.9333333e-01   7.5500913e-01   8.0417564e-01   2.0938913e+00  -1.0621188e-01  -1.6235244e+00   4.5519376e-02
   2.9500000e-01   7.3954425e-01  -2.5794313e-01   1.9421600e+00   5.7657876e-01  -4.8554001e-01   7.2831002e-01
   2.9666667e-01   7.2355625e-01  -1.0621188e-01   1.1835038e+00   7.2831002e-01   1.1835038e+00   5.0071314e-01
   2.9833333e-01   7.0710838e-01  -2.5794313e-01  -7.8900252e-01   1.9725063e-01   1.1076382e+00   1.9725063e-01
   3.0000000e-01   6.9026623e-01  -3.3380876e-01  -8.6486815e-01  -1.0621188e-01   1.9725063e-01  -5.6140564e-01
   3.0166667e-01   6.7309706e-01  -4.8554001e-01   1.7145632e+00  -2.5794313e-01  -2.5794313e-01   8.8004127e-01
   3.0333333e-01   6.5566916e-01   3.4898188e-01  -3.3380876e-01  -4.0967438e-01  -9.4073377e-01   4.5519376e-02
   3.0500000e-01   6.3805114e-01  -3.3380876e-01  -2.0028525e+00   4.5519376e-02   1.2593694e+00   2.7311626e-01
   3.0666667e-01   6.2031124e-01   8.8004127e-01  -2.5794313e-01   7.2831002e-01   2.3973538e+00   5.0071314e-01
   3.0833333e-01   6.0251669e-01   5.0071314e-01   2.7311626e-01   4.2484751e-01   1.3352350e+00  -1.6993900e+00
   3.1000000e-01   5.8473295e-01  -3.3380876e-01   2.7311626e-01  -1.8207750e-01  -7.1313689e-01  -1.5476588e+00
   3.1166667e-01   5.6702312e-01  -7.1313689e-01   7.2831002e-01  -3.0346251e-02  -1.6993900e+00  -1.0924650e+00
   3.1333333e-01   5.4944727e-01  -1.6235244e+00   8.8004127e-01  -1.8207750e-01  -3.3380876e-01   9.5590690e-01
   3.1500000e-01   5.3206189e-01  -1.0924650e+00   3.4898188e-01  -4.0967438e-01  -3.0346251e-02   2.7311626e-01
   3.1666667e-01   5.1491932e-01  -3.0346251e-02   1.0317725e+00   5.7657876e-01   1.3352350e+00   5.0071314e-01
   3.1833333e-01   4.9806730e-01   8.0417564e-01   1.1076382e+00   2.7311626e-01   1.4111007e+00   4.2484751e-01
   3.2000000e-01   4.8154848e-01   7.2831002e-01   3.4898188e-01  -4.0967438e-01   5.7657876e-01   1.4111007e+00
   3.2166667e-01   4.6540014e-01   3.4898188e-01  -1.0165994e+00  -5.6140564e-01   1.2138500e-01   1.2138500e-01
   3.2333333e-01   4.4965388e-01  -1.0924650e+00  -1.5476588e+00  -4.0967438e-01   1.2138500e-01  -1.5476588e+00
   3.2500000e-01   4.3433541e-01  -9.4073377e-01  -7.8900252e-01   3.4898188e-01   1.1835038e+00   4.2484751e-01
   3.2666667e-01   4.1946449e-01  -1.3200619e+00  -1.7752557e+00  -5.6140564e-01  -1.0924650e+00  -5.6140564e-01
   3.2833333e-01   4.0505480e-01  -1.4717932e+00  -1.3959275e+00  -4.0967438e-01  -3.2167026e+00  -3.3684338e+00
   3.3000000e-01   3.9096631e-01   7.2831002e-01  -1.0621188e-01  -3.0346251e-02  -1.2441963e+00   1.5628319e+00
   3.3166667e-01   3.7729137e-01   2.7311626e-01  -1.8511213e+00   4.5519376e-02  -1.4717932e+00   1.1076382e+00
   3.3333333e-01   3.6408865e-01   5.7657876e-01  -6.3727127e-01   5.0071314e-01   1.4111007e+00   1.4111007e+00
   3.3500000e-01   3.5135246e-01   8.0417564e-01   2.7311626e-01  -3.0346251e-02   5.0071314e-01  -4.8554001e-01
   3.3666667e-01   3.3907219e-01  -2.5794313e-01   8.0417564e-01  -1.0621188e-01  -4.8554001e-01  -1.9269869e+00
   3.3833333e-01   3.2723282e-01  -7.1313689e-01   2.7008163e+00   5.7657876e-01  -1.8207750e-01  -1.0621188e-01
   3.4000000e-01   3.1581533e-01   7.2831002e-01   2.0938913e+00   3.4898188e-01   5.7657876e-01   1.4111007e+00
   3.4166667e-01   3.0479731e-01   1.0317725e+00   2.8525476e+00   4.5519376e-02  -3.0346251e-02   1.6386975e+00
   3.4333333e-01   2.9415352e-01   1.7145632e+00   1.7904288e+00  -3.3380876e-01   1.0317725e+00   2.7311626e-01
   3.4500000e-01   2.8385645e-01   1.7145632e+00   3.4898188e-01   1.2138500e-01   1.4111007e+00   6.5244439e-01
   3.4666667e-01   2.7387703e-01  -2.5794313e-01  -1.7752557e+00  -3.0346251e-02  -4.0967438e-01  -2.0787182e+00
   3.4833333e-01   2.6418516e-01  -9.4073377e-01  -2.6097776e+00   5.0071314e-01  -2.1545838e+00  -1.4717932e+00
   3.5000000e-01   2.5475042e-01  -5.6140564e-01  -3.0346251e-02   2.7311626e-01   1.0317725e+00   2.0938913e+00
   3.5166667e-01   2.4554259e-01   3.4898188e-01  -1.0621188e-01  -3.3380876e-01   2.7311626e-01  -7.8900252e-01
   3.5333333e-01   2.3653232e-01   4.5519376e-02  -1.0165994e+00  -1.8207750e-01  -2.5794313e-01  -2.5794313e-01
   3.5500000e-01   2.2769157e-01  -1.6993900e+00  -1.0924650e+00  -3.3380876e-01   2.7311626e-01   9.5590690e-01
   3.5666667e-01   2.1899421e-01  -2.5794313e-01   1.4111007e+00   4.5519376e-02   7.2831002e-01   1.3352350e+00
   3.5833333e-01   2.1041641e-01  -3.3380876e-01   1.7145632e+00   1.9725063e-01  -7.8900252e-01  -9.4073377e-01
   3.6000000e-01   2.0193705e-01  -8.6486815e-01  -2.5794313e-01   1.9725063e-01   5.0071314e-01  -1.4717932e+00
   3.6166667e-01   1.9353808e-01  -3.3380876e-01  -1.6235244e+00   4.5519376e-02   7.2831002e-01  -3.0346251e-02
   3.6333333e-01   1.8520474e-01   2.7311626e-01  -1.6993900e+00   1.2138500e-01  -1.4717932e+00  -8.6486815e-01
   3.6500000e-01   1.7685966e-01  -3.0346251e-02   4.2484751e-01   1.2138500e-01   6.5244439e-01  -2.1545838e+00
   3.6666667e-01   1.6839361e-01   9.5590690e-01   4.2484751e-01  -1.8207750e-01   5.0071314e-01  -1.8207750e-01
   3.6833333e-01   1.5996970e-01   8.8004127e-01  -1.8511213e+00   1.9725063e-01  -6.3727127e-01   2.7311626e-01
   3.7000000e-01   1.5159177e-01   9.5590690e-01  -3.5960307e+00  -1.0621188e-01   1.2138500e-01   1.3352350e+00
   3.7166667e-01   1.4326751e-01   1.7904288e+00   4.2484751e-01  -1.8207750e-01   8.0417564e-01   1.4111007e+00
   3.7333333e-01   1.3500833e-01   3.0042788e+00   2.7766819e+00   1.9725063e-01  -1.2441963e+00   1.0317725e+00
   3.7500000e-01   1.2682903e-01   2.5490851e+00   2.8525476e+00   4.5519376e-02  -1.8207750e-01   8.0417564e-01
   3.7666667e-01   1.1874762e-01   2.3973538e+00   2.7008163e+00  -1.0165994e+00  -5.6140564e-01  -7.1313689e-01
   3.7833333e-01   1.1078486e-01   1.4869663e+00   4.2484751e-01  -7.8900252e-01  -1.4717932e+00  -2.9891057e+00
   3.8000000e-01   1.0296391e-01   5.7657876e-01   1.2138500e-01   4.2484751e-01   1.7145632e+00   3.4898188e-01
   3.8166667e-01   9.5309812e-02   1.9725063e-01  -3.3380876e-01   1.2138500e-01   1.7904288e+00   3.4898188e-01
   3.8333333e-01   8.7849032e-02  -1.8207750e-01   7.2831002e-01   4.2484751e-01   3.4898188e-01   2.0180257e+00
   3.8500000e-01   8.0608901e-02  -1.5476588e+00   2.7311626e-01   4.2484751e-01   1.7145632e+00   2.7766819e+00
   3.8666667e-01   7.3617068e-02  -2.3821807e+00  -1.2441963e+00   1.2138500e-01  -1.3200619e+00  -1.5476588e+00
   3.8833333e-01   6.6900939e-02  -1.0924650e+00  -1.0621188e-01   3.4898188e-01  -8.6486815e-01  -7.1313689e-01
   3.9000000e-01   6.0487117e-02  -1.7752557e+00   2.7311626e-01  -2.5794313e-01  -1.0924650e+00  -1.8511213e+00
   3.9166667e-01   5.4400855e-02  -1.0165994e+00   8.8004127e-01   1.9725063e-01  -4.8554001e-01   3.4898188e-01
   3.9333333e-01   4.8665524e-02  -1.3200619e+00   7.2831002e-01   5.0071314e-01   5.7657876e-01   1.7904288e+00
   3.9500000e-01   4.3302126e-02  -2.6097776e+00  -7.8900252e-01  -1.8207750e-01  -7.8900252e-01   4.2484751e-01
   3.9666667e-01   3.8328840e-02  -2.2304494e+00  -2.2304494e+00  -1.8207750e-01  -9.4073377e-01  -7.8900252e-01
   3.9833333e-01   3.3760620e-02  -1.3959275e+00  -1.6235244e+00   6.5244439e-01   1.0317725e+00  -1.0621188e-01
   4.0000000e-01   2.9608857e-02  -9.4073377e-01  -3.3380876e-01   1.9725063e-01   2.2456226e+00   1.1835038e+00
   4.0166667e-01   2.5670472e-02  -6.3727127e-01  -6.3727127e-01  -1.8207750e-01   1.9725063e-01  -1.0621188e-01
   4.0333333e-01   2.2120005e-02   5.0071314e-01  -1.0165994e+00   8.8004127e-01  -6.3727127e-01   1.9421600e+00
   4.0500000e-01   1.8995567e-02  -3.3380876e-01  -2.3063151e+00   1.9725063e-01  -1.0165994e+00  -1.8207750e-01
   4.0666667e-01   1.6296783e-02  -6.3727127e-01  -9.4073377e-01   3.4898188e-01  -1.0165994e+00  -1.5476588e+00
   4.0833333e-01   1.4019358e-02  -7.8900252e-01  -2.5794313e-01  -1.8207750e-01  -1.4717932e+00  -1.3200619e+00
   4.1000000e-01   1.2155125e-02   4.5519376e-02   1.6386975e+00  -1.8207750e-01  -2.5794313e-01  -6.3727127e-01
   4.1166667e-01   1.0692165e-02   1.1076382e+00   1.9421600e+00  -1.8207750e-01   1.0317725e+00   5.7657876e-01
   4.1333333e-01   9.6149695e-03   1.2138500e-01   2.0180257e+00  -2.5794313e-01   1.9725063e-01   5.0071314e-01
   4.1500000e-01   8.9046661e-03  -1.8207750e-01   2.3973538e+00  -4.8554001e-01  -3.3380876e-01  -1.0621188e-01
   4.1666667e-01   8.5392886e-03   5.7657876e-01   1.7145632e+00   5.0071314e-01  -4.0967438e-01  -2.1545838e+00
   4.1833333e-01   8.4940854e-03   1.1835038e+00   1.9421600e+00   7.2831002e-01  -4.8554001e-01  -2.0028525e+00
   4.2000000e-01   8.7418657e-03   1.4111007e+00   2.3214882e+00   4.2484751e-01   3.4898188e-01   3.4898188e-01
   4.2166667e-01   9.2533734e-03   6.5244439e-01   6.5244439e-01   1.2138500e-01   9.5590690e-01   5.0071314e-01
   4.2333333e-01   9.9976835e-03   1.2138500e-01  -1.0924650e+00  -4.8554001e-01   1.1835038e+00   8.8004127e-01
   4.2500000e-01   1.0942613e-02  -4.8554001e-01  -3.2925682e+00   1.9725063e-01   1.7145632e+00   2.0938913e+00
   4.2666667e-01   1.2055143e-02  -1.4717932e+00  -3.7477620e+00   1.9725063e-01  -1.4717932e+00   1.6386975e+00
   4.2833333e-01   1.3301838e-02  -3.3380876e-01  -2.1545838e+00  -3.3380876e-01  -2.3063151e+00   1.2138500e-01
   4.3000000e-01   1.4649269e-02   2.3973538e+00   1.2138500e-01  -5.6140564e-01  -8.6486815e-01   4.2484751e-01
   4.3166667e-01   1.6064423e-02   1.4869663e+00   5.7657876e-01  -3.3380876e-01  -1.3200619e+00  -1.0924650e+00
   4.3333333e-01   1.7515097e-02   2.7311626e-01   3.4898188e-01   3.4898188e-01  -2.5794313e-01  -1.6235244e+00
   4.3500000e-01   1.8970275e-02  -9.4073377e-01   5.0071314e-01   5.7657876e-01   1.2593694e+00   1.1835038e+00
   4.3666667e-01   2.0308764e-02  -2.5794313e-01   1.4111007e+00  -3.0346251e-02   1.1076382e+00   1.2138500e-01
   4.3833333e-01   2.1467993e-02   1.2593694e+00   8.0417564e-01   3.4898188e-01   1.2593694e+00   4.5519376e-02
   4.4000000e-01   2.2545995e-02  -1.5476588e+00  -1.5476588e+00  -6.3727127e-01   2.7311626e-01   1.3352350e+00
   4.4166667e-01   2.3523651e-02   5.0071314e-01  -1.4717932e+00   1.9725063e-01   2.7311626e-01   5.0071314e-01
   4.4333333e-01   2.4384778e-02   5.0071314e-01  -1.1683307e+00   1.2138500e-01   1.6386975e+00   9.5590690e-01
   4.4500000e-01   2.5116274e-02  -7.8900252e-01   1.2138500e-01   4.2484751e-01   5.0071314e-01   1.2593694e+00
   4.4666667e-01   2.5708198e-02   9.5590690e-01  -3.3380876e-01   1.2138500e-01   1.0317725e+00   9.5590690e-01
   4.4833333e-01   2.6153819e-02   9.5590690e-01   5.7657876e-01  -3.0346251e-02  -7.8900252e-01  -7.8900252e-01
   4.5000000e-01   2.6449579e-02   1.0317725e+00  -5.6140564e-01  -3.0346251e-02  -1.1683307e+00  -1.0924650e+00
   4.5166667e-01   1.3199372e-02   2.7311626e-01   1.1076382e+00   1.9725063e-01  -1.3200619e+00  -1.4717932e+00
   4.5333333e-01   1.2696759e-02   5.0071314e-01   1.1076382e+00   1.9725063e-01  -6.3727127e-01  -1.8511213e+00
   4.5500000e-01   1.2096472e-02  -1.0621188e-01   3.4898188e-01   1.2138500e-01   5.7657876e-01  -1.0165994e+00
   4.5666667e-01   1.1400419e-02  -1.0621188e-01   8.8004127e-01  -1.0621188e-01   1.9725063e-01  -5.6140564e-01
   4.5833333e-01   1.0612656e-02  -1.0165994e+00  -1.0621188e-01   3.4898188e-01  -1.6993900e+00   4.2484751e-01
   4.6000000e-01   9.7393511e-03  -1.6235244e+00  -7.1313689e-01   1.2138500e-01  -2.2304494e+00   1.0317725e+00
   4.6166667e-01   8.7887077e-03  -7.8900252e-01   1.9421600e+00   8.0417564e-01   1.7904288e+00  -6.3727127e-01
   4.6333333e-01   7.7708341e-03  -2.5794313e-01   2.4732194e+00   1.9725063e-01   3.0042788e+00  -6.3727127e-01
   4.6500000e-01   6.6975773e-03  -2.5794313e-01  -1.1683307e+00   1.2138500e-01   1.4869663e+00  -7.1313689e-01
   4.6666667e-01   5.5823156e-03   1.9725063e-01  -1.4717932e+00   3.4898188e-01  -5.6140564e-01  -9.4073377e-01
   4.6833333e-01   4.4397146e-03   1.1835038e+00  -4.8554001e-01  -1.0621188e-01  -3.0346251e-02  -4.0967438e-01
   4.7000000e-01   3.2854515e-03  -4.0967438e-01  -1.5476588e+00  -1.3959275e+00  -5.6140564e-01   2.0938913e+00
   4.7166667e-01   2.1359122e-03   5.7657876e-01   1.1835038e+00  -1.8207750e-01   1.2138500e-01   2.8525476e+00
   4.7333333e-01   9.9019362e-04   2.7311626e-01  -7.1313689e-01  -3.3380876e-01  -6.3727127e-01   1.3352350e+00
   4.7500000e-01  -2.1658053e-04   1.3352350e+00  -2.4580463e+00   3.4898188e-01   1.1076382e+00   1.7145632e+00
   4.7666667e-01  -1.3557590e-03  -1.3200619e+00  -1.0165994e+00   1.2138500e-01  -1.1683307e+00   8.0417564e-01
   4.7833333e-01  -2.4103041e-03  -1.2441963e+00   1.6386975e+00   6.5244439e-01  -4.8554001e-01  -1.5476588e+00
   4.8000000e-01  -3.3646097e-03   5.0071314e-01   1.4111007e+00   4.2484751e-01   9.5590690e-01  -1.3200619e+00
   4.8166667e-01  -4.2048059e-03   8.8004127e-01   1.7904288e+00   4.5519376e-02   1.4869663e+00  -7.8900252e-01
   4.8333333e-01  -4.9190357e-03  -1.0924650e+00   1.1835038e+00   1.1076382e+00   9.5590690e-01  -1.0924650e+00
   4.8500000e-01  -5.4976982e-03  -1.0924650e+00   9.5590690e-01   4.5519376e-02  -9.4073377e-01   5.7657876e-01
   4.8666667e-01  -5.9336537e-03  -7.8900252e-01   6.5244439e-01  -5.6140564e-01  -4.0512245e+00   1.1076382e+00
   4.8833333e-01  -6.2223863e-03  -1.5476588e+00  -1.3200619e+00   4.2484751e-01  -3.1408369e+00  -1.7752557e+00
   4.9000000e-01  -6.3621225e-03   1.2138500e-01   7.2831002e-01   5.0071314e-01  -6.3727127e-01  -1.9269869e+00
   4.9166667e-01  -6.3538983e-03  -1.6235244e+00  -1.8207750e-01  -2.5794313e-01  -2.0028525e+00  -3.8994932e+00
   4.9333333e-01  -6.2015776e-03   1.7904288e+00  -1.0924650e+00   1.2138500e-01   6.5244439e-01  -7.8900252e-01
   4.9500000e-01  -5.9118168e-03   8.8004127e-01   6.5244439e-01  -4.8554001e-01   6.2665008e+00   7.2831002e-01
   4.9666667e-01  -5.4939750e-03   2.0180257e+00   9.5590690e-01  -1.8207750e-01   8.8459321e+00   2.0180257e+00
   4.9833333e-01  -4.9599707e-03  -3.0346251e-02   5.7657876e-01  -4.8554001e-01   1.7145632e+00   3.4594726e+00
   5.0000000e-01  -4.3240850e-03  -1.5476588e+00  -4.0967438e-01  -7.8900252e-01  -6.4789245e+00   4.1422632e+00
   5.0166667e-01  -3.6027120e-03  -1.2441963e+00  -4.0967438e-01   4.2484751e-01  -3.3684338e+00  -5.6140564e-01
   5.0333333e-01  -2.8140593e-03   7.2831002e-01  -1.4717932e+00   4.2484751e-01  -1.4717932e+00  -2.7615088e+00
   5.0500000e-01  -1.9778023e-03  -2.5794313e-01  -2.8373744e+00  -1.8207750e-01  -1.3200619e+00  -1.8511213e+00
   5.0666667e-01  -1.1146936e-03  -1.3200619e+00  -1.2441963e+00   1.2138500e-01  -1.3200619e+00  -2.3821807e+00
   5.0833333e-01  -2.4613561e-04   8.8004127e-01   1.9725063e-01   5.0071314e-01  -1.0621188e-01  -1.0165994e+00
   5.1000000e-01   5.0549265e-04   5.0071314e-01   8.0417564e-01  -3.0346251e-02   5.0071314e-01   1.0317725e+00
   5.1166667e-01   1.1935806e-03   8.0417564e-01  -4.0967438e-01   5.0071314e-01   1.4869663e+00   2.0938913e+00
   5.1333333e-01   1.8416512e-03   9.5590690e-01  -5.6140564e-01  -6.3727127e-01   1.4111007e+00   1.6386975e+00
   5.1500000e-01   2.4314501e-03   1.9725063e-01   1.0317725e+00  -7.8900252e-01   3.6870695e+00   1.1076382e+00
   5.1666667e-01   2.9460032e-03   4.2484751e-01   1.0317725e+00  -7.8900252e-01   4.0663976e+00   1.7145632e+00
   5.1833333e-01   3.3701828e-03  -1.8207750e-01  -5.6140564e-01  -1.0621188e-01   1.1076382e+00   4.2939945e+00
   5.2000000e-01   3.6912735e-03  -1.5476588e+00  -2.5794313e-01  -1.0621188e-01  -5.0374776e+00   8.8004127e-01
   5.2166667e-01   3.8995242e-03  -1.0621188e-01   1.4869663e+00   5.0071314e-01  -2.6856432e+00  -3.5960307e+00
   5.2333333e-01   3.9886753e-03   4.5519376e-02   5.7657876e-01   9.5590690e-01  -2.5794313e-01  -2.0787182e+00
   5.2500000e-01   3.9564490e-03  -1.3959275e+00   1.0317725e+00   1.9725063e-01  -1.0621188e-01  -2.3821807e+00
   5.2666667e-01   3.8049929e-03  -8.6486815e-01  -1.8207750e-01   7.2831002e-01  -6.3727127e-01  -1.8511213e+00
   5.2833333e-01   3.5412640e-03   8.0417564e-01  -1.0165994e+00   8.8004127e-01  -1.8207750e-01  -7.1313689e-01
   5.3000000e-01   3.1773451e-03   8.8004127e-01   2.1697569e+00   4.2484751e-01   8.8004127e-01   4.5519376e-02
   5.3166667e-01   2.7306839e-03   1.4111007e+00   5.7657876e-01  -1.0924650e+00   1.2593694e+00   3.4898188e-01
   5.3333333e-01   2.2242467e-03   2.7311626e-01   1.2138500e-01  -9.4073377e-01   6.5244439e-01   1.9725063e-01
   5.3500000e-01   1.6865818e-03  -6.3727127e-01   5.7657876e-01  -5.6140564e-01   2.7311626e-01   8.0417564e-01
   5.3666667e-01   1.1517861e-03  -3.3380876e-01   1.3352350e+00  -3.3380876e-01   2.7311626e-01   1.3352350e+00
   5.3833333e-01   6.5937247e-04  -5.6140564e-01  -7.1313689e-01  -6.3727127e-01  -2.5794313e-01   1.7145632e+00
   5.4000000e-01   2.5403716e-04   8.8004127e-01   4.5519376e-02  -1.8207750e-01   1.9725063e-01   6.5244439e-01
   5.4166667e-01  -1.4673936e-05   8.8004127e-01   7.2831002e-01   1.4869663e+00   1.9725063e-01  -7.8900252e-01
   5.4333333e-01  -9.2796798e-05   1.2138500e-01  -1.7752557e+00   4.2484751e-01  -8.6486815e-01  -7.8900252e-01
   5.4500000e-01   3.0888282e-05   4.2484751e-01   4.5519376e-02   4.5519376e-02  -4.0967438e-01   1.9725063e-01
   5.4666667e-01   3.5972739e-04  -1.9269869e+00   2.7311626e-01  -8.6486815e-01   7.2831002e-01   1.7904288e+00
   5.4833333e-01   1.0821958e-03  -8.6486815e-01   1.9725063e-01  -1.4717932e+00   3.4898188e-01  -3.0346251e-02
   5.5000000e-01   2.2650786e-03  -3.3380876e-01  -3.3380876e-01  -3.3380876e-01  -1.3200619e+00  -7.1313689e-01
   5.5166667e-01   3.9754514e-03   8.8004127e-01  -3.3380876e-01   1.9725063e-01  -2.3821807e+00  -3.3380876e-01
   5.5333333e-01   6.2798496e-03   1.4111007e+00  -1.0165994e+00   1.4869663e+00   7.2831002e-01  -7.8900252e-01
   5.5500000e-01   9.2434153e-03   1.2138500e-01  -1.6993900e+00   1.1835038e+00   5.0071314e-01  -1.8511213e+00
   5.5666667e-01   1.2929031e-02  -3.0346251e-02  -3.8236276e+00   4.2484751e-01  -2.5794313e-01   1.9725063e-01
   5.5833333e-01   1.7396457e-02  -1.6235244e+00  -1.9269869e+00  -3.0346251e-02  -6.3727127e-01   5.7657876e-01
   5.6000000e-01   2.2701471e-02   9.5590690e-01   3.4594726e+00  -4.8554001e-01  -5.6140564e-01   2.7311626e-01
   5.6166667e-01   2.8895042e-02   1.1835038e+00   3.5353382e+00   4.5519376e-02   8.0417564e-01   4.2484751e-01
   5.6333333e-01   3.6022531e-02  -1.4717932e+00   9.5590690e-01  -1.0165994e+00   1.4869663e+00   1.1835038e+00
   5.6500000e-01   4.4122940e-02  -7.1313689e-01   5.0071314e-01   3.4898188e-01   1.8662944e+00   5.7657876e-01
   5.6666667e-01   5.3228220e-02   1.9725063e-01  -1.0165994e+00  -3.0346251e-02  -1.0621188e-01  -1.4717932e+00
   5.6833333e-01   6.3362650e-02   1.2138500e-01   3.4898188e-01   2.7311626e-01  -1.0924650e+00  -8.6486815e-01
   5.7000000e-01   7.4542290e-02   1.4111007e+00  -2.2304494e+00  -3.3380876e-01   4.2484751e-01   1.9725063e-01
   5.7166667e-01   8.6774528e-02   1.6386975e+00  -2.4580463e+00  -1.8207750e-01   1.0317725e+00   5.7657876e-01
   5.7333333e-01   1.0005773e-01   5.0071314e-01  -3.0346251e-02  -3.3380876e-01   3.4898188e-01   2.7311626e-01
   5.7500000e-01   1.1438099e-01  -1.0165994e+00   2.5490851e+00  -1.8207750e-01  -8.6486815e-01  -2.2304494e+00
   5.7666667e-01   1.2972395e-01  -5.6140564e-01   1.4869663e+00  -3.0346251e-02  -4.0967438e-01   4.5519376e-02
   5.7833333e-01   1.4605687e-01  -1.0924650e+00   4.2484751e-01   1.2138500e-01  -2.5794313e-01   1.7145632e+00
   5.8000000e-01   1.8141367e-01  -4.0967438e-01  -1.8207750e-01   4.2484751e-01  -1.8207750e-01  -3.3380876e-01
   5.8166667e-01   2.0032901e-01  -1.0924650e+00   8.0417564e-01   7.2831002e-01   8.8004127e-01   8.0417564e-01
   5.8333333e-01   2.2004260e-01   3.4898188e-01  -7.1313689e-01  -1.0621188e-01  -2.5794313e-01   2.3214882e+00
   5.8500000e-01   2.4048199e-01   7.2831002e-01   4.5519376e-02  -4.8554001e-01  -1.0621188e-01   2.7311626e-01
   5.8666667e-01   2.6156707e-01   1.3352350e+00  -1.2441963e+00   1.1076382e+00   1.5628319e+00  -3.3380876e-01
   5.8833333e-01   2.8321095e-01   5.0071314e-01   3.4898188e-01   2.7311626e-01  -3.0346251e-02  -6.3727127e-01
   5.9000000e-01   3.0532080e-01   2.7311626e-01   1.2593694e+00   7.2831002e-01  -1.2441963e+00  -8.6486815e-01
   5.9166667e-01   3.2779893e-01   1.2138500e-01  -7.8900252e-01   4.2484751e-01  -1.6235244e+00  -7.1313689e-01
   5.9333333e-01   3.5054388e-01  -3.3380876e-01   7.2831002e-01   1.9725063e-01  -7.1313689e-01   6.5244439e-01
   5.9500000e-01   3.7345159e-01  -6.3727127e-01  -2.5794313e-01  -1.5476588e+00  -2.5794313e-01  -1.0621188e-01
   5.9666667e-01   3.9641655e-01  -1.0924650e+00  -3.0346251e-02  -1.3200619e+00   1.0317725e+00   3.4898188e-01
   5.9833333e-01   4.1933308e-01   1.2138500e-01   5.7657876e-01  -3.3380876e-01   3.4898188e-01   4.2484751e-01
   6.0000000e-01   4.4209652e-01   1.6386975e+00   1.7145632e+00   4.2484751e-01   1.2138500e-01   5.0071314e-01
   6.0166667e-01   4.6460445e-01  -4.0967438e-01   5.0071314e-01   1.2138500e-01  -1.5476588e+00  -7.8900252e-01
   6.0333333e-01   4.8675789e-01  -1.4717932e+00  -4.0967438e-01   3.4898188e-01  -1.0621188e-01  -3.2925682e+00
   6.0500000e-01   5.0846245e-01  -7.1313689e-01   4.2484751e-01   2.7311626e-01   1.3352350e+00   1.3352350e+00
   6.0666667e-01   5.2962934e-01  -7.1313689e-01  -3.0346251e-02  -2.5794313e-01   1.1835038e+00   1.8662944e+00
   6.0833333e-01   5.5017643e-01   1.4869663e+00  -5.6140564e-01   1.3352350e+00   1.9421600e+00   1.1076382e+00
   6.1000000e-01   5.7002913e-01   3.4898188e-01  -1.0165994e+00  -1.8207750e-01  -3.3380876e-01  -2.5794313e-01
   6.1166667e-01   5.8912113e-01   6.5244439e-01  -1.6235244e+00   1.2138500e-01  -1.1683307e+00  -1.9269869e+00
   6.1333333e-01   6.0739517e-01  -4.8554001e-01   4.5519376e-02  -1.8207750e-01   4.5519376e-02   4.2484751e-01
   6.1500000e-01   6.2477303e-01   4.5519376e-02   1.1076382e+00  -3.0346251e-02   8.0417564e-01   9.5590690e-01
   6.1666667e-01   6.4121300e-01   5.0071314e-01   2.7311626e-01   3.4898188e-01  -1.8207750e-01  -7.1313689e-01
   6.1833333e-01   6.5673113e-01   1.2138500e-01  -1.1683307e+00  -3.3380876e-01  -1.9269869e+00  -1.9269869e+00
   6.2000000e-01   6.7131062e-01  -4.0967438e-01  -2.8373744e+00  -7.8900252e-01  -1.3959275e+00  -1.8511213e+00
   6.2166667e-01   6.8494464e-01  -1.0924650e+00  -2.9891057e+00   1.2138500e-01  -3.0346251e-02   1.0317725e+00
   6.2333333e-01   6.9763616e-01  -6.3727127e-01  -1.0165994e+00   4.2484751e-01  -4.8554001e-01  -8.6486815e-01
   6.2500000e-01   7.0939780e-01  -2.5794313e-01   1.7904288e+00   1.1076382e+00  -4.8554001e-01   8.8004127e-01
   6.2666667e-01   7.2025130e-01  -4.8554001e-01   1.1835038e+00   1.9725063e-01  -1.8207750e-01  -1.4717932e+00
   6.2833333e-01   7.3022708e-01   4.2484751e-01   3.0042788e+00  -2.5794313e-01   1.0317725e+00   6.5244439e-01
   6.3000000e-01   7.3936354e-01   1.2593694e+00   3.5353382e+00  -1.8207750e-01   6.5244439e-01   2.2456226e+00
   6.3166667e-01   7.4770642e-01   1.2138500e-01   1.9421600e+00   1.2138500e-01   1.2138500e-01   2.3973538e+00
   6.3333333e-01   7.5530783e-01   4.5519376e-02   2.7311626e-01   5.7657876e-01   4.2484751e-01  -1.0621188e-01
   6.3500000e-01   7.6222547e-01  -7.1313689e-01  -1.1683307e+00  -4.0967438e-01  -4.0967438e-01  -2.2304494e+00
   6.3666667e-01   7.6852157e-01   2.7311626e-01  -1.7752557e+00  -8.6486815e-01   1.1835038e+00   1.3352350e+00
   6.3833333e-01   7.7426191e-01   9.5590690e-01  -2.6097776e+00   8.8004127e-01   8.0417564e-01   9.5590690e-01
   6.4000000e-01   7.7951469e-01   4.2484751e-01  -7.1313689e-01   8.0417564e-01   1.9725063e-01  -4.8554001e-01
   6.4166667e-01   7.8434952e-01  -8.6486815e-01   1.2593694e+00  -1.0165994e+00  -4.0967438e-01   5.7657876e-01
   6.4333333e-01   7.8883629e-01  -4.0967438e-01   2.1697569e+00  -3.3380876e-01  -3.0346251e-02   1.1076382e+00
   6.4500000e-01   7.9304407e-01  -4.0967438e-01   5.7657876e-01  -3.3380876e-01  -4.0967438e-01  -1.0621188e-01
   6.4666667e-01   7.9704007e-01  -2.1545838e+00  -5.6140564e-01  -1.0165994e+00  -4.0967438e-01  -3.0649713e+00
   6.4833333e-01   8.0088868e-01   2.7311626e-01  -1.0165994e+00   1.1076382e+00   1.3352350e+00  -2.0028525e+00
   6.5000000e-01   8.0465042e-01   1.9421600e+00   3.4898188e-01   1.1076382e+00   1.2138500e-01   1.1835038e+00
   6.5166667e-01   8.0834821e-01  -7.1313689e-01   5.0071314e-01  -8.6486815e-01  -7.1313689e-01   2.0938913e+00
   6.5333333e-01   8.1206909e-01  -4.0967438e-01  -1.0924650e+00  -5.6140564e-01  -9.4073377e-01   4.2484751e-01
   6.5500000e-01   8.1585745e-01   1.9725063e-01  -3.3380876e-01   3.4898188e-01  -1.0924650e+00  -3.0649713e+00
   6.5666667e-01   8.1975070e-01   1.2593694e+00  -1.1683307e+00   2.7311626e-01   4.5519376e-02   8.8004127e-01
   6.5833333e-01   8.2377876e-01  -6.3727127e-01   1.0317725e+00  -9.4073377e-01   2.7311626e-01  -4.0967438e-01
   6.6000000e-01   8.2796372e-01   1.7145632e+00   2.0938913e+00   1.2138500e-01  -7.1313689e-01   6.5244439e-01
   6.6166667e-01   8.3231953e-01  -3.0346251e-02  -1.8207750e-01   8.8004127e-01  -4.8554001e-01   2.5490851e+00
   6.6333333e-01   8.3685191e-01  -1.0621188e-01  -2.5339119e+00  -1.0621188e-01   1.9725063e-01   4.2484751e-01
   6.6500000e-01   8.4155830e-01  -1.1683307e+00  -3.2925682e+00  -1.0621188e-01   4.2484751e-01   4.2484751e-01
   6.6666667e-01   8.4642801e-01  -8.6486815e-01  -7.1313689e-01   6.5244439e-01   8.0417564e-01   1.2138500e-01
   6.6833333e-01   8.5144245e-01  -1.6235244e+00   1.4111007e+00  -3.3380876e-01   1.9725063e-01  -2.4580463e+00
   6.7000000e-01   8.5657540e-01   7.2831002e-01   2.1697569e+00  -2.5794313e-01   1.4111007e+00   1.5628319e+00
   6.7166667e-01   8.6179355e-01  -4.0967438e-01  -3.0346251e-02   1.2138500e-01  -1.8511213e+00  -2.0787182e+00
   6.7333333e-01   8.6705703e-01   4.5519376e-02  -4.8554001e-01   5.7657876e-01  -1.6993900e+00   1.3352350e+00
   6.7500000e-01   8.7231997e-01   5.0071314e-01   1.1076382e+00  -3.0346251e-02   1.8662944e+00   1.1076382e+00
   6.7666667e-01   8.7753130e-01   4.2484751e-01   1.9421600e+00   1.9725063e-01   1.1835038e+00  -1.8511213e+00
   6.7833333e-01   8.8263549e-01   8.8004127e-01   9.5590690e-01  -1.8207750e-01   1.2593694e+00  -9.4073377e-01
   6.8000000e-01   8.8757341e-01  -2.5794313e-01  -4.8554001e-01   6.5244439e-01   5.7657876e-01   1.8662944e+00
   6.8166667e-01   8.9228314e-01   8.0417564e-01   9.5590690e-01   1.8662944e+00  -1.0621188e-01   7.2831002e-01
   6.8333333e-01   8.9670096e-01   7.2831002e-01  -3.0346251e-02  -1.0165994e+00  -1.3200619e+00  -1.3200619e+00
   6.8500000e-01   9.0076224e-01   5.0071314e-01  -1.2441963e+00  -4.8554001e-01  -1.2441963e+00   4.5519376e-02
   6.8666667e-01   9.0439556e-01  -1.6235244e+00  -8.6486815e-01  -1.3959275e+00  -7.1313689e-01   7.2831002e-01
   6.8833333e-01   9.0753881e-01  -5.6140564e-01   5.0071314e-01   1.9725063e-01   3.4898188e-01  -3.0346251e-02
   6.9000000e-01   9.1013531e-01  -1.2441963e+00  -1.0924650e+00   5.0071314e-01   3.4898188e-01   1.2138500e-01
   6.9166667e-01   9.1393003e-01   5.7657876e-01  -3.3380876e-01   6.5244439e-01  -7.8900252e-01  -1.0165994e+00
   6.9333333e-01   9.1298799e-01   1.9725063e-01  -9.4073377e-01  -5.6140564e-01  -2.1545838e+00  -1.4717932e+00
   6.9500000e-01   9.1121138e-01   1.1835038e+00  -3.3684338e+00  -3.3380876e-01   2.7311626e-01  -7.1313689e-01
   6.9666667e-01   9.0857196e-01   1.4869663e+00   4.2484751e-01   3.4898188e-01   2.3214882e+00   1.8662944e+00
   6.9833333e-01   9.0504838e-01  -2.5794313e-01   1.0317725e+00   2.7311626e-01   2.7311626e-01   1.0317725e+00
   7.0000000e-01   9.0062641e-01  -7.1313689e-01   8.8004127e-01   4.5519376e-02  -1.0621188e-01   9.5590690e-01
   7.0166667e-01   8.9529914e-01   8.0417564e-01  -4.0967438e-01  -2.5794313e-01  -3.0346251e-02  -2.5794313e-01
   7.0333333e-01   8.8906697e-01   1.1076382e+00   1.1835038e+00  -1.8207750e-01   2.7311626e-01  -5.6140564e-01
   7.0500000e-01   8.8193771e-01   1.1835038e+00   2.0180257e+00  -8.6486815e-01  -6.3727127e-01  -8.6486815e-01
   7.0666667e-01   8.7392629e-01  -1.8207750e-01  -1.6235244e+00   1.1076382e+00  -1.1683307e+00  -2.0028525e+00
   7.0833333e-01   8.5535153e-01  -1.7752557e+00  -2.0787182e+00  -4.8554001e-01   5.7657876e-01  -7.8900252e-01
   7.1000000e-01   8.4485178e-01  -1.3200619e+00  -1.0165994e+00  -7.1313689e-01  -5.6140564e-01   1.0317725e+00
   7.1166667e-01   8.3359625e-01   3.4898188e-01  -2.5794313e-01   7.2831002e-01   3.4898188e-01   1.2138500e-01
   7.1333333e-01   8.2163107e-01  -9.4073377e-01  -4.8554001e-01   7.2831002e-01  -4.0967438e-01  -3.3380876e-01
   7.1500000e-01   8.0900470e-01  -3.0346251e-02   1.1076382e+00   1.1076382e+00   1.2138500e-01   5.7657876e-01
   7.1666667e-01   7.9575943e-01  -6.3727127e-01   1.4869663e+00  -1.0621188e-01  -4.0967438e-01   1.9725063e-01
   7.1833333e-01   7.8196792e-01   1.2593694e+00   5.7657876e-01  -2.5794313e-01   1.2138500e-01  -9.4073377e-01
   7.2000000e-01   7.6769175e-01   5.0071314e-01   1.4869663e+00  -8.6486815e-01   8.0417564e-01   8.0417564e-01
   7.2166667e-01   7.5299460e-01  -4.8554001e-01   8.0417564e-01  -2.2304494e+00   3.4898188e-01   2.3973538e+00
   7.2333333e-01   7.3794143e-01  -7.1313689e-01   5.0071314e-01   1.2593694e+00  -1.0165994e+00  -2.5794313e-01
   7.2500000e-01   7.2259787e-01   5.7657876e-01   1.2593694e+00   1.4111007e+00  -3.0346251e-02  -1.9269869e+00
   7.2666667e-01   7.0702944e-01  -1.8207750e-01  -7.1313689e-01   5.7657876e-01   2.7311626e-01  -2.0028525e+00
   7.2833333e-01   6.9130081e-01  -3.3380876e-01  -3.1408369e+00   5.7657876e-01   1.1835038e+00   5.0071314e-01
   7.3000000e-01   6.7547515e-01   4.2484751e-01   6.5244439e-01   2.7311626e-01   1.0317725e+00  -5.6140564e-01
   7.3166667e-01   6.5961349e-01   1.2138500e-01   8.8004127e-01   2.7311626e-01  -1.0621188e-01   1.1835038e+00
   7.3333333e-01   6.4377406e-01  -5.6140564e-01  -1.6235244e+00   1.9725063e-01  -3.3380876e-01   4.5519376e-02
   7.3500000e-01   6.2801177e-01   7.2831002e-01  -1.0621188e-01  -1.8207750e-01  -1.1683307e+00  -4.8554001e-01
   7.3666667e-01   1.3197499e-01   6.5244439e-01   6.5244439e-01  -1.0621188e-01  -4.8554001e-01   1.9725063e-01
   7.3833333e-01   1.3679181e-01   5.7657876e-01   6.5244439e-01  -4.8554001e-01   1.2138500e-01   1.1076382e+00
   7.4000000e-01   1.4161990e-01   2.7311626e-01  -1.6235244e+00  -1.8207750e-01   1.4111007e+00   8.0417564e-01
   7.4166667e-01   1.4646453e-01   5.0071314e-01   3.4898188e-01  -4.8554001e-01   1.0317725e+00   1.5628319e+00
   7.4333333e-01   1.5133555e-01  -2.5794313e-01   1.4111007e+00  -3.3380876e-01   2.7311626e-01   2.2456226e+00
   7.4500000e-01   1.5624757e-01   1.1076382e+00   4.2484751e-01  -1.0621188e-01  -1.3200619e+00   1.2593694e+00
   7.4666667e-01   1.6122001e-01  -7.8900252e-01  -2.5794313e-01  -1.0621188e-01  -1.3200619e+00  -1.2441963e+00
   7.4833333e-01   1.6627701e-01   8.0417564e-01   1.0317725e+00   6.5244439e-01  -1.8207750e-01  -1.8511213e+00
   7.5000000e-01   1.7144740e-01   9.5590690e-01  -1.8207750e-01   3.4898188e-01  -4.8554001e-01  -3.2925682e+00
   7.5166667e-01   1.7676436e-01  -1.0165994e+00  -1.9269869e+00  -4.8554001e-01  -7.1313689e-01  -1.8511213e+00
   7.5333333e-01   1.8222321e-01  -1.1683307e+00  -2.1545838e+00   1.9725063e-01  -7.1313689e-01   8.0417564e-01
   7.5500000e-01   1.8785772e-01   4.5519376e-02   4.5519376e-02  -1.0621188e-01  -1.8207750e-01   8.0417564e-01
   7.5666667e-01   1.9377163e-01  -1.0621188e-01   7.2831002e-01   1.9725063e-01  -2.5794313e-01   8.0417564e-01
   7.5833333e-01   2.0001247e-01   7.2831002e-01   8.8004127e-01   7.2831002e-01  -2.0028525e+00  -9.4073377e-01
   7.6000000e-01   2.0662930e-01  -9.4073377e-01  -4.0967438e-01   1.2138500e-01  -5.6140564e-01  -1.3200619e+00
   7.6166667e-01   2.1367209e-01   6.5244439e-01  -1.8207750e-01  -5.6140564e-01   2.8525476e+00   9.5590690e-01
   7.6333333e-01   2.2119087e-01   9.5590690e-01   8.0417564e-01  -3.0346251e-02   2.1697569e+00   1.3352350e+00
   7.6500000e-01   2.2923502e-01   9.5590690e-01   2.7766819e+00   4.2484751e-01   2.3973538e+00   7.2831002e-01
   7.6666667e-01   2.3785243e-01  -8.6486815e-01   1.4869663e+00  -1.0621188e-01   5.7657876e-01   1.2138500e-01
   7.6833333e-01   2.4708868e-01   1.4111007e+00   1.9725063e-01   6.5244439e-01   6.5244439e-01   8.0417564e-01
   7.7000000e-01   2.5698616e-01   1.2138500e-01  -2.1545838e+00  -3.3380876e-01  -1.8207750e-01   1.2138500e-01
   7.7166667e-01   2.6758334e-01  -2.5794313e-01  -2.5794313e-01  -3.0346251e-02  -4.0967438e-01  -1.0621188e-01
   7.7333333e-01   2.7891392e-01  -1.8511213e+00   1.9725063e-01  -4.8554001e-01  -1.8511213e+00  -8.6486815e-01
   7.7500000e-01   2.9100606e-01  -1.9269869e+00  -2.9132401e+00   1.0317725e+00  -1.4717932e+00   6.5244439e-01
   7.7666667e-01   3.0388175e-01  -1.1683307e+00  -3.1408369e+00  -8.6486815e-01  -7.8900252e-01   5.7657876e-01
   7.7833333e-01   3.1755604e-01  -5.6140564e-01   7.2831002e-01  -4.0967438e-01  -3.0346251e-02  -4.8554001e-01
   7.8000000e-01   3.3203660e-01   2.7311626e-01   3.0801444e+00   8.0417564e-01   4.2484751e-01  -1.5476588e+00
   7.8166667e-01   3.4732317e-01   1.2138500e-01   1.1076382e+00  -2.5794313e-01   5.0071314e-01   4.2484751e-01
   7.8333333e-01   3.6340719e-01   2.7311626e-01  -1.9269869e+00  -4.0967438e-01   1.7145632e+00   3.6112038e+00
   7.8500000e-01   3.8027148e-01   1.5628319e+00  -3.0346251e-02   8.8004127e-01   1.1076382e+00   2.3214882e+00
   7.8666667e-01   3.9789010e-01   1.1076382e+00   2.5490851e+00   2.7311626e-01  -1.7752557e+00  -1.8511213e+00
   7.8833333e-01   4.1622832e-01  -4.0967438e-01   2.2456226e+00  -3.3380876e-01  -1.7752557e+00  -9.4073377e-01
   7.9000000e-01   4.3518346e-01   4.2484751e-01   1.1835038e+00   2.7311626e-01  -1.9269869e+00  -1.2441963e+00
   7.9166667e-01   4.5476746e-01  -1.0621188e-01  -3.0346251e-02   7.2831002e-01   3.4898188e-01  -1.7752557e+00
   7.9333333e-01   4.7492062e-01   1.4869663e+00  -4.8554001e-01   5.7657876e-01   2.3973538e+00  -6.3727127e-01
   7.9500000e-01   4.9557521e-01   1.2593694e+00   2.7311626e-01   2.7311626e-01   2.7008163e+00   5.7657876e-01
   7.9666667e-01   5.1665606e-01   1.2138500e-01   1.9725063e-01  -4.0967438e-01  -1.4717932e+00  -4.8554001e-01
   7.9833333e-01   5.3808115e-01  -2.0028525e+00  -8.6486815e-01  -6.3727127e-01  -3.5201651e+00  -9.4073377e-01
   8.0000000e-01   5.5976248e-01  -4.8554001e-01  -3.5201651e+00  -6.3727127e-01  -7.1313689e-01   5.7657876e-01
   8.0166667e-01   5.8160687e-01  -6.3727127e-01  -2.1545838e+00   2.7311626e-01   1.2138500e-01   3.4898188e-01
   8.0333333e-01   6.0351694e-01  -3.0346251e-02   8.8004127e-01   2.7311626e-01   1.5628319e+00  -1.0621188e-01
   8.0500000e-01   6.2539214e-01  -4.0967438e-01   4.2484751e-01   6.5244439e-01   1.4111007e+00  -7.8900252e-01
   8.0666667e-01   6.4712983e-01   6.5244439e-01  -2.5794313e-01  -1.8207750e-01   1.4111007e+00   1.0317725e+00
   8.0833333e-01   6.6862641e-01   1.9725063e-01   1.3352350e+00  -4.8554001e-01   2.3214882e+00   1.7145632e+00
   8.1000000e-01   6.8977851e-01  -4.0967438e-01   5.7657876e-01  -8.6486815e-01   9.5590690e-01   2.7311626e-01
   8.1166667e-01   7.1048417e-01  -4.8554001e-01  -1.8207750e-01  -5.6140564e-01  -1.6235244e+00  -4.8554001e-01
   8.1333333e-01   7.3064396e-01  -1.9269869e+00  -1.2441963e+00  -3.0346251e-02  -4.5064182e+00  -1.0924650e+00
   8.1500000e-01   7.5016217e-01  -1.3200619e+00  -1.0924650e+00   5.0071314e-01  -3.2925682e+00  -9.4073377e-01
   8.1666667e-01   7.6894796e-01  -7.1313689e-01   4.2484751e-01   1.2138500e-01  -5.6140564e-01   1.9725063e-01
   8.1833333e-01   7.8691636e-01  -1.3200619e+00  -2.6097776e+00  -1.8207750e-01   3.4898188e-01  -3.0346251e-02
   8.2000000e-01   8.0398933e-01   5.7657876e-01  -1.6993900e+00   2.7311626e-01   4.5974570e+00   2.0938913e+00
   8.2166667e-01   8.2009666e-01   2.0180257e+00   3.0801444e+00   4.5519376e-02   3.3836070e+00   1.8662944e+00
   8.2333333e-01   8.3517674e-01   9.5590690e-01   2.3973538e+00   2.7311626e-01  -1.1683307e+00  -1.1683307e+00
   8.2500000e-01   8.4916461e-01  -2.5794313e-01  -2.5794313e-01  -1.8207750e-01  -3.8236276e+00  -3.2925682e+00
   8.2666667e-01   8.6202290e-01   1.3352350e+00  -1.1683307e+00   8.8004127e-01  -4.0967438e-01  -2.0028525e+00
   8.2833333e-01   8.7373015e-01   1.1076382e+00  -2.1545838e+00  -1.0165994e+00   1.7904288e+00   2.1697569e+00
   8.3000000e-01   8.8426566e-01  -5.6140564e-01  -1.0924650e+00  -6.3727127e-01   4.5519376e-02   3.6870695e+00
   8.3166667e-01   8.9361963e-01   9.5590690e-01   1.7145632e+00   3.4898188e-01  -5.6140564e-01   4.2484751e-01
   8.3333333e-01   9.0179335e-01   2.7311626e-01  -4.8554001e-01   8.8004127e-01  -1.8207750e-01  -2.3063151e+00
   8.3500000e-01   9.0879909e-01   1.5628319e+00   1.9421600e+00   4.2484751e-01   1.2593694e+00  -2.0028525e+00
   8.3666667e-01   9.1465988e-01  -1.1683307e+00   1.4869663e+00  -6.3727127e-01   5.0071314e-01  -2.5794313e-01
   8.3833333e-01   9.1940923e-01  -3.3380876e-01   1.9421600e+00  -4.0967438e-01   1.7904288e+00   2.0180257e+00
   8.4000000e-01   9.2309062e-01  -2.3063151e+00   2.0938913e+00  -1.8207750e-01   9.5590690e-01   2.0180257e+00
   8.4166667e-01   9.2575692e-01  -7.8900252e-01  -3.0346251e-02  -3.0346251e-02  -1.3200619e+00   4.5519376e-02
   8.4333333e-01   9.2746970e-01   4.5519376e-02  -1.7752557e+00   1.9725063e-01  -1.3200619e+00  -8.6486815e-01
   8.4500000e-01   9.2829834e-01   1.1835038e+00  -1.8207750e-01   2.7311626e-01  -4.0967438e-01  -9.4073377e-01
   8.4666667e-01   9.2831916e-01   9.5590690e-01   2.0180257e+00   3.4898188e-01   4.5519376e-02  -4.0967438e-01
   8.4833333e-01   9.2761442e-01   5.0071314e-01   3.4898188e-01   1.1835038e+00   1.2138500e-01  -5.6140564e-01
   8.5000000e-01   9.2627116e-01  -8.6486815e-01   2.7311626e-01   2.7311626e-01  -2.5794313e-01  -1.0924650e+00
   8.5166667e-01   9.2438014e-01   1.2138500e-01  -6.3727127e-01   5.0071314e-01   1.4111007e+00   1.2138500e-01
   8.5333333e-01   9.2203454e-01   1.2138500e-01  -4.0967438e-01   5.0071314e-01   2.0180257e+00   2.7311626e-01
   8.5500000e-01   9.1932884e-01   7.2831002e-01  -1.0924650e+00  -4.8554001e-01  -5.6140564e-01  -2.5794313e-01
   8.5666667e-01   9.1635751e-01  -7.8900252e-01  -5.6140564e-01  -1.0165994e+00  -2.4580463e+00  -3.3380876e-01
   8.5833333e-01   9.1321381e-01  -1.1683307e+00  -4.8554001e-01  -1.1683307e+00  -1.0924650e+00   2.3214882e+00
   8.6000000e-01   9.0998625e-01   1.2593694e+00  -1.0924650e+00  -6.3727127e-01   8.0417564e-01   1.1835038e+00
   8.6166667e-01   9.0675158e-01  -3.3380876e-01  -2.6856432e+00  -6.3727127e-01   8.0417564e-01   8.8004127e-01
   8.6333333e-01   9.0360661e-01   2.3214882e+00  -3.3380876e-01   3.4898188e-01  -1.2441963e+00  -1.8207750e-01
   8.6500000e-01   9.0062804e-01  -1.3200619e+00   7.2831002e-01  -2.5794313e-01  -1.7752557e+00   1.2138500e-01
   8.6666667e-01   8.9788565e-01  -8.6486815e-01   5.0071314e-01   4.5519376e-02   4.5519376e-02  -4.0967438e-01
   8.6833333e-01   8.9544145e-01   4.5519376e-02   2.0938913e+00   1.0317725e+00   1.4869663e+00  -4.0967438e-01
   8.7000000e-01   8.9334881e-01   6.5244439e-01  -4.0967438e-01  -1.8207750e-01   2.5490851e+00  -1.8207750e-01
   8.7166667e-01   8.9165184e-01   1.1835038e+00  -7.8900252e-01   1.9725063e-01   1.5628319e+00   9.5590690e-01
   8.7333333e-01   8.9038477e-01   7.2831002e-01  -1.6993900e+00   3.4898188e-01  -2.0028525e+00  -1.6993900e+00
   8.7500000e-01   8.8957158e-01  -6.3727127e-01   1.1835038e+00   8.0417564e-01  -2.5339119e+00  -3.8994932e+00
   8.7666667e-01   8.8922560e-01  -2.9891057e+00   1.9725063e-01   1.2138500e-01  -2.3821807e+00  -1.6235244e+00
   8.7833333e-01   8.8934947e-01  -5.6140564e-01  -2.5339119e+00   5.0071314e-01  -3.3380876e-01  -4.8554001e-01
   8.8000000e-01   8.8993501e-01   1.4111007e+00  -7.8900252e-01   5.0071314e-01   1.1076382e+00   1.2138500e-01
   8.8166667e-01   8.9096343e-01   1.9421600e+00   4.3698601e+00   6.5244439e-01   1.7904288e+00   2.7311626e-01
   8.8333333e-01   8.9240549e-01   5.0071314e-01   3.7629351e+00   2.7311626e-01   1.4869663e+00   1.7145632e+00
   8.8500000e-01   8.9422196e-01   1.6386975e+00   1.1076382e+00  -7.1313689e-01   2.7311626e-01   1.1835038e+00
   8.8666667e-01   8.9636412e-01  -1.8207750e-01  -3.3380876e-01  -7.8900252e-01   2.9284132e+00   6.5244439e-01
   8.8833333e-01   8.9877441e-01   3.4898188e-01   4.2484751e-01  -7.8900252e-01   3.1560101e+00   1.7145632e+00
   8.9000000e-01   9.0138718e-01  -4.0967438e-01   1.0317725e+00  -7.8900252e-01  -2.0028525e+00   5.0071314e-01
   8.9166667e-01   9.0412953e-01  -1.3200619e+00  -1.4717932e+00  -7.1313689e-01  -5.4926714e+00  -1.0165994e+00
   8.9333333e-01   9.0692234e-01  -1.0165994e+00  -8.6486815e-01   3.4898188e-01  -1.5476588e+00   1.2138500e-01
   8.9500000e-01   9.0968120e-01  -1.1683307e+00  -4.0967438e-01  -3.0346251e-02  -1.0621188e-01  -1.0621188e-01
   8.9666667e-01   9.1230493e-01  -1.7752557e+00  -2.6097776e+00   1.9725063e-01  -5.6140564e-01  -1.2441963e+00
   8.9833333e-01   9.1471062e-01  -1.8207750e-01  -1.6993900e+00   7.2831002e-01   1.7145632e+00   4.2484751e-01
   9.0000000e-01   9.1681052e-01   1.9725063e-01   8.8004127e-01   3.4898188e-01   1.4869663e+00   1.3352350e+00
   9.0166667e-01   9.1851109e-01  -4.0967438e-01   6.5244439e-01  -2.5794313e-01  -2.5339119e+00   1.3352350e+00
   9.0333333e-01   9.1971942e-01  -7.8900252e-01  -1.2441963e+00  -3.0346251e-02  -1.1683307e+00  -3.0346251e-02
   9.0500000e-01   9.2034453e-01   9.5590690e-01  -2.0028525e+00   3.4898188e-01   1.2593694e+00  -8.6486815e-01
   9.0666667e-01   9.2029853e-01   1.1835038e+00  -3.0346251e-02   7.2831002e-01  -3.3380876e-01  -2.1545838e+00
   9.0833333e-01   9.1949779e-01   2.0938913e+00   2.2456226e+00   3.4898188e-01   1.5628319e+00  -3.6718963e+00
   9.1000000e-01   9.1786403e-01   7.2831002e-01   1.2138500e-01   1.9725063e-01   2.0180257e+00  -1.2441963e+00
   9.1166667e-01   9.1532547e-01  -8.6486815e-01   5.7657876e-01   3.4898188e-01   1.9725063e-01   7.2831002e-01
   9.1333333e-01   9.1181764e-01  -3.0346251e-02   2.0180257e+00  -1.0621188e-01  -1.8207750e-01   1.1076382e+00
   9.1500000e-01   9.0728435e-01   4.5519376e-02   1.1835038e+00  -7.8900252e-01   5.0071314e-01   2.7008163e+00
   9.1666667e-01   9.0167845e-01  -1.0924650e+00  -7.1313689e-01  -4.8554001e-01  -8.6486815e-01   7.2831002e-01
   9.1833333e-01   8.9496242e-01   4.5519376e-02  -1.1683307e+00   4.5519376e-02  -1.9269869e+00  -1.0165994e+00
   9.2000000e-01   8.8710899e-01  -8.6486815e-01  -2.2304494e+00  -2.5794313e-01  -1.1683307e+00  -1.0165994e+00
   9.2166667e-01   8.7810143e-01   1.2138500e-01   1.2138500e-01   1.2138500e-01   1.9725063e-01   1.2138500e-01
   9.2333333e-01   8.6793388e-01   3.4898188e-01   1.4869663e+00   1.2138500e-01  -1.0621188e-01   1.3352350e+00
   9.2500000e-01   8.5661144e-01  -7.8900252e-01   3.4898188e-01  -1.0621188e-01  -1.8207750e-01   1.9725063e-01
   9.2666667e-01   8.4415019e-01  -8.6486815e-01  -2.4580463e+00  -3.0346251e-02  -3.3380876e-01  -1.0924650e+00
   9.2833333e-01   8.3057699e-01   1.2138500e-01  -1.9269869e+00  -6.3727127e-01  -4.0967438e-01  -1.9269869e+00
   9.3000000e-01   8.1592921e-01  -4.8554001e-01  -8.6486815e-01  -6.3727127e-01   4.2484751e-01  -1.0621188e-01
   9.3166667e-01   8.0024242e-01   5.0071314e-01   6.5244439e-01  -1.0621188e-01   1.1076382e+00   8.8004127e-01
   9.3333333e-01   7.8355416e-01   4.2484751e-01   1.1835038e+00  -2.5794313e-01  -3.0346251e-02   1.8662944e+00
   9.3500000e-01   7.6595967e-01   2.7311626e-01   1.1076382e+00  -3.0346251e-02   2.7311626e-01   1.0317725e+00
   9.3666667e-01   7.4753373e-01   5.7657876e-01   2.6249507e+00  -4.0967438e-01   3.4898188e-01  -4.8554001e-01
   9.3833333e-01   7.2835843e-01   1.2138500e-01  -9.4073377e-01   5.7657876e-01   4.5519376e-02  -2.5794313e-01
   9.4000000e-01   7.0852223e-01   1.3352350e+00   1.1835038e+00   8.0417564e-01  -4.8554001e-01  -1.3959275e+00
   9.4166667e-01   6.8811890e-01   2.7311626e-01   6.5244439e-01   1.9725063e-01  -3.3380876e-01  -2.7615088e+00
   9.4333333e-01   6.6724636e-01   1.9725063e-01   1.4111007e+00   1.2138500e-01   1.0317725e+00   9.5590690e-01
   9.4500000e-01   6.4600565e-01  -3.3380876e-01   9.5590690e-01   5.0071314e-01   1.3352350e+00   1.4869663e+00
   9.4666667e-01   6.2449959e-01  -3.3380876e-01  -1.0621188e-01   8.0417564e-01   3.1560101e+00  -1.8207750e-01
   9.4833333e-01   6.0283170e-01   5.7657876e-01  -3.0346251e-02  -1.8207750e-01   1.4869663e+00   4.2484751e-01
   9.5000000e-01   5.8110497e-01   8.0417564e-01  -7.8900252e-01  -4.8554001e-01  -2.0028525e+00  -3.3380876e-01
   9.5166667e-01   5.5942068e-01  -1.3200619e+00   1.2138500e-01   4.5519376e-02  -2.0787182e+00  -2.3063151e+00
   9.5333333e-01   5.3787723e-01  -8.6486815e-01  -6.3727127e-01   1.2138500e-01  -2.1545838e+00  -2.2304494e+00
   9.5500000e-01   5.1656912e-01  -2.3821807e+00  -3.6718963e+00  -4.8554001e-01   2.7311626e-01   3.3836070e+00
   9.5666667e-01   4.9558588e-01  -6.3727127e-01  -2.7615088e+00   4.5519376e-02  -1.0924650e+00   3.2318757e+00
   9.5833333e-01   4.7501115e-01   9.5590690e-01   1.2593694e+00   1.2138500e-01  -1.5476588e+00   2.3214882e+00
   9.6000000e-01   4.5492185e-01   6.5244439e-01   5.7657876e-01   4.5519376e-02  -2.5794313e-01   4.2484751e-01
   9.6166667e-01   4.3538738e-01   1.2138500e-01  -1.2441963e+00  -5.6140564e-01   1.7145632e+00  -1.0924650e+00
   9.6333333e-01   4.1646910e-01   7.2831002e-01   2.1697569e+00  -3.3380876e-01   3.4898188e-01  -8.6486815e-01
   9.6500000e-01   3.9821972e-01   1.3352350e+00   3.3077413e+00  -3.0346251e-02   5.0071314e-01  -1.4717932e+00
   9.6666667e-01   3.8068302e-01   8.0417564e-01   1.2138500e-01  -2.5794313e-01  -1.2441963e+00  -1.9269869e+00
   9.6833333e-01   3.6377156e-01   3.4898188e-01   6.5244439e-01  -1.0621188e-01   9.5590690e-01  -1.6235244e+00
   9.7000000e-01   3.4759938e-01   1.2138500e-01  -4.0967438e-01  -1.0621188e-01   1.2593694e+00   2.4732194e+00
   9.7166667e-01   3.3220463e-01  -1.0621188e-01   7.2831002e-01   1.2593694e+00   7.2831002e-01   2.1697569e+00
   9.7333333e-01   3.1759778e-01  -1.0621188e-01   1.0317725e+00   1.1076382e+00   1.0317725e+00  -7.8900252e-01
   9.7500000e-01   3.0378105e-01  -1.8207750e-01  -5.6140564e-01   2.7311626e-01  -1.2441963e+00  -2.9891057e+00
   9.7666667e-01   2.9074873e-01   5.0071314e-01  -1.1683307e+00   4.5519376e-02  -6.3727127e-01   8.8004127e-01
   9.7833333e-01   2.7848766e-01  -6.3727127e-01  -9.4073377e-01  -5.6140564e-01  -1.6235244e+00   1.0317725e+00
   9.8000000e-01   2.6697771e-01   6.5244439e-01   5.0071314e-01  -5.6140564e-01   3.4898188e-01  -9.4073377e-01
   9.8166667e-01   2.3666180e-01  -1.0165994e+00   1.5628319e+00  -4.8554001e-01  -1.0621188e-01   2.6249507e+00
   9.8333333e-01   2.2783789e-01  -1.0924650e+00   3.4898188e-01   1.2138500e-01   1.1835038e+00   1.8662944e+00
   9.8500000e-01   2.1958284e-01  -1.0165994e+00  -1.2441963e+00   5.7657876e-01   8.8004127e-01  -4.6581495e+00
   9.8666667e-01   2.1184904e-01   5.7657876e-01  -1.8207750e-01   5.7657876e-01  -1.8207750e-01  -2.9132401e+00
   9.8833333e-01   2.0458705e-01  -6.3727127e-01  -1.0924650e+00  -6.3727127e-01  -1.6993900e+00  -3.3380876e-01
   9.9000000e-01   1.9774636e-01   2.7311626e-01  -7.8900252e-01  -1.0621188e-01   5.0071314e-01   3.3077413e+00
   9.9166667e-01   1.9127616e-01   4.2484751e-01  -3.3380876e-01  -3.0346251e-02   1.6386975e+00   5.0526507e+00
   9.9333333e-01   1.8512616e-01   9.5590690e-01  -1.6235244e+00   1.9725063e-01   2.6249507e+00  -1.8207750e-01
   9.9500000e-01   1.7924721e-01  -8.6486815e-01   1.1076382e+00   5.7657876e-01  -1.0924650e+00   4.5519376e-02
   9.9666667e-01   1.7359209e-01  -7.1313689e-01   9.5590690e-01   2.7311626e-01  -1.6235244e+00  -1.7752557e+00
   9.9833333e-01   1.6811608e-01   6.5244439e-01  -8.6486815e-01  -1.8207750e-01  -1.6235244e+00   1.3352350e+00
   1.0000000e+00   1.6270728e-01   1.7904288e+00  -2.5794313e-01   1.9725063e-01   2.3973538e+00  -1.9269869e+00
   1.0016667e+00   1.5729172e-01   4.2484751e-01   2.7766819e+00  -1.0621188e-01   7.2831002e-01   4.5519376e-02
   1.0033333e+00   1.5192673e-01  -7.1313689e-01   2.7311626e-01  -3.3380876e-01  -1.3200619e+00   4.5519376e-02
   1.0050000e+00   1.4658663e-01   4.5519376e-02  -2.0028525e+00  -3.0346251e-02   1.9725063e-01   1.9421600e+00
   1.0066667e+00   1.4125105e-01   5.7657876e-01  -9.4073377e-01  -2.5794313e-01  -1.0621188e-01  -1.0621188e-01
   1.0083333e+00   1.3590519e-01   4.5519376e-02  -1.0165994e+00  -2.5794313e-01  -3.3380876e-01  -1.0165994e+00
   1.0100000e+00   1.3053972e-01   1.2593694e+00   1.9421600e+00   3.4898188e-01  -4.8554001e-01   1.9725063e-01
   1.0116667e+00   1.2515085e-01   4.5519376e-02   1.5628319e+00   5.0071314e-01   1.2138500e-01  -4.0967438e-01
   1.0133333e+00   1.1974000e-01  -4.8554001e-01   8.0417564e-01   1.2138500e-01  -4.0967438e-01   5.7657876e-01
   1.0150000e+00   1.1431370e-01   5.7657876e-01   1.0317725e+00   2.7311626e-01  -2.5794313e-01  -1.0621188e-01
   1.0166667e+00   1.0888313e-01   8.0417564e-01   1.0317725e+00   4.5519376e-02  -4.0967438e-01  -1.8207750e-01
   1.0183333e+00   1.0346376e-01   5.0071314e-01  -1.1683307e+00   1.2138500e-01  -1.0924650e+00  -2.4580463e+00
   1.0200000e+00   9.8074835e-02   1.2593694e+00  -1.8511213e+00   7.2831002e-01   9.5590690e-01  -3.0346251e-02
   1.0216667e+00   9.2738853e-02  -2.2304494e+00   2.7311626e-01  -6.3727127e-01   9.5590690e-01  -2.5339119e+00
   1.0233333e+00   8.7480962e-02  -7.8900252e-01  -9.4073377e-01   4.2484751e-01  -4.0967438e-01  -8.6486815e-01
   1.0250000e+00   8.2328342e-02  -1.3200619e+00  -9.4073377e-01   6.5244439e-01   6.5244439e-01   3.4594726e+00
   1.0266667e+00   7.7309564e-02   5.0071314e-01   1.7145632e+00  -3.3380876e-01   8.8004127e-01   3.1560101e+00
   1.0283333e+00   8.9868548e-02   3.4898188e-01   4.2484751e-01   2.7311626e-01   2.7311626e-01   1.1835038e+00
   1.0300000e+00   8.9570732e-02   1.1835038e+00  -2.4580463e+00   6.5244439e-01   4.2484751e-01   1.9725063e-01
   1.0316667e+00   8.9244881e-02   4.2484751e-01   1.4111007e+00   3.4898188e-01  -3.3380876e-01  -1.8511213e+00
   1.0333333e+00   8.8887591e-02  -1.0165994e+00   2.5490851e+00  -1.0621188e-01   4.5519376e-02  -2.0028525e+00
   1.0350000e+00   8.8493314e-02   4.2484751e-01  -1.8207750e-01  -1.0621188e-01   5.0071314e-01   1.9421600e+00
   1.0366667e+00   8.8054431e-02  -5.6140564e-01  -1.1683307e+00  -4.0967438e-01  -9.4073377e-01   3.4898188e-01
   1.0383333e+00   8.7561374e-02  -1.0621188e-01  -7.1313689e-01   1.2138500e-01  -1.1683307e+00  -1.6235244e+00
   1.0400000e+00   8.7002793e-02   9.5590690e-01   7.2831002e-01   1.2138500e-01  -5.6140564e-01  -6.3727127e-01
   1.0416667e+00   8.6365793e-02   1.4111007e+00  -1.0924650e+00  -1.8207750e-01  -6.3727127e-01  -1.3200619e+00
   1.0433333e+00   8.5636191e-02   1.1076382e+00   3.4898188e-01  -3.0346251e-02   8.0417564e-01   2.3973538e+00
   1.0450000e+00   8.4798838e-02  -2.5794313e-01  -1.4717932e+00  -1.8207750e-01  -1.8207750e-01   2.7311626e-01
   1.0466667e+00   8.3682288e-02  -6.3727127e-01  -3.2925682e+00  -2.5794313e-01   4.2484751e-01  -3.3380876e-01
   1.0483333e+00   8.2358586e-02   4.2484751e-01  -1.0924650e+00  -1.0621188e-01   1.0317725e+00  -1.4717932e+00
   1.0500000e+00   8.0876769e-02  -7.1313689e-01   2.0938913e+00   2.7311626e-01   9.5590690e-01   1.3352350e+00
   1.0516667e+00   7.9225813e-02  -2.5794313e-01  -1.8207750e-01   2.7311626e-01  -3.0346251e-02   2.9284132e+00
   1.0533333e+00   7.7396106e-02   1.9725063e-01   4.5519376e-02   4.5519376e-02  -1.0165994e+00   9.5590690e-01
   1.0550000e+00   7.5379843e-02   1.7145632e+00   1.6386975e+00   2.7311626e-01  -1.3200619e+00  -7.1313689e-01
   1.0566667e+00   7.3171421e-02   8.0417564e-01   8.0417564e-01   4.5519376e-02  -8.6486815e-01  -2.0787182e+00
   1.0583333e+00   7.0767790e-02  -4.8554001e-01   2.0180257e+00  -3.0346251e-02  -4.0967438e-01  -1.6235244e+00
   1.0600000e+00   6.8168775e-02   2.7311626e-01   1.7904288e+00  -1.8207750e-01   1.1835038e+00  -3.3380876e-01
   1.0616667e+00   6.5377337e-02  -3.0346251e-02   1.1835038e+00   4.2484751e-01   1.4111007e+00   1.9725063e-01
   1.0633333e+00   6.2399796e-02  -7.8900252e-01  -7.1313689e-01  -1.0621188e-01   4.5519376e-02  -3.0346251e-02
   1.0650000e+00   5.9245977e-02  -1.7752557e+00   1.9725063e-01  -3.0346251e-02  -7.8900252e-01  -7.8900252e-01
   1.0666667e+00   5.5929285e-02  -3.0346251e-02   1.6386975e+00  -1.8207750e-01  -1.8207750e-01  -7.8900252e-01
   1.0683333e+00   5.2466725e-02  -6.3727127e-01  -4.0512245e+00  -4.0967438e-01  -1.8511213e+00  -4.8554001e-01
   1.0700000e+00   4.8878821e-02  -7.8900252e-01   5.0071314e-01  -3.3380876e-01   5.7657876e-01   1.0317725e+00
   1.0716667e+00   4.5189481e-02  -1.8207750e-01   2.4732194e+00   4.5519376e-02   1.1835038e+00   1.6386975e+00
   1.0733333e+00   4.1425763e-02   9.5590690e-01  -7.8900252e-01   1.2138500e-01   1.1076382e+00   2.7311626e-01
   1.0750000e+00   3.7617582e-02  -3.3380876e-01  -2.6856432e+00  -1.0621188e-01   6.5244439e-01  -1.1683307e+00
   1.0766667e+00   3.3797330e-02   3.4898188e-01  -3.0346251e-02  -1.8207750e-01   1.7145632e+00   5.0071314e-01
   1.0783333e+00   2.9999445e-02  -2.5794313e-01   6.5244439e-01   1.9725063e-01   2.2456226e+00   1.9421600e+00
   1.0800000e+00   2.6259893e-02   1.0317725e+00   7.2831002e-01  -2.5794313e-01   1.2593694e+00   2.2456226e+00
   1.0816667e+00   2.2554138e-02   6.5244439e-01  -4.8554001e-01  -3.0346251e-02  -2.5339119e+00  -1.1683307e+00
   1.0833333e+00   1.8834179e-02   1.3352350e+00   4.5519376e-02  -2.5794313e-01  -2.3063151e+00  -3.0649713e+00
   1.0850000e+00   1.5296905e-02   1.6386975e+00  -4.0967438e-01   2.7311626e-01   1.9725063e-01  -9.4073377e-01
   1.0866667e+00   1.1981156e-02   2.5490851e+00  -5.6140564e-01   1.2138500e-01   5.0071314e-01   4.2484751e-01
   1.0883333e+00   8.9238366e-03   1.8662944e+00  -1.5476588e+00  -2.5794313e-01  -1.7752557e+00  -4.8554001e-01
   1.0900000e+00   6.1592652e-03   1.6386975e+00   6.5244439e-01   5.0071314e-01  -2.1545838e+00  -7.1313689e-01
   1.0916667e+00   3.7185557e-03   1.4869663e+00   2.2456226e+00   4.5519376e-02   1.4111007e+00  -4.8554001e-01
   1.0933333e+00   1.6290238e-03   5.0071314e-01   1.3352350e+00   1.9725063e-01   3.9146663e+00   1.2138500e-01
   1.0950000e+00  -8.6362995e-05  -2.0028525e+00  -1.5476588e+00   4.5519376e-02  -1.0621188e-01   1.4869663e+00
   1.0966667e+00  -1.4094788e-03  -2.7615088e+00  -9.4073377e-01  -1.8207750e-01  -6.0237308e+00   1.1076382e+00
   1.0983333e+00  -2.3274715e-03  -2.3821807e+00  -5.6140564e-01  -3.0346251e-02  -2.3063151e+00  -8.6486815e-01
   1.1000000e+00  -2.8331186e-03  -1.4717932e+00  -8.6486815e-01   5.0071314e-01   1.1076382e+00   4.2484751e-01
   1.1016667e+00  -2.9251010e-03  -1.3959275e+00   5.7657876e-01   6.5244439e-01   1.4869663e+00   1.2593694e+00
   1.1033333e+00  -2.6081841e-03  -3.0346251e-02   1.5628319e+00  -5.6140564e-01   7.2831002e-01   3.4898188e-01
   1.1050000e+00  -1.8933011e-03  -1.1683307e+00  -3.0346251e-02   9.5590690e-01   1.8662944e+00   1.1835038e+00
   1.1066667e+00  -7.9753164e-04  -3.0346251e-02   8.8004127e-01   1.1076382e+00   1.9421600e+00   1.0317725e+00
   1.1083333e+00   6.5602888e-04  -2.2304494e+00  -3.0649713e+00   2.7311626e-01  -9.4073377e-01  -1.9269869e+00
   1.1100000e+00   2.4385099e-03   3.4898188e-01  -3.5201651e+00   4.2484751e-01   3.4898188e-01  -2.8373744e+00
   1.1116667e+00   4.5156196e-03   4.2484751e-01   2.7008163e+00  -4.8554001e-01   3.6870695e+00   4.5519376e-02
   1.1133333e+00   6.8481088e-03  -3.0346251e-02   2.5490851e+00  -8.6486815e-01   5.0071314e-01   2.2456226e+00
   1.1150000e+00   9.3923439e-03  -1.0924650e+00  -1.8207750e-01   2.7311626e-01  -1.1683307e+00   3.9905320e+00
   1.1166667e+00   1.2100982e-02  -6.3727127e-01   1.9421600e+00   7.2831002e-01  -1.9269869e+00  -2.5794313e-01
   1.1183333e+00   1.4766202e-02   5.7657876e-01   2.5490851e+00   4.2484751e-01  -1.1683307e+00  -3.5960307e+00
   1.1200000e+00   1.7483301e-02  -8.6486815e-01   8.0417564e-01  -3.0346251e-02  -1.7752557e+00  -3.9753588e+00
   1.1216667e+00   2.0228247e-02  -1.0924650e+00   1.2138500e-01   3.4898188e-01   9.5590690e-01  -9.4073377e-01
   1.1233333e+00   2.2948845e-02  -8.6486815e-01  -2.0028525e+00  -4.0967438e-01   2.8525476e+00   1.0317725e+00
   1.1250000e+00   2.5593212e-02  -3.3380876e-01  -9.4073377e-01  -9.4073377e-01   4.5519376e-02   1.1835038e+00
   1.1266667e+00   2.8110899e-02  -1.8207750e-01  -2.8373744e+00  -7.1313689e-01  -2.4580463e+00   8.0417564e-01
   1.1283333e+00   3.0454039e-02   1.0317725e+00  -1.6235244e+00   1.9725063e-01  -7.1313689e-01   1.6386975e+00
   1.1300000e+00   3.2578497e-02   6.5244439e-01   2.3214882e+00  -1.0621188e-01   3.4898188e-01   1.2593694e+00
   1.1316667e+00   3.4445000e-02   3.4898188e-01   1.7904288e+00   4.5519376e-02   1.4111007e+00  -1.0621188e-01
   1.1333333e+00   3.6020237e-02   1.1835038e+00   2.0180257e+00   1.2138500e-01   4.3698601e+00   9.5590690e-01
   1.1350000e+00   3.7277877e-02   1.7904288e+00   2.0938913e+00   3.4898188e-01   2.2456226e+00  -1.8207750e-01
   1.1366667e+00   3.8199519e-02   1.2593694e+00   8.8004127e-01  -2.5794313e-01  -4.2029557e+00   2.7311626e-01
   1.1383333e+00   3.8775533e-02  -1.8207750e-01  -1.0924650e+00  -3.0346251e-02  -3.3684338e+00  -4.0967438e-01
   1.1400000e+00   3.9005772e-02   1.7145632e+00  -2.5339119e+00   1.0317725e+00   1.1076382e+00  -2.2304494e+00
   1.1416667e+00   3.8900147e-02   4.2484751e-01  -1.9269869e+00   2.7311626e-01   6.5244439e-01  -2.5339119e+00
   1.1433333e+00   3.8479045e-02  -3.3380876e-01  -3.3684338e+00  -1.8207750e-01  -1.8207750e-01   3.4898188e-01
   1.1450000e+00   3.7773574e-02  -1.2441963e+00  -1.9269869e+00  -1.3200619e+00  -2.7615088e+00   9.5590690e-01
   1.1466667e+00   3.6825632e-02  -7.8900252e-01   1.2138500e-01  -1.0621188e-01  -1.0924650e+00   4.5519376e-02
   1.1483333e+00   3.5687794e-02   5.0071314e-01   2.3214882e+00   1.0317725e+00  -2.5794313e-01  -6.3727127e-01
   1.1500000e+00   3.4422996e-02   8.0417564e-01   3.3836070e+00   1.9725063e-01   1.0317725e+00  -2.5794313e-01
   1.1516667e+00   3.3104042e-02  -1.3200619e+00   1.8662944e+00  -7.8900252e-01   1.2138500e-01  -1.8207750e-01
   1.1533333e+00   3.1739626e-02  -4.8554001e-01   4.5519376e-02  -1.0924650e+00   1.3352350e+00   2.3973538e+00
   1.1550000e+00   3.0409035e-02   5.0071314e-01  -3.0346251e-02  -2.5794313e-01   1.2138500e-01   1.7145632e+00
   1.1566667e+00   2.9314502e-02   5.7657876e-01  -2.0787182e+00   6.5244439e-01   9.5590690e-01  -1.2441963e+00
   1.1583333e+00   2.8561019e-02  -1.0621188e-01  -2.3821807e+00   8.8004127e-01   8.8004127e-01  -4.0967438e-01
   1.1600000e+00   2.8257655e-02   4.2484751e-01   4.5519376e-02   3.4898188e-01   8.0417564e-01  -3.0346251e-02
   1.1616667e+00   2.8516137e-02   7.2831002e-01   2.5490851e+00   4.5519376e-02   9.5590690e-01  -3.3380876e-01
   1.1633333e+00   2.9449362e-02  -1.0621188e-01   6.5244439e-01  -3.3380876e-01   4.2484751e-01  -7.8900252e-01
   1.1650000e+00   3.1169821e-02   5.7657876e-01   7.2831002e-01   7.2831002e-01   7.2831002e-01   8.8004127e-01
   1.1666667e+00   3.3787992e-02   5.0071314e-01   1.6386975e+00   3.4898188e-01   1.2138500e-01   4.2484751e-01
   1.1683333e+00   3.7410696e-02  -1.0165994e+00   5.0071314e-01   1.2138500e-01  -4.8554001e-01  -5.6140564e-01
   1.1700000e+00   4.2139472e-02  -1.4717932e+00   5.0071314e-01  -9.4073377e-01  -1.1683307e+00  -2.5339119e+00
   1.1716667e+00   4.8068964e-02   5.7657876e-01  -2.2304494e+00  -3.3380876e-01  -3.0346251e-02   1.4111007e+00
   1.1733333e+00   5.5285369e-02  -1.0621188e-01  -3.5960307e+00  -3.0346251e-02   1.0317725e+00   2.5490851e+00
   1.1750000e+00   6.3864954e-02  -1.0621188e-01  -3.3380876e-01  -1.0621188e-01  -3.0346251e-02  -1.3959275e+00
   1.1766667e+00   7.3872684e-02   5.7657876e-01   1.7904288e+00   5.0071314e-01  -3.0346251e-02   4.5519376e-02
   1.1783333e+00   8.5360966e-02   2.7311626e-01   1.4869663e+00  -1.8207750e-01  -1.0165994e+00   8.8004127e-01
   1.1800000e+00   9.8368542e-02   8.0417564e-01   2.3214882e+00  -1.0621188e-01   6.5244439e-01   1.6386975e+00
   1.1816667e+00   1.1291955e-01  -1.0924650e+00  -6.3727127e-01  -1.0621188e-01  -6.3727127e-01  -3.3380876e-01
   1.1833333e+00   1.2902274e-01   4.5519376e-02   1.9725063e-01  -3.0346251e-02  -3.3380876e-01  -4.8554001e-01
   1.1850000e+00   1.4667100e-01  -1.8207750e-01  -2.5794313e-01  -1.0621188e-01  -3.0346251e-02  -7.8900252e-01
   1.1866667e+00   1.6584087e-01   2.7311626e-01   5.0071314e-01  -7.8900252e-01  -8.6486815e-01  -9.4073377e-01
   1.1883333e+00   1.8649253e-01  -1.0621188e-01  -4.8554001e-01  -4.8554001e-01   5.7657876e-01   4.5519376e-02
   1.1900000e+00   2.0842541e-01  -6.3727127e-01  -1.0621188e-01   3.4898188e-01   1.0317725e+00  -4.0967438e-01
   1.1916667e+00   2.3172933e-01  -1.8207750e-01  -3.3380876e-01   3.4898188e-01   8.8004127e-01  -4.0967438e-01
   1.1933333e+00   2.5631818e-01  -4.0967438e-01  -2.0028525e+00   4.5519376e-02  -3.0346251e-02  -1.6993900e+00
   1.1950000e+00   2.8209052e-01  -1.8207750e-01  -1.7752557e+00  -3.0346251e-02  -7.8900252e-01  -1.5476588e+00
   1.1966667e+00   3.0893068e-01   5.7657876e-01  -7.8900252e-01   4.5519376e-02  -5.6140564e-01   1.1076382e+00
   1.1983333e+00   3.3670998e-01   1.0317725e+00   1.7145632e+00   6.5244439e-01  -4.8554001e-01   6.5244439e-01
   1.2000000e+00   3.6528814e-01   1.1835038e+00   2.1697569e+00   4.2484751e-01   5.0071314e-01  -6.3727127e-01
   1.2016667e+00   3.9451490e-01   5.7657876e-01   9.5590690e-01   4.5519376e-02   1.9725063e-01   1.2138500e-01
   1.2033333e+00   4.2423183e-01  -8.6486815e-01  -1.1683307e+00  -1.0621188e-01  -4.0967438e-01   1.4111007e+00
   1.2050000e+00   4.5427410e-01   7.2831002e-01   8.8004127e-01  -5.6140564e-01  -1.1683307e+00   3.4898188e-01
   1.2066667e+00   4.8447254e-01   4.5519376e-02   6.5244439e-01   7.2831002e-01  -1.8207750e-01  -4.0967438e-01
   1.2083333e+00   5.1465569e-01  -1.0924650e+00  -6.3727127e-01   1.2138500e-01   8.0417564e-01  -2.5794313e-01
   1.2100000e+00   5.4465181e-01  -9.4073377e-01  -4.8554001e-01  -1.8207750e-01   1.7145632e+00   1.4869663e+00
   1.2116667e+00   5.7429102e-01   1.2138500e-01   3.4898188e-01  -7.1313689e-01  -4.8554001e-01  -4.8554001e-01
   1.2133333e+00   6.0340732e-01   1.4111007e+00  -1.7752557e+00   4.5519376e-02  -9.4073377e-01  -2.1545838e+00
   1.2150000e+00   6.3184058e-01   1.7145632e+00  -1.9269869e+00   2.7311626e-01  -8.6486815e-01  -1.4717932e+00
   1.2166667e+00   6.5943844e-01  -1.3200619e+00  -1.8207750e-01  -5.6140564e-01   8.8004127e-01   1.7904288e+00
   1.2183333e+00   6.8605814e-01  -1.1683307e+00   1.9725063e-01   1.9725063e-01   1.2138500e-01   1.6386975e+00
   1.2200000e+00   7.1156809e-01  -5.6140564e-01   2.8525476e+00   1.2138500e-01   2.7311626e-01   8.8004127e-01
   1.2216667e+00   7.3584938e-01   1.4869663e+00   3.0801444e+00   1.2138500e-01   1.2138500e-01  -3.3380876e-01
   1.2233333e+00   7.5879708e-01  -3.3380876e-01  -7.8900252e-01   2.7311626e-01  -2.5794313e-01  -1.6235244e+00
   1.2250000e+00   7.8027735e-01   2.7311626e-01  -7.8900252e-01  -3.0346251e-02  -4.8554001e-01  -2.0028525e+00
   1.2266667e+00   8.0023284e-01   4.2484751e-01  -5.6140564e-01   2.7311626e-01   8.8004127e-01   1.1076382e+00
   1.2283333e+00   8.1864137e-01  -1.0621188e-01  -1.6993900e+00   9.5590690e-01  -2.5794313e-01   1.5628319e+00
   1.2300000e+00   8.3546308e-01   1.9725063e-01   7.2831002e-01   2.7311626e-01   7.2831002e-01   2.0938913e+00
   1.2316667e+00   8.5067499e-01  -7.8900252e-01  -1.8207750e-01  -6.3727127e-01   1.4869663e+00   1.6386975e+00
   1.2333333e+00   8.6427091e-01   7.2831002e-01  -7.1313689e-01  -2.5794313e-01  -1.4717932e+00  -7.8900252e-01
   1.2350000e+00   8.7626110e-01   6.5244439e-01   1.7145632e+00   1.2138500e-01  -5.6140564e-01  -6.3727127e-01
   1.2366667e+00   8.8667185e-01   5.7657876e-01   3.9146663e+00   4.5519376e-02  -3.0346251e-02   5.7657876e-01
   1.2383333e+00   8.9554468e-01  -1.0165994e+00   1.0317725e+00  -1.7752557e+00   3.4898188e-01   5.0071314e-01
   1.2400000e+00   9.0293545e-01  -8.6486815e-01  -1.7752557e+00  -7.8900252e-01  -7.8900252e-01  -5.6140564e-01
   1.2416667e+00   9.0891323e-01   1.2138500e-01  -2.6856432e+00   7.2831002e-01   1.3352350e+00  -2.7615088e+00
   1.2433333e+00   9.1355908e-01   1.0317725e+00  -1.3200619e+00   7.2831002e-01   8.0417564e-01   1.2138500e-01
   1.2450000e+00   9.1696460e-01  -3.3380876e-01   1.0317725e+00   1.9725063e-01  -6.3727127e-01   1.2138500e-01
   1.2466667e+00   9.1923040e-01  -1.8207750e-01   1.1076382e+00   5.7657876e-01   5.7657876e-01   2.1697569e+00
   1.2483333e+00   9.2046450e-01  -2.5794313e-01   6.5244439e-01  -1.0621188e-01  -5.6140564e-01  -4.0967438e-01
   1.2500000e+00   9.2078066e-01  -1.0165994e+00   9.5590690e-01   1.9725063e-01  -1.0165994e+00  -1.0165994e+00
   1.2516667e+00   9.2029662e-01   2.7311626e-01   1.2138500e-01   2.7311626e-01  -3.3380876e-01  -1.0621188e-01
   1.2533333e+00   9.1913234e-01  -1.8207750e-01   4.2484751e-01  -1.1683307e+00  -1.2441963e+00  -2.6097776e+00
   1.2550000e+00   9.1740838e-01   5.7657876e-01  -2.5794313e-01  -7.8900252e-01  -1.5476588e+00  -3.0649713e+00
   1.2566667e+00   9.1524407e-01   8.0417564e-01  -1.0924650e+00   1.1076382e+00   1.5628319e+00   2.9284132e+00
   1.2583333e+00   9.1275600e-01  -3.3380876e-01  -2.1545838e+00  -7.1313689e-01   1.6386975e+00   2.6249507e+00
   1.2600000e+00   9.1005052e-01   3.4898188e-01   1.3352350e+00   7.2831002e-01   6.5244439e-01   2.3214882e+00
   1.2616667e+00   9.0720590e-01  -8.6486815e-01   5.0071314e-01   1.4111007e+00   5.0071314e-01  -1.0621188e-01
   1.2633333e+00   9.0435834e-01  -1.8207750e-01  -1.0924650e+00  -4.0967438e-01  -7.1313689e-01  -2.0028525e+00
   1.2650000e+00   9.0159962e-01   7.2831002e-01  -4.0967438e-01  -5.6140564e-01  -9.4073377e-01   4.5519376e-02
   1.2666667e+00   8.9901232e-01   1.2593694e+00  -2.5794313e-01   3.4898188e-01  -1.0165994e+00   5.0071314e-01
   1.2683333e+00   8.9666887e-01  -3.0649713e+00   6.5244439e-01  -3.0346251e-02   1.1835038e+00  -3.0346251e-02
   1.2700000e+00   8.9463105e-01  -6.3727127e-01   1.4869663e+00   1.2593694e+00   2.0180257e+00  -1.6235244e+00
   1.2716667e+00   8.9294945e-01  -2.0028525e+00   3.4898188e-01   1.2138500e-01  -1.0165994e+00  -1.0924650e+00
   1.2733333e+00   8.9166326e-01   1.0317725e+00  -1.3200619e+00  -4.8554001e-01   1.2138500e-01  -2.5794313e-01
   1.2750000e+00   8.9080021e-01   1.9725063e-01  -1.2441963e+00  -4.0967438e-01   8.8004127e-01  -7.8900252e-01
   1.2766667e+00   8.9037661e-01   9.5590690e-01   1.9421600e+00  -7.1313689e-01   1.1076382e+00   1.1835038e+00
   1.2783333e+00   8.9039777e-01   9.5590690e-01  -1.0165994e+00   1.1076382e+00   2.1697569e+00   2.4732194e+00
   1.2800000e+00   8.9085831e-01   2.7311626e-01  -6.3727127e-01   6.5244439e-01  -1.0621188e-01   1.2138500e-01
   1.2816667e+00   8.9174289e-01   5.0071314e-01   5.0071314e-01   2.7311626e-01  -9.4073377e-01   2.5490851e+00
   1.2833333e+00   8.9302688e-01   1.5628319e+00   1.6386975e+00  -6.3727127e-01  -1.7752557e+00  -1.9269869e+00
   1.2850000e+00   8.9467735e-01   6.5244439e-01   1.2138500e-01  -6.3727127e-01  -1.6235244e+00  -1.6235244e+00
   1.2866667e+00   8.9665396e-01   1.4869663e+00   8.8004127e-01   5.0071314e-01  -2.5794313e-01   1.4111007e+00
   1.2883333e+00   8.9891005e-01   1.9725063e-01   8.0417564e-01   1.2138500e-01  -1.3959275e+00  -3.0346251e-02
   1.2900000e+00   9.0139390e-01   2.7311626e-01  -1.0165994e+00  -9.4073377e-01   4.2484751e-01  -6.3727127e-01
   1.2916667e+00   9.0404981e-01   7.2831002e-01  -2.6856432e+00   7.2831002e-01   3.4898188e-01   3.4898188e-01
   1.2933333e+00   9.0681939e-01  -7.8900252e-01  -4.8554001e-01   3.4898188e-01  -7.8900252e-01  -9.4073377e-01
   1.2950000e+00   9.0964277e-01  -4.0967438e-01   1.4869663e+00   8.0417564e-01   7.2831002e-01   4.2484751e-01
   1.2966667e+00   9.1244441e-01   1.9725063e-01   1.7904288e+00  -7.1313689e-01   1.7145632e+00   2.3214882e+00
   1.2983333e+00   9.1517444e-01  -7.1313689e-01   3.4898188e-01  -8.6486815e-01   2.2456226e+00  -7.1313689e-01
   1.3000000e+00   9.1778237e-01  -2.5794313e-01   2.0938913e+00  -1.8207750e-01   9.5590690e-01   6.5244439e-01
   1.3016667e+00   9.2021478e-01  -1.0165994e+00  -3.0649713e+00  -1.8207750e-01   1.2138500e-01   1.7904288e+00
   1.3033333e+00   9.2242246e-01   4.5519376e-02  -2.2304494e+00  -4.8554001e-01   5.0071314e-01   1.3352350e+00
   1.3050000e+00   9.2599313e-01   1.2138500e-01   4.2484751e-01   5.0071314e-01   3.4898188e-01  -9.4073377e-01
   1.3066667e+00   9.2728626e-01   1.7145632e+00   1.5628319e+00   4.2484751e-01  -3.3380876e-01  -1.2441963e+00
   1.3083333e+00   9.2821613e-01   1.1835038e+00   1.1835038e+00   5.0071314e-01  -1.5476588e+00  -3.3380876e-01
   1.3100000e+00   9.2876568e-01  -1.3200619e+00   2.7311626e-01   1.1835038e+00  -2.0787182e+00  -1.5476588e+00
   1.3116667e+00   9.2892556e-01  -1.9269869e+00  -2.5794313e-01  -1.0621188e-01   8.0417564e-01  -2.2304494e+00
   1.3133333e+00   9.2869427e-01  -3.0346251e-02  -1.8207750e-01  -4.8554001e-01   4.5519376e-02  -9.4073377e-01
   1.3150000e+00   9.2807817e-01  -9.4073377e-01  -2.3821807e+00  -4.8554001e-01  -3.3380876e-01   1.1835038e+00
   1.3166667e+00   9.2709116e-01   3.4898188e-01  -1.5476588e+00   1.9725063e-01  -1.8207750e-01  -8.6486815e-01
   1.3183333e+00   9.2575456e-01   2.7311626e-01   1.7145632e+00   4.2484751e-01   3.4898188e-01  -1.1683307e+00
   1.3200000e+00   9.2409653e-01  -1.8207750e-01   2.0938913e+00   2.7311626e-01   1.4869663e+00   3.4898188e-01
   1.3216667e+00   9.2215155e-01   2.7311626e-01   2.4732194e+00   7.2831002e-01   5.0071314e-01   5.7657876e-01
   1.3233333e+00   9.1995978e-01   1.9725063e-01   1.8662944e+00   3.4898188e-01   2.7311626e-01   6.5244439e-01
   1.3250000e+00   9.1756623e-01  -4.0967438e-01  -2.5794313e-01  -5.6140564e-01  -6.3727127e-01  -4.0967438e-01
   1.3266667e+00   9.1501996e-01   1.0317725e+00  -3.3380876e-01  -3.0346251e-02   8.0417564e-01   4.5519376e-02
   1.3283333e+00   9.1237310e-01   5.0071314e-01  -5.6140564e-01   5.0071314e-01  -3.0346251e-02   4.5519376e-02
   1.3300000e+00   9.0967401e-01  -4.0967438e-01  -4.0967438e-01  -4.0967438e-01  -3.0346251e-02   2.7766819e+00
   1.3316667e+00   9.0696891e-01  -1.3959275e+00  -1.0165994e+00   1.9725063e-01  -7.1313689e-01   9.5590690e-01
   1.3333333e+00   9.0432824e-01   4.5519376e-02  -9.4073377e-01   2.7311626e-01  -3.0346251e-02   5.0071314e-01
   1.3350000e+00   9.0180672e-01  -1.0924650e+00  -2.0028525e+00  -1.0621188e-01  -4.0967438e-01  -4.0967438e-01
   1.3366667e+00   8.9945708e-01   1.2138500e-01  -3.0346251e-02   2.7311626e-01  -6.3727127e-01  -5.6140564e-01
   1.3383333e+00   8.9732899e-01   1.1076382e+00   1.4869663e+00  -4.0967438e-01   7.2831002e-01  -1.8207750e-01
   1.3400000e+00   8.9546810e-01   6.5244439e-01   7.2831002e-01  -1.6993900e+00   5.7657876e-01   1.4869663e+00
   1.3416667e+00   8.9391507e-01   2.7311626e-01  -1.6993900e+00   2.7311626e-01   1.6386975e+00   2.4732194e+00
   1.3433333e+00   8.9270479e-01   1.1076382e+00   1.4869663e+00   8.8004127e-01   1.4111007e+00  -2.5794313e-01
   1.3450000e+00   8.9186558e-01  -5.6140564e-01   1.6386975e+00  -3.0346251e-02  -9.4073377e-01  -2.0787182e+00
   1.3466667e+00   8.6498188e-02  -1.7752557e+00  -7.8900252e-01   2.7311626e-01  -2.2304494e+00  -1.9269869e+00
   1.3483333e+00   8.7788939e-02   4.5519376e-02   1.4869663e+00   6.5244439e-01  -1.2441963e+00  -2.5794313e-01
   1.3500000e+00   8.9062711e-02   2.2456226e+00   1.9725063e-01   5.7657876e-01  -1.1683307e+00   1.9725063e-01
   1.3516667e+00   9.0279685e-02   8.8004127e-01  -2.0028525e+00   4.5519376e-02   4.2484751e-01   1.2138500e-01
   1.3533333e+00   9.1398507e-02   5.0071314e-01  -9.4073377e-01   7.2831002e-01   5.0071314e-01  -1.1683307e+00
   1.3550000e+00   9.2377204e-02  -7.1313689e-01   5.0071314e-01   2.7311626e-01  -3.3380876e-01  -1.0924650e+00
   1.3566667e+00   9.3174159e-02  -5.6140564e-01   3.4898188e-01  -5.6140564e-01   1.2138500e-01  -6.3727127e-01
   1.3583333e+00   9.3749126e-02   5.0071314e-01  -1.0621188e-01  -4.0967438e-01   9.5590690e-01   1.9725063e-01
   1.3600000e+00   9.4064264e-02   7.2831002e-01   1.1835038e+00  -2.5794313e-01   1.1835038e+00   7.2831002e-01
   1.3616667e+00   8.8937712e-02   4.5519376e-02   1.6386975e+00  -2.5794313e-01   1.4111007e+00   8.8004127e-01
   1.3633333e+00   8.6785281e-02   9.5590690e-01   1.9421600e+00  -4.0967438e-01   5.0071314e-01   2.0938913e+00
   1.3650000e+00   8.4272177e-02   1.2138500e-01   7.2831002e-01  -6.3727127e-01  -1.5476588e+00  -3.0346251e-02
   1.3666667e+00   8.1422347e-02  -4.8554001e-01  -1.2441963e+00   5.7657876e-01  -1.0924650e+00  -5.6140564e-01
   1.3683333e+00   7.8269301e-02  -2.5794313e-01  -2.1545838e+00  -3.0346251e-02  -1.8207750e-01   8.0417564e-01
   1.3700000e+00   7.4856154e-02  -1.8207750e-01   9.5590690e-01   1.2138500e-01   5.7657876e-01  -3.0346251e-02
   1.3716667e+00   7.1235478e-02  -1.3200619e+00  -5.6140564e-01  -3.0346251e-02   6.5244439e-01  -8.6486815e-01
   1.3733333e+00   6.7468995e-02  -7.1313689e-01  -1.9269869e+00   4.5519376e-02   1.6386975e+00   1.1076382e+00
   1.3750000e+00   6.3461504e-02   1.2138500e-01  -2.5794313e-01  -7.1313689e-01   7.2831002e-01   1.4111007e+00
   1.3766667e+00   5.9384365e-02   1.2138500e-01  -4.0967438e-01   1.2138500e-01  -4.0967438e-01   2.7311626e-01
   1.3783333e+00   5.5392105e-02  -2.5794313e-01   1.1076382e+00  -2.5794313e-01  -1.6993900e+00  -1.2441963e+00
   1.3800000e+00   5.1581152e-02  -3.0346251e-02   8.8004127e-01   3.4898188e-01  -1.5476588e+00  -4.0967438e-01
   1.3816667e+00   4.8053520e-02   1.2138500e-01   7.2831002e-01   1.0317725e+00   4.2484751e-01   5.0071314e-01
   1.3833333e+00   4.4915565e-02  -6.3727127e-01  -3.1408369e+00  -3.0346251e-02   6.5244439e-01  -1.2441963e+00
   1.3850000e+00   4.2276618e-02  -7.8900252e-01  -3.5960307e+00   6.5244439e-01   1.0317725e+00  -7.8900252e-01
   1.3866667e+00   4.0247518e-02  -1.6235244e+00   2.2456226e+00  -1.0621188e-01   4.2484751e-01   5.7657876e-01
   1.3883333e+00   3.8939072e-02  -7.8900252e-01   1.7145632e+00  -4.0967438e-01  -1.3200619e+00   1.2138500e-01
   1.3900000e+00   3.8460462e-02   2.7311626e-01  -4.0967438e-01  -3.3380876e-01  -4.0967438e-01   2.7311626e-01
   1.3916667e+00   3.8917626e-02   6.5244439e-01  -4.8554001e-01   2.7311626e-01   2.7311626e-01  -4.8554001e-01
   1.3933333e+00   4.0411636e-02   3.4898188e-01   2.7311626e-01  -3.3380876e-01  -8.6486815e-01   4.5519376e-02
   1.3950000e+00   4.3037107e-02   9.5590690e-01   1.9725063e-01  -1.0621188e-01   1.2138500e-01   7.2831002e-01
   1.3966667e+00   4.6880654e-02  -6.3727127e-01   2.2456226e+00  -1.0621188e-01   4.5519376e-02   1.2593694e+00
   1.3983333e+00   5.2019431e-02  -1.8207750e-01   1.4111007e+00   5.0071314e-01   2.7311626e-01   6.5244439e-01
   1.4000000e+00   5.8519784e-02   6.5244439e-01   1.1835038e+00   5.0071314e-01   2.7311626e-01  -1.3200619e+00
   1.4016667e+00   6.6436021e-02  -3.3380876e-01   2.7311626e-01  -5.6140564e-01   1.9725063e-01  -4.8554001e-01
   1.4033333e+00   7.5809348e-02   2.0938913e+00   4.5519376e-02   4.5519376e-02   1.2138500e-01   4.2484751e-01
   1.4050000e+00   8.6666976e-02   1.2138500e-01  -7.8900252e-01   2.7311626e-01  -1.0621188e-01  -5.6140564e-01
   1.4066667e+00   9.9021411e-02  -1.2441963e+00  -3.3380876e-01   4.5519376e-02  -4.8554001e-01   2.7311626e-01
   1.4083333e+00   1.1286997e-01  -1.8207750e-01   1.9725063e-01   3.4898188e-01   4.2484751e-01   5.0071314e-01
   1.4100000e+00   1.2813939e-01  -2.5794313e-01  -1.8207750e-01  -3.0346251e-02  -1.8207750e-01   1.2138500e-01
   1.4116667e+00   1.4470460e-01   3.4898188e-01  -7.8900252e-01  -4.8554001e-01   4.5519376e-02   2.7311626e-01
   1.4133333e+00   1.6265211e-01   5.0071314e-01  -2.0028525e+00  -4.8554001e-01   1.2138500e-01   8.0417564e-01
   1.4150000e+00   1.8192201e-01   1.2138500e-01   8.8004127e-01  -1.8207750e-01   8.8004127e-01   3.4898188e-01
   1.4166667e+00   2.0244062e-01  -1.0165994e+00  -1.0621188e-01   2.7311626e-01  -3.0346251e-02   4.5519376e-02
   1.4183333e+00   2.2412129e-01   1.9725063e-01  -5.6140564e-01   5.7657876e-01  -1.0621188e-01  -6.3727127e-01
   1.4200000e+00   2.4686539e-01  -2.5794313e-01  -9.4073377e-01   4.2484751e-01   1.9725063e-01  -3.0346251e-02
   1.4216667e+00   2.7056343e-01   6.5244439e-01  -8.6486815e-01   5.7657876e-01   9.5590690e-01  -4.0967438e-01
   1.4233333e+00   2.9509633e-01   6.5244439e-01  -3.3380876e-01  -2.5794313e-01   1.2138500e-01  -9.4073377e-01
   1.4250000e+00   3.2033685e-01   8.8004127e-01  -7.1313689e-01  -3.0346251e-02   1.2138500e-01  -9.4073377e-01
   1.4266667e+00   3.4615112e-01   8.0417564e-01  -5.6140564e-01  -8.6486815e-01  -7.1313689e-01  -1.8207750e-01
   1.4283333e+00   3.7240022e-01  -1.0924650e+00  -2.3063151e+00  -1.2441963e+00  -1.0924650e+00   5.0071314e-01
   1.4300000e+00   3.9894188e-01  -1.6993900e+00  -1.0924650e+00   2.7311626e-01  -7.8900252e-01   2.7311626e-01
   1.4316667e+00   4.2563214e-01  -1.0165994e+00   3.2318757e+00   8.0417564e-01  -4.0967438e-01   5.0071314e-01
   1.4333333e+00   4.5232710e-01   5.0071314e-01   3.3836070e+00   5.7657876e-01  -5.6140564e-01   4.2484751e-01
   1.4350000e+00   4.7888454e-01   4.5519376e-02   2.9284132e+00   5.7657876e-01   7.2831002e-01   3.4898188e-01
   1.4366667e+00   5.0516569e-01   8.0417564e-01   8.8004127e-01   2.7311626e-01   7.2831002e-01  -7.8900252e-01
   1.4383333e+00   5.3103666e-01  -1.8207750e-01  -5.6140564e-01  -3.0346251e-02   8.8004127e-01   1.2138500e-01
   1.4400000e+00   5.5637002e-01  -4.8554001e-01  -3.0346251e-02  -4.8554001e-01   4.5519376e-02   8.0417564e-01
   1.4416667e+00   5.8104618e-01  -1.6235244e+00  -1.0165994e+00  -2.5794313e-01  -1.8207750e-01   4.5519376e-02
   1.4433333e+00   6.0495457e-01   1.2138500e-01  -1.6993900e+00   3.4898188e-01  -1.8207750e-01  -6.3727127e-01
   1.4450000e+00   6.2799483e-01   5.0071314e-01   1.5628319e+00   1.2138500e-01  -1.0621188e-01   4.5519376e-02
   1.4466667e+00   6.4992183e-01  -3.3380876e-01   1.4111007e+00  -1.0621188e-01   2.7311626e-01   5.7657876e-01
   1.4483333e+00   6.7077461e-01   8.8004127e-01   4.5519376e-02  -4.0967438e-01   4.2484751e-01   4.5519376e-02
   1.4500000e+00   6.9051672e-01  -1.0621188e-01  -1.5476588e+00  -2.5794313e-01  -4.0967438e-01   1.2138500e-01
   1.4516667e+00   7.0910049e-01  -2.0787182e+00  -1.4717932e+00  -4.0967438e-01  -1.0165994e+00   2.7311626e-01
   1.4533333e+00   7.2649194e-01   5.0071314e-01  -6.3727127e-01  -3.0346251e-02   4.2484751e-01   3.4898188e-01
   1.4550000e+00   7.4267082e-01   1.5628319e+00  -1.0924650e+00  -3.3380876e-01   1.9725063e-01   4.2484751e-01
   1.4566667e+00   7.5763025e-01  -1.8207750e-01   8.0417564e-01  -1.0621188e-01   2.7311626e-01  -1.8207750e-01
   1.4583333e+00   7.7137639e-01  -1.2441963e+00  -1.8207750e-01   1.9725063e-01   6.5244439e-01   1.2138500e-01
   1.4600000e+00   7.8392775e-01  -1.6235244e+00  -1.0621188e-01  -1.8207750e-01  -4.0967438e-01  -1.0621188e-01
   1.4616667e+00   7.9531439e-01  -1.0621188e-01   2.2456226e+00   1.2138500e-01  -2.5794313e-01  -3.3380876e-01
   1.4633333e+00   8.0557701e-01   3.4898188e-01   1.2593694e+00  -1.8207750e-01  -7.1313689e-01  -5.6140564e-01
   1.4650000e+00   8.1476584e-01   1.0317725e+00  -6.3727127e-01   4.5519376e-02   7.2831002e-01   5.7657876e-01
   1.4666667e+00   8.2293943e-01  -7.8900252e-01  -7.8900252e-01  -4.8554001e-01  -7.8900252e-01  -7.1313689e-01
   1.4683333e+00   8.3016340e-01  -1.0621188e-01  -1.0165994e+00   8.0417564e-01  -7.1313689e-01  -7.8900252e-01
   1.4700000e+00   8.3650909e-01   8.0417564e-01   9.5590690e-01   3.4898188e-01   1.3352350e+00   1.9725063e-01
   1.4716667e+00   8.4205214e-01   1.1835038e+00   5.7657876e-01   2.7311626e-01   5.7657876e-01   5.7657876e-01
   1.4733333e+00   8.4687113e-01   4.2484751e-01   1.4869663e+00   5.7657876e-01   3.4898188e-01   3.4898188e-01
   1.4750000e+00   8.5104616e-01   4.2484751e-01  -3.3380876e-01   1.2138500e-01   4.5519376e-02  -1.0621188e-01
   1.4766667e+00   8.5465754e-01  -1.7752557e+00   8.0417564e-01   2.7311626e-01   8.0417564e-01   4.2484751e-01
   1.4783333e+00   8.5778445e-01   2.7311626e-01   4.2484751e-01   1.2138500e-01   3.4898188e-01  -3.0346251e-02
   1.4800000e+00   8.6050377e-01   5.0071314e-01  -1.0621188e-01  -6.3727127e-01  -3.0346251e-02  -8.6486815e-01
   1.4816667e+00   8.6281420e-01  -5.6140564e-01   2.7311626e-01  -4.0967438e-01  -3.3380876e-01  -3.3380876e-01
   1.4833333e+00   8.6474841e-01  -8.6486815e-01  -4.8554001e-01  -3.0346251e-02  -4.0967438e-01   1.2138500e-01
   1.4850000e+00   8.6646802e-01   1.2138500e-01  -4.8554001e-01  -2.5794313e-01  -1.0924650e+00  -1.8207750e-01
   1.4866667e+00   8.6803478e-01   5.0071314e-01  -1.3200619e+00  -1.0621188e-01  -7.8900252e-01  -1.8207750e-01
   1.4883333e+00   8.6950457e-01   5.7657876e-01   6.5244439e-01   4.5519376e-02  -1.0621188e-01   4.5519376e-02
   1.4900000e+00   8.7092684e-01   1.9725063e-01  -1.8511213e+00  -4.8554001e-01  -1.0621188e-01   1.9725063e-01
   1.4916667e+00   8.7234429e-01  -1.0621188e-01  -1.3959275e+00  -1.8207750e-01  -2.5794313e-01   5.0071314e-01
   1.4933333e+00   8.7379269e-01   4.2484751e-01   1.4869663e+00   5.0071314e-01   4.5519376e-02   6.5244439e-01
   1.4950000e+00   8.7530075e-01   1.5628319e+00   2.0938913e+00  -1.0621188e-01   1.9725063e-01   3.4898188e-01
   1.4966667e+00   8.7689019e-01  -7.8900252e-01   1.2138500e-01  -7.8900252e-01  -3.0346251e-02  -6.3727127e-01
   1.4983333e+00   8.7857585e-01  -6.3727127e-01  -1.9269869e+00   1.2138500e-01  -3.3380876e-01  -6.3727127e-01
   1.5000000e+00   8.8036608e-01  -3.0346251e-02   1.0317725e+00   8.0417564e-01   8.0417564e-01  -6.3727127e-01
   1.5016667e+00   8.8226299e-01  -9.4073377e-01   1.3352350e+00  -1.0621188e-01  -1.0621188e-01  -1.0924650e+00
   1.5033333e+00   8.8426303e-01  -1.8511213e+00  -8.6486815e-01  -3.3380876e-01  -7.8900252e-01   4.5519376e-02
   1.5050000e+00   8.8635743e-01  -9.4073377e-01  -2.4580463e+00  -1.0621188e-01  -4.8554001e-01  -1.8207750e-01
   1.5066667e+00   8.8853290e-01   1.0317725e+00  -2.6097776e+00   3.4898188e-01   1.9725063e-01   5.0071314e-01
   1.5083333e+00   8.9077223e-01   1.5628319e+00  -1.3200619e+00   2.7311626e-01   5.0071314e-01   1.9725063e-01
   1.5100000e+00   8.9305503e-01  -1.4717932e+00   1.1835038e+00   1.2138500e-01  -1.0621188e-01   1.9725063e-01
   1.5116667e+00   8.9535839e-01   3.4898188e-01   1.9421600e+00   5.0071314e-01   1.9725063e-01   2.7311626e-01
   1.5133333e+00   8.9765765e-01  -2.5794313e-01   1.6386975e+00   3.4898188e-01   1.9725063e-01   2.7311626e-01
   1.5150000e+00   8.9992710e-01  -1.4717932e+00  -2.5794313e-01   4.5519376e-02   4.5519376e-02   8.0417564e-01
   1.5166667e+00   9.0214066e-01   1.4111007e+00  -5.6140564e-01  -1.0621188e-01   4.2484751e-01   4.2484751e-01
   1.5183333e+00   9.0409416e-01   1.0317725e+00   1.7904288e+00   4.5519376e-02   1.4869663e+00   5.0071314e-01
   1.5200000e+00   9.0592635e-01   8.8004127e-01   8.0417564e-01  -4.8554001e-01   1.9725063e-01  -2.5794313e-01
   1.5216667e+00   9.0761766e-01   5.0071314e-01   5.0071314e-01  -2.5794313e-01  -9.4073377e-01  -2.5794313e-01
   1.5233333e+00   9.0915121e-01   4.5519376e-02  -2.1545838e+00  -1.8207750e-01  -3.3380876e-01  -6.3727127e-01
   1.5250000e+00   9.1051323e-01  -1.0621188e-01  -5.6140564e-01  -1.0621188e-01  -1.0621188e-01  -1.8207750e-01
   1.5266667e+00   9.1169335e-01  -1.4717932e+00  -6.3727127e-01  -9.4073377e-01  -4.8554001e-01  -1.0621188e-01
   1.5283333e+00   9.1268478e-01  -1.0165994e+00   2.7311626e-01  -2.5794313e-01  -7.1313689e-01  -1.0165994e+00
   1.5300000e+00   9.1348441e-01  -1.8207750e-01   1.8662944e+00   5.0071314e-01   5.7657876e-01  -1.8207750e-01
   1.5316667e+00   9.1409281e-01  -1.3200619e+00  -1.0621188e-01   4.5519376e-02  -3.3380876e-01   5.0071314e-01
   1.5333333e+00   9.1451416e-01  -5.6140564e-01   1.1835038e+00   5.0071314e-01   3.4898188e-01   1.1835038e+00
   1.5350000e+00   9.1475604e-01   3.4898188e-01   6.5244439e-01   1.2138500e-01  -3.0346251e-02  -2.5794313e-01
   1.5366667e+00   9.1482918e-01  -4.8554001e-01   5.0071314e-01   1.9725063e-01  -4.0967438e-01  -4.8554001e-01
   1.5383333e+00   9.1474714e-01   1.4869663e+00   2.7311626e-01   4.2484751e-01   1.2138500e-01   3.4898188e-01
   1.5400000e+00   9.1452592e-01   2.0180257e+00  -4.0967438e-01  -1.0621188e-01   2.7311626e-01  -1.8207750e-01
   1.5416667e+00   9.1418352e-01   2.0180257e+00  -1.0621188e-01  -3.0346251e-02   4.5519376e-02  -3.3380876e-01
   1.5433333e+00   9.1373944e-01  -4.0967438e-01  -8.6486815e-01  -1.8207750e-01  -1.0621188e-01   5.0071314e-01
   1.5450000e+00   9.1321424e-01  -1.3200619e+00  -5.6140564e-01  -2.5794313e-01   8.0417564e-01   1.9725063e-01
   1.5466667e+00   9.1262898e-01   1.0317725e+00   1.9725063e-01   1.2138500e-01   6.5244439e-01   2.7311626e-01
   1.5483333e+00   9.1200474e-01   4.2484751e-01   2.0938913e+00   1.9725063e-01  -3.0346251e-02  -4.8554001e-01
   1.5500000e+00   9.1136213e-01  -1.0621188e-01  -5.6140564e-01   4.5519376e-02  -1.1683307e+00  -2.5794313e-01
   1.5516667e+00   9.1072079e-01  -3.0346251e-02  -7.8900252e-01  -1.0621188e-01  -4.8554001e-01   7.2831002e-01
   1.5533333e+00   9.1000280e-01   7.2831002e-01  -1.8207750e-01   4.5519376e-02  -1.0165994e+00  -3.0346251e-02
   1.5550000e+00   9.0923676e-01  -1.1683307e+00  -1.8511213e+00  -2.5794313e-01  -1.0165994e+00  -5.6140564e-01
   1.5566667e+00   9.0850894e-01  -1.8207750e-01   1.2138500e-01   3.4898188e-01  -4.8554001e-01  -7.8900252e-01
   1.5583333e+00   9.0783545e-01   7.2831002e-01   9.5590690e-01  -2.5794313e-01   5.0071314e-01  -2.3063151e+00
   1.5600000e+00   9.0723055e-01  -1.3200619e+00   4.2484751e-01   1.9725063e-01   9.5590690e-01  -1.8207750e-01
   1.5616667e+00   9.0670635e-01  -6.3727127e-01   3.4898188e-01   4.2484751e-01   3.4898188e-01   9.5590690e-01
   1.5633333e+00   9.0627274e-01  -1.0165994e+00  -1.8207750e-01   1.9725063e-01  -2.5794313e-01   4.2484751e-01
   1.5650000e+00   9.0593728e-01  -3.0346251e-02  -2.7615088e+00  -4.8554001e-01  -7.8900252e-01  -1.0621188e-01
   1.5666667e+00   9.0570511e-01  -5.6140564e-01  -2.6097776e+00  -8.6486815e-01  -4.8554001e-01   5.0071314e-01
   1.5683333e+00   9.0557897e-01   1.9725063e-01   1.2138500e-01  -4.0967438e-01   1.2138500e-01   8.8004127e-01
   1.5700000e+00   9.0555925e-01   4.5519376e-02   1.1835038e+00  -1.0165994e+00   5.0071314e-01   7.2831002e-01
   1.5716667e+00   9.0564406e-01   1.9725063e-01   2.6249507e+00  -2.5794313e-01   7.2831002e-01   8.0417564e-01
   1.5733333e+00   9.0582940e-01   1.9725063e-01   1.7145632e+00  -1.0621188e-01   6.5244439e-01   3.4898188e-01
   1.5750000e+00   9.0610922e-01  -6.3727127e-01  -5.6140564e-01   1.9725063e-01   1.3352350e+00   5.0071314e-01
   1.5766667e+00   9.0647573e-01   1.2593694e+00  -4.8554001e-01   3.4898188e-01   1.2593694e+00   3.4898188e-01
   1.5783333e+00   9.0691954e-01   9.5590690e-01  -2.5794313e-01   3.4898188e-01   5.7657876e-01  -1.0621188e-01
   1.5800000e+00   9.0742992e-01  -1.8207750e-01  -2.5794313e-01   8.0417564e-01  -4.8554001e-01   1.9725063e-01
   1.5816667e+00   9.0799507e-01   5.7657876e-01   6.5244439e-01   1.9725063e-01  -1.8207750e-01  -5.6140564e-01
   1.5833333e+00   9.0860236e-01   4.2484751e-01   2.7311626e-01   4.2484751e-01  -6.3727127e-01  -1.0924650e+00
   1.5850000e+00   9.0923858e-01  -3.0346251e-02   5.0071314e-01  -6.3727127e-01  -1.0924650e+00  -1.0165994e+00
   1.5866667e+00   9.0989027e-01   8.0417564e-01   1.6386975e+00  -2.5794313e-01  -1.8207750e-01  -1.8207750e-01
   1.5883333e+00   9.1053140e-01   1.9725063e-01  -1.8207750e-01  -1.8207750e-01  -3.3380876e-01  -1.8207750e-01
   1.5900000e+00   9.1108197e-01  -1.2441963e+00  -1.9269869e+00   1.9725063e-01  -1.0621188e-01  -4.8554001e-01
   1.5916667e+00   9.1160229e-01  -5.6140564e-01   1.9725063e-01   4.5519376e-02   1.2138500e-01   1.2138500e-01
   1.5933333e+00   9.1208215e-01  -4.0967438e-01   2.7311626e-01   2.7311626e-01  -7.8900252e-01  -1.8207750e-01
   1.5950000e+00   9.1251247e-01   1.0317725e+00   8.8004127e-01  -1.0621188e-01  -1.0924650e+00  -1.5476588e+00
   1.5966667e+00   9.1288562e-01  -1.3200619e+00  -1.1683307e+00   4.5519376e-02   4.2484751e-01   1.6386975e+00
   1.5983333e+00   9.1319537e-01  -7.8900252e-01  -1.0621188e-01   1.9725063e-01   5.0071314e-01   2.8525476e+00
   1.6000000e+00   9.1343706e-01  -1.0621188e-01  -9.4073377e-01   1.9725063e-01   4.5519376e-02   1.1835038e+00
   1.6016667e+00   9.1360765e-01  -1.1683307e+00  -1.3200619e+00  -1.8207750e-01   4.5519376e-02   4.2484751e-01
   1.6033333e+00   9.1370571e-01   3.4898188e-01  -1.8207750e-01   1.2138500e-01   8.8004127e-01   4.2484751e-01
   1.6050000e+00   9.1373135e-01   1.5628319e+00  -6.3727127e-01   3.4898188e-01   8.0417564e-01   4.2484751e-01
   1.6066667e+00   9.1368630e-01   1.2138500e-01  -6.3727127e-01   1.9725063e-01   5.7657876e-01   5.0071314e-01
   1.6083333e+00   9.1357366e-01  -1.8207750e-01   2.9284132e+00   3.4898188e-01   7.2831002e-01   2.7311626e-01
