# Supplementary material for: Detecting Nasal Vowels in Speech Interfaces Based on Surface Electromyography
Source: PLoS One. 2015 Jun 12;10(6):e0127040. doi: 10.1371/journal.pone.0127040 (PMC4466523; doi:10.1371/journal.pone.0127040)
Supplement: S1 Data — (ZIP) [file pone.0127040.s001.zip › PLosOneData/aligned/CM/CM-vnp-on-r2-ALIGNED.txt]

   0.0000000e+00   4.7726239e-01  -1.0621188e-01   8.8004127e-01   4.5519376e-02   1.5628319e+00   1.0317725e+00
   1.6666667e-03   4.7350601e-01   8.0417564e-01   1.1076382e+00   1.2593694e+00   1.1076382e+00   1.9725063e-01
   3.3333333e-03   4.6995905e-01   2.0180257e+00  -1.0621188e-01   8.0417564e-01  -7.1313689e-01  -4.0967438e-01
   5.0000000e-03   4.5790116e-01  -1.1683307e+00  -9.4073377e-01  -2.5794313e-01  -1.0165994e+00  -7.8900252e-01
   6.6666667e-03   4.5541034e-01   1.2593694e+00  -1.8207750e-01  -2.5794313e-01   2.7311626e-01   8.8004127e-01
   8.3333333e-03   4.5311858e-01   1.2138500e-01  -1.0621188e-01  -1.3200619e+00  -1.1683307e+00   1.1076382e+00
   1.0000000e-02   4.5101749e-01  -2.5339119e+00  -2.7615088e+00  -1.1683307e+00  -9.4073377e-01   4.2484751e-01
   1.1666667e-02   4.4909706e-01  -1.8207750e-01  -1.0924650e+00  -1.2441963e+00  -4.0967438e-01  -3.0346251e-02
   1.3333333e-02   4.4734581e-01   1.7145632e+00   1.4869663e+00   7.2831002e-01  -7.1313689e-01  -8.6486815e-01
   1.5000000e-02   4.4575096e-01   8.0417564e-01  -1.0621188e-01   1.4869663e+00   1.0317725e+00  -4.8554001e-01
   1.6666667e-02   4.4429861e-01  -5.6140564e-01   1.0317725e+00   1.9725063e-01  -2.5794313e-01  -2.5794313e-01
   1.8333333e-02   4.4297398e-01  -4.8554001e-01  -1.0621188e-01   5.7657876e-01   1.0317725e+00   3.4898188e-01
   2.0000000e-02   4.4176158e-01  -1.9269869e+00  -3.8994932e+00   8.0417564e-01   1.2593694e+00   5.7657876e-01
   2.1666667e-02   4.4064544e-01  -6.3727127e-01  -7.1313689e-01  -3.0346251e-02   8.8004127e-01   9.5590690e-01
   2.3333333e-02   4.3960937e-01   5.7657876e-01   1.6386975e+00   1.2138500e-01  -3.0346251e-02   6.5244439e-01
   2.5000000e-02   4.3863709e-01   5.7657876e-01   1.1835038e+00  -7.1313689e-01  -5.6140564e-01  -4.8554001e-01
   2.6666667e-02   4.3771259e-01  -1.1683307e+00   3.4898188e-01  -2.3063151e+00   1.4869663e+00   2.0938913e+00
   2.8333333e-02   4.3670110e-01   5.7657876e-01   1.2593694e+00   1.9725063e-01   1.4111007e+00   1.5628319e+00
   3.0000000e-02   4.3563080e-01  -3.3380876e-01  -3.0346251e-02   1.2593694e+00   4.5519376e-02  -7.8900252e-01
   3.1666667e-02   4.3458276e-01   3.4898188e-01   1.1076382e+00   1.1076382e+00   5.7657876e-01  -9.4073377e-01
   3.3333333e-02   4.3354592e-01   1.9421600e+00   4.2484751e-01   6.5244439e-01   2.7311626e-01  -2.5794313e-01
   3.5000000e-02   4.3250988e-01   1.2138500e-01   1.0317725e+00  -3.3380876e-01  -7.8900252e-01  -1.3959275e+00
   3.6666667e-02   4.3146509e-01  -4.8554001e-01  -1.0621188e-01  -1.8207750e-01  -1.3200619e+00  -2.0787182e+00
   3.8333333e-02   4.3040310e-01   1.3352350e+00  -9.4073377e-01  -3.3380876e-01  -1.6235244e+00  -4.0967438e-01
   4.0000000e-02   4.2931671e-01   5.7657876e-01  -1.0621188e-01  -1.8207750e-01  -2.5794313e-01   1.1835038e+00
   4.1666667e-02   4.2820021e-01  -1.1683307e+00  -1.4717932e+00   1.2138500e-01   8.8004127e-01  -7.1313689e-01
   4.3333333e-02   4.2704945e-01   4.2484751e-01  -7.1313689e-01   1.2138500e-01   3.4898188e-01  -4.0967438e-01
   4.5000000e-02   4.2586209e-01   5.7657876e-01  -4.8554001e-01  -3.0346251e-02  -1.0621188e-01   1.0317725e+00
   4.6666667e-02   4.2463756e-01   8.8004127e-01  -2.5794313e-01  -1.8207750e-01   1.2138500e-01   2.1697569e+00
   4.8333333e-02   4.2337726e-01   1.4869663e+00  -1.8207750e-01   4.2484751e-01   4.2484751e-01  -5.6140564e-01
   5.0000000e-02   4.2208450e-01  -1.0621188e-01  -7.1313689e-01  -4.0967438e-01  -1.0621188e-01  -5.6140564e-01
   5.1666667e-02   4.2076459e-01  -1.6993900e+00  -2.9132401e+00  -1.8207750e-01  -3.0346251e-02   2.6249507e+00
   5.3333333e-02   4.1942469e-01  -1.3200619e+00   4.2484751e-01   1.2138500e-01  -1.8207750e-01   2.7311626e-01
   5.5000000e-02   4.1807384e-01  -2.2304494e+00   3.3836070e+00   4.2484751e-01   1.1076382e+00  -1.2441963e+00
   5.6666667e-02   4.1672276e-01  -1.8207750e-01   1.3352350e+00  -2.5794313e-01   1.9725063e-01  -1.0924650e+00
   5.8333333e-02   4.1538372e-01   7.2831002e-01  -7.8900252e-01  -3.0346251e-02  -1.2441963e+00  -4.0967438e-01
   6.0000000e-02   4.1407042e-01  -7.1313689e-01  -3.0346251e-02   5.0071314e-01   2.7311626e-01   1.4111007e+00
   6.1666667e-02   4.1279767e-01   9.5590690e-01   1.8662944e+00  -7.1313689e-01   8.0417564e-01   1.0317725e+00
   6.3333333e-02   4.1155598e-01   2.0180257e+00   1.7145632e+00  -6.3727127e-01  -1.8207750e-01  -3.3380876e-01
   6.5000000e-02   4.1024732e-01  -2.0787182e+00  -3.3380876e-01   7.2831002e-01  -1.4717932e+00  -1.7752557e+00
   6.6666667e-02   4.0904988e-01  -1.4717932e+00   7.2831002e-01  -1.8207750e-01  -2.1545838e+00  -1.0165994e+00
   6.8333333e-02   4.0798192e-01   1.9725063e-01  -8.6486815e-01   5.0071314e-01  -1.8207750e-01  -2.5794313e-01
   7.0000000e-02   4.0706065e-01   1.4869663e+00  -2.1545838e+00   4.2484751e-01   8.0417564e-01   7.2831002e-01
   7.1666667e-02   4.0630205e-01   5.7657876e-01  -9.4073377e-01   4.2484751e-01   5.7657876e-01   1.9725063e-01
   7.3333333e-02   4.0572061e-01   1.0317725e+00  -5.6140564e-01  -1.8207750e-01  -1.2441963e+00  -3.3380876e-01
   7.5000000e-02   4.0532908e-01   1.7145632e+00  -1.0165994e+00  -8.6486815e-01  -1.8207750e-01   1.9725063e-01
   7.6666667e-02   4.0513842e-01   4.2484751e-01   1.1835038e+00  -7.8900252e-01   1.1835038e+00   2.0180257e+00
   7.8333333e-02   4.0515749e-01  -7.8900252e-01   1.7904288e+00   4.2484751e-01   1.1076382e+00   3.4594726e+00
   8.0000000e-02   4.0539306e-01  -8.6486815e-01   1.1076382e+00   9.5590690e-01  -2.5794313e-01   1.7904288e+00
   8.1666667e-02   4.0584964e-01  -1.8207750e-01   5.0071314e-01   8.0417564e-01  -1.3200619e+00  -3.5960307e+00
   8.3333333e-02   4.0652952e-01  -5.6140564e-01   4.5519376e-02   5.0071314e-01  -1.1683307e+00  -3.7477620e+00
   8.5000000e-02   4.0855685e-01   4.2484751e-01  -8.6486815e-01   1.9725063e-01  -4.8554001e-01  -1.1683307e+00
   8.6666667e-02   4.0989758e-01   1.9725063e-01  -5.6140564e-01   4.5519376e-02   5.0071314e-01   1.9725063e-01
   8.8333333e-02   4.1144832e-01   1.7145632e+00   2.7311626e-01   2.7311626e-01   1.3352350e+00  -9.4073377e-01
   9.0000000e-02   4.1320052e-01   2.1697569e+00  -1.0924650e+00  -7.1313689e-01   5.7657876e-01  -2.5794313e-01
   9.1666667e-02   4.1514385e-01   5.7657876e-01  -5.6140564e-01  -3.3380876e-01   2.0180257e+00   1.1076382e+00
   9.3333333e-02   4.1726638e-01  -1.8207750e-01   1.1076382e+00  -3.3380876e-01   1.9421600e+00   2.3214882e+00
   9.5000000e-02   4.1955478e-01  -2.2304494e+00   8.0417564e-01  -7.1313689e-01   1.8662944e+00   2.0180257e+00
   9.6666667e-02   4.2199456e-01  -1.0621188e-01   1.9725063e-01  -7.1313689e-01  -1.0165994e+00  -1.3959275e+00
   9.8333333e-02   4.2445189e-01   2.7311626e-01  -4.8554001e-01   5.0071314e-01  -2.2304494e+00  -7.1313689e-01
   1.0000000e-01   4.2700059e-01   1.1076382e+00  -1.3200619e+00  -8.6486815e-01  -3.7477620e+00   3.4898188e-01
   1.0166667e-01   4.2967648e-01   3.0801444e+00   3.4898188e-01   1.2138500e-01  -7.8900252e-01  -4.0967438e-01
   1.0333333e-01   4.3246432e-01   2.3973538e+00   7.2831002e-01   1.2138500e-01  -9.4073377e-01  -9.4073377e-01
   1.0500000e-01   4.3534850e-01   1.3352350e+00  -1.0621188e-01   2.7311626e-01   1.1076382e+00   1.4111007e+00
   1.0666667e-01   4.3831352e-01   7.2831002e-01   1.9725063e-01   7.2831002e-01   5.7657876e-01   3.4898188e-01
   1.0833333e-01   4.4134421e-01   8.0417564e-01   9.5590690e-01   1.1076382e+00   1.4111007e+00  -2.5794313e-01
   1.1000000e-01   4.4442634e-01  -1.3200619e+00  -4.8554001e-01   3.4898188e-01  -3.3380876e-01  -7.1313689e-01
   1.1166667e-01   4.4754692e-01  -3.3380876e-01   3.4898188e-01  -1.0621188e-01  -1.5476588e+00  -1.0621188e-01
   1.1333333e-01   4.5069461e-01  -9.4073377e-01   5.7657876e-01  -1.0621188e-01  -2.3063151e+00  -7.1313689e-01
   1.1500000e-01   4.5386013e-01  -2.7615088e+00   7.2831002e-01  -7.8900252e-01  -3.0346251e-02  -5.6140564e-01
   1.1666667e-01   4.5703658e-01  -2.0787182e+00  -1.8207750e-01  -4.8554001e-01   1.9421600e+00   2.6249507e+00
   1.1833333e-01   4.6021973e-01  -6.3727127e-01  -9.4073377e-01   6.5244439e-01   4.5519376e-02   4.5519376e-02
   1.2000000e-01   4.6340833e-01   7.2831002e-01  -5.6140564e-01   1.2593694e+00   1.9725063e-01  -4.0967438e-01
   1.2166667e-01   4.6660427e-01  -2.0028525e+00  -8.6486815e-01   3.4898188e-01   1.8662944e+00   5.7657876e-01
   1.2333333e-01   4.6981278e-01  -3.0346251e-02   6.5244439e-01  -3.0346251e-02   1.1076382e+00   5.7657876e-01
   1.2500000e-01   4.7304251e-01  -2.5794313e-01  -4.0967438e-01   9.5590690e-01  -7.8900252e-01  -5.6140564e-01
   1.2666667e-01   4.7630551e-01  -2.0787182e+00  -2.1545838e+00  -3.0346251e-02  -2.2304494e+00  -2.5794313e-01
   1.2833333e-01   4.7961726e-01   1.2138500e-01   5.0071314e-01  -6.3727127e-01   1.2138500e-01   3.4898188e-01
   1.3000000e-01   4.8299651e-01   1.4869663e+00   3.6112038e+00   1.9725063e-01   2.5490851e+00   3.4898188e-01
   1.3166667e-01   4.8646511e-01  -4.8554001e-01   2.3214882e+00  -3.0346251e-02   1.2593694e+00   5.7657876e-01
   1.3333333e-01   4.9356315e-01   4.5519376e-02   5.0071314e-01  -3.3380876e-01   1.6386975e+00   1.7904288e+00
   1.3500000e-01   4.9732110e-01  -1.8511213e+00  -1.4717932e+00  -4.8554001e-01  -7.1313689e-01   5.0071314e-01
   1.3666667e-01   5.0130483e-01  -1.6993900e+00  -3.2167026e+00  -1.8207750e-01  -4.8554001e-01  -4.0967438e-01
   1.3833333e-01   5.0554747e-01   8.0417564e-01  -1.7752557e+00   3.4898188e-01  -3.0346251e-02  -1.0165994e+00
   1.4000000e-01   5.1008222e-01  -8.6486815e-01   5.7657876e-01  -5.6140564e-01  -2.5339119e+00  -2.2304494e+00
   1.4166667e-01   5.1494191e-01  -1.1683307e+00  -5.6140564e-01  -2.5794313e-01  -2.6856432e+00  -1.5476588e+00
   1.4333333e-01   5.2576266e-01  -1.3200619e+00  -1.8207750e-01   4.2484751e-01  -4.8554001e-01   4.2484751e-01
   1.4500000e-01   5.3178314e-01   2.7311626e-01   1.2593694e+00   4.5519376e-02   1.5628319e+00   2.5490851e+00
   1.4666667e-01   5.3824646e-01   1.4869663e+00   1.7145632e+00   4.5519376e-02   2.7766819e+00   7.2831002e-01
   1.4833333e-01   5.4517630e-01   3.9905320e+00   2.4732194e+00   2.7311626e-01   2.5490851e+00   2.7311626e-01
   1.5000000e-01   5.5259316e-01   8.0417564e-01  -4.8554001e-01   3.4898188e-01  -1.2441963e+00  -3.0346251e-02
   1.5166667e-01   5.6051383e-01  -2.6097776e+00  -1.0165994e+00  -1.0621188e-01  -1.2441963e+00  -2.2304494e+00
   1.5333333e-01   5.6895108e-01  -8.6486815e-01  -4.0967438e-01   5.7657876e-01   1.2138500e-01  -5.6140564e-01
   1.5500000e-01   5.7791326e-01  -4.0967438e-01  -1.0165994e+00  -3.0346251e-02  -2.2304494e+00   5.0071314e-01
   1.5666667e-01   5.8740396e-01  -2.5794313e-01  -1.1683307e+00  -8.6486815e-01  -2.6856432e+00   3.4898188e-01
   1.5833333e-01   5.9742183e-01  -3.0346251e-02  -1.4717932e+00  -1.8207750e-01  -7.1313689e-01  -3.0346251e-02
   1.6000000e-01   6.0796026e-01   2.5490851e+00  -1.2441963e+00   2.7311626e-01   3.6112038e+00  -7.1313689e-01
   1.6166667e-01   6.1900729e-01   1.2593694e+00  -1.8511213e+00  -5.6140564e-01   2.1697569e+00   7.2831002e-01
   1.6333333e-01   6.3054551e-01   8.0417564e-01  -1.2441963e+00  -1.0621188e-01  -1.7752557e+00   1.0317725e+00
   1.6500000e-01   6.4255199e-01   2.7311626e-01  -1.0165994e+00   6.5244439e-01  -1.9269869e+00   2.7311626e-01
   1.6666667e-01   6.5485793e-01  -1.8207750e-01   1.2138500e-01   1.1835038e+00   1.9725063e-01  -1.0165994e+00
   1.6833333e-01   6.6756664e-01   3.4898188e-01   1.9421600e+00   1.2138500e-01   2.2456226e+00  -1.1683307e+00
   1.7000000e-01   6.8066565e-01   1.0317725e+00   2.9284132e+00  -6.3727127e-01   1.5628319e+00  -1.8207750e-01
   1.7166667e-01   6.9411197e-01   9.5590690e-01   3.7629351e+00  -1.8207750e-01   3.4898188e-01   8.8004127e-01
   1.7333333e-01   7.0785726e-01  -8.6486815e-01   1.2593694e+00  -4.8554001e-01  -2.0028525e+00   6.5244439e-01
   1.7500000e-01   7.2184826e-01  -4.8554001e-01   1.7904288e+00  -1.0621188e-01  -9.4073377e-01   3.4898188e-01
   1.7666667e-01   7.3602740e-01  -6.3727127e-01   5.0071314e-01   1.9725063e-01  -7.8900252e-01  -1.8207750e-01
   1.7833333e-01   7.5033330e-01  -4.8554001e-01  -1.2441963e+00   2.7311626e-01  -4.8554001e-01  -1.2441963e+00
   1.8000000e-01   7.6470150e-01   5.0071314e-01   5.7657876e-01  -3.0346251e-02   2.2456226e+00  -1.8207750e-01
   1.8166667e-01   7.7906511e-01  -1.1683307e+00   6.5244439e-01  -1.8207750e-01   4.2181289e+00  -3.3380876e-01
   1.8333333e-01   7.9335563e-01   1.9725063e-01   4.2484751e-01  -1.0924650e+00   2.9284132e+00   1.5628319e+00
   1.8500000e-01   8.0750367e-01  -3.0346251e-02  -1.9269869e+00  -7.1313689e-01  -6.3727127e-01   3.5353382e+00
   1.8666667e-01   8.2143976e-01  -4.8554001e-01  -1.2441963e+00   3.4898188e-01  -3.8236276e+00   1.4869663e+00
   1.8833333e-01   8.3509524e-01  -1.9269869e+00  -7.1313689e-01   1.5628319e+00  -3.9753588e+00  -3.8994932e+00
   1.9000000e-01   8.4840296e-01  -2.7615088e+00  -1.0621188e-01   1.6386975e+00  -1.5476588e+00  -4.6581495e+00
   1.9166667e-01   8.6129811e-01   1.1835038e+00  -5.6140564e-01   1.7145632e+00   3.1560101e+00  -1.3200619e+00
   1.9333333e-01   8.7371905e-01   1.0317725e+00  -1.6235244e+00  -1.8207750e-01   1.7145632e+00   5.7657876e-01
   1.9500000e-01   8.8560796e-01   1.2593694e+00  -7.1313689e-01  -1.1683307e+00  -4.5822839e+00   3.4898188e-01
   1.9666667e-01   8.9691155e-01  -8.6486815e-01   5.7657876e-01  -1.7752557e+00  -4.2029557e+00   1.2138500e-01
   1.9833333e-01   9.0758172e-01  -1.2441963e+00  -3.3380876e-01  -9.4073377e-01  -3.0346251e-02   1.1835038e+00
   2.0000000e-01   9.1757608e-01  -5.6140564e-01  -3.0649713e+00   5.0071314e-01   4.2484751e-01  -4.8554001e-01
   2.0166667e-01   9.2679275e-01   1.7145632e+00  -3.2167026e+00   3.4898188e-01   2.4732194e+00   3.4898188e-01
   2.0333333e-01   9.3519515e-01   2.5490851e+00   2.3973538e+00  -2.5794313e-01   3.5353382e+00   1.3352350e+00
   2.0500000e-01   9.4285561e-01   7.2831002e-01   4.2181289e+00  -4.8554001e-01   8.0417564e-01   5.0071314e-01
   2.0666667e-01   9.4975968e-01  -1.0621188e-01   1.2593694e+00   3.4898188e-01  -1.3200619e+00  -3.3380876e-01
   2.0833333e-01   9.5589958e-01  -1.8207750e-01   1.2593694e+00   1.3352350e+00   2.7311626e-01  -5.6140564e-01
   2.1000000e-01   9.6127420e-01  -1.0924650e+00   1.0317725e+00  -1.0621188e-01   1.9421600e+00   9.5590690e-01
   2.1166667e-01   9.6588928e-01  -6.3727127e-01   9.5590690e-01  -7.1313689e-01   1.8662944e+00   2.4732194e+00
   2.1333333e-01   9.6975724e-01   4.5519376e-02   3.4898188e-01  -4.8554001e-01  -7.1313689e-01   3.4898188e-01
   2.1500000e-01   9.7289720e-01   1.1835038e+00   6.5244439e-01   1.9725063e-01  -1.0924650e+00  -1.0924650e+00
   2.1666667e-01   9.7533466e-01  -8.6486815e-01  -5.6140564e-01  -3.0346251e-02  -1.9269869e+00  -7.8900252e-01
   2.1833333e-01   9.7710130e-01  -7.8900252e-01  -1.8511213e+00   5.7657876e-01   3.4898188e-01  -4.0967438e-01
   2.2000000e-01   9.7823458e-01   2.7311626e-01  -2.2304494e+00   1.9725063e-01   2.3214882e+00   1.9725063e-01
   2.2166667e-01   9.7877735e-01  -1.4717932e+00  -2.6856432e+00  -3.3380876e-01   4.5519376e-02   1.4111007e+00
   2.2333333e-01   9.7877728e-01  -1.0924650e+00   9.5590690e-01  -4.8554001e-01  -2.6856432e+00   1.9725063e-01
   2.2500000e-01   9.7828634e-01  -7.1313689e-01   6.5244439e-01   2.7311626e-01  -1.4717932e+00  -5.6140564e-01
   2.2666667e-01   9.7736013e-01  -1.1683307e+00   4.2484751e-01  -3.0346251e-02  -1.5476588e+00  -1.3200619e+00
   2.2833333e-01   9.7605723e-01   3.4898188e-01   9.5590690e-01   2.7311626e-01  -7.1313689e-01   2.7311626e-01
   2.3000000e-01   9.7443837e-01   1.2593694e+00  -7.1313689e-01  -5.6140564e-01  -4.0967438e-01  -1.6235244e+00
   2.3166667e-01   9.7256580e-01   2.0180257e+00   7.2831002e-01  -2.5794313e-01   6.5244439e-01  -1.5476588e+00
   2.3333333e-01   9.7050233e-01   9.5590690e-01   5.0071314e-01   1.2138500e-01   2.4732194e+00   3.0042788e+00
   2.3500000e-01   9.6831064e-01   5.0071314e-01   1.3352350e+00   4.2484751e-01   2.9284132e+00   5.0071314e-01
   2.3666667e-01   9.6605235e-01   5.0071314e-01   4.2484751e-01   7.2831002e-01   4.2484751e-01  -1.3200619e+00
   2.3833333e-01   9.6365317e-01  -4.0967438e-01   1.2138500e-01   5.7657876e-01  -2.5339119e+00  -9.4073377e-01
   2.4000000e-01   9.6132416e-01  -1.8207750e-01  -2.0787182e+00   3.4898188e-01  -1.2441963e+00  -1.3200619e+00
   2.4166667e-01   9.5912014e-01   1.2138500e-01  -1.0165994e+00   7.2831002e-01  -3.0346251e-02  -5.6140564e-01
   2.4333333e-01   9.5709096e-01  -2.0787182e+00   3.4898188e-01  -3.3380876e-01  -7.8900252e-01  -3.0346251e-02
   2.4500000e-01   9.5528097e-01  -5.6140564e-01   7.2831002e-01  -6.3727127e-01   2.3973538e+00   1.4869663e+00
   2.4666667e-01   9.5372835e-01   4.5519376e-02   1.9725063e-01  -1.2441963e+00   2.2456226e+00   1.5628319e+00
   2.4833333e-01   9.5246467e-01  -3.0346251e-02   2.7311626e-01  -1.4717932e+00  -1.7752557e+00   3.0042788e+00
   2.5000000e-01   9.5151443e-01   4.2484751e-01  -3.3380876e-01  -7.8900252e-01  -3.7477620e+00   9.5590690e-01
   2.5166667e-01   9.5089479e-01   2.0180257e+00  -7.1313689e-01   1.9725063e-01  -4.8554001e-01  -1.0924650e+00
   2.5333333e-01   9.5061529e-01  -4.8554001e-01  -1.0924650e+00   1.0317725e+00   1.1076382e+00  -1.9269869e+00
   2.5500000e-01   9.5067777e-01  -1.8207750e-01   5.7657876e-01   8.8004127e-01  -4.0967438e-01  -2.4580463e+00
   2.5666667e-01   9.5107633e-01   1.1835038e+00   1.2138500e-01   1.1076382e+00  -4.0967438e-01  -6.3727127e-01
   2.5833333e-01   9.5179735e-01  -3.0346251e-02  -4.8554001e-01   2.7311626e-01  -7.1313689e-01  -1.0165994e+00
   2.6000000e-01   9.5281974e-01   4.5519376e-02  -4.0967438e-01   5.0071314e-01  -3.3380876e-01  -1.0165994e+00
   2.6166667e-01   9.5411515e-01  -9.4073377e-01   1.3352350e+00   5.0071314e-01   1.1076382e+00   1.0317725e+00
   2.6333333e-01   9.5564827e-01  -3.3380876e-01   9.5590690e-01   3.4898188e-01   1.9421600e+00   4.2484751e-01
   2.6500000e-01   9.5737740e-01   3.4898188e-01   1.4869663e+00  -1.8207750e-01   2.7311626e-01   2.7311626e-01
   2.6666667e-01   9.5925487e-01  -1.0924650e+00   7.2831002e-01  -6.3727127e-01  -3.0346251e-02   1.4869663e+00
   2.6833333e-01   9.6122764e-01   1.3352350e+00  -1.0621188e-01  -4.8554001e-01   5.7657876e-01   1.7145632e+00
   2.7000000e-01   9.6323803e-01  -1.0621188e-01  -9.4073377e-01  -4.0967438e-01   2.7311626e-01  -4.0967438e-01
   2.7166667e-01   9.6522439e-01  -3.3380876e-01   2.7311626e-01   1.9725063e-01   5.0071314e-01  -2.3063151e+00
   2.7333333e-01   9.6705399e-01   1.3352350e+00   1.3352350e+00   2.7311626e-01   4.2484751e-01   1.2138500e-01
   2.7500000e-01   9.6868956e-01   2.0938913e+00  -2.5794313e-01   6.5244439e-01   1.1835038e+00   1.2138500e-01
   2.7666667e-01   9.7011779e-01  -1.8207750e-01  -2.0787182e+00   5.7657876e-01   7.2831002e-01  -7.1313689e-01
   2.7833333e-01   9.7126996e-01  -1.6235244e+00  -1.6993900e+00  -3.0346251e-02   1.9725063e-01   4.5519376e-02
   2.8000000e-01   9.7207693e-01  -2.0028525e+00   1.2138500e-01   4.2484751e-01   2.7311626e-01   1.3352350e+00
   2.8166667e-01   9.7247022e-01  -1.8511213e+00  -4.8554001e-01  -1.0621188e-01  -1.3200619e+00  -1.0924650e+00
   2.8333333e-01   9.7238281e-01   7.2831002e-01   1.0317725e+00  -4.8554001e-01  -1.1683307e+00   1.8662944e+00
   2.8500000e-01   9.7175012e-01  -4.8554001e-01   5.0071314e-01  -1.3200619e+00  -2.0028525e+00   9.5590690e-01
   2.8666667e-01   9.7051088e-01  -1.8207750e-01  -1.0621188e-01  -8.6486815e-01  -7.1313689e-01  -1.8207750e-01
   2.8833333e-01   9.6860800e-01   1.2593694e+00   2.7311626e-01   2.7311626e-01   1.9725063e-01   1.9725063e-01
   2.9000000e-01   9.6598932e-01   2.1697569e+00   8.8004127e-01   5.7657876e-01  -2.5794313e-01  -8.6486815e-01
   2.9166667e-01   9.6260842e-01   7.2831002e-01  -3.3380876e-01   5.0071314e-01   5.7657876e-01  -2.6856432e+00
   2.9333333e-01   9.5842521e-01   1.9725063e-01   4.2484751e-01   3.4898188e-01   5.0071314e-01   2.0180257e+00
   2.9500000e-01   9.5340652e-01   1.3352350e+00  -7.8900252e-01   5.7657876e-01   4.5519376e-02   2.5490851e+00
   2.9666667e-01   9.4752661e-01   6.5244439e-01  -2.6856432e+00  -4.0967438e-01   8.8004127e-01  -3.0346251e-02
   2.9833333e-01   9.4076748e-01  -1.5476588e+00  -1.3200619e+00  -1.0621188e-01  -3.3380876e-01  -2.1545838e+00
   3.0000000e-01   9.3311920e-01  -1.0165994e+00  -9.4073377e-01  -2.5794313e-01  -1.1683307e+00  -2.3821807e+00
   3.0166667e-01   9.2458005e-01   5.0071314e-01   1.9421600e+00   2.7311626e-01   1.2138500e-01  -2.1545838e+00
   3.0333333e-01   9.1515650e-01   1.9725063e-01   1.6386975e+00  -4.8554001e-01   1.1076382e+00  -3.2167026e+00
   3.0500000e-01   9.0486324e-01   4.5519376e-02  -4.0967438e-01  -3.3380876e-01  -4.8554001e-01   1.4869663e+00
   3.0666667e-01   8.9372291e-01  -1.8207750e-01  -1.8207750e-01  -3.0346251e-02  -1.8207750e-01   2.9284132e+00
   3.0833333e-01   8.8174892e-01   3.4898188e-01   7.2831002e-01  -2.5794313e-01  -4.0967438e-01   1.6386975e+00
   3.1000000e-01   8.6890104e-01  -1.2441963e+00   7.2831002e-01   1.2138500e-01   1.2593694e+00   1.7145632e+00
   3.1166667e-01   8.5533082e-01  -2.6097776e+00   4.5519376e-02   3.4898188e-01   1.1835038e+00  -1.5476588e+00
   3.1333333e-01   8.4108987e-01   2.7311626e-01  -6.3727127e-01   5.7657876e-01   4.2484751e-01   1.4111007e+00
   3.1500000e-01   8.2623484e-01  -1.0165994e+00  -2.5794313e-01   5.7657876e-01   5.7657876e-01   5.0071314e-01
   3.1666667e-01   8.1082668e-01  -1.0621188e-01  -1.0621188e-01   3.4898188e-01   1.0317725e+00   4.5519376e-02
   3.1833333e-01   7.9492993e-01   4.5519376e-02   8.0417564e-01   1.9725063e-01  -1.0924650e+00   7.2831002e-01
   3.2000000e-01   7.7861178e-01   1.9725063e-01   9.5590690e-01   3.4898188e-01  -3.3380876e-01  -3.0346251e-02
   3.2166667e-01   7.6194135e-01  -4.0967438e-01   8.8004127e-01  -4.8554001e-01  -1.6993900e+00  -4.7340151e+00
   3.2333333e-01   7.4498874e-01   2.3973538e+00   9.5590690e-01  -5.6140564e-01   2.7311626e-01  -3.0346251e-02
   3.2500000e-01   7.2782418e-01   2.2456226e+00  -2.2304494e+00  -1.0621188e-01   3.4898188e-01   1.3352350e+00
   3.2666667e-01   7.1051720e-01   3.4898188e-01   1.2138500e-01   8.8004127e-01   1.9421600e+00   1.1076382e+00
   3.2833333e-01   6.9313571e-01  -2.5794313e-01  -1.0165994e+00  -3.3380876e-01  -1.0924650e+00   1.2593694e+00
   3.3000000e-01   6.7574528e-01   1.7145632e+00  -1.6993900e+00   1.9725063e-01  -7.1313689e-01  -1.5476588e+00
   3.3166667e-01   6.5840834e-01   8.8004127e-01   7.2831002e-01   6.5244439e-01  -2.7615088e+00  -1.0165994e+00
   3.3333333e-01   6.4118341e-01   1.9725063e-01   1.5628319e+00  -7.1313689e-01   2.7311626e-01  -1.2441963e+00
   3.3500000e-01   6.2412460e-01   8.0417564e-01  -2.5794313e-01  -4.8554001e-01   8.8004127e-01   1.7145632e+00
   3.3666667e-01   5.7440677e-01  -2.7615088e+00  -1.8511213e+00  -6.3727127e-01   1.1076382e+00   3.0042788e+00
   3.3833333e-01   5.5844525e-01  -2.9132401e+00  -1.4717932e+00  -5.6140564e-01  -1.0924650e+00   5.0071314e-01
   3.4000000e-01   5.4283612e-01   9.5590690e-01  -1.8207750e-01  -3.0346251e-02  -3.3380876e-01  -1.4717932e+00
   3.4166667e-01   5.2747503e-01   8.0417564e-01  -4.8554001e-01   6.5244439e-01   2.0180257e+00  -3.8236276e+00
   3.4333333e-01   5.1244890e-01   5.7657876e-01   1.7145632e+00   1.1076382e+00  -1.0924650e+00   1.2138500e-01
   3.4500000e-01   4.9781512e-01  -5.6140564e-01   3.2318757e+00   4.5519376e-02  -4.8554001e-01   2.4732194e+00
   3.4666667e-01   4.8357594e-01   1.9725063e-01   8.8004127e-01   1.2138500e-01   5.0071314e-01   4.2181289e+00
   3.4833333e-01   4.6972782e-01  -1.1683307e+00   3.4898188e-01  -3.0346251e-02   2.7311626e-01   3.4898188e-01
   3.5000000e-01   4.5626182e-01  -1.0924650e+00  -3.3380876e-01  -1.0621188e-01   5.0071314e-01  -1.7752557e+00
   3.5166667e-01   4.4316417e-01   2.7311626e-01   3.4898188e-01  -1.0621188e-01  -4.8554001e-01  -1.2441963e+00
   3.5333333e-01   4.3041670e-01  -4.0967438e-01   8.0417564e-01  -2.5794313e-01  -2.5794313e-01  -1.3959275e+00
   3.5500000e-01   4.1799748e-01  -1.8207750e-01  -2.2304494e+00  -2.5794313e-01  -7.1313689e-01  -8.6486815e-01
   3.5666667e-01   4.0588152e-01  -1.8207750e-01  -8.6486815e-01   4.2484751e-01   4.5519376e-02  -8.6486815e-01
   3.5833333e-01   3.9404139e-01  -2.5794313e-01  -2.5794313e-01   1.2138500e-01   1.2138500e-01   2.7311626e-01
   3.6000000e-01   3.8244796e-01   1.6386975e+00   1.3352350e+00   1.2138500e-01   7.2831002e-01   1.1076382e+00
   3.6166667e-01   3.7107109e-01   6.5244439e-01   2.7311626e-01  -3.0346251e-02  -3.3380876e-01   8.8004127e-01
   3.6333333e-01   3.5988036e-01   6.5244439e-01   3.4898188e-01   1.9725063e-01   1.9725063e-01   1.9725063e-01
   3.6500000e-01   3.4884572e-01  -4.0967438e-01   1.2138500e-01   1.2138500e-01  -7.1313689e-01  -7.8900252e-01
   3.6666667e-01   3.3793821e-01  -3.0346251e-02   1.2138500e-01   6.5244439e-01  -1.1683307e+00  -2.0787182e+00
   3.6833333e-01   3.2713053e-01   3.4898188e-01   4.5519376e-02   1.9725063e-01   8.0417564e-01  -4.8554001e-01
   3.7000000e-01   3.1639768e-01  -1.7752557e+00   5.7657876e-01  -9.4073377e-01  -9.4073377e-01  -3.0346251e-02
   3.7166667e-01   3.0571741e-01  -1.5476588e+00   1.2138500e-01  -3.3380876e-01   1.7904288e+00  -1.0621188e-01
   3.7333333e-01   2.9507070e-01  -1.8207750e-01  -3.1408369e+00   1.9725063e-01   8.8004127e-01   1.8662944e+00
   3.7500000e-01   2.8444224e-01  -1.8207750e-01  -2.3063151e+00  -3.3380876e-01   1.2138500e-01   5.7657876e-01
   3.7666667e-01   2.7376071e-01   5.0071314e-01  -8.6486815e-01  -4.8554001e-01  -3.3380876e-01   2.7311626e-01
   3.7833333e-01   2.6292551e-01  -4.0967438e-01   9.5590690e-01  -1.8207750e-01  -1.8207750e-01   6.5244439e-01
   3.8000000e-01   2.5208396e-01   1.6386975e+00   1.1076382e+00  -1.8207750e-01  -3.0346251e-02   6.5244439e-01
   3.8166667e-01   2.4124134e-01  -7.8900252e-01  -1.8207750e-01  -3.0346251e-02  -1.0621188e-01   5.0071314e-01
   3.8333333e-01   2.3040753e-01  -1.0165994e+00   2.1697569e+00   1.2138500e-01   5.7657876e-01  -1.8207750e-01
   3.8500000e-01   2.1959695e-01   5.0071314e-01   9.5590690e-01   1.2138500e-01  -3.0346251e-02   1.3352350e+00
   3.8666667e-01   2.0882836e-01  -1.0621188e-01   1.2138500e-01   1.2138500e-01  -3.3380876e-01  -7.8900252e-01
   3.8833333e-01   1.9812452e-01   2.7311626e-01   1.2138500e-01   8.0417564e-01  -2.5794313e-01  -7.1313689e-01
   3.9000000e-01   1.8751185e-01   5.0071314e-01  -3.0346251e-02   6.5244439e-01  -1.0621188e-01  -1.8511213e+00
   3.9166667e-01   1.7701996e-01   4.2484751e-01   1.9725063e-01   5.7657876e-01   9.5590690e-01  -1.5476588e+00
   3.9333333e-01   1.6668109e-01   1.8662944e+00   4.2484751e-01  -2.5794313e-01   7.2831002e-01  -4.8554001e-01
   3.9500000e-01   1.5652965e-01  -3.0346251e-02  -1.0924650e+00  -3.3380876e-01  -1.0165994e+00   1.2138500e-01
   3.9666667e-01   1.4660150e-01  -1.3959275e+00  -1.3959275e+00  -5.6140564e-01  -6.3727127e-01  -1.0621188e-01
   3.9833333e-01   1.3693336e-01  -3.3380876e-01  -8.6486815e-01  -1.8207750e-01   1.9421600e+00   1.1835038e+00
   4.0000000e-01   1.2756213e-01   4.2484751e-01  -1.9269869e+00  -3.0346251e-02   2.9284132e+00   1.7145632e+00
   4.0166667e-01   1.1852422e-01   5.7657876e-01   1.1835038e+00   4.5519376e-02   8.8004127e-01   5.0071314e-01
   4.0333333e-01   1.0985489e-01   3.4898188e-01   1.4869663e+00  -3.3380876e-01  -2.8373744e+00  -1.8207750e-01
   4.0500000e-01   1.0158756e-01  -2.7615088e+00   5.7657876e-01  -2.5794313e-01  -4.6581495e+00  -1.0165994e+00
   4.0666667e-01   9.3753261e-02  -1.9269869e+00   2.7311626e-01  -1.8207750e-01  -3.0649713e+00  -1.5476588e+00
   4.0833333e-01   8.6380007e-02  -9.4073377e-01   1.9725063e-01   1.3352350e+00   7.2831002e-01  -2.5794313e-01
   4.1000000e-01   7.9492286e-02   5.7657876e-01  -1.0621188e-01   1.1076382e+00   3.6112038e+00   5.7657876e-01
   4.1166667e-01   7.3110599e-02   2.7008163e+00   1.6386975e+00   3.4898188e-01   4.1422632e+00   3.4898188e-01
   4.1333333e-01   6.1480157e-02   6.5244439e-01   1.8662944e+00  -1.0621188e-01   2.0180257e+00  -1.6235244e+00
   4.1500000e-01   4.4605095e-02  -1.7752557e+00  -1.0621188e-01  -7.8900252e-01  -3.8994932e+00   1.9725063e-01
   4.1666667e-01   4.1731956e-02  -1.0165994e+00  -2.2304494e+00  -9.4073377e-01  -4.4305526e+00   1.6386975e+00
   4.1833333e-01   3.9379026e-02   1.0317725e+00  -9.4073377e-01  -5.6140564e-01   5.0071314e-01   5.7657876e-01
   4.2000000e-01   3.7529518e-02   1.0317725e+00   6.5244439e-01  -2.5794313e-01   1.8662944e+00  -1.3200619e+00
   4.2166667e-01   3.6162548e-02   3.4898188e-01  -4.8554001e-01  -8.6486815e-01  -2.5794313e-01  -2.5794313e-01
   4.2333333e-01   3.5253457e-02  -4.8554001e-01  -4.8554001e-01   4.2484751e-01  -2.9891057e+00   1.8662944e+00
   4.2500000e-01   3.4774152e-02  -3.0346251e-02  -2.5794313e-01   1.1835038e+00   1.1835038e+00  -1.2441963e+00
   4.2666667e-01   5.3920762e-02   2.7311626e-01  -5.6140564e-01   1.1835038e+00   2.3214882e+00  -2.4580463e+00
   4.2833333e-01   5.3333865e-02   1.1835038e+00  -1.9269869e+00   1.8662944e+00   2.1697569e+00  -1.6993900e+00
   4.3000000e-01   5.3160961e-02   8.0417564e-01   1.4111007e+00   4.2484751e-01  -1.6235244e+00  -2.2304494e+00
   4.3166667e-01   5.2978196e-02  -7.1313689e-01   1.6386975e+00  -3.3380876e-01  -2.3821807e+00  -2.0787182e+00
   4.3333333e-01   5.2770820e-02   1.4111007e+00   1.8662944e+00   4.5519376e-02   3.1560101e+00   2.3214882e+00
   4.3500000e-01   5.2523122e-02  -9.4073377e-01   2.0938913e+00  -7.1313689e-01   2.3214882e+00   3.3077413e+00
   4.3666667e-01   5.2218743e-02  -3.3380876e-01  -2.0028525e+00  -1.0924650e+00  -2.7615088e+00   1.5628319e+00
   4.3833333e-01   5.1840992e-02   5.7657876e-01  -6.3727127e-01  -7.8900252e-01  -1.5476588e+00   2.7311626e-01
   4.4000000e-01   5.1214545e-02  -4.0967438e-01  -5.6140564e-01  -8.6486815e-01   1.0317725e+00   5.7657876e-01
   4.4166667e-01   5.0359750e-02  -7.1313689e-01   5.0071314e-01  -7.8900252e-01   1.7145632e+00   1.2593694e+00
   4.4333333e-01   4.9383112e-02  -1.0165994e+00   1.7145632e+00  -4.8554001e-01  -2.5794313e-01   1.3352350e+00
   4.4500000e-01   4.8274926e-02  -1.1683307e+00   1.9725063e-01   5.7657876e-01   6.5244439e-01   1.2138500e-01
   4.4666667e-01   4.7027135e-02   1.7145632e+00  -7.1313689e-01   1.1835038e+00   2.3214882e+00   1.2138500e-01
   4.4833333e-01   4.5633622e-02   1.9421600e+00  -1.7752557e+00   1.7145632e+00   2.2456226e+00  -7.1313689e-01
   4.5000000e-01   3.6430885e-02   1.2593694e+00  -3.0346251e-02   1.7145632e+00  -2.5794313e-01  -3.0649713e+00
   4.5166667e-01   3.4170296e-02  -1.0621188e-01  -9.4073377e-01   5.7657876e-01  -5.4168058e+00  -3.9753588e+00
   4.5333333e-01   3.1791557e-02  -1.0924650e+00   8.8004127e-01   2.7311626e-01  -2.0028525e+00   3.4898188e-01
   4.5500000e-01   2.9309461e-02  -2.3821807e+00   1.4111007e+00  -9.4073377e-01  -8.6486815e-01   1.9421600e+00
   4.5666667e-01   2.6741297e-02  -1.0924650e+00   1.3352350e+00  -1.0165994e+00  -3.3380876e-01  -9.4073377e-01
   4.5833333e-01   2.4106628e-02   4.5519376e-02   8.0417564e-01  -9.4073377e-01   2.1697569e+00  -5.6140564e-01
   4.6000000e-01   2.1427034e-02   1.7145632e+00  -1.0924650e+00  -7.1313689e-01   2.0180257e+00   2.1697569e+00
   4.6166667e-01   1.8725782e-02   2.5490851e+00  -2.5794313e-01   4.2484751e-01   6.5244439e-01   1.0317725e+00
   4.6333333e-01   1.6027478e-02   2.2456226e+00   1.9725063e-01   1.4869663e+00   6.5244439e-01  -6.3727127e-01
   4.6500000e-01   1.3357668e-02   4.5519376e-02  -1.3959275e+00   3.4898188e-01  -1.0924650e+00  -7.1313689e-01
   4.6666667e-01   1.0742407e-02   1.2138500e-01   1.2138500e-01  -1.8207750e-01  -7.1313689e-01  -4.0967438e-01
   4.6833333e-01   8.1615852e-03   1.4111007e+00   1.3352350e+00   3.4898188e-01   1.0317725e+00   1.2138500e-01
   4.7000000e-01   5.4104381e-03  -4.0967438e-01   1.1835038e+00  -2.5794313e-01  -1.7752557e+00  -3.0346251e-02
   4.7166667e-01   2.7953938e-03   4.5519376e-02  -1.8207750e-01  -5.6140564e-01  -4.0967438e-01  -3.3380876e-01
   4.7333333e-01   3.4506856e-04  -4.0967438e-01  -4.8554001e-01  -2.5794313e-01   2.2456226e+00   4.2484751e-01
   4.7500000e-01  -1.9136657e-03  -6.3727127e-01  -4.8554001e-01  -9.4073377e-01   9.5590690e-01   8.8004127e-01
   4.7666667e-01  -3.9561255e-03  -4.8554001e-01   2.7311626e-01  -7.1313689e-01  -8.6486815e-01   1.1835038e+00
   4.7833333e-01  -5.7602364e-03  -1.5476588e+00   8.8004127e-01   1.2138500e-01  -3.3380876e-01   1.6386975e+00
   4.8000000e-01  -7.3069264e-03  -2.5794313e-01  -4.8554001e-01   4.5519376e-02  -1.0621188e-01   1.9725063e-01
   4.8166667e-01  -8.5804832e-03  -1.6235244e+00  -3.3380876e-01   5.0071314e-01   1.9725063e-01   1.2138500e-01
   4.8333333e-01  -9.5688718e-03  -4.0967438e-01  -3.0346251e-02   5.7657876e-01   7.2831002e-01  -1.0165994e+00
   4.8500000e-01  -1.0264006e-02   1.2593694e+00  -5.6140564e-01   7.2831002e-01   2.7766819e+00   8.8004127e-01
   4.8666667e-01  -1.0661966e-02   1.6386975e+00   1.1835038e+00   5.0071314e-01  -7.1313689e-01  -1.1683307e+00
   4.8833333e-01  -1.0763162e-02  -1.6993900e+00   5.7657876e-01  -3.3380876e-01  -4.6581495e+00  -1.7752557e+00
   4.9000000e-01  -1.0572432e-02  -4.0967438e-01  -6.3727127e-01   2.7311626e-01  -2.2304494e+00  -4.8554001e-01
   4.9166667e-01  -1.0099079e-02  -1.0165994e+00  -1.3200619e+00   1.2138500e-01  -6.3727127e-01  -3.3380876e-01
   4.9333333e-01  -9.3568295e-03  -8.6486815e-01   2.7311626e-01  -1.0621188e-01  -1.8207750e-01   4.5519376e-02
   4.9500000e-01  -8.3637333e-03  -4.0967438e-01  -5.6140564e-01  -1.0621188e-01   2.7311626e-01   1.2138500e-01
   4.9666667e-01  -7.1419760e-03  -3.0346251e-02  -3.1408369e+00  -1.3200619e+00   7.2831002e-01  -4.0967438e-01
   4.9833333e-01  -5.7176245e-03   8.0417564e-01   4.5519376e-02   5.7657876e-01   5.7657876e-01  -7.1313689e-01
   5.0000000e-01  -4.1202953e-03   3.4898188e-01  -1.2441963e+00   9.5590690e-01   5.0071314e-01   6.5244439e-01
   5.0166667e-01  -2.3827488e-03   8.0417564e-01  -1.6235244e+00   2.7311626e-01   2.0938913e+00   1.1835038e+00
   5.0333333e-01  -5.4041539e-04   1.6386975e+00   1.9421600e+00   1.9725063e-01   1.5628319e+00   8.0417564e-01
   5.0500000e-01   1.1458340e-03   7.2831002e-01   2.7766819e+00   6.5244439e-01   1.1835038e+00   3.4898188e-01
   5.0666667e-01   2.7760955e-03   1.7904288e+00   3.6870695e+00   6.5244439e-01   1.2138500e-01  -9.4073377e-01
   5.0833333e-01   4.4048882e-03   9.5590690e-01   2.1697569e+00   1.9725063e-01  -9.4073377e-01  -2.0028525e+00
   5.1000000e-01   5.9967342e-03  -1.8207750e-01   5.7657876e-01  -6.3727127e-01  -1.0924650e+00  -2.3063151e+00
   5.1166667e-01   7.5166246e-03  -8.6486815e-01   1.5628319e+00  -3.3380876e-01  -8.6486815e-01   5.7657876e-01
   5.1333333e-01   8.9307748e-03  -6.3727127e-01   1.7904288e+00  -4.8554001e-01  -1.5476588e+00  -3.3380876e-01
   5.1500000e-01   1.0207388e-02  -7.8900252e-01  -1.8207750e-01  -4.8554001e-01   1.1835038e+00   1.1076382e+00
   5.1666667e-01   1.1317415e-02  -6.3727127e-01  -2.4580463e+00  -1.0621188e-01   5.0071314e-01   1.2138500e-01
   5.1833333e-01   1.2235288e-02   1.2138500e-01  -4.8554001e-01   6.5244439e-01   1.5628319e+00  -1.0621188e-01
   5.2000000e-01   1.2939632e-02   1.9725063e-01   6.5244439e-01   5.0071314e-01   2.1697569e+00   2.0938913e+00
   5.2166667e-01   1.3413909e-02  -1.0621188e-01  -5.6140564e-01  -1.0165994e+00  -1.8207750e-01   1.3352350e+00
   5.2333333e-01   1.3647016e-02  -1.7752557e+00  -8.6486815e-01  -7.1313689e-01  -8.6486815e-01   1.7904288e+00
   5.2500000e-01   1.3633805e-02  -7.8900252e-01  -1.6235244e+00   9.5590690e-01  -1.0621188e-01   1.9725063e-01
   5.2666667e-01   1.3375504e-02  -3.3380876e-01  -1.1683307e+00  -1.0621188e-01  -5.6140564e-01  -2.1545838e+00
   5.2833333e-01   1.2880059e-02   4.5519376e-02  -4.0967438e-01   1.3352350e+00   6.5244439e-01   4.5519376e-02
   5.3000000e-01   1.2162361e-02   1.7904288e+00   1.4869663e+00   4.2484751e-01   7.2831002e-01  -1.0621188e-01
   5.3166667e-01   1.1244362e-02   1.6386975e+00   2.7311626e-01   5.0071314e-01  -1.8207750e-01   1.7145632e+00
   5.3333333e-01   1.0155072e-02  -1.6235244e+00  -7.1313689e-01   1.9725063e-01  -1.6993900e+00  -1.8207750e-01
   5.3500000e-01   8.9304491e-03   3.4898188e-01  -4.8554001e-01   5.7657876e-01   4.5519376e-02  -7.1313689e-01
   5.3666667e-01   4.8407088e-03  -2.5794313e-01  -1.6993900e+00  -9.4073377e-01  -1.1683307e+00  -3.3380876e-01
   5.3833333e-01   3.3564373e-03   9.5590690e-01  -1.2441963e+00  -5.6140564e-01  -2.5794313e-01  -3.0346251e-02
   5.4000000e-01   2.0263844e-03  -4.8554001e-01  -2.2304494e+00  -3.0346251e-02  -6.3727127e-01  -9.4073377e-01
   5.4166667e-01   9.2151622e-04  -6.3727127e-01  -1.5476588e+00   3.4898188e-01  -4.0967438e-01  -1.8207750e-01
   5.4333333e-01   1.1522697e-04   1.9725063e-01   9.5590690e-01   6.5244439e-01   4.2484751e-01  -5.6140564e-01
   5.4500000e-01  -3.1754848e-04   4.2484751e-01   2.0180257e+00   5.7657876e-01   4.2484751e-01  -2.3063151e+00
   5.4666667e-01  -3.0126548e-04   1.1076382e+00   2.9284132e+00  -3.0346251e-02   1.0317725e+00   8.0417564e-01
   5.4833333e-01   2.3926714e-04   1.7145632e+00   2.7766819e+00  -1.0621188e-01  -9.4073377e-01  -1.6235244e+00
   5.5000000e-01   1.3779045e-03   9.5590690e-01   1.2138500e-01  -2.5794313e-01   2.7311626e-01   5.7657876e-01
   5.5166667e-01   3.1861774e-03   1.0317725e+00  -1.8207750e-01  -7.8900252e-01   1.7145632e+00   3.6112038e+00
   5.5333333e-01   5.7323122e-03   2.7311626e-01  -6.3727127e-01  -4.8554001e-01   9.5590690e-01   1.2138500e-01
   5.5500000e-01   9.0802730e-03  -1.0165994e+00  -1.3959275e+00   3.4898188e-01  -1.0621188e-01  -6.3727127e-01
   5.5666667e-01   1.3288839e-02  -6.3727127e-01   1.0317725e+00   3.4898188e-01   6.5244439e-01   3.4898188e-01
   5.5833333e-01   1.8410738e-02  -1.5476588e+00   5.7657876e-01  -8.6486815e-01  -3.0346251e-02   1.6386975e+00
   5.6000000e-01   2.4491829e-02  -1.6235244e+00  -4.8554001e-01  -1.8207750e-01   4.2484751e-01  -1.0165994e+00
   5.6166667e-01   3.1570385e-02  -3.0346251e-02   4.5519376e-02  -2.2304494e+00  -8.6486815e-01  -4.0967438e-01
   5.6333333e-01   3.9676441e-02   1.2138500e-01  -5.6140564e-01   1.2138500e-01  -2.6856432e+00   1.1076382e+00
   5.6500000e-01   4.8831256e-02   1.9421600e+00   5.0071314e-01   2.9284132e+00  -3.3380876e-01  -1.0165994e+00
   5.6666667e-01   5.9046881e-02  -6.3727127e-01  -2.3063151e+00   1.4111007e+00   8.8004127e-01  -3.5960307e+00
   5.6833333e-01   7.0325838e-02   8.8004127e-01  -1.1683307e+00   8.0417564e-01  -2.5794313e-01  -2.9891057e+00
   5.7000000e-01   8.2660937e-02   8.8004127e-01   1.4111007e+00  -4.0967438e-01  -1.0165994e+00  -1.4717932e+00
   5.7166667e-01   9.6035203e-02   8.0417564e-01   2.3973538e+00  -4.8554001e-01   1.8662944e+00   2.9284132e+00
   5.7333333e-01   1.1028418e-01   4.2484751e-01   1.9421600e+00   3.4898188e-01   1.2138500e-01   3.6112038e+00
   5.7500000e-01   1.2550407e-01  -8.6486815e-01   7.2831002e-01  -8.6486815e-01   1.6386975e+00   1.5628319e+00
   5.7666667e-01   1.4167534e-01  -1.8511213e+00  -6.3727127e-01  -2.4580463e+00  -1.0621188e-01  -3.5201651e+00
   5.7833333e-01   1.5874484e-01  -7.8900252e-01  -1.5476588e+00   1.1076382e+00  -1.9269869e+00  -1.0165994e+00
   5.8000000e-01   1.7665060e-01   8.0417564e-01  -1.8207750e-01   1.5628319e+00  -1.0924650e+00   1.1835038e+00
   5.8166667e-01   1.9532264e-01  -4.0967438e-01   2.7311626e-01   7.2831002e-01   8.8004127e-01   1.1835038e+00
   5.8333333e-01   2.1468376e-01   2.7311626e-01   4.5519376e-02   2.7311626e-01   8.0417564e-01   2.4732194e+00
   5.8500000e-01   2.3465056e-01  -8.6486815e-01  -7.8900252e-01  -7.1313689e-01  -5.6140564e-01   1.4869663e+00
   5.8666667e-01   2.5513446e-01  -1.0165994e+00  -1.2441963e+00  -7.8900252e-01   1.2138500e-01   2.7311626e-01
   5.8833333e-01   2.7604281e-01  -1.4717932e+00   3.4898188e-01  -3.0346251e-02  -1.3200619e+00  -3.8236276e+00
   5.9000000e-01   2.9728011e-01  -8.6486815e-01   2.0180257e+00  -4.0967438e-01   4.2484751e-01  -1.6235244e+00
   5.9166667e-01   3.1874917e-01   3.4898188e-01   1.7145632e+00   2.7311626e-01   1.1076382e+00   1.9725063e-01
   5.9333333e-01   3.4035232e-01   1.9725063e-01  -3.3380876e-01   3.4898188e-01   3.4898188e-01   6.5244439e-01
   5.9500000e-01   3.6199268e-01  -1.0621188e-01  -2.3063151e+00   9.5590690e-01  -4.0967438e-01  -1.8207750e-01
   5.9666667e-01   3.8357528e-01   2.0938913e+00  -9.4073377e-01  -7.1313689e-01  -1.4717932e+00  -1.6235244e+00
   5.9833333e-01   4.0500825e-01   1.3352350e+00   5.0071314e-01  -1.0621188e-01  -2.5794313e-01   2.3214882e+00
   6.0000000e-01   4.2620383e-01  -9.4073377e-01   5.0071314e-01  -4.8554001e-01   1.0317725e+00   1.8662944e+00
   6.0166667e-01   4.4707947e-01   1.0317725e+00  -4.0967438e-01   5.7657876e-01   1.9725063e-01  -1.0165994e+00
   6.0333333e-01   4.6755867e-01   2.7311626e-01  -1.0165994e+00  -3.0346251e-02   4.5519376e-02  -1.2441963e+00
   6.0500000e-01   4.8757182e-01   2.7311626e-01  -2.5339119e+00   5.7657876e-01   1.4869663e+00  -1.6993900e+00
   6.0666667e-01   5.0705686e-01   1.3352350e+00   3.2318757e+00   8.8004127e-01   1.2138500e-01  -1.8511213e+00
   6.0833333e-01   5.2591700e-01   4.5519376e-02   1.9725063e-01  -6.3727127e-01  -1.2441963e+00   2.3214882e+00
   6.1000000e-01   5.4410062e-01  -2.1545838e+00  -3.6718963e+00  -4.8554001e-01  -4.0967438e-01   1.8662944e+00
   6.1166667e-01   5.6163249e-01  -1.6993900e+00  -1.6235244e+00   4.5519376e-02   1.1835038e+00   2.5490851e+00
   6.1333333e-01   5.7848587e-01  -1.4717932e+00   4.2484751e-01  -2.5794313e-01  -1.0924650e+00   5.0071314e-01
   6.1500000e-01   5.9464270e-01  -2.5794313e-01  -2.5794313e-01   5.7657876e-01   1.2138500e-01  -7.1313689e-01
   6.1666667e-01   6.1009341e-01   4.2484751e-01   8.0417564e-01  -1.0621188e-01   2.7311626e-01  -1.6235244e+00
   6.1833333e-01   6.2483680e-01  -3.3380876e-01   2.5490851e+00   1.6386975e+00   5.7657876e-01  -2.0787182e+00
   6.2000000e-01   6.3887965e-01   8.0417564e-01   1.4869663e+00   6.5244439e-01  -3.0346251e-02  -1.3200619e+00
   6.2166667e-01   6.5223633e-01   1.3352350e+00   4.5519376e-02  -2.5794313e-01  -1.3200619e+00  -1.6235244e+00
   6.2333333e-01   6.6492824e-01  -3.3380876e-01   6.5244439e-01  -6.3727127e-01  -1.0924650e+00  -5.6140564e-01
   6.2500000e-01   6.7698315e-01   1.1835038e+00   4.5519376e-02   5.0071314e-01  -6.3727127e-01  -3.3380876e-01
   6.2666667e-01   6.8843450e-01   8.0417564e-01   1.0317725e+00  -4.0967438e-01  -4.0967438e-01   1.1076382e+00
   6.2833333e-01   6.9932061e-01  -5.6140564e-01   3.4898188e-01  -3.0346251e-02   2.3214882e+00   1.0317725e+00
   6.3000000e-01   7.0968388e-01  -5.6140564e-01  -9.4073377e-01   2.7311626e-01  -1.8207750e-01   2.7311626e-01
   6.3166667e-01   7.1956982e-01   3.4898188e-01   4.5519376e-02   8.0417564e-01   3.4898188e-01   4.2484751e-01
   6.3333333e-01   7.2902621e-01  -3.3380876e-01   1.3352350e+00  -2.5794313e-01   1.9725063e-01  -2.6856432e+00
   6.3500000e-01   7.3810216e-01  -9.4073377e-01  -1.5476588e+00  -5.6140564e-01   8.8004127e-01   1.2138500e-01
   6.3666667e-01   7.4684720e-01  -3.3380876e-01  -4.0967438e-01  -7.8900252e-01   8.0417564e-01   1.4111007e+00
   6.3833333e-01   7.5531033e-01  -1.1683307e+00   8.0417564e-01   5.0071314e-01  -3.3380876e-01   4.5519376e-02
   6.4000000e-01   7.6353925e-01   5.0071314e-01   1.9725063e-01   1.2138500e-01   1.9725063e-01   4.5519376e-02
   6.4166667e-01   7.7157945e-01   8.8004127e-01  -1.7752557e+00   1.3352350e+00  -6.3727127e-01  -7.8900252e-01
   6.4333333e-01   7.7947348e-01   8.8004127e-01   8.0417564e-01   6.5244439e-01   2.7311626e-01   5.0071314e-01
   6.4500000e-01   7.8720505e-01   5.0071314e-01   1.1076382e+00  -4.0967438e-01   4.2484751e-01   1.0317725e+00
   6.4666667e-01   7.9486954e-01   1.4111007e+00   2.7766819e+00   1.0317725e+00   8.8004127e-01   1.3352350e+00
   6.4833333e-01   8.0249750e-01  -6.3727127e-01   8.0417564e-01  -1.0165994e+00  -1.0924650e+00  -5.6140564e-01
   6.5000000e-01   8.1011411e-01  -7.8900252e-01  -1.9269869e+00  -3.3380876e-01   2.5490851e+00   7.2831002e-01
   6.5166667e-01   8.1773882e-01  -1.8207750e-01  -1.8511213e+00  -2.5794313e-01   8.8004127e-01   4.2484751e-01
   6.5333333e-01   8.2538527e-01  -2.5794313e-01  -3.5201651e+00  -1.8207750e-01  -7.8900252e-01  -2.0028525e+00
   6.5500000e-01   8.3306105e-01  -7.8900252e-01  -2.9891057e+00   7.2831002e-01  -1.6235244e+00   3.4898188e-01
   6.5666667e-01   8.4076784e-01  -1.8207750e-01   1.7904288e+00   1.4869663e+00  -1.1683307e+00  -7.8900252e-01
   6.5833333e-01   8.4850146e-01  -1.0924650e+00   2.3973538e+00   2.7311626e-01   1.9725063e-01   4.5519376e-02
   6.6000000e-01   8.5625210e-01   4.5519376e-02   1.7904288e+00   4.5519376e-02  -7.1313689e-01   9.5590690e-01
   6.6166667e-01   8.6400469e-01  -4.8554001e-01   2.7311626e-01  -1.2441963e+00  -8.6486815e-01   1.2138500e-01
   6.6333333e-01   8.7173925e-01  -6.3727127e-01   3.4898188e-01  -8.6486815e-01  -2.5794313e-01   1.9725063e-01
   6.6500000e-01   8.7943144e-01   6.5244439e-01   4.2484751e-01  -1.0165994e+00   9.5590690e-01   1.1835038e+00
   6.6666667e-01   8.8705307e-01   5.7657876e-01   4.5519376e-02   1.0317725e+00   1.3352350e+00  -1.0621188e-01
   6.6833333e-01   8.9457278e-01   2.7311626e-01  -1.1683307e+00   4.5519376e-02   7.2831002e-01  -8.6486815e-01
   6.7000000e-01   9.0195664e-01   1.2138500e-01   5.0071314e-01   1.3352350e+00   1.8662944e+00  -7.8900252e-01
   6.7166667e-01   9.0916894e-01   5.7657876e-01   1.9421600e+00  -7.8900252e-01   8.8004127e-01   9.5590690e-01
   6.7333333e-01   9.1617286e-01   3.4898188e-01   1.7904288e+00  -1.0621188e-01  -1.6993900e+00   1.4111007e+00
   6.7500000e-01   9.2293123e-01  -4.0967438e-01   1.2138500e-01  -6.3727127e-01  -1.0165994e+00   6.5244439e-01
   6.7666667e-01   9.2940733e-01  -3.0346251e-02  -1.9269869e+00   5.0071314e-01  -4.0967438e-01  -4.8554001e-01
   6.7833333e-01   9.3556554e-01  -3.3380876e-01   1.7145632e+00   2.7311626e-01   1.2138500e-01  -1.0621188e-01
   6.8000000e-01   9.4135413e-01   2.7311626e-01  -8.6486815e-01  -4.0967438e-01  -1.4717932e+00  -7.1313689e-01
   6.8166667e-01   9.4674598e-01   1.1835038e+00  -4.8554001e-01   3.4898188e-01   1.1076382e+00  -2.5794313e-01
   6.8333333e-01   9.5172682e-01   5.0071314e-01   5.0071314e-01  -1.8207750e-01   2.0938913e+00  -5.6140564e-01
   6.8500000e-01   9.5627275e-01  -1.0165994e+00  -7.1313689e-01   5.0071314e-01   1.1076382e+00  -1.4717932e+00
   6.8666667e-01   9.6036418e-01  -8.6486815e-01  -1.6235244e+00  -2.5794313e-01  -2.0028525e+00  -1.6993900e+00
   6.8833333e-01   9.6398615e-01  -1.0621188e-01   2.7311626e-01  -5.6140564e-01  -1.4717932e+00   7.2831002e-01
   6.9000000e-01   9.6712869e-01   1.5628319e+00   7.2831002e-01   3.4898188e-01   6.5244439e-01   1.1076382e+00
   6.9166667e-01   9.6978712e-01  -1.0165994e+00   1.2593694e+00  -3.0346251e-02  -4.8554001e-01  -1.0621188e-01
   6.9333333e-01   9.7196216e-01  -2.0787182e+00   4.2484751e-01   8.0417564e-01  -1.8207750e-01  -1.1683307e+00
   6.9500000e-01   9.7366002e-01  -1.6235244e+00  -3.4442995e+00  -1.0924650e+00   1.2138500e-01   6.5244439e-01
   6.9666667e-01   9.7489241e-01  -4.8554001e-01  -2.7615088e+00  -4.0967438e-01   1.7145632e+00   2.5490851e+00
   6.9833333e-01   9.7567639e-01   1.7145632e+00   2.7311626e-01   1.9725063e-01  -1.8207750e-01   1.8662944e+00
   7.0000000e-01   9.7603418e-01  -7.8900252e-01  -5.6140564e-01  -3.0346251e-02  -3.0346251e-02  -3.3684338e+00
   7.0166667e-01   9.7599284e-01   1.1835038e+00   2.0180257e+00  -1.0621188e-01  -2.0787182e+00  -3.3380876e-01
   7.0333333e-01   9.7558396e-01   1.4111007e+00   2.7008163e+00  -1.0621188e-01  -2.9891057e+00  -1.2441963e+00
   7.0500000e-01   9.7484314e-01   1.6386975e+00   7.2831002e-01   1.1076382e+00   2.3973538e+00  -6.3727127e-01
   7.0666667e-01   9.7380953e-01   3.4898188e-01  -1.6993900e+00   3.4898188e-01   1.5628319e+00   5.0071314e-01
   7.0833333e-01   9.7252519e-01  -6.3727127e-01   4.5519376e-02   4.2484751e-01  -1.0621188e-01   5.7657876e-01
   7.1000000e-01   9.7103450e-01  -8.6486815e-01   5.7657876e-01  -4.8554001e-01  -2.3821807e+00  -2.5794313e-01
   7.1166667e-01   9.6938348e-01   1.5628319e+00   6.5244439e-01  -5.6140564e-01  -4.0967438e-01  -1.0621188e-01
   7.1333333e-01   9.6761911e-01  -1.0924650e+00   5.7657876e-01  -1.8207750e-01   1.1835038e+00   1.7904288e+00
   7.1500000e-01   9.6578460e-01   5.0071314e-01   8.8004127e-01  -3.0346251e-02   2.9284132e+00   2.1697569e+00
   7.1666667e-01   9.6390601e-01   5.7657876e-01  -1.1683307e+00  -3.3380876e-01   1.1835038e+00   5.0071314e-01
   7.1833333e-01   9.6205238e-01  -1.3200619e+00  -8.6486815e-01  -8.6486815e-01  -1.8511213e+00  -7.1313689e-01
   7.2000000e-01   1.1243045e-01  -2.3821807e+00   1.1076382e+00  -1.0924650e+00  -3.8236276e+00  -4.0967438e-01
   7.2166667e-01   1.2244683e-01  -4.8554001e-01   1.0317725e+00   1.2138500e-01  -2.6856432e+00  -2.0028525e+00
   7.2333333e-01   1.3373891e-01  -3.0346251e-02  -2.1545838e+00   7.2831002e-01   2.2456226e+00   3.4898188e-01
   7.2500000e-01   1.4633061e-01   9.5590690e-01  -1.0165994e+00   1.2593694e+00   5.2043820e+00   6.5244439e-01
   7.2666667e-01   1.6023380e-01   1.5628319e+00  -3.3380876e-01   1.1076382e+00   3.7629351e+00   4.5519376e-02
   7.2833333e-01   1.7544787e-01   8.0417564e-01   4.5519376e-02   3.4898188e-01  -1.8511213e+00  -1.4717932e+00
   7.3000000e-01   1.9193512e-01  -1.0924650e+00   7.2831002e-01   4.5519376e-02  -3.8994932e+00  -3.0649713e+00
   7.3166667e-01   2.0955748e-01  -1.8207750e-01  -8.6486815e-01  -4.0967438e-01  -1.8511213e+00  -1.8511213e+00
   7.3333333e-01   2.2842995e-01  -4.8554001e-01   1.5628319e+00  -5.6140564e-01  -1.6993900e+00   1.0317725e+00
   7.3500000e-01   2.4850208e-01  -5.6140564e-01   7.2831002e-01  -7.8900252e-01  -3.0346251e-02   2.0180257e+00
   7.3666667e-01   2.6971035e-01  -1.6993900e+00  -2.0787182e+00  -2.5794313e-01   1.2138500e-01   8.0417564e-01
   7.3833333e-01   2.9197887e-01  -1.0924650e+00  -1.7752557e+00   8.8004127e-01   1.1835038e+00   6.5244439e-01
   7.4000000e-01   3.6421701e-01   8.0417564e-01  -7.8900252e-01   4.5519376e-02   2.4732194e+00  -3.0346251e-02
   7.4166667e-01   3.8974812e-01   5.7657876e-01  -1.0621188e-01  -7.8900252e-01   2.9284132e+00   1.7145632e+00
   7.4333333e-01   4.1580499e-01   2.7311626e-01  -3.0346251e-02  -2.5794313e-01  -1.0924650e+00   1.5628319e+00
   7.4500000e-01   4.9581406e-01  -3.0346251e-02  -3.3380876e-01   3.4898188e-01  -3.2925682e+00  -1.3959275e+00
   7.4666667e-01   5.2264265e-01   4.5519376e-02   3.9905320e+00   1.3352350e+00  -7.8900252e-01  -1.3200619e+00
   7.4833333e-01   5.4932164e-01   1.9725063e-01   6.5244439e-01   8.8004127e-01  -4.8554001e-01  -3.0346251e-02
   7.5000000e-01   5.7571558e-01   4.5519376e-02  -7.1313689e-01   5.7657876e-01   1.2138500e-01  -1.5476588e+00
   7.5166667e-01   6.0169268e-01  -4.0967438e-01   1.8662944e+00  -1.0924650e+00  -9.4073377e-01  -8.6486815e-01
   7.5333333e-01   6.2712608e-01  -9.4073377e-01   1.9725063e-01  -7.1313689e-01   3.4898188e-01   1.1835038e+00
   7.5500000e-01   6.5189546e-01  -2.4580463e+00  -2.5794313e-01  -2.5794313e-01  -3.0346251e-02   6.5244439e-01
   7.5666667e-01   6.7588819e-01  -8.6486815e-01  -7.8900252e-01  -3.3380876e-01   6.5244439e-01  -1.8511213e+00
   7.5833333e-01   6.9900068e-01   4.5519376e-02  -4.8554001e-01  -2.5794313e-01   2.6249507e+00  -5.6140564e-01
   7.6000000e-01   7.2109126e-01   1.4869663e+00   7.2831002e-01  -6.3727127e-01   3.0801444e+00   3.8388007e+00
   7.6166667e-01   7.4211082e-01   1.3352350e+00   7.2831002e-01  -3.3380876e-01  -1.8207750e-01   4.2939945e+00
   7.6333333e-01   7.8072883e-01   7.2831002e-01  -1.9269869e+00  -1.0621188e-01  -3.2925682e+00  -1.0165994e+00
   7.6500000e-01   7.9822435e-01   1.5628319e+00  -9.4073377e-01   7.2831002e-01  -3.4442995e+00  -1.8511213e+00
   7.6666667e-01   8.1446364e-01   3.4898188e-01  -8.6486815e-01   9.5590690e-01  -1.0165994e+00  -2.0028525e+00
   7.6833333e-01   8.2942753e-01  -1.3959275e+00  -1.8207750e-01   1.1835038e+00  -1.0621188e-01  -3.2167026e+00
   7.7000000e-01   8.4310990e-01   3.4898188e-01  -2.0787182e+00   1.3352350e+00   1.6386975e+00  -1.9269869e+00
   7.7166667e-01   8.6666886e-01   1.7145632e+00   7.2831002e-01  -1.8207750e-01   4.6733226e+00   1.7145632e+00
   7.7333333e-01   8.7659528e-01  -1.4717932e+00   1.2593694e+00  -1.2441963e+00  -5.6140564e-01   1.0317725e+00
   7.7500000e-01   8.8533854e-01  -2.1545838e+00  -4.8554001e-01  -1.0165994e+00  -5.5685370e+00   1.2138500e-01
   7.7666667e-01   8.9295089e-01  -1.2441963e+00  -2.4580463e+00  -3.0346251e-02  -2.0787182e+00   5.0071314e-01
   7.7833333e-01   8.9949389e-01  -1.0621188e-01   1.2138500e-01   4.2484751e-01   4.5519376e-02  -4.0967438e-01
   7.8000000e-01   9.0503741e-01  -3.0346251e-02   1.3352350e+00   1.4111007e+00   2.1697569e+00  -1.1683307e+00
   7.8166667e-01   9.0965842e-01   2.8525476e+00   2.9284132e+00   9.5590690e-01   3.5353382e+00  -7.1313689e-01
   7.8333333e-01   9.1343973e-01   2.3214882e+00   2.0180257e+00   3.4898188e-01   3.2318757e+00   7.2831002e-01
   7.8500000e-01   9.1646877e-01   1.5628319e+00   1.5628319e+00  -5.6140564e-01  -1.0924650e+00  -3.0346251e-02
   7.8666667e-01   9.1883625e-01  -4.8554001e-01   2.0938913e+00  -1.6235244e+00  -1.5476588e+00  -3.3380876e-01
   7.8833333e-01   9.2063474e-01  -1.0621188e-01   1.9725063e-01  -1.5476588e+00   2.7311626e-01   1.7145632e+00
   7.9000000e-01   9.2195745e-01  -1.1683307e+00  -2.0028525e+00  -8.6486815e-01   4.5519376e-02   3.4594726e+00
   7.9166667e-01   9.2288867e-01  -1.2441963e+00  -2.1545838e+00   8.8004127e-01   5.7657876e-01   1.4111007e+00
   7.9333333e-01   9.2350713e-01  -2.4580463e+00  -2.1545838e+00   1.2593694e+00  -3.3380876e-01  -2.4580463e+00
   7.9500000e-01   9.2392099e-01  -1.9269869e+00  -1.8511213e+00   1.0317725e+00  -2.6097776e+00  -7.8900252e-01
   7.9666667e-01   9.2421339e-01  -1.1683307e+00   6.5244439e-01   5.7657876e-01  -1.7752557e+00  -7.1313689e-01
   7.9833333e-01   9.2446197e-01   4.2484751e-01  -5.6140564e-01   5.0071314e-01  -8.6486815e-01  -1.2441963e+00
   8.0000000e-01   9.2473793e-01   2.1697569e+00   2.0180257e+00   8.0417564e-01   7.2831002e-01  -2.0787182e+00
   8.0166667e-01   9.2510518e-01   2.6249507e+00   1.7145632e+00  -1.0621188e-01   1.4869663e+00  -1.2441963e+00
   8.0333333e-01   9.2561964e-01   1.1076382e+00  -4.8554001e-01  -6.3727127e-01   1.4111007e+00  -5.6140564e-01
   8.0500000e-01   9.2632865e-01  -2.5794313e-01  -1.0165994e+00  -1.0924650e+00   1.3352350e+00   1.2138500e-01
   8.0666667e-01   9.2727058e-01  -8.6486815e-01   1.3352350e+00  -1.0165994e+00   1.2138500e-01   3.3836070e+00
   8.0833333e-01   9.2847447e-01  -2.6097776e+00   5.7657876e-01  -6.3727127e-01  -3.8236276e+00   2.7766819e+00
   8.1000000e-01   9.2996000e-01  -1.9269869e+00  -8.6486815e-01   6.5244439e-01  -1.9269869e+00   5.7657876e-01
   8.1166667e-01   9.3173741e-01  -7.8900252e-01  -7.1313689e-01   8.0417564e-01   1.9725063e-01  -5.6140564e-01
   8.1333333e-01   9.3380773e-01  -4.8554001e-01  -1.2441963e+00  -2.5794313e-01   9.5590690e-01  -2.3063151e+00
   8.1500000e-01   9.3616308e-01   8.8004127e-01   1.9421600e+00  -5.6140564e-01  -2.5794313e-01  -4.8554001e-01
   8.1666667e-01   9.3878707e-01   6.5244439e-01   1.7904288e+00  -7.1313689e-01   1.8662944e+00   5.7657876e-01
   8.1833333e-01   9.4165549e-01   1.6386975e+00   6.5244439e-01  -3.0346251e-02   5.0071314e-01   8.8004127e-01
   8.2000000e-01   9.4473687e-01   1.2593694e+00   1.6386975e+00   7.2831002e-01   1.2138500e-01  -4.0967438e-01
   8.2166667e-01   9.4799342e-01   1.7904288e+00   2.7311626e-01  -1.8207750e-01   8.0417564e-01  -1.7752557e+00
   8.2333333e-01   9.5138183e-01   1.8662944e+00  -6.3727127e-01   9.5590690e-01   1.7145632e+00   5.7657876e-01
   8.2500000e-01   9.5485434e-01   9.5590690e-01  -3.3380876e-01   8.8004127e-01   8.8004127e-01   4.2484751e-01
   8.2666667e-01   9.5835975e-01   1.2593694e+00  -1.6993900e+00  -9.4073377e-01  -3.3380876e-01  -6.3727127e-01
   8.2833333e-01   9.6182781e-01   2.7311626e-01  -6.3727127e-01  -8.6486815e-01  -2.8373744e+00   1.3352350e+00
   8.3000000e-01   9.6521800e-01   8.0417564e-01   6.5244439e-01  -1.8207750e-01  -2.1545838e+00   2.4732194e+00
   8.3166667e-01   9.6847861e-01  -2.5794313e-01  -7.1313689e-01   3.4898188e-01   1.0317725e+00  -7.8900252e-01
   8.3333333e-01   9.7155621e-01   8.0417564e-01  -3.3380876e-01   1.0317725e+00   1.7145632e+00   1.2138500e-01
   8.3500000e-01   9.7439953e-01  -2.2304494e+00   1.1076382e+00   9.5590690e-01  -2.0028525e+00  -1.0165994e+00
   8.3666667e-01   9.7696060e-01  -2.5339119e+00  -2.2304494e+00  -3.0346251e-02   4.2484751e-01  -1.6235244e+00
   8.3833333e-01   9.7919569e-01  -2.3821807e+00  -3.3684338e+00  -5.6140564e-01   1.9725063e-01  -1.8207750e-01
   8.4000000e-01   9.8106627e-01  -4.0967438e-01  -4.8554001e-01  -1.8207750e-01   5.7657876e-01   2.7311626e-01
   8.4166667e-01   9.8253990e-01  -2.0028525e+00  -1.8207750e-01  -3.3380876e-01   5.0071314e-01   7.2831002e-01
   8.4333333e-01   9.8359086e-01   4.5519376e-02  -6.3727127e-01  -3.3380876e-01   8.0417564e-01   9.5590690e-01
   8.4500000e-01   9.8420088e-01   1.9725063e-01   1.2138500e-01   5.0071314e-01  -7.8900252e-01   2.7311626e-01
   8.4666667e-01   9.8435953e-01  -3.0346251e-02   3.0801444e+00   8.8004127e-01  -8.6486815e-01  -9.4073377e-01
   8.4833333e-01   9.8406462e-01  -1.8207750e-01   2.0938913e+00   4.5519376e-02  -3.3380876e-01  -4.0967438e-01
   8.5000000e-01   9.8332237e-01   1.2138500e-01  -3.0346251e-02  -1.0621188e-01  -1.6993900e+00  -1.4717932e+00
   8.5166667e-01   9.8214746e-01   2.7311626e-01   8.8004127e-01   5.0071314e-01   1.2138500e-01  -1.4717932e+00
   8.5333333e-01   9.8056290e-01  -1.8207750e-01  -1.0621188e-01   1.9725063e-01   2.0938913e+00   1.2138500e-01
   8.5500000e-01   9.7859979e-01  -6.3727127e-01   1.3352350e+00  -2.5794313e-01   8.0417564e-01   1.7145632e+00
   8.5666667e-01   9.7629687e-01  -4.8554001e-01   6.5244439e-01  -1.0621188e-01   1.2593694e+00   2.0938913e+00
   8.5833333e-01   9.7369996e-01  -1.4717932e+00  -1.8207750e-01   4.2484751e-01   1.5628319e+00   2.4732194e+00
   8.6000000e-01   9.7086126e-01  -1.0924650e+00  -1.0165994e+00  -3.3380876e-01  -4.0967438e-01   1.3352350e+00
   8.6166667e-01   9.6783849e-01  -2.3821807e+00  -1.9269869e+00  -5.6140564e-01  -4.5822839e+00   1.1835038e+00
   8.6333333e-01   9.6468497e-01  -7.1313689e-01  -5.6140564e-01   3.4898188e-01  -1.7752557e+00  -1.4717932e+00
   8.6500000e-01   9.6146361e-01  -4.8554001e-01  -1.0165994e+00   3.4898188e-01  -4.0967438e-01  -3.6718963e+00
   8.6666667e-01   9.5825476e-01   1.8662944e+00  -3.3380876e-01   1.1076382e+00   9.5590690e-01   7.2831002e-01
   8.6833333e-01   9.5512795e-01   1.1076382e+00  -1.8207750e-01  -2.5794313e-01   2.7311626e-01  -5.6140564e-01
   8.7000000e-01   9.5215254e-01   1.1835038e+00   4.5519376e-02   4.2484751e-01   3.4898188e-01  -2.5794313e-01
   8.7166667e-01   9.4939637e-01   8.8004127e-01  -2.6097776e+00   1.2138500e-01   2.6249507e+00   8.8004127e-01
   8.7333333e-01   9.4692449e-01   1.4869663e+00   5.7657876e-01   6.5244439e-01   1.5628319e+00  -2.2304494e+00
   8.7500000e-01   9.4479775e-01   1.7145632e+00   2.1697569e+00   6.5244439e-01   1.5628319e+00  -3.3380876e-01
   8.7666667e-01   9.4307158e-01   9.5590690e-01   2.7008163e+00   3.4898188e-01   8.8004127e-01   3.4898188e-01
   8.7833333e-01   9.4179476e-01   6.5244439e-01   1.8662944e+00  -7.8900252e-01  -2.6856432e+00  -1.6993900e+00
   8.8000000e-01   9.4100821e-01  -1.8207750e-01   4.5519376e-02  -3.3380876e-01  -2.0028525e+00  -1.3200619e+00
   8.8166667e-01   9.4074393e-01  -8.6486815e-01  -1.6235244e+00  -1.0165994e+00   7.2831002e-01   4.5519376e-02
   8.8333333e-01   9.4102410e-01  -4.8554001e-01  -3.0346251e-02  -4.8554001e-01   1.2593694e+00   1.1076382e+00
   8.8500000e-01   9.4186022e-01  -6.3727127e-01  -1.2441963e+00  -3.0346251e-02  -7.1313689e-01   1.5628319e+00
   8.8666667e-01   9.4325243e-01   4.5519376e-02  -1.9269869e+00   2.7311626e-01   4.2484751e-01   1.1076382e+00
   8.8833333e-01   9.4518905e-01   2.7311626e-01  -6.3727127e-01   5.0071314e-01   3.4898188e-01   8.8004127e-01
   8.9000000e-01   9.4764623e-01   1.1835038e+00  -7.8900252e-01  -2.5794313e-01   5.0071314e-01  -1.0165994e+00
   8.9166667e-01   9.5058781e-01   1.9725063e-01  -3.0346251e-02  -2.5794313e-01  -1.1683307e+00   1.2138500e-01
   8.9333333e-01   9.5396538e-01  -3.3380876e-01   1.4111007e+00  -2.5794313e-01  -9.4073377e-01  -1.0924650e+00
   8.9500000e-01   9.5771847e-01   5.7657876e-01  -8.6486815e-01  -7.1313689e-01   8.8004127e-01   1.1835038e+00
   8.9666667e-01   9.6177511e-01   7.2831002e-01   1.9725063e-01  -2.5794313e-01   1.9725063e-01   4.3698601e+00
   8.9833333e-01   9.6605235e-01   4.2484751e-01   1.5628319e+00   1.2138500e-01   4.5519376e-02   1.6386975e+00
   9.0000000e-01   9.7040103e-01  -2.2304494e+00   1.1835038e+00   7.2831002e-01  -2.5794313e-01  -1.7752557e+00
   9.0166667e-01   9.7477379e-01   4.2484751e-01   2.2456226e+00  -4.8554001e-01  -1.2441963e+00  -1.8511213e+00
   9.0333333e-01   9.7906157e-01  -1.0924650e+00   4.2484751e-01   3.4898188e-01  -7.8900252e-01  -4.3546870e+00
   9.0500000e-01   9.8314870e-01   1.2593694e+00   5.0071314e-01   1.5628319e+00  -4.8554001e-01  -2.9891057e+00
   9.0666667e-01   9.8691449e-01  -1.2441963e+00   7.2831002e-01   6.5244439e-01   4.5519376e-02   4.3698601e+00
   9.0833333e-01   9.9023470e-01  -8.6486815e-01   1.3352350e+00  -5.6140564e-01   9.5590690e-01   1.7904288e+00
   9.1000000e-01   9.9298323e-01  -8.6486815e-01  -7.8900252e-01  -8.6486815e-01   1.9725063e-01  -1.0621188e-01
   9.1166667e-01   9.9503383e-01  -3.0346251e-02  -1.4717932e+00   1.2138500e-01   1.5628319e+00   1.9421600e+00
   9.1333333e-01   9.9626182e-01   1.0317725e+00  -6.3727127e-01   4.5519376e-02   1.0317725e+00  -3.0346251e-02
   9.1500000e-01   9.9654588e-01   1.2593694e+00   1.2138500e-01  -6.3727127e-01   1.9725063e-01  -1.6993900e+00
   9.1666667e-01   9.9576983e-01   4.2484751e-01  -1.0924650e+00  -4.8554001e-01  -2.4580463e+00  -2.9132401e+00
   9.1833333e-01   9.9382430e-01  -4.0967438e-01  -2.5794313e-01   5.7657876e-01  -2.5794313e-01  -1.6993900e+00
   9.2000000e-01   9.9060836e-01  -2.5794313e-01  -2.5794313e-01   5.0071314e-01   4.5519376e-02   8.8004127e-01
   9.2166667e-01   9.8603115e-01  -3.3380876e-01  -1.9269869e+00   6.5244439e-01   2.7766819e+00  -3.5201651e+00
   9.2333333e-01   9.8001323e-01  -1.0165994e+00  -1.1683307e+00  -3.0346251e-02  -1.3200619e+00  -1.0165994e+00
   9.2500000e-01   9.7248790e-01   4.5519376e-02  -6.3727127e-01   8.0417564e-01   8.0417564e-01   4.4457257e+00
   9.2666667e-01   9.6340236e-01   1.6386975e+00   1.1076382e+00   2.7311626e-01   5.7657876e-01   3.9905320e+00
   9.2833333e-01   9.5271866e-01   1.1835038e+00   2.2456226e+00  -3.0346251e-02  -2.5794313e-01   1.1076382e+00
   9.3000000e-01   9.4041441e-01  -6.3727127e-01  -2.3063151e+00  -7.8900252e-01  -8.6486815e-01  -3.0346251e-02
   9.3166667e-01   9.2648340e-01  -3.3380876e-01  -9.4073377e-01   1.2138500e-01  -1.0621188e-01  -1.4717932e+00
   9.3333333e-01   9.1093592e-01   8.0417564e-01   1.4869663e+00   3.4898188e-01  -8.6486815e-01  -3.0346251e-02
   9.3500000e-01   8.9374341e-01   1.2593694e+00   1.6386975e+00   4.5519376e-02   8.0417564e-01  -9.4073377e-01
   9.3666667e-01   8.7495855e-01  -4.8554001e-01   1.2138500e-01  -2.5794313e-01   5.7657876e-01  -7.8900252e-01
   9.3833333e-01   8.5468266e-01  -6.3727127e-01  -1.8207750e-01  -1.0924650e+00  -4.8554001e-01  -1.5476588e+00
   9.4000000e-01   8.3299290e-01   4.2484751e-01   4.2484751e-01  -1.0621188e-01  -3.0346251e-02   3.4898188e-01
   9.4166667e-01   8.0998147e-01   1.2138500e-01  -5.6140564e-01  -4.0967438e-01   5.0071314e-01  -6.3727127e-01
   9.4333333e-01   7.8575465e-01   1.2593694e+00   1.9725063e-01   2.7311626e-01  -6.3727127e-01  -2.5794313e-01
   9.4500000e-01   7.6043158e-01   4.5519376e-02   1.3352350e+00  -1.8207750e-01   1.2138500e-01   3.7629351e+00
   9.4666667e-01   7.3414289e-01   4.2484751e-01  -8.6486815e-01   2.7311626e-01  -2.5794313e-01   5.0071314e-01
   9.4833333e-01   7.0702912e-01  -2.5794313e-01   2.0180257e+00   4.5519376e-02  -4.0967438e-01  -1.0924650e+00
   9.5000000e-01   6.7923908e-01   5.7657876e-01   5.7657876e-01   4.2484751e-01  -4.0967438e-01  -1.3200619e+00
   9.5166667e-01   6.5092806e-01  -5.6140564e-01  -1.0165994e+00   5.0071314e-01   3.4898188e-01   3.4898188e-01
   9.5333333e-01   6.2225589e-01  -1.0621188e-01   1.9725063e-01   8.8004127e-01   7.2831002e-01   1.1076382e+00
   9.5500000e-01   5.9338511e-01   3.4898188e-01   5.0071314e-01  -1.0621188e-01  -9.4073377e-01   1.2138500e-01
   9.5666667e-01   5.6447893e-01  -1.7752557e+00   6.5244439e-01   1.9725063e-01   1.9725063e-01   1.9725063e-01
   9.5833333e-01   5.3569929e-01  -3.2925682e+00  -1.0924650e+00  -1.8207750e-01  -3.0346251e-02  -3.4442995e+00
   9.6000000e-01   5.0720495e-01   4.5519376e-02   4.5519376e-02   2.7311626e-01   1.7145632e+00   1.2593694e+00
   9.6166667e-01   4.7914966e-01   3.4898188e-01  -1.6993900e+00  -3.0346251e-02  -1.1683307e+00   1.9725063e-01
   9.6333333e-01   4.5168034e-01   2.0938913e+00  -1.0924650e+00   4.5519376e-02   4.5519376e-02  -3.3380876e-01
   9.6500000e-01   4.2493540e-01   1.0317725e+00  -1.0165994e+00   4.5519376e-02  -1.0924650e+00  -7.8900252e-01
   9.6666667e-01   3.9904332e-01  -4.0967438e-01  -2.5339119e+00   4.5519376e-02  -5.6140564e-01   2.7311626e-01
   9.6833333e-01   3.7412123e-01   1.1835038e+00   1.8662944e+00   2.7311626e-01   9.5590690e-01  -8.6486815e-01
   9.7000000e-01   3.5025214e-01  -6.3727127e-01   4.1422632e+00  -3.3380876e-01   6.5244439e-01  -2.6856432e+00
   9.7166667e-01   3.2741037e-01   1.9725063e-01   1.1835038e+00  -3.3380876e-01   5.7657876e-01   3.1560101e+00
   9.7333333e-01   3.0579809e-01  -3.0346251e-02   2.0938913e+00  -1.8207750e-01   3.4898188e-01   2.5490851e+00
   9.7500000e-01   2.8548088e-01   1.2138500e-01   8.0417564e-01  -4.0967438e-01  -6.3727127e-01   1.1835038e+00
   9.7666667e-01   2.6650982e-01  -1.3959275e+00  -8.6486815e-01  -7.1313689e-01  -1.1683307e+00   5.0071314e-01
   9.7833333e-01   2.4892136e-01  -4.8554001e-01  -1.7752557e+00  -7.8900252e-01  -1.0165994e+00  -1.1683307e+00
   9.8000000e-01   2.3273741e-01  -6.3727127e-01  -2.3821807e+00  -1.8207750e-01   9.5590690e-01  -6.3727127e-01
   9.8166667e-01   2.1796549e-01   9.5590690e-01   5.7657876e-01   9.5590690e-01   1.1076382e+00   5.0071314e-01
   9.8333333e-01   2.0459922e-01  -2.5794313e-01  -1.6235244e+00   1.1076382e+00  -5.6140564e-01  -1.2441963e+00
   9.8500000e-01   1.9261894e-01  -4.0967438e-01  -4.5064182e+00   5.7657876e-01  -2.3063151e+00  -2.1545838e+00
   9.8666667e-01   1.8199240e-01   7.2831002e-01  -2.5794313e-01   4.2484751e-01  -4.0967438e-01  -2.3063151e+00
   9.8833333e-01   1.7267576e-01   1.2593694e+00   2.0180257e+00   1.2138500e-01   1.6386975e+00  -5.6140564e-01
   9.9000000e-01   1.6461456e-01   2.7766819e+00   1.3352350e+00   2.7311626e-01   3.2318757e+00   2.6249507e+00
   9.9166667e-01   1.5774490e-01   4.2484751e-01   1.5628319e+00  -3.3380876e-01   1.6386975e+00   2.9284132e+00
   9.9333333e-01   1.5199470e-01  -2.4580463e+00  -3.0346251e-02  -3.0346251e-02  -2.7615088e+00   1.1835038e+00
   9.9500000e-01   1.4728494e-01  -1.6993900e+00   1.4111007e+00  -7.8900252e-01  -1.4717932e+00  -8.6486815e-01
   9.9666667e-01   1.4353109e-01  -1.4717932e+00   2.1697569e+00  -9.4073377e-01  -1.0621188e-01  -7.1313689e-01
   9.9833333e-01   1.4064442e-01  -1.0924650e+00   1.1835038e+00   1.2138500e-01   1.3352350e+00   1.9421600e+00
   1.0000000e+00   1.3853340e-01   1.6386975e+00   6.5244439e-01  -9.4073377e-01   1.2593694e+00   2.7766819e+00
   1.0016667e+00   1.3710511e-01  -4.0967438e-01  -2.0028525e+00   1.2138500e-01  -3.0346251e-02   8.0417564e-01
   1.0033333e+00   1.3626648e-01  -1.7752557e+00  -2.6856432e+00   1.1076382e+00  -4.8554001e-01  -1.0924650e+00
   1.0050000e+00   1.3592561e-01   1.6386975e+00  -2.5794313e-01   1.4111007e+00  -4.0967438e-01  -3.0649713e+00
   1.0066667e+00   1.3586445e-01   3.0042788e+00   1.1835038e+00   6.5244439e-01   5.0071314e-01  -1.4717932e+00
   1.0083333e+00   1.3605908e-01   1.4111007e+00   1.1835038e+00   2.7311626e-01   9.5590690e-01  -6.3727127e-01
   1.0100000e+00   1.3648015e-01   1.9725063e-01   1.4111007e+00   2.7311626e-01   2.0180257e+00   5.0071314e-01
   1.0116667e+00   1.3705579e-01   4.5519376e-02  -7.8900252e-01  -4.8554001e-01   2.7311626e-01  -3.0346251e-02
   1.0133333e+00   1.3772101e-01  -1.4717932e+00  -2.8373744e+00   4.5519376e-02  -4.3546870e+00  -8.6486815e-01
   1.0150000e+00   1.3841814e-01   1.8662944e+00  -2.8373744e+00   1.9725063e-01  -3.3684338e+00  -2.0787182e+00
   1.0166667e+00   1.3909730e-01   9.5590690e-01  -2.2304494e+00   5.0071314e-01  -8.6486815e-01  -7.1313689e-01
   1.0183333e+00   1.3971660e-01  -1.9269869e+00  -1.0621188e-01   3.4898188e-01  -2.5794313e-01  -7.8900252e-01
   1.0200000e+00   1.4024216e-01  -1.5476588e+00  -1.2441963e+00  -5.6140564e-01  -4.0967438e-01  -4.0967438e-01
   1.0216667e+00   1.4064810e-01   1.4869663e+00   2.3214882e+00   4.5519376e-02   4.0663976e+00   1.7904288e+00
   1.0233333e+00   1.4091623e-01   7.2831002e-01   1.6386975e+00   5.7657876e-01   2.1697569e+00  -3.3380876e-01
   1.0250000e+00   1.4103574e-01  -1.6235244e+00   8.8004127e-01   4.5519376e-02  -2.1545838e+00  -1.4717932e+00
   1.0266667e+00   1.4100265e-01  -7.1313689e-01  -1.8207750e-01  -9.4073377e-01  -2.0787182e+00  -9.4073377e-01
   1.0283333e+00   1.4081925e-01  -2.5794313e-01   1.0317725e+00  -6.3727127e-01   7.2831002e-01  -1.0621188e-01
   1.0300000e+00   1.4049339e-01   1.5628319e+00   1.0317725e+00  -4.0967438e-01   1.4869663e+00   1.0317725e+00
   1.0316667e+00   1.4003774e-01   1.2138500e-01   4.5519376e-02   3.4898188e-01  -3.0346251e-02   5.7657876e-01
   1.0333333e+00   1.3946889e-01  -1.6993900e+00  -2.7615088e+00   2.7311626e-01  -1.1683307e+00   8.0417564e-01
   1.0350000e+00   1.3880659e-01  -1.6235244e+00  -1.2441963e+00  -1.8207750e-01   2.7311626e-01   1.5628319e+00
   1.0366667e+00   1.3807283e-01   4.5519376e-02   4.2484751e-01  -4.8554001e-01   1.0317725e+00   1.3352350e+00
   1.0383333e+00   1.3729090e-01  -1.1683307e+00  -3.0346251e-02  -7.1313689e-01  -1.0924650e+00   8.0417564e-01
   1.0400000e+00   6.8857042e-02  -1.0924650e+00  -1.2441963e+00  -7.1313689e-01  -3.1408369e+00   1.1076382e+00
   1.0416667e+00   6.8238853e-02   3.4898188e-01  -1.0165994e+00  -4.0967438e-01   1.0317725e+00   1.9421600e+00
   1.0433333e+00   6.7457910e-02   1.8662944e+00  -7.8900252e-01   1.2138500e-01   1.4869663e+00   2.1697569e+00
   1.0450000e+00   6.6514063e-02   2.0180257e+00  -4.0967438e-01   8.8004127e-01   1.7145632e+00   5.7657876e-01
   1.0466667e+00   6.5410996e-02  -1.8207750e-01   2.7766819e+00   1.0317725e+00   1.3352350e+00  -4.0512245e+00
   1.0483333e+00   6.4156242e-02   2.7311626e-01  -3.3380876e-01   1.2593694e+00  -2.9132401e+00  -4.2029557e+00
   1.0500000e+00   6.2761129e-02  -1.1683307e+00  -2.0028525e+00   1.4111007e+00  -3.1408369e+00  -4.5822839e+00
   1.0516667e+00   6.1240684e-02   4.2484751e-01   2.7311626e-01   1.5628319e+00   2.7311626e-01  -1.6235244e+00
   1.0533333e+00   5.9613436e-02   1.0317725e+00   2.2456226e+00   4.2484751e-01   2.0938913e+00   2.2456226e+00
   1.0550000e+00   5.7901196e-02   1.1076382e+00   2.5490851e+00  -1.0621188e-01   2.2456226e+00   1.9421600e+00
   1.0566667e+00   5.6128759e-02   2.7311626e-01   5.0071314e-01  -8.6486815e-01   3.4898188e-01   1.3352350e+00
   1.0583333e+00   5.4135254e-02   3.4898188e-01   6.5244439e-01  -9.4073377e-01  -1.0621188e-01   1.9725063e-01
   1.0600000e+00   5.2000190e-02  -1.0621188e-01   5.0071314e-01  -3.3380876e-01   8.8004127e-01  -5.6140564e-01
   1.0616667e+00   4.9901433e-02   7.2831002e-01  -5.6140564e-01  -1.0621188e-01   2.2456226e+00  -1.8207750e-01
   1.0633333e+00   4.7876983e-02  -7.1313689e-01  -7.1313689e-01  -1.5476588e+00  -3.2925682e+00   4.2484751e-01
   1.0650000e+00   4.5965711e-02  -1.3200619e+00   3.4898188e-01  -6.3727127e-01  -2.7615088e+00  -3.0346251e-02
   1.0666667e+00   4.4206868e-02   6.5244439e-01   2.7311626e-01   5.7657876e-01  -3.0346251e-02  -1.8207750e-01
   1.0683333e+00   4.2639553e-02  -1.6993900e+00  -1.7752557e+00   5.7657876e-01  -4.8554001e-01  -6.3727127e-01
   1.0700000e+00   4.1302187e-02  -1.6993900e+00  -2.9132401e+00   1.9725063e-01  -7.1313689e-01  -8.6486815e-01
   1.0716667e+00   4.0231982e-02  -6.3727127e-01  -2.0028525e+00  -1.8207750e-01   9.5590690e-01   2.7311626e-01
   1.0733333e+00   3.9464414e-02  -5.6140564e-01   1.6386975e+00  -6.3727127e-01  -1.8207750e-01   7.2831002e-01
   1.0750000e+00   3.9032724e-02   4.2484751e-01   3.5353382e+00   4.2484751e-01  -3.3380876e-01   4.5519376e-02
   1.0766667e+00   3.8967426e-02  -4.8554001e-01  -7.1313689e-01  -1.8207750e-01  -3.3380876e-01  -1.0621188e-01
   1.0783333e+00   3.9295863e-02  -1.0924650e+00  -3.7477620e+00   5.0071314e-01  -7.8900252e-01  -3.3380876e-01
   1.0800000e+00   4.0041791e-02   8.0417564e-01  -1.9269869e+00   1.9725063e-01  -3.0346251e-02  -4.8554001e-01
   1.0816667e+00   4.1225008e-02   1.4111007e+00   1.2593694e+00  -9.4073377e-01   1.7145632e+00   2.0180257e+00
   1.0833333e+00   4.2861051e-02   8.0417564e-01   1.2138500e-01  -1.1683307e+00   1.4111007e+00   7.2831002e-01
   1.0850000e+00   4.4960945e-02   1.4869663e+00   1.0317725e+00   8.8004127e-01   3.2318757e+00   1.9421600e+00
   1.0866667e+00   4.7531013e-02   5.7657876e-01   1.5628319e+00   8.0417564e-01   1.8662944e+00  -1.8207750e-01
   1.0883333e+00   5.0572780e-02   1.2138500e-01   1.7145632e+00   1.4111007e+00  -1.0621188e-01  -1.0165994e+00
   1.0900000e+00   5.4082936e-02   6.5244439e-01   5.0071314e-01   3.4898188e-01  -2.5339119e+00  -1.3959275e+00
   1.0916667e+00   5.8053382e-02   5.0071314e-01   5.7657876e-01  -1.0621188e-01  -1.4717932e+00   4.2484751e-01
   1.0933333e+00   6.2424088e-02  -1.6235244e+00  -8.6486815e-01  -2.5794313e-01  -1.0924650e+00  -3.3380876e-01
   1.0950000e+00   6.6942700e-02   1.9725063e-01   4.5519376e-02   4.2484751e-01   6.5244439e-01   1.3352350e+00
   1.0966667e+00   7.1876186e-02  -8.6486815e-01  -1.8207750e-01  -3.3380876e-01   5.0071314e-01   9.5590690e-01
   1.0983333e+00   7.7204560e-02  -1.3200619e+00  -7.1313689e-01  -4.0967438e-01  -2.5794313e-01  -3.3380876e-01
   1.1000000e+00   8.2904504e-02  -6.3727127e-01  -1.1683307e+00  -1.0621188e-01  -6.3727127e-01  -7.1313689e-01
   1.1016667e+00   8.8949870e-02  -5.6140564e-01  -1.6993900e+00   5.0071314e-01   5.7657876e-01  -4.8554001e-01
   1.1033333e+00   9.5312240e-02  -7.1313689e-01   1.2138500e-01   4.5519376e-02  -6.3727127e-01  -2.3821807e+00
   1.1050000e+00   1.0196152e-01  -4.0967438e-01  -7.8900252e-01  -3.0346251e-02  -4.8554001e-01  -4.8554001e-01
   1.1066667e+00   1.0886658e-01   1.1835038e+00  -1.8207750e-01  -5.6140564e-01   4.2484751e-01   1.0317725e+00
   1.1083333e+00   1.1599590e-01   1.2593694e+00   1.4111007e+00  -1.0621188e-01   1.9725063e-01  -4.8554001e-01
   1.1100000e+00   1.3080324e-01   4.5519376e-02  -4.8554001e-01   9.5590690e-01   6.5244439e-01   1.3352350e+00
   1.1116667e+00   1.5395779e-01  -5.6140564e-01  -1.0924650e+00   1.9725063e-01  -4.8554001e-01  -3.0346251e-02
   1.1133333e+00   1.6182994e-01   8.0417564e-01   2.6249507e+00   2.7311626e-01  -2.5794313e-01   5.0071314e-01
   1.1150000e+00   1.6974768e-01  -8.6486815e-01  -4.8554001e-01  -3.3380876e-01  -7.1313689e-01   5.7657876e-01
   1.1166667e+00   1.7769803e-01  -2.0787182e+00  -6.3727127e-01  -4.8554001e-01  -4.0967438e-01  -3.0346251e-02
   1.1183333e+00   1.8567231e-01  -2.0028525e+00  -2.0787182e+00   1.2138500e-01   6.5244439e-01  -6.3727127e-01
   1.1200000e+00   1.9366637e-01  -8.6486815e-01  -6.3727127e-01  -1.8207750e-01  -9.4073377e-01  -1.5476588e+00
   1.1216667e+00   2.0168074e-01   6.5244439e-01  -3.3380876e-01  -5.6140564e-01  -1.1683307e+00   2.0180257e+00
   1.1233333e+00   2.0972062e-01   1.6386975e+00   1.3352350e+00  -2.5794313e-01  -3.0346251e-02   2.1697569e+00
   1.1250000e+00   2.1755979e-01   1.8662944e+00   2.0938913e+00   7.2831002e-01   2.1697569e+00  -4.8554001e-01
   1.1266667e+00   2.2535779e-01   6.5244439e-01   2.3214882e+00   8.8004127e-01   2.4732194e+00  -1.0924650e+00
   1.1283333e+00   2.3323294e-01   3.6870695e+00   1.0317725e+00   1.4111007e+00   1.4111007e+00  -1.5476588e+00
   1.1300000e+00   2.4121285e-01   5.0071314e-01   9.5590690e-01   1.2138500e-01  -1.6235244e+00  -1.6235244e+00
   1.1316667e+00   2.4932872e-01   1.9725063e-01   1.6386975e+00  -3.0346251e-02  -4.0967438e-01   1.9725063e-01
   1.1333333e+00   2.5761475e-01  -6.3727127e-01  -6.3727127e-01  -1.2441963e+00   1.9725063e-01   1.1835038e+00
   1.1350000e+00   2.6610761e-01  -1.8207750e-01  -2.1545838e+00  -1.0165994e+00  -3.0346251e-02   1.3352350e+00
   1.1366667e+00   2.7484585e-01  -1.1683307e+00  -1.4717932e+00  -3.0346251e-02  -1.4717932e+00   1.8662944e+00
   1.1383333e+00   2.8386913e-01  -8.6486815e-01   3.4898188e-01   5.7657876e-01  -3.0346251e-02  -1.0621188e-01
   1.1400000e+00   2.9321761e-01  -7.8900252e-01  -1.8511213e+00   5.0071314e-01   4.5519376e-02  -2.3063151e+00
   1.1416667e+00   3.0293108e-01  -9.4073377e-01  -8.6486815e-01  -1.5476588e+00   4.5519376e-02  -1.0924650e+00
   1.1433333e+00   3.1304823e-01  -1.0621188e-01  -2.5794313e-01   5.0071314e-01   4.5519376e-02   3.4898188e-01
   1.1450000e+00   3.2360586e-01   1.9725063e-01  -7.1313689e-01   4.2484751e-01  -3.3380876e-01  -2.5794313e-01
   1.1466667e+00   3.3463807e-01  -8.6486815e-01  -7.8900252e-01  -1.8207750e-01  -2.5794313e-01   1.2138500e-01
   1.1483333e+00   3.4617547e-01   5.0071314e-01   1.6386975e+00   1.2138500e-01   7.2831002e-01  -3.0346251e-02
   1.1500000e+00   3.5824449e-01   1.7904288e+00   8.0417564e-01   8.0417564e-01   1.1835038e+00   3.4898188e-01
   1.1516667e+00   3.7086662e-01   2.2456226e+00   1.4111007e+00   1.0317725e+00   1.4111007e+00   5.0071314e-01
   1.1533333e+00   3.8405786e-01   5.0071314e-01   1.2138500e-01   5.0071314e-01  -4.0967438e-01  -2.5794313e-01
   1.1550000e+00   3.9782805e-01   8.0417564e-01  -1.0621188e-01  -1.8207750e-01  -2.3821807e+00  -4.0967438e-01
   1.1566667e+00   4.1218054e-01  -8.6486815e-01   5.7657876e-01  -9.4073377e-01  -2.2304494e+00   4.2484751e-01
   1.1583333e+00   7.1290676e-01  -2.0028525e+00  -3.0346251e-02  -4.0967438e-01  -1.3959275e+00  -7.1313689e-01
   1.1600000e+00   7.3107194e-01  -1.6993900e+00  -2.7615088e+00   3.4898188e-01  -7.1313689e-01  -1.6993900e+00
   1.1616667e+00   7.4885139e-01  -2.5794313e-01  -1.8207750e-01   7.2831002e-01   1.6386975e+00  -1.0924650e+00
   1.1633333e+00   7.6617657e-01   1.2138500e-01   1.5628319e+00  -4.8554001e-01   1.2593694e+00   5.0071314e-01
   1.1650000e+00   7.8298263e-01  -4.0967438e-01   1.4869663e+00  -4.8554001e-01  -3.3380876e-01  -7.8900252e-01
   1.1666667e+00   7.9920920e-01   7.2831002e-01   3.4898188e-01   1.9725063e-01   1.6386975e+00   2.5490851e+00
   1.1683333e+00   8.1480093e-01   1.0317725e+00  -1.6993900e+00  -4.0967438e-01   1.1076382e+00   1.8662944e+00
   1.1700000e+00   8.2952120e-01  -1.0924650e+00  -1.3200619e+00  -7.8900252e-01   9.5590690e-01   1.9421600e+00
   1.1716667e+00   8.4347432e-01   4.2484751e-01   1.2593694e+00  -2.5794313e-01   6.5244439e-01  -3.0346251e-02
   1.1733333e+00   8.5665751e-01   2.7311626e-01   1.9725063e-01   3.4898188e-01  -1.0924650e+00  -2.0787182e+00
   1.1750000e+00   8.6904478e-01   5.7657876e-01   5.0071314e-01  -1.0165994e+00  -3.3380876e-01  -5.6140564e-01
   1.1766667e+00   8.8061762e-01   1.4111007e+00   4.5519376e-02  -1.8207750e-01   1.9725063e-01  -1.9269869e+00
   1.1783333e+00   8.9136494e-01  -7.1313689e-01  -3.0649713e+00   2.7311626e-01  -2.2304494e+00  -1.5476588e+00
   1.1800000e+00   9.0128302e-01  -7.1313689e-01   1.2138500e-01   1.0317725e+00   1.7145632e+00   1.2593694e+00
   1.1816667e+00   9.1037542e-01  -1.6993900e+00   1.1835038e+00   9.5590690e-01   1.2138500e-01  -4.8554001e-01
   1.1833333e+00   9.3283610e-01   1.7904288e+00   2.0180257e+00   1.1076382e+00  -1.0924650e+00   1.9421600e+00
   1.1850000e+00   9.3879443e-01  -1.0621188e-01   8.0417564e-01   1.9725063e-01   5.0071314e-01   8.0417564e-01
   1.1866667e+00   9.4404063e-01  -4.8554001e-01  -1.0165994e+00  -1.9269869e+00  -1.2441963e+00  -3.8994932e+00
   1.1883333e+00   9.4861291e-01   1.7904288e+00   1.2593694e+00   2.7311626e-01   1.7904288e+00   8.0417564e-01
   1.1900000e+00   9.5255315e-01  -6.3727127e-01   1.6386975e+00   4.2484751e-01   1.6386975e+00   2.3973538e+00
   1.1916667e+00   9.5590611e-01  -7.1313689e-01  -5.6140564e-01   1.2593694e+00  -1.6235244e+00   8.8004127e-01
   1.1933333e+00   9.5871876e-01   8.0417564e-01  -3.3380876e-01   3.4898188e-01   1.7904288e+00   1.4869663e+00
   1.1950000e+00   9.6103943e-01  -4.0967438e-01  -1.3959275e+00  -1.0165994e+00   1.1835038e+00  -1.8207750e-01
   1.1966667e+00   9.6291717e-01  -1.1683307e+00  -2.5339119e+00   4.5519376e-02   5.7657876e-01   1.7145632e+00
   1.1983333e+00   9.6440097e-01  -4.8554001e-01   7.2831002e-01   1.2138500e-01  -3.2167026e+00  -1.7752557e+00
   1.2000000e+00   9.6553909e-01   3.4898188e-01   5.7657876e-01  -6.3727127e-01  -9.4073377e-01   8.0417564e-01
   1.2016667e+00   9.6631243e-01  -1.8511213e+00  -3.1408369e+00  -3.3380876e-01  -1.3200619e+00   1.2593694e+00
   1.2033333e+00   9.6673569e-01  -7.1313689e-01  -2.6097776e+00  -2.5794313e-01   1.2138500e-01   1.1076382e+00
   1.2050000e+00   9.6693837e-01   5.0071314e-01   1.7904288e+00  -2.5794313e-01   6.5244439e-01  -4.8554001e-01
   1.2066667e+00   9.6696344e-01   1.2593694e+00   1.2138500e-01   4.2484751e-01   1.4869663e+00  -1.3959275e+00
   1.2083333e+00   9.6685109e-01  -2.5794313e-01  -1.6235244e+00   1.4111007e+00  -5.6140564e-01  -3.5201651e+00
   1.2100000e+00   9.6663841e-01   6.5244439e-01   1.1076382e+00   1.3352350e+00  -3.3380876e-01  -1.6993900e+00
   1.2116667e+00   9.6635911e-01   5.0071314e-01   3.8388007e+00  -1.3959275e+00   2.5490851e+00   3.8388007e+00
   1.2133333e+00   9.6604330e-01   3.4898188e-01   1.4869663e+00   7.2831002e-01   4.5519376e-02  -3.9753588e+00
   1.2150000e+00   9.6571740e-01   5.7657876e-01   1.1076382e+00  -8.6486815e-01   4.2484751e-01   1.9725063e-01
   1.2166667e+00   9.6540400e-01  -7.1313689e-01  -3.0346251e-02  -1.8207750e-01  -3.2167026e+00   6.5244439e-01
   1.2183333e+00   9.6512192e-01   1.9725063e-01   5.7657876e-01   8.8004127e-01  -2.5794313e-01   1.0317725e+00
   1.2200000e+00   9.6488621e-01  -1.8207750e-01  -2.0028525e+00  -8.6486815e-01   3.4594726e+00   2.0180257e+00
   1.2216667e+00   9.6470828e-01   8.8004127e-01  -1.2441963e+00  -2.5794313e-01  -1.8207750e-01   1.7904288e+00
   1.2233333e+00   9.6459603e-01  -2.5794313e-01  -4.8554001e-01   4.2484751e-01  -1.1683307e+00  -2.3821807e+00
   1.2250000e+00   9.6455411e-01  -1.5476588e+00   1.2138500e-01  -7.1313689e-01  -7.8900252e-01   1.2138500e-01
   1.2266667e+00   9.6458410e-01   9.5590690e-01   1.5628319e+00   5.0071314e-01   8.0417564e-01  -1.8207750e-01
   1.2283333e+00   9.6468478e-01   2.7311626e-01   9.5590690e-01  -7.1313689e-01  -7.1313689e-01  -9.4073377e-01
   1.2300000e+00   9.6485251e-01   5.0071314e-01  -1.8207750e-01   5.0071314e-01  -2.5794313e-01   2.7311626e-01
   1.2316667e+00   9.6508147e-01   6.5244439e-01   2.5490851e+00   1.4869663e+00   1.2138500e-01  -1.2441963e+00
   1.2333333e+00   9.6536402e-01  -3.3380876e-01  -4.1270901e+00  -1.0924650e+00  -1.7752557e+00  -3.1408369e+00
   1.2350000e+00   9.6569106e-01  -6.3727127e-01  -2.0028525e+00  -6.3727127e-01  -1.8207750e-01   2.8525476e+00
   1.2366667e+00   9.6605235e-01  -1.0621188e-01  -8.6486815e-01   6.5244439e-01   2.3973538e+00   2.9284132e+00
   1.2383333e+00   9.6636326e-01   6.5244439e-01  -2.5794313e-01   1.2138500e-01  -3.3380876e-01   1.0317725e+00
   1.2400000e+00   9.6668390e-01   1.0317725e+00   1.9421600e+00   6.5244439e-01  -6.3727127e-01   2.7311626e-01
   1.2416667e+00   9.6700398e-01   6.5244439e-01   3.4898188e-01  -4.8554001e-01  -8.6486815e-01  -1.2441963e+00
   1.2433333e+00   9.6731351e-01   4.5519376e-02  -3.0346251e-02   1.9725063e-01   5.0071314e-01   7.2831002e-01
   1.2450000e+00   9.6760302e-01   1.1076382e+00  -3.0346251e-02  -2.5794313e-01   9.5590690e-01  -1.0165994e+00
   1.2466667e+00   9.6786389e-01  -8.6486815e-01   1.1076382e+00   2.7311626e-01  -5.6140564e-01  -5.6140564e-01
   1.2483333e+00   9.6808840e-01  -7.1313689e-01  -8.6486815e-01   3.4898188e-01  -2.5794313e-01  -3.0346251e-02
   1.2500000e+00   9.6827004e-01  -1.2441963e+00   1.2138500e-01  -3.0346251e-02   5.7657876e-01   1.6386975e+00
   1.2516667e+00   9.6840359e-01  -2.5794313e-01   1.2138500e-01   5.7657876e-01   2.7311626e-01   5.7657876e-01
   1.2533333e+00   9.6848516e-01  -3.0346251e-02   1.2138500e-01   3.4898188e-01  -1.1683307e+00  -2.5794313e-01
   1.2550000e+00   9.6851231e-01  -4.8554001e-01   8.0417564e-01  -6.3727127e-01  -1.9269869e+00  -2.2304494e+00
   1.2566667e+00   9.6848402e-01  -5.6140564e-01  -2.5794313e-01  -8.6486815e-01   3.0042788e+00   5.0071314e-01
   1.2583333e+00   9.6840074e-01  -3.0346251e-02  -3.5201651e+00  -3.0346251e-02  -2.5794313e-01  -4.0967438e-01
   1.2600000e+00   9.6826424e-01   1.4111007e+00  -3.3684338e+00   1.9725063e-01   4.2484751e-01   8.8004127e-01
   1.2616667e+00   9.6807763e-01   4.5519376e-02   2.7311626e-01  -1.0621188e-01   6.5244439e-01   1.0317725e+00
   1.2633333e+00   9.6784518e-01   1.2593694e+00   1.1076382e+00   8.0417564e-01   1.9725063e-01   4.5519376e-02
   1.2650000e+00   9.6757223e-01   1.1076382e+00   1.9421600e+00   3.4898188e-01   7.2831002e-01  -1.4717932e+00
   1.2666667e+00   9.6726505e-01  -1.8207750e-01   3.1560101e+00   3.4898188e-01   2.7311626e-01  -6.3727127e-01
   1.2683333e+00   9.6693061e-01  -1.8207750e-01   1.7145632e+00  -1.5476588e+00  -4.8554001e-01  -3.3380876e-01
   1.2700000e+00   9.6657652e-01  -1.1683307e+00  -3.0346251e-02  -4.8554001e-01  -6.3727127e-01   1.6386975e+00
   1.2716667e+00   9.6621070e-01  -1.6235244e+00  -6.3727127e-01  -2.5794313e-01  -1.2441963e+00  -1.8207750e-01
   1.2733333e+00   9.6582459e-01   6.5244439e-01   5.0071314e-01   8.8004127e-01   3.4898188e-01   7.2831002e-01
   1.2750000e+00   9.6543235e-01   9.5590690e-01  -3.0346251e-02   3.4898188e-01  -1.8207750e-01  -6.3727127e-01
   1.2766667e+00   9.6505530e-01  -4.8554001e-01   2.7311626e-01   3.4898188e-01   1.0317725e+00   1.1076382e+00
   1.2783333e+00   9.6470143e-01  -3.3380876e-01  -3.0346251e-02   1.2138500e-01   1.2138500e-01  -1.9269869e+00
   1.2800000e+00   9.6437811e-01   7.2831002e-01  -1.7752557e+00   5.0071314e-01   1.9725063e-01   4.5519376e-02
   1.2816667e+00   9.6409203e-01   5.7657876e-01  -9.4073377e-01   1.2138500e-01  -1.8207750e-01   1.4111007e+00
   1.2833333e+00   9.6351055e-01   1.3352350e+00  -1.0621188e-01   1.9725063e-01   5.0071314e-01   2.7311626e-01
   1.2850000e+00   9.6682735e-01   1.5628319e+00   1.9725063e-01  -3.0346251e-02  -1.8207750e-01  -1.3200619e+00
   1.2866667e+00   9.6717161e-01   1.5628319e+00   1.1076382e+00   7.2831002e-01   5.7657876e-01   1.2138500e-01
   1.2883333e+00   9.6749465e-01   1.1076382e+00   2.2456226e+00  -2.5794313e-01   4.2484751e-01   4.5519376e-02
   1.2900000e+00   9.6778959e-01  -1.0165994e+00   4.5519376e-02  -2.5794313e-01  -1.4717932e+00  -1.0924650e+00
   1.2916667e+00   9.6805007e-01  -1.6235244e+00  -1.7752557e+00  -7.8900252e-01  -1.6235244e+00   1.2138500e-01
   1.2933333e+00   9.6827036e-01   6.5244439e-01   1.2138500e-01  -3.3380876e-01  -1.8207750e-01  -1.0621188e-01
   1.2950000e+00   9.6844551e-01  -1.5476588e+00   6.5244439e-01  -7.1313689e-01  -6.3727127e-01   4.5519376e-02
   1.2966667e+00   9.6857141e-01  -4.0967438e-01   1.2593694e+00   1.2138500e-01   3.4594726e+00   1.7904288e+00
   1.2983333e+00   9.6864495e-01  -6.3727127e-01  -4.8554001e-01   1.9725063e-01   1.5628319e+00   5.7657876e-01
   1.3000000e+00   9.6866398e-01  -2.5794313e-01  -2.1545838e+00  -1.0621188e-01  -1.6235244e+00  -1.9269869e+00
   1.3016667e+00   9.6862752e-01  -1.1683307e+00  -3.7477620e+00   1.2138500e-01  -5.1133432e+00  -5.6140564e-01
   1.3033333e+00   9.6853559e-01  -1.0924650e+00  -1.6993900e+00  -3.0346251e-02  -2.0028525e+00   9.5590690e-01
   1.3050000e+00   9.6838943e-01   5.0071314e-01   3.3077413e+00  -2.5794313e-01   1.1835038e+00   1.5628319e+00
   1.3066667e+00   9.6819133e-01   1.0317725e+00   3.6870695e+00  -4.8554001e-01   2.3973538e+00   1.4111007e+00
   1.3083333e+00   9.6794469e-01  -1.0621188e-01   1.3352350e+00  -2.5794313e-01   1.6386975e+00  -1.0165994e+00
   1.3100000e+00   9.6732452e-01   9.5590690e-01   9.5590690e-01   5.7657876e-01   2.3214882e+00   4.5519376e-02
   1.3116667e+00   9.6696262e-01   1.3352350e+00   5.7657876e-01  -1.8207750e-01   5.0071314e-01  -6.3727127e-01
   1.3133333e+00   9.6657530e-01  -7.8900252e-01  -2.5794313e-01  -1.0621188e-01  -2.3821807e+00  -1.9269869e+00
   1.3150000e+00   9.6617022e-01  -1.3200619e+00  -1.3200619e+00  -5.6140564e-01  -1.5476588e+00  -2.5339119e+00
   1.3166667e+00   9.6573962e-01  -7.1313689e-01  -9.4073377e-01   1.3352350e+00  -1.8511213e+00   1.9421600e+00
   1.3183333e+00   9.6530194e-01  -4.0967438e-01   1.9725063e-01   1.0317725e+00  -4.8554001e-01   3.3836070e+00
   1.3200000e+00   9.6487253e-01  -1.1683307e+00  -2.5794313e-01   8.8004127e-01  -1.0924650e+00  -1.0621188e-01
   1.3216667e+00   9.6446046e-01  -1.8207750e-01  -1.6235244e+00  -3.3380876e-01  -1.8207750e-01  -2.0787182e+00
   1.3233333e+00   9.6407460e-01  -7.1313689e-01   8.0417564e-01  -3.0346251e-02   5.0071314e-01  -1.6235244e+00
   1.3250000e+00   9.6372344e-01  -8.6486815e-01  -4.8554001e-01  -2.5794313e-01   5.0071314e-01   1.3352350e+00
   1.3266667e+00   9.6341503e-01   1.1076382e+00  -3.3380876e-01   2.7311626e-01   4.2484751e-01   1.0317725e+00
   1.3283333e+00   9.6315669e-01   2.0180257e+00  -2.0787182e+00  -7.1313689e-01  -3.3380876e-01  -2.1545838e+00
   1.3300000e+00   9.6295488e-01   1.4869663e+00  -6.3727127e-01  -3.3380876e-01   2.7311626e-01   4.2484751e-01
   1.3316667e+00   9.6281515e-01  -1.8207750e-01   1.6386975e+00  -3.0346251e-02   4.2484751e-01   6.5244439e-01
   1.3333333e+00   9.6274182e-01   7.2831002e-01   4.2484751e-01   2.7311626e-01   1.4869663e+00   4.2484751e-01
   1.3350000e+00   9.6273807e-01   1.2138500e-01  -3.3380876e-01  -1.0621188e-01   1.1835038e+00   4.2484751e-01
   1.3366667e+00   9.6280569e-01  -3.0346251e-02   6.5244439e-01  -3.3380876e-01   9.5590690e-01  -2.4580463e+00
   1.3383333e+00   9.6294506e-01  -1.0621188e-01   1.6386975e+00   2.7311626e-01   8.0417564e-01   1.6386975e+00
   1.3400000e+00   9.6315512e-01  -7.1313689e-01   1.9725063e-01  -4.0967438e-01  -3.3380876e-01   1.3352350e+00
   1.3416667e+00   3.8082552e-01  -5.6140564e-01   8.0417564e-01  -4.8554001e-01  -2.0787182e+00   4.5519376e-02
   1.3433333e+00   3.9484596e-01  -3.0346251e-02  -7.8900252e-01  -1.8207750e-01  -2.6856432e+00  -1.4717932e+00
   1.3450000e+00   4.3906262e-01   1.9725063e-01  -1.8207750e-01   8.8004127e-01   6.5244439e-01  -4.8554001e-01
   1.3466667e+00   4.5475198e-01  -5.6140564e-01  -7.8900252e-01   7.2831002e-01   2.7311626e-01  -7.8900252e-01
   1.3483333e+00   5.2180263e-01  -1.0924650e+00  -1.6235244e+00  -3.3380876e-01  -7.1313689e-01  -7.1313689e-01
   1.3500000e+00   5.3946117e-01  -1.1683307e+00  -1.1683307e+00   1.2138500e-01  -1.0924650e+00  -1.0621188e-01
   1.3516667e+00   5.5738987e-01   4.5519376e-02  -1.0621188e-01  -5.6140564e-01   4.5519376e-02  -3.0346251e-02
   1.3533333e+00   5.7553713e-01   1.5628319e+00   7.2831002e-01  -1.8207750e-01   8.0417564e-01   2.2456226e+00
   1.3550000e+00   5.9384790e-01   1.1835038e+00   9.5590690e-01  -3.0346251e-02   9.5590690e-01   1.1076382e+00
   1.3566667e+00   6.1226422e-01  -2.5794313e-01   4.2484751e-01  -1.8207750e-01   4.5519376e-02  -1.3959275e+00
   1.3583333e+00   6.3072582e-01  -2.5794313e-01  -3.0346251e-02   5.7657876e-01  -1.8207750e-01  -2.1545838e+00
   1.3600000e+00   6.4917071e-01   1.0317725e+00   1.9725063e-01   5.7657876e-01   9.5590690e-01  -1.0621188e-01
   1.3616667e+00   6.6753588e-01  -4.0967438e-01  -2.5794313e-01  -1.0621188e-01   4.5519376e-02   1.3352350e+00
   1.3633333e+00   6.8575786e-01  -4.8554001e-01  -1.0621188e-01  -8.6486815e-01  -4.0967438e-01   2.7311626e-01
   1.3650000e+00   7.0377347e-01   6.5244439e-01   1.9725063e-01  -1.8207750e-01   4.2484751e-01  -1.6993900e+00
   1.3666667e+00   7.2152035e-01  -4.8554001e-01  -1.8207750e-01  -1.8207750e-01   8.8004127e-01  -1.6993900e+00
   1.3683333e+00   7.3893766e-01   4.5519376e-02   5.7657876e-01  -2.5794313e-01  -7.1313689e-01   1.1076382e+00
   1.3700000e+00   7.5596660e-01   1.8662944e+00   4.2484751e-01   6.5244439e-01  -7.1313689e-01   1.0317725e+00
   1.3716667e+00   7.7246001e-01   2.0180257e+00   1.9725063e-01   1.9725063e-01  -3.3380876e-01   8.8004127e-01
   1.3733333e+00   7.8822901e-01   7.2831002e-01  -9.4073377e-01  -4.0967438e-01   4.2484751e-01   6.5244439e-01
   1.3750000e+00   8.0345595e-01  -1.6235244e+00   1.2138500e-01  -4.0967438e-01   5.0071314e-01   1.1835038e+00
   1.3766667e+00   8.1810054e-01   2.7311626e-01   3.4898188e-01   6.5244439e-01   4.2484751e-01   2.7311626e-01
   1.3783333e+00   8.3212703e-01  -3.0346251e-02   5.0071314e-01   1.2138500e-01   1.9725063e-01  -1.5476588e+00
   1.3800000e+00   8.4550446e-01  -1.5476588e+00  -8.6486815e-01  -3.3380876e-01  -2.5794313e-01  -1.1683307e+00
   1.3816667e+00   8.5820690e-01  -2.0787182e+00  -2.0028525e+00  -7.1313689e-01  -1.7752557e+00  -2.5794313e-01
   1.3833333e+00   8.7021366e-01   8.0417564e-01   5.7657876e-01   1.2138500e-01   4.2484751e-01  -3.3380876e-01
   1.3850000e+00   9.0193265e-01   8.8004127e-01   1.9421600e+00   1.2138500e-01   4.5519376e-02  -7.1313689e-01
   1.3866667e+00   9.1105601e-01   4.2484751e-01   8.0417564e-01  -2.5794313e-01  -4.0967438e-01   1.2138500e-01
   1.3883333e+00   9.1945945e-01   5.7657876e-01   4.2484751e-01   4.5519376e-02   1.9725063e-01  -5.6140564e-01
   1.3900000e+00   9.2715325e-01   1.9725063e-01  -4.0967438e-01   9.5590690e-01   1.2593694e+00   3.4898188e-01
   1.3916667e+00   9.3415210e-01   8.0417564e-01  -4.0967438e-01   7.2831002e-01   2.7311626e-01   5.0071314e-01
   1.3933333e+00   9.4047490e-01  -1.1683307e+00   1.2138500e-01  -3.0346251e-02  -6.3727127e-01   4.5519376e-02
   1.3950000e+00   9.4614421e-01  -1.6235244e+00  -2.7615088e+00   4.5519376e-02  -6.3727127e-01  -4.8554001e-01
   1.3966667e+00   9.5118594e-01  -8.6486815e-01  -8.6486815e-01  -3.3380876e-01  -4.8554001e-01   8.8004127e-01
   1.3983333e+00   9.5562887e-01  -1.0621188e-01   1.8662944e+00  -4.8554001e-01  -3.0346251e-02   1.9725063e-01
   1.4000000e+00   9.6284481e-01   1.1076382e+00   1.5628319e+00   4.5519376e-02  -3.3380876e-01   5.7657876e-01
   1.4016667e+00   9.6568533e-01  -2.5794313e-01  -1.8207750e-01   2.7311626e-01   1.9725063e-01  -5.6140564e-01
   1.4033333e+00   9.6780841e-01  -5.6140564e-01  -2.0028525e+00   4.2484751e-01   5.7657876e-01  -3.0346251e-02
   1.4050000e+00   9.6946007e-01  -2.3063151e+00  -4.0512245e+00   4.2484751e-01  -3.0346251e-02   4.2484751e-01
   1.4066667e+00   9.7072299e-01   2.7311626e-01   5.7657876e-01   5.0071314e-01   1.1835038e+00   4.2484751e-01
   1.4083333e+00   9.7163776e-01  -3.3380876e-01   1.3352350e+00  -3.3380876e-01   5.7657876e-01   2.7311626e-01
   1.4100000e+00   9.7224444e-01   1.9725063e-01   1.4111007e+00  -1.0621188e-01   4.5519376e-02   1.2138500e-01
   1.4116667e+00   9.7258216e-01   1.3352350e+00   2.0938913e+00  -3.0346251e-02  -2.5794313e-01   4.5519376e-02
   1.4133333e+00   9.7268879e-01   1.0317725e+00   2.0938913e+00   1.2138500e-01  -3.3380876e-01   4.5519376e-02
   1.4150000e+00   9.7260064e-01   5.0071314e-01  -3.0346251e-02  -1.8207750e-01  -7.1313689e-01  -7.1313689e-01
   1.4166667e+00   9.7235222e-01  -1.0924650e+00   6.5244439e-01  -3.0346251e-02  -6.3727127e-01  -1.2441963e+00
   1.4183333e+00   9.7197596e-01  -1.0621188e-01  -9.4073377e-01  -3.0346251e-02  -2.5794313e-01  -3.3380876e-01
   1.4200000e+00   9.7150208e-01   2.7311626e-01  -1.9269869e+00   2.7311626e-01   1.1076382e+00   1.1835038e+00
   1.4216667e+00   9.7095839e-01  -1.0165994e+00  -1.0924650e+00   4.5519376e-02   9.5590690e-01   5.7657876e-01
   1.4233333e+00   9.7037018e-01   7.2831002e-01  -4.0967438e-01   1.2138500e-01   8.8004127e-01   8.8004127e-01
   1.4250000e+00   9.6976014e-01   8.0417564e-01  -2.5794313e-01  -7.1313689e-01  -3.3380876e-01  -1.0621188e-01
   1.4266667e+00   9.6914825e-01  -6.3727127e-01  -1.0165994e+00  -1.0621188e-01  -4.0967438e-01  -8.6486815e-01
   1.4283333e+00   9.6798559e-01  -3.0346251e-02  -2.8373744e+00   5.0071314e-01  -3.0346251e-02  -9.4073377e-01
   1.4300000e+00   9.6746146e-01   1.3352350e+00   6.5244439e-01   6.5244439e-01  -1.0621188e-01  -4.8554001e-01
   1.4316667e+00   9.6698889e-01  -4.0967438e-01   1.1076382e+00  -2.5794313e-01  -4.8554001e-01  -6.3727127e-01
   1.4333333e+00   9.6657477e-01   1.9725063e-01   1.4111007e+00   1.9725063e-01  -2.5794313e-01  -7.1313689e-01
   1.4350000e+00   9.6622369e-01   1.7145632e+00   2.0938913e+00   5.0071314e-01   1.5628319e+00   5.7657876e-01
   1.4366667e+00   9.6584475e-01   1.6386975e+00   2.0180257e+00  -1.8207750e-01   4.2484751e-01   1.3352350e+00
   1.4383333e+00   9.6539823e-01  -1.9269869e+00  -5.6140564e-01  -1.0621188e-01  -7.8900252e-01   9.5590690e-01
   1.4400000e+00   9.6500634e-01   1.2138500e-01   6.5244439e-01   1.9725063e-01  -3.0346251e-02   6.5244439e-01
   1.4416667e+00   9.6467019e-01  -1.8207750e-01   1.4111007e+00   5.7657876e-01  -3.0346251e-02  -7.8900252e-01
   1.4433333e+00   9.6438995e-01   3.4898188e-01   5.7657876e-01   5.7657876e-01  -1.8207750e-01  -4.0967438e-01
   1.4450000e+00   9.6380632e-01  -4.0967438e-01  -1.8511213e+00  -3.0346251e-02   5.0071314e-01  -3.3380876e-01
   1.4466667e+00   9.6387032e-01   4.5519376e-02  -3.3380876e-01   1.9725063e-01   8.8004127e-01   1.9725063e-01
   1.4483333e+00   9.6397263e-01   6.5244439e-01   2.5490851e+00   1.2138500e-01   9.5590690e-01   1.2138500e-01
   1.4500000e+00   9.6427920e-01  -4.0967438e-01   5.0071314e-01  -3.0346251e-02  -3.0346251e-02   3.4898188e-01
   1.4516667e+00   9.6447671e-01  -1.4717932e+00  -1.2441963e+00  -7.8900252e-01  -7.1313689e-01   4.5519376e-02
   1.4533333e+00   9.6469905e-01  -1.7752557e+00  -1.6235244e+00  -1.8207750e-01  -7.1313689e-01  -7.8900252e-01
   1.4550000e+00   9.6494261e-01  -1.9269869e+00  -1.4717932e+00  -2.5794313e-01  -3.3380876e-01  -2.5794313e-01
   1.4566667e+00   9.6520368e-01   1.7145632e+00   4.5519376e-02  -4.0967438e-01  -1.8207750e-01  -4.0967438e-01
   1.4583333e+00   9.6547835e-01  -1.0621188e-01   1.2138500e-01  -3.3380876e-01   1.2138500e-01   3.4898188e-01
   1.4600000e+00   9.6576264e-01   1.2593694e+00  -1.0165994e+00   5.0071314e-01  -3.0346251e-02   5.0071314e-01
   1.4616667e+00   9.6605235e-01   7.2831002e-01  -2.5794313e-01   1.2138500e-01   8.0417564e-01   9.5590690e-01
   1.4633333e+00   9.6616101e-01   5.7657876e-01  -8.6486815e-01   5.7657876e-01   3.4898188e-01   2.7311626e-01
   1.4650000e+00   9.6624950e-01   5.0071314e-01  -2.3063151e+00  -1.8207750e-01  -4.8554001e-01  -3.0346251e-02
   1.4666667e+00   9.6631710e-01   3.4898188e-01  -4.8554001e-01  -1.8207750e-01  -6.3727127e-01  -8.6486815e-01
   1.4683333e+00   9.6636374e-01   1.5628319e+00   7.2831002e-01  -4.0967438e-01   1.2138500e-01  -4.8554001e-01
   1.4700000e+00   9.6639006e-01   1.3352350e+00   1.9421600e+00   2.7311626e-01   3.4898188e-01  -2.5794313e-01
   1.4716667e+00   9.6639723e-01  -9.4073377e-01   1.7904288e+00  -1.0621188e-01   3.4898188e-01  -5.6140564e-01
   1.4733333e+00   9.6638702e-01  -3.2925682e+00  -7.1313689e-01   3.4898188e-01   1.0317725e+00   8.8004127e-01
   1.4750000e+00   9.6636169e-01  -2.5339119e+00  -1.2441963e+00   4.5519376e-02  -4.0967438e-01   5.0071314e-01
   1.4766667e+00   9.6632388e-01  -6.3727127e-01  -1.8207750e-01   3.4898188e-01  -8.6486815e-01  -1.8207750e-01
   1.4783333e+00   9.6627662e-01   4.5519376e-02  -3.0346251e-02   5.7657876e-01   2.7311626e-01   8.0417564e-01
   1.4800000e+00   9.6622310e-01  -5.6140564e-01   4.5519376e-02  -4.0967438e-01   2.7311626e-01   1.2138500e-01
   1.4816667e+00   9.6616674e-01   1.1076382e+00   1.5628319e+00   1.2138500e-01   4.2484751e-01  -3.0346251e-02
   1.4833333e+00   9.6611093e-01  -5.6140564e-01   2.3973538e+00   4.5519376e-02   3.4898188e-01   1.9725063e-01
   1.4850000e+00   9.6605904e-01   1.6386975e+00  -2.0787182e+00   1.9725063e-01   4.2484751e-01  -1.0621188e-01
   1.4866667e+00   9.6601425e-01   5.0071314e-01  -2.0787182e+00  -3.0346251e-02  -3.0346251e-02  -2.5794313e-01
   1.4883333e+00   9.6597949e-01  -6.3727127e-01   1.3352350e+00  -1.8207750e-01  -2.5794313e-01   5.7657876e-01
   1.4900000e+00   9.6595731e-01  -4.0967438e-01   1.6386975e+00  -4.0967438e-01  -5.6140564e-01   5.0071314e-01
   1.4916667e+00   9.6594982e-01   8.0417564e-01   2.0180257e+00  -3.3380876e-01  -4.8554001e-01  -2.5794313e-01
   1.4933333e+00   9.6595860e-01   4.5519376e-02  -9.4073377e-01  -6.3727127e-01  -7.8900252e-01  -7.8900252e-01
   1.4950000e+00   9.6598464e-01  -1.8207750e-01  -1.0924650e+00   1.2138500e-01   4.5519376e-02   2.7311626e-01
   1.4966667e+00   9.6602831e-01  -2.5794313e-01  -1.3200619e+00   5.0071314e-01   8.0417564e-01   1.2138500e-01
   1.4983333e+00   9.6598622e-01  -1.3200619e+00  -2.6856432e+00   4.5519376e-02   8.8004127e-01  -1.0621188e-01
   1.5000000e+00   9.6586941e-01   1.9421600e+00   1.1835038e+00  -1.0621188e-01   1.5628319e+00   4.2484751e-01
   1.5016667e+00   9.6575280e-01   2.0180257e+00   1.5628319e+00  -4.0967438e-01  -4.8554001e-01   2.7311626e-01
   1.5033333e+00   9.6563842e-01   5.0071314e-01   1.3352350e+00  -7.8900252e-01  -1.0165994e+00  -2.5794313e-01
   1.5050000e+00   9.6532988e-01  -6.3727127e-01  -2.5339119e+00  -5.6140564e-01  -4.8554001e-01  -4.0967438e-01
   1.5066667e+00   9.6524596e-01   9.5590690e-01   2.7311626e-01   7.2831002e-01   2.7311626e-01  -1.0621188e-01
   1.5083333e+00   9.6517520e-01  -7.8900252e-01   1.8662944e+00   1.9725063e-01  -2.5794313e-01  -4.0967438e-01
   1.5100000e+00   9.6511978e-01  -1.4717932e+00   8.0417564e-01   1.9725063e-01  -2.5794313e-01  -3.0346251e-02
   1.5116667e+00   9.6508167e-01   6.5244439e-01   1.7904288e+00   5.7657876e-01   1.2138500e-01   5.7657876e-01
   1.5133333e+00   9.6506271e-01   9.5590690e-01  -2.5794313e-01   4.5519376e-02  -6.3727127e-01  -7.8900252e-01
   1.5150000e+00   9.6506449e-01  -1.8207750e-01   5.0071314e-01   3.4898188e-01  -4.0967438e-01  -1.2441963e+00
   1.5166667e+00   9.6508828e-01  -8.6486815e-01   7.2831002e-01   1.9725063e-01  -3.3380876e-01   1.2138500e-01
   1.5183333e+00   9.6513499e-01  -4.8554001e-01  -1.3200619e+00  -2.5794313e-01  -7.1313689e-01   7.2831002e-01
   1.5200000e+00   9.6529864e-01  -2.5794313e-01  -7.1313689e-01  -4.8554001e-01   5.7657876e-01   8.8004127e-01
   1.5216667e+00   9.6541511e-01   1.2593694e+00  -1.8511213e+00   4.5519376e-02   4.5519376e-02   4.2484751e-01
   1.5233333e+00   9.6555345e-01   4.5519376e-02  -1.0924650e+00  -6.3727127e-01   1.2138500e-01  -1.8207750e-01
   1.5250000e+00   9.6571203e-01  -9.4073377e-01   1.2138500e-01   1.2138500e-01   8.0417564e-01   8.8004127e-01
   1.5266667e+00   9.6588867e-01  -7.1313689e-01   5.7657876e-01   5.0071314e-01   1.2593694e+00  -4.0967438e-01
   1.5283333e+00   9.6605522e-01  -2.5794313e-01   5.0071314e-01   5.0071314e-01   4.5519376e-02  -4.8554001e-01
   1.5300000e+00   9.6607111e-01  -1.3959275e+00  -1.0924650e+00   4.5519376e-02  -1.8207750e-01  -4.8554001e-01
   1.5316667e+00   9.6607925e-01  -1.6993900e+00  -5.6140564e-01   2.7311626e-01  -6.3727127e-01  -5.6140564e-01
   1.5333333e+00   9.6607937e-01   8.8004127e-01   7.2831002e-01   1.9725063e-01   4.5519376e-02  -1.8207750e-01
   1.5350000e+00   9.6607148e-01   3.4898188e-01   5.7657876e-01  -1.8207750e-01   1.9725063e-01  -7.1313689e-01
   1.5366667e+00   9.6605601e-01   1.6386975e+00   1.2138500e-01  -3.3380876e-01  -7.1313689e-01  -1.4717932e+00
   1.5383333e+00   9.6603366e-01   1.2593694e+00  -3.3380876e-01  -4.8554001e-01  -2.3821807e+00  -1.3959275e+00
   1.5400000e+00   9.6600554e-01  -1.8207750e-01   1.2138500e-01  -3.3380876e-01  -6.3727127e-01   5.0071314e-01
   1.5416667e+00   9.6597303e-01   1.1835038e+00   4.2484751e-01   4.5519376e-02   4.2484751e-01   3.4898188e-01
   1.5433333e+00   9.6593783e-01   1.7904288e+00   1.6386975e+00  -4.8554001e-01  -1.8207750e-01   2.7311626e-01
   1.5450000e+00   9.6590183e-01   3.4594726e+00   1.1835038e+00  -7.1313689e-01   1.2593694e+00   1.1076382e+00
   1.5466667e+00   9.6586713e-01   2.0938913e+00  -2.6097776e+00  -2.5794313e-01   5.7657876e-01   1.0317725e+00
   1.5483333e+00   9.6583590e-01   1.4111007e+00  -7.8900252e-01  -1.8207750e-01  -2.5794313e-01  -1.8207750e-01
   1.5500000e+00   9.6581038e-01   2.0938913e+00   1.1835038e+00  -1.8207750e-01   5.7657876e-01  -4.8554001e-01
   1.5516667e+00   9.6579276e-01   4.5519376e-02   6.5244439e-01  -3.0346251e-02  -4.8554001e-01   6.5244439e-01
   1.5533333e+00   9.6578510e-01  -8.6486815e-01   1.5628319e+00   1.9725063e-01   3.4898188e-01  -1.0165994e+00
   1.5550000e+00   9.6578922e-01  -1.2441963e+00  -4.0967438e-01   3.4898188e-01   2.0180257e+00   5.0071314e-01
   1.5566667e+00   9.6588611e-01  -7.1313689e-01  -1.6235244e+00   6.5244439e-01   2.7008163e+00   1.8662944e+00
   1.5583333e+00   9.6594904e-01  -3.3684338e+00  -3.2925682e+00   2.7311626e-01   5.0071314e-01   1.7145632e+00
   1.5600000e+00   9.6602729e-01  -2.7615088e+00  -4.8554001e-01  -2.5794313e-01  -2.1545838e+00  -3.0346251e-02
   1.5616667e+00   9.6599010e-01  -2.8373744e+00   5.0071314e-01  -3.0346251e-02  -1.8511213e+00  -4.0967438e-01
   1.5633333e+00   9.6589929e-01   1.2138500e-01   6.5244439e-01   2.7311626e-01  -6.3727127e-01  -1.4717932e+00
   1.5650000e+00   9.6580573e-01  -1.2441963e+00   2.4732194e+00   1.9725063e-01  -2.5794313e-01  -3.0346251e-02
   1.5666667e+00   9.6552800e-01  -1.0165994e+00   2.0938913e+00   8.8004127e-01   2.7311626e-01   1.2593694e+00
   1.5683333e+00   9.6544366e-01   2.7311626e-01   1.4869663e+00   7.2831002e-01   1.1076382e+00  -1.8207750e-01
   1.5700000e+00   9.6536731e-01   1.9725063e-01   5.7657876e-01   1.2138500e-01   5.7657876e-01  -1.2441963e+00
   1.5716667e+00   9.6530130e-01  -4.0967438e-01  -7.1313689e-01  -5.6140564e-01  -1.5476588e+00   5.7657876e-01
   1.5733333e+00   9.6524798e-01   1.4111007e+00  -2.5794313e-01  -3.3380876e-01  -3.3380876e-01   1.2593694e+00
   1.5750000e+00   9.6520953e-01  -7.1313689e-01  -2.0028525e+00  -4.0967438e-01  -5.6140564e-01  -8.6486815e-01
   1.5766667e+00   9.6518799e-01  -4.0967438e-01  -9.4073377e-01   3.4898188e-01  -8.6486815e-01  -2.2304494e+00
   1.5783333e+00   9.6518518e-01  -1.0165994e+00  -1.0924650e+00  -3.0346251e-02  -4.0967438e-01  -1.0924650e+00
   1.5800000e+00   9.6520259e-01  -3.3380876e-01   7.2831002e-01   4.2484751e-01  -1.8207750e-01  -4.0967438e-01
   1.5816667e+00   9.6524134e-01  -3.4442995e+00  -5.6140564e-01  -1.8207750e-01  -6.3727127e-01  -1.1683307e+00
   1.5833333e+00   9.6530216e-01  -1.4717932e+00  -3.3380876e-01  -4.8554001e-01   7.2831002e-01   5.0071314e-01
