# Supplementary material for: Detecting Nasal Vowels in Speech Interfaces Based on Surface Electromyography
Source: PLoS One. 2015 Jun 12;10(6):e0127040. doi: 10.1371/journal.pone.0127040 (PMC4466523; doi:10.1371/journal.pone.0127040)
Supplement: S1 Data — (ZIP) [file pone.0127040.s001.zip › PLosOneData/aligned/CM/CM-vnp-on-r3-ALIGNED.txt]

   0.0000000e+00   4.8844242e-01  -1.5476588e+00  -2.3063151e+00  -1.8207750e-01  -3.3380876e-01  -9.4073377e-01
   1.6666667e-03   4.8280148e-01  -5.6140564e-01  -1.7752557e+00  -2.5794313e-01  -4.0967438e-01  -7.8900252e-01
   3.3333333e-03   4.7716411e-01   2.7311626e-01   5.7657876e-01   5.7657876e-01  -5.6140564e-01  -1.0165994e+00
   5.0000000e-03   4.7153032e-01   7.2831002e-01   3.0801444e+00   5.0071314e-01   1.4869663e+00  -7.1313689e-01
   6.6666667e-03   4.6589976e-01   4.5519376e-02   1.0317725e+00  -1.8207750e-01   6.5244439e-01  -1.1683307e+00
   8.3333333e-03   4.6027175e-01   7.2831002e-01   1.1835038e+00  -5.6140564e-01   5.0071314e-01   6.5244439e-01
   1.0000000e-02   4.5464528e-01   1.2138500e-01  -2.5794313e-01  -4.8554001e-01  -4.0967438e-01   1.9421600e+00
   1.1666667e-02   4.4901897e-01   5.7657876e-01  -6.3727127e-01  -3.0346251e-02  -1.1683307e+00   5.0071314e-01
   1.3333333e-02   4.4339105e-01  -4.0967438e-01  -1.4717932e+00   3.4898188e-01  -7.1313689e-01  -7.1313689e-01
   1.5000000e-02   4.3775941e-01   7.2831002e-01  -3.0346251e-02   5.7657876e-01  -1.8207750e-01   1.9725063e-01
   1.6666667e-02   4.3212157e-01   5.7657876e-01  -1.8207750e-01   1.9725063e-01  -6.3727127e-01  -3.3380876e-01
   1.8333333e-02   4.2647468e-01   1.9725063e-01   8.8004127e-01   1.2138500e-01  -3.0346251e-02   2.7311626e-01
   2.0000000e-02   4.2081555e-01   7.2831002e-01   5.0071314e-01  -3.0346251e-02  -9.4073377e-01  -5.6140564e-01
   2.1666667e-02   4.1514065e-01   1.5628319e+00   1.9725063e-01  -3.0346251e-02   1.2138500e-01  -3.3380876e-01
   2.3333333e-02   4.0944615e-01  -1.0621188e-01  -1.2441963e+00  -1.0621188e-01   8.0417564e-01   2.7311626e-01
   2.5000000e-02   4.0372793e-01  -6.3727127e-01  -1.5476588e+00   6.5244439e-01   2.7766819e+00   1.1076382e+00
   2.6666667e-02   3.9798161e-01  -7.8900252e-01  -1.0621188e-01   5.7657876e-01   1.4869663e+00  -3.0346251e-02
   2.8333333e-02   3.9220261e-01  -1.6993900e+00  -1.4717932e+00  -1.3200619e+00   4.5519376e-02  -4.0967438e-01
   3.0000000e-02   3.8638615e-01  -5.6140564e-01  -1.6993900e+00   2.7311626e-01   2.7311626e-01   7.2831002e-01
   3.1666667e-02   3.8052735e-01  -4.0967438e-01   6.5244439e-01  -3.3380876e-01   4.5519376e-02   1.4869663e+00
   3.3333333e-02   3.7451363e-01   4.2484751e-01   1.7904288e+00  -1.8207750e-01   9.5590690e-01   2.0938913e+00
   3.5000000e-02   3.6831094e-01  -2.5794313e-01  -2.5794313e-01   8.0417564e-01   6.5244439e-01  -7.1313689e-01
   3.6666667e-02   3.6206352e-01  -7.8900252e-01  -1.6993900e+00   7.2831002e-01  -2.5794313e-01  -2.6856432e+00
   3.8333333e-02   3.5577005e-01  -7.8900252e-01   3.4898188e-01   2.7311626e-01  -1.0621188e-01  -1.4717932e+00
   4.0000000e-02   3.4942917e-01  -5.6140564e-01   1.4869663e+00   4.5519376e-02  -1.2441963e+00  -3.0346251e-02
   4.1666667e-02   3.4303959e-01   9.5590690e-01   2.7766819e+00  -1.5476588e+00  -1.2441963e+00  -3.3380876e-01
   4.3333333e-02   3.3660028e-01   8.0417564e-01   1.8662944e+00  -4.0967438e-01  -2.0028525e+00  -1.0924650e+00
   4.5000000e-02   3.3011053e-01   4.5519376e-02   1.3352350e+00   3.4898188e-01  -8.6486815e-01   4.5519376e-02
   4.6666667e-02   3.2357012e-01   4.2484751e-01  -1.6993900e+00   4.2484751e-01  -6.3727127e-01   1.9725063e-01
   4.8333333e-02   3.1697945e-01   4.5519376e-02  -1.6993900e+00   4.5519376e-02   4.5519376e-02   1.9725063e-01
   5.0000000e-02   3.1033962e-01  -2.5794313e-01  -2.4580463e+00  -5.6140564e-01   3.4898188e-01   6.5244439e-01
   5.1666667e-02   3.0365262e-01   1.0317725e+00   5.0071314e-01   8.0417564e-01   2.9284132e+00   1.1076382e+00
   5.3333333e-02   2.9692138e-01   1.7904288e+00   2.2456226e+00   9.5590690e-01   3.3836070e+00   1.1835038e+00
   5.5000000e-02   2.9014986e-01   2.7311626e-01  -2.5794313e-01   4.5519376e-02   1.1076382e+00   1.8662944e+00
   5.6666667e-02   2.8334319e-01  -3.3380876e-01  -1.0621188e-01  -1.8207750e-01  -2.3063151e+00  -1.0621188e-01
   5.8333333e-02   2.7650764e-01  -1.7752557e+00   1.9725063e-01  -4.0967438e-01  -3.8236276e+00  -1.4717932e+00
   6.0000000e-02   2.6965073e-01   8.8004127e-01   1.3352350e+00   5.0071314e-01  -1.0621188e-01  -1.3200619e+00
   6.1666667e-02   2.6278121e-01  -1.8511213e+00  -2.2304494e+00  -9.4073377e-01   1.2138500e-01  -7.8900252e-01
   6.3333333e-02   2.5590910e-01  -4.8554001e-01  -6.3727127e-01   2.7311626e-01  -2.5794313e-01  -4.8554001e-01
   6.5000000e-02   2.4904566e-01  -5.6140564e-01   1.4111007e+00  -1.8207750e-01  -1.8207750e-01   6.5244439e-01
   6.6666667e-02   2.4220327e-01   1.4111007e+00   1.9725063e-01  -7.8900252e-01   5.7657876e-01   1.1076382e+00
   6.8333333e-02   2.3539555e-01  -4.8554001e-01  -1.7752557e+00  -1.2441963e+00   8.0417564e-01  -1.8207750e-01
   7.0000000e-02   2.2844613e-01   1.1835038e+00  -2.5794313e-01   2.7311626e-01   1.8662944e+00   4.2484751e-01
   7.1666667e-02   2.2157763e-01   1.5628319e+00   6.5244439e-01  -4.0967438e-01   9.5590690e-01  -6.3727127e-01
   7.3333333e-02   2.1480871e-01  -3.0346251e-02   1.2593694e+00   1.5628319e+00   6.5244439e-01   4.2484751e-01
   7.5000000e-02   2.0815828e-01  -1.8207750e-01   3.4898188e-01   8.8004127e-01  -1.5476588e+00   1.0317725e+00
   7.6666667e-02   2.0164536e-01   6.5244439e-01  -1.0621188e-01   5.0071314e-01  -5.6140564e-01  -3.0346251e-02
   7.8333333e-02   1.9528897e-01  -1.0165994e+00  -1.8511213e+00  -4.0967438e-01  -7.1313689e-01  -1.3959275e+00
   8.0000000e-02   1.8910809e-01  -1.0621188e-01   8.0417564e-01  -2.5794313e-01   4.5519376e-02  -2.5794313e-01
   8.1666667e-02   1.8312148e-01   2.7311626e-01  -8.6486815e-01  -1.0621188e-01  -4.0967438e-01  -1.0621188e-01
   8.3333333e-02   1.7734768e-01  -1.0165994e+00  -1.3200619e+00   5.7657876e-01  -3.0346251e-02  -9.4073377e-01
   8.5000000e-02   1.7180482e-01   6.5244439e-01   1.4111007e+00   4.2484751e-01   8.8004127e-01  -3.3380876e-01
   8.6666667e-02   1.6651061e-01  -1.8207750e-01  -1.8207750e-01  -1.0924650e+00   8.8004127e-01  -1.8207750e-01
   8.8333333e-02   1.6148216e-01  -4.0967438e-01  -2.5794313e-01   1.2138500e-01   5.7657876e-01  -3.3380876e-01
   9.0000000e-02   1.5673596e-01  -7.8900252e-01  -4.8554001e-01   1.9725063e-01   5.0071314e-01  -5.6140564e-01
   9.1666667e-02   1.5228771e-01   2.7311626e-01   1.9725063e-01  -3.3380876e-01   2.7311626e-01   1.7145632e+00
   9.3333333e-02   1.4815223e-01   5.0071314e-01   4.2484751e-01  -1.0924650e+00  -3.3380876e-01   1.6386975e+00
   9.5000000e-02   1.4434342e-01  -2.5794313e-01  -4.0967438e-01  -4.8554001e-01  -5.6140564e-01   7.2831002e-01
   9.6666667e-02   1.3261214e-01   3.4898188e-01  -5.6140564e-01   1.5628319e+00   4.2484751e-01  -5.6140564e-01
   9.8333333e-02   1.3060329e-01  -9.4073377e-01   1.1835038e+00   1.3352350e+00   1.2593694e+00  -6.3727127e-01
   1.0000000e-01   1.2889746e-01  -1.8511213e+00   2.4732194e+00  -2.5794313e-01  -5.6140564e-01  -7.1313689e-01
   1.0166667e-01   1.2753429e-01  -8.6486815e-01   5.7657876e-01  -7.1313689e-01  -2.0028525e+00  -7.1313689e-01
   1.0333333e-01   1.2658220e-01  -1.0621188e-01  -1.3200619e+00  -1.8207750e-01  -2.9891057e+00  -7.1313689e-01
   1.0500000e-01   1.2604274e-01   3.4898188e-01  -1.8207750e-01   1.9725063e-01  -1.1683307e+00  -4.8554001e-01
   1.0666667e-01   1.2591503e-01   7.2831002e-01  -1.8207750e-01   2.7311626e-01  -3.3380876e-01  -1.0621188e-01
   1.0833333e-01   1.2619572e-01   1.7145632e+00   4.5519376e-02   1.2138500e-01   1.7145632e+00  -3.0346251e-02
   1.1000000e-01   1.2687909e-01   6.5244439e-01  -1.8207750e-01   4.5519376e-02   1.2593694e+00  -1.8207750e-01
   1.1166667e-01   1.2795719e-01   3.4898188e-01  -4.8554001e-01   1.2138500e-01   1.6386975e+00  -2.5794313e-01
   1.1333333e-01   1.2941991e-01   4.5519376e-02   2.7311626e-01   1.1076382e+00   1.7904288e+00   1.8662944e+00
   1.1500000e-01   1.3125521e-01   4.5519376e-02   7.2831002e-01   8.0417564e-01   3.4898188e-01   3.4898188e-01
   1.1666667e-01   1.3344921e-01  -2.5794313e-01  -3.3380876e-01   4.5519376e-02   2.7311626e-01   4.5519376e-02
   1.1833333e-01   1.3598650e-01  -3.0346251e-02  -1.0621188e-01  -2.5794313e-01   7.2831002e-01   6.5244439e-01
   1.2000000e-01   1.3885031e-01  -1.8511213e+00  -2.5794313e-01  -3.3380876e-01  -3.3380876e-01   6.5244439e-01
   1.2166667e-01   2.4957124e-01  -1.6993900e+00  -3.0346251e-02  -5.6140564e-01  -1.4717932e+00  -2.5794313e-01
   1.2333333e-01   2.5587701e-01  -1.8511213e+00  -4.0967438e-01  -1.8207750e-01  -2.5794313e-01  -3.0346251e-02
   1.2500000e-01   2.6229212e-01  -1.0621188e-01   1.9421600e+00  -1.8207750e-01   1.0317725e+00   3.4898188e-01
   1.2666667e-01   2.6882729e-01   1.6386975e+00   6.5244439e-01   1.9725063e-01  -2.5794313e-01  -3.0346251e-02
   1.2833333e-01   2.7549487e-01  -1.8207750e-01  -5.6140564e-01  -1.0621188e-01  -7.1313689e-01  -6.3727127e-01
   1.3000000e-01   2.8230872e-01   1.8662944e+00  -4.8554001e-01  -2.5794313e-01   1.2593694e+00   8.0417564e-01
   1.3166667e-01   2.8928390e-01   1.3352350e+00  -2.2304494e+00  -1.0165994e+00   1.4111007e+00   1.2593694e+00
   1.3333333e-01   2.9643656e-01   8.0417564e-01  -3.3380876e-01  -1.0924650e+00  -1.0621188e-01   1.8662944e+00
   1.3500000e-01   3.0378357e-01   1.4869663e+00   1.3352350e+00  -2.5794313e-01   7.2831002e-01   1.9421600e+00
   1.3666667e-01   3.1127759e-01   8.8004127e-01   5.7657876e-01   1.9725063e-01  -7.1313689e-01  -1.1683307e+00
   1.3833333e-01   3.1898600e-01  -7.8900252e-01   1.1076382e+00  -2.5794313e-01  -3.7477620e+00  -3.3684338e+00
   1.4000000e-01   3.2695453e-01  -2.3821807e+00   7.2831002e-01   8.0417564e-01  -4.6581495e+00  -3.4442995e+00
   1.4166667e-01   3.3520037e-01  -2.0028525e+00  -2.6856432e+00  -1.8207750e-01  -9.4073377e-01  -1.0165994e+00
   1.4333333e-01   3.4373937e-01  -2.5794313e-01  -4.8554001e-01   2.7311626e-01   9.5590690e-01   8.0417564e-01
   1.4500000e-01   3.5258581e-01   7.2831002e-01   1.1835038e+00   1.1076382e+00   6.5244439e-01   4.2484751e-01
   1.4666667e-01   3.6175208e-01  -1.4717932e+00   1.9725063e-01   1.7904288e+00  -1.8207750e-01  -1.7752557e+00
   1.4833333e-01   3.7124846e-01   2.0180257e+00   1.3352350e+00   1.4111007e+00   8.8004127e-01  -2.0028525e+00
   1.5000000e-01   3.8108282e-01   3.4898188e-01   4.2484751e-01  -3.0346251e-02   3.4898188e-01  -5.6140564e-01
   1.5166667e-01   3.9126048e-01   5.7657876e-01   5.7657876e-01  -3.0346251e-02   1.7904288e+00   1.1835038e+00
   1.5333333e-01   4.0178400e-01  -2.5794313e-01  -2.5794313e-01  -6.3727127e-01   2.3973538e+00   1.7904288e+00
   1.5500000e-01   4.1265300e-01   8.8004127e-01   5.7657876e-01  -7.1313689e-01   4.0663976e+00   3.0042788e+00
   1.5666667e-01   4.2386407e-01   3.0801444e+00  -5.6140564e-01  -1.0621188e-01   3.1560101e+00   1.3352350e+00
   1.5833333e-01   4.3541073e-01   1.9725063e-01  -7.1313689e-01  -7.1313689e-01  -1.3959275e+00  -2.5794313e-01
   1.6000000e-01   4.4728329e-01  -1.0924650e+00  -1.6235244e+00   6.5244439e-01  -4.9616120e+00  -6.3727127e-01
   1.6166667e-01   4.5946892e-01  -1.2441963e+00  -2.5794313e-01   2.7311626e-01  -1.6235244e+00  -3.0346251e-02
   1.6333333e-01   4.7195165e-01   5.0071314e-01  -7.8900252e-01   6.5244439e-01   4.2484751e-01  -1.3200619e+00
   1.6500000e-01   4.8471243e-01  -1.8207750e-01  -1.3959275e+00  -4.0967438e-01   4.5519376e-02  -6.3727127e-01
   1.6666667e-01   4.9772924e-01  -1.8511213e+00  -8.6486815e-01  -4.8554001e-01  -2.1545838e+00  -5.6140564e-01
   1.6833333e-01   5.1097722e-01  -2.6856432e+00  -3.0346251e-02  -5.6140564e-01  -1.6235244e+00  -5.6140564e-01
   1.7000000e-01   5.2442887e-01  -9.4073377e-01  -1.6235244e+00  -4.0967438e-01  -1.0621188e-01   6.5244439e-01
   1.7166667e-01   5.3802185e-01   8.8004127e-01  -1.8511213e+00  -7.1313689e-01   2.7311626e-01   2.0938913e+00
   1.7333333e-01   5.5168531e-01   3.4898188e-01   1.6386975e+00  -1.2441963e+00   9.5590690e-01   2.6249507e+00
   1.7500000e-01   5.6547252e-01   2.7766819e+00   5.5078445e+00  -1.8207750e-01   3.4594726e+00  -3.3380876e-01
   1.7666667e-01   5.7934849e-01   1.6386975e+00   1.4869663e+00  -4.0967438e-01   2.3214882e+00  -4.0967438e-01
   1.7833333e-01   5.9327630e-01   1.2138500e-01   1.9725063e-01   2.7311626e-01  -7.8900252e-01   8.0417564e-01
   1.8000000e-01   6.0721756e-01  -2.5339119e+00   4.2484751e-01  -1.8207750e-01  -2.5339119e+00  -4.0967438e-01
   1.8166667e-01   6.2113275e-01  -9.4073377e-01   1.2138500e-01   2.7311626e-01  -1.6235244e+00  -1.6235244e+00
   1.8333333e-01   6.3498174e-01  -1.0924650e+00  -5.6140564e-01   1.9725063e-01  -1.6993900e+00  -1.2441963e+00
   1.8500000e-01   6.4872412e-01  -9.4073377e-01  -1.0924650e+00   8.0417564e-01  -1.3200619e+00  -1.8207750e-01
   1.8666667e-01   6.6231978e-01   1.9725063e-01  -1.9269869e+00   1.6386975e+00   3.4898188e-01  -1.1683307e+00
   1.8833333e-01   6.7572930e-01   5.7657876e-01  -6.3727127e-01   1.3352350e+00   8.8004127e-01  -2.5339119e+00
   1.9000000e-01   6.8891437e-01   1.4111007e+00   4.5519376e-02   5.0071314e-01   1.1076382e+00  -9.4073377e-01
   1.9166667e-01   7.0183833e-01   1.9725063e-01   6.5244439e-01  -3.3380876e-01   9.5590690e-01   1.3352350e+00
   1.9333333e-01   7.1446651e-01   2.7311626e-01   1.3352350e+00   2.7311626e-01  -4.8554001e-01   1.4111007e+00
   1.9500000e-01   7.2676662e-01   8.0417564e-01   8.8004127e-01   6.5244439e-01   3.4898188e-01   5.0071314e-01
   1.9666667e-01   7.3870914e-01   8.0417564e-01  -3.0346251e-02  -1.8207750e-01   1.1835038e+00   4.2484751e-01
   1.9833333e-01   7.5026769e-01   8.8004127e-01   7.2831002e-01  -1.8207750e-01   7.2831002e-01   9.5590690e-01
   2.0000000e-01   7.6141920e-01  -1.0621188e-01   1.1076382e+00  -1.0924650e+00  -1.1683307e+00   8.8004127e-01
   2.0166667e-01   7.7214421e-01  -4.0967438e-01  -2.5794313e-01  -1.9269869e+00  -1.3959275e+00   8.0417564e-01
   2.0333333e-01   7.8242710e-01   8.0417564e-01   1.1076382e+00  -4.0967438e-01   1.4111007e+00   9.5590690e-01
   2.0500000e-01   7.9225613e-01   7.2831002e-01   5.0071314e-01   1.2138500e-01   6.5244439e-01   8.8004127e-01
   2.0666667e-01   8.0162358e-01   1.9725063e-01  -1.0924650e+00   1.9725063e-01  -1.8207750e-01  -2.0028525e+00
   2.0833333e-01   8.1040979e-01  -1.8207750e-01  -1.6993900e+00   8.0417564e-01   1.1076382e+00  -1.6235244e+00
   2.1000000e-01   8.1873001e-01  -4.8554001e-01  -1.6235244e+00  -1.0621188e-01   4.2484751e-01  -4.8554001e-01
   2.1166667e-01   8.2661035e-01  -7.1313689e-01  -4.8554001e-01  -1.0165994e+00   6.5244439e-01   1.1076382e+00
   2.1333333e-01   8.3405934e-01  -2.1545838e+00  -8.6486815e-01  -1.5476588e+00   6.5244439e-01   1.9421600e+00
   2.1500000e-01   8.4108840e-01  -1.6235244e+00  -2.5794313e-01  -4.0967438e-01  -1.0165994e+00   2.4732194e+00
   2.1666667e-01   8.4771175e-01  -5.6140564e-01   5.7657876e-01   5.7657876e-01  -1.9269869e+00  -1.0924650e+00
   2.1833333e-01   8.5394614e-01  -1.6235244e+00   6.5244439e-01   1.6386975e+00   1.2138500e-01  -2.0787182e+00
   2.2000000e-01   8.5981069e-01  -3.0346251e-02   8.0417564e-01   1.7904288e+00  -6.3727127e-01  -3.3380876e-01
   2.2166667e-01   8.6532657e-01   1.3352350e+00   1.9725063e-01   1.1076382e+00  -1.0924650e+00  -1.6993900e+00
   2.2333333e-01   8.7051679e-01   5.7657876e-01  -4.0967438e-01   5.7657876e-01  -1.1683307e+00  -2.6856432e+00
   2.2500000e-01   8.7540582e-01   1.1076382e+00  -4.0967438e-01   1.2138500e-01   8.8004127e-01  -1.0924650e+00
   2.2666667e-01   8.8001935e-01   2.6249507e+00  -9.4073377e-01  -1.8207750e-01   2.2456226e+00  -3.0346251e-02
   2.2833333e-01   8.8438388e-01   2.3973538e+00  -1.1683307e+00  -5.6140564e-01   1.6386975e+00   1.1076382e+00
   2.3000000e-01   8.8852643e-01   2.0180257e+00   1.0317725e+00  -5.6140564e-01  -3.0346251e-02   8.8004127e-01
   2.3166667e-01   8.9247411e-01  -6.3727127e-01   2.0180257e+00  -7.1313689e-01  -9.4073377e-01   5.0071314e-01
   2.3333333e-01   8.9625380e-01  -1.0621188e-01  -1.0924650e+00  -1.0165994e+00  -7.1313689e-01   8.8004127e-01
   2.3500000e-01   8.9989175e-01  -2.0787182e+00   8.0417564e-01  -3.0346251e-02  -6.3727127e-01   4.5519376e-02
   2.3666667e-01   9.0341319e-01  -2.3821807e+00   5.7657876e-01   1.2138500e-01   5.0071314e-01   5.0071314e-01
   2.3833333e-01   9.0684203e-01  -4.8554001e-01   4.2484751e-01   6.5244439e-01   1.3352350e+00   1.1835038e+00
   2.4000000e-01   9.1020041e-01   1.2138500e-01  -1.8207750e-01   1.9725063e-01   1.0317725e+00   4.5519376e-02
   2.4166667e-01   9.1350845e-01  -1.8207750e-01   6.5244439e-01   1.9725063e-01  -3.3380876e-01  -3.0346251e-02
   2.4333333e-01   9.1672901e-01  -8.6486815e-01  -5.6140564e-01  -4.0967438e-01  -1.5476588e+00  -4.8554001e-01
   2.4500000e-01   9.1987145e-01  -8.6486815e-01  -1.8207750e-01   6.5244439e-01   2.7311626e-01   2.7311626e-01
   2.4666667e-01   9.2302710e-01  -1.7752557e+00  -5.6140564e-01   3.4898188e-01  -2.5794313e-01  -1.1683307e+00
   2.4833333e-01   9.2620559e-01  -3.3380876e-01  -1.0165994e+00   5.7657876e-01   5.0071314e-01  -4.8554001e-01
   2.5000000e-01   9.2941252e-01  -8.6486815e-01  -4.0967438e-01  -1.0621188e-01  -2.5794313e-01  -3.0346251e-02
   2.5166667e-01   9.3264937e-01   1.8662944e+00   1.7904288e+00  -3.0346251e-02   8.0417564e-01   1.2138500e-01
   2.5333333e-01   9.3591346e-01   1.5628319e+00  -3.0346251e-02  -2.5794313e-01   9.5590690e-01  -4.0967438e-01
   2.5500000e-01   9.3919797e-01   5.7657876e-01  -2.4580463e+00  -4.0967438e-01   1.8662944e+00   1.0317725e+00
   2.5666667e-01   9.4249196e-01  -3.0346251e-02  -1.6993900e+00  -7.1313689e-01   6.5244439e-01   1.7904288e+00
   2.5833333e-01   9.4578054e-01   1.2593694e+00  -3.0346251e-02  -1.0621188e-01  -1.9269869e+00   1.7904288e+00
   2.6000000e-01   9.4904505e-01   1.9725063e-01   2.6249507e+00   3.4898188e-01  -1.5476588e+00  -1.8511213e+00
   2.6166667e-01   9.5226325e-01   1.7904288e+00  -2.5794313e-01  -1.8207750e-01  -4.8554001e-01  -2.0028525e+00
   2.6333333e-01   9.5540966e-01   9.5590690e-01   8.8004127e-01  -3.0346251e-02   8.0417564e-01   1.9725063e-01
   2.6500000e-01   9.5845580e-01   3.4898188e-01   4.2484751e-01   1.9725063e-01   1.9725063e-01   4.2484751e-01
   2.6666667e-01   9.6137058e-01  -1.5476588e+00  -3.0346251e-02   4.5519376e-02  -5.6140564e-01  -1.6993900e+00
   2.6833333e-01   9.6412071e-01  -8.6486815e-01  -5.6140564e-01  -2.5794313e-01  -2.5794313e-01  -2.5794313e-01
   2.7000000e-01   9.6667108e-01  -1.8511213e+00  -1.1683307e+00  -1.0621188e-01  -4.8554001e-01   1.2138500e-01
   2.7166667e-01   9.6898524e-01  -1.0924650e+00  -1.3959275e+00   3.4898188e-01  -4.0967438e-01  -1.8207750e-01
   2.7333333e-01   9.7102582e-01  -8.6486815e-01   4.2484751e-01   6.5244439e-01  -3.3380876e-01  -8.6486815e-01
   2.7500000e-01   9.7275500e-01  -1.0165994e+00   1.1076382e+00   8.0417564e-01   4.5519376e-02  -7.8900252e-01
   2.7666667e-01   9.7413502e-01   5.0071314e-01   5.0071314e-01   1.2138500e-01  -2.5794313e-01  -5.6140564e-01
   2.7833333e-01   9.7512861e-01   8.0417564e-01  -1.0165994e+00  -9.4073377e-01  -2.5794313e-01  -2.0028525e+00
   2.8000000e-01   9.7560012e-01   3.4898188e-01   4.5519376e-02  -1.0165994e+00  -1.0621188e-01   1.9725063e-01
   2.8166667e-01   9.7562877e-01   3.4898188e-01   8.8004127e-01   2.7311626e-01   8.8004127e-01   9.5590690e-01
   2.8333333e-01   9.7518234e-01   4.2484751e-01  -3.0346251e-02   1.9725063e-01   1.7145632e+00   2.4732194e+00
   2.8500000e-01   9.7423042e-01   1.3352350e+00  -9.4073377e-01  -3.0346251e-02   2.0180257e+00   2.9284132e+00
   2.8666667e-01   9.7274471e-01  -9.4073377e-01  -1.6993900e+00  -3.0346251e-02   1.3352350e+00   8.8004127e-01
   2.8833333e-01   9.7069953e-01  -7.8900252e-01  -7.8900252e-01  -1.0621188e-01  -2.0028525e+00  -3.6718963e+00
   2.9000000e-01   9.6807209e-01  -4.0967438e-01  -3.3380876e-01   5.7657876e-01   2.7311626e-01  -8.6486815e-01
   2.9166667e-01   9.6484292e-01  -1.4717932e+00  -5.6140564e-01   4.5519376e-02   6.5244439e-01   1.5628319e+00
   2.9333333e-01   9.6099612e-01  -5.6140564e-01   2.1697569e+00   1.2138500e-01   4.2484751e-01   1.1835038e+00
   2.9500000e-01   9.5651961e-01  -7.1313689e-01   2.2456226e+00  -8.6486815e-01  -1.3200619e+00   1.3352350e+00
   2.9666667e-01   9.5140539e-01   1.4869663e+00   8.8004127e-01  -2.5794313e-01  -1.0165994e+00  -4.8554001e-01
   2.9833333e-01   9.4564964e-01   1.4869663e+00   8.0417564e-01  -3.0346251e-02   8.0417564e-01  -1.8207750e-01
   3.0000000e-01   9.3925288e-01  -7.8900252e-01  -1.0924650e+00  -3.3380876e-01   8.0417564e-01  -1.8207750e-01
   3.0166667e-01   9.3221990e-01  -1.5476588e+00  -7.1313689e-01   1.2138500e-01  -1.0621188e-01   4.5519376e-02
   3.0333333e-01   9.2455987e-01   5.7657876e-01  -2.5794313e-01   2.7311626e-01  -5.6140564e-01  -1.8207750e-01
   3.0500000e-01   9.1628620e-01   1.5628319e+00  -1.8207750e-01  -3.0346251e-02  -3.0346251e-02   8.8004127e-01
   3.0666667e-01   9.0741636e-01   4.2484751e-01  -1.5476588e+00  -7.1313689e-01  -2.1545838e+00  -1.1683307e+00
   3.0833333e-01   8.9797176e-01   2.3214882e+00  -5.6140564e-01  -3.3380876e-01   5.7657876e-01  -8.6486815e-01
   3.1000000e-01   8.8797742e-01   1.8662944e+00  -9.4073377e-01  -1.8207750e-01  -6.3727127e-01  -7.8900252e-01
   3.1166667e-01   8.7746169e-01   3.3077413e+00   1.3352350e+00   4.2484751e-01   6.5244439e-01  -2.5339119e+00
   3.1333333e-01   8.6645591e-01   3.3836070e+00   1.0317725e+00   5.7657876e-01   8.8004127e-01  -1.2441963e+00
   3.1500000e-01   8.5493127e-01   8.8004127e-01   1.2138500e-01  -2.5794313e-01  -3.8994932e+00   2.0938913e+00
   3.1666667e-01   8.4294618e-01   8.0417564e-01   5.7657876e-01   2.7311626e-01   5.0071314e-01   4.5215914e+00
   3.1833333e-01   8.3058833e-01   7.2831002e-01  -3.3380876e-01  -1.0621188e-01   5.7657876e-01   4.2484751e-01
   3.2000000e-01   8.1789763e-01  -4.8554001e-01   2.0938913e+00  -3.3380876e-01  -3.0346251e-02  -2.8373744e+00
   3.2166667e-01   8.0491431e-01  -1.0165994e+00   1.1835038e+00   5.0071314e-01   1.7904288e+00   5.0071314e-01
   3.2333333e-01   7.9167850e-01  -3.3684338e+00  -3.0346251e-02   4.2484751e-01   2.0180257e+00   1.2593694e+00
   3.2500000e-01   7.7822962e-01  -2.2304494e+00  -2.0028525e+00  -3.0346251e-02   1.2138500e-01  -2.4580463e+00
   3.2666667e-01   7.6460597e-01  -1.2441963e+00  -1.0165994e+00  -1.0165994e+00  -1.2441963e+00  -3.3684338e+00
   3.2833333e-01   7.5084430e-01  -1.9269869e+00  -2.6856432e+00  -6.3727127e-01  -1.1683307e+00   6.5244439e-01
   3.3000000e-01   7.3697924e-01  -1.1683307e+00  -5.6140564e-01  -2.5794313e-01   2.7311626e-01   3.0801444e+00
   3.3166667e-01   7.2304304e-01   1.2138500e-01   1.1835038e+00  -2.5794313e-01   1.0317725e+00   2.5490851e+00
   3.3333333e-01   7.0906513e-01   4.5519376e-02   1.1076382e+00  -4.0967438e-01   2.7311626e-01  -3.0346251e-02
   3.3500000e-01   6.9507179e-01  -3.3380876e-01   2.0180257e+00   7.2831002e-01  -8.6486815e-01  -1.8511213e+00
   3.3666667e-01   6.8108588e-01   5.7657876e-01   3.4898188e-01   5.7657876e-01   1.7904288e+00   4.2484751e-01
   3.3833333e-01   6.6712667e-01  -1.8207750e-01  -2.5794313e-01   4.5519376e-02   6.5244439e-01  -2.1545838e+00
   3.4000000e-01   6.5320967e-01  -6.3727127e-01   8.8004127e-01   8.0417564e-01  -4.8554001e-01   2.3214882e+00
   3.4166667e-01   6.3934647e-01  -1.8207750e-01   1.1076382e+00   1.0317725e+00   1.9725063e-01  -3.0346251e-02
   3.4333333e-01   6.2554479e-01  -7.1313689e-01  -1.6993900e+00   1.9725063e-01   1.1835038e+00   4.2484751e-01
   3.4500000e-01   6.1180848e-01  -8.6486815e-01  -1.4717932e+00   4.2484751e-01   6.5244439e-01   9.5590690e-01
   3.4666667e-01   5.9813765e-01  -1.1683307e+00   3.4898188e-01   4.5519376e-02  -1.6235244e+00  -1.7752557e+00
   3.4833333e-01   5.8452880e-01  -2.6856432e+00   1.1076382e+00  -3.0346251e-02  -1.5476588e+00  -1.7752557e+00
   3.5000000e-01   5.7095237e-01  -2.9891057e+00  -4.8554001e-01  -6.3727127e-01  -8.6486815e-01   3.4898188e-01
   3.5166667e-01   5.5728322e-01  -1.4717932e+00  -1.3200619e+00  -4.0967438e-01  -8.6486815e-01   1.1835038e+00
   3.5333333e-01   5.4364593e-01   4.5519376e-02  -4.0967438e-01   1.2138500e-01  -1.0621188e-01   8.0417564e-01
   3.5500000e-01   5.3002833e-01   5.7657876e-01   6.5244439e-01   2.7311626e-01   1.6386975e+00  -6.3727127e-01
   3.5666667e-01   5.1641654e-01   1.4111007e+00   1.9725063e-01   1.2138500e-01   1.1835038e+00  -2.1545838e+00
   3.5833333e-01   5.0279550e-01   2.3214882e+00   5.7657876e-01   4.2484751e-01   1.4869663e+00   1.2138500e-01
   3.6000000e-01   4.8914942e-01   2.1697569e+00   8.8004127e-01   1.2138500e-01  -7.1313689e-01  -1.4717932e+00
   3.6166667e-01   4.7546227e-01   1.2593694e+00   2.7311626e-01   5.7657876e-01  -4.0967438e-01   1.4869663e+00
   3.6333333e-01   4.6171838e-01   1.1835038e+00  -1.0165994e+00  -8.6486815e-01  -2.8373744e+00   1.3352350e+00
   3.6500000e-01   4.4790290e-01   2.5490851e+00   7.2831002e-01   1.9725063e-01  -4.8554001e-01   2.1697569e+00
   3.6666667e-01   4.3400230e-01   1.7904288e+00   3.4898188e-01  -3.3380876e-01   1.1076382e+00   1.3352350e+00
   3.6833333e-01   4.2000491e-01  -3.3380876e-01  -4.0967438e-01  -3.0346251e-02  -9.4073377e-01  -1.0924650e+00
   3.7000000e-01   4.0590131e-01  -1.3200619e+00  -2.5794313e-01  -2.5794313e-01  -5.6140564e-01  -1.0165994e+00
   3.7166667e-01   3.9168475e-01  -1.6235244e+00  -1.7752557e+00  -1.8207750e-01   6.5244439e-01  -1.8207750e-01
   3.7333333e-01   3.7735157e-01   2.7311626e-01  -7.1313689e-01  -3.0346251e-02   4.2484751e-01  -3.0346251e-02
   3.7500000e-01   3.6290143e-01   5.7657876e-01   2.7311626e-01   1.9725063e-01   1.9725063e-01   2.7311626e-01
   3.7666667e-01   3.4833765e-01   9.5590690e-01   5.0071314e-01  -1.8207750e-01  -1.0621188e-01  -7.8900252e-01
   3.7833333e-01   3.3366733e-01   1.9421600e+00   1.7904288e+00   3.4898188e-01   1.4869663e+00  -4.0967438e-01
   3.8000000e-01   3.1890152e-01  -4.0967438e-01   2.3973538e+00  -3.0346251e-02   1.0317725e+00  -6.3727127e-01
   3.8166667e-01   3.0405525e-01  -4.0967438e-01   8.0417564e-01  -2.5794313e-01  -1.3959275e+00  -6.3727127e-01
   3.8333333e-01   2.8914756e-01  -7.1313689e-01  -4.2788214e+00  -4.8554001e-01  -2.8373744e+00  -3.1408369e+00
   3.8500000e-01   2.7420132e-01  -4.0967438e-01  -7.8900252e-01   1.9725063e-01   4.2484751e-01   5.7657876e-01
   3.8666667e-01   2.5911393e-01  -8.6486815e-01  -1.5476588e+00   8.0417564e-01   3.4898188e-01   1.1835038e+00
   3.8833333e-01   2.4398479e-01  -9.4073377e-01   4.2484751e-01   8.8004127e-01   4.5519376e-02   5.0071314e-01
   3.9000000e-01   2.2890076e-01  -3.0346251e-02   1.3352350e+00   1.2138500e-01   3.4898188e-01  -1.3200619e+00
   3.9166667e-01   2.1390200e-01   5.0071314e-01   2.6249507e+00  -1.8207750e-01  -9.4073377e-01   1.2593694e+00
   3.9333333e-01   1.9903166e-01  -1.0621188e-01   2.2456226e+00   9.5590690e-01  -2.5794313e-01   2.5490851e+00
   3.9500000e-01   1.8433533e-01  -1.1683307e+00  -2.5794313e-01  -4.8554001e-01   7.2831002e-01  -1.0621188e-01
   3.9666667e-01   1.6986054e-01   5.0071314e-01  -2.5339119e+00  -2.5794313e-01   1.9725063e-01  -5.6140564e-01
   3.9833333e-01   1.5565613e-01   1.6386975e+00   1.9725063e-01   5.7657876e-01   1.1835038e+00  -4.0967438e-01
   4.0000000e-01   1.4177163e-01   1.3352350e+00   1.6386975e+00   1.9725063e-01   2.0938913e+00   4.5519376e-02
   4.0166667e-01   1.2825661e-01   2.0180257e+00   2.3214882e+00  -4.8554001e-01   7.2831002e-01   4.2484751e-01
   4.0333333e-01   1.1515994e-01   4.2484751e-01   1.3352350e+00  -6.3727127e-01  -1.0165994e+00   5.7657876e-01
   4.0500000e-01   1.0252914e-01   4.2484751e-01   8.8004127e-01   5.0071314e-01   5.0071314e-01   3.4898188e-01
   4.0666667e-01   9.0409704e-02   8.0417564e-01  -7.8900252e-01  -3.3380876e-01   1.7904288e+00  -3.3380876e-01
   4.0833333e-01   7.8844367e-02  -3.0346251e-02  -1.8207750e-01  -1.8207750e-01   1.2593694e+00   3.4898188e-01
   4.1000000e-01   6.7872523e-02  -2.0787182e+00  -1.8207750e-01  -4.0967438e-01  -1.6235244e+00   2.1697569e+00
   4.1166667e-01   5.7529577e-02  -1.0924650e+00  -1.8511213e+00   1.9725063e-01  -1.4717932e+00   4.5519376e-02
   4.1333333e-01   4.7846407e-02  -1.1683307e+00  -2.1545838e+00   3.4898188e-01  -4.8554001e-01  -1.6235244e+00
   4.1500000e-01   3.8848859e-02  -5.6140564e-01  -1.1683307e+00  -1.8207750e-01  -1.6235244e+00  -1.7752557e+00
   4.1666667e-01   3.0557321e-02   5.0071314e-01  -1.7752557e+00  -1.8207750e-01  -2.6097776e+00  -1.5476588e+00
   4.1833333e-01   2.2986375e-02   1.2138500e-01  -1.0165994e+00  -7.1313689e-01  -7.8900252e-01  -1.8207750e-01
   4.2000000e-01   1.6144531e-02  -1.8207750e-01   4.2484751e-01  -7.8900252e-01   1.0317725e+00   1.7145632e+00
   4.2166667e-01   9.9796995e-03  -4.0967438e-01  -4.0967438e-01  -3.0346251e-02  -3.0346251e-02   1.1076382e+00
   4.2333333e-01   4.3957528e-03  -2.1545838e+00  -2.3063151e+00   4.5519376e-02  -1.6235244e+00  -3.3380876e-01
   4.2500000e-01  -4.8489679e-04  -1.6235244e+00  -1.3200619e+00   8.8004127e-01   6.5244439e-01   1.9725063e-01
   4.2666667e-01  -4.6746030e-03  -3.0346251e-02   1.2593694e+00   5.0071314e-01   1.1835038e+00  -1.7752557e+00
   4.2833333e-01  -8.1910240e-03   7.2831002e-01   3.4594726e+00   5.0071314e-01   7.2831002e-01  -2.2304494e+00
   4.3000000e-01  -1.1056891e-02   2.0938913e+00   3.1560101e+00   1.0317725e+00   1.1835038e+00   4.2484751e-01
   4.3166667e-01  -1.3299709e-02   2.0180257e+00   1.7904288e+00   2.7311626e-01  -7.8900252e-01  -4.8554001e-01
   4.3333333e-01  -1.4951402e-02   1.1076382e+00   1.0317725e+00  -3.0346251e-02  -4.8554001e-01  -4.0967438e-01
   4.3500000e-01  -1.6047905e-02   1.0317725e+00   1.8662944e+00   7.2831002e-01   3.8388007e+00  -4.8554001e-01
   4.3666667e-01  -1.6628701e-02   1.2138500e-01   1.2593694e+00  -9.4073377e-01   2.0938913e+00   1.1835038e+00
   4.3833333e-01  -1.6736339e-02  -1.0924650e+00  -2.5794313e-01  -7.8900252e-01  -1.4717932e+00   2.7766819e+00
   4.4000000e-01  -1.6415891e-02  -6.3727127e-01  -2.5794313e-01   6.5244439e-01   7.2831002e-01   2.0938913e+00
   4.4166667e-01  -1.5714417e-02  -3.3380876e-01  -5.6140564e-01   5.0071314e-01  -4.0967438e-01  -1.6235244e+00
   4.4333333e-01  -1.4680393e-02  -1.0924650e+00  -1.0165994e+00   4.5519376e-02  -2.4580463e+00  -1.0924650e+00
   4.4500000e-01  -1.3363143e-02  -8.6486815e-01  -1.9269869e+00  -7.8900252e-01  -1.1683307e+00   7.2831002e-01
   4.4666667e-01  -1.1812265e-02   9.5590690e-01  -7.1313689e-01  -4.0967438e-01   2.9284132e+00   1.1076382e+00
   4.4833333e-01  -1.0077067e-02   1.9421600e+00  -2.5794313e-01  -3.0346251e-02   1.7145632e+00   9.5590690e-01
   4.5000000e-01  -2.7340719e-03   3.4898188e-01  -4.8554001e-01   1.9725063e-01  -4.8857464e+00  -2.0028525e+00
   4.5166667e-01  -1.8440205e-03  -2.1545838e+00  -1.2441963e+00  -7.8900252e-01  -4.8098807e+00  -1.2441963e+00
   4.5333333e-01  -9.2651381e-04  -1.0165994e+00   3.4898188e-01  -6.3727127e-01  -4.0967438e-01   1.9725063e-01
   4.5500000e-01  -9.0536849e-17  -6.3727127e-01  -3.0346251e-02   1.9725063e-01  -4.0967438e-01  -1.8207750e-01
   4.5666667e-01   7.3772758e-04  -1.0621188e-01  -2.1545838e+00   8.0417564e-01   5.7657876e-01  -3.0346251e-02
   4.5833333e-01   1.4511453e-03  -3.3380876e-01  -7.1313689e-01   4.2484751e-01  -2.5794313e-01  -2.5794313e-01
   4.6000000e-01   2.1256186e-03  -1.0621188e-01   1.1076382e+00   5.0071314e-01   2.8525476e+00  -7.1313689e-01
   4.6166667e-01   2.7474517e-03   1.2138500e-01  -3.3380876e-01  -3.3380876e-01   4.4457257e+00   1.0317725e+00
   4.6333333e-01   3.3041595e-03   5.0071314e-01   6.5244439e-01  -4.0967438e-01   3.9905320e+00   2.7008163e+00
   4.6500000e-01   3.7847146e-03   1.2593694e+00   1.0317725e+00  -1.8207750e-01  -1.8207750e-01  -7.8900252e-01
   4.6666667e-01   4.1797643e-03   1.2138500e-01   1.4111007e+00   4.5519376e-02  -2.6097776e+00  -2.3063151e+00
   4.6833333e-01   4.4818144e-03   5.7657876e-01   1.7904288e+00   4.5519376e-02  -1.1683307e+00  -1.1683307e+00
   4.7000000e-01   4.6853734e-03   2.7311626e-01  -1.6235244e+00  -7.8900252e-01  -1.4717932e+00   4.5519376e-02
   4.7166667e-01   4.7870571e-03  -3.0346251e-02  -7.1313689e-01  -4.0967438e-01  -1.6993900e+00   1.0317725e+00
   4.7333333e-01   4.7856495e-03  -1.4717932e+00   1.7145632e+00  -1.8207750e-01  -8.6486815e-01  -3.0346251e-02
   4.7500000e-01   4.6821192e-03  -1.5476588e+00   5.7657876e-01   4.5519376e-02   7.2831002e-01   4.5519376e-02
   4.7666667e-01   4.4795909e-03  -9.4073377e-01  -6.3727127e-01   2.7311626e-01   6.5244439e-01   7.2831002e-01
   4.7833333e-01   4.1832721e-03  -5.6140564e-01  -2.5794313e-01   5.7657876e-01   1.1076382e+00   2.3973538e+00
   4.8000000e-01   3.8003369e-03  -8.6486815e-01  -4.0967438e-01   1.9725063e-01   1.0317725e+00   3.4898188e-01
   4.8166667e-01   3.3397680e-03   1.9421600e+00  -5.6140564e-01   2.7311626e-01   4.2484751e-01  -9.4073377e-01
   4.8333333e-01   2.8121609e-03   2.1697569e+00   4.2484751e-01  -7.1313689e-01  -5.6140564e-01  -7.8900252e-01
   4.8500000e-01   2.2294936e-03   1.8662944e+00   1.9421600e+00   2.7311626e-01   4.5519376e-02  -7.1313689e-01
   4.8666667e-01   1.6048668e-03   1.4111007e+00   4.5519376e-02   4.5519376e-02   1.9725063e-01  -3.3380876e-01
   4.8833333e-01   9.5221846e-04   1.9725063e-01  -2.5794313e-01   8.0417564e-01   2.7311626e-01   3.4898188e-01
   4.9000000e-01   2.8602078e-04   4.2484751e-01  -4.8554001e-01  -4.0967438e-01  -1.0621188e-01   5.7657876e-01
   4.9166667e-01  -4.6114916e-04  -4.8554001e-01  -7.1313689e-01  -2.5794313e-01  -2.5794313e-01   9.5590690e-01
   4.9333333e-01  -1.2405092e-03  -2.3063151e+00  -1.0165994e+00   4.5519376e-02  -6.3727127e-01   5.7657876e-01
   4.9500000e-01  -1.9712991e-03  -2.3821807e+00   1.5628319e+00  -4.8554001e-01   1.4869663e+00   8.0417564e-01
   4.9666667e-01  -2.6391771e-03   8.0417564e-01   1.5628319e+00   2.7311626e-01   2.8525476e+00   8.8004127e-01
   4.9833333e-01  -3.2314625e-03   4.2484751e-01  -5.6140564e-01   1.2138500e-01  -1.5476588e+00  -8.6486815e-01
   5.0000000e-01  -3.7373699e-03  -7.8900252e-01   5.7657876e-01  -1.0621188e-01  -4.1270901e+00  -1.9269869e+00
   5.0166667e-01  -4.1482030e-03  -9.4073377e-01  -5.6140564e-01   1.2138500e-01  -1.1683307e+00  -1.2441963e+00
   5.0333333e-01  -4.4575087e-03   5.0071314e-01   2.7311626e-01  -1.0621188e-01   7.2831002e-01  -2.5794313e-01
   5.0500000e-01  -4.6611847e-03   2.1697569e+00   1.2593694e+00  -1.0165994e+00   1.4111007e+00  -4.0967438e-01
   5.0666667e-01  -4.7575426e-03   8.0417564e-01  -2.4580463e+00   5.0071314e-01   3.4898188e-01  -9.4073377e-01
   5.0833333e-01  -4.7473225e-03   1.9725063e-01  -3.0649713e+00   9.5590690e-01  -3.3380876e-01  -7.8900252e-01
   5.1000000e-01  -4.6336618e-03  -1.6235244e+00   9.5590690e-01  -3.3380876e-01  -4.0967438e-01  -4.0967438e-01
   5.1166667e-01  -4.4220151e-03  -5.6140564e-01   1.5628319e+00  -3.0346251e-02   5.0071314e-01  -1.0621188e-01
   5.1333333e-01  -4.1200298e-03  -3.0346251e-02   8.0417564e-01   4.2484751e-01   1.3352350e+00   1.2138500e-01
   5.1500000e-01  -3.7373750e-03  -3.0346251e-02   7.2831002e-01  -9.4073377e-01   3.4898188e-01   1.9725063e-01
   5.1666667e-01  -3.2855301e-03  -4.0967438e-01   4.2484751e-01  -6.3727127e-01   4.2484751e-01   4.5974570e+00
   5.1833333e-01  -2.7775326e-03  -1.8207750e-01  -1.0621188e-01   2.7311626e-01  -1.8207750e-01   2.6249507e+00
   5.2000000e-01  -2.2276907e-03   1.9725063e-01   4.2484751e-01   8.0417564e-01  -4.8554001e-01  -1.5476588e+00
   5.2166667e-01  -1.6512620e-03  -2.5794313e-01   2.1697569e+00   1.2593694e+00   9.5590690e-01  -1.2441963e+00
   5.2333333e-01  -1.0641068e-03   1.0317725e+00  -9.4073377e-01   2.7311626e-01   5.7657876e-01  -1.8207750e-01
   5.2500000e-01  -4.8231647e-04  -3.0346251e-02   1.2138500e-01   1.2138500e-01  -2.5794313e-01  -1.0621188e-01
   5.2666667e-01   5.5450168e-05   9.5590690e-01   5.0071314e-01  -3.0346251e-02  -3.3380876e-01  -1.1683307e+00
   5.2833333e-01   4.3177237e-04  -1.0621188e-01  -1.6235244e+00  -3.3380876e-01  -1.4717932e+00  -2.2304494e+00
   5.3000000e-01   7.7854847e-04  -1.8207750e-01  -1.3200619e+00  -1.0621188e-01  -7.1313689e-01  -1.0621188e-01
   5.3166667e-01   1.0839067e-03   1.0317725e+00  -7.1313689e-01   1.9725063e-01   8.0417564e-01   1.7904288e+00
   5.3333333e-01   1.3369871e-03  -9.4073377e-01  -2.6856432e+00  -2.5794313e-01   1.2593694e+00  -9.4073377e-01
   5.3500000e-01   1.5283816e-03  -1.0924650e+00  -1.5476588e+00   1.2138500e-01   6.5244439e-01   1.7904288e+00
   5.3666667e-01   1.6505724e-03  -3.3380876e-01  -1.0165994e+00  -1.0165994e+00  -2.4580463e+00   1.0317725e+00
   5.3833333e-01   1.6983582e-03   1.9725063e-01  -1.8207750e-01  -1.0621188e-01   3.4898188e-01   9.5590690e-01
   5.4000000e-01   1.6692616e-03  -3.0346251e-02  -1.0924650e+00  -3.3380876e-01   1.1076382e+00  -1.5476588e+00
   5.4166667e-01   1.5639034e-03   4.2484751e-01   2.4732194e+00   1.9725063e-01   1.7145632e+00   6.5244439e-01
   5.4333333e-01   1.3863410e-03   5.7657876e-01   1.2593694e+00  -3.0346251e-02  -2.5794313e-01   4.2484751e-01
   5.4500000e-01   1.1443572e-03  -2.5794313e-01  -7.1313689e-01  -1.8207750e-01  -1.6235244e+00  -1.0924650e+00
   5.4666667e-01   8.4969448e-04  -4.8554001e-01   3.7629351e+00  -1.0621188e-01  -1.0621188e-01  -1.9269869e+00
   5.4833333e-01   5.1822774e-04   4.5519376e-02   3.1560101e+00   1.1835038e+00   1.4111007e+00   1.9421600e+00
   5.5000000e-01   1.7006844e-04  -1.0621188e-01   5.7657876e-01   7.2831002e-01   1.9725063e-01  -3.3380876e-01
   5.5166667e-01  -1.7040343e-04  -2.5794313e-01  -1.3200619e+00   1.2138500e-01  -1.0621188e-01  -1.3200619e+00
   5.5333333e-01  -4.7458328e-04  -1.8207750e-01  -1.0621188e-01  -1.8207750e-01  -4.8554001e-01  -3.0346251e-02
   5.5500000e-01  -7.0976393e-04  -1.1683307e+00   5.0071314e-01  -7.8900252e-01  -2.5794313e-01   6.5244439e-01
   5.5666667e-01  -8.3933605e-04  -2.3063151e+00  -8.6486815e-01  -1.0165994e+00  -3.3380876e-01   4.5519376e-02
   5.5833333e-01  -8.2306646e-04   5.0071314e-01  -1.0165994e+00   9.5590690e-01  -2.5794313e-01  -1.3200619e+00
   5.6000000e-01  -6.1745179e-04   1.1076382e+00   1.0317725e+00  -3.3380876e-01  -3.0346251e-02   8.0417564e-01
   5.6166667e-01  -1.7614387e-04  -3.0346251e-02   1.6386975e+00  -3.0346251e-02   3.4898188e-01   2.0180257e+00
   5.6333333e-01   4.3303655e-04   1.9725063e-01   8.8004127e-01   3.4898188e-01   1.9725063e-01  -9.4073377e-01
   5.6500000e-01   1.3496950e-03   3.4898188e-01   9.5590690e-01  -1.5476588e+00  -1.8511213e+00  -1.3200619e+00
   5.6666667e-01   2.6767266e-03   1.3352350e+00   3.4898188e-01  -4.8554001e-01   5.7657876e-01  -1.0621188e-01
   5.6833333e-01   4.4671439e-03   1.2593694e+00  -4.0967438e-01  -4.0967438e-01   2.1697569e+00  -1.0924650e+00
   5.7000000e-01   6.7730417e-03  -7.1313689e-01  -1.3200619e+00   1.8662944e+00   8.8004127e-01   1.2138500e-01
   5.7166667e-01   9.6449550e-03  -1.3200619e+00  -9.4073377e-01   8.0417564e-01  -1.8511213e+00   2.9284132e+00
   5.7333333e-01   1.3131222e-02  -3.0346251e-02  -9.4073377e-01   5.0071314e-01  -1.2441963e+00  -3.0346251e-02
   5.7500000e-01   1.7277361e-02  -1.1683307e+00  -3.0346251e-02   4.2484751e-01  -4.0967438e-01  -3.2925682e+00
   5.7666667e-01   2.2125459e-02  -1.0621188e-01   1.1076382e+00   1.0317725e+00   1.3352350e+00  -1.4717932e+00
   5.7833333e-01   2.7713593e-02  -6.3727127e-01  -1.0621188e-01   8.0417564e-01  -6.3727127e-01   2.7766819e+00
   5.8000000e-01   3.4075289e-02  -1.3959275e+00  -2.3063151e+00  -1.8511213e+00  -2.5339119e+00   8.0417564e-01
   5.8166667e-01   4.1239018e-02  -8.6486815e-01  -2.5339119e+00  -3.3380876e-01   8.0417564e-01   5.0071314e-01
   5.8333333e-01   4.9227742e-02  -1.0165994e+00   1.3352350e+00   1.2138500e-01   1.4869663e+00  -2.1545838e+00
   5.8500000e-01   5.8058521e-02   1.6386975e+00   2.8525476e+00   1.2138500e-01  -3.3380876e-01   4.5519376e-02
   5.8666667e-01   6.7742179e-02   1.8662944e+00   1.7145632e+00  -3.0346251e-02   1.9725063e-01   1.7904288e+00
   5.8833333e-01   7.8283038e-02   2.1697569e+00   1.5628319e+00   3.4898188e-01   5.7657876e-01   8.0417564e-01
   5.9000000e-01   8.9678729e-02   4.2484751e-01  -2.6856432e+00  -4.0967438e-01  -4.0967438e-01  -1.3200619e+00
   5.9166667e-01   1.0192007e-01   3.4898188e-01  -2.1545838e+00   1.0317725e+00  -4.0967438e-01  -1.2441963e+00
   5.9333333e-01   1.1499105e-01   4.5519376e-02  -6.3727127e-01   5.0071314e-01   5.7657876e-01   5.0071314e-01
   5.9500000e-01   1.2886885e-01  -1.8207750e-01  -2.2304494e+00  -2.5794313e-01   1.2138500e-01  -3.7477620e+00
   5.9666667e-01   1.4352399e-01  -8.6486815e-01   6.5244439e-01   1.9725063e-01   1.9421600e+00  -2.3821807e+00
   5.9833333e-01   1.5887809e-01  -1.0621188e-01   1.2593694e+00   4.5519376e-02   5.7657876e-01   6.1147695e+00
   6.0000000e-01   1.7483769e-01   1.3352350e+00   8.0417564e-01  -1.0924650e+00   2.7311626e-01   2.2456226e+00
   6.0166667e-01   1.9146921e-01   1.6386975e+00   1.7145632e+00   1.5628319e+00   1.6386975e+00   1.2138500e-01
   6.0333333e-01   2.0872043e-01  -6.3727127e-01   4.2484751e-01   2.7311626e-01  -1.0924650e+00  -7.1313689e-01
   6.0500000e-01   2.2653362e-01  -2.5794313e-01   7.2831002e-01   5.7657876e-01  -1.7752557e+00   3.4898188e-01
   6.0666667e-01   2.4484616e-01   1.2138500e-01   4.5519376e-02   4.2484751e-01  -1.0924650e+00  -1.0924650e+00
   6.0833333e-01   2.6359125e-01   2.7311626e-01   2.3973538e+00   2.7311626e-01   8.0417564e-01  -7.1313689e-01
   6.1000000e-01   2.8269868e-01  -1.2441963e+00  -2.1545838e+00  -2.0787182e+00  -1.0621188e-01   2.3973538e+00
   6.1166667e-01   3.0209565e-01  -7.1313689e-01  -2.5339119e+00  -6.3727127e-01   1.5628319e+00   1.1076382e+00
   6.1333333e-01   3.2170764e-01  -8.6486815e-01  -2.1545838e+00  -2.9132401e+00  -6.3727127e-01  -5.6140564e-01
   6.1500000e-01   3.4145927e-01  -4.0967438e-01   1.9725063e-01   1.0317725e+00  -1.9269869e+00  -1.0165994e+00
   6.1666667e-01   3.6127520e-01   5.0071314e-01   1.7145632e+00   1.7145632e+00   3.4898188e-01  -6.3727127e-01
   6.1833333e-01   3.8108107e-01   1.2138500e-01   1.5628319e+00   1.4869663e+00   6.5244439e-01  -4.8554001e-01
   6.2000000e-01   4.0080425e-01   2.7311626e-01   6.5244439e-01   5.0071314e-01   5.0071314e-01  -2.5794313e-01
   6.2166667e-01   4.2037481e-01   9.5590690e-01  -1.8207750e-01   1.2138500e-01   6.5244439e-01   1.9725063e-01
   6.2333333e-01   4.3972627e-01  -2.5794313e-01   4.5519376e-02  -6.3727127e-01   1.2138500e-01   9.5590690e-01
   6.2500000e-01   4.5879630e-01  -1.0621188e-01  -2.2304494e+00  -1.7752557e+00   6.5244439e-01   1.1076382e+00
   6.2666667e-01   4.7752741e-01  -3.3380876e-01  -1.0165994e+00   1.9725063e-01   3.4898188e-01  -1.0924650e+00
   6.2833333e-01   4.9586762e-01   2.7311626e-01  -7.1313689e-01   9.5590690e-01  -9.4073377e-01  -1.8207750e-01
   6.3000000e-01   5.1377086e-01  -2.5794313e-01  -3.2925682e+00   3.4898188e-01  -2.5794313e-01  -7.1313689e-01
   6.3166667e-01   5.3119745e-01  -3.0346251e-02   1.5628319e+00   4.5519376e-02   8.0417564e-01   4.5519376e-02
   6.3333333e-01   7.1861807e-01   1.6386975e+00   4.1422632e+00  -3.0346251e-02  -8.6486815e-01  -4.0967438e-01
   6.3500000e-01   7.2860581e-01   2.7311626e-01   1.0317725e+00   5.7657876e-01  -6.3727127e-01   6.5244439e-01
   6.3666667e-01   7.3830509e-01  -8.6486815e-01   3.4898188e-01  -1.8207750e-01  -4.0967438e-01   3.4898188e-01
   6.3833333e-01   7.4775454e-01  -1.8207750e-01   1.1835038e+00  -1.3200619e+00  -9.4073377e-01   2.7311626e-01
   6.4000000e-01   7.5699221e-01   1.6386975e+00   1.0317725e+00   1.2138500e-01   1.2138500e-01   2.7311626e-01
   6.4166667e-01   7.6605476e-01   4.5519376e-02  -2.5794313e-01   8.0417564e-01   9.5590690e-01  -2.5794313e-01
   6.4333333e-01   7.7497683e-01  -6.3727127e-01   1.0317725e+00   8.8004127e-01   1.0317725e+00  -2.5794313e-01
   6.4500000e-01   7.8379045e-01  -7.8900252e-01   7.2831002e-01  -3.0346251e-02  -5.6140564e-01  -3.0346251e-02
   6.4666667e-01   7.9252437e-01  -1.0924650e+00  -1.0924650e+00   4.5519376e-02   1.1076382e+00   5.7657876e-01
   6.4833333e-01   8.0118243e-01  -1.2441963e+00  -2.0028525e+00  -1.0621188e-01   1.9725063e-01   3.4898188e-01
   6.5000000e-01   8.1837106e-01  -8.6486815e-01  -1.0924650e+00  -9.4073377e-01  -3.0346251e-02  -6.3727127e-01
   6.5166667e-01   8.2695996e-01  -1.0621188e-01  -4.8554001e-01  -2.5794313e-01  -1.8207750e-01  -2.5794313e-01
   6.5333333e-01   4.7243490e-02   1.1076382e+00   1.9725063e-01   4.2484751e-01  -3.0346251e-02  -1.8207750e-01
   6.5500000e-01   4.8232873e-02   1.2593694e+00   1.7145632e+00   4.5519376e-02  -9.4073377e-01   5.0071314e-01
   6.5666667e-01   4.9412372e-02   8.0417564e-01   1.0317725e+00   1.0317725e+00  -1.1683307e+00  -4.8554001e-01
   6.5833333e-01   5.0786659e-02  -2.0787182e+00   5.0071314e-01   5.7657876e-01  -1.3200619e+00  -1.6993900e+00
   6.6000000e-01   5.2357092e-02  -1.0924650e+00  -1.1683307e+00  -4.8554001e-01  -1.4717932e+00  -1.3200619e+00
   6.6166667e-01   5.4121674e-02  -1.5476588e+00   1.9725063e-01  -3.3380876e-01  -2.5794313e-01   4.5519376e-02
   6.6333333e-01   5.6075070e-02  -1.0924650e+00  -1.8207750e-01  -1.0924650e+00   4.5519376e-02   2.0180257e+00
   6.6500000e-01   5.8208705e-02   1.2593694e+00  -1.3959275e+00  -1.0621188e-01   4.2484751e-01   1.9725063e-01
   6.6666667e-01   6.0510910e-02   2.3214882e+00  -1.3200619e+00   3.4898188e-01   4.2484751e-01  -8.6486815e-01
   6.6833333e-01   6.2967160e-02   8.0417564e-01  -2.5794313e-01   5.7657876e-01   1.5628319e+00   1.0317725e+00
   6.7000000e-01   6.5560357e-02   1.2593694e+00   1.6386975e+00   7.2831002e-01   1.3352350e+00   4.2484751e-01
   6.7166667e-01   6.8271192e-02   2.0180257e+00  -4.0967438e-01   4.2484751e-01   1.0317725e+00  -7.8900252e-01
   6.7333333e-01   7.1078560e-02   1.8662944e+00  -1.7752557e+00  -6.3727127e-01   1.2138500e-01   1.2138500e-01
   6.7500000e-01   7.3914378e-02  -1.0621188e-01   2.7311626e-01  -8.6486815e-01  -8.6486815e-01   8.0417564e-01
   6.7666667e-01   7.6700709e-02  -3.3380876e-01   1.3352350e+00  -5.6140564e-01  -4.0967438e-01   1.3352350e+00
   6.7833333e-01   7.9537190e-02  -1.8207750e-01  -1.0621188e-01   4.5519376e-02   4.2484751e-01   8.8004127e-01
   6.8000000e-01   8.2401739e-02  -9.4073377e-01  -1.2441963e+00  -9.4073377e-01   8.0417564e-01   3.4898188e-01
   6.8166667e-01   8.5272459e-02   6.5244439e-01   2.7311626e-01   4.2484751e-01   5.0071314e-01  -1.8207750e-01
   6.8333333e-01   8.8128338e-02   4.5519376e-02   1.5628319e+00   6.5244439e-01  -1.0621188e-01  -1.0621188e-01
   6.8500000e-01   9.0949957e-02  -1.4717932e+00   8.0417564e-01  -3.0346251e-02  -7.8900252e-01  -4.0967438e-01
   6.8666667e-01   9.3720213e-02  -1.3959275e+00  -2.4580463e+00   1.8662944e+00  -1.0621188e-01  -7.8900252e-01
   6.8833333e-01   9.6425030e-02   3.4898188e-01  -1.0621188e-01   8.8004127e-01   6.5244439e-01  -1.0924650e+00
   6.9000000e-01   9.9054038e-02  -4.0967438e-01   1.5628319e+00   2.7311626e-01  -1.0924650e+00  -3.2925682e+00
   6.9166667e-01   1.0160123e-01  -1.3959275e+00   2.7311626e-01  -5.6140564e-01  -2.9132401e+00   5.7657876e-01
   6.9333333e-01   1.0406554e-01  -4.0967438e-01   1.4111007e+00  -1.8207750e-01  -9.4073377e-01   6.5244439e-01
   6.9500000e-01   1.0645138e-01   5.0071314e-01  -7.8900252e-01   6.5244439e-01   1.1835038e+00   2.1697569e+00
   6.9666667e-01   1.0876905e-01   1.2138500e-01  -1.3200619e+00   8.0417564e-01   8.8004127e-01   3.4898188e-01
   6.9833333e-01   1.1103509e-01   1.2593694e+00   7.2831002e-01   9.5590690e-01   1.6386975e+00  -6.3727127e-01
   7.0000000e-01   1.1327255e-01   7.2831002e-01  -4.0967438e-01  -1.8207750e-01   1.5628319e+00  -1.0924650e+00
   7.0166667e-01   1.1551103e-01  -4.0967438e-01  -2.4580463e+00  -1.0621188e-01  -2.5794313e-01  -4.0967438e-01
   7.0333333e-01   1.1778675e-01  -5.6140564e-01  -2.3821807e+00  -7.1313689e-01  -1.9269869e+00   1.9725063e-01
   7.0500000e-01   1.2014238e-01   4.5519376e-02  -3.0346251e-02  -3.3380876e-01  -8.6486815e-01   9.5590690e-01
   7.0666667e-01   1.2262678e-01  -5.6140564e-01   5.7657876e-01  -1.8207750e-01   2.7311626e-01   1.1835038e+00
   7.0833333e-01   1.2529460e-01   5.0071314e-01   2.0938913e+00   5.7657876e-01   2.7311626e-01   7.2831002e-01
   7.1000000e-01   1.2820580e-01  -2.5794313e-01   3.4898188e-01  -9.4073377e-01  -3.0346251e-02   8.8004127e-01
   7.1166667e-01   1.3131098e-01   2.4732194e+00   3.0801444e+00  -2.5794313e-01   2.7008163e+00   2.7311626e-01
   7.1333333e-01   1.3479149e-01   2.4732194e+00   3.5353382e+00   4.2484751e-01   2.8525476e+00   5.0071314e-01
   7.1500000e-01   1.3874026e-01  -7.8900252e-01   1.1076382e+00   5.0071314e-01  -1.6993900e+00  -1.3200619e+00
   7.1666667e-01   1.4323121e-01  -1.1683307e+00   3.4898188e-01   1.2138500e-01  -4.2029557e+00  -2.8373744e+00
   7.1833333e-01   1.4833863e-01  -1.7752557e+00  -3.0346251e-02  -4.8554001e-01  -1.4717932e+00  -2.3821807e+00
   7.2000000e-01   1.5413607e-01  -2.1545838e+00  -4.8554001e-01   5.0071314e-01  -1.4717932e+00  -1.0924650e+00
   7.2166667e-01   1.6069523e-01  -8.6486815e-01  -1.0165994e+00   3.4898188e-01  -9.4073377e-01  -3.3380876e-01
   7.2333333e-01   1.6808495e-01  -5.6140564e-01  -1.0924650e+00  -6.3727127e-01   4.2484751e-01   1.4869663e+00
   7.2500000e-01   1.7636999e-01   1.2138500e-01  -1.7752557e+00   4.5519376e-02   6.5244439e-01   1.3352350e+00
   7.2666667e-01   1.8560998e-01   2.7766819e+00  -1.1683307e+00   1.9725063e-01   4.2484751e-01  -2.5794313e-01
   7.2833333e-01   1.9585838e-01   1.8662944e+00  -1.0924650e+00  -5.6140564e-01  -1.8207750e-01  -1.5476588e+00
   7.3000000e-01   2.0716137e-01  -7.1313689e-01  -9.4073377e-01   1.2138500e-01   1.2593694e+00   1.2593694e+00
   7.3166667e-01   2.1955701e-01  -7.8900252e-01  -4.8554001e-01   9.5590690e-01   1.5628319e+00   3.9146663e+00
   7.3333333e-01   2.3307425e-01  -1.8207750e-01   5.7657876e-01   9.5590690e-01   1.2593694e+00   1.9421600e+00
   7.3500000e-01   2.4773223e-01  -3.3380876e-01   3.4898188e-01  -1.0621188e-01   8.8004127e-01   1.4869663e+00
   7.3666667e-01   2.6353954e-01   1.2138500e-01  -1.0621188e-01  -9.4073377e-01   4.5519376e-02   2.7311626e-01
   7.3833333e-01   2.8049374e-01   1.2138500e-01   1.9725063e-01   4.5519376e-02   5.7657876e-01  -5.6140564e-01
   7.4000000e-01   2.9858089e-01   1.2593694e+00   9.5590690e-01  -3.0346251e-02   1.7904288e+00  -6.3727127e-01
   7.4166667e-01   3.1777533e-01   7.2831002e-01   2.1697569e+00  -4.8554001e-01   3.3077413e+00  -1.1683307e+00
   7.4333333e-01   3.3803949e-01   1.0317725e+00   1.3352350e+00  -1.8207750e-01   1.5628319e+00   2.0938913e+00
   7.4500000e-01   3.5932406e-01   2.7311626e-01   4.2484751e-01  -3.0346251e-02  -4.2788214e+00   4.2484751e-01
   7.4666667e-01   3.8153107e-01  -1.3959275e+00  -1.6235244e+00   7.2831002e-01  -5.1892089e+00  -3.2925682e+00
   7.4833333e-01   4.0458447e-01  -2.3063151e+00  -2.4580463e+00   4.2484751e-01  -2.8373744e+00  -2.6856432e+00
   7.5000000e-01   4.2845470e-01  -6.3727127e-01   1.0317725e+00   4.2484751e-01  -2.5794313e-01  -1.7752557e+00
   7.5166667e-01   4.5304924e-01   1.3352350e+00   1.7145632e+00   1.2138500e-01   1.3352350e+00  -2.5794313e-01
   7.5333333e-01   4.7826597e-01   1.2138500e-01  -2.2304494e+00  -8.6486815e-01   1.1835038e+00   1.1835038e+00
   7.5500000e-01   5.0399409e-01  -6.3727127e-01  -2.4580463e+00  -1.0165994e+00   1.5628319e+00   2.2456226e+00
   7.5666667e-01   5.3011532e-01  -1.3200619e+00  -3.3380876e-01  -1.0924650e+00   6.5244439e-01   2.0938913e+00
   7.5833333e-01   5.5650514e-01   6.5244439e-01  -7.1313689e-01  -6.3727127e-01  -2.1545838e+00   1.3352350e+00
   7.6000000e-01   5.8303417e-01  -6.3727127e-01   5.0071314e-01   5.0071314e-01  -1.0165994e+00  -1.1683307e+00
   7.6166667e-01   6.0956960e-01  -5.6140564e-01   1.7904288e+00   1.2593694e+00   1.5628319e+00  -1.8511213e+00
   7.6333333e-01   6.3597673e-01   5.7657876e-01   6.5244439e-01   2.4732194e+00   2.3973538e+00  -3.0346251e-02
   7.6500000e-01   6.6212054e-01  -1.4717932e+00   1.9725063e-01   9.5590690e-01  -2.3063151e+00   8.0417564e-01
   7.6666667e-01   6.8786721e-01  -8.6486815e-01  -2.5794313e-01   5.7657876e-01  -3.4442995e+00  -2.6097776e+00
   7.6833333e-01   7.1308576e-01   5.7657876e-01  -1.0621188e-01   8.8004127e-01   4.2484751e-01  -2.3821807e+00
   7.7000000e-01   7.3764953e-01  -3.0346251e-02   1.1835038e+00   4.2484751e-01   1.6386975e+00  -4.8554001e-01
   7.7166667e-01   7.6143775e-01  -3.3380876e-01  -1.0621188e-01  -3.3380876e-01  -1.0621188e-01   9.5590690e-01
   7.7333333e-01   7.8433687e-01  -1.8207750e-01  -7.8900252e-01  -6.3727127e-01  -6.3727127e-01   8.0417564e-01
   7.7500000e-01   8.0624195e-01   5.0071314e-01   5.7657876e-01  -2.5794313e-01   1.1835038e+00   8.8004127e-01
   7.7666667e-01   8.2705788e-01   5.7657876e-01   1.1076382e+00  -1.0924650e+00   4.2484751e-01   1.3352350e+00
   7.7833333e-01   8.4670039e-01   1.3352350e+00   1.7904288e+00  -1.3200619e+00   1.6386975e+00   2.0938913e+00
   7.8000000e-01   8.6509705e-01   2.4732194e+00   9.5590690e-01  -7.1313689e-01   2.7008163e+00   3.4898188e-01
   7.8166667e-01   8.8218804e-01   1.1076382e+00  -2.5794313e-01   1.2138500e-01   1.3352350e+00   7.2831002e-01
   7.8333333e-01   8.9791540e-01   2.7311626e-01  -2.0028525e+00   1.1076382e+00  -1.0165994e+00  -8.6486815e-01
   7.8500000e-01   9.1225879e-01  -7.8900252e-01  -3.3684338e+00   1.2593694e+00  -2.4580463e+00  -1.8511213e+00
   7.8666667e-01   9.2519915e-01  -9.4073377e-01  -4.8554001e-01  -1.8207750e-01  -1.5476588e+00  -1.4717932e+00
   7.8833333e-01   9.3673127e-01  -1.2441963e+00  -4.8554001e-01  -3.3380876e-01  -1.0924650e+00  -4.0967438e-01
   7.9000000e-01   9.4686364e-01  -2.0787182e+00   1.2138500e-01  -2.5794313e-01  -3.0346251e-02   1.9725063e-01
   7.9166667e-01   9.5561821e-01  -3.3380876e-01   1.8662944e+00  -7.8900252e-01   6.5244439e-01   1.1076382e+00
   7.9333333e-01   9.6302977e-01   7.2831002e-01  -7.1313689e-01  -7.1313689e-01  -4.8554001e-01   4.2484751e-01
   7.9500000e-01   9.6914540e-01   6.5244439e-01  -6.3727127e-01   6.5244439e-01   8.8004127e-01   1.2593694e+00
   7.9666667e-01   9.7402360e-01   1.1835038e+00  -8.6486815e-01   1.0317725e+00  -1.8207750e-01   4.2484751e-01
   7.9833333e-01   9.7773332e-01   1.9725063e-01   3.4898188e-01   7.2831002e-01  -1.7752557e+00  -1.5476588e+00
   8.0000000e-01   9.8035288e-01  -9.4073377e-01  -1.8207750e-01  -1.0621188e-01  -2.5339119e+00  -1.7752557e+00
   8.0166667e-01   9.8196878e-01   1.0317725e+00   1.6386975e+00  -3.0346251e-02  -4.8554001e-01  -1.0165994e+00
   8.0333333e-01   9.8267438e-01   8.8004127e-01   1.9421600e+00  -2.5794313e-01   1.2593694e+00  -4.0967438e-01
   8.0500000e-01   9.8256855e-01  -2.5794313e-01   1.9725063e-01  -1.3200619e+00   2.1697569e+00   1.9725063e-01
   8.0666667e-01   9.8175422e-01   1.2138500e-01   6.5244439e-01  -1.5476588e+00   1.4869663e+00   8.8004127e-01
   8.0833333e-01   9.8033696e-01  -4.0967438e-01   1.9725063e-01  -7.1313689e-01   7.2831002e-01   2.1697569e+00
   8.1000000e-01   9.7842350e-01  -1.3200619e+00  -7.1313689e-01  -3.3380876e-01  -7.8900252e-01   1.1835038e+00
   8.1166667e-01   9.7612029e-01  -2.5794313e-01  -4.8554001e-01   1.2138500e-01  -5.6140564e-01   8.0417564e-01
   8.1333333e-01   9.7353208e-01  -3.0346251e-02  -1.0621188e-01   1.0317725e+00  -4.0967438e-01  -7.1313689e-01
   8.1500000e-01   9.7076054e-01  -7.1313689e-01   4.5519376e-02   1.0317725e+00  -8.6486815e-01  -2.3063151e+00
   8.1666667e-01   9.6790301e-01   3.4898188e-01  -1.4717932e+00   1.1835038e+00   6.5244439e-01  -1.5476588e+00
   8.1833333e-01   9.6504555e-01   1.0317725e+00  -1.8511213e+00  -1.8207750e-01   1.5628319e+00   1.4111007e+00
   8.2000000e-01   9.6227453e-01   5.7657876e-01  -3.3380876e-01  -4.8554001e-01   6.5244439e-01   2.2456226e+00
   8.2166667e-01   9.5967187e-01   1.1076382e+00   9.5590690e-01  -5.6140564e-01   6.5244439e-01   1.3352350e+00
   8.2333333e-01   9.5730677e-01   6.5244439e-01   6.5244439e-01   2.7311626e-01   1.0317725e+00   3.4898188e-01
   8.2500000e-01   9.5523933e-01   8.8004127e-01   1.3352350e+00   2.7311626e-01  -1.8207750e-01  -1.1683307e+00
   8.2666667e-01   9.5351991e-01   4.5519376e-02   8.0417564e-01   2.7311626e-01  -2.4580463e+00  -2.0028525e+00
   8.2833333e-01   9.5218878e-01  -1.0924650e+00   1.2138500e-01  -2.5794313e-01  -2.4580463e+00  -2.9891057e+00
   8.3000000e-01   9.5127591e-01  -3.0346251e-02  -3.3380876e-01  -4.0967438e-01  -2.5794313e-01  -1.1683307e+00
   8.3166667e-01   9.5080079e-01   2.7311626e-01  -3.0346251e-02   1.2138500e-01   1.2593694e+00   3.8388007e+00
   8.3333333e-01   9.5077264e-01  -7.1313689e-01  -1.0924650e+00  -7.1313689e-01  -2.5794313e-01   2.3973538e+00
   8.3500000e-01   9.5119051e-01  -9.4073377e-01  -7.1313689e-01   1.9725063e-01   9.5590690e-01   1.7145632e+00
   8.3666667e-01   9.5204377e-01   9.5590690e-01   1.6386975e+00   8.0417564e-01   2.0938913e+00   2.7311626e-01
   8.3833333e-01   9.5331251e-01   3.4898188e-01   1.7904288e+00   4.2484751e-01   2.7008163e+00  -1.0621188e-01
   8.4000000e-01   9.5496824e-01  -1.0924650e+00  -9.4073377e-01  -1.0621188e-01   6.5244439e-01  -2.5794313e-01
   8.4166667e-01   9.5697467e-01  -1.3200619e+00  -1.8511213e+00  -1.0924650e+00  -4.1270901e+00  -1.8511213e+00
   8.4333333e-01   9.5928846e-01  -9.4073377e-01   1.2138500e-01  -4.8554001e-01  -1.9269869e+00  -4.0967438e-01
   8.4500000e-01   9.6186028e-01   6.5244439e-01   1.4869663e+00   1.2138500e-01   3.4898188e-01   5.0071314e-01
   8.4666667e-01   9.6463573e-01  -3.3380876e-01   4.5519376e-02   3.4898188e-01  -1.8207750e-01   2.7311626e-01
   8.4833333e-01   9.6755644e-01   5.0071314e-01  -8.6486815e-01   4.2484751e-01  -2.5794313e-01  -1.4717932e+00
   8.5000000e-01   9.7358687e-01  -1.8207750e-01  -1.0621188e-01   8.0417564e-01   2.7311626e-01  -1.0924650e+00
   8.5166667e-01   9.7656557e-01   3.4898188e-01  -1.3959275e+00  -4.0967438e-01   4.5519376e-02  -4.0967438e-01
   8.5333333e-01   9.7941077e-01   1.0317725e+00  -5.6140564e-01   4.2484751e-01   3.4898188e-01   9.5590690e-01
   8.5500000e-01   9.8208619e-01   2.7311626e-01  -3.3380876e-01   2.7311626e-01  -1.8207750e-01   8.0417564e-01
   8.5666667e-01   9.8453335e-01  -9.4073377e-01   2.7311626e-01  -6.3727127e-01   4.2484751e-01  -2.9132401e+00
   8.5833333e-01   9.8669746e-01  -6.3727127e-01   2.7311626e-01  -3.0346251e-02  -1.0621188e-01  -2.7615088e+00
   8.6000000e-01   9.8852815e-01   3.4898188e-01   1.9421600e+00   3.4898188e-01   1.2138500e-01   8.8004127e-01
   8.6166667e-01   9.8998034e-01  -1.0621188e-01   6.5244439e-01   4.5519376e-02   3.4898188e-01   2.8525476e+00
   8.6333333e-01   9.9101488e-01  -1.0621188e-01   1.2138500e-01  -3.0346251e-02  -3.3380876e-01   1.2593694e+00
   8.6500000e-01   9.9159910e-01   5.0071314e-01   5.0071314e-01  -1.8207750e-01   3.4898188e-01   1.2593694e+00
   8.6666667e-01   9.9170725e-01  -2.5794313e-01  -1.7752557e+00  -4.8554001e-01  -2.5794313e-01   1.9725063e-01
   8.6833333e-01   9.9132079e-01   1.2138500e-01  -4.0967438e-01   2.7311626e-01  -1.2441963e+00  -3.2167026e+00
   8.7000000e-01   9.9042857e-01  -6.3727127e-01   1.0317725e+00   9.5590690e-01   1.1835038e+00  -2.5794313e-01
   8.7166667e-01   9.8902690e-01   1.2138500e-01   1.1835038e+00   1.9725063e-01   7.2831002e-01   1.8662944e+00
   8.7333333e-01   9.8711940e-01   7.2831002e-01   7.2831002e-01  -6.3727127e-01  -3.3380876e-01   5.7657876e-01
   8.7500000e-01   9.8471682e-01   1.0317725e+00   3.4898188e-01  -1.8207750e-01   9.5590690e-01   1.1076382e+00
   8.7666667e-01   9.8183674e-01   2.1697569e+00  -9.4073377e-01   6.5244439e-01  -3.0346251e-02   1.1076382e+00
   8.7833333e-01   9.7850298e-01   3.4898188e-01  -2.6097776e+00  -1.8207750e-01  -1.2441963e+00   7.2831002e-01
   8.8000000e-01   9.7474517e-01  -1.6235244e+00  -3.0346251e-02  -1.8207750e-01  -2.5794313e-01  -1.2441963e+00
   8.8166667e-01   9.7059802e-01  -1.6235244e+00  -3.3380876e-01  -4.0967438e-01  -3.3380876e-01   2.7311626e-01
   8.8333333e-01   9.6610052e-01  -9.4073377e-01  -1.5476588e+00  -3.3380876e-01  -2.5794313e-01   3.4898188e-01
   8.8500000e-01   9.6129521e-01   3.4898188e-01  -4.8554001e-01   1.2593694e+00   5.7657876e-01  -8.6486815e-01
   8.8666667e-01   9.5622723e-01   1.1076382e+00   1.9725063e-01   5.7657876e-01   3.4898188e-01  -1.0924650e+00
   8.8833333e-01   9.5089808e-01  -1.8207750e-01   1.3352350e+00  -1.0621188e-01   8.0417564e-01  -1.0165994e+00
   8.9000000e-01   9.4537735e-01   5.7657876e-01   1.6386975e+00  -8.6486815e-01   1.2138500e-01  -2.1545838e+00
   8.9166667e-01   9.3973068e-01   5.0071314e-01   7.2831002e-01   2.7311626e-01   1.1076382e+00   2.0938913e+00
   8.9333333e-01   9.3400560e-01  -1.0165994e+00  -5.6140564e-01  -3.0346251e-02  -1.1683307e+00  -6.3727127e-01
   8.9500000e-01   9.2824758e-01   2.7311626e-01  -2.5794313e-01  -1.8207750e-01  -7.8900252e-01   1.5628319e+00
   8.9666667e-01   9.2249917e-01  -5.6140564e-01   1.9725063e-01   2.7311626e-01   1.2593694e+00   1.2593694e+00
   8.9833333e-01   9.1679908e-01  -4.8554001e-01   1.3352350e+00  -1.0621188e-01   4.5519376e-02  -2.3821807e+00
   9.0000000e-01   9.1118127e-01   4.5519376e-02   3.4898188e-01  -1.0621188e-01  -4.8554001e-01  -2.1545838e+00
   9.0166667e-01   9.0567413e-01  -4.0967438e-01   5.0071314e-01   1.9725063e-01  -1.0165994e+00   1.4869663e+00
   9.0333333e-01   9.0029983e-01   6.5244439e-01  -4.0967438e-01   4.2484751e-01   1.0317725e+00   1.8662944e+00
   9.0500000e-01   8.9507371e-01  -3.3380876e-01  -4.0967438e-01   1.2138500e-01   4.5519376e-02  -2.6097776e+00
   9.0666667e-01   8.9000365e-01   7.2831002e-01  -5.6140564e-01  -1.0621188e-01   4.2484751e-01   2.9284132e+00
   9.0833333e-01   8.8508983e-01  -1.3200619e+00  -2.0787182e+00   4.2484751e-01   7.2831002e-01   3.4898188e-01
   9.1000000e-01   8.8032434e-01  -1.4717932e+00  -3.6718963e+00   2.7311626e-01   5.7657876e-01  -1.8207750e-01
   9.1166667e-01   8.7569106e-01  -4.0967438e-01  -1.0924650e+00   6.5244439e-01   6.5244439e-01   5.7657876e-01
   9.1333333e-01   8.7116574e-01  -9.4073377e-01  -2.2304494e+00  -4.0967438e-01  -6.3727127e-01  -2.7615088e+00
   9.1500000e-01   8.6671602e-01   8.0417564e-01   3.3077413e+00  -7.1313689e-01  -1.5476588e+00  -4.1270901e+00
   9.1666667e-01   8.6230178e-01   2.9284132e+00   6.7216945e+00   5.0071314e-01   5.7657876e-01   4.2939945e+00
   9.1833333e-01   8.5787548e-01   1.1076382e+00   2.3214882e+00  -9.4073377e-01   3.4898188e-01   3.0042788e+00
   9.2000000e-01   8.5338281e-01  -6.3727127e-01  -1.9269869e+00  -1.0924650e+00  -1.7752557e+00  -1.9269869e+00
   9.2166667e-01   8.4876325e-01   5.0071314e-01  -3.3380876e-01   1.2138500e-01   1.9421600e+00  -1.1683307e+00
   9.2333333e-01   8.4391948e-01   1.6386975e+00   5.0071314e-01  -1.0621188e-01   2.7311626e-01  -3.1408369e+00
   9.2500000e-01   8.3872640e-01   1.4869663e+00   1.6386975e+00   1.2138500e-01  -3.0649713e+00  -2.4580463e+00
   9.2666667e-01   8.3318635e-01   4.5519376e-02   1.2138500e-01  -5.6140564e-01   2.0938913e+00   5.9630383e+00
   9.2833333e-01   8.2722575e-01   1.3352350e+00   1.9725063e-01  -1.8207750e-01  -3.0346251e-02   1.8662944e+00
   9.3000000e-01   8.2077029e-01   4.2484751e-01  -2.3063151e+00   5.7657876e-01  -1.8207750e-01   8.0417564e-01
   9.3166667e-01   8.1374610e-01  -8.6486815e-01  -3.7477620e+00   1.9725063e-01   4.5519376e-02  -2.2304494e+00
   9.3333333e-01   8.0608090e-01  -1.3200619e+00  -4.8554001e-01   6.5244439e-01  -2.5794313e-01  -1.1683307e+00
   9.3500000e-01   7.9770524e-01  -7.8900252e-01  -1.8207750e-01   5.7657876e-01  -9.4073377e-01   2.6249507e+00
   9.3666667e-01   7.8855356e-01   5.7657876e-01  -1.8207750e-01   1.2138500e-01   8.0417564e-01   7.2831002e-01
   9.3833333e-01   7.7856546e-01   7.2831002e-01   4.5519376e-02  -2.5794313e-01  -4.0967438e-01  -1.2441963e+00
   9.4000000e-01   7.6768669e-01   5.0071314e-01   1.1076382e+00  -1.8207750e-01  -4.8554001e-01  -1.9269869e+00
   9.4166667e-01   7.5587017e-01   1.9421600e+00   1.1076382e+00  -3.0346251e-02   1.1835038e+00   1.1076382e+00
   9.4333333e-01   7.4307696e-01   3.4898188e-01   1.7904288e+00   2.7311626e-01   1.1076382e+00   1.7145632e+00
   9.4500000e-01   7.2927704e-01  -1.5476588e+00   3.4898188e-01  -5.6140564e-01   1.0317725e+00  -4.1270901e+00
   9.4666667e-01   7.1445011e-01   3.4898188e-01   5.0071314e-01  -1.8207750e-01  -8.6486815e-01   2.0180257e+00
   9.4833333e-01   6.9858606e-01  -1.7752557e+00  -3.0346251e-02  -3.0346251e-02  -4.0967438e-01   2.8525476e+00
   9.5000000e-01   6.8168556e-01  -1.0165994e+00  -1.0924650e+00   7.2831002e-01  -3.0346251e-02  -9.4073377e-01
   9.5166667e-01   6.6376030e-01  -5.6140564e-01   3.4898188e-01   5.7657876e-01  -3.3380876e-01  -2.3063151e+00
   9.5333333e-01   6.4483320e-01  -7.1313689e-01   3.4898188e-01   3.4898188e-01  -7.8900252e-01  -8.6486815e-01
   9.5500000e-01   6.2493840e-01   9.5590690e-01  -9.4073377e-01  -2.5794313e-01  -3.3380876e-01   1.7904288e+00
   9.5666667e-01   6.0412118e-01   5.7657876e-01  -6.3727127e-01   7.2831002e-01  -4.8554001e-01   1.9725063e-01
   9.5833333e-01   5.8243762e-01  -6.3727127e-01  -2.5794313e-01  -1.8207750e-01   7.2831002e-01  -1.1683307e+00
   9.6000000e-01   5.5982748e-01   1.2138500e-01   1.3352350e+00   2.7311626e-01   1.3352350e+00   1.9725063e-01
   9.6166667e-01   5.3645939e-01   9.5590690e-01   1.2138500e-01   4.5519376e-02   3.4898188e-01   5.0071314e-01
   9.6333333e-01   5.1244187e-01  -1.0165994e+00   6.5244439e-01   1.9725063e-01  -7.8900252e-01   7.2831002e-01
   9.6500000e-01   4.8787243e-01  -1.0924650e+00   8.0417564e-01  -3.3380876e-01  -7.8900252e-01   1.2138500e-01
   9.6666667e-01   4.6285652e-01   1.9725063e-01   5.0071314e-01  -7.1313689e-01  -7.8900252e-01  -2.5794313e-01
   9.6833333e-01   4.3750636e-01  -1.8207750e-01  -8.6486815e-01  -1.8207750e-01  -4.8554001e-01   2.7311626e-01
   9.7000000e-01   4.1193975e-01  -7.1313689e-01  -2.6097776e+00  -1.4717932e+00   1.2138500e-01   2.7311626e-01
   9.7166667e-01   3.8627876e-01   4.2484751e-01   2.7311626e-01   4.2484751e-01   1.6386975e+00   5.0071314e-01
   9.7333333e-01   3.6064822e-01  -1.1683307e+00  -3.3380876e-01  -3.0346251e-02   1.7904288e+00  -1.0621188e-01
   9.7500000e-01   3.3517441e-01   4.5519376e-02  -1.0621188e-01   1.2138500e-01   1.0317725e+00  -8.6486815e-01
   9.7666667e-01   3.0998343e-01  -1.2441963e+00   2.3214882e+00   5.7657876e-01  -2.9132401e+00  -1.6235244e+00
   9.7833333e-01   2.8519977e-01  -1.9269869e+00   1.2593694e+00   9.5590690e-01  -2.6856432e+00  -1.3200619e+00
   9.8000000e-01   2.6094484e-01  -1.8207750e-01   4.5519376e-02   6.5244439e-01   7.2831002e-01  -3.3380876e-01
   9.8166667e-01   2.3733544e-01   1.7904288e+00   1.2138500e-01   3.4898188e-01   1.3352350e+00  -1.8207750e-01
   9.8333333e-01   2.1448242e-01   1.7904288e+00  -1.8511213e+00  -8.6486815e-01   1.9725063e-01   2.7311626e-01
   9.8500000e-01   1.9248933e-01   1.7145632e+00  -1.4717932e+00  -6.3727127e-01  -1.7752557e+00   7.2831002e-01
   9.8666667e-01   1.7145120e-01   8.0417564e-01  -1.8207750e-01   4.5519376e-02  -1.8207750e-01   1.7904288e+00
   9.8833333e-01   1.5145343e-01   3.4898188e-01   2.5490851e+00  -1.0621188e-01   2.1697569e+00   1.7904288e+00
   9.9000000e-01   1.3257081e-01   9.5590690e-01   5.0071314e-01  -1.8207750e-01   7.2831002e-01   8.8004127e-01
   9.9166667e-01   1.1486674e-01   1.9725063e-01  -1.8207750e-01   1.9725063e-01  -7.8900252e-01  -7.8900252e-01
   9.9333333e-01   9.8392464e-02  -8.6486815e-01   4.2484751e-01  -1.0621188e-01  -4.0967438e-01  -1.0924650e+00
   9.9500000e-01   8.3113491e-02  -4.0967438e-01  -4.0967438e-01  -2.5794313e-01   1.8662944e+00   3.4898188e-01
   9.9666667e-01   6.9018862e-02  -3.0346251e-02  -6.3727127e-01   3.4898188e-01   4.3698601e+00   3.4898188e-01
   9.9833333e-01   5.6216772e-02   4.5519376e-02  -4.0967438e-01  -1.8207750e-01   1.6386975e+00  -1.0621188e-01
   1.0000000e+00   4.4711105e-02   2.7311626e-01   3.4898188e-01   6.5244439e-01  -4.9616120e+00  -1.6235244e+00
   1.0016667e+00   3.4493728e-02  -1.4717932e+00  -2.5794313e-01   1.0317725e+00  -5.8719995e+00  -3.4442995e+00
   1.0033333e+00   2.5544844e-02   1.2138500e-01  -3.0649713e+00   7.2831002e-01  -1.8207750e-01  -2.5339119e+00
   1.0050000e+00   1.7833476e-02  -4.0967438e-01   6.5244439e-01  -1.8207750e-01   2.0180257e+00  -3.0346251e-02
   1.0066667e+00   1.1318100e-02  -2.2304494e+00   2.8525476e+00  -7.8900252e-01  -6.3727127e-01   5.7657876e-01
   1.0083333e+00   5.9473968e-03  -1.1683307e+00   6.5244439e-01  -4.8554001e-01  -1.1683307e+00   7.2831002e-01
   1.0100000e+00   1.6611276e-03   7.2831002e-01  -1.2441963e+00   2.7311626e-01   5.7657876e-01   1.4869663e+00
   1.0116667e+00  -1.6089025e-03   1.4869663e+00   5.0071314e-01   5.7657876e-01   1.5628319e+00   1.4869663e+00
   1.0133333e+00  -3.9377881e-03   1.2593694e+00  -4.8554001e-01   4.2484751e-01   1.4869663e+00   4.5519376e-02
   1.0150000e+00  -5.4064034e-03  -7.1313689e-01   1.2138500e-01  -4.8554001e-01   2.3214882e+00  -9.4073377e-01
   1.0166667e+00  -6.1002311e-03   6.5244439e-01   1.7145632e+00  -1.0165994e+00   3.4594726e+00   1.6386975e+00
   1.0183333e+00  -6.1081583e-03   5.7657876e-01   8.0417564e-01  -8.6486815e-01   9.5590690e-01   4.8250539e+00
   1.0200000e+00  -5.5212576e-03  -7.1313689e-01  -5.6140564e-01  -3.3380876e-01  -3.8994932e+00   2.6249507e+00
   1.0216667e+00  -4.4315714e-03  -1.0621188e-01  -1.0165994e+00   7.2831002e-01  -4.0512245e+00  -3.1408369e+00
   1.0233333e+00  -2.9309149e-03  -1.3200619e+00   1.9725063e-01   3.4898188e-01  -1.0924650e+00  -3.1408369e+00
   1.0250000e+00  -1.1097169e-03  -1.2441963e+00  -3.3380876e-01   6.5244439e-01   2.3214882e+00  -1.2441963e+00
   1.0266667e+00   9.4408889e-04   1.9421600e+00  -1.2441963e+00   8.0417564e-01   5.1285164e+00   8.0417564e-01
   1.0283333e+00   3.1461057e-03   2.3973538e+00  -3.3380876e-01  -1.0621188e-01  -1.0621188e-01   4.5519376e-02
   1.0300000e+00   5.4164352e-03  -3.3380876e-01   2.7311626e-01  -4.0967438e-01  -5.4926714e+00  -2.3821807e+00
   1.0316667e+00   1.0323656e-02   5.7657876e-01  -2.2304494e+00  -3.0346251e-02  -2.3821807e+00  -2.3821807e+00
   1.0333333e+00   9.6997771e-03   1.8662944e+00   6.5244439e-01  -2.5794313e-01   8.0417564e-01  -3.0346251e-02
   1.0350000e+00   9.0065446e-03   1.4869663e+00   1.7145632e+00  -3.3380876e-01   1.7145632e+00   8.0417564e-01
   1.0366667e+00   8.2698988e-03   4.3698601e+00   7.2831002e-01   7.2831002e-01   3.9146663e+00   1.1835038e+00
   1.0383333e+00   7.5173001e-03   3.0042788e+00   9.5590690e-01   4.5519376e-02   3.8388007e+00   6.5244439e-01
   1.0400000e+00   6.7772489e-03   2.2456226e+00   1.5628319e+00  -1.0165994e+00   1.0317725e+00   4.5519376e-02
   1.0416667e+00   5.9268893e-03  -4.0967438e-01   4.2484751e-01  -8.6486815e-01  -3.3684338e+00   5.0071314e-01
   1.0433333e+00   5.0978874e-03  -3.1408369e+00  -1.3959275e+00  -2.5794313e-01  -3.5960307e+00   1.9421600e+00
   1.0450000e+00   4.3841212e-03  -4.2788214e+00  -2.1545838e+00  -1.8207750e-01  -8.6486815e-01   1.7145632e+00
   1.0466667e+00   3.8157969e-03  -1.9269869e+00   8.0417564e-01   3.4898188e-01   4.5519376e-02  -2.5794313e-01
   1.0483333e+00   3.4214072e-03  -2.1545838e+00   1.0317725e+00   4.5519376e-02  -1.0621188e-01  -1.8511213e+00
   1.0500000e+00   3.2273678e-03  -1.1683307e+00  -1.8207750e-01   1.0317725e+00   1.1076382e+00  -3.3380876e-01
   1.0516667e+00   3.2576985e-03  -1.6235244e+00  -1.2441963e+00   9.5590690e-01  -1.0621188e-01   1.9725063e-01
   1.0533333e+00   3.5337557e-03  -2.9132401e+00  -9.4073377e-01   4.5519376e-02  -3.0346251e-02   8.8004127e-01
   1.0550000e+00   4.0740162e-03   4.5519376e-02   1.7904288e+00   6.5244439e-01  -1.0621188e-01  -2.0787182e+00
   1.0566667e+00   4.8939152e-03   6.5244439e-01   1.1835038e+00   1.4111007e+00  -1.7752557e+00  -1.5476588e+00
   1.0583333e+00   6.0057372e-03  -7.1313689e-01   5.0071314e-01   7.2831002e-01  -8.6486815e-01  -5.6140564e-01
   1.0600000e+00   7.4185592e-03   8.8004127e-01   5.0071314e-01   3.4898188e-01   1.8662944e+00   1.9725063e-01
   1.0616667e+00   9.1382462e-03   4.2484751e-01   6.5244439e-01  -3.0346251e-02   2.4732194e+00   4.2484751e-01
   1.0633333e+00   1.1167495e-02  -1.6993900e+00  -4.0967438e-01  -1.3200619e+00  -4.8554001e-01   1.1076382e+00
   1.0650000e+00   1.3505928e-02  -1.4717932e+00  -1.6993900e+00  -8.6486815e-01  -1.9269869e+00   8.0417564e-01
   1.0666667e+00   1.6150221e-02  -2.5339119e+00  -2.5339119e+00  -1.6993900e+00  -1.1683307e+00   7.2831002e-01
   1.0683333e+00   1.9094287e-02  -2.4580463e+00  -8.6486815e-01  -1.4717932e+00   1.1076382e+00   4.5519376e-02
   1.0700000e+00   2.2329478e-02  -3.3380876e-01   4.2484751e-01   1.9725063e-01   1.2593694e+00   5.0071314e-01
   1.0716667e+00   2.5844832e-02   8.8004127e-01  -3.3380876e-01   4.5519376e-02   1.0317725e+00   8.0417564e-01
   1.0733333e+00   2.9627337e-02   1.3352350e+00  -2.5794313e-01   5.7657876e-01   1.1835038e+00   5.0071314e-01
   1.0750000e+00   3.3662228e-02   1.2593694e+00   7.2831002e-01   2.7311626e-01   1.4111007e+00  -3.0346251e-02
   1.0766667e+00   3.7880108e-02   5.0071314e-01  -7.8900252e-01  -1.8207750e-01  -1.3200619e+00  -3.3380876e-01
   1.0783333e+00   4.2196305e-02   1.1835038e+00  -1.3200619e+00   6.5244439e-01  -2.0028525e+00  -7.1313689e-01
   1.0800000e+00   4.6734210e-02   2.7008163e+00   4.2484751e-01   8.0417564e-01   5.7657876e-01  -1.9269869e+00
   1.0816667e+00   5.1476810e-02   2.1697569e+00   1.5628319e+00   5.7657876e-01   1.9725063e-01  -3.2167026e+00
   1.0833333e+00   5.6406253e-02   7.2831002e-01   1.0317725e+00   4.2484751e-01   6.5244439e-01   1.1835038e+00
   1.0850000e+00   6.1504226e-02  -1.0924650e+00   4.5519376e-02  -3.0346251e-02   5.7657876e-01   1.4869663e+00
   1.0866667e+00   6.6752330e-02   4.5519376e-02   1.2138500e-01   4.5519376e-02   8.8004127e-01   2.0180257e+00
   1.0883333e+00   7.2132463e-02  -7.1313689e-01  -1.5476588e+00   3.4898188e-01  -3.0346251e-02   8.0417564e-01
   1.0900000e+00   7.7627182e-02  -6.3727127e-01  -1.4717932e+00  -1.8207750e-01  -4.8554001e-01   5.7657876e-01
   1.0916667e+00   8.3220057e-02  -5.6140564e-01   4.2484751e-01   1.2138500e-01  -4.0967438e-01   4.2484751e-01
   1.0933333e+00   8.8896002e-02  -2.5794313e-01  -1.8207750e-01  -8.6486815e-01  -1.8511213e+00  -9.4073377e-01
   1.0950000e+00   9.4641576e-02   9.5590690e-01   6.5244439e-01   2.7311626e-01  -6.3727127e-01  -1.8207750e-01
   1.0966667e+00   1.0044525e-01   1.7145632e+00   1.7904288e+00   1.9725063e-01   5.7657876e-01  -4.0967438e-01
   1.0983333e+00   1.0629763e-01   5.0071314e-01   8.0417564e-01   1.9725063e-01   8.8004127e-01  -2.9132401e+00
   1.1000000e+00   1.1219166e-01   2.7311626e-01  -1.0621188e-01   7.2831002e-01   2.0938913e+00  -5.6140564e-01
   1.1016667e+00   1.1812275e-01   7.2831002e-01  -1.6235244e+00   3.4898188e-01   1.1835038e+00   3.4898188e-01
   1.1033333e+00   1.2408889e-01   1.0317725e+00  -7.8900252e-01  -1.0621188e-01  -7.8900252e-01   2.2456226e+00
   1.1050000e+00   1.3009064e-01  -7.1313689e-01  -4.0967438e-01  -1.0165994e+00  -2.2304494e+00   1.2138500e-01
   1.1066667e+00   1.3613126e-01  -1.6235244e+00  -3.3380876e-01  -1.0621188e-01  -7.1313689e-01   1.9725063e-01
   1.1083333e+00   1.4221649e-01  -4.0967438e-01   1.4111007e+00   1.2593694e+00   3.4898188e-01   5.0071314e-01
   1.1100000e+00   1.4835458e-01   2.7311626e-01   1.3352350e+00   8.0417564e-01   4.5519376e-02  -3.3380876e-01
   1.1116667e+00   1.5455610e-01   8.0417564e-01   8.8004127e-01   1.9725063e-01   1.6386975e+00  -5.6140564e-01
   1.1133333e+00   1.6069542e-01   1.7145632e+00   1.7145632e+00   1.2138500e-01   1.0317725e+00  -1.4717932e+00
   1.1150000e+00   1.6692346e-01  -9.4073377e-01   4.2484751e-01   1.2138500e-01   5.0071314e-01   1.1076382e+00
   1.1166667e+00   1.7328254e-01  -5.6140564e-01  -1.7752557e+00  -6.3727127e-01  -3.0346251e-02   1.2138500e-01
   1.1183333e+00   1.7979098e-01   3.4898188e-01  -1.0924650e+00  -3.3380876e-01   4.5519376e-02  -1.6993900e+00
   1.1200000e+00   1.8646737e-01   3.4898188e-01   3.4898188e-01   3.4898188e-01  -4.8554001e-01   2.3214882e+00
   1.1216667e+00   1.9333033e-01   1.9725063e-01   6.5244439e-01  -3.3380876e-01  -1.6235244e+00   1.8662944e+00
   1.1233333e+00   2.0039825e-01  -1.1683307e+00   9.5590690e-01   4.5519376e-02  -1.0621188e-01   4.2484751e-01
   1.1250000e+00   2.0768899e-01  -7.8900252e-01   5.7657876e-01  -3.3380876e-01   1.9725063e-01   2.5490851e+00
   1.1266667e+00   2.1521972e-01  -1.8207750e-01  -1.3200619e+00   5.7657876e-01  -2.5794313e-01  -6.3727127e-01
   1.1283333e+00   2.2300658e-01  -8.6486815e-01  -6.3727127e-01  -2.5794313e-01  -1.8511213e+00  -3.0649713e+00
   1.1300000e+00   2.3106450e-01   1.2138500e-01   8.0417564e-01   3.4898188e-01  -5.6140564e-01  -4.0967438e-01
   1.1316667e+00   2.3940696e-01  -2.5794313e-01   3.4898188e-01   1.9725063e-01   5.0071314e-01   1.2138500e-01
   1.1333333e+00   2.4804578e-01  -4.8554001e-01  -1.1683307e+00   1.0317725e+00   1.2138500e-01  -1.5476588e+00
   1.1350000e+00   2.5699091e-01  -2.5794313e-01  -2.0787182e+00   1.1835038e+00   1.4869663e+00  -6.3727127e-01
   1.1366667e+00   2.6625033e-01   4.2484751e-01  -7.8900252e-01   2.7311626e-01   4.5519376e-02   1.1076382e+00
   1.1383333e+00   2.7582977e-01  -3.3380876e-01   1.2138500e-01  -9.4073377e-01  -1.0924650e+00  -2.5339119e+00
   1.1400000e+00   2.8573265e-01   4.5519376e-02  -1.8207750e-01  -3.0346251e-02   5.7657876e-01   2.4732194e+00
   1.1416667e+00   2.9595994e-01  -9.4073377e-01   1.9421600e+00  -7.1313689e-01   2.7311626e-01   1.2138500e-01
   1.1433333e+00   3.0651008e-01   1.4111007e+00   2.3973538e+00  -2.5794313e-01   2.5490851e+00   1.5628319e+00
   1.1450000e+00   3.1737885e-01  -8.6486815e-01   3.4898188e-01  -1.0621188e-01   3.4898188e-01   1.7145632e+00
   1.1466667e+00   3.2855939e-01   1.7145632e+00  -3.0346251e-02   1.0317725e+00   1.1835038e+00  -7.8900252e-01
   1.1483333e+00   3.3997354e-01   8.8004127e-01  -9.4073377e-01   1.9725063e-01  -2.6856432e+00  -4.0512245e+00
   1.1500000e+00   3.5160182e-01  -1.0165994e+00   2.7311626e-01  -1.8207750e-01  -2.4580463e+00   5.7657876e-01
   1.1516667e+00   3.6352840e-01  -6.3727127e-01  -1.0621188e-01   1.9725063e-01  -4.8554001e-01   1.8662944e+00
   1.1533333e+00   3.7573676e-01  -1.3959275e+00  -3.0649713e+00  -2.5794313e-01   8.0417564e-01   2.6249507e+00
   1.1550000e+00   3.8820711e-01   3.4898188e-01  -1.5476588e+00  -2.5794313e-01   1.1835038e+00   1.7904288e+00
   1.1566667e+00   4.0091656e-01   2.1697569e+00   1.0317725e+00  -3.3380876e-01   9.5590690e-01   1.9725063e-01
   1.1583333e+00   4.1383937e-01   5.0071314e-01   3.4898188e-01  -7.1313689e-01  -1.8207750e-01  -1.1683307e+00
   1.1600000e+00   4.2694724e-01   5.7657876e-01   4.2484751e-01   2.7311626e-01  -8.6486815e-01  -5.2650745e+00
   1.1616667e+00   4.4020958e-01   1.3352350e+00   2.1697569e+00   1.4111007e+00   9.5590690e-01   6.5244439e-01
   1.1633333e+00   4.5359392e-01   1.0317725e+00   2.7008163e+00   8.8004127e-01  -1.1683307e+00  -1.6993900e+00
   1.1650000e+00   4.6706623e-01   8.0417564e-01  -3.0346251e-02   1.9725063e-01  -1.0621188e-01  -2.5794313e-01
   1.1666667e+00   4.8059133e-01  -1.9269869e+00  -2.7615088e+00  -5.6140564e-01   1.2138500e-01  -7.8900252e-01
   1.1683333e+00   4.9413330e-01  -1.0924650e+00  -8.6486815e-01  -1.8207750e-01   1.1835038e+00   1.9421600e+00
   1.1700000e+00   5.0765594e-01  -1.1683307e+00  -4.0967438e-01  -4.0967438e-01  -5.6140564e-01   1.2138500e-01
   1.1716667e+00   5.2112316e-01   1.9725063e-01   6.5244439e-01   1.2138500e-01   8.0417564e-01   1.4869663e+00
   1.1733333e+00   5.3449937e-01   1.7145632e+00   6.5244439e-01   4.2484751e-01  -4.0967438e-01   5.0071314e-01
   1.1750000e+00   5.4774996e-01  -7.1313689e-01  -2.2304494e+00  -1.0165994e+00  -7.1313689e-01  -1.0621188e-01
   1.1766667e+00   5.6084166e-01   3.4898188e-01  -2.1545838e+00   4.2484751e-01   8.0417564e-01  -1.5476588e+00
   1.1783333e+00   5.7374293e-01  -8.6486815e-01  -4.8554001e-01   1.2138500e-01  -9.4073377e-01  -1.6235244e+00
   1.1800000e+00   5.8642428e-01   4.5519376e-02   8.8004127e-01  -1.8207750e-01  -5.6140564e-01   2.3214882e+00
   1.1816667e+00   5.9885864e-01  -5.6140564e-01  -3.0346251e-02  -7.8900252e-01   1.1076382e+00   1.4111007e+00
   1.1833333e+00   6.1102163e-01   1.2138500e-01   1.9725063e-01   1.0317725e+00   1.3352350e+00   1.1835038e+00
   1.1850000e+00   6.4531818e-01  -5.6140564e-01   2.0938913e+00   8.0417564e-01   7.2831002e-01  -1.0621188e-01
   1.1866667e+00   6.5613307e-01  -4.8554001e-01   1.2593694e+00  -1.0621188e-01  -4.0967438e-01  -5.6140564e-01
   1.1883333e+00   6.6662342e-01  -1.0924650e+00  -2.2304494e+00  -6.3727127e-01  -7.1313689e-01  -7.8900252e-01
   1.1900000e+00   6.7678404e-01   8.8004127e-01  -7.1313689e-01  -1.8207750e-01  -1.8511213e+00  -7.1313689e-01
   1.1916667e+00   6.8661279e-01  -7.8900252e-01   2.4732194e+00   5.0071314e-01  -3.0346251e-02   1.1076382e+00
   1.1933333e+00   6.9611052e-01  -6.3727127e-01   1.9421600e+00   8.0417564e-01   8.0417564e-01   4.5519376e-02
   1.1950000e+00   7.0528112e-01   4.2484751e-01   7.2831002e-01  -3.0346251e-02   5.7657876e-01  -7.1313689e-01
   1.1966667e+00   7.1413137e-01   1.2138500e-01  -2.5794313e-01   2.7311626e-01   8.0417564e-01  -4.8554001e-01
   1.1983333e+00   7.2267090e-01   8.0417564e-01   1.4111007e+00  -2.5794313e-01  -7.1313689e-01  -1.0621188e-01
   1.2000000e+00   7.3091202e-01   9.5590690e-01   1.3352350e+00  -4.8554001e-01  -6.3727127e-01   8.0417564e-01
   1.2016667e+00   7.3886951e-01  -1.0621188e-01   2.7311626e-01   1.2138500e-01   5.0071314e-01  -2.3063151e+00
   1.2033333e+00   7.4656044e-01  -3.0346251e-02  -1.3959275e+00   9.5590690e-01   1.7145632e+00   1.6386975e+00
   1.2050000e+00   7.5400382e-01   1.9725063e-01  -3.6718963e+00   1.9725063e-01   2.7311626e-01   1.7145632e+00
   1.2066667e+00   7.6122037e-01   5.0071314e-01  -3.0346251e-02   4.5519376e-02  -4.0967438e-01  -1.8511213e+00
   1.2083333e+00   7.6823214e-01   7.2831002e-01  -1.7752557e+00  -3.0346251e-02   4.2484751e-01  -7.1313689e-01
   1.2100000e+00   7.7506211e-01   1.1835038e+00  -2.0787182e+00  -2.0787182e+00  -3.0346251e-02   1.6386975e+00
   1.2116667e+00   7.8173387e-01   9.5590690e-01  -1.0924650e+00  -3.0346251e-02   1.2138500e-01   8.0417564e-01
   1.2133333e+00   7.8827117e-01   1.9725063e-01   2.7311626e-01   8.0417564e-01  -5.6140564e-01  -1.0165994e+00
   1.2150000e+00   7.9469752e-01  -4.0967438e-01   1.9421600e+00  -1.8207750e-01  -1.0924650e+00  -1.0924650e+00
   1.2166667e+00   8.0097694e-01  -1.0621188e-01   1.7145632e+00  -3.0346251e-02   5.0071314e-01  -3.0346251e-02
   1.2183333e+00   8.0715579e-01   4.2484751e-01   2.8525476e+00   1.1076382e+00   8.0417564e-01  -4.0967438e-01
   1.2200000e+00   8.1330199e-01  -3.3380876e-01   9.5590690e-01   1.9725063e-01  -5.6140564e-01   3.4898188e-01
   1.2216667e+00   8.1943449e-01  -1.0924650e+00   1.2138500e-01  -3.3380876e-01  -1.0924650e+00   8.8004127e-01
   1.2233333e+00   8.2556952e-01  -4.8554001e-01   5.7657876e-01   5.7657876e-01  -1.0621188e-01   8.0417564e-01
   1.2250000e+00   8.3172031e-01  -7.8900252e-01  -2.5794313e-01   1.9725063e-01  -4.8554001e-01  -3.0346251e-02
   1.2266667e+00   8.3789677e-01   9.5590690e-01  -8.6486815e-01   3.4898188e-01   6.5244439e-01  -4.0967438e-01
   1.2283333e+00   8.4410536e-01  -1.4717932e+00  -4.0967438e-01  -4.8554001e-01   6.5244439e-01  -7.1313689e-01
   1.2300000e+00   8.5034890e-01  -2.9132401e+00  -7.8900252e-01  -3.0346251e-02   5.7657876e-01  -8.6486815e-01
   1.2316667e+00   8.5662650e-01  -7.1313689e-01  -2.3821807e+00  -1.8207750e-01  -2.5794313e-01  -1.7752557e+00
   1.2333333e+00   8.6293353e-01   6.5244439e-01   8.0417564e-01  -1.0621188e-01   4.5519376e-02   1.9725063e-01
   1.2350000e+00   8.6926167e-01   7.2831002e-01   1.1835038e+00  -1.8207750e-01  -4.0967438e-01   8.0417564e-01
   1.2366667e+00   8.7559899e-01  -5.6140564e-01  -3.0346251e-02  -1.8207750e-01  -1.0924650e+00  -3.0346251e-02
   1.2383333e+00   8.8193012e-01   3.4898188e-01  -1.8207750e-01  -7.1313689e-01  -7.1313689e-01   5.7657876e-01
   1.2400000e+00   8.8823648e-01   2.7311626e-01   8.0417564e-01  -1.0621188e-01   2.7311626e-01   6.5244439e-01
   1.2416667e+00   8.9449660e-01   5.0071314e-01   4.5519376e-02  -4.0967438e-01  -5.6140564e-01   4.2484751e-01
   1.2433333e+00   9.0068638e-01   1.6386975e+00  -6.3727127e-01  -6.3727127e-01  -3.0346251e-02  -4.0967438e-01
   1.2450000e+00   9.0677956e-01   1.0317725e+00   3.4898188e-01   2.7311626e-01   5.7657876e-01   9.5590690e-01
   1.2466667e+00   9.1274814e-01   4.5519376e-02  -7.1313689e-01   1.9725063e-01   5.7657876e-01   3.4898188e-01
   1.2483333e+00   9.1856280e-01   7.2831002e-01  -2.1545838e+00  -2.5794313e-01   1.2138500e-01  -3.3380876e-01
   1.2500000e+00   9.2419354e-01  -7.8900252e-01  -1.4717932e+00   4.2484751e-01  -3.3380876e-01   1.2138500e-01
   1.2516667e+00   9.2960708e-01  -5.6140564e-01   5.0071314e-01   8.8004127e-01   5.7657876e-01   3.4898188e-01
   1.2533333e+00   9.3475927e-01  -9.4073377e-01  -2.5794313e-01  -2.5794313e-01   1.9725063e-01   4.5519376e-02
   1.2550000e+00   9.3963993e-01  -1.6993900e+00   3.4898188e-01   2.7311626e-01  -2.5794313e-01  -4.0967438e-01
   1.2566667e+00   9.4422182e-01   2.7311626e-01   3.6112038e+00   5.0071314e-01  -2.5794313e-01  -1.8207750e-01
   1.2583333e+00   9.4847971e-01  -1.8207750e-01   2.2456226e+00   4.2484751e-01  -4.8554001e-01  -7.8900252e-01
   1.2600000e+00   9.5239088e-01   1.2138500e-01  -1.0165994e+00   4.5519376e-02  -7.8900252e-01  -6.3727127e-01
   1.2616667e+00   9.5593572e-01   1.0317725e+00  -1.2441963e+00   7.2831002e-01   1.9725063e-01  -1.8207750e-01
   1.2633333e+00   9.5909813e-01   1.2593694e+00  -3.0346251e-02   1.2138500e-01   1.2138500e-01  -7.8900252e-01
   1.2650000e+00   9.6186603e-01  -1.8207750e-01   5.0071314e-01  -5.6140564e-01  -2.5794313e-01   1.9725063e-01
   1.2666667e+00   9.6423166e-01  -7.1313689e-01   6.5244439e-01  -4.0967438e-01  -7.8900252e-01   4.2484751e-01
   1.2683333e+00   9.6619196e-01  -5.6140564e-01   1.2593694e+00  -3.0346251e-02   8.0417564e-01   1.4869663e+00
   1.2700000e+00   9.6774877e-01   2.7311626e-01   5.0071314e-01  -1.8207750e-01   8.0417564e-01   1.0317725e+00
   1.2716667e+00   9.6890903e-01  -3.3380876e-01  -1.0165994e+00  -3.0346251e-02   8.0417564e-01   3.4898188e-01
   1.2733333e+00   9.6968480e-01  -1.8207750e-01  -1.6993900e+00  -2.5794313e-01  -3.3380876e-01  -6.3727127e-01
   1.2750000e+00   9.7009330e-01   2.8525476e+00  -1.2441963e+00   5.7657876e-01  -4.8554001e-01  -4.8554001e-01
   1.2766667e+00   9.7015680e-01   8.0417564e-01  -1.6993900e+00  -3.0346251e-02  -3.0346251e-02  -3.1408369e+00
   1.2783333e+00   9.6990238e-01   1.2138500e-01   8.0417564e-01  -3.0346251e-02   5.0071314e-01   5.0071314e-01
   1.2800000e+00   9.6936170e-01   5.7657876e-01   1.4111007e+00  -1.8207750e-01   2.7311626e-01  -1.8207750e-01
   1.2816667e+00   9.6857058e-01   4.2484751e-01   9.5590690e-01  -1.0621188e-01   4.5519376e-02   8.8004127e-01
   1.2833333e+00   9.6756854e-01   3.4898188e-01   1.8662944e+00   3.4898188e-01   3.4898188e-01   1.3352350e+00
   1.2850000e+00   9.6639819e-01   1.1076382e+00   1.1835038e+00  -3.0346251e-02  -1.0621188e-01   2.7311626e-01
   1.2866667e+00   9.6510468e-01  -4.0967438e-01   5.0071314e-01  -5.6140564e-01  -4.0967438e-01  -6.3727127e-01
   1.2883333e+00   9.6372985e-01  -2.3063151e+00  -4.0967438e-01  -2.5794313e-01  -2.1545838e+00  -1.6235244e+00
   1.2900000e+00   9.6232423e-01  -7.8900252e-01  -2.1545838e+00   1.2138500e-01  -1.8207750e-01  -5.6140564e-01
   1.2916667e+00   9.6093806e-01   2.7311626e-01  -1.3200619e+00   1.2138500e-01   1.4869663e+00   1.1076382e+00
   1.2933333e+00   9.5961898e-01   1.3352350e+00  -4.0967438e-01   1.2138500e-01   5.0071314e-01   1.1076382e+00
   1.2950000e+00   9.5841315e-01   7.2831002e-01  -1.0924650e+00  -3.0346251e-02   1.2138500e-01  -1.8207750e-01
   1.2966667e+00   9.5736430e-01   9.5590690e-01  -1.0165994e+00  -3.3380876e-01   1.4111007e+00   8.0417564e-01
   1.2983333e+00   9.5651285e-01   1.2138500e-01   1.2593694e+00   5.0071314e-01   1.2593694e+00  -2.5794313e-01
   1.3000000e+00   9.5589506e-01  -6.3727127e-01   1.4869663e+00   1.2138500e-01   1.9725063e-01  -6.3727127e-01
   1.3016667e+00   9.5554217e-01  -4.0967438e-01   5.0071314e-01   1.9725063e-01  -4.8554001e-01   1.9725063e-01
   1.3033333e+00   9.5547957e-01  -2.5794313e-01  -1.0165994e+00   3.4898188e-01  -7.1313689e-01  -4.0967438e-01
   1.3050000e+00   6.9542790e-02  -7.8900252e-01   1.2593694e+00  -3.0346251e-02  -3.3380876e-01  -6.3727127e-01
   1.3066667e+00   7.2184388e-02   1.2138500e-01   1.9725063e-01  -1.8207750e-01  -3.3380876e-01   1.1076382e+00
   1.3083333e+00   7.5778899e-02  -3.0346251e-02  -1.3200619e+00  -4.0967438e-01  -5.6140564e-01   1.1076382e+00
   1.3100000e+00   8.0403090e-02  -3.3380876e-01  -1.0165994e+00  -1.8207750e-01  -4.8554001e-01  -1.0924650e+00
   1.3116667e+00   8.6126031e-02  -7.1313689e-01  -9.4073377e-01   1.9725063e-01   4.5519376e-02  -1.7752557e+00
   1.3133333e+00   9.3007863e-02   8.0417564e-01   1.9725063e-01   2.7311626e-01   3.4898188e-01  -3.0346251e-02
   1.3150000e+00   1.0109868e-01  -7.1313689e-01  -1.0165994e+00  -4.0967438e-01   1.2138500e-01   8.0417564e-01
   1.3166667e+00   1.1043754e-01   4.5519376e-02  -3.0346251e-02   4.2484751e-01   1.2138500e-01   1.1835038e+00
   1.3183333e+00   1.2105160e-01  -2.5794313e-01   1.5628319e+00   2.7311626e-01  -1.0621188e-01  -1.8207750e-01
   1.3200000e+00   1.3295546e-01  -1.8207750e-01   8.0417564e-01  -1.0621188e-01  -1.8207750e-01  -5.6140564e-01
   1.3216667e+00   1.4615063e-01   1.0317725e+00   4.5519376e-02   6.5244439e-01   4.2484751e-01  -7.8900252e-01
   1.3233333e+00   1.6062524e-01  -2.5794313e-01  -7.8900252e-01  -1.8207750e-01   1.2138500e-01   1.2138500e-01
   1.3250000e+00   1.7621339e-01  -7.1313689e-01  -7.1313689e-01  -9.4073377e-01  -3.0346251e-02   1.3352350e+00
   1.3266667e+00   1.9294730e-01   7.2831002e-01   1.5628319e+00  -5.6140564e-01   5.7657876e-01   1.1076382e+00
   1.3283333e+00   2.1083257e-01  -1.0621188e-01  -1.8207750e-01  -5.6140564e-01  -3.0346251e-02  -1.8207750e-01
   1.3300000e+00   2.2980921e-01  -7.8900252e-01  -1.9269869e+00   3.4898188e-01   1.9725063e-01  -8.6486815e-01
   1.3316667e+00   2.4980592e-01  -1.0924650e+00  -1.0165994e+00   5.0071314e-01  -1.0924650e+00  -1.3200619e+00
   1.3333333e+00   2.7074094e-01  -1.6235244e+00   2.0180257e+00   6.5244439e-01  -1.8207750e-01  -3.3380876e-01
   1.3350000e+00   2.9252292e-01  -1.9269869e+00  -3.0346251e-02  -1.8207750e-01   4.5519376e-02  -3.3380876e-01
   1.3366667e+00   3.1505204e-01  -4.8554001e-01   8.0417564e-01   3.4898188e-01   1.9725063e-01  -4.8554001e-01
   1.3383333e+00   3.3822122e-01   9.5590690e-01   8.0417564e-01   1.9725063e-01  -4.0967438e-01  -1.0165994e+00
   1.3400000e+00   3.6191737e-01   1.7145632e+00   5.7657876e-01   4.2484751e-01  -4.0967438e-01  -9.4073377e-01
   1.3416667e+00   3.6191737e-01   1.4869663e+00   4.2484751e-01   3.4898188e-01   4.5519376e-02  -2.5794313e-01
   1.3433333e+00   3.6191737e-01   7.2831002e-01   3.4898188e-01  -3.3380876e-01   5.7657876e-01  -1.8207750e-01
   1.3450000e+00   3.6191737e-01  -7.1313689e-01  -2.1545838e+00  -2.5794313e-01   6.5244439e-01   1.1835038e+00
   1.3466667e+00   3.8602281e-01   3.4898188e-01  -2.3063151e+00   2.7311626e-01   1.0317725e+00   2.0180257e+00
   1.3483333e+00   4.1041665e-01   9.5590690e-01  -2.0787182e+00   1.9725063e-01   9.5590690e-01   1.1076382e+00
   1.3500000e+00   4.3497627e-01   8.8004127e-01   1.1835038e+00   8.0417564e-01   9.5590690e-01   8.0417564e-01
   1.3516667e+00   4.5957884e-01   1.0317725e+00   2.9284132e+00   1.2138500e-01   3.4898188e-01   1.4111007e+00
   1.3533333e+00   4.8410268e-01  -1.0165994e+00   1.9725063e-01  -4.0967438e-01  -1.0924650e+00   1.9725063e-01
   1.3550000e+00   5.0842881e-01  -2.5794313e-01   5.0071314e-01   1.9725063e-01   4.5519376e-02  -3.3380876e-01
   1.3566667e+00   5.3244224e-01   1.0317725e+00   3.4898188e-01   1.2138500e-01   4.5519376e-02  -2.5794313e-01
   1.3583333e+00   5.5603330e-01  -5.6140564e-01  -3.0346251e-02  -4.0967438e-01  -3.0346251e-02   1.2138500e-01
   1.3600000e+00   5.7909884e-01  -6.3727127e-01   4.2484751e-01  -8.6486815e-01  -2.5794313e-01  -4.8554001e-01
   1.3616667e+00   6.0154337e-01  -1.0621188e-01  -1.0924650e+00  -2.5794313e-01  -4.8554001e-01  -1.4717932e+00
   1.3633333e+00   6.2327995e-01   6.5244439e-01  -1.0621188e-01   5.7657876e-01   1.9725063e-01  -6.3727127e-01
   1.3650000e+00   6.4418148e-01  -2.5794313e-01   1.2593694e+00   3.4898188e-01   2.7311626e-01   4.5519376e-02
   1.3666667e+00   6.6409393e-01   1.2138500e-01   6.5244439e-01  -5.6140564e-01  -6.3727127e-01  -2.5794313e-01
   1.3683333e+00   6.8308037e-01  -1.3959275e+00  -1.0621188e-01  -4.0967438e-01  -3.3380876e-01   1.9725063e-01
   1.3700000e+00   7.0109923e-01   6.5244439e-01   1.1835038e+00   5.7657876e-01   1.2593694e+00  -3.0346251e-02
   1.3716667e+00   7.1812097e-01   1.8662944e+00   4.2484751e-01   5.0071314e-01   6.5244439e-01  -1.0621188e-01
   1.3733333e+00   7.3412806e-01  -1.8207750e-01  -1.6235244e+00  -3.3380876e-01  -7.8900252e-01   4.5519376e-02
   1.3750000e+00   7.4911472e-01   8.8004127e-01  -1.0621188e-01  -1.0621188e-01   4.5519376e-02   1.2138500e-01
   1.3766667e+00   7.6308650e-01  -3.0346251e-02  -2.5794313e-01  -3.3380876e-01  -7.1313689e-01  -5.6140564e-01
   1.3783333e+00   7.7605982e-01  -1.8511213e+00  -9.4073377e-01   1.2138500e-01  -5.6140564e-01   5.7657876e-01
   1.3800000e+00   7.8806113e-01  -1.0621188e-01  -1.3200619e+00   1.1076382e+00   4.5519376e-02   4.2484751e-01
   1.3816667e+00   7.9912611e-01  -3.3380876e-01  -1.0165994e+00   7.2831002e-01  -6.3727127e-01  -3.3380876e-01
   1.3833333e+00   8.0929870e-01   1.0317725e+00  -3.0346251e-02  -3.0346251e-02  -1.0621188e-01  -4.0967438e-01
   1.3850000e+00   8.1862995e-01   5.0071314e-01   3.4898188e-01   8.0417564e-01  -3.0346251e-02   1.2138500e-01
   1.3866667e+00   8.2717691e-01  -4.0967438e-01   1.2593694e+00   4.5519376e-02   9.5590690e-01   1.2593694e+00
   1.3883333e+00   8.3500137e-01  -1.1683307e+00   1.1076382e+00  -1.4717932e+00  -3.0346251e-02   1.4111007e+00
   1.3900000e+00   8.4216860e-01   5.7657876e-01   9.5590690e-01  -5.6140564e-01  -1.0621188e-01   8.8004127e-01
   1.3916667e+00   8.4874609e-01   1.5628319e+00   1.5628319e+00   5.7657876e-01   1.2138500e-01  -3.3380876e-01
   1.3933333e+00   8.5480225e-01   4.5519376e-02  -6.3727127e-01   6.5244439e-01   5.7657876e-01  -1.7752557e+00
   1.3950000e+00   8.6040522e-01   8.0417564e-01   8.0417564e-01  -1.8207750e-01   1.2138500e-01  -9.4073377e-01
   1.3966667e+00   8.6562169e-01   1.6386975e+00   8.8004127e-01   1.2138500e-01   4.2484751e-01   1.2138500e-01
   1.3983333e+00   8.7051577e-01   2.2456226e+00  -3.0346251e-02  -3.0346251e-02   5.0071314e-01   4.2484751e-01
   1.4000000e+00   8.7514806e-01   3.4898188e-01   1.2593694e+00  -1.8207750e-01  -4.0967438e-01  -2.5794313e-01
   1.4016667e+00   8.7942295e-01  -9.4073377e-01  -1.0165994e+00  -5.6140564e-01  -7.8900252e-01  -6.3727127e-01
   1.4033333e+00   8.8350092e-01  -1.8207750e-01  -5.6140564e-01   1.2138500e-01  -1.8207750e-01   4.5519376e-02
   1.4050000e+00   8.8745468e-01   4.5519376e-02  -4.0967438e-01   1.2138500e-01   4.5519376e-02   4.5519376e-02
   1.4066667e+00   8.9132759e-01  -7.8900252e-01   1.2138500e-01  -1.0621188e-01  -3.0346251e-02   1.2138500e-01
   1.4083333e+00   8.9515713e-01  -1.4717932e+00   1.2138500e-01   4.5519376e-02  -1.0621188e-01   4.2484751e-01
   1.4100000e+00   8.9897458e-01  -1.8511213e+00  -1.4717932e+00   1.9725063e-01   1.9725063e-01  -1.0621188e-01
   1.4116667e+00   9.0280488e-01   1.2138500e-01  -1.4717932e+00   4.2484751e-01   1.2138500e-01  -4.8554001e-01
   1.4133333e+00   9.0666663e-01  -1.1683307e+00  -1.4717932e+00   5.0071314e-01   2.7311626e-01   9.5590690e-01
   1.4150000e+00   9.1057211e-01  -9.4073377e-01   3.4898188e-01  -1.0621188e-01   6.5244439e-01   6.5244439e-01
   1.4166667e+00   9.1452751e-01   1.6386975e+00   2.1697569e+00   5.7657876e-01   7.2831002e-01  -1.8207750e-01
   1.4183333e+00   9.1853324e-01   7.2831002e-01   1.9421600e+00  -3.0346251e-02  -4.0967438e-01  -6.3727127e-01
   1.4200000e+00   9.2258430e-01   8.0417564e-01   8.8004127e-01   1.2138500e-01  -1.1683307e+00  -1.6235244e+00
   1.4216667e+00   9.2667073e-01   4.5519376e-02  -3.0346251e-02  -3.0346251e-02  -1.0621188e-01   6.5244439e-01
   1.4233333e+00   9.3077819e-01   6.5244439e-01  -9.4073377e-01   1.2138500e-01   1.9725063e-01   1.1076382e+00
   1.4250000e+00   9.3488851e-01  -4.8554001e-01  -2.0028525e+00  -6.3727127e-01   4.2484751e-01   9.5590690e-01
   1.4266667e+00   9.3898039e-01  -1.8207750e-01   4.5519376e-02  -3.3380876e-01   5.0071314e-01   7.2831002e-01
   1.4283333e+00   9.4303001e-01  -1.2441963e+00   4.5519376e-02  -3.3380876e-01  -4.0967438e-01   1.2138500e-01
   1.4300000e+00   9.4701179e-01  -1.2441963e+00  -6.3727127e-01   1.9725063e-01  -1.4717932e+00  -4.8554001e-01
   1.4316667e+00   9.5089897e-01  -2.2304494e+00  -1.8207750e-01  -1.0621188e-01   1.2138500e-01  -2.5794313e-01
   1.4333333e+00   9.5466443e-01   4.2484751e-01   1.1835038e+00  -3.3380876e-01   8.0417564e-01   3.4898188e-01
   1.4350000e+00   9.5828126e-01   4.5519376e-02  -1.0924650e+00  -3.0346251e-02  -6.3727127e-01   2.7311626e-01
   1.4366667e+00   9.6164731e-01  -5.6140564e-01   8.0417564e-01   1.9725063e-01  -4.0967438e-01  -1.6235244e+00
   1.4383333e+00   9.6469941e-01  -5.6140564e-01   9.5590690e-01   7.2831002e-01  -1.0621188e-01  -8.6486815e-01
   1.4400000e+00   9.6751411e-01  -7.8900252e-01  -3.3380876e-01   4.5519376e-02  -1.8207750e-01  -3.3380876e-01
   1.4416667e+00   9.7007559e-01   5.7657876e-01  -2.5794313e-01   1.9725063e-01   5.0071314e-01   4.5519376e-02
   1.4433333e+00   9.7237167e-01   1.9725063e-01   1.1076382e+00   1.2138500e-01   1.9725063e-01   1.9725063e-01
   1.4450000e+00   9.7439408e-01   2.7311626e-01   1.0317725e+00   1.2138500e-01  -1.0621188e-01   2.7311626e-01
   1.4466667e+00   9.7613865e-01   5.0071314e-01  -1.6993900e+00  -4.0967438e-01   1.9725063e-01   4.5519376e-02
   1.4483333e+00   9.7760533e-01  -1.1683307e+00  -5.3409401e+00  -3.3380876e-01   6.5244439e-01   1.0317725e+00
   1.4500000e+00   9.7879821e-01   4.2484751e-01  -4.0967438e-01   3.4898188e-01   1.2593694e+00   1.3352350e+00
   1.4516667e+00   9.7972530e-01   2.0180257e+00   4.0663976e+00   6.5244439e-01   5.7657876e-01   5.0071314e-01
   1.4533333e+00   9.8039843e-01   4.5519376e-02   1.9421600e+00  -4.0967438e-01  -1.2441963e+00  -1.8511213e+00
   1.4550000e+00   9.8083287e-01  -6.3727127e-01   8.0417564e-01  -2.5794313e-01  -1.2441963e+00  -2.1545838e+00
   1.4566667e+00   9.8104695e-01   1.9421600e+00   8.0417564e-01  -3.0346251e-02   8.0417564e-01   9.5590690e-01
   1.4583333e+00   9.8106166e-01   1.6386975e+00  -1.0924650e+00  -4.8554001e-01   5.0071314e-01  -1.0621188e-01
   1.4600000e+00   9.8090019e-01  -1.8207750e-01   1.9725063e-01   3.4898188e-01  -3.3380876e-01  -1.8207750e-01
   1.4616667e+00   9.8058732e-01   7.2831002e-01   1.1076382e+00   2.7311626e-01  -2.5794313e-01   5.7657876e-01
   1.4633333e+00   9.8014893e-01  -1.8207750e-01   2.7311626e-01   4.5519376e-02  -3.0346251e-02   5.7657876e-01
   1.4650000e+00   9.7961145e-01   8.0417564e-01  -6.3727127e-01   4.5519376e-02  -4.8554001e-01   7.2831002e-01
   1.4666667e+00   9.7900128e-01  -3.3380876e-01  -1.6235244e+00  -3.0346251e-02   7.2831002e-01  -2.5794313e-01
   1.4683333e+00   9.7834425e-01   3.4898188e-01  -8.6486815e-01   2.7311626e-01   7.2831002e-01  -1.8207750e-01
   1.4700000e+00   9.7766509e-01  -1.6235244e+00   5.0071314e-01   5.0071314e-01  -1.0165994e+00  -1.0165994e+00
   1.4716667e+00   9.7698699e-01  -1.2441963e+00  -1.2441963e+00   3.4898188e-01  -2.0028525e+00  -3.0346251e-02
   1.4733333e+00   9.7615546e-01   1.9725063e-01  -3.3380876e-01   6.5244439e-01  -1.0621188e-01  -3.3380876e-01
   1.4750000e+00   9.7534886e-01  -7.8900252e-01   5.0071314e-01   4.5519376e-02   1.2138500e-01  -1.0924650e+00
   1.4766667e+00   9.7458716e-01  -1.8207750e-01   1.1076382e+00  -3.3380876e-01   1.2138500e-01  -2.5794313e-01
   1.4783333e+00   9.7388813e-01   1.0317725e+00  -4.8554001e-01  -8.6486815e-01  -3.0346251e-02   1.0317725e+00
   1.4800000e+00   9.7326724e-01  -1.8207750e-01  -9.4073377e-01  -3.3380876e-01   1.9725063e-01   2.3973538e+00
   1.4816667e+00   9.7273738e-01   1.9725063e-01  -6.3727127e-01  -3.3380876e-01   1.9725063e-01  -3.3380876e-01
   1.4833333e+00   9.7230879e-01  -1.1683307e+00  -1.6993900e+00  -3.3380876e-01  -3.3380876e-01  -7.8900252e-01
   1.4850000e+00   9.7198900e-01  -2.5794313e-01   6.5244439e-01   5.0071314e-01  -8.6486815e-01  -4.0967438e-01
   1.4866667e+00   9.7178280e-01   2.7311626e-01   2.7008163e+00   5.7657876e-01  -3.0346251e-02  -9.4073377e-01
   1.4883333e+00   9.7169232e-01   9.5590690e-01   1.0317725e+00   1.2138500e-01   5.7657876e-01  -7.8900252e-01
   1.4900000e+00   9.7171704e-01   3.4898188e-01  -3.0346251e-02   2.7311626e-01   2.0180257e+00   1.4869663e+00
   1.4916667e+00   9.7185398e-01   5.0071314e-01   1.8662944e+00   4.5519376e-02   1.7904288e+00   1.5628319e+00
   1.4933333e+00   9.7209784e-01  -3.3380876e-01   2.0938913e+00   5.0071314e-01   1.3352350e+00   8.0417564e-01
   1.4950000e+00   9.7244124e-01  -1.6235244e+00   1.9725063e-01  -6.3727127e-01  -1.1683307e+00   3.4898188e-01
   1.4966667e+00   9.7287489e-01   8.0417564e-01   5.7657876e-01  -1.0621188e-01   1.2138500e-01   8.0417564e-01
   1.4983333e+00   9.7338788e-01   4.5519376e-02  -7.1313689e-01  -6.3727127e-01  -1.4717932e+00  -3.3380876e-01
   1.5000000e+00   9.7396798e-01   1.1835038e+00  -1.0621188e-01  -1.8207750e-01  -2.0787182e+00  -9.4073377e-01
   1.5016667e+00   9.7460187e-01   3.4898188e-01   3.4898188e-01   1.2138500e-01  -9.4073377e-01  -2.3821807e+00
   1.5033333e+00   9.7527548e-01  -1.0621188e-01   4.5519376e-02   4.2484751e-01  -1.0621188e-01  -2.2304494e+00
   1.5050000e+00   9.7597425e-01  -1.3200619e+00  -1.0924650e+00  -1.8207750e-01   4.5519376e-02  -1.5476588e+00
   1.5066667e+00   9.7668347e-01   5.7657876e-01  -4.1270901e+00   1.2138500e-01   1.5628319e+00   4.5519376e-02
   1.5083333e+00   9.7733779e-01  -1.5476588e+00  -3.2925682e+00  -1.8207750e-01   1.1076382e+00   1.7904288e+00
   1.5100000e+00   9.7792909e-01  -2.0787182e+00   1.3352350e+00  -7.1313689e-01   3.4898188e-01   1.9421600e+00
   1.5116667e+00   9.7848154e-01  -1.0621188e-01   3.3836070e+00  -4.8554001e-01  -4.8554001e-01   3.0801444e+00
   1.5133333e+00   9.7898451e-01  -6.3727127e-01   1.1835038e+00  -4.8554001e-01  -8.6486815e-01   8.8004127e-01
   1.5150000e+00   9.7942879e-01   2.7311626e-01  -3.0346251e-02   1.2138500e-01   3.4898188e-01  -8.6486815e-01
   1.5166667e+00   9.7980673e-01   8.8004127e-01   5.7657876e-01   2.7311626e-01   7.2831002e-01   4.5519376e-02
   1.5183333e+00   9.8011238e-01   1.5628319e+00  -5.6140564e-01   4.5519376e-02   1.2138500e-01   1.1835038e+00
   1.5200000e+00   9.8034153e-01   1.4869663e+00  -1.0165994e+00   4.2484751e-01   8.0417564e-01  -1.0924650e+00
   1.5216667e+00   9.8049175e-01   5.7657876e-01  -6.3727127e-01   3.4898188e-01   2.3214882e+00  -2.6097776e+00
   1.5233333e+00   9.8056236e-01   1.2593694e+00  -3.0346251e-02   5.7657876e-01  -2.5794313e-01  -3.3380876e-01
   1.5250000e+00   9.8055440e-01  -3.3380876e-01  -3.3380876e-01   1.9725063e-01  -3.3684338e+00   4.5519376e-02
   1.5266667e+00   9.8047058e-01  -2.5794313e-01  -1.0165994e+00   8.0417564e-01  -1.6235244e+00  -1.0165994e+00
   1.5283333e+00   9.8031510e-01  -6.3727127e-01  -2.0028525e+00  -1.0621188e-01   4.5519376e-02  -7.1313689e-01
   1.5300000e+00   9.8009357e-01  -1.8207750e-01   6.5244439e-01  -6.3727127e-01  -6.3727127e-01  -1.3959275e+00
   1.5316667e+00   9.7981276e-01   5.7657876e-01   2.2456226e+00  -3.3380876e-01  -1.8207750e-01   1.3352350e+00
   1.5333333e+00   9.7948055e-01  -7.8900252e-01   2.7008163e+00   4.5519376e-02   1.1835038e+00   1.1076382e+00
   1.5350000e+00   9.7910558e-01  -1.0165994e+00   5.0071314e-01  -1.8207750e-01   7.2831002e-01   1.2138500e-01
   1.5366667e+00   9.7869714e-01  -3.3380876e-01  -6.3727127e-01  -1.8207750e-01   4.5519376e-02   5.0071314e-01
   1.5383333e+00   9.7826495e-01  -8.6486815e-01   3.4898188e-01   1.2138500e-01   4.5519376e-02   1.1835038e+00
   1.5400000e+00   9.7781886e-01   1.2593694e+00  -7.1313689e-01   4.2484751e-01   1.7904288e+00   5.7657876e-01
   1.5416667e+00   9.7736873e-01   5.0071314e-01  -3.0346251e-02  -5.6140564e-01  -3.3380876e-01   5.0071314e-01
   1.5433333e+00   9.7691933e-01   4.5519376e-02   1.3352350e+00   1.2138500e-01  -1.8207750e-01  -1.0621188e-01
   1.5450000e+00   9.7645420e-01  -1.0924650e+00  -1.6993900e+00   3.4898188e-01   4.2484751e-01  -3.0346251e-02
   1.5466667e+00   9.7601040e-01  -2.5794313e-01  -1.0924650e+00  -4.0967438e-01  -1.0621188e-01  -5.6140564e-01
   1.5483333e+00   9.7601040e-01  -1.0621188e-01  -2.5794313e-01   3.4898188e-01   1.2138500e-01  -1.0621188e-01
   1.5500000e+00   9.7559645e-01  -9.4073377e-01  -1.0621188e-01  -3.0346251e-02   1.4111007e+00   1.0317725e+00
   1.5516667e+00   9.7522013e-01  -1.8207750e-01   4.5519376e-02  -2.5794313e-01   9.5590690e-01   1.4111007e+00
   1.5533333e+00   9.7488827e-01   2.7311626e-01   5.7657876e-01  -7.1313689e-01  -1.0621188e-01   5.0071314e-01
   1.5550000e+00   9.7460667e-01  -1.8207750e-01   1.0317725e+00  -3.3380876e-01  -1.0924650e+00  -1.2441963e+00
   1.5566667e+00   9.7438007e-01   2.7311626e-01  -1.0165994e+00   4.2484751e-01  -4.8554001e-01  -2.0028525e+00
   1.5583333e+00   9.7421199e-01   1.3352350e+00  -4.0967438e-01   9.5590690e-01   4.5519376e-02  -2.5339119e+00
   1.5600000e+00   9.7410476e-01   6.5244439e-01   8.8004127e-01   2.7311626e-01   5.7657876e-01  -3.0346251e-02
   1.5616667e+00   9.7405954e-01   4.5519376e-02  -4.0967438e-01   5.7657876e-01   1.9725063e-01  -2.5794313e-01
   1.5633333e+00   9.7407622e-01   1.4111007e+00  -2.0787182e+00  -4.8554001e-01  -1.1683307e+00  -4.8554001e-01
   1.5650000e+00   9.7415353e-01  -7.8900252e-01   1.3352350e+00  -2.5794313e-01  -4.8554001e-01   8.0417564e-01
   1.5666667e+00   9.7428907e-01  -6.3727127e-01  -1.2441963e+00  -7.1313689e-01  -1.8207750e-01   1.1076382e+00
   1.5683333e+00   9.7447936e-01  -6.3727127e-01   1.9725063e-01   1.2138500e-01   1.1076382e+00   1.4111007e+00
   1.5700000e+00   9.7471990e-01  -7.8900252e-01   1.4869663e+00   5.0071314e-01   1.5628319e+00   1.2593694e+00
   1.5716667e+00   9.7500536e-01  -8.6486815e-01   2.3973538e+00   3.4898188e-01   1.0317725e+00  -1.0621188e-01
   1.5733333e+00   9.7532956e-01   1.2593694e+00   1.4869663e+00   6.5244439e-01   1.9725063e-01  -1.8207750e-01
   1.5750000e+00   9.7568571e-01   2.2456226e+00  -1.0621188e-01   1.2138500e-01   1.2138500e-01  -3.0346251e-02
   1.5766667e+00   9.7606643e-01   5.7657876e-01  -4.8554001e-01  -7.1313689e-01  -1.0165994e+00   4.5519376e-02
