# Supplementary material for: Detecting Nasal Vowels in Speech Interfaces Based on Surface Electromyography
Source: PLoS One. 2015 Jun 12;10(6):e0127040. doi: 10.1371/journal.pone.0127040 (PMC4466523; doi:10.1371/journal.pone.0127040)
Supplement: S1 Data — (ZIP) [file pone.0127040.s001.zip › PLosOneData/aligned/CM/CM-vnp-un-r1-ALIGNED.txt]

   0.0000000e+00   4.3442607e-01   2.2456226e+00  -3.0346251e-02   6.5244439e-01  -3.0346251e-02   5.7657876e-01
   1.6666667e-03   4.3753710e-01  -1.3959275e+00   9.5590690e-01   4.5519376e-02  -1.6993900e+00  -1.0621188e-01
   3.3333333e-03   4.4070579e-01  -2.1545838e+00   5.0071314e-01   3.4898188e-01  -2.4580463e+00  -2.5794313e-01
   5.0000000e-03   4.4392289e-01  -6.3727127e-01  -6.3727127e-01  -3.0346251e-02  -7.1313689e-01   8.0417564e-01
   6.6666667e-03   4.4718031e-01  -1.5476588e+00  -1.4717932e+00  -7.1313689e-01   5.0071314e-01   8.0417564e-01
   8.3333333e-03   4.6731823e-01   4.5519376e-02   1.9725063e-01   4.2484751e-01   1.8662944e+00  -3.0346251e-02
   1.0000000e-02   4.7076926e-01   5.0071314e-01   1.2138500e-01   1.3352350e+00   1.8662944e+00   3.4898188e-01
   1.1666667e-02   4.7425774e-01   2.0938913e+00  -6.3727127e-01   6.5244439e-01   1.7904288e+00   2.7311626e-01
   1.3333333e-02   4.7779191e-01  -2.5794313e-01  -5.6140564e-01  -1.0621188e-01   8.8004127e-01  -1.0621188e-01
   1.5000000e-02   4.8138175e-01  -1.0621188e-01   2.6249507e+00   4.2484751e-01   2.7311626e-01   5.0071314e-01
   1.6666667e-02   4.8503888e-01   1.2138500e-01   3.3077413e+00  -1.8207750e-01   4.2484751e-01   1.1076382e+00
   1.8333333e-02   4.8877631e-01   3.4898188e-01   5.0071314e-01  -2.5794313e-01  -1.0924650e+00  -1.2441963e+00
   2.0000000e-02   4.9260832e-01   4.2484751e-01  -1.6993900e+00   6.5244439e-01  -1.9269869e+00  -7.1313689e-01
   2.1666667e-02   4.9655010e-01  -7.1313689e-01  -1.0165994e+00   8.0417564e-01  -4.8554001e-01  -3.3380876e-01
   2.3333333e-02   5.0061756e-01  -2.0028525e+00   4.2484751e-01   3.4898188e-01  -8.6486815e-01  -4.8554001e-01
   2.5000000e-02   5.0468742e-01  -2.0787182e+00  -1.3959275e+00  -8.6486815e-01   1.9725063e-01  -3.0346251e-02
   2.6666667e-02   5.0893467e-01   1.0317725e+00  -2.5339119e+00  -1.7752557e+00  -1.8207750e-01  -3.0346251e-02
   2.8333333e-02   5.1337662e-01   1.3352350e+00  -1.0924650e+00  -1.1683307e+00   1.4869663e+00   1.5628319e+00
   3.0000000e-02   5.1802934e-01   2.3973538e+00   1.0317725e+00   1.0317725e+00   1.1076382e+00   5.0071314e-01
   3.1666667e-02   5.2290730e-01   8.8004127e-01   5.7657876e-01   4.5519376e-02  -1.0924650e+00   2.7311626e-01
   3.3333333e-02   5.2802317e-01   7.2831002e-01   2.3973538e+00   8.0417564e-01   4.5519376e-02  -4.0967438e-01
   3.5000000e-02   5.3338748e-01  -3.3380876e-01   1.4111007e+00   7.2831002e-01   1.9725063e-01  -1.9269869e+00
   3.6666667e-02   5.4489204e-01   7.2831002e-01  -1.7752557e+00  -4.0967438e-01   1.2138500e-01  -1.1683307e+00
   3.8333333e-02   5.5104114e-01  -3.3380876e-01  -8.6486815e-01  -3.3380876e-01   6.5244439e-01   5.7657876e-01
   4.0000000e-02   5.5745617e-01  -7.8900252e-01   2.0180257e+00   4.2484751e-01   7.2831002e-01   1.8662944e+00
   4.1666667e-02   5.6413456e-01  -6.3727127e-01   1.5628319e+00  -2.5794313e-01  -2.3063151e+00  -3.3380876e-01
   4.3333333e-02   5.7107086e-01  -2.5794313e-01  -4.0967438e-01  -8.6486815e-01  -1.9269869e+00  -7.1313689e-01
   4.5000000e-02   5.7825660e-01   5.7657876e-01  -2.0787182e+00   1.2138500e-01  -2.5794313e-01  -3.0346251e-02
   4.6666667e-02   5.8568046e-01  -8.6486815e-01  -4.0967438e-01   2.7311626e-01  -3.0346251e-02  -3.0346251e-02
   4.8333333e-02   5.9332814e-01   4.2484751e-01   1.4111007e+00   5.7657876e-01   1.2138500e-01  -4.8554001e-01
   5.0000000e-02   6.0118262e-01  -3.0346251e-02  -3.3380876e-01  -7.1313689e-01  -3.3380876e-01   1.0317725e+00
   5.1666667e-02   6.0922415e-01   3.4898188e-01  -1.9269869e+00   3.4898188e-01   4.2484751e-01   1.1076382e+00
   5.3333333e-02   6.1743045e-01  -1.0924650e+00  -4.0512245e+00  -4.8554001e-01   9.5590690e-01   1.0317725e+00
   5.5000000e-02   6.2577692e-01   4.2484751e-01   1.9725063e-01  -5.6140564e-01   5.0071314e-01  -1.0621188e-01
   5.6666667e-02   6.3423682e-01  -7.1313689e-01   5.7657876e-01   1.1076382e+00   1.4111007e+00  -1.8207750e-01
   5.8333333e-02   6.4270278e-01   8.8004127e-01   4.5519376e-02   1.8662944e+00   3.0801444e+00   5.0071314e-01
   6.0000000e-02   6.5117944e-01   2.9284132e+00   2.1697569e+00   9.5590690e-01  -4.0967438e-01  -8.6486815e-01
   6.1666667e-02   6.5969955e-01   1.0317725e+00   2.3214882e+00  -1.8207750e-01  -2.3821807e+00  -1.1683307e+00
   6.3333333e-02   6.6823118e-01  -1.3959275e+00   1.8662944e+00  -3.3380876e-01  -1.4717932e+00  -8.6486815e-01
   6.5000000e-02   6.7674096e-01  -1.0924650e+00   1.3352350e+00  -1.4717932e+00  -1.6993900e+00   1.9725063e-01
   6.6666667e-02   6.8519451e-01  -9.4073377e-01  -1.8511213e+00  -1.0621188e-01  -2.5339119e+00   1.1835038e+00
   6.8333333e-02   6.9355684e-01  -7.8900252e-01  -3.8994932e+00   4.2484751e-01  -2.6097776e+00  -3.0346251e-02
   7.0000000e-02   7.0179279e-01  -7.8900252e-01  -1.7752557e+00   1.2593694e+00   5.7657876e-01  -7.8900252e-01
   7.1666667e-02   7.0986742e-01   9.5590690e-01   8.0417564e-01   5.7657876e-01   3.0042788e+00   1.4869663e+00
   7.3333333e-02   7.1774650e-01   1.4869663e+00  -3.0346251e-02   8.8004127e-01   2.3973538e+00   2.1697569e+00
   7.5000000e-02   7.2539687e-01  -1.8207750e-01   1.1076382e+00  -3.3380876e-01   5.7657876e-01  -1.8207750e-01
   7.6666667e-02   7.3278692e-01  -3.0346251e-02   1.6386975e+00  -1.8207750e-01   6.5244439e-01  -9.4073377e-01
   7.8333333e-02   7.3988692e-01   1.1835038e+00   1.7145632e+00  -7.1313689e-01   1.2593694e+00  -1.0621188e-01
   8.0000000e-02   7.4666943e-01  -1.0621188e-01   1.4869663e+00   4.5519376e-02   3.4898188e-01  -7.1313689e-01
   8.1666667e-02   7.5310962e-01  -3.0346251e-02   1.1835038e+00   3.4898188e-01  -2.0028525e+00  -1.6993900e+00
   8.3333333e-02   7.5918557e-01  -7.8900252e-01   3.4898188e-01  -3.3380876e-01  -5.6140564e-01  -1.0924650e+00
   8.5000000e-02   7.6487849e-01   2.7311626e-01  -1.0621188e-01  -2.5794313e-01   2.5490851e+00   7.2831002e-01
   8.6666667e-02   7.7017297e-01   1.2138500e-01  -1.8207750e-01  -7.8900252e-01   2.7008163e+00   1.2593694e+00
   8.8333333e-02   7.7505711e-01  -3.3380876e-01  -1.9269869e+00   5.7657876e-01  -9.4073377e-01   5.7657876e-01
   9.0000000e-02   7.7952265e-01  -2.5794313e-01  -2.3063151e+00   4.2484751e-01  -2.7615088e+00  -2.5794313e-01
   9.1666667e-02   7.8356499e-01  -1.7752557e+00  -2.5794313e-01  -3.0346251e-02  -2.3063151e+00  -9.4073377e-01
   9.3333333e-02   7.8716285e-01  -1.0924650e+00  -7.1313689e-01  -1.0165994e+00  -3.1408369e+00  -9.4073377e-01
   9.5000000e-02   7.9022787e-01  -1.6993900e+00  -2.4580463e+00  -4.0967438e-01  -1.5476588e+00  -5.6140564e-01
   9.6666667e-02   7.9289793e-01  -7.1313689e-01  -4.0967438e-01   5.0071314e-01  -3.0346251e-02   5.7657876e-01
   9.8333333e-02   7.9518371e-01  -1.5476588e+00  -2.4580463e+00   2.7311626e-01   1.7904288e+00  -3.0346251e-02
   1.0000000e-01   7.9709838e-01   1.2138500e-01  -9.4073377e-01   1.2138500e-01   1.2593694e+00   4.5519376e-02
   1.0166667e-01   7.9865743e-01   1.1076382e+00   2.2456226e+00  -1.0165994e+00   9.5590690e-01   1.0317725e+00
   1.0333333e-01   7.9987846e-01   1.7904288e+00   1.3352350e+00   7.2831002e-01   1.7145632e+00   1.1835038e+00
   1.0500000e-01   8.0078102e-01   2.7766819e+00   3.6112038e+00   3.4898188e-01   3.3077413e+00   8.0417564e-01
   1.0666667e-01   8.0138629e-01   3.5353382e+00   1.9421600e+00   8.0417564e-01   1.7145632e+00   8.8004127e-01
   1.0833333e-01   8.0171697e-01  -2.5794313e-01  -2.5794313e-01  -1.0621188e-01  -3.5201651e+00  -1.0621188e-01
   1.1000000e-01   8.0179687e-01  -2.2304494e+00   2.7311626e-01  -3.3380876e-01  -3.4442995e+00   1.9725063e-01
   1.1166667e-01   8.0165080e-01  -1.0165994e+00  -3.1408369e+00  -8.6486815e-01   4.5519376e-02   2.7311626e-01
   1.1333333e-01   8.0130421e-01   1.4869663e+00  -1.7752557e+00  -1.8207750e-01   8.0417564e-01   4.2484751e-01
   1.1500000e-01   8.0078297e-01   4.2484751e-01   1.4869663e+00   4.2484751e-01  -9.4073377e-01  -4.8554001e-01
   1.1666667e-01   8.0011307e-01  -3.0346251e-02   1.4869663e+00   3.4898188e-01  -1.3200619e+00  -3.5960307e+00
   1.1833333e-01   7.9932042e-01   1.1835038e+00   5.7657876e-01   5.0071314e-01   1.0317725e+00  -2.6856432e+00
   1.2000000e-01   7.9843052e-01   3.4898188e-01   9.5590690e-01   6.5244439e-01   5.7657876e-01  -5.6140564e-01
   1.2166667e-01   7.9746829e-01  -1.8511213e+00   9.5590690e-01  -7.8900252e-01  -2.0028525e+00   1.1835038e+00
   1.2333333e-01   7.9645777e-01  -4.8554001e-01   3.4898188e-01  -3.0346251e-02   5.0071314e-01   2.2456226e+00
   1.2500000e-01   7.9542193e-01   1.0317725e+00  -1.4717932e+00  -7.1313689e-01   1.0317725e+00   1.4111007e+00
   1.2666667e-01   7.9335976e-01  -7.8900252e-01  -1.0924650e+00  -4.8554001e-01   4.2484751e-01   8.8004127e-01
   1.2833333e-01   7.9227466e-01  -7.8900252e-01  -8.6486815e-01  -1.4717932e+00  -9.4073377e-01   5.0071314e-01
   1.3000000e-01   7.9121951e-01   7.2831002e-01  -2.6097776e+00   5.7657876e-01   2.7008163e+00   8.0417564e-01
   1.3166667e-01   7.9025240e-01   2.5490851e+00  -2.5794313e-01   1.8662944e+00   2.5490851e+00  -4.8554001e-01
   1.3333333e-01   7.8938705e-01   1.6386975e+00   2.3973538e+00   1.4111007e+00  -7.1313689e-01  -1.5476588e+00
   1.3500000e-01   7.8863449e-01   1.2593694e+00  -1.9269869e+00   5.7657876e-01  -2.8373744e+00  -1.6235244e+00
   1.3666667e-01   7.8800314e-01  -3.3380876e-01   4.2484751e-01  -3.0346251e-02  -1.9269869e+00  -1.0924650e+00
   1.3833333e-01   7.8749882e-01  -1.4717932e+00   2.6249507e+00  -9.4073377e-01   4.5519376e-02  -5.6140564e-01
   1.4000000e-01   7.8712493e-01  -4.8554001e-01   1.7145632e+00  -7.8900252e-01   1.0317725e+00   2.6249507e+00
   1.4166667e-01   7.8688255e-01  -1.6235244e+00   9.5590690e-01  -9.4073377e-01  -2.5794313e-01   3.9905320e+00
   1.4333333e-01   7.8677062e-01  -1.9269869e+00  -1.0621188e-01   4.2484751e-01  -1.5476588e+00   1.9725063e-01
   1.4500000e-01   7.8678620e-01  -4.0967438e-01  -2.3063151e+00   5.7657876e-01   1.7904288e+00  -3.3684338e+00
   1.4666667e-01   7.8692462e-01   5.7657876e-01  -1.6235244e+00  -1.8207750e-01   1.7904288e+00   1.9725063e-01
   1.4833333e-01   7.8717980e-01   1.2138500e-01  -2.8373744e+00  -1.5476588e+00  -8.6486815e-01   2.3973538e+00
   1.5000000e-01   7.8754444e-01   1.3352350e+00  -1.6235244e+00  -3.3380876e-01  -4.8554001e-01   2.7008163e+00
   1.5166667e-01   7.8801033e-01   9.5590690e-01   1.7904288e+00   8.8004127e-01  -7.8900252e-01  -1.0924650e+00
   1.5333333e-01   7.8856858e-01  -7.8900252e-01   3.3077413e+00   1.1835038e+00  -3.1408369e+00  -3.5960307e+00
   1.5500000e-01   7.8920993e-01  -1.0165994e+00   1.1835038e+00   1.8662944e+00  -4.0967438e-01  -4.2788214e+00
   1.5666667e-01   7.8992490e-01   1.4111007e+00   1.7904288e+00   1.1835038e+00   2.1697569e+00  -1.0165994e+00
   1.5833333e-01   7.9070415e-01  -2.5794313e-01  -9.4073377e-01   8.8004127e-01   2.4732194e+00   4.5519376e-02
   1.6000000e-01   7.9153860e-01   2.7311626e-01  -1.0165994e+00   6.5244439e-01   1.4869663e+00   2.7311626e-01
   1.6166667e-01   7.9241972e-01  -5.6140564e-01  -1.6993900e+00   1.9725063e-01   5.0071314e-01   1.9725063e-01
   1.6333333e-01   7.9330001e-01  -6.3727127e-01   5.0071314e-01  -1.0621188e-01   4.5519376e-02  -3.3380876e-01
   1.6500000e-01   7.9412513e-01  -2.0028525e+00   5.0071314e-01  -8.6486815e-01  -2.9132401e+00  -1.3200619e+00
   1.6666667e-01   7.9499588e-01  -1.2441963e+00   1.1835038e+00  -1.1683307e+00  -2.6097776e+00   1.3352350e+00
   1.6833333e-01   7.9590817e-01  -7.1313689e-01  -1.0165994e+00  -9.4073377e-01  -1.7752557e+00   1.8662944e+00
   1.7000000e-01   7.9685836e-01   8.0417564e-01   6.5244439e-01  -1.0924650e+00   2.9284132e+00   3.0801444e+00
   1.7166667e-01   7.9784336e-01  -4.0967438e-01  -1.2441963e+00  -1.0924650e+00   4.2181289e+00   1.7145632e+00
   1.7333333e-01   7.9886072e-01  -3.3380876e-01  -5.6140564e-01  -6.3727127e-01  -5.6140564e-01   7.2831002e-01
   1.7500000e-01   7.9990869e-01   1.2138500e-01   1.1076382e+00  -1.8207750e-01  -4.5064182e+00   1.2138500e-01
   1.7666667e-01   8.0098628e-01   2.3214882e+00   1.1835038e+00   3.4898188e-01  -6.3727127e-01  -1.7752557e+00
   1.7833333e-01   8.0209331e-01   2.0180257e+00  -1.3200619e+00   4.2484751e-01   1.4111007e+00  -1.6993900e+00
   1.8000000e-01   8.0323036e-01   2.7311626e-01  -2.6097776e+00   5.0071314e-01   2.1697569e+00  -2.5794313e-01
   1.8166667e-01   8.0439886e-01  -9.4073377e-01  -1.3200619e+00   5.7657876e-01   1.3352350e+00   2.7311626e-01
   1.8333333e-01   8.0560096e-01  -2.6097776e+00  -1.7752557e+00   4.5519376e-02  -1.6235244e+00  -1.2441963e+00
   1.8500000e-01   8.0683951e-01  -1.5476588e+00   1.8662944e+00   4.2484751e-01  -1.5476588e+00  -2.0028525e+00
   1.8666667e-01   8.0811803e-01   5.0071314e-01   2.0938913e+00  -1.8207750e-01  -1.3200619e+00  -8.6486815e-01
   1.8833333e-01   8.0944051e-01   5.0071314e-01   1.7145632e+00   5.0071314e-01  -1.0924650e+00   5.0071314e-01
   1.9000000e-01   8.1081140e-01   6.5244439e-01  -3.0346251e-02   6.5244439e-01   5.0071314e-01   1.4869663e+00
   1.9166667e-01   8.1223541e-01   1.1076382e+00  -1.1683307e+00   6.5244439e-01   3.3836070e+00   2.4732194e+00
   1.9333333e-01   8.1371736e-01   1.0317725e+00   1.3352350e+00  -4.8554001e-01   2.9284132e+00   1.9421600e+00
   1.9500000e-01   8.1526202e-01  -5.6140564e-01  -2.4580463e+00  -1.5476588e+00  -1.0621188e-01   2.3214882e+00
   1.9666667e-01   8.1687394e-01   1.1835038e+00   1.4869663e+00  -2.5794313e-01  -2.8373744e+00   5.0071314e-01
   1.9833333e-01   8.1855728e-01   1.9421600e+00   1.6386975e+00   1.2138500e-01  -8.6486815e-01  -2.6856432e+00
   2.0000000e-01   8.2021565e-01   1.3352350e+00   1.0317725e+00   1.6386975e+00   6.5244439e-01  -1.9269869e+00
   2.0166667e-01   8.2195085e-01  -3.3380876e-01   7.2831002e-01   8.8004127e-01  -1.1683307e+00  -2.3063151e+00
   2.0333333e-01   8.2378349e-01  -6.3727127e-01  -1.0621188e-01  -1.8207750e-01  -1.0924650e+00  -1.6235244e+00
   2.0500000e-01   8.2571468e-01  -1.0924650e+00  -1.0165994e+00  -1.5476588e+00  -1.0165994e+00   5.7657876e-01
   2.0666667e-01   8.2774365e-01  -1.8207750e-01  -1.0924650e+00  -7.8900252e-01   1.2138500e-01   1.3352350e+00
   2.0833333e-01   8.2986762e-01  -1.0165994e+00  -1.2441963e+00  -1.0621188e-01  -3.3380876e-01  -3.0346251e-02
   2.1000000e-01   8.3208187e-01  -2.3063151e+00  -3.0346251e-02   5.0071314e-01   1.4111007e+00  -1.0621188e-01
   2.1166667e-01   8.3437964e-01  -3.0346251e-02  -8.6486815e-01   4.2484751e-01   2.0180257e+00  -3.3380876e-01
   2.1333333e-01   8.3675216e-01  -1.8207750e-01  -4.1270901e+00  -3.3380876e-01  -3.3380876e-01  -6.3727127e-01
   2.1500000e-01   8.3918874e-01  -2.5794313e-01  -6.3727127e-01  -4.0967438e-01   7.2831002e-01   2.3973538e+00
   2.1666667e-01   8.4167681e-01   5.0071314e-01   1.6386975e+00  -4.0967438e-01   9.5590690e-01   2.3973538e+00
   2.1833333e-01   8.4420213e-01   1.3352350e+00  -1.0621188e-01  -3.3380876e-01  -1.2441963e+00  -1.7752557e+00
   2.2000000e-01   8.4674885e-01  -3.0346251e-02   1.7145632e+00   3.4898188e-01   1.7145632e+00   9.5590690e-01
   2.2166667e-01   8.4929982e-01  -7.8900252e-01   3.0042788e+00   4.2484751e-01   2.6249507e+00   3.5353382e+00
   2.2333333e-01   8.5183668e-01  -1.5476588e+00   3.4898188e-01   5.7657876e-01  -8.6486815e-01   6.5244439e-01
   2.2500000e-01   8.5434022e-01  -5.6140564e-01   1.2593694e+00  -4.0967438e-01  -1.4717932e+00  -1.0165994e+00
   2.2666667e-01   8.5679060e-01   5.7657876e-01  -2.5794313e-01   5.0071314e-01  -1.6235244e+00  -1.9269869e+00
   2.2833333e-01   8.5916765e-01   2.0938913e+00  -1.6235244e+00   1.1835038e+00   1.3352350e+00  -7.8900252e-01
   2.3000000e-01   8.6145116e-01   1.1076382e+00  -2.1545838e+00  -1.0621188e-01  -1.2441963e+00  -7.1313689e-01
   2.3166667e-01   8.6362120e-01   8.0417564e-01  -3.3380876e-01   1.2138500e-01  -3.0346251e-02   6.5244439e-01
   2.3333333e-01   8.6565848e-01   1.3352350e+00   4.2484751e-01   4.5519376e-02  -3.3380876e-01  -8.6486815e-01
   2.3500000e-01   8.6750587e-01   1.1835038e+00   1.1076382e+00   5.7657876e-01  -3.3380876e-01  -6.3727127e-01
   2.3666667e-01   8.6914224e-01   1.8662944e+00   2.1697569e+00   6.5244439e-01   5.7657876e-01   4.2484751e-01
   2.3833333e-01   8.7060796e-01   1.9725063e-01  -1.0165994e+00  -4.8554001e-01  -4.8554001e-01  -3.0346251e-02
   2.4000000e-01   8.7188981e-01   8.0417564e-01   1.9725063e-01  -4.8554001e-01  -1.1683307e+00  -7.8900252e-01
   2.4166667e-01   8.7297621e-01   1.1835038e+00  -1.2441963e+00  -7.8900252e-01  -3.3380876e-01  -2.3821807e+00
   2.4333333e-01   8.7385753e-01   1.4869663e+00  -9.4073377e-01   3.4898188e-01   1.9421600e+00  -2.5794313e-01
   2.4500000e-01   8.7452628e-01   2.3214882e+00   1.9725063e-01   4.5519376e-02   2.4732194e+00   1.2138500e-01
   2.4666667e-01   8.7497743e-01   1.4869663e+00   3.4898188e-01   2.7311626e-01   3.4898188e-01  -4.8554001e-01
   2.4833333e-01   8.7520855e-01  -1.0621188e-01   1.3352350e+00  -1.0621188e-01  -6.3727127e-01  -1.7752557e+00
   2.5000000e-01   8.7521993e-01  -2.5794313e-01   1.1835038e+00   4.5519376e-02   7.2831002e-01   2.0180257e+00
   2.5166667e-01   8.7501474e-01  -9.4073377e-01  -1.8511213e+00  -1.0621188e-01  -6.3727127e-01   2.2456226e+00
   2.5333333e-01   8.7459903e-01  -1.2441963e+00   1.1076382e+00  -5.6140564e-01  -7.1313689e-01  -4.8554001e-01
   2.5500000e-01   8.7398173e-01  -1.5476588e+00   1.5628319e+00   4.2484751e-01   2.7311626e-01   3.6112038e+00
   2.5666667e-01   8.7317458e-01  -2.2304494e+00   6.5244439e-01  -5.6140564e-01  -1.6993900e+00   1.6386975e+00
   2.5833333e-01   8.7219199e-01  -1.9269869e+00  -3.3380876e-01   4.2484751e-01  -1.1683307e+00   1.0317725e+00
   2.6000000e-01   8.7105081e-01  -1.4717932e+00  -2.8373744e+00   5.7657876e-01   9.5590690e-01  -3.3380876e-01
   2.6166667e-01   8.6977012e-01  -2.5339119e+00  -7.0858495e+00   5.0071314e-01   5.0071314e-01  -2.2304494e+00
   2.6333333e-01   8.6837084e-01  -2.4580463e+00  -2.0787182e+00   8.8004127e-01  -2.0787182e+00  -1.2441963e+00
   2.6500000e-01   8.6687538e-01  -1.9269869e+00   3.0042788e+00  -1.2441963e+00   6.5244439e-01   1.1835038e+00
   2.6666667e-01   8.6530712e-01  -7.1313689e-01   6.7975602e+00  -7.1313689e-01   9.5590690e-01  -2.6097776e+00
   2.6833333e-01   8.6368999e-01   1.4111007e+00  -6.3727127e-01   5.7657876e-01   3.4594726e+00   2.7008163e+00
   2.7000000e-01   8.6204791e-01   8.0417564e-01   4.2484751e-01   4.2484751e-01   1.2138500e-01   3.9146663e+00
   2.7166667e-01   8.6033144e-01   2.7311626e-01   1.9421600e+00   1.9725063e-01  -2.6097776e+00   2.1697569e+00
   2.7333333e-01   8.5864611e-01   1.1835038e+00   8.8004127e-01   5.0071314e-01   1.1076382e+00   8.8004127e-01
   2.7500000e-01   8.5701274e-01   4.2484751e-01  -1.6993900e+00  -3.3380876e-01   1.2138500e-01  -2.4580463e+00
   2.7666667e-01   8.5544921e-01  -1.0165994e+00   1.9725063e-01   4.2484751e-01  -1.8207750e-01  -1.6235244e+00
   2.7833333e-01   8.5397000e-01  -1.9269869e+00  -4.0967438e-01   2.7311626e-01  -5.6140564e-01  -1.6993900e+00
   2.8000000e-01   8.5258547e-01  -1.2441963e+00  -1.4717932e+00   4.2484751e-01   2.7311626e-01  -1.4717932e+00
   2.8166667e-01   8.5130144e-01   3.4898188e-01   8.8004127e-01   1.2138500e-01   2.1697569e+00  -1.0924650e+00
   2.8333333e-01   8.5011857e-01   1.4111007e+00  -1.4717932e+00  -2.5794313e-01  -1.9269869e+00   5.7657876e-01
   2.8500000e-01   8.4903205e-01   9.5590690e-01  -2.1545838e+00  -1.8207750e-01  -2.6097776e+00   1.3352350e+00
   2.8666667e-01   8.4803118e-01  -1.8207750e-01   3.4898188e-01   4.2484751e-01   5.0071314e-01  -7.1313689e-01
   2.8833333e-01   8.4709907e-01   2.7311626e-01   8.0417564e-01   3.4898188e-01   1.2138500e-01  -3.3380876e-01
   2.9000000e-01   8.4621245e-01   1.7145632e+00   6.5244439e-01   4.2484751e-01   1.9725063e-01   2.3214882e+00
   2.9166667e-01   8.4534160e-01   3.0042788e+00  -3.3380876e-01   1.2138500e-01   8.0417564e-01   3.3077413e+00
   2.9333333e-01   8.4445030e-01   3.4898188e-01   1.4111007e+00  -3.0346251e-02   8.0417564e-01   1.5628319e+00
   2.9500000e-01   8.4349597e-01   1.2138500e-01   8.0417564e-01  -5.6140564e-01  -3.0346251e-02   1.2138500e-01
   2.9666667e-01   8.4242986e-01  -2.0787182e+00  -1.6993900e+00   1.2138500e-01   2.7311626e-01   1.0317725e+00
   2.9833333e-01   8.4119736e-01  -1.0924650e+00  -2.0028525e+00   1.2138500e-01  -3.3380876e-01  -4.2029557e+00
   3.0000000e-01   8.3973850e-01  -4.0967438e-01   7.2831002e-01  -3.3380876e-01  -4.0967438e-01  -3.0346251e-02
   3.0166667e-01   8.3798844e-01   1.7904288e+00  -1.6993900e+00  -3.0346251e-02  -7.8900252e-01  -1.8207750e-01
   3.0333333e-01   8.3587811e-01   8.8004127e-01  -2.3063151e+00  -4.8554001e-01   6.5244439e-01  -1.0924650e+00
   3.0500000e-01   8.3333507e-01   5.7657876e-01   3.9905320e+00  -7.1313689e-01  -1.6993900e+00  -2.0787182e+00
   3.0666667e-01   8.3024624e-01  -4.0967438e-01   4.3698601e+00   4.5519376e-02   1.2138500e-01   1.2593694e+00
   3.0833333e-01   8.2655172e-01  -1.6235244e+00   1.4111007e+00  -3.0346251e-02  -5.6140564e-01   5.0071314e-01
   3.1000000e-01   8.2220517e-01  -3.3380876e-01  -4.0967438e-01   5.0071314e-01  -1.7752557e+00   8.0417564e-01
   3.1166667e-01   8.1712996e-01   4.2484751e-01  -7.1313689e-01   5.0071314e-01   1.5628319e+00   1.2138500e-01
   3.1333333e-01   8.1125068e-01   1.7145632e+00  -1.7752557e+00  -1.0621188e-01   1.2138500e-01  -2.6856432e+00
   3.1500000e-01   8.0449429e-01   8.0417564e-01  -9.4073377e-01   1.2138500e-01   1.9725063e-01   7.2831002e-01
   3.1666667e-01   7.9679132e-01   1.2138500e-01  -2.2304494e+00   1.2138500e-01  -3.3380876e-01  -1.3200619e+00
   3.1833333e-01   7.8807713e-01   3.4898188e-01  -2.1545838e+00   4.2484751e-01   3.4898188e-01   2.4732194e+00
   3.2000000e-01   7.6738745e-01   4.5519376e-02   2.8525476e+00   8.0417564e-01   8.8004127e-01  -3.3380876e-01
   3.2166667e-01   7.5531704e-01   4.5519376e-02   4.8250539e+00   5.7657876e-01   8.8004127e-01  -9.4073377e-01
   3.2333333e-01   7.4204770e-01  -1.6235244e+00  -1.0924650e+00  -3.3380876e-01   5.0071314e-01   4.2484751e-01
   3.2500000e-01   7.2755551e-01  -1.3959275e+00  -1.3200619e+00   1.2138500e-01   8.8004127e-01  -8.6486815e-01
   3.2666667e-01   7.1182746e-01  -1.1683307e+00  -1.1683307e+00  -1.8207750e-01   7.2831002e-01   1.8662944e+00
   3.2833333e-01   6.9486226e-01   1.9725063e-01  -1.3959275e+00  -6.3727127e-01  -1.3200619e+00   1.9725063e-01
   3.3000000e-01   6.7667078e-01   2.0938913e+00   2.8525476e+00  -1.8207750e-01  -2.9891057e+00  -2.1545838e+00
   3.3166667e-01   6.5727647e-01   9.5590690e-01   1.1835038e+00   5.0071314e-01  -7.8900252e-01   8.0417564e-01
   3.3333333e-01   6.3671559e-01   5.7657876e-01  -6.3727127e-01   5.0071314e-01  -2.5794313e-01   1.9725063e-01
   3.3500000e-01   6.1503721e-01  -9.4073377e-01   5.7657876e-01   4.5519376e-02   2.7311626e-01  -1.8207750e-01
   3.3666667e-01   5.9230312e-01   6.5244439e-01  -4.0967438e-01  -3.0346251e-02   1.9725063e-01   1.4111007e+00
   3.3833333e-01   5.4396587e-01  -2.0787182e+00  -1.0924650e+00  -6.3727127e-01  -4.0967438e-01   5.7657876e-01
   3.4000000e-01   5.1848930e-01   7.2831002e-01  -1.6993900e+00  -2.5794313e-01  -7.1313689e-01  -4.2029557e+00
   3.4166667e-01   4.9233215e-01   2.5490851e+00   1.9421600e+00   1.2138500e-01   6.5244439e-01   7.2831002e-01
   3.4333333e-01   4.6561181e-01  -3.0346251e-02   2.1697569e+00   1.9725063e-01   1.2593694e+00   2.4732194e+00
   3.4500000e-01   4.3845345e-01  -9.4073377e-01   1.5628319e+00   5.0071314e-01   2.2456226e+00   2.3214882e+00
   3.4666667e-01   4.1098876e-01   4.5519376e-02  -8.6486815e-01   1.2138500e-01   2.5490851e+00   1.1835038e+00
   3.4833333e-01   3.8335459e-01  -1.2441963e+00  -3.0649713e+00  -3.0346251e-02   1.9725063e-01   7.2831002e-01
   3.5000000e-01   3.5569146e-01  -1.1683307e+00  -2.3821807e+00  -3.0346251e-02  -3.3684338e+00  -4.0967438e-01
   3.5166667e-01   3.2814204e-01   8.0417564e-01   9.5590690e-01  -1.0621188e-01  -2.1545838e+00  -1.0924650e+00
   3.5333333e-01   3.0084950e-01   1.9725063e-01  -2.6097776e+00  -2.5794313e-01  -8.6486815e-01  -1.7752557e+00
   3.5500000e-01   2.7395596e-01  -6.3727127e-01  -1.4717932e+00  -4.8554001e-01  -1.8207750e-01  -7.8900252e-01
   3.5666667e-01   2.4760085e-01  -9.4073377e-01   2.0180257e+00  -1.0621188e-01   2.8525476e+00   1.7904288e+00
   3.5833333e-01   2.2191927e-01  -3.0346251e-02   3.1560101e+00   1.9725063e-01   2.0938913e+00   2.0180257e+00
   3.6000000e-01   1.9704046e-01   1.1835038e+00   3.2318757e+00   5.0071314e-01   7.2831002e-01   2.7766819e+00
   3.6166667e-01   1.7308630e-01   4.5519376e-02  -1.0621188e-01   1.0317725e+00  -3.0649713e+00  -1.9269869e+00
   3.6333333e-01   1.5016989e-01   1.2138500e-01  -3.3380876e-01   1.0317725e+00  -2.9891057e+00  -5.5685370e+00
   3.6500000e-01   1.2839428e-01   2.7311626e-01  -7.8900252e-01   1.9725063e-01  -1.4717932e+00  -4.8857464e+00
   3.6666667e-01   1.0785127e-01   1.7904288e+00   8.0417564e-01  -4.0967438e-01   2.9284132e+00  -7.8900252e-01
   3.6833333e-01   8.8620415e-02  -1.0621188e-01  -7.1313689e-01  -1.0165994e+00   1.4869663e+00   3.6112038e+00
   3.7000000e-01   7.0768146e-02  -1.8207750e-01  -9.4073377e-01  -3.0346251e-02   1.3352350e+00   3.9905320e+00
   3.7166667e-01   5.4347098e-02  -4.0967438e-01  -1.9269869e+00  -5.6140564e-01   8.0417564e-01   1.9725063e-01
   3.7333333e-01   3.9395612e-02  -7.8900252e-01  -2.0787182e+00  -3.3380876e-01  -1.2441963e+00  -1.1683307e+00
   3.7500000e-01   2.5879003e-02  -1.2441963e+00  -1.6993900e+00   1.9725063e-01  -3.8236276e+00  -2.3821807e+00
   3.7666667e-01   1.3851401e-02   1.6386975e+00   1.7904288e+00  -3.0346251e-02  -2.0028525e+00  -9.4073377e-01
   3.7833333e-01   3.3329591e-03   1.1835038e+00   2.9284132e+00   1.5628319e+00   7.2831002e-01   3.5353382e+00
   3.8000000e-01  -5.6958536e-03  -1.8511213e+00   2.8525476e+00   9.5590690e-01  -3.0346251e-02  -7.8900252e-01
   3.8166667e-01  -1.3268809e-02  -1.8207750e-01   1.8662944e+00   1.1835038e+00   2.2456226e+00  -1.8511213e+00
   3.8333333e-01  -1.9433208e-02   5.0071314e-01   1.9725063e-01  -3.0346251e-02   3.5353382e+00   1.9725063e-01
   3.8500000e-01  -2.4248997e-02   4.2484751e-01  -1.8207750e-01  -1.8207750e-01   2.7008163e+00   5.0071314e-01
   3.8666667e-01  -2.7787711e-02  -7.8900252e-01  -4.0967438e-01  -9.4073377e-01  -1.9269869e+00   9.5590690e-01
   3.8833333e-01  -3.0131274e-02  -4.8554001e-01  -2.6856432e+00  -1.0924650e+00  -1.1683307e+00   8.8004127e-01
   3.9000000e-01  -3.1370660e-02   1.7904288e+00  -3.0649713e+00   1.2138500e-01  -5.6140564e-01   4.2484751e-01
   3.9166667e-01  -3.1604468e-02   1.2138500e-01   1.6386975e+00  -1.0621188e-01  -5.6140564e-01  -3.3380876e-01
   3.9333333e-01  -3.0937398e-02  -1.0165994e+00  -1.3200619e+00  -1.0621188e-01  -1.9269869e+00  -2.1545838e+00
   3.9500000e-01  -2.9478681e-02  -1.3200619e+00   3.7629351e+00   5.0071314e-01  -1.0924650e+00   2.7311626e-01
   3.9666667e-01  -2.7340473e-02  -1.0621188e-01   2.8525476e+00  -1.0621188e-01   5.7657876e-01   2.3214882e+00
   3.9833333e-01  -2.4636251e-02  -3.3380876e-01   1.1076382e+00  -3.0346251e-02   5.0071314e-01   1.5628319e+00
   4.0000000e-01  -2.1479223e-02   8.8004127e-01   1.9725063e-01   8.0417564e-01   1.6386975e+00  -6.3727127e-01
   4.0166667e-01  -1.7980789e-02   2.7311626e-01  -1.7752557e+00   3.4898188e-01   5.7657876e-01  -2.0028525e+00
   4.0333333e-01  -1.4249069e-02  -1.8207750e-01  -2.5339119e+00   3.4898188e-01  -1.6235244e+00  -2.2304494e+00
   4.0500000e-01  -1.0387531e-02   4.5519376e-02  -2.0028525e+00   1.2138500e-01   9.5590690e-01  -1.2441963e+00
   4.0666667e-01  -6.4937110e-03   1.9725063e-01   4.5519376e-02   2.7311626e-01   1.9421600e+00   8.0417564e-01
   4.0833333e-01  -5.3918737e-03   1.7904288e+00   1.9421600e+00   2.7311626e-01   3.7629351e+00   5.7657876e-01
   4.1000000e-01  -5.0780137e-03   7.2831002e-01  -2.2304494e+00  -1.0621188e-01   2.2456226e+00  -1.8207750e-01
   4.1166667e-01  -4.7667780e-03   5.7657876e-01  -1.8511213e+00  -3.0346251e-02  -9.4073377e-01   2.0180257e+00
   4.1333333e-01  -4.3672676e-03  -5.6140564e-01  -1.1683307e+00  -5.6140564e-01  -4.3546870e+00   1.7145632e+00
   4.1500000e-01  -3.8922596e-03  -1.1683307e+00   2.7311626e-01  -7.8900252e-01  -3.5201651e+00  -8.6486815e-01
   4.1666667e-01  -3.3555855e-03  -6.3727127e-01   2.4732194e+00   3.4898188e-01  -1.6235244e+00  -1.7752557e+00
   4.1833333e-01  -2.7717797e-03   1.7145632e+00   2.9284132e+00   8.8004127e-01   4.5519376e-02  -1.4717932e+00
   4.2000000e-01  -2.1557288e-03   4.5519376e-02   2.6249507e+00   7.2831002e-01   6.5244439e-01  -9.4073377e-01
   4.2166667e-01  -1.5223279e-03  -1.2441963e+00  -1.6993900e+00   4.5519376e-02  -1.0621188e-01  -7.8900252e-01
   4.2333333e-01  -8.8615393e-04  -2.5794313e-01  -2.2304494e+00  -2.5794313e-01   4.2484751e-01   1.2138500e-01
   4.2500000e-01  -2.6115981e-04   1.2138500e-01   2.3973538e+00  -1.6993900e+00   8.0417564e-01   2.0180257e+00
   4.2666667e-01   2.6184870e-04   7.2831002e-01   2.6249507e+00   7.2831002e-01   2.1697569e+00   2.5490851e+00
   4.2833333e-01   7.0524716e-04   1.0317725e+00   4.5519376e-02   1.1835038e+00   1.6386975e+00   1.1835038e+00
   4.3000000e-01   1.1219804e-03   1.9725063e-01  -1.6993900e+00   5.7657876e-01  -1.3200619e+00  -8.6486815e-01
   4.3166667e-01   1.5037085e-03  -3.0346251e-02  -1.7752557e+00   6.5244439e-01  -9.4073377e-01  -1.1683307e+00
   4.3333333e-01   1.8430676e-03   1.3352350e+00  -1.4717932e+00   3.4898188e-01  -5.6140564e-01  -1.3200619e+00
   4.3500000e-01   2.1338096e-03  -4.8554001e-01   4.2484751e-01  -9.4073377e-01  -7.1313689e-01  -1.8207750e-01
   4.3666667e-01   2.3709122e-03  -1.8207750e-01  -3.3380876e-01  -1.2441963e+00  -3.3380876e-01   1.4111007e+00
   4.3833333e-01   2.5506598e-03   4.5519376e-02   8.8004127e-01   5.7657876e-01   1.5628319e+00   6.5244439e-01
   4.4000000e-01   2.6706936e-03   1.9725063e-01   1.4111007e+00   6.5244439e-01   1.7145632e+00   4.2484751e-01
   4.4166667e-01   2.7300290e-03   4.5519376e-02   2.6249507e+00  -2.5794313e-01  -3.0346251e-02  -1.0621188e-01
   4.4333333e-01   2.7290427e-03  -1.1683307e+00  -1.8207750e-01   1.9725063e-01  -8.6486815e-01   1.2138500e-01
   4.4500000e-01   2.6694291e-03  -4.0967438e-01  -3.0346251e-02   3.4898188e-01   5.7657876e-01   1.5628319e+00
   4.4666667e-01   2.5541283e-03   2.7311626e-01  -1.6993900e+00  -8.6486815e-01  -1.2441963e+00  -2.5794313e-01
   4.4833333e-01   2.3872276e-03   9.5590690e-01  -4.8554001e-01  -4.0967438e-01   1.2138500e-01  -4.8554001e-01
   4.5000000e-01   2.1738399e-03   1.0317725e+00   4.5519376e-02   4.2484751e-01   1.9725063e-01  -3.3380876e-01
   4.5166667e-01   1.9199620e-03  -1.8207750e-01  -4.8554001e-01   5.0071314e-01  -1.0621188e-01  -1.0924650e+00
   4.5333333e-01   1.6323161e-03   1.9725063e-01   2.7311626e-01   3.4898188e-01   1.2138500e-01  -2.5794313e-01
   4.5500000e-01   1.3181796e-03  -3.0346251e-02   4.2484751e-01  -1.4717932e+00   1.1076382e+00   1.4111007e+00
   4.5666667e-01   9.8520632e-04  -2.5794313e-01   1.2138500e-01  -7.1313689e-01   1.4869663e+00   1.7145632e+00
   4.5833333e-01   6.4124450e-04   3.4898188e-01  -1.6993900e+00  -3.0346251e-02  -1.2441963e+00  -1.3200619e+00
   4.6000000e-01   2.9415443e-04   1.2138500e-01  -7.1313689e-01   3.4898188e-01  -1.5476588e+00  -5.6140564e-01
   4.6166667e-01  -6.9967261e-05  -8.6486815e-01  -1.0165994e+00   1.2593694e+00  -1.1683307e+00  -9.4073377e-01
   4.6333333e-01  -5.4082662e-04   8.0417564e-01  -7.8900252e-01   6.5244439e-01  -1.0621188e-01  -3.4442995e+00
   4.6500000e-01  -9.7254854e-04   1.4869663e+00   1.0317725e+00   8.0417564e-01   6.5244439e-01   6.5244439e-01
   4.6666667e-01  -1.9666990e-03  -1.8207750e-01   1.2138500e-01   3.4898188e-01   6.5244439e-01   8.8004127e-01
   4.6833333e-01  -2.1832082e-03  -2.3821807e+00  -3.1408369e+00   1.9725063e-01   8.0417564e-01   1.1076382e+00
   4.7000000e-01  -2.3388283e-03  -2.5794313e-01  -9.4073377e-01  -4.8554001e-01   3.4898188e-01   3.4898188e-01
   4.7166667e-01  -2.4337072e-03  -8.6486815e-01   1.4869663e+00  -6.3727127e-01   1.7904288e+00   1.8662944e+00
   4.7333333e-01  -2.4693647e-03   1.0317725e+00   5.9630383e+00  -3.0346251e-02   8.8004127e-01   2.4732194e+00
   4.7500000e-01  -2.4485774e-03  -4.8554001e-01   2.0180257e+00  -4.8554001e-01  -2.1545838e+00  -4.0967438e-01
   4.7666667e-01  -2.3752409e-03   4.5519376e-02   1.1835038e+00   4.5519376e-02  -1.6993900e+00  -1.2441963e+00
   4.7833333e-01  -2.2542137e-03  -4.0967438e-01   1.9725063e-01  -6.3727127e-01  -6.3727127e-01  -2.0028525e+00
   4.8000000e-01  -2.0911476e-03   6.5244439e-01   4.5519376e-02   5.0071314e-01   1.9725063e-01  -1.6993900e+00
   4.8166667e-01  -1.8923086e-03   8.0417564e-01  -5.6140564e-01   8.8004127e-01   5.0071314e-01  -3.3380876e-01
   4.8333333e-01  -1.6643948e-03   2.0180257e+00  -7.1313689e-01   1.2138500e-01   1.7904288e+00   1.7145632e+00
   4.8500000e-01  -1.4143542e-03   3.4898188e-01  -3.3380876e-01   3.4898188e-01   6.5244439e-01  -6.3727127e-01
   4.8666667e-01  -1.1492072e-03  -1.0165994e+00  -6.3727127e-01   3.4898188e-01  -1.4717932e+00  -8.6486815e-01
   4.8833333e-01  -8.7587913e-04  -6.3727127e-01  -4.8554001e-01  -1.0621188e-01  -2.2304494e+00  -4.0967438e-01
   4.9000000e-01  -6.0104422e-04   6.5244439e-01  -1.9269869e+00  -1.8207750e-01   3.4898188e-01   5.7657876e-01
   4.9166667e-01  -3.3098530e-04   8.8004127e-01  -2.0028525e+00  -4.8554001e-01   5.0071314e-01   1.1835038e+00
   4.9333333e-01  -7.1471782e-05  -4.0967438e-01   4.2484751e-01   1.9725063e-01   5.7657876e-01   9.5590690e-01
   4.9500000e-01   6.7350544e-05  -7.1313689e-01  -2.1545838e+00   4.2484751e-01   8.0417564e-01  -1.1683307e+00
   4.9666667e-01   1.6073202e-04   1.2138500e-01  -1.4717932e+00   5.7657876e-01   1.1835038e+00  -2.1545838e+00
   4.9833333e-01   2.5103730e-04   8.8004127e-01   6.5244439e-01   1.2138500e-01   5.0071314e-01   6.5244439e-01
   5.0000000e-01   3.3611063e-04   1.7904288e+00   1.7145632e+00   1.9725063e-01   1.0317725e+00   1.1835038e+00
   5.0166667e-01   4.1392638e-04  -4.8554001e-01   1.4869663e+00  -6.3727127e-01  -3.3380876e-01   6.5244439e-01
   5.0333333e-01   4.8264130e-04  -6.3727127e-01   5.7657876e-01  -1.1683307e+00  -7.1313689e-01   2.3214882e+00
   5.0500000e-01   5.4064153e-04  -5.6140564e-01   1.1076382e+00  -6.3727127e-01   5.7657876e-01  -3.0346251e-02
   5.0666667e-01   5.8658319e-04  -1.1683307e+00   1.2138500e-01   4.2484751e-01   5.0071314e-01  -1.9269869e+00
   5.0833333e-01   6.1942539e-04  -7.1313689e-01   5.0071314e-01   3.4898188e-01  -1.4717932e+00   5.0071314e-01
   5.1000000e-01   6.3845501e-04  -4.8554001e-01   1.2138500e-01  -1.8207750e-01  -1.4717932e+00   8.8004127e-01
   5.1166667e-01   6.4330258e-04   9.5590690e-01   8.8004127e-01   7.2831002e-01  -2.5794313e-01  -1.4717932e+00
   5.1333333e-01   6.3394884e-04  -3.3380876e-01   5.7657876e-01   9.5590690e-01  -7.1313689e-01  -3.5201651e+00
   5.1500000e-01   6.1072219e-04  -9.4073377e-01  -2.5794313e-01   6.5244439e-01   1.1835038e+00  -2.6097776e+00
   5.1666667e-01   5.7428689e-04   8.0417564e-01  -5.6140564e-01  -7.8900252e-01   1.1076382e+00   3.9146663e+00
   5.1833333e-01   5.2562266e-04   9.5590690e-01  -1.8207750e-01  -1.8207750e-01   2.0180257e+00   3.6870695e+00
   5.2000000e-01   4.6599630e-04   1.1076382e+00   7.2831002e-01   4.5519376e-02   4.5519376e-02  -2.5794313e-01
   5.2166667e-01   3.9692605e-04  -1.8207750e-01  -4.8554001e-01  -1.8207750e-01  -1.9269869e+00  -2.9891057e+00
   5.2333333e-01   3.2014001e-04   1.1835038e+00  -1.2441963e+00  -2.5794313e-01  -3.3380876e-01   7.2831002e-01
   5.2500000e-01   2.3752955e-04   4.5519376e-02  -6.3727127e-01   3.4898188e-01  -1.1683307e+00   3.4898188e-01
   5.2666667e-01   1.5109916e-04   1.2138500e-01   6.5244439e-01   6.5244439e-01  -4.0967438e-01   4.2484751e-01
   5.2833333e-01   6.2914089e-05  -1.1683307e+00  -1.7752557e+00   5.0071314e-01   8.8004127e-01   5.7657876e-01
   5.3000000e-01  -6.7060575e-05  -7.8900252e-01  -8.6486815e-01   9.5590690e-01   1.6386975e+00   1.2138500e-01
   5.3166667e-01  -2.8830335e-04   2.7311626e-01   6.5244439e-01  -1.0621188e-01   1.2593694e+00   5.7657876e-01
   5.3333333e-01  -4.8589508e-04   1.4869663e+00   1.4111007e+00   4.2484751e-01   4.2484751e-01  -1.1683307e+00
   5.3500000e-01  -6.5698686e-04  -1.8207750e-01  -2.5794313e-01  -4.0967438e-01  -1.5476588e+00  -5.6140564e-01
   5.3666667e-01  -7.9958187e-04  -9.4073377e-01  -2.0028525e+00  -2.5794313e-01   7.2831002e-01   2.6249507e+00
   5.3833333e-01  -9.1252482e-04   1.7904288e+00   2.7311626e-01  -3.0346251e-02   1.2593694e+00  -1.6993900e+00
   5.4000000e-01  -9.9547064e-04   5.0071314e-01  -1.8207750e-01  -1.0621188e-01   1.7145632e+00   6.5244439e-01
   5.4166667e-01  -1.0488346e-03  -1.0165994e+00  -1.8207750e-01   6.5244439e-01   5.0071314e-01   7.2831002e-01
   5.4333333e-01  -1.0737264e-03  -1.7752557e+00   5.0071314e-01  -5.6140564e-01  -1.8207750e-01   2.0180257e+00
   5.4500000e-01  -1.0718702e-03   2.7311626e-01   1.9421600e+00   2.7311626e-01   4.2484751e-01   6.5244439e-01
   5.4666667e-01  -1.0455155e-03   1.2138500e-01   1.1835038e+00   9.5590690e-01  -2.0787182e+00  -1.9269869e+00
   5.4833333e-01  -9.9733978e-04  -1.7752557e+00   8.0417564e-01  -7.1313689e-01  -6.3727127e-01   8.0417564e-01
   5.5000000e-01  -9.3034696e-04  -2.5794313e-01  -1.5476588e+00  -1.0621188e-01   1.9725063e-01   5.7657876e-01
   5.5166667e-01  -8.4776505e-04   1.1835038e+00  -7.8900252e-01  -5.6140564e-01   6.5244439e-01  -7.8900252e-01
   5.5333333e-01  -7.5294503e-04   4.2484751e-01   1.4111007e+00  -7.1313689e-01   5.7657876e-01   5.7657876e-01
   5.5500000e-01  -6.4926418e-04  -4.0967438e-01   1.7145632e+00  -3.0346251e-02  -2.6856432e+00   1.3352350e+00
   5.5666667e-01  -5.4003589e-04   9.5590690e-01  -3.3380876e-01   1.2593694e+00  -2.7615088e+00  -9.4073377e-01
   5.5833333e-01  -4.2842804e-04   1.4111007e+00  -1.3200619e+00   1.2138500e-01  -1.1683307e+00  -3.3684338e+00
   5.6000000e-01  -2.0960103e-04  -1.0621188e-01  -1.3200619e+00   1.2138500e-01  -4.8554001e-01  -2.0028525e+00
   5.6166667e-01  -1.0740605e-04  -1.0621188e-01  -1.1683307e+00   4.5519376e-02   1.2593694e+00  -4.0967438e-01
   5.6333333e-01  -1.2797488e-05   1.2138500e-01   1.7145632e+00   5.0071314e-01   9.5590690e-01   2.3973538e+00
   5.6500000e-01  -1.3651552e-05  -1.6235244e+00   8.8004127e-01  -5.6140564e-01   2.7311626e-01  -4.0967438e-01
   5.6666667e-01  -2.8493438e-05  -5.6140564e-01  -9.4073377e-01   4.2484751e-01   1.1076382e+00  -5.6140564e-01
   5.6833333e-01  -4.1967412e-05  -2.5794313e-01   1.9725063e-01  -1.8207750e-01   1.2593694e+00  -1.0621188e-01
   5.7000000e-01  -5.3903520e-05   1.8662944e+00  -4.8554001e-01  -7.1313689e-01   2.0180257e+00   1.1835038e+00
   5.7166667e-01  -6.4171700e-05  -4.0967438e-01  -5.6140564e-01  -1.0621188e-01   7.2831002e-01   1.4111007e+00
   5.7333333e-01  -7.2679783e-05   8.8004127e-01   4.5519376e-02   4.5519376e-02   2.2456226e+00   1.1835038e+00
   5.7500000e-01  -7.9370837e-05  -1.0621188e-01   1.4869663e+00   7.2831002e-01   2.0180257e+00   1.0317725e+00
   5.7666667e-01  -8.4220028e-05  -1.3200619e+00   1.1835038e+00  -3.3380876e-01  -1.3200619e+00   6.5244439e-01
   5.7833333e-01  -8.7231210e-05  -1.1683307e+00  -9.4073377e-01  -4.0967438e-01  -5.1133432e+00  -1.0924650e+00
   5.8000000e-01  -8.8433408e-05  -1.1683307e+00  -2.9132401e+00   7.2831002e-01  -2.8373744e+00  -3.0649713e+00
   5.8166667e-01  -8.7877394e-05  -3.0346251e-02  -7.8900252e-01   4.2484751e-01  -5.6140564e-01  -2.4580463e+00
   5.8333333e-01  -8.5632488e-05  -1.0924650e+00   1.0317725e+00   1.2138500e-01   3.4898188e-01   8.8004127e-01
   5.8500000e-01  -8.1783702e-05   1.2138500e-01   2.0938913e+00   3.4898188e-01   6.5244439e-01   1.3352350e+00
   5.8666667e-01  -7.6429345e-05  -7.1313689e-01  -6.3727127e-01  -1.0165994e+00   8.8004127e-01   4.5519376e-02
   5.8833333e-01  -6.9679113e-05  -2.5794313e-01  -5.6140564e-01   3.4898188e-01   4.2484751e-01   1.9725063e-01
   5.9000000e-01  -6.1652737e-05  -2.5794313e-01   2.7311626e-01   5.0071314e-01   1.2593694e+00   1.1835038e+00
   5.9166667e-01  -5.2479122e-05  -1.0621188e-01   1.9725063e-01  -1.8207750e-01   9.5590690e-01  -4.0967438e-01
   5.9333333e-01  -4.2295992e-05   1.3352350e+00  -2.5794313e-01   5.7657876e-01   3.9905320e+00   1.7145632e+00
   5.9500000e-01  -3.1249913e-05   1.6386975e+00   9.5590690e-01   5.7657876e-01   3.0042788e+00   1.1835038e+00
   5.9666667e-01  -1.9496653e-05   1.4869663e+00   3.4898188e-01  -3.0346251e-02  -2.6097776e+00  -1.4717932e+00
   5.9833333e-01  -7.2016941e-06  -4.8554001e-01  -4.0967438e-01  -2.5794313e-01  -6.1754620e+00  -2.3063151e+00
   6.0000000e-01  -7.1749667e-06  -1.3959275e+00   1.6386975e+00  -2.5794313e-01  -3.1408369e+00   8.8004127e-01
   6.0166667e-01  -2.5122958e-05   1.9725063e-01   2.2456226e+00   1.1835038e+00   4.2484751e-01  -1.5476588e+00
   6.0333333e-01  -4.4482022e-05  -7.1313689e-01   1.4111007e+00   6.5244439e-01   5.0071314e-01  -7.8900252e-01
   6.0500000e-01  -6.4846171e-05  -1.0621188e-01  -1.7752557e+00   1.9725063e-01   4.5519376e-02  -2.7615088e+00
   6.0666667e-01  -8.5741579e-05   1.0317725e+00  -1.7752557e+00   4.5519376e-02   5.7657876e-01  -4.8554001e-01
   6.0833333e-01  -1.0663482e-04  -1.4717932e+00  -1.7752557e+00  -1.1683307e+00   8.0417564e-01   3.1560101e+00
   6.1000000e-01  -1.2694350e-04   3.4898188e-01  -4.8554001e-01   1.2138500e-01   1.7904288e+00   2.7008163e+00
   6.1166667e-01  -1.4604900e-04   1.5628319e+00  -4.8554001e-01  -1.4717932e+00   1.0317725e+00   2.0938913e+00
   6.1333333e-01  -1.6331141e-04   2.3973538e+00   7.2831002e-01  -1.0924650e+00   1.6386975e+00   1.6386975e+00
   6.1500000e-01  -1.7808597e-04   6.5244439e-01  -1.0165994e+00  -1.8207750e-01   6.5244439e-01   1.9725063e-01
   6.1666667e-01  -1.9767707e-04  -5.6140564e-01  -3.3380876e-01   2.7311626e-01  -2.5794313e-01   9.5590690e-01
   6.1833333e-01  -2.0134547e-04  -9.4073377e-01   3.2318757e+00   5.7657876e-01  -1.8207750e-01   2.7311626e-01
   6.2000000e-01  -2.0026834e-04  -3.3380876e-01   2.2456226e+00  -7.1313689e-01  -6.3727127e-01  -2.2304494e+00
   6.2166667e-01  -1.9405691e-04  -1.8511213e+00  -1.0165994e+00  -4.0967438e-01   8.0417564e-01  -1.0924650e+00
   6.2333333e-01  -1.8242906e-04  -2.5339119e+00  -4.2029557e+00   1.2138500e-01  -8.6486815e-01  -1.0165994e+00
   6.2500000e-01  -1.6522510e-04  -2.2304494e+00  -3.3684338e+00   4.2484751e-01  -1.9269869e+00  -6.3727127e-01
   6.2666667e-01  -1.4242133e-04   8.0417564e-01   1.7145632e+00   4.5519376e-02  -1.8207750e-01  -6.3727127e-01
   6.2833333e-01  -1.1414080e-04   1.1076382e+00   2.0938913e+00  -1.0621188e-01  -3.3380876e-01   1.7904288e+00
   6.3000000e-01  -8.0660673e-05   2.3214882e+00  -4.0967438e-01  -1.0621188e-01  -1.0165994e+00   4.2484751e-01
   6.3166667e-01  -4.2416106e-05   1.5628319e+00   1.6386975e+00   1.0317725e+00   8.0417564e-01  -2.0028525e+00
   6.3333333e-01  -2.1731038e-18   1.4869663e+00   1.1076382e+00   1.7145632e+00   2.9284132e+00  -1.6235244e+00
   6.3500000e-01  -1.8502999e-05   2.4732194e+00   2.1697569e+00   6.5244439e-01   2.0180257e+00  -1.8207750e-01
   6.3666667e-01  -4.0995801e-05   7.2831002e-01   2.7311626e-01  -4.8554001e-01  -1.2441963e+00  -1.1683307e+00
   6.3833333e-01  -6.7092995e-05  -1.7752557e+00   2.3214882e+00  -5.6140564e-01  -2.9132401e+00   4.5519376e-02
   6.4000000e-01  -9.6228067e-05  -7.8900252e-01   2.0938913e+00   4.2484751e-01   8.0417564e-01   1.9725063e-01
   6.4166667e-01  -1.2765848e-04   1.2593694e+00  -7.1313689e-01   1.2138500e-01   4.2484751e-01  -2.5339119e+00
   6.4333333e-01  -1.6047698e-04   8.0417564e-01  -1.8207750e-01   5.0071314e-01   8.0417564e-01   1.0317725e+00
   6.4500000e-01  -1.9362911e-04  -4.0967438e-01  -1.3200619e+00  -4.0967438e-01  -2.4580463e+00  -1.0621188e-01
   6.4666667e-01  -2.2593675e-04  -1.0165994e+00  -3.3684338e+00  -1.0621188e-01  -5.6140564e-01  -2.5794313e-01
   6.4833333e-01  -2.5612742e-04  -7.1313689e-01  -2.7615088e+00   4.5519376e-02   1.2138500e-01   1.8662944e+00
   6.5000000e-01  -2.8286871e-04   6.5244439e-01   2.7311626e-01   2.7311626e-01  -1.8207750e-01   4.2484751e-01
   6.5166667e-01  -3.0480702e-04   5.7657876e-01   1.9421600e+00   4.5519376e-02   1.1835038e+00   2.7311626e-01
   6.5333333e-01  -3.2060989e-04   6.5244439e-01  -1.7752557e+00  -1.0924650e+00   1.9421600e+00   1.2593694e+00
   6.5500000e-01  -3.2901069e-04  -1.0621188e-01   1.0317725e+00   4.5519376e-02   2.0180257e+00   1.1076382e+00
   6.5666667e-01  -3.2885443e-04  -1.7752557e+00   8.8004127e-01  -6.3727127e-01  -5.6140564e-01   5.7657876e-01
   6.5833333e-01  -3.1914358e-04  -1.8511213e+00   5.0071314e-01  -5.6140564e-01  -2.0028525e+00   1.6386975e+00
   6.6000000e-01  -4.0698317e-04   1.9725063e-01   1.3352350e+00   5.7657876e-01  -1.2441963e+00   8.0417564e-01
   6.6166667e-01  -4.8891318e-04  -7.8900252e-01  -1.0621188e-01   4.5519376e-02  -6.3727127e-01  -1.0165994e+00
   6.6333333e-01  -5.6761206e-04  -7.1313689e-01  -1.1683307e+00   4.5519376e-02  -4.0967438e-01  -1.0165994e+00
   6.6500000e-01  -6.4026379e-04   1.2593694e+00  -1.0621188e-01   7.2831002e-01   6.5244439e-01  -1.0621188e-01
   6.6666667e-01  -7.0396191e-04   5.7657876e-01  -5.6140564e-01  -1.0621188e-01  -1.2441963e+00  -1.6993900e+00
   6.6833333e-01  -7.5579209e-04  -1.0621188e-01  -1.3959275e+00   5.7657876e-01  -3.0346251e-02  -1.2441963e+00
   6.7000000e-01  -7.9292105e-04   7.2831002e-01  -1.3959275e+00   5.0071314e-01   2.5490851e+00   1.2138500e-01
   6.7166667e-01  -8.1268987e-04   1.1076382e+00  -1.7752557e+00  -3.3380876e-01   1.6386975e+00   2.7311626e-01
   6.7333333e-01  -8.1270897e-04   5.7657876e-01  -2.0787182e+00  -4.0967438e-01   3.4898188e-01   1.1835038e+00
   6.7500000e-01  -7.9095219e-04  -1.5476588e+00  -1.0924650e+00  -1.1683307e+00  -1.0165994e+00   1.4111007e+00
   6.7666667e-01  -7.4584694e-04  -5.6140564e-01   9.5590690e-01  -1.1683307e+00   4.2484751e-01   1.7904288e+00
   6.7833333e-01  -6.7635784e-04   9.5590690e-01   1.2593694e+00   4.5519376e-02   1.7145632e+00   4.5519376e-02
   6.8000000e-01  -5.8206038e-04   1.1835038e+00   1.7145632e+00   4.2484751e-01   1.5628319e+00  -3.0346251e-02
   6.8166667e-01  -3.2075053e-04   1.2138500e-01   2.7766819e+00   5.0071314e-01  -1.8207750e-01  -7.1313689e-01
   6.8333333e-01  -1.5641846e-04  -1.8511213e+00  -1.1683307e+00   1.2138500e-01  -3.0649713e+00  -2.4580463e+00
   6.8500000e-01   5.7345320e-06  -1.4717932e+00   2.1697569e+00   5.7657876e-01  -3.0649713e+00  -1.1683307e+00
   6.8666667e-01   4.4387795e-05  -1.6993900e+00   8.0417564e-01   1.3352350e+00  -1.3200619e+00   4.5519376e-02
   6.8833333e-01   1.5705791e-01  -7.1313689e-01  -1.2441963e+00   6.5244439e-01  -3.3380876e-01  -4.8554001e-01
   6.9000000e-01   2.3661334e-01  -2.5794313e-01   1.4111007e+00   2.7311626e-01  -5.6140564e-01  -3.3380876e-01
   6.9166667e-01   2.4978931e-01   1.0317725e+00   3.0042788e+00  -3.0346251e-02   8.0417564e-01  -1.0621188e-01
   6.9333333e-01   2.6392893e-01   9.5590690e-01  -1.6235244e+00  -9.4073377e-01   1.4111007e+00  -7.1313689e-01
   6.9500000e-01   2.7903279e-01   1.9725063e-01  -1.1683307e+00  -8.6486815e-01   1.1076382e+00   1.1835038e+00
   6.9666667e-01   2.9509140e-01  -4.0967438e-01  -4.8554001e-01  -7.8900252e-01  -2.5794313e-01   1.7145632e+00
   6.9833333e-01   3.1208495e-01  -2.5794313e-01   5.7657876e-01  -9.4073377e-01   1.9725063e-01   2.7766819e+00
   7.0000000e-01   3.2998308e-01   2.7311626e-01   1.9725063e-01  -3.0346251e-02  -7.1313689e-01   2.5490851e+00
   7.0166667e-01   3.4874499e-01   9.5590690e-01  -3.3380876e-01   8.0417564e-01   7.2831002e-01  -1.5476588e+00
   7.0333333e-01   3.6831947e-01   5.7657876e-01  -4.0967438e-01   1.9725063e-01   1.7904288e+00  -2.3063151e+00
   7.0500000e-01   3.8864531e-01  -1.9269869e+00  -3.0346251e-02  -2.5794313e-01   1.1076382e+00  -8.6486815e-01
   7.0666667e-01   4.0965166e-01   1.1835038e+00  -3.3380876e-01  -1.8207750e-01   4.2484751e-01   2.7311626e-01
   7.0833333e-01   4.3125873e-01   4.5519376e-02  -1.3200619e+00   7.2831002e-01   2.9284132e+00   4.2484751e-01
   7.1000000e-01   4.5337840e-01   1.1835038e+00  -1.9269869e+00   5.0071314e-01   4.0663976e+00   5.7657876e-01
   7.1166667e-01   4.7591521e-01  -4.8554001e-01  -4.0967438e-01   1.9725063e-01  -2.6097776e+00   1.2138500e-01
   7.1333333e-01   4.9876723e-01   1.9725063e-01   1.9421600e+00  -1.0621188e-01  -6.4030589e+00  -9.4073377e-01
   7.1500000e-01   5.2182723e-01   1.9725063e-01   3.3836070e+00   5.7657876e-01  -2.3063151e+00  -1.6235244e+00
   7.1666667e-01   5.4498384e-01  -1.2441963e+00   3.4898188e-01   3.4898188e-01  -1.6993900e+00  -2.7615088e+00
   7.1833333e-01   5.6812270e-01  -1.5476588e+00  -1.9269869e+00  -2.5794313e-01  -1.1683307e+00  -1.0165994e+00
   7.2000000e-01   5.9112793e-01   4.5519376e-02  -2.7615088e+00   4.5519376e-02   2.7311626e-01   1.6386975e+00
   7.2166667e-01   6.1388332e-01   1.1076382e+00  -3.3380876e-01   1.9725063e-01   1.3352350e+00   2.1697569e+00
   7.2333333e-01   6.3627374e-01   1.0317725e+00  -3.3380876e-01   4.5519376e-02   1.3352350e+00  -3.3380876e-01
   7.2500000e-01   6.5818652e-01   1.4869663e+00   2.0180257e+00   5.7657876e-01   2.2456226e+00  -2.5794313e-01
   7.2666667e-01   6.7951272e-01   1.1076382e+00   1.4869663e+00  -1.0621188e-01   8.0417564e-01  -5.6140564e-01
   7.2833333e-01   7.1999605e-01  -1.0165994e+00  -2.5794313e-01  -1.0621188e-01  -1.8207750e-01  -7.8900252e-01
   7.3000000e-01   7.3896529e-01  -1.7752557e+00   2.2456226e+00  -1.0621188e-01   1.0317725e+00   1.1835038e+00
   7.3166667e-01   7.5697439e-01   1.2138500e-01   2.4732194e+00   3.4898188e-01   3.0801444e+00   1.4111007e+00
   7.3333333e-01   7.7395091e-01  -5.6140564e-01   1.2593694e+00  -5.6140564e-01  -1.4717932e+00  -1.6993900e+00
   7.3500000e-01   7.8983265e-01   4.5519376e-02  -9.4073377e-01  -1.0165994e+00  -2.2304494e+00  -2.5794313e-01
   7.3666667e-01   8.0456820e-01  -7.1313689e-01  -1.5476588e+00  -8.6486815e-01   4.5519376e-02   3.9146663e+00
   7.3833333e-01   8.1811759e-01   6.5244439e-01   1.3352350e+00  -1.8207750e-01  -3.0346251e-02  -7.1313689e-01
   7.4000000e-01   8.3045260e-01   2.0180257e+00  -2.0787182e+00  -1.8207750e-01   9.5590690e-01  -1.0621188e-01
   7.4166667e-01   8.4155694e-01   3.4898188e-01  -4.0512245e+00  -2.5794313e-01  -8.6486815e-01   2.7311626e-01
   7.4333333e-01   8.5142641e-01  -4.8554001e-01  -1.1683307e+00   8.0417564e-01  -1.0165994e+00  -1.4717932e+00
   7.4500000e-01   8.6006867e-01   1.9725063e-01  -4.8554001e-01   1.0317725e+00   5.7657876e-01   1.9725063e-01
   7.4666667e-01   8.6750306e-01  -1.7752557e+00   1.9725063e-01   5.7657876e-01  -4.8554001e-01  -4.8554001e-01
   7.4833333e-01   8.7376015e-01  -4.8554001e-01   1.7145632e+00   8.8004127e-01  -1.0621188e-01  -1.6235244e+00
   7.5000000e-01   8.7888122e-01   4.2484751e-01   1.3352350e+00  -1.8207750e-01   1.4111007e+00   1.0317725e+00
   7.5166667e-01   8.8291747e-01   8.0417564e-01   1.1076382e+00  -1.0621188e-01   6.5244439e-01   1.6386975e+00
   7.5333333e-01   8.8592927e-01  -4.8554001e-01   1.6386975e+00   4.5519376e-02  -5.6140564e-01   4.2484751e-01
   7.5500000e-01   8.8798525e-01  -1.0621188e-01  -1.0924650e+00  -1.8207750e-01  -1.0165994e+00  -8.6486815e-01
   7.5666667e-01   8.8916115e-01   1.0317725e+00  -3.3380876e-01  -4.0967438e-01   5.7657876e-01   1.4111007e+00
   7.5833333e-01   8.8953882e-01   7.2831002e-01   3.4898188e-01  -3.3380876e-01  -7.1313689e-01  -8.6486815e-01
   7.6000000e-01   8.8920497e-01  -3.0346251e-02   5.7657876e-01   5.0071314e-01  -7.1313689e-01  -2.1545838e+00
   7.6166667e-01   8.8824995e-01  -4.8554001e-01   1.1076382e+00   8.8004127e-01  -4.8554001e-01  -1.1683307e+00
   7.6333333e-01   8.8676653e-01  -4.0967438e-01  -2.1545838e+00   5.0071314e-01   5.0071314e-01  -9.4073377e-01
   7.6500000e-01   8.8484858e-01  -8.6486815e-01  -3.2925682e+00  -6.3727127e-01   1.4111007e+00   4.2484751e-01
   7.6666667e-01   8.8258984e-01  -4.0967438e-01   4.2484751e-01  -2.5794313e-01   8.8004127e-01   1.1835038e+00
   7.6833333e-01   8.8008268e-01  -1.0924650e+00   1.5628319e+00  -1.0621188e-01   3.4898188e-01  -3.0346251e-02
   7.7000000e-01   8.7741688e-01   9.5590690e-01  -1.3959275e+00  -4.0967438e-01  -7.8900252e-01  -2.6097776e+00
   7.7166667e-01   8.7467853e-01   5.7657876e-01  -1.8207750e-01  -3.3380876e-01   1.9725063e-01  -3.3380876e-01
   7.7333333e-01   8.7194884e-01  -6.3727127e-01   8.8004127e-01  -1.0621188e-01   1.2138500e-01   3.2318757e+00
   7.7500000e-01   8.6930348e-01  -1.0924650e+00   5.7657876e-01   1.2138500e-01  -7.8900252e-01   1.2138500e-01
   7.7666667e-01   8.6681150e-01   7.2831002e-01  -3.0346251e-02   8.8004127e-01   6.5244439e-01   8.8004127e-01
   7.7833333e-01   8.6453451e-01   8.0417564e-01   1.4869663e+00  -3.0346251e-02   1.2138500e-01   1.2138500e-01
   7.8000000e-01   8.6252618e-01   6.5244439e-01   9.5590690e-01  -1.8207750e-01  -2.5794313e-01  -2.1545838e+00
   7.8166667e-01   8.6083170e-01  -6.3727127e-01   7.2831002e-01   1.2138500e-01   1.9421600e+00   3.4898188e-01
   7.8333333e-01   8.5948735e-01  -1.3959275e+00  -1.2441963e+00  -1.0621188e-01   2.7311626e-01   1.6386975e+00
   7.8500000e-01   8.5852035e-01  -1.0924650e+00  -1.4717932e+00  -2.5794313e-01  -2.5794313e-01  -1.6993900e+00
   7.8666667e-01   8.5794873e-01  -1.8207750e-01  -1.0924650e+00   3.4898188e-01  -2.5794313e-01   2.8525476e+00
   7.8833333e-01   8.5778136e-01   8.8004127e-01   1.0317725e+00   1.4111007e+00  -1.8207750e-01   1.9725063e-01
   7.9000000e-01   8.5801815e-01   4.5519376e-02   1.1835038e+00   1.1076382e+00   3.4898188e-01  -4.8554001e-01
   7.9166667e-01   8.5865034e-01   6.5244439e-01   1.2138500e-01   1.3352350e+00   1.2138500e-01   3.4898188e-01
   7.9333333e-01   8.5966095e-01   3.4898188e-01  -6.3727127e-01   5.7657876e-01   1.6386975e+00   2.1697569e+00
   7.9500000e-01   8.6102532e-01   6.5244439e-01  -1.4717932e+00  -1.7752557e+00  -1.1683307e+00  -5.1133432e+00
   7.9666667e-01   8.6271176e-01   5.7657876e-01   6.5244439e-01  -1.3200619e+00  -1.7752557e+00  -1.3200619e+00
   7.9833333e-01   8.6468225e-01   3.4898188e-01   2.7766819e+00  -1.9269869e+00   1.2138500e-01   3.1560101e+00
   8.0000000e-01   8.6689333e-01   1.2138500e-01  -9.4073377e-01  -7.1313689e-01  -6.3727127e-01  -1.0621188e-01
   8.0166667e-01   8.6929695e-01  -8.6486815e-01  -1.2441963e+00  -3.0346251e-02  -1.8207750e-01   2.1697569e+00
   8.0333333e-01   8.7184143e-01   1.2138500e-01  -1.0621188e-01   1.1076382e+00   4.2484751e-01   2.3214882e+00
   8.0500000e-01   8.7447242e-01   1.9725063e-01  -7.8900252e-01   4.2484751e-01  -3.3380876e-01  -3.2167026e+00
   8.0666667e-01   8.7713390e-01  -2.5794313e-01   1.6386975e+00   3.4898188e-01  -1.8207750e-01  -7.8900252e-01
   8.0833333e-01   8.7976877e-01  -1.1683307e+00   1.5628319e+00   1.9725063e-01  -7.1313689e-01  -5.6140564e-01
   8.1000000e-01   8.8232048e-01  -3.0346251e-02   4.5519376e-02  -2.5794313e-01  -1.6993900e+00   2.7311626e-01
   8.1166667e-01   8.8473460e-01   1.1835038e+00  -5.6140564e-01   1.2138500e-01   1.8662944e+00   2.3973538e+00
   8.1333333e-01   8.8695841e-01   7.2831002e-01  -1.8511213e+00   1.9725063e-01   1.7145632e+00   3.4898188e-01
   8.1500000e-01   8.8894232e-01   6.5244439e-01   4.2484751e-01  -3.3380876e-01   6.5244439e-01  -2.8373744e+00
   8.1666667e-01   8.9064066e-01  -4.8554001e-01   1.2138500e-01   3.4898188e-01   8.0417564e-01  -4.0967438e-01
   8.1833333e-01   8.9201249e-01   4.5519376e-02  -1.0165994e+00  -3.0346251e-02  -1.8207750e-01   7.2831002e-01
   8.2000000e-01   8.9302213e-01   2.7311626e-01   1.1835038e+00  -1.8207750e-01   1.3352350e+00  -3.3380876e-01
   8.2166667e-01   8.9363981e-01   3.4898188e-01   2.1697569e+00  -3.0346251e-02   5.7657876e-01   5.7657876e-01
   8.2333333e-01   8.9384202e-01  -1.8207750e-01   1.7904288e+00   1.9725063e-01   4.5519376e-02   4.8250539e+00
   8.2500000e-01   8.9361190e-01   5.0071314e-01   2.7008163e+00   3.4898188e-01  -1.7752557e+00  -4.8554001e-01
   8.2666667e-01   8.9293940e-01   4.5519376e-02  -2.0787182e+00   1.1076382e+00  -3.3380876e-01  -5.3409401e+00
   8.2833333e-01   8.9182139e-01   8.0417564e-01  -1.1683307e+00  -3.0346251e-02  -7.8900252e-01   3.4898188e-01
   8.3000000e-01   8.9026161e-01  -1.0165994e+00  -7.1313689e-01  -1.8207750e-01  -4.8554001e-01  -1.8207750e-01
   8.3166667e-01   8.8827050e-01   9.5590690e-01  -3.3380876e-01   2.7311626e-01   2.3973538e+00   2.7008163e+00
   8.3333333e-01   8.8586495e-01   1.7145632e+00  -3.0346251e-02   2.7311626e-01   1.9421600e+00   1.7904288e+00
   8.3500000e-01   8.8306784e-01  -1.0924650e+00  -2.9891057e+00  -5.6140564e-01  -5.6140564e-01  -1.8511213e+00
   8.3666667e-01   8.7990766e-01  -1.5476588e+00  -2.3821807e+00  -8.6486815e-01  -1.6993900e+00   7.2831002e-01
   8.3833333e-01   8.7641779e-01  -2.5794313e-01   2.3214882e+00  -1.0621188e-01  -3.0346251e-02  -1.0924650e+00
   8.4000000e-01   8.7263587e-01  -1.8511213e+00   1.4111007e+00  -1.8207750e-01  -2.5794313e-01   4.2484751e-01
   8.4166667e-01   8.6860302e-01   9.5590690e-01  -5.6140564e-01  -4.0967438e-01  -1.0621188e-01   1.7904288e+00
   8.4333333e-01   8.6436302e-01   2.7311626e-01  -7.8900252e-01  -1.0621188e-01   8.8004127e-01  -7.1313689e-01
   8.4500000e-01   8.5995774e-01   9.5590690e-01   7.2831002e-01   1.2593694e+00   5.0071314e-01   1.2138500e-01
   8.4666667e-01   8.5543698e-01   8.0417564e-01  -2.0028525e+00  -6.3727127e-01  -1.0621188e-01  -2.5794313e-01
   8.4833333e-01   8.5084702e-01   6.5244439e-01   1.0317725e+00   6.5244439e-01  -1.0924650e+00  -9.4073377e-01
   8.5000000e-01   8.4623303e-01  -7.1313689e-01  -3.3380876e-01  -6.3727127e-01   1.2138500e-01   1.2138500e-01
   8.5166667e-01   8.4163809e-01  -8.6486815e-01   8.0417564e-01   4.5519376e-02   5.0071314e-01   4.2484751e-01
   8.5333333e-01   8.3710233e-01   5.7657876e-01  -1.0621188e-01   8.8004127e-01   5.0071314e-01  -4.0967438e-01
   8.5500000e-01   8.3266194e-01   7.2831002e-01   1.7904288e+00   7.2831002e-01   8.0417564e-01   2.0180257e+00
   8.5666667e-01   8.2834837e-01  -3.0346251e-02   4.5974570e+00   2.7311626e-01   4.2484751e-01  -3.0346251e-02
   8.5833333e-01   8.2418751e-01   3.4898188e-01   3.0042788e+00   4.5519376e-02   1.2138500e-01  -1.3200619e+00
   8.6000000e-01   8.2019904e-01  -7.1313689e-01   2.7311626e-01  -1.8207750e-01  -7.8900252e-01  -9.4073377e-01
   8.6166667e-01   8.1639577e-01  -1.8511213e+00  -2.3063151e+00  -3.3380876e-01  -5.6140564e-01  -1.6235244e+00
   8.6333333e-01   8.1278315e-01  -3.3380876e-01  -2.3821807e+00  -1.8207750e-01  -1.0924650e+00  -3.0649713e+00
   8.6500000e-01   8.0935887e-01   1.6386975e+00   8.8004127e-01  -3.0346251e-02  -6.3727127e-01   1.8662944e+00
   8.6666667e-01   8.0611262e-01   5.0071314e-01   5.0071314e-01   3.4898188e-01  -5.6140564e-01  -1.8207750e-01
   8.6833333e-01   8.0302596e-01   1.7904288e+00  -2.0787182e+00   4.5519376e-02   5.0071314e-01   5.0071314e-01
   8.7000000e-01   8.0007225e-01   4.5519376e-02  -3.0649713e+00  -3.3380876e-01  -1.0621188e-01   1.9725063e-01
   8.7166667e-01   7.9721684e-01  -4.0967438e-01  -6.3727127e-01   4.5519376e-02   8.0417564e-01  -3.0346251e-02
   8.7333333e-01   7.9441738e-01  -8.6486815e-01  -1.6993900e+00   3.4898188e-01   9.5590690e-01   2.6249507e+00
   8.7500000e-01   7.9162414e-01  -1.0621188e-01  -1.8207750e-01  -1.0165994e+00  -3.0346251e-02   2.4732194e+00
   8.7666667e-01   7.8878062e-01  -3.3380876e-01   2.3973538e+00  -2.5794313e-01  -4.8554001e-01  -3.0649713e+00
   8.7833333e-01   7.8582421e-01   1.4869663e+00   2.7766819e+00   2.7311626e-01   1.1835038e+00   1.2138500e-01
   8.8000000e-01   7.8268086e-01   1.5628319e+00   1.1076382e+00   4.2484751e-01   1.0317725e+00  -1.0621188e-01
   8.8166667e-01   7.7927957e-01   4.2484751e-01  -4.0967438e-01   3.4898188e-01  -7.1313689e-01  -1.0165994e+00
   8.8333333e-01   7.7554922e-01  -1.4717932e+00   5.0071314e-01  -8.6486815e-01  -1.6235244e+00  -1.8207750e-01
   8.8500000e-01   7.7141185e-01  -5.6140564e-01  -1.6993900e+00  -3.0346251e-02  -2.3063151e+00  -1.1683307e+00
   8.8666667e-01   7.6678832e-01  -2.5794313e-01  -1.8207750e-01   8.8004127e-01   5.0071314e-01  -6.3727127e-01
   8.8833333e-01   7.6159948e-01   1.7904288e+00  -8.6486815e-01   5.0071314e-01   4.2484751e-01   1.4111007e+00
   8.9000000e-01   7.5576748e-01   1.2593694e+00  -3.3380876e-01   2.7311626e-01   8.8004127e-01   2.7766819e+00
   8.9166667e-01   7.4921690e-01  -4.8554001e-01  -8.6486815e-01  -1.8207750e-01   8.8004127e-01  -9.4073377e-01
   8.9333333e-01   7.4187610e-01  -2.3063151e+00  -1.3200619e+00  -1.0621188e-01  -8.6486815e-01  -2.5339119e+00
   8.9500000e-01   7.3367843e-01  -5.6140564e-01  -7.8900252e-01   1.2138500e-01  -1.3200619e+00  -2.3063151e+00
   8.9666667e-01   7.2456336e-01   4.2484751e-01   2.0938913e+00  -1.8207750e-01  -1.8207750e-01  -1.5476588e+00
   8.9833333e-01   7.1447762e-01  -1.2441963e+00  -1.6235244e+00  -2.5794313e-01  -4.0967438e-01   5.0071314e-01
   9.0000000e-01   7.0337629e-01  -7.8900252e-01   6.5244439e-01  -7.8900252e-01   1.9421600e+00   3.3077413e+00
   9.0166667e-01   6.9122367e-01  -1.8207750e-01   1.1835038e+00  -2.5794313e-01   3.6870695e+00   3.5353382e+00
   9.0333333e-01   6.7799416e-01  -3.0346251e-02   6.5244439e-01   5.0071314e-01   8.8004127e-01   4.5519376e-02
   9.0500000e-01   6.6367295e-01   5.0071314e-01   6.5244439e-01   6.5244439e-01  -1.4717932e+00  -7.8900252e-01
   9.0666667e-01   6.4825659e-01   1.9725063e-01   3.0801444e+00   4.2484751e-01  -8.6486815e-01  -1.0621188e-01
   9.0833333e-01   6.3175338e-01  -4.8554001e-01   1.7145632e+00   1.9725063e-01  -2.0028525e+00  -2.5339119e+00
   9.1000000e-01   6.1418366e-01  -1.0924650e+00  -1.7752557e+00   1.2138500e-01  -2.0787182e+00  -2.3063151e+00
   9.1166667e-01   5.9557986e-01   1.2593694e+00  -3.3380876e-01  -1.0621188e-01   1.3352350e+00  -4.8554001e-01
   9.1333333e-01   5.7598645e-01   8.0417564e-01   4.5519376e-02  -7.1313689e-01   1.2138500e-01   1.3352350e+00
   9.1500000e-01   5.5545548e-01   5.7657876e-01   1.5628319e+00  -4.0967438e-01   4.2484751e-01   3.3077413e+00
   9.1666667e-01   5.3403260e-01   1.2138500e-01   3.4898188e-01  -1.2441963e+00   8.0417564e-01   1.7145632e+00
   9.1833333e-01   5.1182066e-01  -1.4717932e+00  -1.1683307e+00   2.7311626e-01  -1.6235244e+00  -9.4073377e-01
   9.2000000e-01   4.8890861e-01   1.0317725e+00   8.0417564e-01   8.8004127e-01  -7.8900252e-01  -1.7752557e+00
   9.2166667e-01   4.6539462e-01   8.0417564e-01  -9.4073377e-01   4.5519376e-02   2.7311626e-01  -1.9269869e+00
   9.2333333e-01   4.4138500e-01   4.5519376e-02  -1.9269869e+00  -4.8554001e-01  -3.3380876e-01   5.0071314e-01
   9.2500000e-01   4.1699310e-01   1.1076382e+00  -1.6235244e+00   4.5519376e-02   3.4898188e-01   2.3973538e+00
   9.2666667e-01   3.9233797e-01  -3.0346251e-02  -2.3821807e+00   2.7311626e-01   2.7311626e-01   4.5519376e-02
   9.2833333e-01   3.6754304e-01  -4.0967438e-01  -1.1683307e+00   1.2593694e+00   1.3352350e+00  -3.5201651e+00
   9.3000000e-01   3.4273463e-01  -2.5794313e-01  -1.0924650e+00   1.9725063e-01  -2.5794313e-01  -1.0924650e+00
   9.3166667e-01   3.1804053e-01  -1.1683307e+00   1.9725063e-01   1.2138500e-01   6.5244439e-01   2.7766819e+00
   9.3333333e-01   2.9358845e-01  -7.8900252e-01   5.0071314e-01   5.0071314e-01  -1.1683307e+00   3.2318757e+00
   9.3500000e-01   2.6950446e-01   4.5519376e-02   1.4111007e+00   8.8004127e-01   1.2138500e-01  -1.4717932e+00
   9.3666667e-01   2.4591155e-01  -7.8900252e-01  -3.3380876e-01   1.9725063e-01   1.8662944e+00  -2.9132401e+00
   9.3833333e-01   2.2292808e-01  -2.5794313e-01   1.1076382e+00   4.5519376e-02   4.5519376e-02  -2.5794313e-01
   9.4000000e-01   2.0066644e-01   5.0071314e-01   3.3836070e+00   1.2138500e-01  -1.4717932e+00   1.1835038e+00
   9.4166667e-01   1.7923171e-01   2.2456226e+00   3.9905320e+00  -4.8554001e-01  -1.6993900e+00  -1.8207750e-01
   9.4333333e-01   1.5872039e-01   9.5590690e-01   3.4898188e-01  -8.6486815e-01  -1.3200619e+00  -1.9269869e+00
   9.4500000e-01   1.3921935e-01   1.9725063e-01  -1.0165994e+00   4.5519376e-02   4.2484751e-01  -6.3727127e-01
   9.4666667e-01   1.2080485e-01   1.7145632e+00   2.7311626e-01   7.2831002e-01   3.9905320e+00   1.0317725e+00
   9.4833333e-01   1.0354169e-01   1.7904288e+00  -7.8900252e-01   4.2484751e-01   1.4869663e+00  -6.3727127e-01
   9.5000000e-01   8.7482611e-02   9.5590690e-01  -3.2925682e+00  -3.3380876e-01  -2.7615088e+00  -8.6486815e-01
   9.5166667e-01   7.2605322e-02  -1.8207750e-01  -2.8373744e+00  -7.1313689e-01  -4.2788214e+00  -7.8900252e-01
   9.5333333e-01   5.8968115e-02   1.1835038e+00   9.5590690e-01  -7.1313689e-01  -3.0346251e-02   1.1076382e+00
   9.5500000e-01  -5.2237800e-03   2.3214882e+00   2.0938913e+00  -1.8207750e-01   1.5628319e+00   2.7008163e+00
   9.5666667e-01  -4.5058562e-03   8.8004127e-01   8.8004127e-01  -5.6140564e-01   8.8004127e-01   1.1076382e+00
   9.5833333e-01  -3.6827772e-03   5.7657876e-01   1.3352350e+00  -3.3380876e-01  -6.3727127e-01  -2.4580463e+00
   9.6000000e-01  -2.7693760e-03  -8.6486815e-01  -1.0621188e-01   4.2484751e-01  -1.6235244e+00  -2.0028525e+00
   9.6166667e-01  -1.7819183e-03  -1.4717932e+00  -4.8554001e-01   2.7311626e-01  -3.0346251e-02   1.9725063e-01
   9.6333333e-01  -7.3781507e-04  -1.0924650e+00  -1.8207750e-01   4.2484751e-01   7.2831002e-01   4.2484751e-01
   9.6500000e-01   3.4467974e-04  -1.0924650e+00  -1.8207750e-01   5.0071314e-01   1.2593694e+00  -2.5794313e-01
   9.6666667e-01   1.2919463e-03  -1.4717932e+00  -1.1683307e+00   4.5519376e-02   1.2593694e+00   5.0071314e-01
   9.6833333e-01   2.1287348e-03  -1.6235244e+00  -5.6140564e-01  -1.0621188e-01   2.7311626e-01   5.0071314e-01
   9.7000000e-01   2.9571180e-03  -1.5476588e+00  -1.6993900e+00  -3.3380876e-01   1.2138500e-01   7.2831002e-01
   9.7166667e-01   3.7625431e-03  -1.8511213e+00   9.5590690e-01  -2.5794313e-01   2.7311626e-01   1.2593694e+00
   9.7333333e-01   4.5310511e-03  -9.4073377e-01   1.9421600e+00  -2.5794313e-01   1.1835038e+00   1.2593694e+00
   9.7500000e-01   5.2495778e-03  -5.6140564e-01   2.3973538e+00  -3.0346251e-02   1.1076382e+00   9.5590690e-01
   9.7666667e-01   5.9062357e-03   4.5519376e-02  -7.1313689e-01  -3.0346251e-02   1.0317725e+00   1.9725063e-01
   9.7833333e-01   6.4905731e-03   3.4898188e-01  -9.4073377e-01   5.0071314e-01  -7.1313689e-01  -3.3380876e-01
   9.8000000e-01   6.9938032e-03  -1.5476588e+00   8.0417564e-01  -3.0346251e-02  -1.3200619e+00  -1.4717932e+00
   9.8166667e-01   7.4089994e-03  -7.8900252e-01  -1.6235244e+00   3.4898188e-01  -8.6486815e-01   1.9725063e-01
   9.8333333e-01   7.7312520e-03  -2.5794313e-01  -9.4073377e-01   4.5519376e-02  -1.2441963e+00  -6.3727127e-01
   9.8500000e-01   7.9577843e-03   1.2138500e-01   5.0071314e-01  -1.8207750e-01  -5.6140564e-01  -4.0967438e-01
   9.8666667e-01   8.0880227e-03  -1.0165994e+00   1.3352350e+00   7.2831002e-01   8.8004127e-01   1.5628319e+00
   9.8833333e-01   8.1236228e-03  -1.2441963e+00  -1.0924650e+00  -1.8207750e-01  -1.2441963e+00  -2.3821807e+00
   9.9000000e-01   8.0684475e-03  -7.1313689e-01  -1.5476588e+00   1.3352350e+00   4.5519376e-02   7.2831002e-01
   9.9166667e-01   7.9285005e-03   1.2138500e-01   1.1835038e+00  -1.0621188e-01   2.7311626e-01  -1.8207750e-01
   9.9333333e-01   7.7118143e-03   6.5244439e-01   1.6386975e+00   2.7311626e-01   7.2831002e-01   5.0071314e-01
   9.9500000e-01   7.4282950e-03   1.0317725e+00   4.2484751e-01  -3.0346251e-02   1.1076382e+00   7.2831002e-01
   9.9666667e-01   7.0895291e-03   5.7657876e-01  -3.2167026e+00  -1.0924650e+00  -4.8554001e-01   5.0071314e-01
   9.9833333e-01   6.7085536e-03   8.0417564e-01  -3.0346251e-02  -1.3200619e+00   6.5244439e-01   4.2484751e-01
   1.0000000e+00   6.2995956e-03   4.5519376e-02   4.5519376e-02  -1.8207750e-01  -1.0621188e-01  -3.3380876e-01
   1.0016667e+00   5.8465660e-03   2.2456226e+00   1.0317725e+00   5.7657876e-01   1.9725063e-01   1.4111007e+00
   1.0033333e+00   5.2157756e-03   7.2831002e-01   8.8004127e-01  -1.0621188e-01  -1.1683307e+00  -5.6140564e-01
   1.0050000e+00   4.6177295e-03   4.5519376e-02   4.2484751e-01   3.4898188e-01   4.2484751e-01  -2.9132401e+00
   1.0066667e+00   4.0710726e-03  -7.1313689e-01  -5.6140564e-01  -3.3380876e-01   1.9725063e-01  -7.8900252e-01
   1.0083333e+00   3.5936605e-03  -1.6993900e+00  -4.0967438e-01  -3.0346251e-02   1.9725063e-01  -1.0924650e+00
   1.0100000e+00   3.2022589e-03   7.2831002e-01  -9.4073377e-01   5.7657876e-01   1.1076382e+00   1.8662944e+00
   1.0116667e+00   2.9122622e-03   8.8004127e-01  -2.0028525e+00   1.3352350e+00   1.0317725e+00   3.0042788e+00
   1.0133333e+00   2.7374342e-03   8.8004127e-01  -4.0967438e-01   7.2831002e-01  -7.1313689e-01  -1.0924650e+00
   1.0150000e+00   2.6896741e-03   7.2831002e-01   2.3214882e+00   5.0071314e-01  -4.0967438e-01  -9.4073377e-01
   1.0166667e+00   2.7788131e-03   1.7904288e+00   3.0042788e+00   4.5519376e-02   5.7657876e-01   5.0071314e-01
   1.0183333e+00   3.0124420e-03   5.0071314e-01   2.7311626e-01  -3.3380876e-01   4.2484751e-01   8.0417564e-01
   1.0200000e+00   3.3957753e-03   2.7311626e-01  -1.3200619e+00  -1.0924650e+00  -1.3200619e+00  -3.2167026e+00
   1.0216667e+00   3.9315513e-03  -1.0621188e-01  -4.0967438e-01  -1.8207750e-01  -3.3380876e-01  -3.3380876e-01
   1.0233333e+00   4.6199725e-03   7.2831002e-01  -2.6856432e+00  -9.4073377e-01  -1.8207750e-01   6.5244439e-01
   1.0250000e+00   5.4586862e-03  -1.0924650e+00  -1.0924650e+00  -1.8207750e-01   2.7311626e-01   1.7145632e+00
   1.0266667e+00   6.4428084e-03  -1.0924650e+00  -1.0621188e-01   4.2484751e-01   1.2138500e-01   1.1835038e+00
   1.0283333e+00   7.5649887e-03  -7.1313689e-01   9.5590690e-01   8.8004127e-01   3.4898188e-01   7.2831002e-01
   1.0300000e+00   8.8155204e-03   2.7311626e-01   1.9725063e-01   1.2138500e-01   1.2138500e-01   7.2831002e-01
   1.0316667e+00   1.0182491e-02  -1.0621188e-01   1.0317725e+00  -2.5794313e-01   5.7657876e-01   8.0417564e-01
   1.0333333e+00   1.1651975e-02  -7.1313689e-01   1.8662944e+00  -5.6140564e-01  -4.8554001e-01  -1.6235244e+00
   1.0350000e+00   1.3208270e-02   3.4898188e-01   5.0071314e-01   1.2138500e-01  -1.9269869e+00  -1.2441963e+00
   1.0366667e+00   1.4834167e-02   4.5519376e-02   4.2484751e-01  -3.3380876e-01  -1.3200619e+00  -2.0028525e+00
   1.0383333e+00   1.6387458e-02  -9.4073377e-01  -1.2441963e+00   1.1835038e+00   1.0317725e+00   1.2138500e-01
   1.0400000e+00   1.7937533e-02  -3.0346251e-02   1.4869663e+00   1.1835038e+00   1.2593694e+00   9.5590690e-01
   1.0416667e+00   1.9518331e-02   2.3214882e+00   2.5490851e+00  -1.8207750e-01   4.2484751e-01   1.1835038e+00
   1.0433333e+00   2.1111406e-02   1.4111007e+00   9.5590690e-01  -1.0165994e+00   8.0417564e-01  -4.0967438e-01
   1.0450000e+00   2.2698051e-02  -1.0621188e-01  -1.3200619e+00  -3.3380876e-01   2.7311626e-01  -3.8994932e+00
   1.0466667e+00   2.4259764e-02  -2.5794313e-01  -6.3727127e-01   5.7657876e-01  -5.6140564e-01  -4.8554001e-01
   1.0483333e+00   2.5778734e-02   5.7657876e-01  -8.6486815e-01   4.2484751e-01  -5.6140564e-01   1.8662944e+00
   1.0500000e+00   2.7238327e-02  -2.5794313e-01  -2.7615088e+00   4.5519376e-02  -1.0621188e-01   3.0042788e+00
   1.0516667e+00   2.8623570e-02   1.9725063e-01  -1.6235244e+00   1.9725063e-01   1.9725063e-01  -3.3380876e-01
   1.0533333e+00   2.9921635e-02  -7.1313689e-01  -1.1683307e+00  -3.0346251e-02   1.1835038e+00  -4.0967438e-01
   1.0550000e+00   3.1122285e-02  -2.5794313e-01  -2.5339119e+00   2.7311626e-01   2.0938913e+00  -1.0165994e+00
   1.0566667e+00   3.2218293e-02  -1.1683307e+00   1.7904288e+00  -4.8554001e-01  -1.1683307e+00  -2.9891057e+00
   1.0583333e+00   3.3205826e-02  -2.1545838e+00   1.1835038e+00  -1.8207750e-01  -1.3959275e+00   4.8250539e+00
   1.0600000e+00   3.4084776e-02  -2.5794313e-01   2.2456226e+00  -2.5794313e-01  -5.6140564e-01   1.8662944e+00
   1.0616667e+00   3.4859029e-02   6.5244439e-01  -4.0967438e-01  -1.0621188e-01   1.7904288e+00  -1.5476588e+00
   1.0633333e+00   3.5536677e-02   4.2484751e-01  -2.1545838e+00  -1.0621188e-01  -1.8511213e+00  -7.8900252e-01
   1.0650000e+00   3.6130158e-02   5.0071314e-01   4.0663976e+00   5.0071314e-01  -7.1313689e-01   1.7145632e+00
   1.0666667e+00   3.6656318e-02  -3.0346251e-02   8.0417564e-01   2.7311626e-01   1.2138500e-01   8.8004127e-01
   1.0683333e+00   3.7136401e-02  -6.3727127e-01  -3.0346251e-02  -2.5794313e-01   4.5519376e-02  -1.6235244e+00
   1.0700000e+00   3.7595960e-02  -3.3380876e-01   9.5590690e-01  -3.0346251e-02   5.0071314e-01  -6.3727127e-01
   1.0716667e+00   3.8064678e-02   1.2138500e-01  -1.1683307e+00  -4.8554001e-01  -1.2441963e+00  -2.6097776e+00
   1.0733333e+00   3.8536914e-02   1.2593694e+00   5.7657876e-01   1.9725063e-01  -7.1313689e-01   2.2456226e+00
   1.0750000e+00   3.9002093e-02   8.8004127e-01  -5.6140564e-01  -2.5794313e-01  -9.4073377e-01   2.0938913e+00
   1.0766667e+00   3.9605848e-02  -3.0346251e-02   1.0317725e+00  -5.6140564e-01  -1.0621188e-01  -5.6140564e-01
   1.0783333e+00   4.0392119e-02  -4.0967438e-01   2.3214882e+00  -6.3727127e-01   1.4111007e+00   6.5244439e-01
   1.0800000e+00   4.1406370e-02  -6.3727127e-01   1.4111007e+00   6.5244439e-01   1.3352350e+00  -8.6486815e-01
   1.0816667e+00   4.2695070e-02   3.4898188e-01  -1.8207750e-01   2.7311626e-01  -6.3727127e-01   1.2138500e-01
   1.0833333e+00   4.4305116e-02   7.2831002e-01  -9.4073377e-01  -3.0346251e-02   7.2831002e-01   1.9421600e+00
   1.0850000e+00   4.6283258e-02   4.5519376e-02  -3.1408369e+00  -3.0346251e-02  -3.0346251e-02  -4.2029557e+00
   1.0866667e+00   4.8675486e-02   7.2831002e-01  -1.0924650e+00  -3.3380876e-01  -7.8900252e-01  -1.6993900e+00
   1.0883333e+00   5.1526425e-02   1.2593694e+00  -2.5794313e-01   8.8004127e-01   4.5519376e-02   3.0042788e+00
   1.0900000e+00   5.4878723e-02   8.0417564e-01   3.0801444e+00   5.7657876e-01   2.3973538e+00  -5.6140564e-01
   1.0916667e+00   5.8772449e-02  -3.0346251e-02  -9.4073377e-01   1.9725063e-01   1.1835038e+00  -2.5794313e-01
   1.0933333e+00   6.3244509e-02  -4.0967438e-01  -4.8857464e+00  -1.0621188e-01  -4.0967438e-01  -1.8207750e-01
   1.0950000e+00   6.8328086e-02  -1.4717932e+00  -9.4073377e-01   2.7311626e-01  -1.0924650e+00   3.4898188e-01
   1.0966667e+00   7.4052120e-02   5.7657876e-01   3.4594726e+00   1.2138500e-01  -1.0621188e-01   4.5519376e-02
   1.0983333e+00   8.0440823e-02  -3.3380876e-01  -1.2441963e+00   4.5519376e-02  -1.0621188e-01   1.2138500e-01
   1.1000000e+00   8.7513256e-02   1.2138500e-01  -1.9269869e+00  -6.3727127e-01   2.7311626e-01  -4.0967438e-01
   1.1016667e+00   9.5282947e-02  -1.0165994e+00   2.4732194e+00  -6.3727127e-01  -4.8554001e-01   1.2138500e-01
   1.1033333e+00   1.0375759e-01   4.5519376e-02   3.8388007e+00   1.9725063e-01   3.4898188e-01   1.9725063e-01
   1.1050000e+00   1.1293882e-01  -4.8554001e-01   3.4898188e-01  -3.0346251e-02   1.9725063e-01   2.7311626e-01
   1.1066667e+00   1.2282203e-01  -2.2304494e+00   3.4898188e-01  -3.3380876e-01  -5.6140564e-01   7.2831002e-01
   1.1083333e+00   1.3339630e-01   3.4898188e-01   1.3352350e+00   1.2138500e-01  -3.0346251e-02  -1.0621188e-01
   1.1100000e+00   1.4456697e-01   2.0180257e+00   1.2138500e-01   1.9725063e-01   2.7311626e-01  -1.3200619e+00
   1.1116667e+00   1.5638732e-01  -9.4073377e-01   4.2484751e-01  -3.0346251e-02   1.2138500e-01  -4.8554001e-01
   1.1133333e+00   1.6884241e-01  -7.1313689e-01  -5.6140564e-01   1.9725063e-01  -8.6486815e-01   1.1076382e+00
   1.1150000e+00   1.8189723e-01   1.9725063e-01  -1.1683307e+00   1.9725063e-01  -1.8207750e-01   7.2831002e-01
   1.1166667e+00   1.9551082e-01  -1.8207750e-01  -7.8900252e-01  -1.0924650e+00   3.4898188e-01   5.0071314e-01
   1.1183333e+00   2.0963675e-01  -3.3380876e-01  -5.6140564e-01  -1.0621188e-01   1.9725063e-01  -1.0165994e+00
   1.1200000e+00   2.2422362e-01   1.4869663e+00  -3.3380876e-01   7.2831002e-01   1.2138500e-01   1.2138500e-01
   1.1216667e+00   2.3921569e-01   1.9421600e+00  -3.3380876e-01   4.2484751e-01   5.0071314e-01   1.4111007e+00
   1.1233333e+00   2.5455348e-01   1.4111007e+00  -1.4717932e+00  -3.0346251e-02   5.7657876e-01   5.7657876e-01
   1.1250000e+00   2.7017458e-01   5.0071314e-01  -2.2304494e+00  -1.0165994e+00  -7.8900252e-01  -4.8554001e-01
   1.1266667e+00   2.8601435e-01  -5.6140564e-01  -1.8207750e-01   2.7311626e-01   2.7311626e-01  -2.5794313e-01
   1.1283333e+00   3.0200671e-01  -1.2441963e+00  -5.6140564e-01   1.9725063e-01  -5.6140564e-01  -1.0621188e-01
   1.1300000e+00   3.1808498e-01  -4.9616120e+00  -3.4442995e+00  -8.6486815e-01  -4.8554001e-01  -5.6140564e-01
   1.1316667e+00   3.3418266e-01  -1.4717932e+00   1.2138500e-01   4.5519376e-02  -6.3727127e-01  -6.3727127e-01
   1.1333333e+00   3.5023424e-01  -9.4073377e-01   1.7904288e+00   1.2138500e-01  -1.8207750e-01  -6.3727127e-01
   1.1350000e+00   3.6617601e-01   1.1835038e+00   1.9725063e-01   1.2138500e-01   3.4898188e-01  -6.3727127e-01
   1.1366667e+00   3.8194676e-01   8.8004127e-01   2.1697569e+00   6.5244439e-01   1.0317725e+00   8.0417564e-01
   1.1383333e+00   3.9748856e-01   1.4111007e+00   1.9421600e+00  -4.8554001e-01   5.7657876e-01   8.8004127e-01
   1.1400000e+00   4.1274734e-01  -1.8207750e-01   2.2456226e+00   3.4898188e-01   4.5519376e-02   8.0417564e-01
   1.1416667e+00   4.2767353e-01   6.5244439e-01   1.7145632e+00  -5.6140564e-01  -6.3727127e-01   4.2484751e-01
   1.1433333e+00   4.4222257e-01   1.1835038e+00   1.9725063e-01  -3.0346251e-02   4.5519376e-02   2.7311626e-01
   1.1450000e+00   4.5634938e-01   1.7904288e+00   1.0317725e+00   1.1076382e+00   1.3352350e+00  -4.8554001e-01
   1.1466667e+00   4.7002002e-01   4.2484751e-01  -1.6993900e+00   3.4898188e-01  -1.0621188e-01  -3.3380876e-01
   1.1483333e+00   4.8321578e-01  -7.8900252e-01  -1.0621188e-01   5.7657876e-01   2.7311626e-01  -3.0346251e-02
   1.1500000e+00   4.9591568e-01  -2.5339119e+00  -7.1313689e-01  -4.0967438e-01  -4.8554001e-01   1.9725063e-01
   1.1516667e+00   5.0810496e-01  -1.0621188e-01  -3.6718963e+00  -1.0165994e+00  -7.1313689e-01   6.5244439e-01
   1.1533333e+00   5.1977510e-01   1.0317725e+00  -4.0967438e-01  -1.0621188e-01  -4.0967438e-01   1.2138500e-01
   1.1550000e+00   5.3092368e-01   1.9725063e-01   7.2831002e-01   1.9725063e-01  -1.3959275e+00  -2.2304494e+00
   1.1566667e+00   5.4155416e-01   1.5628319e+00   1.1835038e+00   8.8004127e-01   5.0071314e-01  -1.0165994e+00
   1.1583333e+00   5.5167571e-01   5.0071314e-01  -2.3063151e+00  -1.8207750e-01  -1.0621188e-01   8.0417564e-01
   1.1600000e+00   5.6130272e-01  -1.1683307e+00  -1.3200619e+00   4.5519376e-02  -8.6486815e-01  -1.3200619e+00
   1.1616667e+00   5.7045446e-01  -7.8900252e-01   1.8662944e+00   8.0417564e-01   1.9725063e-01  -3.2167026e+00
   1.1633333e+00   5.7915455e-01  -1.6235244e+00   2.3973538e+00   4.2484751e-01   1.2593694e+00   1.7904288e+00
   1.1650000e+00   5.8743045e-01  -5.6140564e-01   2.2456226e+00   1.2138500e-01   1.4869663e+00   2.8525476e+00
   1.1666667e+00   5.9531280e-01  -2.5794313e-01  -4.8554001e-01  -2.5794313e-01   7.2831002e-01   2.1697569e+00
   1.1683333e+00   6.0283483e-01   2.7311626e-01  -4.0967438e-01   3.4898188e-01  -1.0621188e-01   6.5244439e-01
   1.1700000e+00   6.1003173e-01   1.5628319e+00  -9.4073377e-01   1.1835038e+00   8.0417564e-01  -1.0621188e-01
   1.1716667e+00   6.1693991e-01   1.8662944e+00   1.0317725e+00  -1.0621188e-01   4.5519376e-02   4.5519376e-02
   1.1733333e+00   6.2359639e-01   5.0071314e-01  -2.5339119e+00  -7.1313689e-01  -5.6140564e-01  -2.5794313e-01
   1.1750000e+00   6.3003809e-01  -5.6140564e-01  -5.6140564e-01  -1.0621188e-01  -3.0346251e-02   2.7311626e-01
   1.1766667e+00   6.3630119e-01  -1.3200619e+00   2.7311626e-01   1.2138500e-01  -1.0165994e+00  -3.3380876e-01
   1.1783333e+00   6.4242051e-01  -1.0621188e-01   1.9421600e+00   1.2138500e-01  -1.0165994e+00  -2.5794313e-01
   1.1800000e+00   6.4842894e-01   3.4898188e-01   1.4111007e+00   1.9725063e-01  -9.4073377e-01  -3.3380876e-01
   1.1816667e+00   6.7190712e-01  -2.5794313e-01  -1.1683307e+00  -4.0967438e-01  -1.0924650e+00  -4.8554001e-01
   1.1833333e+00  -9.7908056e-03  -4.0967438e-01  -2.0787182e+00  -1.8207750e-01   1.9725063e-01  -1.8207750e-01
   1.1850000e+00  -8.3173990e-03  -3.3380876e-01  -3.3380876e-01   4.5519376e-02   1.0317725e+00  -1.0621188e-01
   1.1866667e+00  -6.4896608e-03   5.7657876e-01   7.2831002e-01   1.9725063e-01   1.9725063e-01   4.5519376e-02
   1.1883333e+00  -4.3154697e-03   9.5590690e-01   1.1835038e+00  -3.0346251e-02   3.4898188e-01   5.0071314e-01
   1.1900000e+00  -1.8078564e-03  -4.0967438e-01  -1.0621188e-01   4.5519376e-02  -6.3727127e-01  -6.3727127e-01
   1.1916667e+00   1.0151897e-03  -7.1313689e-01  -3.2925682e+00  -3.0346251e-02   1.2138500e-01  -3.3380876e-01
   1.1933333e+00   4.1310074e-03   1.3352350e+00  -1.0924650e+00   8.0417564e-01   7.2831002e-01  -1.0621188e-01
   1.1950000e+00   7.5126490e-03   8.0417564e-01   4.7491882e+00   5.0071314e-01  -3.0346251e-02  -3.0346251e-02
   1.1966667e+00   1.0941414e-02  -1.0165994e+00   2.6249507e+00  -7.8900252e-01  -7.1313689e-01  -1.0621188e-01
   1.1983333e+00   1.4494664e-02  -3.0346251e-02   4.5519376e-02   2.7311626e-01  -7.8900252e-01  -9.4073377e-01
   1.2000000e+00   1.8214617e-02   5.0071314e-01   4.2484751e-01  -3.0346251e-02  -1.0621188e-01  -3.3380876e-01
   1.2016667e+00   2.2067229e-02  -2.5794313e-01  -2.3821807e+00  -2.5794313e-01  -1.8207750e-01   2.7311626e-01
   1.2033333e+00   2.6017491e-02   4.5519376e-02  -1.9269869e+00   1.2138500e-01   5.0071314e-01   5.0071314e-01
   1.2050000e+00   3.0030206e-02  -3.0346251e-02   1.8662944e+00   1.2138500e-01   8.8004127e-01  -1.4717932e+00
   1.2066667e+00   3.4070801e-02  -3.0346251e-02   1.0317725e+00  -1.0621188e-01  -3.0346251e-02   6.5244439e-01
   1.2083333e+00   3.8106136e-02  -7.1313689e-01  -6.3727127e-01   1.2138500e-01  -1.8207750e-01   4.5519376e-02
   1.2100000e+00   4.2105304e-02  -1.0924650e+00  -4.0967438e-01  -1.8207750e-01  -6.3727127e-01   1.2138500e-01
   1.2116667e+00   4.6040420e-02   5.0071314e-01   5.7657876e-01   4.2484751e-01  -2.5794313e-01   2.7311626e-01
   1.2133333e+00   4.9887358e-02   4.5519376e-02  -6.3727127e-01   2.7311626e-01   1.2138500e-01   3.4898188e-01
   1.2150000e+00   5.3626437e-02   1.0317725e+00   3.4898188e-01  -1.0621188e-01   1.9725063e-01   8.0417564e-01
   1.2166667e+00   1.9308481e-01   1.5628319e+00  -4.0967438e-01  -4.8554001e-01   4.5519376e-02   1.1835038e+00
   1.2183333e+00   2.0651859e-01  -4.0967438e-01  -4.8098807e+00  -5.6140564e-01   1.9725063e-01   8.0417564e-01
   1.2200000e+00   2.2094060e-01  -1.8207750e-01   1.9725063e-01   4.2484751e-01   8.0417564e-01  -1.0621188e-01
   1.2216667e+00   2.3633915e-01   2.3214882e+00   1.6386975e+00   4.2484751e-01   1.9725063e-01  -4.0967438e-01
   1.2233333e+00   2.5269164e-01   5.7657876e-01   1.7145632e+00  -1.8207750e-01  -8.6486815e-01  -3.3380876e-01
   1.2250000e+00   2.6971891e-01  -2.5339119e+00  -7.8900252e-01  -2.5794313e-01  -7.8900252e-01  -4.8554001e-01
   1.2266667e+00   2.8758328e-01  -9.4073377e-01   7.2831002e-01   3.4898188e-01   8.0417564e-01   2.7311626e-01
   1.2283333e+00   3.0627537e-01   8.8004127e-01   1.6386975e+00   5.7657876e-01   8.0417564e-01   1.9725063e-01
   1.2300000e+00   3.2573492e-01   9.5590690e-01   1.5628319e+00   1.2138500e-01   5.7657876e-01   5.0071314e-01
   1.2316667e+00   3.4589237e-01  -4.8554001e-01   1.3352350e+00   1.9725063e-01  -4.8554001e-01   4.5519376e-02
   1.2333333e+00   3.6666959e-01   5.0071314e-01  -4.0967438e-01   2.7311626e-01  -6.3727127e-01  -2.5794313e-01
   1.2350000e+00   3.8798072e-01  -1.4717932e+00  -3.7477620e+00  -4.8554001e-01  -3.0346251e-02  -3.0346251e-02
   1.2366667e+00   4.0973325e-01   1.2138500e-01  -2.0787182e+00  -4.8554001e-01  -1.8207750e-01  -6.3727127e-01
   1.2383333e+00   4.3182901e-01  -4.0967438e-01  -6.3727127e-01  -1.0621188e-01   1.2138500e-01  -1.1683307e+00
   1.2400000e+00   4.5416543e-01  -5.6140564e-01   8.8004127e-01   4.5519376e-02  -1.8207750e-01  -8.6486815e-01
   1.2416667e+00   4.7663674e-01  -9.4073377e-01   8.0417564e-01   4.5519376e-02  -1.8207750e-01  -3.5201651e+00
   1.2433333e+00   4.9913524e-01  -6.3727127e-01  -3.0649713e+00   3.4898188e-01  -1.0924650e+00   1.9725063e-01
   1.2450000e+00   5.2155258e-01   8.8004127e-01  -1.1683307e+00   8.0417564e-01  -5.6140564e-01   1.1835038e+00
   1.2466667e+00   5.4378113e-01  -8.6486815e-01   7.2831002e-01  -4.8554001e-01   1.2138500e-01   1.6386975e+00
   1.2483333e+00   5.6571519e-01  -2.5794313e-01  -6.3727127e-01  -3.0346251e-02   1.9725063e-01   5.0071314e-01
   1.2500000e+00   5.8725225e-01   2.7311626e-01   1.0317725e+00  -1.8207750e-01   2.7311626e-01  -2.5794313e-01
   1.2516667e+00   6.0829420e-01   1.7904288e+00   1.8662944e+00  -5.6140564e-01  -4.8554001e-01   7.2831002e-01
   1.2533333e+00   6.2874840e-01   1.2593694e+00   1.7904288e+00   2.7311626e-01   7.2831002e-01   1.1835038e+00
   1.2550000e+00   6.4852878e-01   1.1076382e+00   6.5244439e-01  -3.0346251e-02   1.7145632e+00   8.8004127e-01
   1.2566667e+00   6.6755665e-01   5.0071314e-01   9.5590690e-01  -3.0346251e-02   1.7904288e+00   1.1076382e+00
   1.2583333e+00   6.8576161e-01   4.2484751e-01  -8.6486815e-01  -4.0967438e-01   5.0071314e-01   2.7311626e-01
   1.2600000e+00   7.0296003e-01   1.4111007e+00   5.0071314e-01   6.5244439e-01   1.2138500e-01  -8.6486815e-01
   1.2616667e+00   7.1905964e-01   5.7657876e-01  -6.3727127e-01   4.2484751e-01  -7.8900252e-01  -8.6486815e-01
   1.2633333e+00   7.3418499e-01  -7.8900252e-01  -2.0028525e+00  -3.3380876e-01  -3.3380876e-01   8.0417564e-01
   1.2650000e+00   7.4830862e-01  -2.3821807e+00   9.5590690e-01  -3.3380876e-01  -1.0621188e-01   4.2484751e-01
   1.2666667e+00   7.6141342e-01  -1.5476588e+00  -3.3684338e+00  -2.5794313e-01  -7.1313689e-01  -7.1313689e-01
   1.2683333e+00   7.7349255e-01  -2.7615088e+00   4.5519376e-02   7.2831002e-01  -3.0346251e-02  -1.0165994e+00
   1.2700000e+00   7.8454925e-01  -1.3200619e+00   1.4869663e+00   8.8004127e-01   1.9725063e-01  -4.8554001e-01
   1.2716667e+00   7.9459653e-01   8.8004127e-01   1.7904288e+00   5.0071314e-01  -6.3727127e-01  -8.6486815e-01
   1.2733333e+00   8.0365667e-01   1.6386975e+00   2.7311626e-01   4.2484751e-01  -4.0967438e-01  -8.6486815e-01
   1.2750000e+00   8.1176062e-01   1.7145632e+00   1.8662944e+00   3.4898188e-01  -1.0924650e+00  -9.4073377e-01
   1.2766667e+00   8.1894731e-01   7.2831002e-01   1.2138500e-01   4.5519376e-02  -1.3959275e+00  -1.2441963e+00
   1.2783333e+00   8.2526282e-01  -1.3200619e+00  -3.0346251e-02  -7.1313689e-01  -1.0621188e-01   4.5519376e-02
   1.2800000e+00   8.3075944e-01  -6.3727127e-01  -3.0346251e-02  -7.8900252e-01   1.2593694e+00   1.7145632e+00
   1.2816667e+00   8.3549472e-01  -5.6140564e-01   1.7904288e+00  -4.0967438e-01   5.7657876e-01   1.4869663e+00
   1.2833333e+00   8.3953042e-01  -1.4717932e+00  -1.9269869e+00   4.5519376e-02   1.9725063e-01  -3.0346251e-02
   1.2850000e+00   8.4293148e-01  -1.8207750e-01  -2.5339119e+00  -3.0346251e-02   3.4898188e-01  -1.2441963e+00
   1.2866667e+00   8.4576487e-01  -2.0787182e+00  -9.4073377e-01  -1.8207750e-01   4.2484751e-01   3.4898188e-01
   1.2883333e+00   8.4809852e-01   7.2831002e-01   1.6386975e+00   5.7657876e-01   4.5519376e-02   5.7657876e-01
   1.2900000e+00   8.5000030e-01  -1.3200619e+00  -8.6486815e-01  -3.0346251e-02  -1.1683307e+00   1.9725063e-01
   1.2916667e+00   8.5153698e-01   1.2138500e-01   1.2138500e-01   6.5244439e-01   8.8004127e-01   3.4898188e-01
   1.2933333e+00   8.5277321e-01   2.0938913e+00  -3.0346251e-02   1.9725063e-01   3.4594726e+00   1.1835038e+00
   1.2950000e+00   8.5377069e-01   2.7766819e+00   1.0317725e+00   3.4898188e-01   3.2318757e+00   8.8004127e-01
   1.2966667e+00   8.5431328e-01   2.6249507e+00  -1.0924650e+00   1.9725063e-01   1.2138500e-01   1.9725063e-01
   1.2983333e+00   8.5472926e-01   1.4111007e+00  -2.7615088e+00  -2.5794313e-01  -3.3684338e+00  -1.0924650e+00
   1.3000000e+00   8.5507139e-01   1.0317725e+00  -7.8900252e-01  -3.3380876e-01  -3.2925682e+00  -1.1683307e+00
   1.3016667e+00   8.5538706e-01   3.4898188e-01   2.3973538e+00  -1.8207750e-01  -1.8511213e+00  -4.8554001e-01
   1.3033333e+00   8.5571782e-01  -1.6993900e+00   1.5628319e+00  -3.3380876e-01  -3.3380876e-01   8.0417564e-01
   1.3050000e+00   8.5609914e-01  -2.4580463e+00  -3.0346251e-02  -8.6486815e-01  -4.0967438e-01   1.1076382e+00
   1.3066667e+00   8.5656030e-01  -2.2304494e+00  -4.0967438e-01   1.2138500e-01  -2.5794313e-01  -1.8207750e-01
   1.3083333e+00   8.5712431e-01   6.5244439e-01  -1.4717932e+00   8.0417564e-01   8.0417564e-01  -5.6140564e-01
   1.3100000e+00   8.5780803e-01  -8.6486815e-01  -1.4717932e+00   9.5590690e-01   1.4111007e+00  -4.8554001e-01
   1.3116667e+00   8.5862230e-01   1.3352350e+00  -1.3200619e+00   8.8004127e-01   1.1835038e+00  -4.0967438e-01
   1.3133333e+00   8.5957227e-01   2.7766819e+00   2.7766819e+00   5.0071314e-01   8.8004127e-01  -1.0621188e-01
   1.3150000e+00   8.6065769e-01   1.7904288e+00   1.7145632e+00  -5.6140564e-01   1.1076382e+00   6.5244439e-01
   1.3166667e+00   8.6187337e-01   8.8004127e-01   8.8004127e-01  -1.0924650e+00   5.7657876e-01   5.7657876e-01
   1.3183333e+00   8.6320969e-01  -1.0165994e+00   1.2593694e+00  -3.3380876e-01  -2.5794313e-01   1.0317725e+00
   1.3200000e+00   8.6465312e-01  -3.3684338e+00   2.0938913e+00   1.2138500e-01  -2.0787182e+00  -9.4073377e-01
   1.3216667e+00   8.6618679e-01  -2.6856432e+00  -2.0028525e+00   3.4898188e-01  -1.0924650e+00  -1.6993900e+00
   1.3233333e+00   8.6779112e-01  -1.4717932e+00  -1.8511213e+00   8.0417564e-01   8.8004127e-01   5.0071314e-01
   1.3250000e+00   8.6944444e-01   4.2484751e-01   5.0071314e-01   1.9725063e-01   8.8004127e-01   2.7766819e+00
   1.3266667e+00   8.7112361e-01   8.8004127e-01   1.3352350e+00  -3.0346251e-02  -3.3380876e-01  -6.3727127e-01
   1.3283333e+00   8.7280462e-01   1.7145632e+00   4.5519376e-02  -2.5794313e-01   5.0071314e-01   1.2138500e-01
   1.3300000e+00   8.7446322e-01   2.1697569e+00   7.2831002e-01   3.4898188e-01   1.9725063e-01  -1.0621188e-01
   1.3316667e+00   8.7594855e-01   6.5244439e-01  -7.8900252e-01   1.9725063e-01  -1.8207750e-01   4.5519376e-02
   1.3333333e+00   8.7726313e-01   1.1076382e+00  -3.2925682e+00   1.9725063e-01   2.3214882e+00   8.8004127e-01
   1.3350000e+00   8.7848210e-01   5.7657876e-01  -1.8511213e+00   8.0417564e-01   2.9284132e+00   1.1835038e+00
   1.3366667e+00   8.7958969e-01   2.2456226e+00   2.4732194e+00   9.5590690e-01   1.6386975e+00   4.5519376e-02
   1.3383333e+00   8.8057270e-01  -1.8207750e-01  -2.3063151e+00  -3.3380876e-01  -2.4580463e+00  -1.6993900e+00
   1.3400000e+00   8.8142071e-01  -1.0165994e+00   5.0071314e-01  -1.0621188e-01  -1.5476588e+00  -5.6140564e-01
   1.3416667e+00   8.8212628e-01  -1.0165994e+00   3.9146663e+00  -2.5794313e-01   9.5590690e-01  -2.5794313e-01
   1.3433333e+00   8.8268504e-01  -1.2441963e+00   2.8525476e+00  -3.0346251e-02  -2.5794313e-01  -7.1313689e-01
   1.3450000e+00   8.8309577e-01   4.2484751e-01  -4.0967438e-01  -4.8554001e-01  -2.3063151e+00   5.7657876e-01
   1.3466667e+00   8.8336030e-01  -1.4717932e+00  -4.0967438e-01  -6.3727127e-01  -2.9891057e+00  -4.0967438e-01
   1.3483333e+00   8.8348342e-01  -1.0924650e+00  -6.3727127e-01  -3.3380876e-01  -1.1683307e+00  -1.0165994e+00
   1.3500000e+00   8.8347267e-01   8.0417564e-01  -1.8511213e+00  -1.8207750e-01   5.7657876e-01   5.0071314e-01
   1.3516667e+00   8.8333808e-01   9.5590690e-01  -1.3200619e+00   2.7311626e-01   1.3352350e+00   4.5519376e-02
   1.3533333e+00   8.8309189e-01  -3.0346251e-02   4.5519376e-02   6.5244439e-01  -1.0621188e-01  -3.3380876e-01
   1.3550000e+00   8.8274816e-01  -2.3063151e+00   1.8662944e+00  -4.0967438e-01  -8.6486815e-01  -7.1313689e-01
   1.3566667e+00   8.8232238e-01  -3.3380876e-01   2.1697569e+00   8.0417564e-01   9.5590690e-01   4.5519376e-02
   1.3583333e+00   8.8183112e-01   1.0317725e+00   5.7657876e-01   3.4898188e-01   1.7145632e+00  -1.8207750e-01
   1.3600000e+00   8.8129152e-01   1.1835038e+00  -1.0621188e-01  -3.3380876e-01   2.8525476e+00   1.4869663e+00
   1.3616667e+00   8.8072091e-01   2.6249507e+00  -1.4717932e+00  -1.0621188e-01   1.1835038e+00   5.0071314e-01
   1.3633333e+00   8.8013637e-01   1.4111007e+00   9.5590690e-01  -1.0621188e-01  -1.0621188e-01   8.8004127e-01
   1.3650000e+00   8.7955432e-01  -9.4073377e-01   2.3214882e+00  -5.6140564e-01  -1.7752557e+00   5.0071314e-01
   1.3666667e+00   8.7896412e-01   9.5590690e-01   1.3352350e+00   2.7311626e-01   1.2138500e-01   7.2831002e-01
   1.3683333e+00   8.7824161e-01   6.5244439e-01  -1.0924650e+00   4.5519376e-02   1.1835038e+00   5.7657876e-01
   1.3700000e+00   8.7755197e-01  -3.0346251e-02  -2.8373744e+00   4.5519376e-02   1.9725063e-01  -7.8900252e-01
   1.3716667e+00   8.7690952e-01  -1.0165994e+00  -7.8900252e-01   5.0071314e-01  -1.9269869e+00  -7.1313689e-01
   1.3733333e+00   8.7632699e-01  -6.3727127e-01  -1.2441963e+00   5.7657876e-01  -1.8207750e-01  -7.8900252e-01
   1.3750000e+00   8.7581546e-01  -8.6486815e-01  -3.7477620e+00  -3.0346251e-02  -5.6140564e-01  -3.3380876e-01
   1.3766667e+00   8.7538413e-01  -2.1545838e+00  -2.0787182e+00   4.5519376e-02  -8.6486815e-01  -5.6140564e-01
   1.3783333e+00   8.7504022e-01  -3.0346251e-02   1.7145632e+00   1.9725063e-01  -1.6235244e+00  -9.4073377e-01
   1.3800000e+00   8.7478894e-01  -7.8900252e-01   1.2138500e-01  -9.4073377e-01   1.2138500e-01  -1.0165994e+00
   1.3816667e+00   8.7463342e-01   1.7904288e+00   5.7657876e-01  -4.0967438e-01   3.1560101e+00   1.1076382e+00
   1.3833333e+00   8.7457477e-01   1.9421600e+00   1.9421600e+00   2.7311626e-01   3.3077413e+00   3.3836070e+00
   1.3850000e+00   8.7461211e-01  -4.0967438e-01   1.0317725e+00   3.4898188e-01  -4.8554001e-01   1.1076382e+00
   1.3866667e+00   8.7474262e-01   1.1076382e+00   2.2456226e+00   7.2831002e-01  -1.0924650e+00  -1.9269869e+00
   1.3883333e+00   8.7496174e-01  -3.3380876e-01   3.4898188e-01   4.2484751e-01  -1.0924650e+00  -2.2304494e+00
   1.3900000e+00   8.7526322e-01   2.0180257e+00   4.2484751e-01   1.9725063e-01   4.2484751e-01   5.7657876e-01
   1.3916667e+00   8.7563935e-01  -3.0346251e-02  -2.7615088e+00  -1.0621188e-01  -1.8207750e-01   3.4898188e-01
   1.3933333e+00   8.7608114e-01  -9.4073377e-01   2.7311626e-01   1.9725063e-01  -1.0165994e+00   4.2484751e-01
   1.3950000e+00   8.7657850e-01  -1.4717932e+00   1.0317725e+00  -1.8207750e-01  -2.6856432e+00  -1.6235244e+00
   1.3966667e+00   8.7712049e-01  -1.9269869e+00  -1.0621188e-01  -7.8900252e-01  -6.3727127e-01   1.3352350e+00
   1.3983333e+00   8.7769551e-01   4.5519376e-02  -2.5794313e-01  -4.0967438e-01   2.2456226e+00   3.0042788e+00
   1.4000000e+00   8.7829155e-01   1.3352350e+00   5.7657876e-01   1.9725063e-01   3.9146663e+00   2.6249507e+00
   1.4016667e+00   8.7889640e-01   1.4111007e+00  -1.0621188e-01   1.2138500e-01   8.0417564e-01  -1.3200619e+00
   1.4033333e+00   8.7938208e-01   1.6386975e+00   2.7311626e-01   8.0417564e-01  -2.4580463e+00  -3.2167026e+00
   1.4050000e+00   8.7979238e-01   1.2138500e-01  -7.8900252e-01   7.2831002e-01  -1.7752557e+00  -1.6993900e+00
   1.4066667e+00   8.8016290e-01  -1.0924650e+00  -1.0924650e+00   5.0071314e-01  -1.3200619e+00  -1.4717932e+00
   1.4083333e+00   8.8048684e-01  -9.4073377e-01  -2.0028525e+00   5.0071314e-01   1.1835038e+00   1.3352350e+00
   1.4100000e+00   8.8075891e-01   6.5244439e-01  -1.8207750e-01   4.2484751e-01   3.1560101e+00   2.0180257e+00
   1.4116667e+00   8.8097537e-01   8.8004127e-01   8.0417564e-01   1.9725063e-01   1.1835038e+00   1.3352350e+00
   1.4133333e+00   8.8113410e-01  -1.0924650e+00   3.4898188e-01  -5.6140564e-01  -2.2304494e+00   1.2138500e-01
   1.4150000e+00   8.8123455e-01  -1.3200619e+00  -3.0346251e-02  -1.0165994e+00  -1.3200619e+00   1.9725063e-01
   1.4166667e+00   8.8127773e-01  -1.5476588e+00  -1.3200619e+00  -8.6486815e-01  -1.0165994e+00  -3.3380876e-01
   1.4183333e+00   8.8126612e-01   1.2138500e-01   3.4898188e-01  -5.6140564e-01  -3.3380876e-01  -3.0346251e-02
   1.4200000e+00   8.8120353e-01  -5.6140564e-01   5.7657876e-01   1.9725063e-01   2.7311626e-01  -3.3380876e-01
   1.4216667e+00   8.8109497e-01   1.9725063e-01   2.7311626e-01   1.2138500e-01   1.7145632e+00   1.9725063e-01
   1.4233333e+00   8.8094643e-01   9.5590690e-01   9.5590690e-01  -6.3727127e-01   3.3077413e+00   2.6249507e+00
   1.4250000e+00   8.8076473e-01   4.2484751e-01  -9.4073377e-01  -7.8900252e-01   7.2831002e-01   2.0938913e+00
   1.4266667e+00   8.8055727e-01  -1.7752557e+00  -7.1313689e-01   2.7311626e-01  -2.3063151e+00  -7.1313689e-01
   1.4283333e+00   8.8033178e-01  -1.0165994e+00   3.0042788e+00   1.3352350e+00  -2.6097776e+00  -3.2167026e+00
   1.4300000e+00   8.8009611e-01   1.4111007e+00   3.0042788e+00   1.7145632e+00  -1.1683307e+00  -3.2925682e+00
   1.4316667e+00   8.7985802e-01   1.0317725e+00   1.1076382e+00   1.0317725e+00   2.7311626e-01  -1.8511213e+00
   1.4333333e+00   8.7962492e-01   1.9725063e-01  -1.0924650e+00   2.7311626e-01  -1.0924650e+00  -2.8373744e+00
   1.4350000e+00   8.7940367e-01  -4.8554001e-01  -2.5339119e+00   1.2138500e-01   1.2138500e-01  -5.6140564e-01
   1.4366667e+00   8.7920038e-01  -1.8207750e-01  -8.6486815e-01  -2.5794313e-01   1.4111007e+00   2.0180257e+00
   1.4383333e+00   8.7897870e-01  -1.8207750e-01  -2.5794313e-01  -3.0346251e-02   1.7904288e+00   1.9421600e+00
   1.4400000e+00   8.7866961e-01   4.2484751e-01   7.2831002e-01   1.2138500e-01   1.5628319e+00   1.1835038e+00
   1.4416667e+00   8.7837646e-01  -7.8900252e-01  -2.5794313e-01  -4.0967438e-01  -1.0924650e+00   3.4898188e-01
   1.4433333e+00   8.7810461e-01   5.0071314e-01   3.4898188e-01   4.5519376e-02   1.1076382e+00   1.6386975e+00
   1.4450000e+00   8.7810461e-01   2.4732194e+00   1.1076382e+00  -4.0967438e-01   3.0801444e+00   4.2484751e-01
