# Supplementary material for: Detecting Nasal Vowels in Speech Interfaces Based on Surface Electromyography
Source: PLoS One. 2015 Jun 12;10(6):e0127040. doi: 10.1371/journal.pone.0127040 (PMC4466523; doi:10.1371/journal.pone.0127040)
Supplement: S1 Data — (ZIP) [file pone.0127040.s001.zip › PLosOneData/aligned/CM/CM-vnp-un-r2-ALIGNED.txt]

   0.0000000e+00   7.9464451e-01  -2.3821807e+00  -2.0787182e+00   4.5519376e-02   1.2593694e+00   5.7657876e-01
   1.6666667e-03   7.9439340e-01  -5.6140564e-01  -2.4580463e+00   1.9725063e-01   7.2831002e-01   1.6386975e+00
   3.3333333e-03   7.9415362e-01   3.4898188e-01  -3.0649713e+00  -9.4073377e-01  -1.3200619e+00  -1.2441963e+00
   5.0000000e-03   7.9392701e-01   2.7311626e-01   1.2138500e-01   1.3352350e+00   3.0042788e+00  -4.0967438e-01
   6.6666667e-03   7.9371599e-01   4.5519376e-02  -2.5794313e-01   5.7657876e-01   2.7008163e+00  -5.6140564e-01
   8.3333333e-03   7.9352361e-01   3.4898188e-01  -2.0787182e+00  -4.0967438e-01  -2.9891057e+00  -3.0346251e-02
   1.0000000e-02   7.9335359e-01   4.2484751e-01   9.5590690e-01   4.5519376e-02  -4.7340151e+00   1.2138500e-01
   1.1666667e-02   7.9321033e-01  -5.6140564e-01   2.1697569e+00   4.2484751e-01  -1.7752557e+00  -3.0346251e-02
   1.3333333e-02   7.9309888e-01   1.5628319e+00   1.0317725e+00   1.9725063e-01  -3.0346251e-02  -1.8511213e+00
   1.5000000e-02   7.9302498e-01  -4.0967438e-01  -2.4580463e+00  -8.6486815e-01   4.5519376e-02   4.5519376e-02
   1.6666667e-02   7.9299493e-01  -1.2441963e+00  -3.3380876e-01   5.0071314e-01   1.4869663e+00   1.9725063e-01
   1.8333333e-02   7.9301559e-01  -1.0165994e+00  -2.1545838e+00  -1.3959275e+00   1.0317725e+00   5.7657876e-01
   2.0000000e-02   7.9309425e-01   1.4869663e+00   2.4732194e+00  -4.0967438e-01   2.0938913e+00   4.2484751e-01
   2.1666667e-02   7.9321683e-01   2.0938913e+00   3.8388007e+00   3.4898188e-01   2.3214882e+00  -6.3727127e-01
   2.3333333e-02   7.9329346e-01   6.5244439e-01   3.4898188e-01  -3.3380876e-01   2.1697569e+00  -1.0621188e-01
   2.5000000e-02   7.9347246e-01   1.5628319e+00  -1.8207750e-01   2.7311626e-01  -2.5794313e-01  -4.0967438e-01
   2.6666667e-02   7.9376301e-01  -4.0967438e-01   1.9421600e+00   4.2484751e-01  -3.0649713e+00  -1.4717932e+00
   2.8333333e-02   7.9417337e-01  -3.4442995e+00  -2.3063151e+00  -3.3380876e-01  -3.3684338e+00  -4.0967438e-01
   3.0000000e-02   7.9471087e-01  -2.7615088e+00  -4.8857464e+00  -1.8207750e-01  -2.3063151e+00   7.2831002e-01
   3.1666667e-02   7.9538174e-01  -1.3200619e+00  -3.2167026e+00   1.2138500e-01  -3.0346251e-02   1.4111007e+00
   3.3333333e-02   7.9619113e-01  -1.6993900e+00  -1.8511213e+00  -3.3380876e-01   2.7311626e-01   8.0417564e-01
   3.5000000e-02   7.9714299e-01   1.2593694e+00  -1.5476588e+00  -4.0967438e-01   8.8004127e-01   2.0180257e+00
   3.6666667e-02   7.9824009e-01   2.5490851e+00   6.4940977e+00  -8.6486815e-01   1.4869663e+00   1.8662944e+00
   3.8333333e-02   7.9948393e-01   2.8525476e+00   4.2939945e+00  -1.8207750e-01   3.0042788e+00   1.1076382e+00
   4.0000000e-02   8.0087483e-01  -1.8207750e-01  -3.5201651e+00  -2.5794313e-01   2.7311626e-01  -2.5794313e-01
   4.1666667e-02   8.0241180e-01  -2.3821807e+00  -5.8719995e+00   4.2484751e-01  -2.8373744e+00  -2.0787182e+00
   4.3333333e-02   8.0409269e-01  -1.7752557e+00   9.5590690e-01   1.1835038e+00  -1.0165994e+00  -1.6993900e+00
   4.5000000e-02   8.0591412e-01   3.4898188e-01   2.8525476e+00  -2.5794313e-01  -1.3959275e+00  -2.0028525e+00
   4.6666667e-02   8.0787155e-01   1.1076382e+00   3.7629351e+00   1.2138500e-01   1.3352350e+00   1.1076382e+00
   4.8333333e-02   8.0995930e-01   1.0317725e+00  -1.0621188e-01   3.4898188e-01   3.4898188e-01  -3.0346251e-02
   5.0000000e-02   8.1217065e-01   1.4111007e+00   1.4869663e+00   3.4898188e-01   9.5590690e-01   4.5519376e-02
   5.1666667e-02   8.1449785e-01   2.1697569e+00   5.7657876e-01   1.4869663e+00   1.9421600e+00   2.7311626e-01
   5.3333333e-02   8.1693220e-01   6.5244439e-01  -7.1313689e-01  -3.3380876e-01   1.2593694e+00   8.8004127e-01
   5.5000000e-02   8.1946410e-01  -2.6097776e+00   3.9146663e+00  -8.6486815e-01   1.9725063e-01   4.5519376e-02
   5.6666667e-02   8.2208320e-01   3.4898188e-01   3.0042788e+00  -8.6486815e-01  -2.6856432e+00  -3.3380876e-01
   5.8333333e-02   8.2467580e-01  -1.8207750e-01   9.5590690e-01   8.0417564e-01  -1.6235244e+00  -2.3063151e+00
   6.0000000e-02   8.2730933e-01  -1.0621188e-01  -3.6718963e+00   2.7311626e-01   6.5244439e-01   1.9725063e-01
   6.1666667e-02   8.3001666e-01   2.1697569e+00  -3.8994932e+00  -1.0924650e+00   4.2484751e-01   1.9421600e+00
   6.3333333e-02   8.3278567e-01   1.2138500e-01  -3.1408369e+00  -3.3380876e-01  -1.8511213e+00   8.0417564e-01
   6.5000000e-02   8.3560316e-01  -2.2304494e+00  -1.2441963e+00   7.2831002e-01  -7.8900252e-01   4.5519376e-02
   6.6666667e-02   8.3845501e-01  -1.8207750e-01   1.2138500e-01  -3.0346251e-02   1.8662944e+00   5.0071314e-01
   6.8333333e-02   8.4132638e-01   9.5590690e-01   5.0071314e-01   4.5519376e-02   4.1422632e+00   2.3214882e+00
   7.0000000e-02   8.4420186e-01  -2.5794313e-01  -1.8207750e-01  -4.8554001e-01  -5.6140564e-01  -4.0967438e-01
   7.1666667e-02   8.4706572e-01   5.0071314e-01  -3.0346251e-02  -2.5794313e-01  -3.5960307e+00  -2.3063151e+00
   7.3333333e-02   8.4990211e-01   8.0417564e-01  -1.1683307e+00  -4.0967438e-01  -1.0924650e+00  -1.2441963e+00
   7.5000000e-02   8.5269522e-01   8.0417564e-01   5.0071314e-01   5.0071314e-01   2.2456226e+00   9.5590690e-01
   7.6666667e-02   8.5542959e-01  -2.0028525e+00  -7.8900252e-01   2.7311626e-01   2.0180257e+00   2.7008163e+00
   7.8333333e-02   8.5809021e-01  -1.1683307e+00   1.4869663e+00  -2.5794313e-01  -1.6235244e+00   1.1835038e+00
   8.0000000e-02   8.6066281e-01  -2.2304494e+00   8.0417564e-01  -4.0967438e-01  -1.6235244e+00  -2.0787182e+00
   8.1666667e-02   8.6313393e-01  -7.8900252e-01  -2.5794313e-01   7.2831002e-01  -7.1313689e-01  -2.5794313e-01
   8.3333333e-02   8.6549122e-01   8.8004127e-01  -2.5794313e-01  -1.5476588e+00  -1.5476588e+00  -3.3380876e-01
   8.5000000e-02   8.6772349e-01   4.2484751e-01   1.2138500e-01   2.3214882e+00   3.8388007e+00  -6.3727127e-01
   8.6666667e-02   8.6982087e-01   1.6386975e+00   2.0180257e+00   2.6249507e+00   3.1560101e+00  -7.1313689e-01
   8.8333333e-02   8.7177496e-01  -6.3727127e-01   1.5628319e+00  -3.0346251e-02  -3.3684338e+00  -1.4717932e+00
   9.0000000e-02   8.7357884e-01   1.9725063e-01  -3.5201651e+00  -1.1683307e+00  -3.7477620e+00  -4.0967438e-01
   9.1666667e-02   8.7522717e-01  -3.0346251e-02   3.0042788e+00  -1.6235244e+00  -1.3200619e+00  -3.8236276e+00
   9.3333333e-02   8.7667401e-01   5.7657876e-01   5.0071314e-01   3.4898188e-01   2.3214882e+00   2.0938913e+00
   9.5000000e-02   8.7786679e-01  -1.6993900e+00  -9.4073377e-01   3.4898188e-01   9.5590690e-01   1.5628319e+00
   9.6666667e-02   8.7891904e-01  -7.1313689e-01   7.2831002e-01   8.8004127e-01   1.8662944e+00   2.7311626e-01
   9.8333333e-02   8.7983280e-01  -5.6140564e-01  -9.4073377e-01   3.4898188e-01   3.9905320e+00   1.7145632e+00
   1.0000000e-01   8.8061093e-01  -1.0165994e+00  -1.3200619e+00  -1.4717932e+00  -1.6993900e+00   2.0180257e+00
   1.0166667e-01   8.8125705e-01   5.0071314e-01  -7.1313689e-01  -1.6235244e+00  -5.4926714e+00   1.2138500e-01
   1.0333333e-01   8.8177556e-01  -3.3380876e-01  -1.8511213e+00  -2.2304494e+00  -2.9132401e+00   2.7311626e-01
   1.0500000e-01   8.8217155e-01  -2.0787182e+00  -5.4168058e+00  -1.3200619e+00   1.2138500e-01   1.4869663e+00
   1.0666667e-01   8.8245088e-01  -5.6140564e-01   8.8004127e-01   1.9725063e-01   1.2138500e-01   1.1835038e+00
   1.0833333e-01   8.8262004e-01   3.4898188e-01  -3.3380876e-01   1.0317725e+00   5.7657876e-01  -1.0924650e+00
   1.1000000e-01   8.8268617e-01   1.7145632e+00   3.9905320e+00   2.5490851e+00   1.0317725e+00  -2.5339119e+00
   1.1166667e-01   8.8265702e-01   8.8004127e-01  -7.8900252e-01   2.2456226e+00   3.4594726e+00  -2.6097776e+00
   1.1333333e-01   8.8254088e-01   1.6386975e+00  -4.0967438e-01   1.7904288e+00   1.9421600e+00  -1.1683307e+00
   1.1500000e-01   8.8234656e-01  -1.6993900e+00  -1.8207750e-01   4.2484751e-01  -1.9269869e+00  -5.6140564e-01
   1.1666667e-01   8.8208327e-01  -1.3959275e+00   1.7145632e+00  -4.0967438e-01  -1.3200619e+00  -1.0621188e-01
   1.1833333e-01   8.8176058e-01   3.4898188e-01   5.0526507e+00  -4.0967438e-01  -5.6140564e-01   7.2831002e-01
   1.2000000e-01   8.8007493e-01   3.4898188e-01   8.8004127e-01  -6.3727127e-01  -9.4073377e-01   7.2831002e-01
   1.2166667e-01   8.7960509e-01  -1.8207750e-01  -4.0967438e-01  -1.3959275e+00  -1.4717932e+00   1.2138500e-01
   1.2333333e-01   8.7913561e-01  -7.8900252e-01  -1.3959275e+00  -1.6993900e+00   3.4898188e-01   1.6386975e+00
   1.2500000e-01   8.7855397e-01   6.5244439e-01   1.1835038e+00  -1.8207750e-01   2.5490851e+00   1.9421600e+00
   1.2666667e-01   8.7798984e-01   1.9725063e-01   2.0938913e+00   1.1076382e+00   2.3214882e+00  -7.8900252e-01
   1.2833333e-01   8.7747450e-01   1.7904288e+00  -1.9269869e+00   2.7311626e-01   1.5628319e+00  -1.1683307e+00
   1.3000000e-01   8.7701604e-01  -5.6140564e-01  -2.8373744e+00   5.7657876e-01  -5.6140564e-01  -6.3727127e-01
   1.3166667e-01   8.7662104e-01  -3.3380876e-01  -5.9478651e+00   8.0417564e-01   1.9725063e-01  -1.3200619e+00
   1.3333333e-01   8.7629456e-01   3.4898188e-01  -1.6235244e+00   1.9725063e-01  -7.8900252e-01   6.5244439e-01
   1.3500000e-01   8.7604010e-01  -4.0967438e-01   1.6386975e+00  -8.6486815e-01  -7.1313689e-01   1.1076382e+00
   1.3666667e-01   8.7585963e-01  -1.6993900e+00   1.4869663e+00  -5.6140564e-01  -7.8900252e-01   5.0071314e-01
   1.3833333e-01   8.7575361e-01   1.7145632e+00   2.6249507e+00  -5.6140564e-01   8.0417564e-01   1.1835038e+00
   1.4000000e-01   8.7572112e-01   2.3214882e+00   4.5215914e+00  -3.3380876e-01  -1.0621188e-01   1.1076382e+00
   1.4166667e-01   8.7575984e-01  -1.0924650e+00  -1.4717932e+00  -2.5794313e-01  -1.5476588e+00   1.2138500e-01
   1.4333333e-01   8.7586626e-01  -3.3380876e-01   3.0042788e+00  -1.0621188e-01  -8.6486815e-01   1.9725063e-01
   1.4500000e-01   8.7603569e-01  -7.8900252e-01   3.4898188e-01  -4.0967438e-01  -1.0621188e-01  -1.0621188e-01
   1.4666667e-01   8.7626248e-01   3.4898188e-01  -3.0649713e+00  -1.0621188e-01   2.7008163e+00  -5.6140564e-01
   1.4833333e-01   8.7654007e-01   2.0180257e+00  -9.4073377e-01  -1.0621188e-01   3.8388007e+00   3.4898188e-01
   1.5000000e-01   8.7686122e-01  -4.0967438e-01   1.7145632e+00  -4.0967438e-01  -9.4073377e-01   1.9725063e-01
   1.5166667e-01   8.7721806e-01  -1.6993900e+00  -2.8373744e+00   4.2484751e-01  -5.4168058e+00  -9.4073377e-01
   1.5333333e-01   8.7760235e-01  -1.9269869e+00  -3.5201651e+00   8.0417564e-01  -2.8373744e+00  -1.0165994e+00
   1.5500000e-01   8.7800557e-01  -2.3063151e+00   1.8662944e+00   2.7311626e-01  -8.6486815e-01  -1.1683307e+00
   1.5666667e-01   8.7841909e-01  -1.2441963e+00   1.1076382e+00  -3.0346251e-02  -4.0967438e-01  -1.6993900e+00
   1.5833333e-01   8.7883432e-01   1.6386975e+00   3.3836070e+00   6.5244439e-01   1.0317725e+00  -5.6140564e-01
   1.6000000e-01   8.7918011e-01   2.0180257e+00  -4.8554001e-01   1.1835038e+00   3.0801444e+00   5.0071314e-01
   1.6166667e-01   8.7944193e-01   2.3973538e+00  -1.8207750e-01   5.7657876e-01   1.1076382e+00  -2.5794313e-01
   1.6333333e-01   8.7970286e-01   1.0317725e+00  -1.4717932e+00  -3.0346251e-02  -5.6140564e-01   3.4898188e-01
   1.6500000e-01   8.7995676e-01   2.7311626e-01  -1.0924650e+00  -7.8900252e-01  -1.3959275e+00   8.8004127e-01
   1.6666667e-01   8.8019742e-01   6.5244439e-01   1.7904288e+00   7.2831002e-01   1.9725063e-01   1.2593694e+00
   1.6833333e-01   8.8041881e-01   1.2593694e+00   1.5628319e+00  -8.6486815e-01  -3.0346251e-02   1.1076382e+00
   1.7000000e-01   8.8061518e-01   1.9725063e-01   1.2138500e-01  -9.4073377e-01   3.9905320e+00   1.4111007e+00
   1.7166667e-01   8.8078124e-01  -1.1683307e+00  -6.3727127e-01  -4.0967438e-01   7.2831002e-01   1.9725063e-01
   1.7333333e-01   8.8091233e-01  -7.8900252e-01  -2.4580463e+00  -2.5794313e-01  -1.7752557e+00  -4.0967438e-01
   1.7500000e-01   8.8100452e-01  -1.2441963e+00  -7.0099839e+00  -1.0621188e-01  -7.1313689e-01   1.3352350e+00
   1.7666667e-01   8.8105480e-01  -5.6140564e-01   1.7904288e+00   6.5244439e-01  -1.0924650e+00  -5.6140564e-01
   1.7833333e-01   8.8106114e-01   1.4111007e+00   5.2043820e+00   8.8004127e-01  -4.8554001e-01  -2.7615088e+00
   1.8000000e-01   8.8102260e-01   3.4898188e-01   3.4898188e-01  -3.0346251e-02   5.7657876e-01  -1.3200619e+00
   1.8166667e-01   8.8093941e-01  -2.5794313e-01  -1.3200619e+00   2.7311626e-01  -3.0346251e-02   1.9725063e-01
   1.8333333e-01   8.8081294e-01   5.0071314e-01   1.5628319e+00   1.0317725e+00  -3.0346251e-02   1.9725063e-01
   1.8500000e-01   8.8064580e-01   1.2138500e-01  -2.5794313e-01   2.7311626e-01   3.4898188e-01   1.2138500e-01
   1.8666667e-01   8.8044174e-01  -8.6486815e-01   4.2484751e-01  -4.0967438e-01  -3.0346251e-02  -4.0967438e-01
   1.8833333e-01   8.8020558e-01  -1.8207750e-01   3.4898188e-01  -1.0621188e-01   5.7657876e-01   4.5519376e-02
   1.9000000e-01   8.7994318e-01   2.7311626e-01  -1.8207750e-01  -4.8554001e-01  -3.0346251e-02  -3.3380876e-01
   1.9166667e-01   8.7966124e-01  -4.8554001e-01   2.3214882e+00  -1.0165994e+00   9.5590690e-01   2.7766819e+00
   1.9333333e-01   8.7936723e-01  -1.0924650e+00  -1.1683307e+00  -1.2441963e+00   1.9725063e-01   1.9421600e+00
   1.9500000e-01   8.7906912e-01  -1.0621188e-01   4.5519376e-02  -9.4073377e-01  -8.6486815e-01   8.8004127e-01
   1.9666667e-01   8.7863653e-01  -9.4073377e-01  -3.2925682e+00  -5.6140564e-01  -2.5794313e-01   1.0317725e+00
   1.9833333e-01   8.7823701e-01   5.0071314e-01   2.2456226e+00   1.4111007e+00   3.5353382e+00   1.2138500e-01
   2.0000000e-01   8.7787997e-01   2.2456226e+00   1.7145632e+00   1.6386975e+00   4.2181289e+00   3.4898188e-01
   2.0166667e-01   8.7757360e-01  -9.4073377e-01   3.7629351e+00   8.0417564e-01  -1.4717932e+00  -4.0967438e-01
   2.0333333e-01   8.7732477e-01  -1.8511213e+00   1.2138500e-01   4.2484751e-01  -4.9616120e+00  -2.4580463e+00
   2.0500000e-01   8.7713874e-01  -7.8900252e-01  -3.0649713e+00   4.5519376e-02  -2.9132401e+00  -1.6235244e+00
   2.0666667e-01   8.7701900e-01   1.9725063e-01  -3.2925682e+00   5.0071314e-01  -1.1683307e+00   4.5519376e-02
   2.0833333e-01   8.7696714e-01   2.7311626e-01  -1.6235244e+00  -4.0967438e-01   8.8004127e-01   1.9421600e+00
   2.1000000e-01   8.7698263e-01  -3.3380876e-01  -3.2925682e+00   4.5519376e-02   1.1835038e+00   2.2456226e+00
   2.1166667e-01   8.7706277e-01  -1.8207750e-01   2.4732194e+00   1.2138500e-01  -1.0165994e+00  -2.1545838e+00
   2.1333333e-01   8.7720256e-01  -1.1683307e+00  -6.3727127e-01  -9.4073377e-01  -1.1683307e+00  -2.3063151e+00
   2.1500000e-01   8.7739468e-01   6.5244439e-01  -3.0346251e-02  -7.8900252e-01  -2.4580463e+00  -2.6856432e+00
   2.1666667e-01   8.7762943e-01   5.0071314e-01  -2.5794313e-01  -7.8900252e-01   8.8004127e-01   1.0317725e+00
   2.1833333e-01   8.7789472e-01   6.5244439e-01   1.4869663e+00   1.0317725e+00   1.3352350e+00   1.5628319e+00
   2.2000000e-01   8.7817614e-01  -3.0346251e-02   3.9146663e+00   1.0317725e+00  -3.0346251e-02   3.4898188e-01
   2.2166667e-01   8.7845704e-01   2.7311626e-01   1.0317725e+00   1.1835038e+00   2.9284132e+00   1.1076382e+00
   2.2333333e-01   8.7871859e-01  -1.0621188e-01   7.2831002e-01   8.0417564e-01   1.6386975e+00  -8.6486815e-01
   2.2500000e-01   8.7893994e-01   8.0417564e-01   1.2593694e+00   3.4898188e-01  -1.8207750e-01  -2.4580463e+00
   2.2666667e-01   8.7909844e-01  -3.0346251e-02  -7.8900252e-01  -1.0621188e-01   4.2484751e-01   1.9421600e+00
   2.2833333e-01   8.7916974e-01   1.1835038e+00  -1.8207750e-01  -4.0967438e-01  -3.3380876e-01   1.9725063e-01
   2.3000000e-01   8.7912813e-01  -5.6140564e-01  -1.8207750e-01  -1.6993900e+00  -2.9132401e+00  -1.0924650e+00
   2.3166667e-01   8.7886734e-01  -1.1683307e+00  -1.0924650e+00  -1.6993900e+00  -1.9269869e+00  -1.6235244e+00
   2.3333333e-01   8.7839460e-01  -1.0924650e+00  -3.1408369e+00   4.5519376e-02   1.2138500e-01   8.8004127e-01
   2.3500000e-01   8.7774652e-01  -5.6140564e-01  -2.4580463e+00  -3.0346251e-02  -1.0924650e+00   1.7145632e+00
   2.3666667e-01   8.7689534e-01  -4.0967438e-01   1.7904288e+00   5.7657876e-01   1.8662944e+00   3.6112038e+00
   2.3833333e-01   8.7581274e-01  -6.3727127e-01  -2.3063151e+00   4.2484751e-01   4.2484751e-01   1.6386975e+00
   2.4000000e-01   8.7447023e-01   1.1076382e+00  -1.0165994e+00  -1.0621188e-01  -3.0346251e-02  -9.4073377e-01
   2.4166667e-01   8.7283966e-01   9.5590690e-01   3.1560101e+00   7.2831002e-01   1.5628319e+00  -1.6235244e+00
   2.4333333e-01   8.7089352e-01   1.0317725e+00   1.7145632e+00   8.0417564e-01  -4.8554001e-01  -3.3684338e+00
   2.4500000e-01   8.6860549e-01   1.7904288e+00   1.8662944e+00   1.2593694e+00  -1.6235244e+00  -3.1408369e+00
   2.4666667e-01   8.6595081e-01   9.5590690e-01   1.0317725e+00  -1.6235244e+00   1.3352350e+00   1.1076382e+00
   2.4833333e-01   8.6290674e-01   2.7311626e-01   4.2484751e-01  -1.8207750e-01  -3.0346251e-02   1.1076382e+00
   2.5000000e-01   8.5945290e-01  -3.3380876e-01   1.9725063e-01  -1.0621188e-01  -3.0346251e-02  -2.6097776e+00
   2.5166667e-01   8.5557166e-01  -7.8900252e-01   1.7904288e+00   4.2484751e-01  -8.6486815e-01   7.2831002e-01
   2.5333333e-01   8.5124847e-01   7.2831002e-01  -4.8554001e-01  -1.2441963e+00   2.1697569e+00   1.2593694e+00
   2.5500000e-01   8.4647208e-01  -7.1313689e-01  -3.3380876e-01  -1.0621188e-01  -4.8554001e-01  -4.8554001e-01
   2.5666667e-01   8.4123481e-01  -8.6486815e-01  -2.7615088e+00   5.0071314e-01  -6.3727127e-01   8.0417564e-01
   2.5833333e-01   8.3553264e-01  -1.7752557e+00  -2.5339119e+00  -1.0621188e-01  -7.1313689e-01   1.5628319e+00
   2.6000000e-01   8.2936537e-01   7.2831002e-01  -1.0165994e+00   3.4898188e-01   7.2831002e-01   1.5628319e+00
   2.6166667e-01   8.2273662e-01  -1.1683307e+00  -1.0621188e-01   4.5519376e-02   2.7311626e-01  -1.0621188e-01
   2.6333333e-01   8.1565372e-01  -1.8207750e-01   2.7311626e-01   1.0317725e+00   1.3352350e+00   6.5244439e-01
   2.6500000e-01   8.0812776e-01   2.0938913e+00   3.8388007e+00   3.4898188e-01   1.2138500e-01  -2.4580463e+00
   2.6666667e-01   8.0015214e-01   9.5590690e-01   2.0180257e+00  -4.8554001e-01  -2.6856432e+00  -1.5476588e+00
   2.6833333e-01   7.9164924e-01  -1.8207750e-01  -3.3684338e+00  -5.6140564e-01  -1.6993900e+00   1.7904288e+00
   2.7000000e-01   7.8277488e-01   1.7904288e+00  -2.5339119e+00  -4.0967438e-01   3.1560101e+00   1.2138500e-01
   2.7166667e-01   7.7355354e-01  -1.0621188e-01   1.5628319e+00  -3.0346251e-02  -1.0621188e-01  -4.0967438e-01
   2.7333333e-01   7.6401119e-01  -2.5794313e-01  -4.8554001e-01  -7.8900252e-01  -1.1683307e+00   5.7657876e-01
   2.7500000e-01   7.5417496e-01   1.5628319e+00   1.5628319e+00   1.9725063e-01  -1.0621188e-01  -6.3727127e-01
   2.7666667e-01   7.4407264e-01  -1.2441963e+00  -1.6235244e+00   1.9725063e-01   1.6386975e+00  -2.5794313e-01
   2.7833333e-01   7.3373235e-01   1.2593694e+00   3.5353382e+00   8.0417564e-01   1.1835038e+00  -1.6235244e+00
   2.8000000e-01   7.2318198e-01   2.7311626e-01   5.0071314e-01   1.0317725e+00   7.2831002e-01  -2.2304494e+00
   2.8166667e-01   7.1244886e-01   7.2831002e-01  -1.5476588e+00  -6.3727127e-01  -2.2304494e+00   1.4869663e+00
   2.8333333e-01   7.0155928e-01   4.9767851e+00   1.6386975e+00   3.4898188e-01  -3.3380876e-01   2.0180257e+00
   2.8500000e-01   6.9053805e-01   2.1697569e+00   1.7904288e+00  -7.8900252e-01  -3.3380876e-01   3.0042788e+00
   2.8666667e-01   6.7940821e-01   2.8525476e+00   3.4898188e-01  -2.5794313e-01   1.5628319e+00   2.7311626e-01
   2.8833333e-01   6.6819053e-01   1.4869663e+00  -4.8554001e-01  -2.5794313e-01  -3.3380876e-01  -3.4442995e+00
   2.9000000e-01   6.5690333e-01  -3.0346251e-02   8.8004127e-01   8.0417564e-01  -9.4073377e-01   4.5519376e-02
   2.9166667e-01   6.4556211e-01  -3.5960307e+00  -3.5201651e+00  -1.0621188e-01   1.1835038e+00   5.7657876e-01
   2.9333333e-01   6.3417939e-01  -3.5960307e+00  -2.4580463e+00   4.2484751e-01   2.0938913e+00   5.2043820e+00
   2.9500000e-01   6.2276447e-01  -3.3684338e+00  -3.3380876e-01  -5.6140564e-01   2.7311626e-01   2.7008163e+00
   2.9666667e-01   6.1132340e-01  -2.1545838e+00  -1.2441963e+00  -3.3380876e-01  -6.3727127e-01   4.2484751e-01
   2.9833333e-01   5.9985884e-01  -1.0924650e+00  -5.6140564e-01  -1.0621188e-01  -3.3380876e-01  -6.3727127e-01
   3.0000000e-01   5.8837020e-01  -2.3063151e+00   2.6249507e+00  -7.1313689e-01  -1.0621188e-01  -2.3063151e+00
   3.0166667e-01   5.7685362e-01  -1.0165994e+00   8.8004127e-01  -4.0967438e-01  -3.0649713e+00  -5.4926714e+00
   3.0333333e-01   5.6518422e-01   4.2484751e-01   8.8004127e-01   7.2831002e-01  -1.9269869e+00  -1.3959275e+00
   3.0500000e-01   5.5343603e-01  -7.8900252e-01  -3.9753588e+00   5.7657876e-01   5.7657876e-01   1.9421600e+00
   3.0666667e-01   5.4164780e-01  -3.3380876e-01  -1.6993900e+00   5.0071314e-01   1.9725063e-01   2.3973538e+00
   3.0833333e-01   5.2980638e-01  -3.3380876e-01   4.5519376e-02  -3.3380876e-01   1.2138500e-01  -1.6235244e+00
   3.1000000e-01   5.1789634e-01  -7.1313689e-01   1.2593694e+00   2.7311626e-01  -1.8207750e-01   4.4457257e+00
   3.1166667e-01   5.0590034e-01  -1.0165994e+00   1.4869663e+00   9.5590690e-01   9.5590690e-01   1.2593694e+00
   3.1333333e-01   4.9379981e-01  -9.4073377e-01   3.4594726e+00   1.1835038e+00   1.1076382e+00   7.2831002e-01
   3.1500000e-01   4.8157544e-01  -3.3380876e-01   2.7311626e-01   5.0071314e-01   1.3352350e+00   6.5244439e-01
   3.1666667e-01   4.6920780e-01  -1.0621188e-01  -1.3200619e+00  -1.8207750e-01   1.5628319e+00  -2.3063151e+00
   3.1833333e-01   4.5667800e-01   1.3352350e+00  -1.6993900e+00  -3.0346251e-02   5.7657876e-01  -7.8900252e-01
   3.2000000e-01   4.4396831e-01   4.5519376e-02   6.5244439e-01  -3.3380876e-01  -1.2441963e+00  -1.0165994e+00
   3.2166667e-01   4.3106274e-01   5.7657876e-01   7.2831002e-01  -3.0346251e-02  -8.6486815e-01  -1.9269869e+00
   3.2333333e-01   4.1794771e-01   2.1697569e+00   7.2831002e-01   6.5244439e-01   5.0071314e-01  -7.8900252e-01
   3.2500000e-01   4.0461256e-01   1.1076382e+00   4.2484751e-01   4.2484751e-01   5.7657876e-01  -1.6235244e+00
   3.2666667e-01   3.9105007e-01   4.2484751e-01  -1.5476588e+00  -3.3380876e-01   4.5519376e-02   1.8662944e+00
   3.2833333e-01   3.7725698e-01  -7.8900252e-01  -4.0967438e-01  -3.0346251e-02  -1.0924650e+00   1.7904288e+00
   3.3000000e-01   3.6323431e-01   6.5244439e-01   1.2138500e-01   4.5519376e-02  -2.5794313e-01  -2.0787182e+00
   3.3166667e-01   3.4898776e-01   7.2831002e-01  -6.3727127e-01   6.5244439e-01  -1.3200619e+00   3.4898188e-01
   3.3333333e-01   3.3452786e-01  -3.0346251e-02  -4.8857464e+00  -7.1313689e-01  -7.1313689e-01   1.4869663e+00
   3.3500000e-01   3.1987021e-01  -9.4073377e-01  -4.0967438e-01  -3.0346251e-02   5.0071314e-01   5.7657876e-01
   3.3666667e-01   3.0503553e-01  -2.5794313e-01   3.6870695e+00  -2.5794313e-01   2.7311626e-01   4.5519376e-02
   3.3833333e-01   2.8999153e-01   1.0317725e+00   4.8250539e+00   2.7311626e-01  -1.0621188e-01  -3.3380876e-01
   3.4000000e-01   2.7468847e-01   2.3973538e+00   2.4732194e+00  -1.8207750e-01   1.0317725e+00  -5.6140564e-01
   3.4166667e-01   2.5931262e-01   1.2593694e+00   3.4898188e-01  -5.6140564e-01   3.4898188e-01  -4.2788214e+00
   3.4333333e-01   2.4390635e-01   9.5590690e-01   1.7904288e+00   1.2138500e-01   1.2138500e-01   2.4732194e+00
   3.4500000e-01   2.2851567e-01   1.2593694e+00  -1.0621188e-01  -1.3200619e+00  -1.2441963e+00   2.3214882e+00
   3.4666667e-01   2.1318983e-01   3.4898188e-01  -2.0028525e+00  -7.8900252e-01   2.7311626e-01   6.5244439e-01
   3.4833333e-01   1.9798074e-01  -1.0924650e+00  -1.1683307e+00  -4.0967438e-01   8.8004127e-01  -5.6140564e-01
   3.5000000e-01   1.8294247e-01  -4.1270901e+00  -6.3727127e-01   1.2138500e-01  -1.0621188e-01  -7.1313689e-01
   3.5166667e-01   1.6813054e-01  -2.8373744e+00  -1.5476588e+00   6.5244439e-01   1.4869663e+00   1.4869663e+00
   3.5333333e-01   1.5360127e-01  -1.0924650e+00  -2.0787182e+00   5.0071314e-01  -1.3200619e+00   2.3214882e+00
   3.5500000e-01   1.3941108e-01  -3.3380876e-01  -2.4580463e+00   8.0417564e-01  -2.3821807e+00  -1.8511213e+00
   3.5666667e-01   1.2561574e-01   2.7766819e+00   5.0071314e-01   6.5244439e-01  -1.1683307e+00  -2.2304494e+00
   3.5833333e-01   1.1226961e-01   2.6249507e+00   1.6386975e+00   2.7311626e-01   5.0071314e-01  -1.0924650e+00
   3.6000000e-01   9.9424944e-02   2.5490851e+00  -9.4073377e-01  -1.8207750e-01  -1.6235244e+00  -1.9269869e+00
   3.6166667e-01   8.7131126e-02  -3.3380876e-01  -1.0165994e+00  -4.0967438e-01  -8.6486815e-01  -6.3727127e-01
   3.6333333e-01   7.5433974e-02   4.5519376e-02   2.0180257e+00  -3.0346251e-02   5.2043820e+00   9.5590690e-01
   3.6500000e-01   6.4375086e-02   4.2484751e-01  -8.6486815e-01  -1.0621188e-01   4.4457257e+00   2.3973538e+00
   3.6666667e-01   5.3991224e-02  -1.0924650e+00   3.7629351e+00   5.0071314e-01  -1.0924650e+00   3.8388007e+00
   3.6833333e-01   4.4313765e-02  -1.3200619e+00   2.1697569e+00   1.1076382e+00  -4.8098807e+00  -8.6486815e-01
   3.7000000e-01   3.5368225e-02  -7.1313689e-01  -1.3200619e+00   6.5244439e-01  -3.1408369e+00  -5.0374776e+00
   3.7166667e-01   2.7173865e-02   2.1697569e+00  -4.0967438e-01  -3.3380876e-01   1.5628319e+00  -2.3821807e+00
   3.7333333e-01   1.9743379e-02   1.3352350e+00  -3.5960307e+00  -1.0621188e-01   1.7145632e+00  -3.0346251e-02
   3.7500000e-01   1.2871266e-02  -2.6856432e+00  -7.8900252e-01  -9.4073377e-01  -1.6993900e+00   1.2593694e+00
   3.7666667e-01   6.7386624e-03  -2.5339119e+00   6.5244439e-01  -8.6486815e-01  -3.2167026e+00   1.7904288e+00
   3.7833333e-01   1.3769030e-03  -4.0967438e-01  -1.0924650e+00   1.9725063e-01  -7.8900252e-01   1.6386975e+00
   3.8000000e-01  -3.2251135e-03   1.0317725e+00   1.0317725e+00   4.5519376e-02   2.0938913e+00  -3.0346251e-02
   3.8166667e-01  -7.0852119e-03   5.0071314e-01   1.5628319e+00  -4.8554001e-01   2.7311626e-01  -1.8511213e+00
   3.8333333e-01  -1.0227645e-02  -4.0967438e-01  -1.2441963e+00  -4.8554001e-01   2.3214882e+00   7.2831002e-01
   3.8500000e-01  -1.2682706e-02   4.2484751e-01  -1.0621188e-01  -1.8207750e-01   3.9905320e+00   1.0317725e+00
   3.8666667e-01  -1.4486259e-02   8.8004127e-01   1.4111007e+00   2.7311626e-01   4.5519376e-02  -4.0967438e-01
   3.8833333e-01  -1.5679184e-02  -4.0967438e-01   4.2181289e+00   7.2831002e-01  -2.3821807e+00  -4.8554001e-01
   3.9000000e-01  -1.6306779e-02  -7.8900252e-01   5.7657876e-01   5.0071314e-01  -2.7615088e+00   4.5519376e-02
   3.9166667e-01  -1.6418085e-02  -6.3727127e-01  -1.1683307e+00   3.4898188e-01   1.5628319e+00   5.7657876e-01
   3.9333333e-01  -1.6065186e-02   8.0417564e-01  -4.0967438e-01  -3.0346251e-02   1.7145632e+00   1.7904288e+00
   3.9500000e-01  -1.5302473e-02   4.2484751e-01   4.2484751e-01  -1.3200619e+00   1.2138500e-01  -3.0346251e-02
   3.9666667e-01  -1.4185893e-02  -3.3380876e-01  -9.4073377e-01  -8.6486815e-01  -2.5794313e-01   8.0417564e-01
   3.9833333e-01  -1.2772193e-02   1.9725063e-01  -4.2029557e+00  -7.8900252e-01  -3.4442995e+00   2.3973538e+00
   4.0000000e-01  -1.1118174e-02  -2.5339119e+00  -2.4580463e+00   7.2831002e-01  -3.0649713e+00   8.0417564e-01
   4.0166667e-01  -9.2799591e-03  -1.8511213e+00   2.3214882e+00   1.6386975e+00  -1.0924650e+00  -3.6718963e+00
   4.0333333e-01  -7.3122990e-03   1.0317725e+00   6.5244439e-01   1.3352350e+00  -3.0346251e-02  -4.5064182e+00
   4.0500000e-01  -5.2679092e-03   1.7145632e+00   6.5244439e-01   2.7311626e-01   1.7904288e+00  -2.4580463e+00
   4.0666667e-01  -3.1968628e-03   1.1076382e+00  -1.8207750e-01   1.9725063e-01   2.2456226e+00  -2.5794313e-01
   4.0833333e-01  -1.1460362e-03   8.0417564e-01   3.0042788e+00   4.5519376e-02   2.2456226e+00   1.5628319e+00
   4.1000000e-01   7.2747231e-04   2.7311626e-01   1.5628319e+00  -4.8554001e-01   1.3352350e+00   2.2456226e+00
   4.1166667e-01   2.3498182e-03   1.2593694e+00  -1.8207750e-01  -1.3200619e+00  -1.8207750e-01   9.5590690e-01
   4.1333333e-01   3.8427858e-03  -2.5794313e-01  -8.6486815e-01  -1.2441963e+00  -1.8207750e-01  -1.0621188e-01
   4.1500000e-01   5.1804119e-03  -4.0967438e-01  -1.3959275e+00   3.4898188e-01   9.5590690e-01   4.5519376e-02
   4.1666667e-01   6.3415541e-03  -3.0346251e-02  -2.3821807e+00   2.7311626e-01   1.5628319e+00   1.5628319e+00
   4.1833333e-01  -3.4634466e-03  -2.5794313e-01  -3.4442995e+00   4.2484751e-01  -8.6486815e-01   5.0071314e-01
   4.2000000e-01  -3.7456771e-03   8.0417564e-01   5.0071314e-01   3.4898188e-01  -8.6486815e-01  -5.6140564e-01
   4.2166667e-01  -3.9313644e-03   5.7657876e-01   1.3352350e+00  -1.8207750e-01  -1.5476588e+00  -4.0967438e-01
   4.2333333e-01  -4.0184509e-03  -4.0967438e-01   1.4869663e+00   5.7657876e-01  -7.1313689e-01   1.9725063e-01
   4.2500000e-01  -4.0068449e-03  -2.0028525e+00   4.2484751e-01   1.2138500e-01   3.4898188e-01   1.4111007e+00
   4.2666667e-01  -3.8983569e-03   2.7311626e-01  -2.0787182e+00  -1.8207750e-01   1.4869663e+00   2.0938913e+00
   4.2833333e-01  -3.6966013e-03  -1.3959275e+00   3.5353382e+00  -1.4717932e+00  -1.0924650e+00   2.7311626e-01
   4.3000000e-01  -3.4068671e-03  -7.8900252e-01   1.7904288e+00  -2.5794313e-01  -4.8554001e-01  -4.0967438e-01
   4.3166667e-01  -3.0359603e-03   1.6386975e+00   1.4111007e+00  -1.0621188e-01  -7.1313689e-01  -2.5794313e-01
   4.3333333e-01  -2.5920225e-03   3.4898188e-01   6.5244439e-01   1.1076382e+00   5.7657876e-01  -1.6993900e+00
   4.3500000e-01  -2.0843286e-03  -4.8554001e-01   5.0071314e-01   8.0417564e-01  -9.4073377e-01  -2.6856432e+00
   4.3666667e-01  -1.5230688e-03  -4.0967438e-01  -1.2441963e+00   6.5244439e-01  -7.8900252e-01  -6.3727127e-01
   4.3833333e-01  -9.1911842e-04   5.0071314e-01  -4.8554001e-01   6.5244439e-01   1.1835038e+00   1.0317725e+00
   4.4000000e-01  -2.8379997e-04   1.5628319e+00  -3.5960307e+00  -6.3727127e-01  -1.8207750e-01   1.0317725e+00
   4.4166667e-01   3.7135836e-04  -2.5794313e-01  -8.6486815e-01  -7.8900252e-01  -1.6235244e+00   8.0417564e-01
   4.4333333e-01   1.0348639e-03  -8.6486815e-01  -1.6235244e+00  -3.3380876e-01  -6.3727127e-01  -2.3821807e+00
   4.4500000e-01   1.5917363e-03   5.7657876e-01  -1.0924650e+00   1.0317725e+00   1.5628319e+00  -1.0924650e+00
   4.4666667e-01   2.1109771e-03  -3.3380876e-01  -5.3409401e+00   9.5590690e-01   1.9421600e+00   6.5244439e-01
   4.4833333e-01   2.6282194e-03   2.5490851e+00  -3.0649713e+00   1.3352350e+00   4.2484751e-01   8.8004127e-01
   4.5000000e-01   3.1350305e-03   2.3214882e+00   4.0663976e+00  -7.1313689e-01   5.7657876e-01   2.7311626e-01
   4.5166667e-01   3.6233717e-03   1.4111007e+00   4.9009195e+00  -9.4073377e-01   1.2593694e+00   5.7657876e-01
   4.5333333e-01   4.0858251e-03  -1.8207750e-01   5.9630383e+00  -5.6140564e-01   1.2138500e-01   1.6386975e+00
   4.5500000e-01   4.5158130e-03  -4.0967438e-01   3.4594726e+00  -7.1313689e-01  -1.0165994e+00   7.2831002e-01
   4.5666667e-01   4.9078060e-03  -1.7752557e+00  -2.0787182e+00  -4.8554001e-01  -1.9269869e+00  -1.0924650e+00
   4.5833333e-01   5.2575151e-03   3.4898188e-01  -1.0165994e+00   4.2484751e-01  -1.0165994e+00  -1.8511213e+00
   4.6000000e-01   5.5620629e-03   2.7311626e-01  -3.3380876e-01   8.0417564e-01   4.2484751e-01  -1.1683307e+00
   4.6166667e-01   5.8201304e-03   3.4898188e-01   2.0938913e+00   8.8004127e-01   1.2593694e+00  -1.8207750e-01
   4.6333333e-01   6.0320764e-03   2.0180257e+00   1.2138500e-01   5.7657876e-01   1.6386975e+00   1.4111007e+00
   4.6500000e-01   6.2000252e-03   1.0317725e+00  -2.2304494e+00  -1.2441963e+00   5.7657876e-01   1.4869663e+00
   4.6666667e-01   6.3279236e-03  -9.4073377e-01  -7.1313689e-01  -9.4073377e-01  -1.4717932e+00  -1.1683307e+00
   4.6833333e-01   6.4215616e-03  -4.0967438e-01  -3.1408369e+00   4.2484751e-01  -7.8900252e-01  -2.0028525e+00
   4.7000000e-01   6.4885590e-03  -1.2441963e+00  -2.2304494e+00   5.0071314e-01   6.5244439e-01   1.1076382e+00
   4.7166667e-01   6.5383173e-03  -1.0165994e+00  -2.2304494e+00   6.5244439e-01   5.0071314e-01   1.7145632e+00
   4.7333333e-01   6.5819366e-03   1.0317725e+00   1.4869663e+00   5.7657876e-01   4.5519376e-02   1.3352350e+00
   4.7500000e-01   6.6320999e-03   9.5590690e-01   3.0801444e+00   1.2138500e-01   4.5519376e-02   3.4898188e-01
   4.7666667e-01   6.7029261e-03   9.5590690e-01   1.4869663e+00  -3.3380876e-01   4.5519376e-02  -5.6140564e-01
   4.7833333e-01   6.8097951e-03   1.8662944e+00  -2.5794313e-01   4.5519376e-02   5.7657876e-01  -3.3380876e-01
   4.8000000e-01   6.9268674e-03   2.0180257e+00  -9.4073377e-01   2.7311626e-01   1.4869663e+00   1.4111007e+00
   4.8166667e-01   7.0208865e-03  -3.0346251e-02   2.7008163e+00   8.0417564e-01   2.2456226e+00   1.2593694e+00
   4.8333333e-01   7.2237847e-03  -1.0165994e+00  -2.0787182e+00  -4.0967438e-01   1.3352350e+00  -1.8207750e-01
   4.8500000e-01   7.5547247e-03  -1.0165994e+00  -5.6140564e-01  -3.0346251e-02   1.9725063e-01  -1.0165994e+00
   4.8666667e-01   8.0322191e-03  -2.2304494e+00   2.7008163e+00   3.4898188e-01  -2.9132401e+00  -1.1683307e+00
   4.8833333e-01   8.6739225e-03  -1.5476588e+00   2.7311626e-01  -3.3380876e-01  -2.9891057e+00  -1.7752557e+00
   4.9000000e-01   9.4964418e-03  -2.5794313e-01  -2.3063151e+00  -7.8900252e-01  -1.5476588e+00   2.7311626e-01
   4.9166667e-01   1.0515166e-02  -3.0346251e-02  -4.0512245e+00  -1.8207750e-01   8.8004127e-01   4.0663976e+00
   4.9333333e-01   1.1744118e-02  -2.5794313e-01   1.4869663e+00   1.2138500e-01   8.8004127e-01   2.7008163e+00
   4.9500000e-01   1.3195828e-02   5.0071314e-01   1.8662944e+00   4.5519376e-02  -1.8207750e-01  -1.6993900e+00
   4.9666667e-01   1.4881233e-02  -7.8900252e-01  -2.5794313e-01   4.2484751e-01  -2.5794313e-01  -1.2441963e+00
   4.9833333e-01   1.6809598e-02  -4.0967438e-01   6.5244439e-01  -3.0346251e-02   7.2831002e-01  -8.6486815e-01
   5.0000000e-01   1.8988458e-02  -2.5794313e-01  -4.0967438e-01   2.7311626e-01   6.5244439e-01  -1.8511213e+00
   5.0166667e-01   2.1423592e-02   6.5244439e-01   1.5628319e+00  -1.0621188e-01   5.0071314e-01  -4.0967438e-01
   5.0333333e-01   2.4119008e-02   6.5244439e-01   1.2593694e+00   1.2138500e-01   2.7311626e-01  -1.6235244e+00
   5.0500000e-01   2.7076969e-02   1.7145632e+00  -6.3727127e-01   1.9725063e-01   1.1835038e+00   2.4732194e+00
   5.0666667e-01   3.0298021e-02   9.5590690e-01  -1.2441963e+00   3.4898188e-01   1.4111007e+00   1.9421600e+00
   5.0833333e-01   3.3781056e-02   1.9725063e-01   1.7145632e+00   8.0417564e-01  -3.3380876e-01  -6.3727127e-01
   5.1000000e-01   3.7523388e-02   7.2831002e-01  -2.7615088e+00   9.5590690e-01   1.9725063e-01  -5.5685370e+00
   5.1166667e-01   4.1520851e-02  -1.0621188e-01   5.7657876e-01   1.9725063e-01  -7.8900252e-01  -2.1545838e+00
   5.1333333e-01   4.5767913e-02  -1.8207750e-01   4.4457257e+00  -3.0346251e-02  -2.2304494e+00   3.0801444e+00
   5.1500000e-01   5.0257806e-02  -5.6140564e-01   1.8662944e+00  -4.0967438e-01   7.2831002e-01   1.7145632e+00
   5.1666667e-01   5.4871245e-02   5.7657876e-01   1.8662944e+00  -6.3727127e-01   5.7657876e-01   1.7145632e+00
   5.1833333e-01   5.9709768e-02  -7.8900252e-01  -7.1313689e-01  -1.0924650e+00  -1.7752557e+00  -1.8207750e-01
   5.2000000e-01   6.4784796e-02   4.5519376e-02  -1.6235244e+00   4.5519376e-02   6.5244439e-01   5.0071314e-01
   5.2166667e-01   7.0086623e-02  -7.1313689e-01  -3.7477620e+00   9.5590690e-01   1.7145632e+00  -2.5794313e-01
   5.2333333e-01   7.5604479e-02  -7.1313689e-01  -3.0649713e+00   4.2484751e-01  -7.8900252e-01  -1.7752557e+00
   5.2500000e-01   8.1326771e-02   4.5519376e-02   2.0938913e+00   1.2138500e-01  -1.8511213e+00  -7.8900252e-01
   5.2666667e-01   8.7241339e-02   8.0417564e-01  -1.3200619e+00  -7.8900252e-01   8.8004127e-01  -2.8373744e+00
   5.2833333e-01   9.3335722e-02  -5.6140564e-01  -1.2441963e+00  -1.8207750e-01   1.2138500e-01   2.5490851e+00
   5.3000000e-01   9.9597434e-02  -4.8554001e-01  -2.0028525e+00   1.2138500e-01  -2.0028525e+00   4.9009195e+00
   5.3166667e-01   1.0601423e-01   5.0071314e-01   1.4869663e+00  -1.0621188e-01   1.7145632e+00   2.2456226e+00
   5.3333333e-01   1.1257438e-01   1.0317725e+00   2.7766819e+00  -8.6486815e-01   1.6386975e+00   1.1076382e+00
   5.3500000e-01   1.1926691e-01  -1.8207750e-01   2.1697569e+00  -9.4073377e-01  -4.8554001e-01  -4.8857464e+00
   5.3666667e-01   1.2608184e-01   2.7311626e-01   7.2831002e-01   1.9725063e-01  -1.0621188e-01  -3.2167026e+00
   5.3833333e-01   1.3301042e-01   1.6386975e+00   1.2593694e+00   5.7657876e-01   1.1076382e+00   2.1697569e+00
   5.4000000e-01   1.4004529e-01   1.4111007e+00  -6.3727127e-01   6.5244439e-01   8.8004127e-01   1.0317725e+00
   5.4166667e-01   1.4718067e-01   3.4898188e-01  -3.5201651e+00   7.2831002e-01   1.2593694e+00   6.5244439e-01
   5.4333333e-01   1.5441247e-01   1.1076382e+00   1.1835038e+00   8.8004127e-01   4.2484751e-01   1.0317725e+00
   5.4500000e-01   1.6173839e-01  -1.8207750e-01   1.7904288e+00  -6.3727127e-01  -1.7752557e+00  -2.3063151e+00
   5.4666667e-01   1.6915798e-01   4.2484751e-01   2.9284132e+00   7.2831002e-01  -3.5960307e+00  -2.7615088e+00
   5.4833333e-01   1.7667267e-01  -1.1683307e+00  -1.7752557e+00  -6.3727127e-01  -1.9269869e+00  -4.8098807e+00
   5.5000000e-01   1.8428571e-01   5.0071314e-01  -5.1133432e+00  -7.1313689e-01  -3.3380876e-01   3.6870695e+00
   5.5166667e-01   1.9196024e-01   5.7657876e-01  -4.8554001e-01   5.0071314e-01  -1.7752557e+00   3.0042788e+00
   5.5333333e-01   1.9969830e-01  -4.0967438e-01   1.9421600e+00   1.1076382e+00   2.3214882e+00   1.4869663e+00
   5.5500000e-01   2.0756859e-01  -2.0787182e+00   6.5244439e-01   8.0417564e-01   1.1076382e+00  -1.3200619e+00
   5.5666667e-01   2.1558141e-01   3.4898188e-01   2.7311626e-01  -1.0165994e+00   5.7657876e-01   1.6386975e+00
   5.5833333e-01   2.2374780e-01   1.1835038e+00  -2.0028525e+00   1.9725063e-01   2.3214882e+00   7.2831002e-01
   5.6000000e-01   2.3207927e-01  -3.0346251e-02  -1.7752557e+00  -4.8554001e-01  -5.6140564e-01  -2.0028525e+00
   5.6166667e-01   2.4058771e-01  -9.4073377e-01  -1.8511213e+00  -6.3727127e-01   1.2593694e+00   1.1835038e+00
   5.6333333e-01   2.4928508e-01  -7.8900252e-01  -1.8511213e+00  -7.8900252e-01   8.0417564e-01   4.5519376e-02
   5.6500000e-01   2.5818321e-01  -1.5476588e+00  -2.9132401e+00  -9.4073377e-01  -3.3380876e-01  -1.3959275e+00
   5.6666667e-01   2.6729354e-01   4.5519376e-02   2.0938913e+00   2.7311626e-01  -4.8554001e-01   4.2484751e-01
   5.6833333e-01   2.7662688e-01   1.3352350e+00   3.6870695e+00   1.2593694e+00   5.7657876e-01   1.2593694e+00
   5.7000000e-01   2.8619316e-01  -7.1313689e-01   2.3214882e+00  -4.0967438e-01  -7.8900252e-01   4.5519376e-02
   5.7166667e-01   2.9600115e-01  -1.0165994e+00   1.2593694e+00  -2.5794313e-01  -9.4073377e-01  -2.9891057e+00
   5.7333333e-01   3.0605825e-01   1.1835038e+00   2.1697569e+00   1.4869663e+00  -3.3380876e-01   8.0417564e-01
   5.7500000e-01   3.1637015e-01   2.7311626e-01   1.5628319e+00   1.1835038e+00   4.5519376e-02  -2.3821807e+00
   5.7666667e-01   3.2694071e-01   9.5590690e-01   8.8004127e-01   4.2484751e-01  -7.8900252e-01  -1.8207750e-01
   5.7833333e-01   3.3777163e-01   1.4111007e+00  -4.8554001e-01  -1.8207750e-01   3.3836070e+00   3.1560101e+00
   5.8000000e-01   3.4886231e-01   1.1076382e+00  -5.2650745e+00  -5.6140564e-01   3.8388007e+00   1.3352350e+00
   5.8166667e-01   3.6020956e-01  -3.3380876e-01   2.3973538e+00  -5.6140564e-01  -4.8554001e-01   1.1835038e+00
   5.8333333e-01   3.7180757e-01  -1.5476588e+00   1.3352350e+00  -1.0165994e+00  -5.5685370e+00   9.5590690e-01
   5.8500000e-01   3.8364762e-01  -9.4073377e-01  -1.1683307e+00  -1.0621188e-01  -4.2788214e+00  -2.6097776e+00
   5.8666667e-01   3.9571802e-01  -1.0165994e+00  -3.0346251e-02   1.9725063e-01  -1.4717932e+00  -2.6097776e+00
   5.8833333e-01   4.0794759e-01  -7.8900252e-01  -4.0967438e-01   4.2484751e-01  -1.0621188e-01  -8.6486815e-01
   5.9000000e-01   4.2038100e-01  -1.6993900e+00  -7.0858495e+00   7.2831002e-01  -1.0165994e+00   4.5519376e-02
   5.9166667e-01   4.3299793e-01  -6.3727127e-01  -1.0924650e+00   8.0417564e-01  -1.0621188e-01  -1.8207750e-01
   5.9333333e-01   4.4577470e-01   1.9725063e-01   3.1560101e+00   2.7311626e-01   5.7657876e-01  -5.4168058e+00
   5.9500000e-01   4.5868447e-01   3.4898188e-01   1.8662944e+00  -3.0346251e-02   1.4869663e+00   2.0180257e+00
   5.9666667e-01   4.7169732e-01   1.4111007e+00   2.8525476e+00   4.5519376e-02   6.5244439e-01   3.4594726e+00
   5.9833333e-01   4.8478041e-01   1.9421600e+00  -1.6993900e+00  -1.8207750e-01   1.3352350e+00   2.0180257e+00
   6.0000000e-01   4.9789820e-01   5.0071314e-01  -2.9891057e+00   8.0417564e-01   3.0801444e+00   1.0317725e+00
   6.0166667e-01   5.1101278e-01  -1.3200619e+00   4.2484751e-01   2.7311626e-01   1.7904288e+00   5.0071314e-01
   6.0333333e-01   5.2408413e-01  -1.1683307e+00   2.0180257e+00  -1.6993900e+00   8.8004127e-01   8.0417564e-01
   6.0500000e-01   5.3707047e-01   3.4898188e-01  -1.8511213e+00  -6.3727127e-01   1.9725063e-01   1.1835038e+00
   6.0666667e-01   5.4992869e-01  -8.6486815e-01   1.7904288e+00  -1.0165994e+00  -2.3063151e+00   1.9725063e-01
   6.0833333e-01   5.6261474e-01   4.5519376e-02   2.0180257e+00  -3.3380876e-01  -1.9269869e+00  -1.8511213e+00
   6.1000000e-01   5.7508411e-01  -1.5476588e+00   1.7145632e+00  -3.0346251e-02  -7.8900252e-01  -1.8207750e-01
   6.1166667e-01   5.8729226e-01  -7.1313689e-01  -5.6140564e-01   5.0071314e-01   1.8662944e+00   5.7657876e-01
   6.1333333e-01   5.9919520e-01   1.2593694e+00   2.7311626e-01  -4.0967438e-01   1.1835038e+00  -7.8900252e-01
   6.1500000e-01   6.1074990e-01   1.8662944e+00   5.0071314e-01  -3.0346251e-02   4.5519376e-02  -1.2441963e+00
   6.1666667e-01   6.2191488e-01   1.0317725e+00  -4.8554001e-01  -2.5794313e-01  -2.3821807e+00  -1.1683307e+00
   6.1833333e-01   6.3265071e-01   5.7657876e-01  -1.6993900e+00   3.4898188e-01  -2.1545838e+00  -2.6856432e+00
   6.2000000e-01   6.4292051e-01   1.6386975e+00  -1.4717932e+00   9.5590690e-01  -1.8511213e+00   2.7311626e-01
   6.2166667e-01   6.5269044e-01   7.2831002e-01   9.5590690e-01   2.7311626e-01   5.0071314e-01  -6.3727127e-01
   6.2333333e-01   6.6191068e-01  -1.3200619e+00  -7.1313689e-01  -4.8554001e-01   1.2593694e+00   2.0180257e+00
   6.2500000e-01   6.7055747e-01   8.8004127e-01   5.0071314e-01   6.5244439e-01   2.0180257e+00   2.8525476e+00
   6.2666667e-01   6.7862336e-01   1.2138500e-01  -3.3380876e-01   8.0417564e-01   2.1697569e+00   2.4732194e+00
   6.2833333e-01   6.8609198e-01  -1.8207750e-01  -1.0924650e+00   5.7657876e-01   1.4111007e+00  -1.0621188e-01
   6.3000000e-01   6.9295205e-01   1.1835038e+00  -7.1313689e-01   4.2484751e-01   1.7904288e+00  -2.9132401e+00
   6.3166667e-01   6.9919780e-01   1.5628319e+00   1.7904288e+00  -5.6140564e-01   3.2318757e+00  -7.1313689e-01
   6.3333333e-01   7.0482905e-01   1.1835038e+00   2.1697569e+00  -7.1313689e-01  -1.2441963e+00  -2.5794313e-01
   6.3500000e-01   7.0985133e-01  -1.9269869e+00   1.7145632e+00  -5.6140564e-01  -4.2029557e+00   5.7657876e-01
   6.3666667e-01   7.1427596e-01  -1.8207750e-01   7.2831002e-01  -4.0967438e-01  -1.6993900e+00  -4.8554001e-01
   6.3833333e-01   7.1811996e-01  -1.4717932e+00  -3.2925682e+00  -1.8207750e-01  -7.8900252e-01   1.9725063e-01
   6.4000000e-01   7.2140592e-01  -1.8511213e+00  -4.8554001e-01  -4.0967438e-01  -5.6140564e-01   1.8662944e+00
   6.4166667e-01   7.2416184e-01  -2.0028525e+00  -3.5201651e+00  -1.0165994e+00  -2.6856432e+00  -1.0621188e-01
   6.4333333e-01   7.2642074e-01  -1.8207750e-01   4.5519376e-02   1.9725063e-01  -7.8900252e-01  -2.0028525e+00
   6.4500000e-01   7.2822040e-01   3.4898188e-01   2.9284132e+00   9.5590690e-01   4.2484751e-01  -6.3727127e-01
   6.4666667e-01   7.2960279e-01  -3.3380876e-01   2.7766819e+00   1.2593694e+00  -1.0924650e+00   1.9725063e-01
   6.4833333e-01   7.3061365e-01   1.9725063e-01  -3.4442995e+00   1.2138500e-01  -1.2441963e+00  -2.0028525e+00
   6.5000000e-01   7.3130175e-01   1.6386975e+00  -7.8900252e-01   1.2138500e-01   4.0663976e+00   1.3352350e+00
   6.5166667e-01   7.3171836e-01   9.5590690e-01   2.5490851e+00  -1.8207750e-01   3.0042788e+00   1.4869663e+00
   6.5333333e-01   7.3191643e-01   1.1835038e+00   1.5628319e+00  -3.3380876e-01   2.7766819e+00   1.4111007e+00
   6.5500000e-01   7.3194983e-01   5.0071314e-01   8.8004127e-01   1.2138500e-01  -7.8900252e-01   8.0417564e-01
   6.5666667e-01   7.3187257e-01  -5.6140564e-01   1.8662944e+00   1.2138500e-01  -2.6856432e+00  -2.3821807e+00
   6.5833333e-01   7.3172751e-01  -1.6993900e+00  -1.2441963e+00  -4.8554001e-01  -7.1313689e-01  -3.3380876e-01
   6.6000000e-01   7.3150938e-01   1.5628319e+00  -1.3200619e+00   1.9725063e-01   1.7904288e+00   1.0317725e+00
   6.6166667e-01   7.3132719e-01   1.6386975e+00  -4.8554001e-01   8.8004127e-01   2.2456226e+00   1.2593694e+00
   6.6333333e-01   7.3122854e-01  -5.6140564e-01  -3.5960307e+00  -8.6486815e-01  -1.0165994e+00   2.7311626e-01
   6.6500000e-01   7.3125721e-01  -2.5794313e-01  -4.3546870e+00  -1.0621188e-01  -2.3821807e+00  -1.6235244e+00
   6.6666667e-01   7.3145234e-01  -1.0924650e+00   5.7657876e-01  -3.0346251e-02  -1.2441963e+00  -5.6140564e-01
   6.6833333e-01   7.3184760e-01   2.3973538e+00   3.0042788e+00  -2.5794313e-01  -3.0346251e-02   8.0417564e-01
   6.7000000e-01   7.3247041e-01   1.3352350e+00   4.7491882e+00   8.0417564e-01   1.0317725e+00  -1.8207750e-01
   6.7166667e-01   7.3334127e-01   4.2484751e-01   1.5628319e+00   1.9725063e-01   8.8004127e-01  -2.3063151e+00
   6.7333333e-01   7.3447319e-01   1.4111007e+00   5.0071314e-01   1.9725063e-01   1.8662944e+00   2.3973538e+00
   6.7500000e-01   7.3587101e-01  -1.0165994e+00  -4.8554001e-01  -4.8554001e-01   2.0938913e+00   5.0071314e-01
   6.7666667e-01   7.3753114e-01  -1.8511213e+00  -2.5794313e-01   1.2138500e-01  -3.0346251e-02   8.0417564e-01
   6.7833333e-01   7.3944105e-01  -1.8511213e+00  -1.6235244e+00  -7.8900252e-01  -3.8994932e+00   1.4111007e+00
   6.8000000e-01   7.4157924e-01  -3.0649713e+00  -3.1408369e+00  -4.0967438e-01  -3.5960307e+00   1.3352350e+00
   6.8166667e-01   7.4391502e-01  -2.6856432e+00  -8.6486815e-01   3.4898188e-01  -1.6235244e+00  -1.8207750e-01
   6.8333333e-01   7.5166615e-01   4.5519376e-02   3.4898188e-01   1.9725063e-01   5.0071314e-01  -1.7752557e+00
   6.8500000e-01   7.5430754e-01   6.5244439e-01   1.2593694e+00   5.0071314e-01   1.6386975e+00  -7.1313689e-01
   6.8666667e-01   7.5686280e-01  -3.0346251e-02   1.9421600e+00  -3.0346251e-02  -4.0967438e-01  -1.0165994e+00
   6.8833333e-01   7.5925240e-01   1.1835038e+00   8.0417564e-01   3.4898188e-01   1.7145632e+00   5.7657876e-01
   6.9000000e-01   7.6139100e-01   7.2831002e-01  -2.1545838e+00   1.2138500e-01   1.9421600e+00   1.9725063e-01
   6.9166667e-01   7.6308382e-01   1.0317725e+00  -4.0967438e-01   5.7657876e-01   2.8525476e+00  -5.6140564e-01
   6.9333333e-01   7.6428629e-01   7.2831002e-01  -4.2029557e+00  -7.8900252e-01   1.7145632e+00  -5.6140564e-01
   6.9500000e-01   7.6494431e-01   1.9725063e-01  -1.7752557e+00   6.5244439e-01  -1.9269869e+00   4.2484751e-01
   6.9666667e-01   7.6496395e-01  -7.1313689e-01   3.6112038e+00  -1.5476588e+00  -5.6444026e+00  -1.4717932e+00
   6.9833333e-01   7.6425201e-01  -3.0346251e-02   3.1560101e+00   2.7311626e-01  -9.4073377e-01   6.5244439e-01
   7.0000000e-01   7.6271742e-01  -2.5339119e+00  -3.3684338e+00  -4.0967438e-01   7.2831002e-01   1.7145632e+00
   7.0166667e-01   7.6027253e-01  -1.8207750e-01  -5.6140564e-01  -3.0346251e-02  -3.3380876e-01  -2.5794313e-01
   7.0333333e-01   7.5683442e-01  -7.8900252e-01   4.5519376e-02   4.5519376e-02  -2.7615088e+00  -4.1270901e+00
   7.0500000e-01   7.5232622e-01   3.4898188e-01   5.0071314e-01  -3.0346251e-02   2.7311626e-01   1.3352350e+00
   7.0666667e-01   3.3508731e-01   1.6386975e+00   4.9767851e+00  -7.1313689e-01   4.5519376e-02   2.4732194e+00
   7.0833333e-01   3.5046103e-01   1.1835038e+00   5.7657876e-01  -4.0967438e-01   1.7145632e+00   1.5628319e+00
   7.1000000e-01   3.6654081e-01   9.5590690e-01   5.7657876e-01   1.0317725e+00   3.1560101e+00   1.3352350e+00
   7.1166667e-01   4.9557877e-01   8.0417564e-01  -9.4073377e-01   8.0417564e-01   2.0180257e+00  -8.6486815e-01
   7.1333333e-01   5.1577638e-01   2.6249507e+00   2.7008163e+00   1.7904288e+00   1.0317725e+00  -5.6140564e-01
   7.1500000e-01   5.3622090e-01  -3.3380876e-01   9.5590690e-01   5.0071314e-01  -1.0924650e+00  -1.0924650e+00
   7.1666667e-01   5.5682729e-01  -4.8554001e-01  -1.8207750e-01   2.7311626e-01   4.5519376e-02  -1.0924650e+00
   7.1833333e-01   5.7750637e-01   7.2831002e-01  -2.2304494e+00  -1.0621188e-01  -3.3380876e-01  -1.1683307e+00
   7.2000000e-01   6.5907900e-01  -1.0165994e+00   1.3352350e+00  -7.8900252e-01  -2.5794313e-01   3.4898188e-01
   7.2166667e-01   6.7871188e-01  -1.6235244e+00  -4.0512245e+00  -9.4073377e-01  -6.3727127e-01   1.9725063e-01
   7.2333333e-01   6.9785443e-01  -1.3200619e+00  -5.3409401e+00  -7.1313689e-01   5.0071314e-01   9.5590690e-01
   7.2500000e-01   7.1641840e-01  -9.4073377e-01   2.7311626e-01  -2.5794313e-01   1.6386975e+00   2.1697569e+00
   7.2666667e-01   7.3432002e-01  -1.2441963e+00   2.5490851e+00   6.5244439e-01  -3.0346251e-02   2.7008163e+00
   7.2833333e-01   7.5148097e-01  -8.6486815e-01   3.4594726e+00  -4.8554001e-01  -1.0165994e+00  -2.5794313e-01
   7.3000000e-01   7.6782936e-01   4.5519376e-02   2.3973538e+00   4.5519376e-02   1.1835038e+00  -2.5339119e+00
   7.3166667e-01   8.1139286e-01   1.1076382e+00   1.9421600e+00   3.4898188e-01   1.9725063e-01  -1.8511213e+00
   7.3333333e-01   8.2387171e-01   1.9725063e-01  -4.0967438e-01   4.5519376e-02  -3.9753588e+00  -1.7752557e+00
   7.3500000e-01   8.3523877e-01  -9.4073377e-01  -1.6235244e+00   3.4898188e-01  -3.7477620e+00  -5.6140564e-01
   7.3666667e-01   8.4555428e-01  -3.3380876e-01  -1.0165994e+00   5.7657876e-01   4.5519376e-02   4.2484751e-01
   7.3833333e-01   8.5480939e-01   2.6249507e+00  -1.1683307e+00   5.7657876e-01   1.8662944e+00  -7.8900252e-01
   7.4000000e-01   8.6300467e-01   1.7145632e+00  -2.6097776e+00   1.9725063e-01   3.6870695e+00   8.8004127e-01
   7.4166667e-01   8.7014996e-01   4.5519376e-02   4.5519376e-02  -1.5476588e+00   1.4869663e+00   1.0317725e+00
   7.4333333e-01   8.8551946e-01  -1.1683307e+00  -1.2441963e+00  -6.3727127e-01   9.5590690e-01   2.3214882e+00
   7.4500000e-01   8.8874082e-01  -5.6140564e-01  -3.0346251e-02   5.7657876e-01  -8.6486815e-01   1.2593694e+00
   7.4666667e-01   8.9109090e-01  -3.3380876e-01   2.2456226e+00   4.5519376e-02  -6.3727127e-01   2.0180257e+00
   7.4833333e-01   8.9262782e-01  -1.0924650e+00  -3.9753588e+00   2.7311626e-01  -1.6235244e+00  -1.8207750e-01
   7.5000000e-01   8.9341555e-01  -3.1408369e+00   1.9725063e-01   4.2484751e-01  -5.6140564e-01  -7.1313689e-01
   7.5166667e-01   8.9352309e-01   4.2484751e-01   1.2593694e+00   2.7311626e-01  -4.0967438e-01  -1.0165994e+00
   7.5333333e-01   8.9302346e-01   2.4732194e+00  -1.5476588e+00   4.2484751e-01   5.0071314e-01  -1.9269869e+00
   7.5500000e-01   8.9199288e-01   8.0417564e-01   2.1697569e+00  -1.0621188e-01   8.8004127e-01   1.2138500e-01
   7.5666667e-01   8.9050970e-01   1.4111007e+00   4.1422632e+00   1.2138500e-01   1.1835038e+00   9.5590690e-01
   7.5833333e-01   8.8865338e-01   5.0071314e-01   3.3836070e+00   5.7657876e-01  -8.6486815e-01  -2.3821807e+00
   7.6000000e-01   8.8650352e-01  -7.8900252e-01   1.9421600e+00  -4.8554001e-01   1.1076382e+00  -1.6993900e+00
   7.6166667e-01   8.8413880e-01   3.2318757e+00   1.7904288e+00  -1.0621188e-01   1.8662944e+00  -7.8900252e-01
   7.6333333e-01   8.8163601e-01   2.3973538e+00  -1.6235244e+00  -2.5794313e-01   6.5244439e-01  -2.5794313e-01
   7.6500000e-01   8.7906912e-01   7.2831002e-01  -1.7752557e+00  -3.3380876e-01  -2.5794313e-01   2.7311626e-01
   7.6666667e-01   8.7641349e-01   1.2138500e-01  -3.4442995e+00  -1.8207750e-01  -3.0346251e-02  -5.6140564e-01
   7.6833333e-01   8.7384333e-01  -4.8554001e-01  -2.5794313e-01   7.2831002e-01   4.5519376e-02   5.0071314e-01
   7.7000000e-01   8.7141968e-01  -9.4073377e-01   5.0071314e-01   8.0417564e-01  -4.8554001e-01  -3.0346251e-02
   7.7166667e-01   8.6919706e-01  -2.3063151e+00  -1.0621188e-01  -3.3380876e-01  -1.6235244e+00  -4.8554001e-01
   7.7333333e-01   8.6722285e-01  -1.6993900e+00  -6.5547902e+00  -2.5794313e-01  -2.3063151e+00   4.5519376e-02
   7.7500000e-01   8.6553690e-01  -1.6993900e+00  -2.4580463e+00  -9.4073377e-01  -2.0787182e+00   1.2138500e-01
   7.7666667e-01   8.6417116e-01   2.7311626e-01   2.6249507e+00  -4.0967438e-01   8.0417564e-01   1.6386975e+00
   7.7833333e-01   8.6314949e-01   1.2138500e-01   3.0042788e+00   5.0071314e-01   2.9284132e+00   8.0417564e-01
   7.8000000e-01   8.6248752e-01   3.4898188e-01   2.2456226e+00   1.0317725e+00   4.1422632e+00  -1.8207750e-01
   7.8166667e-01   8.6219279e-01  -3.3380876e-01   2.7766819e+00  -1.8207750e-01  -7.8900252e-01   1.0317725e+00
   7.8333333e-01   8.6226473e-01  -4.8554001e-01  -1.7752557e+00  -5.6140564e-01  -3.8994932e+00   1.9725063e-01
   7.8500000e-01   8.6269507e-01  -3.3380876e-01  -2.4580463e+00  -4.8554001e-01  -2.0787182e+00  -1.8207750e-01
   7.8666667e-01   8.6346811e-01   3.4898188e-01   1.6386975e+00   1.2138500e-01  -1.2441963e+00  -9.4073377e-01
   7.8833333e-01   8.6456123e-01   9.5590690e-01   3.3836070e+00   4.2484751e-01   6.5244439e-01  -2.0787182e+00
   7.9000000e-01   8.6594544e-01   1.8662944e+00   2.3973538e+00   5.7657876e-01  -4.8554001e-01  -3.2167026e+00
   7.9166667e-01   8.6758597e-01   3.4898188e-01  -7.1313689e-01  -2.5794313e-01  -2.5794313e-01   3.4898188e-01
   7.9333333e-01   8.6944307e-01   5.7657876e-01  -1.8511213e+00  -1.0621188e-01   1.1835038e+00   2.7008163e+00
   7.9500000e-01   8.7147269e-01  -7.1313689e-01  -2.1545838e+00  -3.0346251e-02   5.7657876e-01   2.7311626e-01
   7.9666667e-01   8.7362734e-01   3.4898188e-01   3.4898188e-01   5.0071314e-01   4.5519376e-02  -1.9269869e+00
   7.9833333e-01   8.7585693e-01  -8.6486815e-01  -1.8511213e+00  -1.8207750e-01   8.8004127e-01  -9.4073377e-01
   8.0000000e-01   8.7810964e-01   1.2138500e-01   1.8662944e+00  -5.6140564e-01   3.0801444e+00   3.1560101e+00
   8.0166667e-01   8.8032438e-01   4.2484751e-01   1.1076382e+00  -1.8207750e-01   9.5590690e-01   2.3214882e+00
   8.0333333e-01   8.8245217e-01  -1.3200619e+00  -3.7477620e+00   2.7311626e-01  -3.2167026e+00  -7.8900252e-01
   8.0500000e-01   8.8444812e-01   3.4898188e-01  -1.0621188e-01   1.1076382e+00  -2.0028525e+00  -3.2925682e+00
   8.0666667e-01   8.8626220e-01   4.5519376e-02  -8.6486815e-01   1.9725063e-01   3.4898188e-01  -3.8236276e+00
   8.0833333e-01   8.8784680e-01   1.1076382e+00   1.3352350e+00   4.2484751e-01   2.3214882e+00   2.1697569e+00
   8.1000000e-01   8.8915743e-01  -8.6486815e-01   4.5519376e-02  -1.8207750e-01  -2.1545838e+00   1.9421600e+00
   8.1166667e-01   8.9015342e-01   8.0417564e-01   1.9421600e+00   5.0071314e-01   6.5244439e-01   1.3352350e+00
   8.1333333e-01   8.9079849e-01   4.5519376e-02  -2.0028525e+00   4.2484751e-01   7.2831002e-01   8.0417564e-01
   8.1500000e-01   8.9106125e-01  -1.0165994e+00   5.0071314e-01   1.9725063e-01  -1.8207750e-01   5.7657876e-01
   8.1666667e-01   8.9091570e-01   1.2593694e+00   5.7657876e-01   4.5519376e-02  -3.3380876e-01   1.2138500e-01
   8.1833333e-01   8.9034145e-01  -9.4073377e-01  -3.1408369e+00  -8.6486815e-01  -1.0924650e+00  -1.0924650e+00
   8.2000000e-01   8.8932405e-01  -6.3727127e-01  -4.8554001e-01  -5.6140564e-01   1.5628319e+00   9.5590690e-01
   8.2166667e-01   8.8785510e-01  -7.8900252e-01  -1.0621188e-01  -8.6486815e-01   1.0317725e+00  -9.4073377e-01
   8.2333333e-01   8.8593221e-01  -1.0621188e-01   3.0801444e+00  -1.8207750e-01   5.7657876e-01  -3.5960307e+00
   8.2500000e-01   8.8355902e-01  -1.0621188e-01   2.0180257e+00  -4.0967438e-01  -3.3380876e-01   1.0317725e+00
   8.2666667e-01   8.8074498e-01   2.7311626e-01  -1.4717932e+00   6.5244439e-01   2.7311626e-01   8.0417564e-01
   8.2833333e-01   8.7750505e-01   1.2138500e-01  -1.0621188e-01   1.9725063e-01  -1.0165994e+00   1.7145632e+00
   8.3000000e-01   8.7385938e-01   4.2484751e-01   1.7145632e+00   7.2831002e-01  -4.8554001e-01   1.4869663e+00
   8.3166667e-01   8.6983280e-01   2.7311626e-01   1.3352350e+00   1.9725063e-01   2.7311626e-01  -5.1892089e+00
   8.3333333e-01   8.6545433e-01  -8.6486815e-01  -1.1683307e+00  -6.3727127e-01  -1.8207750e-01   3.5353382e+00
   8.3500000e-01   8.6075655e-01  -4.0967438e-01  -1.6235244e+00   6.5244439e-01  -3.0346251e-02   2.2456226e+00
   8.3666667e-01   8.5577465e-01   8.0417564e-01   1.8662944e+00   8.0417564e-01   9.5590690e-01   6.5244439e-01
   8.3833333e-01   8.5054529e-01  -3.3380876e-01   6.5244439e-01  -3.3380876e-01  -8.6486815e-01   3.4898188e-01
   8.4000000e-01   8.4510886e-01   5.7657876e-01   1.5628319e+00   4.2484751e-01   2.8525476e+00   3.4898188e-01
   8.4166667e-01   8.3950497e-01  -8.6486815e-01  -2.6856432e+00   1.9725063e-01  -4.8554001e-01  -3.1408369e+00
   8.4333333e-01   8.3377301e-01  -1.3959275e+00  -1.3200619e+00  -1.2441963e+00  -2.6856432e+00  -1.0165994e+00
   8.4500000e-01   8.2795132e-01   3.4898188e-01  -7.8900252e-01  -9.4073377e-01  -2.5794313e-01  -3.7477620e+00
   8.4666667e-01   8.2207645e-01   4.2484751e-01  -5.6140564e-01   7.2831002e-01   1.4111007e+00   2.3973538e+00
   8.4833333e-01   8.1618230e-01  -7.8900252e-01   1.0317725e+00   5.7657876e-01  -5.6140564e-01   1.9725063e-01
   8.5000000e-01   8.1029948e-01  -1.0621188e-01   6.5244439e-01   1.9725063e-01  -4.0967438e-01  -1.0165994e+00
   8.5166667e-01   8.0445457e-01   7.2831002e-01  -5.6140564e-01  -7.8900252e-01  -1.3959275e+00   3.4898188e-01
   8.5333333e-01   7.2225076e-01   1.9725063e-01   1.3352350e+00  -3.0346251e-02  -3.0346251e-02   1.2138500e-01
   8.5500000e-01   7.1598860e-01   1.0317725e+00   2.7311626e-01   5.0071314e-01  -1.8207750e-01   3.4898188e-01
   8.5666667e-01   7.0936066e-01   4.2484751e-01  -1.8511213e+00   2.7311626e-01   3.3077413e+00   1.7904288e+00
   8.5833333e-01   7.0230792e-01  -1.6235244e+00  -1.0924650e+00  -5.6140564e-01  -2.7615088e+00  -4.5064182e+00
   8.6000000e-01   6.9477199e-01  -4.0967438e-01   1.2138500e-01   8.0417564e-01  -6.3727127e-01  -2.0028525e+00
   8.6166667e-01   6.8669616e-01   1.2138500e-01   1.8662944e+00  -3.0346251e-02  -8.6486815e-01   5.7657876e-01
   8.6333333e-01   6.5870830e-01  -4.8554001e-01   1.9725063e-01  -3.3380876e-01   1.8662944e+00   5.9630383e+00
   8.6500000e-01   6.4797408e-01   1.3352350e+00   1.4111007e+00   2.7311626e-01   3.1560101e+00   5.0071314e-01
   8.6666667e-01   6.3647596e-01   7.2831002e-01   2.5490851e+00  -1.8207750e-01  -5.6140564e-01  -1.6235244e+00
   8.6833333e-01   6.2418737e-01   9.5590690e-01   1.2138500e-01   5.0071314e-01  -5.6140564e-01  -3.0649713e+00
   8.7000000e-01   6.1108966e-01  -4.8554001e-01  -2.0787182e+00   5.0071314e-01   6.5244439e-01   1.2593694e+00
   8.7166667e-01   5.9717263e-01  -1.0621188e-01  -1.0621188e-01   1.4111007e+00   1.9725063e-01   6.5699633e+00
   8.7333333e-01   5.8243507e-01  -7.1313689e-01   1.3352350e+00  -3.0346251e-02  -8.6486815e-01   2.3214882e+00
   8.7500000e-01   5.6688504e-01   8.8004127e-01  -2.6856432e+00   2.7311626e-01   7.2831002e-01  -5.6140564e-01
   8.7666667e-01   5.5054014e-01   2.3214882e+00  -3.0346251e-02  -4.0967438e-01   1.1076382e+00   1.1835038e+00
   8.7833333e-01   5.3342760e-01  -1.4717932e+00  -9.4073377e-01  -8.6486815e-01   1.9725063e-01  -5.4168058e+00
   8.8000000e-01   5.1558420e-01  -6.3727127e-01  -2.1545838e+00  -3.3380876e-01  -1.5476588e+00  -1.0621188e-01
   8.8166667e-01   4.9705604e-01   4.2484751e-01   2.6249507e+00  -3.3380876e-01   1.1076382e+00   8.8004127e-01
   8.8333333e-01   4.7789819e-01   7.2831002e-01   5.4319789e+00   4.5519376e-02   4.2484751e-01   1.0317725e+00
   8.8500000e-01   4.5817473e-01  -3.0346251e-02   2.7766819e+00   1.9725063e-01  -1.6235244e+00   5.7657876e-01
   8.8666667e-01   4.3795746e-01   3.4898188e-01  -2.0787182e+00   4.5519376e-02  -9.4073377e-01  -2.3821807e+00
   8.8833333e-01   4.1732543e-01   1.1076382e+00  -1.7752557e+00   2.7311626e-01   1.2593694e+00   8.0417564e-01
   8.9000000e-01   3.9636414e-01  -4.0967438e-01   6.5244439e-01   1.9725063e-01  -1.8207750e-01   5.0071314e-01
   8.9166667e-01   3.7516459e-01   1.6386975e+00   1.8662944e+00  -1.0621188e-01   1.9725063e-01  -1.7752557e+00
   8.9333333e-01   2.4848150e-01  -4.0967438e-01  -1.0924650e+00  -1.8207750e-01  -1.6235244e+00  -5.6140564e-01
   8.9500000e-01   2.2839422e-01  -1.7752557e+00  -3.6718963e+00  -6.3727127e-01  -1.2441963e+00   5.7657876e-01
   8.9666667e-01   2.0886067e-01  -1.8511213e+00  -3.3380876e-01   1.2138500e-01   4.5519376e-02  -2.6097776e+00
   8.9833333e-01   1.8997001e-01   5.7657876e-01   4.5519376e-02  -3.0346251e-02  -1.2441963e+00  -1.3200619e+00
   9.0000000e-01   1.7180545e-01   6.5244439e-01  -2.6856432e+00   8.0417564e-01   1.4111007e+00   2.7311626e-01
   9.0166667e-01   1.5444320e-01  -3.3380876e-01  -5.6140564e-01   4.5519376e-02   2.3214882e+00   7.2831002e-01
   9.0333333e-01   1.3795165e-01   9.5590690e-01   1.6386975e+00   1.2138500e-01  -9.4073377e-01   2.3973538e+00
   9.0500000e-01   1.2239054e-01   5.0071314e-01   2.0180257e+00  -1.8207750e-01   5.7657876e-01   2.3214882e+00
   9.0666667e-01   1.0781040e-01   1.6386975e+00   4.2484751e-01   1.2138500e-01   1.5628319e+00   1.1076382e+00
   9.0833333e-01   9.4251933e-02   8.0417564e-01   2.7311626e-01   7.2831002e-01   1.4869663e+00  -3.0346251e-02
   9.1000000e-01   8.1743946e-02   1.9725063e-01  -3.8994932e+00  -1.0621188e-01   1.0317725e+00  -4.0512245e+00
   9.1166667e-01   7.0308376e-02  -3.3380876e-01  -3.0346251e-02   1.9725063e-01  -1.2441963e+00   6.5244439e-01
   9.1333333e-01   5.9955276e-02   1.2138500e-01  -1.8207750e-01   1.9725063e-01  -1.6235244e+00   2.0938913e+00
   9.1500000e-01   5.0683957e-02  -5.6140564e-01   1.1835038e+00   3.4898188e-01  -2.9891057e+00  -1.8511213e+00
   9.1666667e-01   4.2483523e-02   8.8004127e-01   1.2593694e+00   3.4898188e-01   2.7311626e-01   5.7657876e-01
   9.1833333e-01   3.5333212e-02   6.5244439e-01  -3.3380876e-01  -1.1683307e+00  -6.3727127e-01   1.1835038e+00
   9.2000000e-01   2.9202878e-02   4.5519376e-02   5.0071314e-01  -5.6140564e-01   1.1076382e+00   8.0417564e-01
   9.2166667e-01   2.4053603e-02  -1.9269869e+00  -1.0924650e+00  -1.8207750e-01  -1.0924650e+00  -1.0165994e+00
   9.2333333e-01   1.9838410e-02   3.4898188e-01   3.0801444e+00   9.5590690e-01  -1.0621188e-01  -1.6993900e+00
   9.2500000e-01   1.6503096e-02  -1.7752557e+00   4.9009195e+00   4.2484751e-01   4.2484751e-01  -2.5339119e+00
   9.2666667e-01   1.3987123e-02  -1.1683307e+00  -5.6140564e-01  -4.8554001e-01  -7.8900252e-01  -6.3727127e-01
   9.2833333e-01   1.2224621e-02  -2.5794313e-01  -1.3959275e+00  -7.1313689e-01   2.7311626e-01   8.0417564e-01
   9.3000000e-01   1.1145406e-02  -1.3200619e+00  -1.0621188e-01   1.2138500e-01   1.2138500e-01   1.8662944e+00
   9.3166667e-01   1.0676058e-02   2.7008163e+00  -4.8554001e-01   5.0071314e-01   1.5628319e+00   1.7145632e+00
   9.3333333e-01   1.0741019e-02   1.1835038e+00  -1.4717932e+00  -1.0621188e-01   5.0071314e-01   6.5244439e-01
   9.3500000e-01   1.1263681e-02   2.7311626e-01  -3.0346251e-02   5.0071314e-01  -2.5794313e-01  -2.1545838e+00
   9.3666667e-01   1.2167469e-02  -1.0165994e+00  -4.0512245e+00   4.5519376e-02  -1.1683307e+00  -2.6856432e+00
   9.3833333e-01   1.3376890e-02  -1.8207750e-01  -4.0967438e-01   4.5519376e-02   1.6386975e+00  -4.8554001e-01
   9.4000000e-01   1.4818530e-02  -1.6993900e+00   8.8004127e-01  -8.6486815e-01   2.5490851e+00   6.5244439e-01
   9.4166667e-01   1.6421987e-02   7.2831002e-01  -3.0346251e-02  -1.0621188e-01   1.8662944e+00   2.7766819e+00
   9.4333333e-01   1.8120732e-02  -1.1683307e+00   1.9421600e+00  -7.8900252e-01  -1.3200619e+00   2.2456226e+00
   9.4500000e-01   1.9849203e-02  -2.5794313e-01  -3.0346251e-02  -4.8554001e-01  -2.4580463e+00  -4.8554001e-01
   9.4666667e-01   2.1550439e-02   5.7657876e-01   2.1697569e+00   1.2138500e-01  -2.5339119e+00  -2.5339119e+00
   9.4833333e-01   2.3179038e-02   1.9421600e+00   2.0180257e+00   1.0317725e+00  -1.8207750e-01  -1.1683307e+00
   9.5000000e-01   1.1751239e-02   1.2593694e+00   3.4898188e-01   1.0317725e+00   8.0417564e-01   1.1835038e+00
   9.5166667e-01   1.1966411e-02   9.5590690e-01   1.9725063e-01   9.5590690e-01   2.2456226e+00   1.3352350e+00
   9.5333333e-01   1.2311855e-02   1.9725063e-01  -2.5794313e-01  -1.8207750e-01   1.6386975e+00  -4.8554001e-01
   9.5500000e-01   1.2772829e-02   7.2831002e-01  -9.4073377e-01   5.7657876e-01  -4.0967438e-01  -7.1313689e-01
   9.5666667e-01   1.3332483e-02  -4.0967438e-01  -1.6993900e+00  -7.1313689e-01  -2.5794313e-01   1.2138500e-01
   9.5833333e-01   1.3972300e-02  -1.4717932e+00  -6.3727127e-01  -4.8554001e-01  -5.6140564e-01   4.5519376e-02
   9.6000000e-01   1.4672557e-02   4.5519376e-02  -3.2925682e+00  -3.3380876e-01  -2.5339119e+00  -9.4073377e-01
   9.6166667e-01   1.5412798e-02  -3.3380876e-01   2.2456226e+00  -1.3200619e+00  -3.2167026e+00  -4.0967438e-01
   9.6333333e-01   1.6172301e-02  -2.0787182e+00   1.9421600e+00  -1.8207750e-01   1.1076382e+00  -1.2441963e+00
   9.6500000e-01   1.6930536e-02  -2.9891057e+00  -1.6993900e+00  -4.8554001e-01   1.0317725e+00   1.2138500e-01
   9.6666667e-01   1.7667608e-02  -1.0621188e-01  -3.0346251e-02   4.2484751e-01   1.9421600e+00   9.5590690e-01
   9.6833333e-01   1.8324925e-02   5.0071314e-01  -8.6486815e-01   5.0071314e-01   1.7145632e+00   1.5628319e+00
   9.7000000e-01   2.0461576e-02   8.0417564e-01   4.2484751e-01  -1.0621188e-01   3.4898188e-01  -4.8554001e-01
   9.7166667e-01   2.0611650e-02  -3.0346251e-02  -1.7752557e+00  -3.0346251e-02  -1.4717932e+00  -1.5476588e+00
   9.7333333e-01   2.0652871e-02  -2.3063151e+00  -4.2029557e+00   1.2138500e-01  -1.4717932e+00  -1.0924650e+00
   9.7500000e-01   2.0582849e-02   1.2138500e-01   3.6870695e+00   8.8004127e-01   1.5628319e+00   1.1835038e+00
   9.7666667e-01   2.0401558e-02   1.5628319e+00   4.1422632e+00   4.2484751e-01   2.7008163e+00   1.4869663e+00
   9.7833333e-01   2.0111278e-02  -8.6486815e-01   2.1697569e+00  -1.0621188e-01   1.9725063e-01  -6.3727127e-01
   9.8000000e-01   1.9716493e-02   1.2138500e-01   1.8662944e+00  -6.3727127e-01  -3.1408369e+00   6.5244439e-01
   9.8166667e-01   1.9223719e-02   5.7657876e-01  -1.8511213e+00  -1.0621188e-01  -1.1683307e+00  -4.0967438e-01
   9.8333333e-01   1.8641323e-02   2.7311626e-01  -3.3380876e-01   1.2138500e-01   1.2138500e-01  -1.8511213e+00
   9.8500000e-01   1.7979286e-02  -3.3380876e-01   1.2138500e-01   5.0071314e-01  -3.3380876e-01  -1.4717932e+00
   9.8666667e-01   1.7248945e-02   1.2138500e-01  -1.6235244e+00   4.5519376e-02   2.7311626e-01   1.1076382e+00
   9.8833333e-01   1.6462710e-02   1.9421600e+00   1.9725063e-01   1.9725063e-01   2.7311626e-01   6.5244439e-01
   9.9000000e-01   1.5633768e-02   1.3352350e+00   3.4898188e-01  -1.0621188e-01   1.9725063e-01   5.7657876e-01
   9.9166667e-01   1.4775773e-02   1.0317725e+00   2.0938913e+00  -5.6140564e-01  -3.3380876e-01  -2.5794313e-01
   9.9333333e-01   1.3902543e-02   8.8004127e-01  -4.0967438e-01   1.2138500e-01   9.5590690e-01  -7.8900252e-01
   9.9500000e-01   1.3027750e-02   2.4732194e+00   5.7657876e-01  -1.8207750e-01   1.4111007e+00   4.5519376e-02
   9.9666667e-01   1.2144779e-02   1.3352350e+00  -2.5794313e-01   1.9725063e-01   1.1076382e+00  -4.0967438e-01
   9.9833333e-01   9.4203382e-03   1.7904288e+00   2.1697569e+00  -4.0967438e-01   4.5519376e-02   5.7657876e-01
   1.0000000e+00   7.9651674e-03   1.5628319e+00  -2.7615088e+00  -1.0165994e+00   7.2831002e-01   3.3836070e+00
   1.0016667e+00   7.3671946e-03   5.0071314e-01   4.2484751e-01   5.7657876e-01   9.5590690e-01   7.2831002e-01
   1.0033333e+00   6.8599265e-03   1.9725063e-01  -1.1683307e+00   1.2138500e-01  -1.0621188e-01  -2.5339119e+00
   1.0050000e+00   6.4438550e-03   6.5244439e-01  -3.1408369e+00   9.5590690e-01  -7.1313689e-01  -1.7752557e+00
   1.0066667e+00   6.1173952e-03  -4.0967438e-01   3.6112038e+00   7.2831002e-01  -1.9269869e+00   4.5519376e-02
   1.0083333e+00   5.8770259e-03  -2.1545838e+00   3.0042788e+00  -4.8554001e-01  -1.5476588e+00   5.0071314e-01
   1.0100000e+00   5.7174666e-03  -1.8511213e+00  -5.6140564e-01   3.4898188e-01   5.0071314e-01   1.7904288e+00
   1.0116667e+00   5.6318867e-03  -1.0924650e+00  -1.4717932e+00  -1.0621188e-01  -1.0621188e-01   2.7311626e-01
   1.0133333e+00   5.6121393e-03  -2.8373744e+00   1.9725063e-01  -3.3380876e-01  -7.8900252e-01  -6.3727127e-01
   1.0150000e+00   5.6490147e-03  -7.8900252e-01   1.7145632e+00   4.5519376e-02   7.2831002e-01  -1.0621188e-01
   1.0166667e+00   5.7325053e-03  -2.7615088e+00   8.8004127e-01  -6.3727127e-01   1.9725063e-01  -1.0924650e+00
   1.0183333e+00   5.8520765e-03  -1.3200619e+00  -1.3959275e+00  -1.0924650e+00  -9.4073377e-01  -4.8554001e-01
   1.0200000e+00   5.9969361e-03  -1.6993900e+00  -2.4580463e+00  -6.3727127e-01  -5.6140564e-01   2.7311626e-01
   1.0216667e+00   6.1562980e-03  -1.9269869e+00  -1.8511213e+00   4.2484751e-01   8.0417564e-01   5.7657876e-01
   1.0233333e+00   6.3196314e-03   8.8004127e-01   1.1076382e+00   1.1076382e+00   2.2456226e+00   6.5244439e-01
   1.0250000e+00   6.4768939e-03  -2.0028525e+00  -2.5794313e-01   5.7657876e-01   5.7657876e-01   1.4111007e+00
   1.0266667e+00   6.6187408e-03  -2.3821807e+00  -2.4580463e+00   3.4898188e-01  -3.2167026e+00   9.5590690e-01
   1.0283333e+00   6.6331936e-03  -4.0967438e-01   4.2484751e-01  -4.0967438e-01  -1.1683307e+00   1.9725063e-01
   1.0300000e+00   6.5924328e-03   5.0071314e-01   1.7145632e+00  -4.8554001e-01   7.2831002e-01  -7.8900252e-01
   1.0316667e+00   6.5357289e-03   4.2484751e-01   1.8662944e+00  -1.0621188e-01   1.9725063e-01  -8.6486815e-01
   1.0333333e+00   6.4587072e-03  -7.8900252e-01  -3.0346251e-02  -6.3727127e-01  -4.8554001e-01  -7.8900252e-01
   1.0350000e+00   6.3575884e-03   9.5590690e-01  -2.2304494e+00  -1.0621188e-01   6.5244439e-01   5.0071314e-01
   1.0366667e+00   6.2292739e-03   4.2484751e-01   5.0071314e-01   1.2138500e-01   1.0317725e+00   8.0417564e-01
   1.0383333e+00   6.0714150e-03  -7.1313689e-01  -1.8511213e+00   6.5244439e-01   1.9725063e-01  -2.5794313e-01
   1.0400000e+00   5.8824638e-03   3.4898188e-01  -2.6097776e+00   8.8004127e-01  -3.3380876e-01  -5.6140564e-01
   1.0416667e+00   5.6617037e-03   8.0417564e-01   2.8525476e+00   5.0071314e-01  -7.1313689e-01  -3.3380876e-01
   1.0433333e+00   5.4092610e-03  -4.8554001e-01   3.3077413e+00  -2.5794313e-01  -2.0028525e+00  -2.6097776e+00
   1.0450000e+00   5.1260960e-03   1.7904288e+00   1.3352350e+00   5.7657876e-01   4.2484751e-01  -4.8554001e-01
   1.0466667e+00   4.8139744e-03   7.2831002e-01  -4.8554001e-01   8.0417564e-01   4.2484751e-01   5.7657876e-01
   1.0483333e+00   4.4754207e-03  -1.0621188e-01  -1.2441963e+00  -1.8207750e-01   1.7904288e+00   9.5590690e-01
   1.0500000e+00   4.1136536e-03   1.4111007e+00   2.5490851e+00  -2.5794313e-01   2.3214882e+00   1.1835038e+00
   1.0516667e+00   3.7325063e-03   2.1697569e+00   2.0938913e+00   4.5519376e-02   1.1835038e+00   9.5590690e-01
   1.0533333e+00   3.3363329e-03  -2.5794313e-01   1.3352350e+00  -5.6140564e-01  -1.8511213e+00  -1.0621188e-01
   1.0550000e+00   2.9299048e-03  -9.4073377e-01   1.2138500e-01  -5.6140564e-01  -1.5476588e+00  -1.0165994e+00
   1.0566667e+00   2.5182965e-03  -7.8900252e-01  -1.5476588e+00  -1.0924650e+00  -4.8554001e-01  -3.0346251e-02
   1.0583333e+00   2.1067681e-03  -3.0346251e-02  -1.9269869e+00  -2.5794313e-01  -6.3727127e-01   2.7311626e-01
   1.0600000e+00   1.7006438e-03   4.2484751e-01  -1.6235244e+00   8.0417564e-01  -5.6140564e-01  -1.0621188e-01
   1.0616667e+00   1.3051900e-03  -3.3380876e-01  -9.4073377e-01   5.0071314e-01  -1.0165994e+00  -7.1313689e-01
   1.0633333e+00   8.8094941e-04   4.5519376e-02   2.0938913e+00   1.0317725e+00   4.2484751e-01  -1.0165994e+00
   1.0650000e+00   3.7819927e-04  -4.0967438e-01   2.4732194e+00   3.4898188e-01   1.4111007e+00   1.5628319e+00
   1.0666667e+00  -7.9132099e-05  -1.8207750e-01  -1.0165994e+00  -8.6486815e-01   1.3352350e+00   1.7145632e+00
   1.0683333e+00  -4.8599645e-04   8.0417564e-01  -3.3380876e-01   1.2138500e-01   8.8004127e-01  -9.4073377e-01
   1.0700000e+00  -8.3861616e-04   1.9725063e-01  -1.0621188e-01   2.7311626e-01  -1.8207750e-01  -1.0165994e+00
   1.0716667e+00  -1.1345009e-03   4.5519376e-02  -2.1545838e+00   2.7311626e-01  -2.5794313e-01  -1.2441963e+00
   1.0733333e+00  -1.3724332e-03   5.0071314e-01  -5.4926714e+00   2.7311626e-01   1.9725063e-01  -7.8900252e-01
   1.0750000e+00  -1.5524258e-03  -6.3727127e-01   8.0417564e-01  -3.0346251e-02   4.2484751e-01   1.2138500e-01
   1.0766667e+00  -1.6756530e-03   8.0417564e-01   2.0180257e+00  -3.0346251e-02   4.2484751e-01   9.5590690e-01
   1.0783333e+00  -1.7443583e-03   2.7311626e-01   2.8525476e+00   4.5519376e-02  -1.4717932e+00   2.7311626e-01
   1.0800000e+00  -1.7617438e-03  -7.1313689e-01   2.7311626e-01  -6.3727127e-01  -2.0787182e+00  -1.0165994e+00
   1.0816667e+00  -1.7318434e-03  -2.3063151e+00   1.2138500e-01  -1.8207750e-01   6.5244439e-01  -1.0621188e-01
   1.0833333e+00  -1.6593847e-03  -7.1313689e-01   1.5628319e+00  -1.8207750e-01   1.9421600e+00   5.0071314e-01
   1.0850000e+00  -1.5496427e-03   1.4111007e+00  -6.3727127e-01   4.5519376e-02   1.0317725e+00   2.0938913e+00
   1.0866667e+00  -1.4082909e-03   5.0071314e-01   3.4898188e-01   4.5519376e-02  -1.0165994e+00   1.7145632e+00
   1.0883333e+00  -1.2412515e-03   4.5519376e-02   1.5628319e+00   1.0317725e+00  -2.3063151e+00  -2.0787182e+00
   1.0900000e+00  -1.0545504e-03  -1.0621188e-01  -2.9891057e+00  -6.3727127e-01  -1.3200619e+00  -2.3821807e+00
   1.0916667e+00  -8.5417805e-04   7.2831002e-01  -2.5794313e-01  -1.0165994e+00   1.9725063e-01  -4.0967438e-01
   1.0933333e+00  -6.4596133e-04  -1.0621188e-01   7.2831002e-01  -3.3380876e-01   1.4111007e+00   1.4869663e+00
   1.0950000e+00  -4.3544698e-04   4.2484751e-01   1.2593694e+00   8.0417564e-01   9.5590690e-01  -2.3821807e+00
   1.0966667e+00  -2.2779973e-04   1.1076382e+00  -4.8554001e-01   3.4898188e-01  -4.0967438e-01   7.2831002e-01
   1.0983333e+00  -2.7716225e-05   9.5590690e-01   4.5519376e-02   2.7311626e-01   4.2484751e-01   2.5490851e+00
   1.1000000e+00   3.3728373e-05  -3.0346251e-02  -5.0374776e+00  -4.0967438e-01   5.7657876e-01   9.5590690e-01
   1.1016667e+00   7.6534304e-05  -1.0621188e-01  -3.0346251e-02   3.4898188e-01   5.7657876e-01   2.7311626e-01
   1.1033333e+00   1.2161451e-04  -3.0346251e-02   2.7311626e-01  -2.5794313e-01  -2.5794313e-01   8.0417564e-01
   1.1050000e+00   1.6739838e-04  -6.3727127e-01  -5.6140564e-01  -4.0967438e-01   1.2138500e-01   3.4898188e-01
   1.1066667e+00   2.1230427e-04  -1.3200619e+00   3.6112038e+00   1.2138500e-01   8.8004127e-01   5.0071314e-01
   1.1083333e+00   2.5478271e-04  -2.5794313e-01   3.3077413e+00  -8.6486815e-01   2.7311626e-01   1.9725063e-01
   1.1100000e+00   2.9335890e-04   1.2138500e-01  -1.5476588e+00  -1.0165994e+00   3.4898188e-01  -2.0028525e+00
   1.1116667e+00   3.2667326e-04  -3.0346251e-02  -1.8511213e+00   6.5244439e-01  -7.1313689e-01  -2.7615088e+00
   1.1133333e+00   3.5351886e-04   1.4111007e+00   5.0071314e-01   2.7311626e-01   1.9725063e-01   1.1835038e+00
   1.1150000e+00   3.7287456e-04   4.5519376e-02   1.2593694e+00   5.7657876e-01   1.7904288e+00   2.5490851e+00
   1.1166667e+00   3.8393287e-04   2.7311626e-01   2.7766819e+00   3.4898188e-01  -2.3821807e+00  -3.4442995e+00
   1.1183333e+00   3.8612196e-04  -1.0165994e+00   1.7145632e+00   4.5519376e-02  -2.6097776e+00  -3.0649713e+00
   1.1200000e+00   3.7912085e-04   2.7311626e-01  -1.2441963e+00  -3.0346251e-02  -1.6235244e+00   1.2593694e+00
   1.1216667e+00   3.6286779e-04   2.7311626e-01  -1.6993900e+00   3.4898188e-01   1.1835038e+00   1.2593694e+00
   1.1233333e+00   3.3756131e-04  -6.3727127e-01   8.0417564e-01   9.5590690e-01   1.4111007e+00   9.5590690e-01
   1.1250000e+00   3.0365406e-04   8.0417564e-01   7.2831002e-01   1.1076382e+00   9.5590690e-01   3.3836070e+00
   1.1266667e+00   2.1303392e-04  -1.0621188e-01  -4.4305526e+00   3.4898188e-01   5.7657876e-01   2.3973538e+00
   1.1283333e+00   1.5834750e-04  -5.6140564e-01   4.5519376e-02   1.9725063e-01   7.2831002e-01   3.4898188e-01
   1.1300000e+00   9.9056989e-05  -6.3727127e-01   1.5628319e+00   1.2138500e-01   2.7311626e-01   2.7311626e-01
   1.1316667e+00   3.6568975e-05  -7.1313689e-01  -2.5794313e-01   4.5519376e-02   4.2484751e-01  -1.0165994e+00
   1.1333333e+00  -8.2327521e-05  -1.8207750e-01  -1.9269869e+00   4.2484751e-01  -7.8900252e-01  -3.6718963e+00
   1.1350000e+00  -2.6256960e-04   1.3352350e+00  -7.1313689e-01   4.5519376e-02  -4.8554001e-01  -8.6486815e-01
   1.1366667e+00  -4.2386801e-04   1.2138500e-01   2.0938913e+00  -4.0967438e-01  -2.5794313e-01   1.3352350e+00
   1.1383333e+00  -5.6389007e-04   4.5519376e-02   1.4869663e+00   1.2138500e-01   8.8004127e-01   2.9284132e+00
   1.1400000e+00  -6.8097027e-04  -3.3380876e-01  -3.0346251e-02  -3.0346251e-02   2.7311626e-01  -1.2441963e+00
   1.1416667e+00  -7.7410322e-04   3.4898188e-01   4.5519376e-02  -4.0967438e-01   5.0071314e-01  -1.6235244e+00
   1.1433333e+00  -8.4292063e-04   1.6386975e+00   5.0071314e-01  -5.6140564e-01  -1.2441963e+00  -1.7752557e+00
   1.1450000e+00  -8.8765420e-04   1.9725063e-01  -2.3063151e+00  -3.0346251e-02  -6.3727127e-01  -3.3380876e-01
   1.1466667e+00  -9.0908597e-04  -4.0967438e-01  -2.3821807e+00  -4.0967438e-01  -2.8373744e+00   1.1076382e+00
   1.1483333e+00  -9.0848862e-04   3.4898188e-01   2.6249507e+00   4.2484751e-01   4.2484751e-01   2.6249507e+00
   1.1500000e+00  -8.8755772e-04   5.7657876e-01  -1.6235244e+00   2.7311626e-01   7.2831002e-01   4.2484751e-01
   1.1516667e+00  -8.4833832e-04   7.2831002e-01   1.2593694e+00  -3.3380876e-01  -7.8900252e-01  -6.6306558e+00
   1.1533333e+00  -7.9314839e-04   8.8004127e-01  -3.0346251e-02   4.5519376e-02   3.4898188e-01   2.7008163e+00
   1.1550000e+00  -7.2450088e-04  -1.0621188e-01   8.0417564e-01   4.2484751e-01   1.7145632e+00   4.2181289e+00
   1.1566667e+00  -6.4502714e-04  -2.0028525e+00   1.2593694e+00  -1.0621188e-01   1.6386975e+00   5.0071314e-01
   1.1583333e+00  -5.5740303e-04  -3.2167026e+00  -7.8900252e-01   2.7311626e-01  -2.6097776e+00  -2.5794313e-01
   1.1600000e+00  -4.6427999e-04  -6.3727127e-01  -9.4073377e-01   2.7311626e-01   3.4898188e-01  -1.0621188e-01
   1.1616667e+00  -3.6822216e-04  -1.8207750e-01  -1.3959275e+00   1.9725063e-01   1.1076382e+00  -4.8554001e-01
   1.1633333e+00  -5.7300891e-06   9.5590690e-01  -2.5794313e-01   5.0071314e-01   5.0071314e-01   1.0317725e+00
   1.1650000e+00  -8.0734637e-06   1.2138500e-01   7.2831002e-01  -1.0621188e-01   1.4869663e+00   3.4898188e-01
   1.1666667e+00  -7.1774176e-06   6.5244439e-01   1.7145632e+00  -6.3727127e-01  -1.0924650e+00  -1.0165994e+00
   1.1683333e+00  -3.3169434e-06   6.5244439e-01   2.8525476e+00  -4.0967438e-01  -1.4717932e+00  -2.3063151e+00
   1.1700000e+00   3.1188907e-06  -3.3380876e-01   1.7145632e+00   1.9725063e-01  -1.3200619e+00   5.0071314e-01
   1.1716667e+00   1.1643799e-05   1.1835038e+00  -3.5201651e+00  -3.3380876e-01  -6.3727127e-01   1.2593694e+00
   1.1733333e+00   2.1693789e-05   1.9725063e-01  -3.5201651e+00   4.5519376e-02  -4.0967438e-01  -9.4073377e-01
   1.1750000e+00   3.2648696e-05   1.2138500e-01   8.8004127e-01   6.5244439e-01   1.3352350e+00   4.5519376e-02
   1.1766667e+00   4.3855040e-05  -7.1313689e-01   1.0317725e+00  -2.5794313e-01   7.2831002e-01   1.5628319e+00
   1.1783333e+00   5.4649536e-05  -7.8900252e-01  -6.3727127e-01  -3.3380876e-01   1.9725063e-01   2.7311626e-01
   1.1800000e+00   6.4382516e-05   8.0417564e-01  -1.5476588e+00   8.0417564e-01  -5.6140564e-01  -7.8900252e-01
   1.1816667e+00   7.2440598e-05  -4.0967438e-01  -4.0967438e-01   4.2484751e-01  -8.6486815e-01  -1.3200619e+00
   1.1833333e+00   7.8267937e-05   2.7311626e-01  -2.3063151e+00   5.0071314e-01  -1.8207750e-01  -3.3380876e-01
   1.1850000e+00   8.1385453e-05   9.5590690e-01   2.5490851e+00   5.0071314e-01   1.3352350e+00  -8.6486815e-01
   1.1866667e+00   8.1407511e-05   4.5519376e-02   1.4869663e+00   7.2831002e-01   8.8004127e-01  -1.0621188e-01
   1.1883333e+00   7.8055584e-05  -7.8900252e-01   7.2831002e-01  -1.3200619e+00  -1.0924650e+00  -3.3380876e-01
   1.1900000e+00   7.1168535e-05   1.2138500e-01  -1.2441963e+00  -3.0346251e-02   8.8004127e-01   1.1835038e+00
   1.1916667e+00   6.0709265e-05   5.7657876e-01  -2.4580463e+00  -1.8207750e-01   6.5244439e-01   1.6386975e+00
   1.1933333e+00   4.6767547e-05   4.2484751e-01   3.9146663e+00   4.5519376e-02  -4.0967438e-01   1.1076382e+00
   1.1950000e+00   2.9559004e-05   6.5244439e-01   4.5215914e+00  -1.8207750e-01   7.2831002e-01   1.2138500e-01
   1.1966667e+00   9.4202795e-06   2.7311626e-01   8.8004127e-01  -4.0967438e-01   1.1076382e+00   3.4898188e-01
   1.1983333e+00  -2.6647256e-05  -1.0924650e+00  -2.5794313e-01   1.2138500e-01  -1.8207750e-01  -1.0621188e-01
   1.2000000e+00  -7.3760608e-05  -2.0787182e+00  -3.5201651e+00  -3.3380876e-01  -1.1683307e+00  -8.6486815e-01
   1.2016667e+00  -1.2065972e-04  -1.0165994e+00  -3.5201651e+00  -8.6486815e-01  -4.0967438e-01  -5.6140564e-01
   1.2033333e+00  -1.6635785e-04  -1.8207750e-01  -8.6486815e-01   1.2138500e-01  -1.8207750e-01  -3.3380876e-01
   1.2050000e+00  -2.0985933e-04   3.4898188e-01   1.7145632e+00   5.0071314e-01  -4.8554001e-01  -5.6140564e-01
   1.2066667e+00  -2.5017891e-04   5.0071314e-01   8.8004127e-01   3.4898188e-01   1.2138500e-01  -5.6140564e-01
   1.2083333e+00  -2.8636187e-04   1.9725063e-01   1.7904288e+00   5.7657876e-01   3.4898188e-01   1.9725063e-01
   1.2100000e+00  -3.1750440e-04   5.7657876e-01   1.8662944e+00   4.2484751e-01  -3.0346251e-02   3.4898188e-01
   1.2116667e+00  -3.4277385e-04   1.4111007e+00   1.1835038e+00  -3.0346251e-02   4.5519376e-02   1.9725063e-01
   1.2133333e+00  -3.6142857e-04  -1.8207750e-01  -1.0924650e+00  -5.6140564e-01  -2.5794313e-01   1.1835038e+00
   1.2150000e+00  -3.7283669e-04  -1.2441963e+00  -2.6097776e+00   2.7311626e-01   4.5519376e-02   6.5244439e-01
   1.2166667e+00  -3.7649374e-04  -2.5794313e-01  -1.6993900e+00   9.5590690e-01   1.4111007e+00   4.5519376e-02
   1.2183333e+00  -3.7203833e-04   3.4898188e-01   1.1835038e+00  -2.5794313e-01   7.2831002e-01  -3.0346251e-02
   1.2200000e+00  -3.5926559e-04  -4.0967438e-01  -2.3063151e+00  -4.0967438e-01  -4.8554001e-01  -1.0621188e-01
   1.2216667e+00  -3.3813823e-04  -6.3727127e-01   1.5628319e+00   9.5590690e-01   5.0071314e-01  -4.0967438e-01
   1.2233333e+00  -3.0879433e-04  -1.9269869e+00  -3.5201651e+00  -2.5794313e-01   1.9725063e-01  -5.6140564e-01
   1.2250000e+00  -2.7155205e-04   4.2484751e-01  -1.6993900e+00   4.5519376e-02  -1.0621188e-01  -1.4717932e+00
   1.2266667e+00  -2.2691073e-04   8.8004127e-01   8.0417564e-01   4.5519376e-02  -3.3380876e-01  -1.0621188e-01
   1.2283333e+00  -1.7554814e-04   1.5628319e+00   2.5490851e+00  -2.5794313e-01   1.2138500e-01   3.3836070e+00
   1.2300000e+00  -1.1831391e-04   9.5590690e-01   3.4898188e-01  -3.3380876e-01  -4.0967438e-01   2.1697569e+00
   1.2316667e+00  -5.6218983e-05   5.7657876e-01   1.8662944e+00   5.0071314e-01  -8.6486815e-01  -2.5794313e-01
   1.2333333e+00   7.0902975e-06   1.2593694e+00   1.0317725e+00  -7.1313689e-01  -7.8900252e-01  -1.6235244e+00
   1.2350000e+00   5.7178229e-05  -3.3380876e-01   8.8004127e-01   1.9725063e-01   6.5244439e-01  -6.3727127e-01
   1.2366667e+00   1.0727967e-04  -7.1313689e-01  -1.5476588e+00  -5.6140564e-01  -5.6140564e-01  -9.4073377e-01
   1.2383333e+00   1.5627915e-04  -1.0165994e+00  -3.0346251e-02  -8.6486815e-01  -6.3727127e-01  -1.8207750e-01
   1.2400000e+00   2.0305941e-04  -1.8207750e-01   3.4898188e-01   5.0071314e-01  -1.8207750e-01  -7.1313689e-01
   1.2416667e+00   2.4652674e-04   5.0071314e-01  -2.1545838e+00   1.2138500e-01   5.7657876e-01  -2.5794313e-01
   1.2433333e+00   2.8563617e-04  -5.6140564e-01  -4.8857464e+00   2.7311626e-01   4.2484751e-01   5.0071314e-01
   1.2450000e+00   3.1941608e-04   2.7311626e-01   8.8004127e-01   3.4898188e-01   1.1835038e+00   6.5244439e-01
   1.2466667e+00   3.4699177e-04  -8.6486815e-01   3.0042788e+00   1.2138500e-01  -3.0346251e-02   1.9725063e-01
   1.2483333e+00   3.6760715e-04   9.5590690e-01   1.1076382e+00   6.5244439e-01   1.2138500e-01   5.0071314e-01
   1.2500000e+00   3.8064424e-04  -4.0967438e-01   2.2456226e+00  -3.3380876e-01   1.9725063e-01   7.2831002e-01
   1.2516667e+00   3.8563990e-04  -4.0967438e-01   3.2318757e+00  -1.8207750e-01   5.0071314e-01   5.7657876e-01
   1.2533333e+00   3.8229948e-04  -1.0621188e-01   8.0417564e-01   4.5519376e-02  -3.0346251e-02  -4.0967438e-01
   1.2550000e+00   3.7050686e-04   5.7657876e-01  -2.0787182e+00  -1.0621188e-01  -2.5794313e-01  -1.3200619e+00
   1.2566667e+00   3.5033076e-04  -3.0346251e-02  -3.0649713e+00  -1.0621188e-01  -3.3380876e-01  -1.8207750e-01
   1.2583333e+00   3.2202693e-04   4.5519376e-02   2.8525476e+00   1.9725063e-01  -3.0346251e-02  -3.0346251e-02
   1.2600000e+00   2.8603636e-04  -3.0346251e-02   1.1835038e+00  -3.0346251e-02   5.7657876e-01   1.2138500e-01
   1.2616667e+00   2.4297927e-04   1.9725063e-01  -1.7752557e+00  -3.3380876e-01   7.2831002e-01   6.5244439e-01
   1.2633333e+00   1.9364495e-04  -3.3380876e-01   4.5519376e-02   1.9725063e-01   3.4898188e-01   7.2831002e-01
   1.2650000e+00   1.3897776e-04  -2.1545838e+00  -1.7752557e+00   4.5519376e-02  -9.4073377e-01  -4.8554001e-01
   1.2666667e+00   8.0059468e-05  -7.8900252e-01  -3.5960307e+00  -1.0621188e-01  -7.1313689e-01   6.5244439e-01
   1.2683333e+00   1.8088150e-05   6.5244439e-01  -4.8554001e-01  -2.5794313e-01  -3.0346251e-02   7.2831002e-01
   1.2700000e+00  -6.5421158e-05  -2.5794313e-01   5.7657876e-01  -2.5794313e-01  -7.8900252e-01  -1.5476588e+00
   1.2716667e+00  -1.5911260e-04  -3.3380876e-01  -2.8373744e+00  -3.0346251e-02  -3.3380876e-01  -1.8511213e+00
   1.2733333e+00  -2.5349655e-04   4.2484751e-01  -3.3380876e-01   4.2484751e-01   8.8004127e-01  -3.3380876e-01
   1.2750000e+00  -3.4653010e-04   1.0317725e+00   5.5078445e+00   2.7311626e-01   5.7657876e-01  -3.3380876e-01
   1.2766667e+00  -4.3610149e-04   1.1076382e+00   3.4594726e+00  -6.3727127e-01  -4.8554001e-01  -1.8207750e-01
   1.2783333e+00  -5.2007246e-04  -7.1313689e-01   2.0938913e+00  -7.8900252e-01   4.5519376e-02   5.0071314e-01
   1.2800000e+00  -5.9632358e-04  -1.5476588e+00  -4.8554001e-01  -7.1313689e-01   1.2138500e-01   5.7657876e-01
   1.2816667e+00  -6.6280159e-04   2.7311626e-01  -1.1683307e+00  -1.0621188e-01  -2.5794313e-01   1.2138500e-01
   1.2833333e+00  -7.1756774e-04   1.2138500e-01  -9.4073377e-01   9.5590690e-01  -6.3727127e-01  -1.2441963e+00
   1.2850000e+00  -7.5884648e-04   9.5590690e-01  -2.4580463e+00   5.0071314e-01   4.5519376e-02  -6.3727127e-01
   1.2866667e+00  -7.8507295e-04  -3.0346251e-02  -1.7752557e+00   4.2484751e-01   1.2138500e-01   2.7311626e-01
   1.2883333e+00  -7.9493864e-04  -9.4073377e-01   2.7766819e+00  -3.0346251e-02   8.0417564e-01   6.5244439e-01
   1.2900000e+00  -7.8743365e-04  -1.1683307e+00  -3.0649713e+00   4.5519376e-02  -1.8207750e-01   1.2138500e-01
   1.2916667e+00  -7.6188484e-04  -7.1313689e-01  -6.3727127e-01  -3.0346251e-02  -7.8900252e-01  -1.0165994e+00
   1.2933333e+00  -7.1798838e-04  -3.3380876e-01  -7.8900252e-01  -1.0621188e-01  -3.3380876e-01   1.2593694e+00
   1.2950000e+00  -6.5583595e-04  -1.3200619e+00  -3.1408369e+00  -2.5794313e-01   1.2138500e-01   1.1835038e+00
   1.2966667e+00  -5.7593357e-04   7.2831002e-01  -7.1313689e-01  -2.5794313e-01   8.0417564e-01   1.9725063e-01
   1.2983333e+00  -4.7921204e-04   2.0938913e+00   6.2665008e+00   2.7311626e-01   6.5244439e-01  -5.6140564e-01
   1.3000000e+00  -3.6702853e-04   9.5590690e-01   2.1697569e+00  -4.8554001e-01   4.5519376e-02   1.2138500e-01
   1.3016667e+00  -2.4115856e-04   1.2138500e-01   5.0071314e-01   1.2138500e-01  -4.0967438e-01   2.7311626e-01
   1.3033333e+00  -1.0377812e-04   6.5244439e-01   1.2593694e+00   4.5519376e-02   2.7311626e-01   1.2138500e-01
   1.3050000e+00   2.7467274e-05  -2.5794313e-01  -2.6097776e+00  -1.0621188e-01  -1.1683307e+00  -1.0924650e+00
   1.3066667e+00   1.2363158e-04  -7.8900252e-01   7.2831002e-01   3.4898188e-01   5.0071314e-01   3.4898188e-01
   1.3083333e+00   2.1817716e-04  -4.8554001e-01  -1.8207750e-01  -7.1313689e-01   8.0417564e-01   5.7657876e-01
   1.3100000e+00   3.0892882e-04   5.7657876e-01  -1.9269869e+00  -1.0621188e-01   1.1835038e+00   7.2831002e-01
   1.3116667e+00   3.9376508e-04  -7.8900252e-01  -1.6993900e+00  -3.3380876e-01   3.4898188e-01   5.0071314e-01
   1.3133333e+00   2.1494465e-01   1.2138500e-01   1.1835038e+00  -4.8554001e-01  -4.0967438e-01  -2.5794313e-01
   1.3150000e+00   2.2689718e-01   1.9725063e-01  -2.3063151e+00  -3.3380876e-01  -7.8900252e-01   5.7657876e-01
   1.3166667e+00   2.3995590e-01  -1.2441963e+00  -2.7615088e+00   1.2138500e-01  -5.6140564e-01   2.7311626e-01
   1.3183333e+00   2.5412057e-01  -1.8207750e-01  -3.0649713e+00   1.1835038e+00  -7.1313689e-01  -1.0165994e+00
   1.3200000e+00   2.6937873e-01   9.5590690e-01   2.0938913e+00   8.0417564e-01  -4.8554001e-01  -1.3200619e+00
   1.3216667e+00   2.8570544e-01   5.7657876e-01   3.8388007e+00   2.7311626e-01  -2.5794313e-01  -6.3727127e-01
   1.3233333e+00   3.0290366e-01  -4.8554001e-01   2.3214882e+00  -3.0346251e-02  -2.5794313e-01  -7.8900252e-01
   1.3250000e+00   3.2106722e-01  -1.0924650e+00   2.6249507e+00  -1.8207750e-01  -1.0621188e-01  -6.3727127e-01
   1.3266667e+00   3.4013811e-01   1.2138500e-01  -8.6486815e-01  -1.0621188e-01  -1.0621188e-01  -4.8554001e-01
   1.3283333e+00   3.6004774e-01   3.4898188e-01   5.7657876e-01   2.7311626e-01  -4.0967438e-01  -4.8554001e-01
   1.3300000e+00   3.8071762e-01  -4.0967438e-01  -1.1683307e+00   2.7311626e-01   2.7311626e-01  -4.8554001e-01
   1.3316667e+00   4.0206022e-01  -1.3200619e+00   1.3352350e+00   1.2138500e-01   1.0317725e+00   2.7311626e-01
   1.3333333e+00   4.2397991e-01   5.0071314e-01   2.2456226e+00   2.7311626e-01   7.2831002e-01   1.1835038e+00
   1.3350000e+00   4.4637403e-01   1.1835038e+00  -1.0924650e+00  -3.0346251e-02   8.0417564e-01   1.0317725e+00
   1.3366667e+00   4.6913409e-01  -1.0924650e+00  -3.2925682e+00  -1.0621188e-01   1.2138500e-01   1.4869663e+00
   1.3383333e+00   4.9214702e-01  -9.4073377e-01  -1.4717932e+00  -7.1313689e-01  -3.3380876e-01  -2.5794313e-01
   1.3400000e+00   5.1529650e-01   1.2138500e-01   4.2484751e-01   1.2138500e-01   2.7311626e-01   6.5244439e-01
   1.3416667e+00   5.3846435e-01   2.0938913e+00  -6.3727127e-01  -3.3380876e-01   3.4898188e-01  -4.0967438e-01
   1.3433333e+00   5.6153186e-01  -3.0346251e-02  -1.8207750e-01  -4.0967438e-01   4.5519376e-02  -5.6140564e-01
   1.3450000e+00   5.8438126e-01   5.0071314e-01  -2.2304494e+00  -3.0346251e-02  -1.0165994e+00  -7.1313689e-01
   1.3466667e+00   6.0689707e-01  -2.5794313e-01  -3.2925682e+00   1.9725063e-01  -4.8554001e-01  -7.1313689e-01
   1.3483333e+00   6.2896741e-01   7.2831002e-01   9.5590690e-01   4.2484751e-01   1.2138500e-01  -3.3380876e-01
   1.3500000e+00   6.5048530e-01   1.4111007e+00   2.3973538e+00   1.2138500e-01  -1.8207750e-01  -1.8207750e-01
   1.3516667e+00   6.7134988e-01   1.8662944e+00   2.0938913e+00  -3.0346251e-02   4.2484751e-01   3.4898188e-01
   1.3533333e+00   6.9146745e-01   2.7008163e+00   4.1422632e+00  -1.8207750e-01   8.8004127e-01   9.5590690e-01
   1.3550000e+00   7.1075257e-01  -4.8554001e-01   3.1560101e+00   4.5519376e-02   8.0417564e-01   9.5590690e-01
   1.3566667e+00   7.2912882e-01  -1.6235244e+00  -2.5339119e+00  -3.3380876e-01  -3.0346251e-02   4.5519376e-02
   1.3583333e+00   7.4644054e-01  -2.9891057e+00  -5.2650745e+00  -1.8207750e-01  -1.0165994e+00   4.5519376e-02
   1.3600000e+00   7.6264041e-01  -1.0924650e+00   1.0317725e+00   2.7311626e-01  -1.4717932e+00  -4.8554001e-01
   1.3616667e+00   7.7774906e-01  -2.5794313e-01   2.3214882e+00   4.5519376e-02  -1.0165994e+00  -4.0967438e-01
   1.3633333e+00   7.9173623e-01   1.8662944e+00   7.2831002e-01  -4.0967438e-01  -1.8207750e-01   4.2484751e-01
   1.3650000e+00   8.2684578e-01   5.7657876e-01   4.5519376e-02  -1.0621188e-01   1.2138500e-01   5.0071314e-01
   1.3666667e+00   8.3628216e-01  -6.3727127e-01  -7.1313689e-01   7.2831002e-01  -7.1313689e-01  -2.5794313e-01
   1.3683333e+00   8.4462135e-01  -7.1313689e-01  -1.9269869e+00   6.5244439e-01   5.7657876e-01  -1.8207750e-01
   1.3700000e+00   8.5190032e-01   4.5519376e-02  -3.3380876e-01   8.8004127e-01   8.0417564e-01   4.5519376e-02
   1.3716667e+00   8.5816501e-01   1.5628319e+00  -3.0346251e-02   6.5244439e-01   1.7145632e+00   5.7657876e-01
   1.3733333e+00   8.6346942e-01  -9.4073377e-01   7.2831002e-01  -5.6140564e-01   5.7657876e-01  -3.3380876e-01
   1.3750000e+00   8.7789634e-01   8.0417564e-01  -1.8511213e+00   1.2138500e-01   8.0417564e-01  -1.8207750e-01
   1.3766667e+00   8.7887830e-01   1.2593694e+00   3.3836070e+00   2.7311626e-01   1.4869663e+00   5.7657876e-01
   1.3783333e+00   8.7940524e-01   9.5590690e-01   4.1422632e+00   4.2484751e-01   3.4898188e-01   4.5519376e-02
   1.3800000e+00   8.7955301e-01   6.5244439e-01  -1.8207750e-01  -7.1313689e-01  -7.1313689e-01  -8.6486815e-01
   1.3816667e+00   8.7939496e-01  -7.1313689e-01  -1.2441963e+00  -3.3380876e-01  -1.5476588e+00  -4.0967438e-01
   1.3833333e+00   8.7897903e-01   3.4898188e-01   4.2484751e-01   4.5519376e-02  -3.3380876e-01   1.2138500e-01
   1.3850000e+00   8.7825113e-01  -7.8900252e-01  -6.3727127e-01  -2.5794313e-01   1.1076382e+00   5.7657876e-01
   1.3866667e+00   8.7739738e-01  -9.4073377e-01  -3.0649713e+00  -3.3380876e-01   7.2831002e-01   7.2831002e-01
   1.3883333e+00   8.7647596e-01  -7.8900252e-01  -4.7340151e+00  -1.8207750e-01  -1.7752557e+00   5.7657876e-01
   1.3900000e+00   8.7553944e-01  -1.8207750e-01   2.7766819e+00  -1.0621188e-01  -2.3821807e+00  -1.8207750e-01
   1.3916667e+00   8.7463445e-01  -5.6140564e-01   5.0071314e-01  -1.0621188e-01  -8.6486815e-01  -5.6140564e-01
   1.3933333e+00   8.7380135e-01  -1.3200619e+00  -1.1683307e+00   2.7311626e-01  -2.5794313e-01  -8.6486815e-01
   1.3950000e+00   8.7307403e-01   8.8004127e-01  -2.3821807e+00   4.2484751e-01   5.0071314e-01   1.9725063e-01
   1.3966667e+00   8.7247979e-01   1.6386975e+00  -4.8554001e-01   6.5244439e-01   1.4111007e+00  -7.8900252e-01
   1.3983333e+00   8.7203951e-01   2.7311626e-01   2.3214882e+00   1.1076382e+00   2.8525476e+00   1.9725063e-01
   1.4000000e+00   8.7176763e-01   1.7904288e+00   2.0938913e+00   5.7657876e-01   3.0042788e+00   5.0071314e-01
   1.4016667e+00   8.7167248e-01   1.1835038e+00  -1.8207750e-01  -1.8207750e-01   1.9725063e-01  -3.0346251e-02
   1.4033333e+00   8.7175661e-01   1.9725063e-01  -1.0924650e+00   3.4898188e-01  -2.6856432e+00  -4.0967438e-01
   1.4050000e+00   8.7201716e-01  -5.6140564e-01   8.0417564e-01  -1.8207750e-01  -2.5339119e+00  -1.0165994e+00
   1.4066667e+00   8.7244638e-01  -1.3200619e+00   2.9284132e+00  -3.3380876e-01  -3.3380876e-01   3.4898188e-01
   1.4083333e+00   8.7765240e-01  -1.6993900e+00   1.2138500e-01  -4.8554001e-01  -9.4073377e-01   6.5244439e-01
   1.4100000e+00   8.7875337e-01  -3.3380876e-01  -7.8900252e-01  -3.0346251e-02  -1.0621188e-01   1.9725063e-01
   1.4116667e+00   8.7973713e-01  -1.0165994e+00   2.3973538e+00   1.2138500e-01   3.4898188e-01  -3.3380876e-01
   1.4133333e+00   8.8063587e-01   9.5590690e-01  -3.4442995e+00  -2.5794313e-01   1.4869663e+00   1.2138500e-01
   1.4150000e+00   8.8147365e-01   1.9725063e-01   1.2138500e-01  -3.0346251e-02   1.3352350e+00   7.2831002e-01
   1.4166667e+00   8.8223227e-01  -2.7615088e+00  -1.9269869e+00  -3.0346251e-02  -7.8900252e-01  -3.0346251e-02
   1.4183333e+00   8.8289615e-01   8.8004127e-01   5.0071314e-01   5.0071314e-01  -4.8554001e-01   1.9725063e-01
   1.4200000e+00   8.8345267e-01   1.2593694e+00   3.2318757e+00   7.2831002e-01   4.2484751e-01   5.7657876e-01
   1.4216667e+00   8.8389236e-01  -3.0346251e-02   9.5590690e-01  -3.0346251e-02  -2.5794313e-01   5.0071314e-01
   1.4233333e+00   8.8420899e-01  -1.0165994e+00  -1.0924650e+00  -4.0967438e-01  -1.8511213e+00  -9.4073377e-01
   1.4250000e+00   8.8439962e-01  -5.6140564e-01  -1.6993900e+00   4.5519376e-02  -1.3200619e+00  -2.0787182e+00
   1.4266667e+00   8.8446456e-01   8.0417564e-01  -7.0099839e+00   8.8004127e-01   2.7311626e-01  -4.8554001e-01
   1.4283333e+00   8.8440720e-01   1.7145632e+00   9.5590690e-01   9.5590690e-01   8.8004127e-01   8.0417564e-01
   1.4300000e+00   8.8423386e-01   2.0938913e+00   5.8113070e+00   8.0417564e-01   2.7766819e+00   3.4898188e-01
   1.4316667e+00   8.8395343e-01   2.7311626e-01   5.0071314e-01   4.5519376e-02   1.7904288e+00   1.3352350e+00
   1.4333333e+00   8.8357715e-01   8.8004127e-01  -8.6486815e-01  -2.5794313e-01   5.7657876e-01   1.7145632e+00
   1.4350000e+00   8.8311817e-01  -9.4073377e-01   1.7145632e+00  -1.0621188e-01   1.9725063e-01   5.0071314e-01
   1.4366667e+00   8.8259113e-01  -1.9269869e+00  -1.5476588e+00  -1.8207750e-01  -1.0621188e-01  -1.0621188e-01
   1.4383333e+00   8.8201179e-01   1.1835038e+00  -1.8207750e-01   1.2138500e-01   1.9725063e-01  -2.5794313e-01
   1.4400000e+00   8.8139654e-01   1.7904288e+00   3.2318757e+00   2.7311626e-01   3.4898188e-01   2.7311626e-01
   1.4416667e+00   8.8076196e-01  -1.8207750e-01  -3.0346251e-02  -1.8207750e-01   2.7311626e-01  -2.5794313e-01
   1.4433333e+00   8.8012440e-01   1.3352350e+00  -2.5794313e-01   3.4898188e-01   1.6386975e+00  -1.0621188e-01
   1.4450000e+00   8.7949952e-01  -7.8900252e-01  -1.6993900e+00   4.5519376e-02   1.2593694e+00  -7.8900252e-01
   1.4466667e+00   8.7885566e-01   2.7311626e-01  -7.8900252e-01  -2.5794313e-01   4.5519376e-02   1.2138500e-01
   1.4483333e+00   8.7812602e-01  -3.0346251e-02   1.9725063e-01  -2.5794313e-01  -7.1313689e-01  -3.3380876e-01
   1.4500000e+00   8.7743457e-01  -6.3727127e-01  -2.5794313e-01  -7.1313689e-01  -2.6097776e+00  -2.5794313e-01
   1.4516667e+00   8.7679472e-01  -2.1545838e+00  -6.3727127e-01  -1.1683307e+00  -4.7340151e+00  -2.5794313e-01
   1.4533333e+00   8.7621845e-01  -3.2167026e+00  -8.6486815e-01  -5.6140564e-01  -2.9891057e+00  -8.6486815e-01
   1.4550000e+00   8.7571610e-01  -7.1313689e-01   3.4898188e-01   1.9725063e-01  -1.8207750e-01   1.4111007e+00
   1.4566667e+00   8.7529623e-01  -1.0924650e+00  -4.0967438e-01   4.2484751e-01   4.2484751e-01   2.1697569e+00
   1.4583333e+00   8.7496549e-01   5.7657876e-01  -4.8554001e-01   8.0417564e-01   8.0417564e-01   1.1835038e+00
   1.4600000e+00   8.7472859e-01   1.4111007e+00  -1.0924650e+00   4.2484751e-01   1.0317725e+00  -5.6140564e-01
   1.4616667e+00   8.7458819e-01   2.1697569e+00   1.0317725e+00   5.0071314e-01   1.8662944e+00   3.4898188e-01
   1.4633333e+00   8.7454499e-01   3.4898188e-01   1.9725063e-01   4.5519376e-02   4.5519376e-02  -7.8900252e-01
   1.4650000e+00   8.7459775e-01   2.7311626e-01  -1.0924650e+00   3.4898188e-01   1.9725063e-01  -1.4717932e+00
   1.4666667e+00   8.7474335e-01   1.0317725e+00   2.0180257e+00   8.0417564e-01   6.5244439e-01  -1.3200619e+00
   1.4683333e+00   8.7497693e-01   6.5244439e-01   1.7145632e+00   5.0071314e-01   6.5244439e-01  -1.0621188e-01
   1.4700000e+00   8.7529200e-01   5.7657876e-01  -1.0924650e+00  -7.1313689e-01  -3.0346251e-02  -1.3959275e+00
   1.4716667e+00   8.7568067e-01  -7.8900252e-01  -1.5476588e+00  -1.1683307e+00  -3.0346251e-02   7.2831002e-01
   1.4733333e+00   8.7613373e-01   5.0071314e-01  -3.4442995e+00  -5.6140564e-01   1.9421600e+00   2.5490851e+00
   1.4750000e+00   8.7664098e-01   1.7904288e+00   8.8004127e-01   1.9725063e-01   2.1697569e+00   1.1835038e+00
   1.4766667e+00   8.7719133e-01   2.0938913e+00   1.5628319e+00   1.9725063e-01  -2.5794313e-01   1.2138500e-01
   1.4783333e+00   8.7777309e-01   8.8004127e-01   3.2318757e+00  -1.8207750e-01  -2.0028525e+00  -1.2441963e+00
   1.4800000e+00   8.7837419e-01  -1.5476588e+00   1.3352350e+00  -1.0621188e-01  -1.3200619e+00  -1.2441963e+00
   1.4816667e+00   8.7898238e-01  -1.0924650e+00   1.0317725e+00  -1.8207750e-01   2.7311626e-01  -4.8554001e-01
   1.4833333e+00   8.7944592e-01  -1.4717932e+00   4.2484751e-01  -4.0967438e-01  -2.5794313e-01   6.5244439e-01
   1.4850000e+00   8.7985447e-01  -2.6856432e+00  -1.2441963e+00   4.5519376e-02  -1.8207750e-01   1.0317725e+00
   1.4866667e+00   8.8022196e-01  -3.0346251e-02   8.8004127e-01   5.7657876e-01   5.0071314e-01   2.7311626e-01
   1.4883333e+00   8.8054176e-01  -6.3727127e-01  -1.0621188e-01  -1.0621188e-01   2.7311626e-01  -2.0787182e+00
   1.4900000e+00   8.8080873e-01   4.2484751e-01  -2.3821807e+00   8.0417564e-01   1.5628319e+00   4.2484751e-01
   1.4916667e+00   8.8101933e-01  -1.8207750e-01  -2.3063151e+00   3.4898188e-01   5.0071314e-01   1.1835038e+00
   1.4933333e+00   8.8117161e-01  -1.9269869e+00   4.5519376e-02  -7.8900252e-01  -1.1683307e+00   1.1835038e+00
   1.4950000e+00   8.8126521e-01  -1.5476588e+00  -8.6486815e-01  -1.0621188e-01  -6.3727127e-01   1.6386975e+00
   1.4966667e+00   8.8130134e-01  -4.0967438e-01  -1.1683307e+00   1.2138500e-01  -4.8554001e-01   3.4898188e-01
   1.4983333e+00   8.8121315e-01   8.8004127e-01   2.8525476e+00   7.2831002e-01  -4.0967438e-01  -1.3200619e+00
   1.5000000e+00   8.8109798e-01   1.2138500e-01   1.8662944e+00  -1.8207750e-01  -1.4717932e+00  -2.2304494e+00
   1.5016667e+00   8.8094330e-01  -5.6140564e-01  -1.0621188e-01  -1.8207750e-01  -7.1313689e-01  -1.4717932e+00
   1.5033333e+00   8.8075605e-01  -2.5794313e-01  -3.4442995e+00  -3.3380876e-01   1.9725063e-01  -3.3380876e-01
   1.5050000e+00   8.8054372e-01  -2.5794313e-01  -1.4717932e+00  -1.8207750e-01   5.0071314e-01   5.0071314e-01
   1.5066667e+00   8.8031412e-01  -1.6993900e+00  -1.1683307e+00  -4.0967438e-01   4.2484751e-01   1.0317725e+00
   1.5083333e+00   8.8007519e-01  -1.8207750e-01   1.9725063e-01   2.7311626e-01   3.4898188e-01  -1.8207750e-01
   1.5100000e+00   8.7983468e-01   1.4111007e+00   1.2593694e+00   2.7311626e-01   4.2484751e-01  -1.0621188e-01
   1.5116667e+00   8.7960003e-01   1.1835038e+00   1.6386975e+00   5.0071314e-01   5.7657876e-01  -4.0967438e-01
   1.5133333e+00   8.7937803e-01   2.3214882e+00   3.6870695e+00   7.2831002e-01   4.2484751e-01   3.4898188e-01
   1.5150000e+00   8.7917481e-01   1.1076382e+00   4.2484751e-01  -1.0621188e-01  -1.0621188e-01   1.9725063e-01
   1.5166667e+00   8.7892766e-01  -9.4073377e-01   1.2138500e-01  -3.0346251e-02   5.0071314e-01  -3.0346251e-02
   1.5183333e+00   8.7860604e-01   1.9725063e-01  -1.6235244e+00  -4.0967438e-01   5.0071314e-01   1.2138500e-01
   1.5200000e+00   8.7830115e-01   2.3214882e+00   1.2593694e+00   2.7311626e-01   1.1076382e+00   4.2484751e-01
   1.5216667e+00   8.7801853e-01   1.1835038e+00   2.9284132e+00  -1.8207750e-01   6.5244439e-01   4.5519376e-02
   1.5233333e+00   8.7776318e-01  -1.2441963e+00  -5.6140564e-01  -5.6140564e-01  -5.6140564e-01  -3.0346251e-02
   1.5250000e+00   8.7753948e-01  -1.0165994e+00  -8.6486815e-01  -4.0967438e-01  -7.8900252e-01   8.8004127e-01
   1.5266667e+00   8.7735115e-01  -1.2441963e+00  -1.7752557e+00  -1.8207750e-01  -1.1683307e+00   1.2138500e-01
   1.5283333e+00   8.7720117e-01  -2.7615088e+00  -9.4073377e-01   4.5519376e-02  -1.7752557e+00  -1.7752557e+00
   1.5300000e+00   8.7709179e-01  -1.8207750e-01  -1.1683307e+00   3.4898188e-01  -4.8554001e-01  -5.6140564e-01
   1.5316667e+00   8.7702450e-01  -1.0924650e+00  -1.0924650e+00  -2.5794313e-01  -3.3380876e-01   5.0071314e-01
   1.5333333e+00   8.7700004e-01   2.7311626e-01   1.1076382e+00   4.5519376e-02   8.8004127e-01   1.3352350e+00
   1.5350000e+00   8.7701838e-01   7.2831002e-01  -1.9269869e+00   4.5519376e-02   1.8662944e+00   1.7145632e+00
   1.5366667e+00   8.7707876e-01   2.1697569e+00  -1.2441963e+00   4.2484751e-01   1.7145632e+00   1.7904288e+00
   1.5383333e+00   8.7717971e-01   2.0180257e+00   1.1076382e+00   6.5244439e-01  -7.8900252e-01  -9.4073377e-01
   1.5400000e+00   8.7731909e-01   1.0317725e+00   2.9284132e+00   3.4898188e-01  -1.6235244e+00  -1.4717932e+00
   1.5416667e+00   8.7749409e-01   1.1076382e+00   1.0317725e+00   4.5519376e-02  -7.8900252e-01  -2.5794313e-01
   1.5433333e+00   8.7770136e-01   5.0071314e-01  -7.8900252e-01  -4.8554001e-01  -1.8207750e-01  -4.8554001e-01
   1.5450000e+00   8.7959187e-01  -3.0346251e-02   2.1697569e+00   3.4898188e-01   1.4111007e+00   4.5519376e-02
   1.5466667e+00   8.7956528e-01   5.0071314e-01   5.0071314e-01  -2.5794313e-01  -3.0346251e-02   1.2138500e-01
   1.5483333e+00   8.7952352e-01  -1.7752557e+00  -1.0621188e-01  -5.6140564e-01  -6.3727127e-01  -2.5794313e-01
   1.5500000e+00   8.7946978e-01   1.1076382e+00   4.5519376e-02  -3.0346251e-02  -6.3727127e-01  -1.1683307e+00
   1.5516667e+00   8.7940756e-01   2.7311626e-01  -1.3200619e+00   2.7311626e-01  -4.8554001e-01  -1.8207750e-01
   1.5533333e+00   8.7934060e-01  -1.6235244e+00  -4.0967438e-01   4.5519376e-02  -5.6140564e-01  -3.3380876e-01
   1.5550000e+00   8.7927273e-01  -3.0649713e+00  -5.0374776e+00  -5.6140564e-01   3.4898188e-01   8.0417564e-01
   1.5566667e+00   8.7920779e-01  -2.2304494e+00  -4.0967438e-01   5.7657876e-01   6.5244439e-01   1.4111007e+00
   1.5583333e+00   8.7914941e-01  -1.0924650e+00  -2.5794313e-01   2.7311626e-01   1.0317725e+00   9.5590690e-01
   1.5600000e+00   8.7910094e-01   1.9421600e+00   7.2831002e-01   4.5519376e-02   8.0417564e-01  -4.8554001e-01
