# Supplementary material for: Detecting Nasal Vowels in Speech Interfaces Based on Surface Electromyography
Source: PLoS One. 2015 Jun 12;10(6):e0127040. doi: 10.1371/journal.pone.0127040 (PMC4466523; doi:10.1371/journal.pone.0127040)
Supplement: S1 Data — (ZIP) [file pone.0127040.s001.zip › PLosOneData/aligned/CM/CM-vnp-un-r3-ALIGNED.txt]

   0.0000000e+00   6.9406691e-01   7.2831002e-01   1.1835038e+00   1.9725063e-01   4.5519376e-02   1.9725063e-01
   1.6666667e-03   6.9346190e-01  -4.0967438e-01   1.1076382e+00  -1.0165994e+00  -9.4073377e-01  -4.0967438e-01
   3.3333333e-03   6.9319636e-01  -1.0621188e-01   4.2484751e-01  -2.5794313e-01   9.5590690e-01   1.0317725e+00
   5.0000000e-03   6.9324245e-01   1.9725063e-01   1.9725063e-01   5.7657876e-01   2.5490851e+00   2.0180257e+00
   6.6666667e-03   6.9704004e-01   1.2138500e-01   5.0071314e-01   8.0417564e-01   1.7904288e+00   1.3352350e+00
   8.3333333e-03   6.9827691e-01  -1.0621188e-01   5.0071314e-01   1.2138500e-01  -1.8207750e-01  -1.8207750e-01
   1.0000000e-02   6.9959347e-01  -1.0621188e-01  -1.8207750e-01   4.5519376e-02  -2.1545838e+00  -2.0028525e+00
   1.1666667e-02   7.0095715e-01  -3.3380876e-01  -5.6140564e-01  -6.3727127e-01  -2.3063151e+00  -7.1313689e-01
   1.3333333e-02   7.0233693e-01   3.4898188e-01   8.0417564e-01  -5.6140564e-01  -7.1313689e-01   5.0071314e-01
   1.5000000e-02   7.0370377e-01   3.4898188e-01   1.1076382e+00  -1.8207750e-01   1.9725063e-01  -1.8207750e-01
   1.6666667e-02   7.0619541e-01   1.2138500e-01  -1.7752557e+00  -5.6140564e-01   4.2484751e-01  -4.8554001e-01
   1.8333333e-02   7.0721729e-01  -1.0621188e-01  -2.5794313e-01  -1.8207750e-01  -3.0346251e-02   1.4111007e+00
   2.0000000e-02   7.0815955e-01   5.0071314e-01   2.0938913e+00   1.2138500e-01  -2.5794313e-01   3.4898188e-01
   2.1666667e-02   7.0900929e-01   2.7311626e-01  -7.1313689e-01   5.0071314e-01  -2.5794313e-01  -1.4717932e+00
   2.3333333e-02   7.0975648e-01  -5.6140564e-01  -1.9269869e+00   4.2484751e-01  -4.0967438e-01  -6.3727127e-01
   2.5000000e-02   7.1039426e-01  -1.6235244e+00  -4.0512245e+00   5.0071314e-01   2.0180257e+00  -4.8554001e-01
   2.6666667e-02   7.1091895e-01  -3.3380876e-01  -8.6486815e-01   7.2831002e-01   3.6870695e+00   5.7657876e-01
   2.8333333e-02   7.1133022e-01   2.7311626e-01   1.9421600e+00   5.7657876e-01   1.1835038e+00   8.0417564e-01
   3.0000000e-02   7.1163114e-01   5.0071314e-01   2.2456226e+00   4.5519376e-02  -3.4442995e+00  -3.0346251e-02
   3.1666667e-02   7.1182812e-01  -1.8207750e-01   2.4732194e+00  -3.0346251e-02  -2.4580463e+00  -7.8900252e-01
   3.3333333e-02   7.1193086e-01   1.1076382e+00   1.4111007e+00  -9.4073377e-01  -1.3200619e+00  -6.3727127e-01
   3.5000000e-02   7.1195238e-01  -7.1313689e-01  -2.7615088e+00  -9.4073377e-01  -8.6486815e-01   2.7311626e-01
   3.6666667e-02   7.1190868e-01   1.9725063e-01  -9.4073377e-01   6.5244439e-01   1.7904288e+00   8.0417564e-01
   3.8333333e-02   7.1181873e-01   9.5590690e-01   1.8662944e+00   7.2831002e-01   1.4869663e+00  -4.8554001e-01
   4.0000000e-02   7.1170412e-01   7.2831002e-01   1.1835038e+00  -2.5794313e-01   8.8004127e-01   2.7311626e-01
   4.1666667e-02   7.1158885e-01  -2.5794313e-01   1.2138500e-01  -1.8207750e-01   6.5244439e-01   1.0317725e+00
   4.3333333e-02   7.1149896e-01   1.9725063e-01  -6.3727127e-01  -9.4073377e-01  -1.8207750e-01   9.5590690e-01
   4.5000000e-02   7.1146220e-01  -1.6235244e+00  -1.4717932e+00  -3.0346251e-02  -7.8900252e-01  -6.3727127e-01
   4.6666667e-02   7.1150770e-01  -1.0621188e-01  -6.3727127e-01   4.5519376e-02  -1.3200619e+00  -1.6235244e+00
   4.8333333e-02   7.1166548e-01   1.1835038e+00   5.7657876e-01   5.7657876e-01   1.3352350e+00   4.5519376e-02
   5.0000000e-02   7.1196609e-01   2.7311626e-01  -3.3380876e-01   9.5590690e-01   1.9421600e+00   5.7657876e-01
   5.1666667e-02   7.1241661e-01   1.1835038e+00  -1.6993900e+00   5.7657876e-01   1.2593694e+00   7.2831002e-01
   5.3333333e-02   7.1294198e-01  -4.0967438e-01  -7.8900252e-01   1.2138500e-01   4.5519376e-02   1.9725063e-01
   5.5000000e-02   7.1372352e-01  -7.8900252e-01   1.2138500e-01  -2.5794313e-01  -6.3727127e-01  -4.0967438e-01
   5.6666667e-02   7.1479055e-01  -4.0967438e-01  -1.7752557e+00  -1.8207750e-01  -6.3727127e-01   9.5590690e-01
   5.8333333e-02   7.1616993e-01   7.2831002e-01   1.1835038e+00   2.7311626e-01  -2.5794313e-01   4.2484751e-01
   6.0000000e-02   7.1788563e-01  -7.8900252e-01   4.5519376e-02   2.7311626e-01  -5.6140564e-01  -9.4073377e-01
   6.1666667e-02   7.1995849e-01   5.7657876e-01   1.4869663e+00   5.0071314e-01  -1.0165994e+00  -3.3380876e-01
   6.3333333e-02   7.2240598e-01   5.7657876e-01   3.4898188e-01   9.5590690e-01  -1.6235244e+00  -1.8207750e-01
   6.5000000e-02   7.2524193e-01  -1.3200619e+00  -4.0967438e-01  -2.5794313e-01  -3.3380876e-01  -4.0967438e-01
   6.6666667e-02   7.2847640e-01  -8.6486815e-01   2.7311626e-01   1.2138500e-01   5.7657876e-01   5.0071314e-01
   6.8333333e-02   7.3211559e-01   2.7311626e-01   1.3352350e+00  -2.5794313e-01   8.0417564e-01   3.4898188e-01
   7.0000000e-02   7.3616174e-01   1.3352350e+00   1.8662944e+00  -4.8554001e-01   1.0317725e+00  -5.6140564e-01
   7.1666667e-02   7.4061317e-01   1.6386975e+00   6.5244439e-01   2.7311626e-01   1.7145632e+00  -3.0346251e-02
   7.3333333e-02   7.4546423e-01   1.9725063e-01  -1.8207750e-01  -5.6140564e-01  -5.6140564e-01   1.5628319e+00
   7.5000000e-02   7.5070547e-01   4.2484751e-01  -7.1313689e-01  -1.8207750e-01  -2.6856432e+00   1.2138500e-01
   7.6666667e-02   7.5632368e-01   1.9725063e-01  -2.1545838e+00   8.0417564e-01  -5.6140564e-01  -1.3200619e+00
   7.8333333e-02   7.6230210e-01  -1.1683307e+00  -1.6993900e+00   7.2831002e-01   4.2484751e-01  -9.4073377e-01
   8.0000000e-02   7.6862058e-01   6.5244439e-01   8.0417564e-01  -1.0621188e-01   1.8662944e+00  -1.8207750e-01
   8.1666667e-02   7.7525583e-01   3.4898188e-01   1.0317725e+00  -7.8900252e-01   1.6386975e+00   7.2831002e-01
   8.3333333e-02   7.8218166e-01  -5.6140564e-01  -3.0346251e-02  -3.0346251e-02   4.2484751e-01   8.0417564e-01
   8.5000000e-02   7.8936924e-01  -1.9269869e+00  -7.8900252e-01   9.5590690e-01  -1.1683307e+00   1.4111007e+00
   8.6666667e-02   7.9678743e-01  -7.8900252e-01  -1.7752557e+00  -1.0621188e-01  -3.0346251e-02   3.4898188e-01
   8.8333333e-02   8.0429031e-01   8.0417564e-01   9.5590690e-01   4.5519376e-02   1.7904288e+00  -1.0924650e+00
   9.0000000e-02   8.1193008e-01   1.4111007e+00   1.6386975e+00   7.2831002e-01   1.6386975e+00  -4.8554001e-01
   9.1666667e-02   8.1972023e-01   9.5590690e-01   3.4898188e-01   5.7657876e-01  -9.4073377e-01  -5.6140564e-01
   9.3333333e-02   8.2762429e-01  -7.1313689e-01  -3.3380876e-01   8.0417564e-01  -2.3821807e+00  -1.5476588e+00
   9.5000000e-02   8.3560438e-01  -7.1313689e-01  -6.3727127e-01  -3.3380876e-01  -1.6235244e+00  -1.1683307e+00
   9.6666667e-02   8.4362155e-01   1.2138500e-01   4.5519376e-02  -7.1313689e-01  -1.0924650e+00   5.7657876e-01
   9.8333333e-02   8.5163634e-01   3.4898188e-01  -3.3380876e-01  -9.4073377e-01   1.3352350e+00   2.0180257e+00
   1.0000000e-01   8.5960910e-01   2.7311626e-01  -2.2304494e+00  -1.3200619e+00   2.9284132e+00   1.3352350e+00
   1.0166667e-01   8.6750051e-01  -1.9269869e+00  -1.7752557e+00  -1.3959275e+00   3.4898188e-01   1.3352350e+00
   1.0333333e-01   8.7527197e-01  -2.2304494e+00   8.8004127e-01  -5.6140564e-01  -4.2029557e+00   1.0317725e+00
   1.0500000e-01   8.8288602e-01  -6.3727127e-01   1.1835038e+00  -3.0346251e-02  -4.5064182e+00  -1.0924650e+00
   1.0666667e-01   8.9030674e-01   1.8662944e+00   8.0417564e-01  -2.5794313e-01   7.2831002e-01  -2.5794313e-01
   1.0833333e-01   8.9750019e-01   4.2484751e-01  -3.3380876e-01   8.8004127e-01   1.3352350e+00  -1.3200619e+00
   1.1000000e-01   9.0443464e-01   3.4898188e-01   7.2831002e-01   1.4111007e+00   1.6386975e+00  -1.2441963e+00
   1.1166667e-01   9.1108101e-01   2.7311626e-01   8.8004127e-01   1.6386975e+00   1.2138500e-01  -1.0621188e-01
   1.1333333e-01   9.1741306e-01   5.7657876e-01   8.0417564e-01   6.5244439e-01  -3.0346251e-02   5.0071314e-01
   1.1500000e-01   9.2340766e-01  -1.0621188e-01   9.5590690e-01   1.2138500e-01  -1.2441963e+00  -5.6140564e-01
   1.1666667e-01   9.2904501e-01   1.9725063e-01   2.1697569e+00   9.5590690e-01   1.5628319e+00  -9.4073377e-01
   1.1833333e-01   9.3430876e-01   2.1697569e+00  -2.5794313e-01   5.7657876e-01   1.8662944e+00  -1.3959275e+00
   1.2000000e-01   9.3918612e-01   1.1835038e+00  -1.0924650e+00  -7.8900252e-01  -1.8207750e-01  -1.8207750e-01
   1.2166667e-01   9.4366796e-01  -1.8207750e-01  -3.0346251e-02  -1.8207750e-01   5.7657876e-01   1.4111007e+00
   1.2333333e-01   9.4770234e-01  -1.8511213e+00  -8.6486815e-01  -2.5794313e-01   1.7145632e+00   1.4111007e+00
   1.2500000e-01   9.5123191e-01  -1.0924650e+00  -4.0967438e-01  -1.5476588e+00  -4.8554001e-01   5.7657876e-01
   1.2666667e-01   9.5438364e-01  -7.8900252e-01   4.2484751e-01  -1.9269869e+00  -2.0028525e+00   1.2593694e+00
   1.2833333e-01   9.5716373e-01   9.5590690e-01  -1.0621188e-01  -3.3380876e-01  -1.6235244e+00   1.5628319e+00
   1.3000000e-01   9.5958082e-01   1.0317725e+00  -3.0346251e-02  -1.0621188e-01  -1.0165994e+00  -2.5794313e-01
   1.3166667e-01   9.6164595e-01  -8.6486815e-01  -4.0967438e-01  -3.0346251e-02   1.2138500e-01  -4.8554001e-01
   1.3333333e-01   9.6337240e-01   1.2138500e-01   9.5590690e-01   8.8004127e-01   2.4732194e+00  -4.8554001e-01
   1.3500000e-01   9.6477556e-01   1.4111007e+00   2.7311626e-01   8.0417564e-01   2.0938913e+00  -2.5794313e-01
   1.3666667e-01   9.6587272e-01   2.0938913e+00  -4.0967438e-01   7.2831002e-01   2.2456226e+00   4.2484751e-01
   1.3833333e-01   9.6668295e-01   3.4898188e-01  -1.5476588e+00  -4.0967438e-01  -1.3200619e+00  -1.0924650e+00
   1.4000000e-01   9.6722689e-01  -2.0028525e+00  -7.1313689e-01   3.4898188e-01  -2.3821807e+00  -2.5794313e-01
   1.4166667e-01   9.6752657e-01  -1.1683307e+00  -1.7752557e+00  -1.8207750e-01  -1.4717932e+00   8.8004127e-01
   1.4333333e-01   9.6760517e-01  -3.0346251e-02  -2.7615088e+00  -1.2441963e+00  -3.3380876e-01   1.4111007e+00
   1.4500000e-01   9.6748685e-01  -7.1313689e-01  -1.3959275e+00  -4.0967438e-01  -1.5476588e+00  -5.6140564e-01
   1.4666667e-01   9.6719646e-01   1.1076382e+00   2.1697569e+00   7.2831002e-01  -9.4073377e-01  -1.8511213e+00
   1.4833333e-01   9.6675931e-01   1.9725063e-01   3.1560101e+00   8.0417564e-01   2.3973538e+00  -3.3380876e-01
   1.5000000e-01   9.6620098e-01   1.5628319e+00   2.1697569e+00   1.4869663e+00   3.2318757e+00   1.2138500e-01
   1.5166667e-01   9.6554697e-01   1.1076382e+00  -2.5794313e-01   1.2138500e-01  -8.6486815e-01   1.4111007e+00
   1.5333333e-01   9.6482256e-01   6.5244439e-01   5.0071314e-01   3.4898188e-01  -1.8511213e+00  -1.8207750e-01
   1.5500000e-01   9.6405241e-01  -9.4073377e-01  -1.6993900e+00  -1.1683307e+00   8.8004127e-01  -1.3200619e+00
   1.5666667e-01   9.6326043e-01  -8.6486815e-01  -1.3200619e+00  -6.3727127e-01  -1.2441963e+00  -1.5476588e+00
   1.5833333e-01   9.6246945e-01  -1.0924650e+00   8.0417564e-01   7.2831002e-01  -1.1683307e+00   1.4111007e+00
   1.6000000e-01   9.6156700e-01  -1.6993900e+00  -3.0346251e-02   2.7311626e-01  -3.3380876e-01  -9.4073377e-01
   1.6166667e-01   9.6070586e-01  -1.6235244e+00  -1.0621188e-01  -3.0346251e-02   2.4732194e+00   1.2138500e-01
   1.6333333e-01   9.5992950e-01  -1.9269869e+00  -4.0967438e-01  -9.4073377e-01  -2.3821807e+00   7.2831002e-01
   1.6500000e-01   9.5925474e-01   1.9725063e-01  -3.0346251e-02  -1.8207750e-01  -4.2788214e+00  -1.3959275e+00
   1.6666667e-01   9.5869546e-01   1.2593694e+00   4.2484751e-01   1.0317725e+00  -2.0028525e+00  -1.7752557e+00
   1.6833333e-01   9.5826253e-01   8.0417564e-01   8.0417564e-01   1.2593694e+00   2.7311626e-01  -1.0924650e+00
   1.7000000e-01   9.5796376e-01   1.1835038e+00  -3.0346251e-02   5.0071314e-01   2.6249507e+00   1.2138500e-01
   1.7166667e-01   9.5780393e-01   1.0317725e+00  -1.0924650e+00   4.5519376e-02   2.0180257e+00  -1.0621188e-01
   1.7333333e-01   9.5778478e-01   5.7657876e-01  -1.1683307e+00  -1.0621188e-01   2.6249507e+00   3.4898188e-01
   1.7500000e-01   9.5790515e-01   1.5628319e+00  -1.0621188e-01  -1.0621188e-01   1.4869663e+00   3.4898188e-01
   1.7666667e-01   9.5816111e-01   2.7311626e-01   1.2593694e+00  -2.5794313e-01   5.0071314e-01   8.0417564e-01
   1.7833333e-01   9.5854606e-01   1.1076382e+00   2.1697569e+00  -7.8900252e-01  -1.0924650e+00   1.0317725e+00
   1.8000000e-01   9.5905099e-01  -6.3727127e-01   7.2831002e-01  -8.6486815e-01  -1.2441963e+00   2.0938913e+00
   1.8166667e-01   9.5966470e-01  -3.3380876e-01  -5.6140564e-01  -4.8554001e-01  -1.0924650e+00   9.5590690e-01
   1.8333333e-01   9.6037403e-01   8.0417564e-01  -1.1683307e+00  -1.0621188e-01   8.0417564e-01  -4.0967438e-01
   1.8500000e-01   9.6116416e-01   3.4898188e-01  -2.2304494e+00  -3.3380876e-01   1.2138500e-01  -9.4073377e-01
   1.8666667e-01   9.6201893e-01   1.9725063e-01  -8.6486815e-01   4.5519376e-02  -2.5794313e-01   1.2138500e-01
   1.8833333e-01   9.6292114e-01  -7.1313689e-01   2.7311626e-01   1.2138500e-01   9.5590690e-01   5.7657876e-01
   1.9000000e-01   9.6385285e-01  -1.5476588e+00   1.1835038e+00  -2.5794313e-01   7.2831002e-01   1.9725063e-01
   1.9166667e-01   9.6479577e-01   3.4898188e-01   4.5519376e-02   7.2831002e-01   9.5590690e-01  -3.0346251e-02
   1.9333333e-01   9.6573161e-01  -4.0967438e-01  -4.8554001e-01   2.7311626e-01   6.5244439e-01   4.5519376e-02
   1.9500000e-01   9.6657331e-01  -1.3200619e+00   7.2831002e-01  -4.0967438e-01  -1.7752557e+00   6.5244439e-01
   1.9666667e-01   9.6729642e-01  -1.2441963e+00  -2.6856432e+00  -3.3380876e-01  -4.1270901e+00  -1.8511213e+00
   1.9833333e-01   9.6798418e-01  -7.8900252e-01  -2.5794313e-01   3.4898188e-01  -1.6235244e+00  -8.6486815e-01
   2.0000000e-01   9.6862239e-01   7.2831002e-01   2.7008163e+00   1.1835038e+00   4.2484751e-01  -2.5794313e-01
   2.0166667e-01   9.6919752e-01   1.4111007e+00   3.7629351e+00   4.5519376e-02   2.0180257e+00  -7.8900252e-01
   2.0333333e-01   9.6969715e-01   1.7145632e+00   1.4869663e+00   3.4898188e-01   1.6386975e+00  -7.1313689e-01
   2.0500000e-01   9.7011020e-01   5.7657876e-01   4.2484751e-01   3.4898188e-01   7.2831002e-01  -3.0346251e-02
   2.0666667e-01   9.7042729e-01   5.7657876e-01   8.8004127e-01   1.2138500e-01   3.4898188e-01   1.6386975e+00
   2.0833333e-01   9.7064090e-01   3.4898188e-01  -2.5794313e-01  -1.3200619e+00  -7.8900252e-01   2.5490851e+00
   2.1000000e-01   9.7074567e-01  -1.8511213e+00  -1.6993900e+00  -1.3200619e+00  -1.0924650e+00   1.7904288e+00
   2.1166667e-01   9.7073858e-01  -1.6235244e+00  -1.1683307e+00   5.7657876e-01  -4.8554001e-01  -3.0346251e-02
   2.1333333e-01   9.7061905e-01   4.5519376e-02  -5.6140564e-01   1.7904288e+00   1.6386975e+00  -8.6486815e-01
   2.1500000e-01   9.7038903e-01   1.7904288e+00  -8.6486815e-01   1.3352350e+00   4.6733226e+00  -1.0924650e+00
   2.1666667e-01   9.7005302e-01   4.2484751e-01  -1.8511213e+00   7.2831002e-01   3.0042788e+00  -2.5794313e-01
   2.1833333e-01   9.6961803e-01   4.5519376e-02   8.8004127e-01  -4.0967438e-01  -4.2788214e+00  -1.4717932e+00
   2.2000000e-01   9.6909350e-01  -2.6097776e+00   4.2484751e-01  -1.0924650e+00  -6.7823870e+00  -7.8900252e-01
   2.2166667e-01   9.6849109e-01  -9.4073377e-01   2.7311626e-01  -2.5794313e-01  -2.0028525e+00  -2.5794313e-01
   2.2333333e-01   9.6782445e-01   7.2831002e-01   1.2138500e-01  -4.8554001e-01   3.4898188e-01   1.2138500e-01
   2.2500000e-01   9.6710895e-01  -2.5794313e-01  -7.1313689e-01  -1.8207750e-01  -2.5794313e-01   1.9725063e-01
   2.2666667e-01   9.6636130e-01  -1.0924650e+00  -1.0621188e-01  -1.8207750e-01   1.2138500e-01  -1.8207750e-01
   2.2833333e-01   9.6559911e-01  -1.8207750e-01  -1.1683307e+00   4.2484751e-01   9.5590690e-01  -3.0346251e-02
   2.3000000e-01   9.6484049e-01   9.5590690e-01  -1.0621188e-01   4.2484751e-01   5.7657876e-01   4.5519376e-02
   2.3166667e-01   9.6394940e-01   8.8004127e-01  -1.0165994e+00   4.2484751e-01  -6.3727127e-01  -1.8511213e+00
   2.3333333e-01   9.6312019e-01  -1.9269869e+00   1.2593694e+00   1.2138500e-01   1.9725063e-01  -1.1683307e+00
   2.3500000e-01   9.6237045e-01  -2.5794313e-01   2.0938913e+00  -1.0621188e-01   6.5244439e-01   1.4111007e+00
   2.3666667e-01   9.6171520e-01   9.5590690e-01   1.8662944e+00  -8.6486815e-01   1.9725063e-01   2.4732194e+00
   2.3833333e-01   9.6116637e-01  -1.0165994e+00   4.5519376e-02  -1.8207750e-01   1.2593694e+00   1.1076382e+00
   2.4000000e-01   9.6073230e-01  -1.2441963e+00  -2.5339119e+00  -3.0346251e-02   1.2593694e+00   1.0317725e+00
   2.4166667e-01   9.6041728e-01  -3.0346251e-02  -3.0346251e-02   8.0417564e-01   1.5628319e+00   5.7657876e-01
   2.4333333e-01   9.6022114e-01   1.7904288e+00   1.1076382e+00   6.5244439e-01   8.8004127e-01   5.7657876e-01
   2.4500000e-01   9.6013883e-01   1.7145632e+00   2.7311626e-01   1.9725063e-01  -1.6235244e+00   1.9725063e-01
   2.4666667e-01   9.6016020e-01  -1.0621188e-01   8.0417564e-01  -7.8900252e-01  -5.6140564e-01  -4.8554001e-01
   2.4833333e-01   9.6026966e-01   5.0071314e-01   1.7145632e+00   6.5244439e-01   1.2593694e+00  -1.0165994e+00
   2.5000000e-01   9.6044607e-01  -4.0967438e-01  -4.0967438e-01   9.5590690e-01   4.2484751e-01  -2.8373744e+00
   2.5166667e-01   9.6066264e-01   2.7311626e-01  -1.1683307e+00   4.5519376e-02  -7.8900252e-01  -6.3727127e-01
   2.5333333e-01   9.6088693e-01  -1.0924650e+00  -2.3821807e+00   2.7311626e-01  -1.8511213e+00   8.0417564e-01
   2.5500000e-01   9.6108091e-01  -6.3727127e-01  -4.0967438e-01   2.7311626e-01  -9.4073377e-01  -4.0967438e-01
   2.5666667e-01   9.6120116e-01   1.2138500e-01   1.5628319e+00   1.9725063e-01   4.2484751e-01  -3.0346251e-02
   2.5833333e-01   9.6119914e-01   1.2138500e-01  -5.6140564e-01   1.2138500e-01   5.0071314e-01  -2.2304494e+00
   2.6000000e-01   9.6102151e-01   3.4898188e-01  -7.1313689e-01  -4.0967438e-01   5.0071314e-01  -4.0967438e-01
   2.6166667e-01   9.6061061e-01   4.5519376e-02   4.2484751e-01  -1.8207750e-01   3.4898188e-01   1.7145632e+00
   2.6333333e-01   9.5990503e-01   3.4898188e-01   1.2138500e-01  -1.0621188e-01   1.4111007e+00   2.0180257e+00
   2.6500000e-01   9.5884014e-01  -6.3727127e-01  -1.4717932e+00  -7.8900252e-01   4.2484751e-01   2.3973538e+00
   2.6666667e-01   9.5725941e-01   6.5244439e-01  -1.7752557e+00  -5.6140564e-01  -4.0967438e-01   1.1835038e+00
   2.6833333e-01   9.5513372e-01  -5.6140564e-01   1.0317725e+00   4.2484751e-01  -1.1683307e+00  -2.4580463e+00
   2.7000000e-01   9.5246648e-01  -4.0967438e-01   1.1076382e+00   3.4898188e-01  -5.6140564e-01  -2.3821807e+00
   2.7166667e-01   9.4918886e-01  -3.0346251e-02   1.1835038e+00  -1.0621188e-01   6.5244439e-01   8.8004127e-01
   2.7333333e-01   9.4523209e-01   5.0071314e-01   1.2138500e-01  -5.6140564e-01   1.5628319e+00  -9.4073377e-01
   2.7500000e-01   9.4052861e-01  -4.0967438e-01  -2.5794313e-01  -9.4073377e-01  -1.2441963e+00   2.0180257e+00
   2.7666667e-01   9.3501307e-01   1.2138500e-01   1.3352350e+00   1.9725063e-01  -4.0967438e-01   2.7766819e+00
   2.7833333e-01   9.2862338e-01   5.7657876e-01   1.1076382e+00   5.0071314e-01  -6.3727127e-01   6.5244439e-01
   2.8000000e-01   9.2130179e-01   4.2484751e-01  -2.5794313e-01   5.0071314e-01   2.7311626e-01  -5.6140564e-01
   2.8166667e-01   9.1299591e-01  -4.0967438e-01  -1.0924650e+00   5.0071314e-01   7.2831002e-01  -2.7615088e+00
   2.8333333e-01   9.0365973e-01  -1.0924650e+00  -5.6140564e-01   1.2138500e-01   1.9725063e-01  -2.4580463e+00
   2.8500000e-01   8.9325455e-01  -1.3200619e+00  -4.8554001e-01   4.2484751e-01  -2.3063151e+00  -6.3727127e-01
   2.8666667e-01   8.8174984e-01  -3.0346251e-02  -1.0621188e-01   1.9725063e-01  -4.8554001e-01  -3.0346251e-02
   2.8833333e-01   8.6912403e-01  -4.0967438e-01   9.5590690e-01  -1.8207750e-01  -3.0346251e-02  -1.6235244e+00
   2.9000000e-01   8.5536515e-01   1.9725063e-01   9.5590690e-01   4.5519376e-02  -1.8207750e-01   1.4111007e+00
   2.9166667e-01   8.4047140e-01   1.2138500e-01  -1.4717932e+00   4.5519376e-02   2.1697569e+00  -1.8207750e-01
   2.9333333e-01   8.2445152e-01  -7.1313689e-01  -5.6140564e-01   2.7311626e-01   2.5490851e+00   2.4732194e+00
   2.9500000e-01   8.0732515e-01  -1.3200619e+00   8.8004127e-01  -4.8554001e-01  -1.5476588e+00   7.2831002e-01
   2.9666667e-01   7.8912281e-01   7.2831002e-01  -1.8207750e-01  -4.8554001e-01  -1.0924650e+00  -1.0621188e-01
   2.9833333e-01   7.6988598e-01   8.0417564e-01  -2.9891057e+00  -1.0621188e-01  -1.6235244e+00  -5.0374776e+00
   3.0000000e-01   7.4966687e-01   4.5519376e-02   5.0071314e-01   4.5519376e-02   8.0417564e-01  -1.0621188e-01
   3.0166667e-01   7.2850740e-01   5.0071314e-01   3.8388007e+00   3.4898188e-01  -3.0346251e-02   3.1560101e+00
   3.0333333e-01   7.0638771e-01   7.2831002e-01   1.4869663e+00   6.5244439e-01   4.5519376e-02   1.6386975e+00
   3.0500000e-01   6.8352277e-01   6.5244439e-01  -1.0621188e-01  -1.0621188e-01  -1.3200619e+00   8.8004127e-01
   3.0666667e-01   6.6000362e-01  -3.3380876e-01  -2.6097776e+00  -1.3200619e+00  -7.8900252e-01  -6.4030589e+00
   3.0833333e-01   6.3592807e-01   1.1835038e+00   7.2831002e-01  -8.6486815e-01   1.6386975e+00  -4.8554001e-01
   3.1000000e-01   6.1139972e-01   1.8662944e+00   5.0071314e-01  -3.3380876e-01   3.3836070e+00   6.0389039e+00
   3.1166667e-01   5.8652683e-01   1.8662944e+00  -1.8207750e-01  -4.0967438e-01  -2.8373744e+00   1.3352350e+00
   3.1333333e-01   5.6142120e-01   2.8525476e+00   8.8004127e-01   5.7657876e-01  -2.4580463e+00  -2.5794313e-01
   3.1500000e-01   5.3619697e-01   3.1560101e+00   2.7766819e+00   5.0071314e-01   1.4869663e+00   1.5628319e+00
   3.1666667e-01   5.1096933e-01   6.5244439e-01   1.9725063e-01  -4.8554001e-01   2.2456226e+00  -2.6097776e+00
   3.1833333e-01   4.8585332e-01  -3.3380876e-01  -4.8554001e-01   4.2484751e-01  -3.3380876e-01  -2.5339119e+00
   3.2000000e-01   4.6096248e-01  -1.0165994e+00  -1.1683307e+00   1.2138500e-01  -1.4717932e+00   1.8662944e+00
   3.2166667e-01   4.3640763e-01  -8.6486815e-01  -1.6993900e+00   1.2138500e-01  -2.6097776e+00  -1.0621188e-01
   3.2333333e-01   4.1229562e-01  -7.8900252e-01  -7.1313689e-01   4.5519376e-02  -8.6486815e-01  -1.0165994e+00
   3.2500000e-01   3.8872813e-01  -1.3200619e+00  -2.5794313e-01   1.2138500e-01   3.4898188e-01  -3.6718963e+00
   3.2666667e-01   3.6580060e-01  -8.6486815e-01  -5.6140564e-01   6.5244439e-01   1.6386975e+00   3.4898188e-01
   3.2833333e-01   3.4360113e-01  -2.0787182e+00  -1.2441963e+00   8.8004127e-01   5.0071314e-01  -9.4073377e-01
   3.3000000e-01   3.2220963e-01  -2.0028525e+00  -7.1313689e-01   5.7657876e-01  -3.0346251e-02   1.2593694e+00
   3.3166667e-01   3.0169689e-01  -1.0924650e+00   4.2484751e-01   3.4898188e-01   1.5628319e+00   3.7629351e+00
   3.3333333e-01   2.8212394e-01  -9.4073377e-01  -1.2441963e+00  -2.5794313e-01  -1.0621188e-01   3.4898188e-01
   3.3500000e-01   2.6354150e-01  -1.3200619e+00  -1.0165994e+00  -1.0621188e-01  -2.0028525e+00  -1.1683307e+00
   3.3666667e-01   2.4598953e-01   1.2138500e-01  -1.0621188e-01   3.4898188e-01   6.5244439e-01  -2.1545838e+00
   3.3833333e-01   2.2941415e-01   4.5519376e-02   4.2484751e-01  -4.0967438e-01  -2.0787182e+00  -1.3200619e+00
   3.4000000e-01   2.1389704e-01  -1.8207750e-01   1.1076382e+00  -4.0967438e-01  -2.3821807e+00   1.7904288e+00
   3.4166667e-01   1.9948132e-01  -9.4073377e-01   4.5519376e-02  -1.0621188e-01   1.9725063e-01   1.2593694e+00
   3.4333333e-01   1.8616325e-01  -1.2441963e+00  -5.6140564e-01  -2.5794313e-01  -1.0621188e-01   1.1835038e+00
   3.4500000e-01   1.7392790e-01   5.0071314e-01  -3.3380876e-01   1.9725063e-01   1.3352350e+00   7.2831002e-01
   3.4666667e-01   1.6274975e-01  -8.6486815e-01   2.8525476e+00  -1.0621188e-01   1.6386975e+00  -3.0346251e-02
   3.4833333e-01   1.5259330e-01  -7.8900252e-01   4.2484751e-01   6.5244439e-01   1.2593694e+00   1.9725063e-01
   3.5000000e-01   1.4341398e-01  -1.1683307e+00  -7.8900252e-01   4.5519376e-02  -1.0165994e+00  -9.4073377e-01
   3.5166667e-01   1.3515897e-01  -6.3727127e-01  -1.6235244e+00  -1.0621188e-01  -1.2441963e+00  -1.3200619e+00
   3.5333333e-01   1.2776836e-01  -1.0621188e-01  -2.5794313e-01  -1.0621188e-01  -1.6993900e+00  -1.5476588e+00
   3.5500000e-01   1.2117616e-01   9.5590690e-01   1.4111007e+00   3.4898188e-01  -5.6140564e-01  -6.3727127e-01
   3.5666667e-01   1.1531161e-01   1.4111007e+00   1.8662944e+00  -1.8207750e-01   7.2831002e-01   1.2138500e-01
   3.5833333e-01   1.1010028e-01   1.2138500e-01   5.0071314e-01  -4.0967438e-01  -4.0967438e-01  -5.6140564e-01
   3.6000000e-01   1.0546543e-01  -3.0346251e-02  -2.0028525e+00  -3.0346251e-02  -7.1313689e-01  -6.3727127e-01
   3.6166667e-01   1.0132919e-01   1.7145632e+00  -1.8511213e+00   1.9725063e-01   5.0071314e-01  -4.8554001e-01
   3.6333333e-01   9.7613837e-02   2.2456226e+00   1.2138500e-01   3.4898188e-01   6.5244439e-01  -6.3727127e-01
   3.6500000e-01   9.4242962e-02  -3.3380876e-01   2.5490851e+00  -1.0621188e-01   1.9725063e-01   1.1076382e+00
   3.6666667e-01   9.1142617e-02  -5.6140564e-01  -8.6486815e-01  -6.3727127e-01  -3.0346251e-02   1.0317725e+00
   3.6833333e-01   8.8242360e-02   1.3352350e+00  -4.8554001e-01   4.2484751e-01   1.7904288e+00   8.0417564e-01
   3.7000000e-01   8.5476226e-02   6.5244439e-01   2.5490851e+00  -3.0346251e-02   3.0801444e+00   1.2593694e+00
   3.7166667e-01   8.2783574e-02  -1.1683307e+00   1.9421600e+00  -3.0346251e-02   5.0071314e-01   8.0417564e-01
   3.7333333e-01   8.0075921e-02  -1.0924650e+00   1.0317725e+00  -1.8207750e-01  -1.6235244e+00   1.0317725e+00
   3.7500000e-01   7.7264846e-02   1.9725063e-01  -9.4073377e-01  -4.0967438e-01  -2.9891057e+00  -1.8207750e-01
   3.7666667e-01   7.4401055e-02  -1.0621188e-01  -2.5794313e-01  -1.8207750e-01  -4.0967438e-01  -8.6486815e-01
   3.7833333e-01   7.1451996e-02   2.0180257e+00   1.4869663e+00   1.2138500e-01   1.8662944e+00  -6.3727127e-01
   3.8000000e-01   6.8392177e-02   2.7311626e-01   3.4898188e-01  -5.6140564e-01   1.2593694e+00  -1.0165994e+00
   3.8166667e-01   6.5203259e-02  -2.5794313e-01  -3.3380876e-01   7.2831002e-01  -5.6140564e-01  -1.9269869e+00
   3.8333333e-01   6.1874014e-02  -1.0165994e+00  -3.3380876e-01   5.7657876e-01  -1.0924650e+00  -1.4717932e+00
   3.8500000e-01   5.8400172e-02  -1.0165994e+00  -1.5476588e+00   1.2138500e-01  -9.4073377e-01   5.0071314e-01
   3.8666667e-01   5.4784144e-02   1.4111007e+00  -1.8511213e+00   4.2484751e-01  -1.9269869e+00   1.9421600e+00
   3.8833333e-01   5.1034634e-02  -7.8900252e-01  -1.9269869e+00  -3.3380876e-01  -1.9269869e+00   6.5244439e-01
   3.9000000e-01   4.7166156e-02   4.2484751e-01  -3.4442995e+00  -5.6140564e-01  -6.3727127e-01  -7.8900252e-01
   3.9166667e-01   4.3198457e-02  -1.0924650e+00   1.6386975e+00  -7.1313689e-01   8.0417564e-01  -1.9269869e+00
   3.9333333e-01   3.9155866e-02   3.4898188e-01   4.2484751e-01  -1.8207750e-01   7.2831002e-01  -1.5476588e+00
   3.9500000e-01   3.5066574e-02   1.9725063e-01   2.7766819e+00  -1.8207750e-01   3.0801444e+00   2.0180257e+00
   3.9666667e-01   3.0961871e-02   9.5590690e-01   3.7629351e+00   1.2138500e-01   3.3836070e+00   5.8871726e+00
   3.9833333e-01   2.6875338e-02   1.1835038e+00   1.9421600e+00   8.0417564e-01   1.2138500e-01  -3.3380876e-01
   4.0000000e-01   2.2842038e-02  -1.8207750e-01  -1.4717932e+00   5.0071314e-01  -4.9616120e+00  -5.1133432e+00
   4.0166667e-01   1.8897679e-02   4.5519376e-02  -1.2441963e+00   1.9725063e-01  -2.2304494e+00  -2.8373744e+00
   4.0333333e-01   1.5077813e-02  -3.3380876e-01   5.7657876e-01   1.2138500e-01   5.7657876e-01  -1.2441963e+00
   4.0500000e-01   1.1417043e-02   1.9725063e-01  -1.3200619e+00   5.0071314e-01  -1.0621188e-01   5.0071314e-01
   4.0666667e-01   7.9482865e-03   1.4111007e+00  -3.0346251e-02  -1.0621188e-01   2.0938913e+00   5.0071314e-01
   4.0833333e-01   5.9355177e-04   6.5244439e-01   1.0317725e+00   3.4898188e-01   9.4528571e+00   3.3836070e+00
   4.1000000e-01   2.7294449e-04   2.0180257e+00   1.9421600e+00   2.7311626e-01   6.7975602e+00   3.5353382e+00
   4.1166667e-01  -6.8425979e-05  -2.3063151e+00  -3.3380876e-01  -4.8554001e-01  -8.9824902e+00  -3.3380876e-01
   4.1333333e-01  -5.2837475e-04  -1.9269869e+00  -2.5339119e+00  -1.9269869e+00  -1.2320578e+01  -1.4717932e+00
   4.1500000e-01  -9.4915936e-04  -9.4073377e-01  -1.4717932e+00   1.2138500e-01  -2.8373744e+00  -1.4717932e+00
   4.1666667e-01  -1.3236825e-03   9.5590690e-01  -7.8900252e-01   1.5628319e+00   5.0071314e-01  -2.5339119e+00
   4.1833333e-01  -1.6463151e-03   2.7311626e-01  -7.8900252e-01   5.7657876e-01   1.1835038e+00  -1.2441963e+00
   4.2000000e-01  -1.9129423e-03  -1.0621188e-01   9.5590690e-01   9.5590690e-01   4.1422632e+00   5.7657876e-01
   4.2166667e-01  -2.1209730e-03   4.5519376e-02  -1.1683307e+00   1.2138500e-01   2.5490851e+00   4.2484751e-01
   4.2333333e-01  -2.2693106e-03  -4.8554001e-01  -2.1545838e+00  -4.0967438e-01   2.7311626e-01  -4.8554001e-01
   4.2500000e-01  -2.3582922e-03  -1.0165994e+00  -8.6486815e-01  -7.1313689e-01   1.2138500e-01  -1.0621188e-01
   4.2666667e-01  -2.3895966e-03   4.5519376e-02   2.9284132e+00  -7.8900252e-01   7.2831002e-01   3.5353382e+00
   4.2833333e-01  -2.3661260e-03  -4.8554001e-01   2.7766819e+00  -6.3727127e-01   4.2484751e-01   3.5353382e+00
   4.3000000e-01  -2.2918648e-03  -4.0967438e-01   1.1076382e+00   4.2484751e-01  -1.1683307e+00   1.4869663e+00
   4.3166667e-01  -2.1717224e-03   1.2593694e+00   1.3352350e+00   3.4898188e-01  -1.8207750e-01  -2.7615088e+00
   4.3333333e-01  -2.0113615e-03   8.8004127e-01   2.0180257e+00  -6.3727127e-01  -1.8207750e-01  -2.7615088e+00
   4.3500000e-01  -1.8170195e-03  -5.6140564e-01  -5.6140564e-01  -4.8554001e-01  -1.9269869e+00  -1.3200619e+00
   4.3666667e-01  -1.5953261e-03  -4.8554001e-01  -7.1313689e-01  -3.0346251e-02  -2.5794313e-01  -3.0346251e-02
   4.3833333e-01  -1.3531231e-03  -2.6097776e+00  -1.8207750e-01   4.5519376e-02  -1.0165994e+00  -1.0165994e+00
   4.4000000e-01  -1.0972890e-03  -7.8900252e-01   1.6386975e+00   8.8004127e-01   8.8004127e-01  -1.0165994e+00
   4.4166667e-01  -8.3457383e-04   1.7904288e+00   9.5590690e-01   5.7657876e-01   5.2802476e+00   4.5519376e-02
   4.4333333e-01  -5.7144664e-04   2.6249507e+00   3.4898188e-01   2.7311626e-01   5.5837101e+00   1.3352350e+00
   4.4500000e-01  -3.1395952e-04   1.4869663e+00  -2.0787182e+00  -9.4073377e-01  -9.4073377e-01   1.8662944e+00
   4.4666667e-01  -6.7629823e-05   4.2484751e-01  -1.0924650e+00  -1.8511213e+00  -4.7340151e+00   1.7904288e+00
   4.4833333e-01   5.0048873e-05  -4.0967438e-01  -1.0924650e+00   1.2138500e-01  -3.7477620e+00   7.2831002e-01
   4.5000000e-01   1.2179761e-04  -1.4717932e+00  -3.3380876e-01  -1.8207750e-01  -1.6993900e+00  -1.8207750e-01
   4.5166667e-01   1.9377142e-04   1.2138500e-01  -2.5794313e-01  -4.0967438e-01   4.2484751e-01  -1.8207750e-01
   4.5333333e-01   2.6401450e-04  -1.0165994e+00  -4.0967438e-01  -1.8207750e-01   1.2593694e+00  -1.2441963e+00
   4.5500000e-01   3.3058491e-04  -4.0967438e-01   6.5244439e-01   6.5244439e-01   2.9284132e+00  -4.0967438e-01
   4.5666667e-01   3.9161185e-04   7.2831002e-01   2.0938913e+00   9.5590690e-01   1.4111007e+00   1.4111007e+00
   4.5833333e-01   4.4535047e-04  -5.6140564e-01  -3.3380876e-01   3.4898188e-01  -2.6097776e+00   3.4898188e-01
   4.6000000e-01   4.9023276e-04  -4.0967438e-01  -1.8511213e+00  -2.5794313e-01  -1.7752557e+00  -1.3200619e+00
   4.6166667e-01   5.2491300e-04  -1.1683307e+00  -1.2441963e+00  -3.0346251e-02  -3.3380876e-01  -1.3200619e+00
   4.6333333e-01   5.4830662e-04  -1.0621188e-01  -1.8207750e-01   4.5519376e-02  -3.0346251e-02  -2.5794313e-01
   4.6500000e-01   5.5962133e-04   1.2138500e-01  -1.4717932e+00  -3.3380876e-01   5.7657876e-01  -2.5794313e-01
   4.6666667e-01   5.5837974e-04   3.4898188e-01  -1.2441963e+00   8.8004127e-01   3.4898188e-01   4.5519376e-02
   4.6833333e-01   5.4443305e-04   1.1835038e+00   2.7766819e+00   5.7657876e-01  -1.0621188e-01   1.9725063e-01
   4.7000000e-01   5.1796522e-04   4.2484751e-01   2.7008163e+00  -6.3727127e-01  -1.0621188e-01   4.5519376e-02
   4.7166667e-01   4.7948805e-04  -7.8900252e-01   1.1835038e+00  -2.5794313e-01   5.7657876e-01   4.2484751e-01
   4.7333333e-01   4.2982700e-04   5.0071314e-01   1.1835038e+00  -1.0924650e+00   1.2593694e+00   1.2593694e+00
   4.7500000e-01   3.7009855e-04   8.8004127e-01   4.2484751e-01  -6.3727127e-01  -1.0621188e-01   1.1835038e+00
   4.7666667e-01   3.0167966e-04   1.0317725e+00  -5.6140564e-01  -1.8207750e-01  -7.8900252e-01   1.0317725e+00
   4.7833333e-01   2.2617041e-04  -1.0621188e-01  -1.7752557e+00   1.2138500e-01  -1.6235244e+00   4.5519376e-02
   4.8000000e-01   1.4535080e-04   5.0071314e-01  -1.9269869e+00   1.0317725e+00   4.2484751e-01  -8.6486815e-01
   4.8166667e-01   6.1133142e-05   5.7657876e-01   1.1835038e+00   6.5244439e-01   1.1835038e+00  -5.6140564e-01
   4.8333333e-01  -7.0539475e-05  -7.8900252e-01  -4.0967438e-01  -3.3380876e-01   1.9725063e-01  -1.4717932e+00
   4.8500000e-01  -3.0266651e-04  -8.6486815e-01  -1.8207750e-01  -1.8207750e-01   8.0417564e-01  -8.6486815e-01
   4.8666667e-01  -5.0901548e-04  -1.8207750e-01   3.4898188e-01  -1.0621188e-01   1.8662944e+00   1.8662944e+00
   4.8833333e-01  -6.8665025e-04   1.2593694e+00   2.7311626e-01   3.4898188e-01   1.7904288e+00   1.3352350e+00
   4.9000000e-01  -8.3356690e-04   5.0071314e-01  -1.0621188e-01   1.9725063e-01  -1.8207750e-01  -1.8207750e-01
   4.9166667e-01  -9.4868007e-04  -5.6140564e-01   8.8004127e-01  -3.0346251e-02  -3.0346251e-02  -4.0967438e-01
   4.9333333e-01  -1.0317863e-03  -1.2441963e+00   6.5244439e-01  -8.6486815e-01  -7.8900252e-01  -8.6486815e-01
   4.9500000e-01  -1.0835067e-03  -3.3380876e-01  -1.2441963e+00  -7.8900252e-01  -2.0787182e+00  -1.0165994e+00
   4.9666667e-01  -1.1052125e-03   8.8004127e-01  -1.7752557e+00  -3.3380876e-01  -1.1683307e+00  -4.8554001e-01
   4.9833333e-01  -1.0989347e-03  -2.5794313e-01  -1.2441963e+00  -2.5794313e-01   1.9725063e-01   2.7311626e-01
   5.0000000e-01  -1.0672634e-03   7.2831002e-01  -2.5794313e-01   5.0071314e-01   1.4869663e+00   3.4898188e-01
   5.0166667e-01  -1.0132382e-03   8.8004127e-01   1.6386975e+00   5.0071314e-01   1.2138500e-01  -1.0165994e+00
   5.0333333e-01  -9.4023457e-04  -3.3380876e-01   1.4111007e+00   9.5590690e-01  -7.1313689e-01   1.2138500e-01
   5.0500000e-01  -8.5184862e-04  -7.1313689e-01   1.2138500e-01   5.7657876e-01  -1.8207750e-01   7.2831002e-01
   5.0666667e-01  -7.5178356e-04   1.9725063e-01  -4.5064182e+00   5.0071314e-01   1.9725063e-01  -4.8554001e-01
   5.0833333e-01  -6.4374144e-04  -3.0346251e-02  -2.7615088e+00   1.9725063e-01  -3.3380876e-01  -1.8207750e-01
   5.1000000e-01  -5.3132203e-04  -1.0621188e-01   3.6112038e+00  -3.0346251e-02  -3.0346251e-02  -3.3380876e-01
   5.1166667e-01  -4.1793166e-04   1.2138500e-01   2.9284132e+00  -1.5476588e+00  -7.8900252e-01   5.0071314e-01
   5.1333333e-01  -3.0670376e-04   5.0071314e-01   2.5490851e+00  -4.8554001e-01   5.7657876e-01   5.0071314e-01
   5.1500000e-01  -2.0043239e-04   5.7657876e-01   2.7311626e-01   7.2831002e-01   3.4898188e-01  -1.2441963e+00
   5.1666667e-01  -1.0152016e-04  -9.4073377e-01   4.2484751e-01   5.7657876e-01   4.5519376e-02  -3.0649713e+00
   5.1833333e-01  -1.1940710e-05  -1.0924650e+00   1.0317725e+00   3.4898188e-01   3.4898188e-01   1.1076382e+00
   5.2000000e-01  -3.5335412e-05  -5.6140564e-01  -1.0621188e-01  -6.3727127e-01  -2.5794313e-01   1.7904288e+00
   5.2166667e-01  -7.1748141e-05   3.4898188e-01  -1.8207750e-01  -1.0621188e-01   6.5244439e-01   1.4111007e+00
   5.2333333e-01  -1.0255217e-04  -6.3727127e-01  -8.6486815e-01  -4.8554001e-01  -3.0346251e-02   7.2831002e-01
   5.2500000e-01  -1.2748536e-04   6.5244439e-01  -1.4717932e+00  -5.6140564e-01   4.5519376e-02   3.4898188e-01
   5.2666667e-01  -1.4647053e-04   1.1076382e+00  -4.8554001e-01  -9.4073377e-01  -1.0165994e+00   1.7145632e+00
   5.2833333e-01  -1.5960299e-04   5.0071314e-01  -3.3380876e-01  -1.0621188e-01  -1.0924650e+00   1.1076382e+00
   5.3000000e-01  -1.6713397e-04   1.2138500e-01   8.0417564e-01   7.2831002e-01   7.2831002e-01  -2.6097776e+00
   5.3166667e-01  -1.6945089e-04   1.1835038e+00  -2.5794313e-01   1.2593694e+00   1.2593694e+00  -2.2304494e+00
   5.3333333e-01  -1.6705503e-04  -7.1313689e-01  -1.0621188e-01   3.4898188e-01  -3.0346251e-02  -1.8207750e-01
   5.3500000e-01  -1.6053763e-04   4.5519376e-02   1.9725063e-01   2.7311626e-01   1.6386975e+00   1.5628319e+00
   5.3666667e-01  -1.5055494e-04  -7.8900252e-01  -1.0621188e-01   2.7311626e-01   6.5244439e-01  -9.4073377e-01
   5.3833333e-01  -1.3780323e-04   1.0317725e+00  -4.8554001e-01  -4.8554001e-01  -2.5794313e-01   2.7311626e-01
   5.4000000e-01  -1.2299451e-04   6.5244439e-01  -7.8900252e-01  -1.8207750e-01  -7.8900252e-01   1.1076382e+00
   5.4166667e-01  -1.0683339e-04  -6.3727127e-01  -2.4580463e+00  -1.8207750e-01   4.5519376e-02   6.5244439e-01
   5.4333333e-01  -8.9995992e-05   4.2484751e-01  -1.2441963e+00   2.7311626e-01   1.9725063e-01   1.1835038e+00
   5.4500000e-01  -7.3111176e-05   2.7311626e-01  -7.8900252e-01  -1.8207750e-01  -7.8900252e-01   2.7311626e-01
   5.4666667e-01  -5.6744690e-05  -1.8207750e-01   6.5244439e-01  -3.0346251e-02  -1.3200619e+00  -2.4580463e+00
   5.4833333e-01  -4.1386379e-05  -7.1313689e-01   1.1076382e+00   4.5519376e-02  -1.0165994e+00  -3.3684338e+00
   5.5000000e-01  -2.7440754e-05   4.2484751e-01   1.8662944e+00   3.4898188e-01   1.2138500e-01  -6.3727127e-01
   5.5166667e-01  -1.5220944e-05  -3.0346251e-02  -1.1683307e+00  -2.5794313e-01   1.3352350e+00   1.0317725e+00
   5.5333333e-01  -4.9460400e-06   1.9725063e-01   8.0417564e-01   8.0417564e-01   5.7657876e-01   2.7008163e+00
   5.5500000e-01  -1.5702928e-05   1.9725063e-01   2.6249507e+00  -6.3727127e-01  -8.6486815e-01   1.7904288e+00
   5.5666667e-01  -5.0209455e-05  -4.8554001e-01   2.2456226e+00   5.0071314e-01   5.0071314e-01   1.6386975e+00
   5.5833333e-01  -8.1284836e-05  -4.8554001e-01   1.2138500e-01  -3.0346251e-02  -3.0346251e-02  -4.8554001e-01
   5.6000000e-01  -1.0848135e-04  -3.0346251e-02  -1.8207750e-01   4.2484751e-01   7.2831002e-01  -9.4073377e-01
   5.6166667e-01  -1.3147005e-04  -7.8900252e-01  -1.6993900e+00   4.5519376e-02  -1.0621188e-01  -5.6140564e-01
   5.6333333e-01  -1.5003938e-04   3.4898188e-01   4.5519376e-02   4.5519376e-02   5.0071314e-01   4.5519376e-02
   5.6500000e-01  -1.6409107e-04  -5.6140564e-01  -2.6856432e+00  -3.0346251e-02  -6.3727127e-01  -3.0649713e+00
   5.6666667e-01  -1.7363347e-04  -1.0924650e+00  -2.1545838e+00  -7.1313689e-01  -3.3380876e-01   8.8004127e-01
   5.6833333e-01  -1.7877299e-04   4.5519376e-02  -1.8207750e-01  -7.8900252e-01   1.2138500e-01   3.1560101e+00
   5.7000000e-01  -1.7970377e-04  -3.0346251e-02   1.5628319e+00  -1.0621188e-01   3.4898188e-01   3.4898188e-01
   5.7166667e-01  -1.7669605e-04   1.9725063e-01   2.4732194e+00   8.0417564e-01   7.2831002e-01   2.7311626e-01
   5.7333333e-01  -9.0141298e-06   1.1076382e+00   9.5590690e-01   1.2138500e-01  -3.0346251e-02   1.9725063e-01
   5.7500000e-01  -1.2122105e-05   1.2138500e-01  -4.8554001e-01   5.0071314e-01  -3.3380876e-01   1.2138500e-01
   5.7666667e-01  -1.5191078e-05   8.0417564e-01   5.0071314e-01   7.2831002e-01   2.7311626e-01  -7.8900252e-01
   5.7833333e-01  -2.0948959e-05  -3.3380876e-01   5.7657876e-01   5.7657876e-01  -1.3200619e+00  -1.6235244e+00
   5.8000000e-01  -2.3492660e-05  -3.0346251e-02   1.7904288e+00  -2.5794313e-01   2.7311626e-01  -1.1683307e+00
   5.8166667e-01  -2.5709287e-05  -7.8900252e-01   5.0071314e-01  -8.6486815e-01   1.2593694e+00   1.2593694e+00
   5.8333333e-01  -2.7518451e-05  -1.0165994e+00  -5.6140564e-01  -8.6486815e-01   4.5519376e-02   1.3352350e+00
   5.8500000e-01  -2.8839957e-05   1.9725063e-01  -1.0165994e+00  -1.0621188e-01   1.0317725e+00  -4.8554001e-01
   5.8666667e-01  -2.9596133e-05  -3.3380876e-01  -7.8900252e-01  -2.5794313e-01   3.4898188e-01   1.7904288e+00
   5.8833333e-01  -2.9714366e-05   2.1697569e+00   2.7311626e-01   5.7657876e-01   3.4898188e-01   7.2831002e-01
   5.9000000e-01  -2.9129826e-05  -7.8900252e-01  -1.8511213e+00  -1.8207750e-01  -6.3727127e-01  -2.5794313e-01
   5.9166667e-01  -2.7788263e-05  -6.3727127e-01  -6.3727127e-01   1.2138500e-01   1.9725063e-01  -2.5794313e-01
   5.9333333e-01  -2.5648824e-05  -1.8207750e-01   7.2831002e-01   3.4898188e-01   3.4898188e-01  -3.0346251e-02
   5.9500000e-01  -2.2686747e-05   1.2138500e-01   9.5590690e-01   4.2484751e-01  -1.3959275e+00  -1.3959275e+00
   5.9666667e-01  -1.8895889e-05   1.2138500e-01  -3.3380876e-01   8.0417564e-01  -2.0028525e+00  -1.6235244e+00
   5.9833333e-01  -1.4290919e-05   8.0417564e-01  -1.2441963e+00   1.9725063e-01  -3.3380876e-01  -7.1313689e-01
   6.0000000e-01  -8.9091409e-06   2.7311626e-01  -3.3380876e-01   2.7311626e-01   9.5590690e-01   5.0071314e-01
   6.0166667e-01  -2.8117931e-06   3.4898188e-01   2.7311626e-01  -2.5794313e-01   1.6386975e+00  -4.0967438e-01
   6.0333333e-01  -4.0018559e-06  -1.0165994e+00  -1.7752557e+00  -9.4073377e-01  -3.0346251e-02   7.2831002e-01
   6.0500000e-01  -1.1664727e-05  -1.8207750e-01  -2.5794313e-01  -3.0346251e-02   8.8004127e-01   1.4111007e+00
   6.0666667e-01  -2.0044099e-05  -4.8554001e-01   1.4111007e+00   7.2831002e-01   1.1835038e+00   1.2138500e-01
   6.0833333e-01  -2.8963463e-05  -9.4073377e-01   2.2456226e+00  -1.6235244e+00  -1.2441963e+00  -1.5476588e+00
   6.1000000e-01  -3.8211556e-05   5.0071314e-01   1.4111007e+00   1.9725063e-01  -7.8900252e-01   1.0317725e+00
   6.1166667e-01  -4.7545923e-05  -3.0346251e-02  -1.0924650e+00   1.9725063e-01  -7.8900252e-01   2.3973538e+00
   6.1333333e-01  -5.6697690e-05  -3.3380876e-01  -4.0967438e-01  -3.0346251e-02  -1.3200619e+00  -1.0621188e-01
   6.1500000e-01  -6.5377499e-05   1.9725063e-01   9.5590690e-01   5.7657876e-01   5.7657876e-01  -9.4073377e-01
   6.1666667e-01  -7.3282509e-05  -1.0621188e-01   4.5519376e-02   4.5519376e-02   1.4869663e+00   4.2484751e-01
   6.1833333e-01  -8.0104309e-05  -4.8554001e-01  -1.0924650e+00  -1.8207750e-01  -3.0346251e-02   1.2138500e-01
   6.2000000e-01  -8.5537595e-05   5.7657876e-01   2.7311626e-01   6.5244439e-01   1.1835038e+00  -1.0621188e-01
   6.2166667e-01  -8.9289395e-05   1.1835038e+00  -6.3727127e-01   4.5519376e-02   6.5244439e-01  -1.6993900e+00
   6.2333333e-01  -9.1088606e-05   3.4898188e-01  -8.6486815e-01  -5.6140564e-01  -3.0346251e-02  -2.5794313e-01
   6.2500000e-01  -9.0695603e-05  -1.3200619e+00  -4.8554001e-01  -1.2441963e+00  -1.7752557e+00   1.2138500e-01
   6.2666667e-01  -8.7911629e-05  -3.0346251e-02  -1.8511213e+00  -3.0346251e-02  -1.5476588e+00  -4.0967438e-01
   6.2833333e-01  -8.2587701e-05  -3.3380876e-01  -1.8511213e+00   1.3352350e+00   3.4898188e-01   8.0417564e-01
   6.3000000e-01  -7.4632729e-05   3.4898188e-01   4.2484751e-01   1.3352350e+00   8.0417564e-01   5.0071314e-01
   6.3166667e-01  -6.4020581e-05   2.7311626e-01   1.8662944e+00   5.0071314e-01   1.0317725e+00  -9.4073377e-01
   6.3333333e-01  -5.0795811e-05  -2.5794313e-01   1.1076382e+00   1.2138500e-01   2.7311626e-01   7.2831002e-01
   6.3500000e-01  -3.5077820e-05   1.4111007e+00   3.0042788e+00  -1.8207750e-01  -1.0621188e-01   1.2138500e-01
   6.3666667e-01  -1.7063220e-05  -6.3727127e-01   7.2831002e-01  -1.1683307e+00  -1.9269869e+00  -4.8554001e-01
   6.3833333e-01  -4.3096968e-06   3.4898188e-01  -7.1313689e-01   4.2484751e-01  -1.0924650e+00   2.7311626e-01
   6.4000000e-01  -3.7013122e-05  -1.1683307e+00  -1.0165994e+00   2.7311626e-01  -2.5794313e-01   1.2138500e-01
   6.4166667e-01  -7.3747098e-05   1.0317725e+00   9.5590690e-01   1.2138500e-01   9.5590690e-01  -1.3200619e+00
   6.4333333e-01  -1.1379191e-04   1.9725063e-01  -3.3380876e-01  -1.8207750e-01   1.1835038e+00   8.0417564e-01
   6.4500000e-01  -1.5624285e-04  -3.3380876e-01  -7.8900252e-01  -4.8554001e-01   1.4869663e+00   1.3352350e+00
   6.4666667e-01  -2.0002335e-04   2.7311626e-01  -1.0621188e-01  -5.6140564e-01   1.1076382e+00   2.0938913e+00
   6.4833333e-01  -2.4390460e-04   1.7904288e+00   1.2593694e+00  -1.8207750e-01   9.5590690e-01   1.2593694e+00
   6.5000000e-01  -3.6216113e-04   1.7145632e+00   1.1835038e+00   1.9725063e-01  -7.8900252e-01  -1.8207750e-01
   6.5166667e-01  -3.9213034e-04  -4.8554001e-01   1.9421600e+00  -4.8554001e-01  -2.7615088e+00  -1.9269869e+00
   6.5333333e-01  -4.1486304e-04  -1.2441963e+00  -7.8900252e-01   4.2484751e-01  -1.6235244e+00  -2.1545838e+00
   6.5500000e-01  -4.2893692e-04  -3.8994932e+00  -8.6486815e-01  -6.3727127e-01  -6.3727127e-01  -4.8554001e-01
   6.5666667e-01  -4.3305337e-04  -1.8511213e+00  -7.1313689e-01  -7.1313689e-01  -4.0967438e-01   1.4869663e+00
   6.5833333e-01  -4.2608600e-04  -4.8554001e-01   4.5519376e-02   5.0071314e-01   5.0071314e-01   8.8004127e-01
   6.6000000e-01  -4.0712740e-04   1.2593694e+00  -1.0165994e+00   6.5244439e-01   4.5519376e-02  -6.3727127e-01
   6.6166667e-01  -3.7553312e-04   1.3352350e+00  -2.6856432e+00   1.2138500e-01   5.7657876e-01  -1.0924650e+00
   6.6333333e-01  -3.3096102e-04  -7.8900252e-01  -8.6486815e-01  -1.8207750e-01   2.7311626e-01  -5.6140564e-01
   6.6500000e-01  -2.7340492e-04   1.3352350e+00   1.7145632e+00   1.9725063e-01   1.0317725e+00   1.3352350e+00
   6.6666667e-01  -2.0322084e-04   9.5590690e-01   3.0042788e+00   4.2484751e-01   3.6870695e+00   3.1560101e+00
   6.6833333e-01   6.6385106e-02   1.1835038e+00   1.1835038e+00   1.2138500e-01   1.9421600e+00   5.7657876e-01
   6.7000000e-01   6.7625635e-02  -7.1313689e-01   5.0071314e-01   1.2138500e-01   1.2138500e-01  -1.0924650e+00
   6.7166667e-01   6.8679791e-02   4.2484751e-01   8.0417564e-01  -4.0967438e-01  -1.6235244e+00  -2.0028525e+00
   6.7333333e-01   6.9559379e-02  -6.3727127e-01  -5.6140564e-01  -1.8207750e-01  -3.2167026e+00  -1.9269869e+00
   6.7500000e-01   7.0284235e-02  -1.2441963e+00   4.5519376e-02  -4.0967438e-01  -3.5960307e+00  -1.6993900e+00
   6.7666667e-01   7.0882522e-02   5.7657876e-01  -4.8554001e-01  -3.0346251e-02  -1.6993900e+00   1.9725063e-01
   6.7833333e-01   7.1390898e-02   1.0317725e+00  -1.4717932e+00   2.7311626e-01  -1.8207750e-01   9.5590690e-01
   6.8000000e-01   7.1854527e-02   8.8004127e-01   4.2484751e-01   2.7311626e-01   7.2831002e-01   4.5519376e-02
   6.8166667e-01   7.2326928e-02   1.9725063e-01   2.7311626e-01   5.0071314e-01   2.6249507e+00  -4.8554001e-01
   6.8333333e-01   7.2869673e-02   4.2484751e-01   3.4898188e-01   3.4898188e-01   3.9905320e+00   1.9725063e-01
   6.8500000e-01   7.3551912e-02   1.1076382e+00   1.2593694e+00  -3.0346251e-02   3.8388007e+00   1.4869663e+00
   6.8666667e-01   7.4449651e-02  -9.4073377e-01  -1.3200619e+00  -4.8554001e-01  -7.8900252e-01   8.8004127e-01
   6.8833333e-01   7.5644991e-02  -1.0924650e+00  -1.6235244e+00  -8.6486815e-01  -4.6581495e+00  -4.0967438e-01
   6.9000000e-01   7.7225634e-02   6.5244439e-01   4.2484751e-01   6.5244439e-01  -2.6097776e+00   1.2138500e-01
   6.9166667e-01   7.9283231e-02  -2.5794313e-01   3.4898188e-01   4.2484751e-01   5.0071314e-01   6.5244439e-01
   6.9333333e-01   8.1912394e-02  -3.0346251e-02  -8.6486815e-01   4.2484751e-01   2.7008163e+00  -3.0346251e-02
   6.9500000e-01   8.5209403e-02   4.5519376e-02  -9.4073377e-01   4.2484751e-01   2.7008163e+00  -1.0165994e+00
   6.9666667e-01   8.9270811e-02   1.0317725e+00   2.0938913e+00   8.8004127e-01  -1.0165994e+00  -5.6140564e-01
   6.9833333e-01   9.4192003e-02  -1.8511213e+00   2.2456226e+00   5.0071314e-01  -5.7961339e+00  -2.0028525e+00
   7.0000000e-01   1.0006569e-01  -2.5339119e+00  -7.8900252e-01  -2.6856432e+00  -2.6097776e+00  -1.0924650e+00
   7.0166667e-01   1.0698040e-01   9.5590690e-01   1.2138500e-01  -8.6486815e-01  -1.0621188e-01   1.3352350e+00
   7.0333333e-01   1.1501895e-01   1.6386975e+00  -3.3380876e-01  -4.0967438e-01   8.0417564e-01   1.0317725e+00
   7.0500000e-01   1.2425700e-01   8.0417564e-01  -1.8511213e+00   1.9725063e-01   1.3352350e+00   1.2138500e-01
   7.0666667e-01   1.3476158e-01   4.2484751e-01  -2.5794313e-01   1.2593694e+00   2.3973538e+00   3.4898188e-01
   7.0833333e-01   1.4658979e-01  -1.7752557e+00   1.0317725e+00   6.5244439e-01   5.0071314e-01  -8.6486815e-01
   7.1000000e-01   1.5978752e-01  -1.0924650e+00   2.7311626e-01   1.1076382e+00   3.4898188e-01  -1.0621188e-01
   7.1166667e-01   1.7438837e-01   1.9725063e-01  -1.7752557e+00   2.7311626e-01   5.7657876e-01   4.5519376e-02
   7.1333333e-01   1.9041266e-01   1.2138500e-01  -2.6856432e+00  -4.8554001e-01  -4.8554001e-01   3.4898188e-01
   7.1500000e-01   2.0786665e-01  -4.8554001e-01   9.5590690e-01  -4.8554001e-01  -7.1313689e-01   6.5244439e-01
   7.1666667e-01   2.2674190e-01   6.5244439e-01   3.6112038e+00  -4.8554001e-01   1.2138500e-01   4.2484751e-01
   7.1833333e-01   2.4701487e-01   9.5590690e-01   5.0526507e+00  -4.0967438e-01   2.7311626e-01  -4.8554001e-01
   7.2000000e-01   2.6864673e-01   1.9725063e-01   1.2138500e-01  -1.0621188e-01  -1.8207750e-01  -6.3727127e-01
   7.2166667e-01   2.9158332e-01   8.0417564e-01  -1.2441963e+00   1.0317725e+00   1.1835038e+00   1.2138500e-01
   7.2333333e-01   3.1575542e-01   9.5590690e-01  -1.0924650e+00   6.5244439e-01   2.5490851e+00  -4.0967438e-01
   7.2500000e-01   3.4107913e-01   7.2831002e-01   8.0417564e-01   4.2484751e-01   4.3698601e+00  -1.0621188e-01
   7.2666667e-01   3.6745661e-01   7.2831002e-01   4.5519376e-02  -5.6140564e-01   3.1560101e+00   8.0417564e-01
   7.2833333e-01   3.9477690e-01  -5.6140564e-01   1.1076382e+00  -1.7752557e+00  -1.5476588e+00   1.7145632e+00
   7.3000000e-01   4.2291694e-01  -3.7477620e+00  -4.0967438e-01  -1.4717932e+00  -7.0099839e+00   2.1697569e+00
   7.3166667e-01   4.5174295e-01  -2.3063151e+00  -2.1545838e+00   4.2484751e-01  -3.5201651e+00   8.0417564e-01
   7.3333333e-01   4.8111170e-01   3.4898188e-01  -2.5794313e-01   8.8004127e-01  -1.2441963e+00  -8.6486815e-01
   7.3500000e-01   5.1087217e-01   8.8004127e-01   4.2484751e-01   7.2831002e-01  -2.5794313e-01  -2.0787182e+00
   7.3666667e-01   5.4086724e-01   2.7311626e-01  -1.8207750e-01   1.0317725e+00   1.1076382e+00  -3.0346251e-02
   7.3833333e-01   5.7093541e-01   4.2484751e-01  -1.3200619e+00   3.4898188e-01   1.0317725e+00  -1.3200619e+00
   7.4000000e-01   6.0091278e-01  -1.3200619e+00  -6.3727127e-01  -7.8900252e-01   1.4869663e+00   1.0317725e+00
   7.4166667e-01   6.3063487e-01  -7.8900252e-01  -9.4073377e-01  -1.0924650e+00  -2.5794313e-01   1.7904288e+00
   7.4333333e-01   6.5993864e-01  -9.4073377e-01  -3.5201651e+00  -3.3380876e-01   1.9725063e-01   8.8004127e-01
   7.4500000e-01   6.8866434e-01   1.2138500e-01   1.3352350e+00  -7.1313689e-01  -2.5794313e-01  -4.0967438e-01
   7.4666667e-01   7.1665748e-01   1.7145632e+00   3.1560101e+00   1.2138500e-01   1.9421600e+00   5.7657876e-01
   7.4833333e-01   7.6986510e-01   2.0938913e+00   2.8525476e+00   1.4869663e+00   1.9725063e-01   2.7311626e-01
   7.5000000e-01   7.9481270e-01   1.9725063e-01  -2.5794313e-01   1.1076382e+00  -2.5339119e+00  -3.5201651e+00
   7.5166667e-01   8.1849709e-01  -3.0346251e-02  -7.8900252e-01   1.7145632e+00  -1.2441963e+00  -2.6097776e+00
   7.5333333e-01   8.4081512e-01   4.5519376e-02   3.4898188e-01   1.0317725e+00   1.1076382e+00  -3.3380876e-01
   7.5500000e-01   8.6167803e-01  -4.8554001e-01   1.2138500e-01   1.2138500e-01   1.9421600e+00   9.5590690e-01
   7.5666667e-01   8.8101230e-01  -1.0165994e+00   2.7311626e-01  -3.3380876e-01   5.7657876e-01  -5.6140564e-01
   7.5833333e-01   8.9876044e-01   1.4111007e+00  -1.8207750e-01  -6.3727127e-01   5.0071314e-01   5.7657876e-01
   7.6000000e-01   9.1488148e-01   8.8004127e-01  -4.0967438e-01  -1.8207750e-01  -3.3380876e-01   8.8004127e-01
   7.6166667e-01   9.2935122e-01  -3.0346251e-02   1.0317725e+00   3.4898188e-01  -3.0346251e-02  -5.6140564e-01
   7.6333333e-01   9.4216233e-01  -1.0621188e-01   7.2831002e-01  -1.0621188e-01   1.9725063e-01  -6.3727127e-01
   7.6500000e-01   9.5332411e-01   1.6386975e+00   1.0317725e+00  -3.3380876e-01   1.1835038e+00   8.0417564e-01
   7.6666667e-01   9.6286216e-01   1.2138500e-01  -3.0346251e-02  -6.3727127e-01   1.2138500e-01   1.5628319e+00
   7.6833333e-01   9.8581770e-01  -7.8900252e-01  -7.8900252e-01  -1.8207750e-01  -1.1683307e+00   4.2484751e-01
   7.7000000e-01   9.8813578e-01   1.1076382e+00   2.7311626e-01   3.4898188e-01  -1.0621188e-01   8.0417564e-01
   7.7166667e-01   9.8927713e-01   1.2138500e-01  -1.0621188e-01   1.2138500e-01  -6.3727127e-01  -6.3727127e-01
   7.7333333e-01   9.8935355e-01  -1.1683307e+00  -1.0924650e+00   1.9725063e-01  -6.3727127e-01  -2.1545838e+00
   7.7500000e-01   9.8848341e-01  -2.5794313e-01  -2.9891057e+00   8.8004127e-01   1.2138500e-01  -2.2304494e+00
   7.7666667e-01   9.8678989e-01  -1.0924650e+00  -1.6993900e+00   4.5519376e-02   3.0042788e+00   1.8662944e+00
   7.7833333e-01   9.8439928e-01  -3.3380876e-01  -1.2441963e+00  -6.3727127e-01   9.5590690e-01   2.8525476e+00
   7.8000000e-01   9.8143911e-01  -1.1683307e+00  -1.2441963e+00  -1.0165994e+00  -3.4442995e+00   1.1076382e+00
   7.8166667e-01   9.7803650e-01   1.2138500e-01   1.1076382e+00  -3.0346251e-02  -1.0165994e+00   8.0417564e-01
   7.8333333e-01   9.7431641e-01  -8.6486815e-01  -5.6140564e-01  -1.8207750e-01   1.1076382e+00   5.0071314e-01
   7.8500000e-01   9.7039998e-01   4.2484751e-01   2.6249507e+00   8.8004127e-01   1.3352350e+00  -9.4073377e-01
   7.8666667e-01   9.6640305e-01   1.1076382e+00   3.0801444e+00   3.4898188e-01  -1.0621188e-01   7.2831002e-01
   7.8833333e-01   9.6243468e-01   1.2593694e+00   3.7629351e+00   1.9725063e-01   1.4869663e+00   2.7311626e-01
   7.9000000e-01   9.5859588e-01   1.7904288e+00   1.5628319e+00  -2.5794313e-01   3.0801444e+00   1.7145632e+00
   7.9166667e-01   9.5497844e-01   1.6386975e+00   5.7657876e-01   4.2484751e-01   3.4898188e-01  -4.0967438e-01
   7.9333333e-01   9.5166396e-01  -1.2441963e+00   6.5244439e-01  -1.8207750e-01  -2.9891057e+00  -1.4717932e+00
   7.9500000e-01   9.4872301e-01  -1.8511213e+00  -1.3200619e+00  -3.0346251e-02  -3.3684338e+00  -2.0028525e+00
   7.9666667e-01   9.4621461e-01  -9.4073377e-01  -1.0165994e+00  -3.0346251e-02  -7.1313689e-01  -3.0346251e-02
   7.9833333e-01   9.4418562e-01  -5.6140564e-01  -1.1683307e+00   1.9725063e-01   1.9725063e-01   1.0317725e+00
   8.0000000e-01   9.4267066e-01  -3.3380876e-01  -3.3380876e-01   8.0417564e-01   1.2138500e-01   1.8662944e+00
   8.0166667e-01   9.4169197e-01   8.0417564e-01  -1.3200619e+00   3.4898188e-01   7.2831002e-01  -1.8511213e+00
   8.0333333e-01   9.4125957e-01   1.2593694e+00  -7.8900252e-01   1.2138500e-01   2.7311626e-01  -1.6235244e+00
   8.0500000e-01   9.4137159e-01  -4.8554001e-01  -1.0165994e+00  -7.1313689e-01  -2.5794313e-01  -3.1408369e+00
   8.0666667e-01   9.4201478e-01   1.8662944e+00  -2.0787182e+00  -4.8554001e-01   1.3352350e+00   5.0071314e-01
   8.0833333e-01   9.4316512e-01   2.0180257e+00  -2.5339119e+00   9.5590690e-01   1.8662944e+00   3.9905320e+00
   8.1000000e-01   9.4478871e-01   6.5244439e-01   4.2484751e-01   1.1076382e+00   2.3973538e+00   1.0317725e+00
   8.1166667e-01   9.4684264e-01  -2.3063151e+00   7.2831002e-01   4.5519376e-02  -3.0346251e-02  -7.1313689e-01
   8.1333333e-01   9.4927611e-01  -7.8900252e-01   2.0180257e+00  -3.3380876e-01  -4.7340151e+00  -1.8511213e+00
   8.1500000e-01   9.5203160e-01   2.7311626e-01  -3.0346251e-02  -3.0346251e-02  -5.6140564e-01  -1.6235244e+00
   8.1666667e-01   9.5504604e-01  -1.8511213e+00   1.3352350e+00  -6.3727127e-01   6.5244439e-01   3.5353382e+00
   8.1833333e-01   9.5825221e-01  -4.0967438e-01   4.2181289e+00  -3.0346251e-02   7.2831002e-01   2.1697569e+00
   8.2000000e-01   9.6158001e-01  -7.1313689e-01   2.6249507e+00  -3.0346251e-02   4.5519376e-02   8.0417564e-01
   8.2166667e-01   9.6495787e-01   8.8004127e-01   6.5244439e-01  -1.0621188e-01   2.7311626e-01  -9.4073377e-01
   8.2333333e-01   9.6831406e-01   1.2593694e+00  -1.1683307e+00   1.2138500e-01   1.5628319e+00  -1.3959275e+00
   8.2500000e-01   9.7157800e-01  -4.0967438e-01  -2.3821807e+00  -8.6486815e-01  -4.0512245e+00  -2.6856432e+00
   8.2666667e-01   9.7468158e-01  -2.5794313e-01  -1.6993900e+00  -7.8900252e-01   1.5628319e+00   1.2138500e-01
   8.2833333e-01   9.7756035e-01   1.2138500e-01  -2.7615088e+00  -3.0346251e-02   2.7311626e-01   1.5628319e+00
   8.3000000e-01   9.8015463e-01  -3.3380876e-01  -1.4717932e+00   8.0417564e-01   4.5519376e-02   2.7311626e-01
   8.3166667e-01   9.8241055e-01   4.2484751e-01   1.2593694e+00   1.4111007e+00   1.2593694e+00  -3.0346251e-02
   8.3333333e-01   9.8428089e-01  -1.8207750e-01   2.1697569e+00  -3.0346251e-02  -1.9269869e+00   1.5628319e+00
   8.3500000e-01   9.8572596e-01   1.1076382e+00   1.0317725e+00   1.9725063e-01   1.0317725e+00   1.7145632e+00
   8.3666667e-01   9.8671412e-01   2.7311626e-01  -9.4073377e-01   4.2484751e-01   1.9725063e-01  -6.3727127e-01
   8.3833333e-01   9.8722234e-01   1.2138500e-01   3.4898188e-01  -2.5794313e-01   1.6386975e+00   3.4898188e-01
   8.4000000e-01   9.8723646e-01   3.4898188e-01   1.9725063e-01  -4.8554001e-01   2.1697569e+00   1.7145632e+00
   8.4166667e-01   9.8675139e-01   2.7311626e-01  -7.1313689e-01   1.2138500e-01  -4.8554001e-01  -1.6235244e+00
   8.4333333e-01   9.8577108e-01  -1.8207750e-01  -2.3063151e+00  -4.0967438e-01  -1.9269869e+00  -2.1545838e+00
   8.4500000e-01   9.8430840e-01  -4.0967438e-01   8.0417564e-01   5.0071314e-01   8.0417564e-01  -1.0165994e+00
   8.4666667e-01   9.8238477e-01  -7.1313689e-01   1.1835038e+00  -3.0346251e-02   5.0071314e-01  -1.0621188e-01
   8.4833333e-01   9.8002970e-01  -6.3727127e-01   1.1076382e+00  -4.0967438e-01  -7.8900252e-01   1.7904288e+00
   8.5000000e-01   9.7728018e-01  -7.8900252e-01   4.5519376e-02   1.9725063e-01  -2.6856432e+00  -1.8207750e-01
   8.5166667e-01   9.7417992e-01   4.2484751e-01  -8.6486815e-01   6.5244439e-01   5.7657876e-01  -1.5476588e+00
   8.5333333e-01   9.7077847e-01  -8.6486815e-01  -4.0967438e-01   1.9725063e-01   8.8004127e-01  -3.2167026e+00
   8.5500000e-01   9.6713024e-01  -3.0346251e-02   1.1076382e+00   4.5519376e-02  -1.6993900e+00   5.7657876e-01
   8.5666667e-01   9.6329339e-01   8.8004127e-01   1.2138500e-01   1.9725063e-01  -3.3380876e-01   3.9905320e+00
   8.5833333e-01   9.5932863e-01  -3.0346251e-02  -1.3200619e+00  -1.0621188e-01  -1.8207750e-01  -1.8207750e-01
   8.6000000e-01   9.5529749e-01   1.1076382e+00  -1.0924650e+00  -2.5794313e-01   1.1076382e+00  -2.0028525e+00
   8.6166667e-01   9.5126307e-01   6.5244439e-01  -4.8554001e-01  -2.5794313e-01   1.0317725e+00  -5.6140564e-01
   8.6333333e-01   9.4728660e-01   1.2138500e-01   2.0938913e+00   4.5519376e-02  -1.7752557e+00   2.5490851e+00
   8.6500000e-01   9.4342703e-01  -8.6486815e-01   2.7311626e-01   5.7657876e-01   1.9725063e-01  -4.8554001e-01
   8.6666667e-01   9.3973961e-01  -7.1313689e-01   1.2138500e-01   7.2831002e-01   2.7766819e+00   2.7008163e+00
   8.6833333e-01   9.3627484e-01  -2.5794313e-01   8.8004127e-01  -7.1313689e-01   1.7145632e+00  -2.6097776e+00
   8.7000000e-01   9.3307719e-01   5.0071314e-01   1.9725063e-01  -4.0967438e-01   2.7311626e-01   1.4111007e+00
   8.7166667e-01   9.3018417e-01  -3.3380876e-01   6.5244439e-01  -4.8554001e-01  -7.8900252e-01  -1.0924650e+00
   8.7333333e-01   9.2762526e-01   7.2831002e-01  -1.0165994e+00   7.2831002e-01  -3.3380876e-01  -2.5794313e-01
   8.7500000e-01   9.2542110e-01  -1.8207750e-01   1.9725063e-01   8.0417564e-01   8.0417564e-01   5.4319789e+00
   8.7666667e-01   9.2358282e-01  -1.0621188e-01  -7.8900252e-01   2.7311626e-01   8.0417564e-01   8.0417564e-01
   8.7833333e-01   9.2211140e-01   1.4111007e+00  -9.4073377e-01   3.4898188e-01  -1.0924650e+00  -3.5960307e+00
   8.8000000e-01   9.2099727e-01   5.0071314e-01   8.8004127e-01  -4.0967438e-01  -1.3200619e+00   5.0071314e-01
   8.8166667e-01   9.2022007e-01  -1.0621188e-01   8.0417564e-01  -8.6486815e-01   1.9725063e-01  -3.7477620e+00
   8.8333333e-01   9.1974856e-01   3.4898188e-01   1.2138500e-01  -1.8207750e-01   4.5519376e-02   2.7766819e+00
   8.8500000e-01   9.1954069e-01   1.2138500e-01  -6.3727127e-01  -3.0346251e-02  -3.3380876e-01   4.5974570e+00
   8.8666667e-01   9.1954391e-01  -4.0967438e-01  -8.6486815e-01   1.2138500e-01  -6.3727127e-01  -7.1313689e-01
   8.8833333e-01   9.1599645e-01   4.2484751e-01  -1.5476588e+00   3.4898188e-01  -1.8207750e-01  -2.0787182e+00
   8.9000000e-01   9.1341422e-01  -4.8554001e-01   7.2831002e-01   1.0317725e+00   4.5519376e-02  -1.6235244e+00
   8.9166667e-01   9.1000588e-01  -1.8207750e-01  -3.0346251e-02   5.0071314e-01   1.2138500e-01   4.5519376e-02
   8.9333333e-01   9.0566839e-01  -2.5794313e-01  -8.6486815e-01  -1.8207750e-01   5.0071314e-01   8.8004127e-01
   8.9500000e-01   9.0030383e-01  -2.5794313e-01  -1.0165994e+00  -4.8554001e-01  -1.3200619e+00  -3.8994932e+00
   8.9666667e-01   8.9382088e-01  -2.5794313e-01   1.3352350e+00  -6.3727127e-01   4.2484751e-01   2.3214882e+00
   8.9833333e-01   8.2751211e-01  -1.8207750e-01   2.0180257e+00  -3.0346251e-02   8.0417564e-01   2.3214882e+00
   9.0000000e-01   8.1148616e-01  -4.8554001e-01  -9.4073377e-01   4.5519376e-02  -3.3380876e-01  -1.9269869e+00
   9.0166667e-01   7.9400492e-01   4.5519376e-02  -3.3380876e-01   3.4898188e-01   3.4898188e-01   2.1697569e+00
   9.0333333e-01   7.7508914e-01  -1.8207750e-01   3.4898188e-01   5.7657876e-01  -7.8900252e-01  -9.4073377e-01
   9.0500000e-01   7.5477494e-01   2.7311626e-01   1.9421600e+00   5.0071314e-01   2.7311626e-01   4.5519376e-02
   9.0666667e-01   7.3311371e-01  -3.0346251e-02   1.9421600e+00   2.7311626e-01   1.2138500e-01  -1.6993900e+00
   9.0833333e-01   7.1016775e-01  -8.6486815e-01  -2.0787182e+00   1.2138500e-01  -4.0967438e-01  -1.6235244e+00
   9.1000000e-01   6.8601089e-01   8.8004127e-01  -1.0165994e+00  -3.0346251e-02  -3.0346251e-02  -6.3727127e-01
   9.1166667e-01   6.3448377e-01   1.4111007e+00  -1.4717932e+00  -2.5794313e-01  -5.6140564e-01  -2.8373744e+00
   9.1333333e-01   6.0733992e-01   1.1835038e+00   1.6386975e+00   1.9725063e-01   4.2484751e-01   1.1835038e+00
   9.1500000e-01   5.7944489e-01  -1.2441963e+00   2.2456226e+00  -3.0346251e-02   1.0317725e+00  -1.0924650e+00
   9.1666667e-01   5.5093698e-01   6.5244439e-01   2.7311626e-01   1.9725063e-01   9.5590690e-01  -1.5476588e+00
   9.1833333e-01   5.2196179e-01  -1.8207750e-01   2.7311626e-01   4.2484751e-01  -1.0924650e+00   3.5353382e+00
   9.2000000e-01   4.9267067e-01   8.0417564e-01   2.7311626e-01   1.2138500e-01  -7.1313689e-01   4.5974570e+00
   9.2166667e-01   4.6321880e-01  -7.1313689e-01  -9.4073377e-01  -4.0967438e-01  -1.9269869e+00  -1.0621188e-01
   9.2333333e-01   4.3376351e-01  -1.9269869e+00  -1.2441963e+00  -3.0346251e-02  -7.1313689e-01  -5.6140564e-01
   9.2500000e-01   4.0446233e-01  -5.6140564e-01  -1.0924650e+00   9.5590690e-01   1.4869663e+00  -7.8900252e-01
   9.2666667e-01   3.7547121e-01   5.7657876e-01  -2.2304494e+00  -1.0621188e-01  -7.1313689e-01  -2.4580463e+00
   9.2833333e-01   3.4694264e-01   2.7311626e-01  -7.8900252e-01  -2.5794313e-01  -7.8900252e-01   5.0071314e-01
   9.3000000e-01   3.1902386e-01  -3.3380876e-01   1.9421600e+00  -3.0346251e-02   1.9725063e-01   1.1076382e+00
   9.3166667e-01   2.9185518e-01  -9.4073377e-01   1.3352350e+00  -4.0967438e-01   1.2138500e-01   4.2484751e-01
   9.3333333e-01   2.6556835e-01  -6.3727127e-01  -7.1313689e-01  -4.8554001e-01  -4.8554001e-01   4.5519376e-02
   9.3500000e-01   2.4028510e-01   1.2138500e-01  -3.0346251e-02  -1.8207750e-01  -3.3380876e-01  -1.8207750e-01
   9.3666667e-01   2.1611575e-01   6.5244439e-01   6.5244439e-01   4.2484751e-01   5.7657876e-01   3.4898188e-01
   9.3833333e-01   1.5120034e-01  -1.0924650e+00   1.9725063e-01  -3.3380876e-01   1.2138500e-01   1.2138500e-01
   9.4000000e-01   1.3230019e-01   1.3352350e+00  -3.5960307e+00   6.5244439e-01   1.3352350e+00  -5.6140564e-01
   9.4166667e-01   1.1485432e-01   1.1076382e+00   2.7311626e-01   7.2831002e-01   1.1835038e+00  -1.0165994e+00
   9.4333333e-01   9.8891404e-02  -3.3380876e-01   1.7145632e+00  -4.8554001e-01  -2.6856432e+00  -4.0967438e-01
   9.4500000e-01   8.4420850e-02   4.5519376e-02   1.1076382e+00   7.2831002e-01  -1.8207750e-01  -9.4073377e-01
   9.4666667e-01   7.1436989e-02  -3.0346251e-02  -2.5794313e-01   4.2484751e-01   4.2484751e-01  -2.5794313e-01
   9.4833333e-01   5.9919556e-02  -4.0967438e-01   1.7145632e+00   3.4898188e-01   1.3352350e+00   3.4898188e-01
   9.5000000e-01   4.9834353e-02   1.2593694e+00   2.5490851e+00  -7.1313689e-01   1.6386975e+00   6.5244439e-01
   9.5166667e-01   1.2387185e-02   1.1835038e+00  -1.0621188e-01  -1.1683307e+00  -2.5794313e-01   6.5244439e-01
   9.5333333e-01   1.2930299e-02   3.4898188e-01   1.3352350e+00  -1.0621188e-01  -6.3727127e-01  -5.6140564e-01
   9.5500000e-01  -1.5487222e-04   1.1076382e+00  -8.6486815e-01  -1.8207750e-01  -1.1683307e+00  -6.3727127e-01
   9.5666667e-01  -1.2076443e-03   1.1835038e+00  -1.1683307e+00  -1.0621188e-01   1.1835038e+00   5.0071314e-01
   9.5833333e-01  -2.1913765e-03  -7.1313689e-01  -4.8554001e-01  -3.0346251e-02   4.5519376e-02   1.7145632e+00
   9.6000000e-01  -3.0880480e-03  -1.8511213e+00  -3.3380876e-01  -1.8207750e-01  -6.3727127e-01   1.1835038e+00
   9.6166667e-01  -3.8822387e-03  -1.6993900e+00   4.5519376e-02   6.5244439e-01  -9.4073377e-01  -1.3200619e+00
   9.6333333e-01  -5.3167045e-03  -3.3380876e-01   4.5519376e-02   1.1835038e+00  -1.2441963e+00  -2.6856432e+00
   9.6500000e-01  -4.8750461e-03  -3.0346251e-02  -2.5794313e-01   5.0071314e-01  -5.6140564e-01  -3.2925682e+00
   9.6666667e-01  -4.3466293e-03   5.0071314e-01  -1.0924650e+00  -6.3727127e-01  -1.8207750e-01  -1.6235244e+00
   9.6833333e-01  -3.7458404e-03   1.2138500e-01  -7.8900252e-01  -4.0967438e-01   2.1697569e+00   2.6249507e+00
   9.7000000e-01  -3.0879798e-03   1.3352350e+00  -1.6993900e+00  -2.5794313e-01   4.6733226e+00   5.5078445e+00
   9.7166667e-01  -2.3889123e-03   1.9725063e-01  -8.6486815e-01   1.0317725e+00   2.6249507e+00   3.3077413e+00
   9.7333333e-01  -1.6647225e-03  -2.5794313e-01   1.4111007e+00   4.2484751e-01  -2.5339119e+00  -2.9891057e+00
   9.7500000e-01  -9.3138138e-04  -3.3380876e-01   1.4869663e+00  -4.0967438e-01  -2.8373744e+00  -4.0967438e-01
   9.7666667e-01  -2.0443025e-04  -2.7615088e+00  -3.0346251e-02  -3.0346251e-02  -3.0649713e+00   8.8004127e-01
   9.7833333e-01   3.6928662e-04  -1.2441963e+00  -1.2441963e+00   6.5244439e-01  -2.3821807e+00  -2.1545838e+00
   9.8000000e-01   8.7205102e-04  -3.3380876e-01  -3.1408369e+00  -7.8900252e-01   5.0071314e-01  -2.6856432e+00
   9.8166667e-01   1.7893979e-03   1.9725063e-01  -1.9269869e+00  -7.8900252e-01   1.6386975e+00  -1.8207750e-01
   9.8333333e-01   2.1852162e-03  -5.6140564e-01   1.2593694e+00  -4.8554001e-01  -1.0165994e+00   2.0180257e+00
   9.8500000e-01   2.5283146e-03   4.5519376e-02   1.7904288e+00   2.7311626e-01  -1.6993900e+00   8.0417564e-01
   9.8666667e-01   2.8120939e-03  -7.8900252e-01   2.6249507e+00   1.1835038e+00   1.4869663e+00  -1.0621188e-01
   9.8833333e-01   3.0313202e-03   4.2484751e-01   2.7311626e-01   6.5244439e-01   7.2831002e-01  -8.6486815e-01
   9.9000000e-01   3.1822202e-03  -1.0621188e-01  -3.0346251e-02  -1.0621188e-01   1.1835038e+00  -1.8207750e-01
   9.9166667e-01   3.2625448e-03   1.5628319e+00  -7.1313689e-01  -1.0621188e-01  -1.8207750e-01  -8.6486815e-01
   9.9333333e-01   3.2715997e-03   2.0180257e+00   2.7311626e-01  -3.0346251e-02  -5.6140564e-01  -5.6140564e-01
   9.9500000e-01   3.2102445e-03   1.7904288e+00   2.7766819e+00  -4.8554001e-01  -6.3727127e-01   4.5519376e-02
   9.9666667e-01   3.0808599e-03  -2.5794313e-01   1.4111007e+00  -8.6486815e-01  -2.3063151e+00  -2.5794313e-01
   9.9833333e-01   2.8872852e-03   2.2456226e+00  -3.3380876e-01   4.2484751e-01   1.9421600e+00   1.0317725e+00
   1.0000000e+00   2.6347269e-03   2.8525476e+00  -8.6486815e-01   5.0071314e-01   3.2318757e+00   9.5590690e-01
   1.0016667e+00   2.3296431e-03   2.0180257e+00  -1.2441963e+00   2.7311626e-01   2.2456226e+00   1.1076382e+00
   1.0033333e+00   1.9796045e-03   1.6386975e+00  -4.8554001e-01   1.9725063e-01  -7.8900252e-01  -3.3380876e-01
   1.0050000e+00   1.5931370e-03  -1.8207750e-01   1.9725063e-01  -1.3200619e+00  -1.0924650e+00   1.2138500e-01
   1.0066667e+00   1.1795483e-03  -1.1683307e+00   2.7311626e-01   2.7311626e-01  -1.4717932e+00   4.5519376e-02
   1.0083333e+00   7.4874508e-04  -1.4717932e+00   8.8004127e-01   5.0071314e-01  -1.2441963e+00   6.5244439e-01
   1.0100000e+00   3.1104127e-04  -2.6856432e+00  -1.0924650e+00  -2.5794313e-01  -1.6235244e+00  -1.1683307e+00
   1.0116667e+00  -1.7479088e-04  -1.6993900e+00  -2.3821807e+00   4.5519376e-02  -7.8900252e-01  -1.4717932e+00
   1.0133333e+00  -7.6303632e-04  -1.8207750e-01   8.8004127e-01  -1.8207750e-01   1.0317725e+00   8.0417564e-01
   1.0150000e+00  -1.3052148e-03  -1.8511213e+00   6.5244439e-01  -3.0346251e-02   6.5244439e-01   3.4898188e-01
   1.0166667e+00  -1.7898136e-03  -1.7752557e+00   4.5519376e-02   5.0071314e-01  -3.0346251e-02  -1.0621188e-01
   1.0183333e+00  -2.2065563e-03   4.2484751e-01   8.0417564e-01   1.0317725e+00   1.0317725e+00  -3.3380876e-01
   1.0200000e+00  -2.5465026e-03   4.2484751e-01  -7.1313689e-01  -1.0621188e-01   4.5519376e-02   4.2484751e-01
   1.0216667e+00  -2.8021138e-03  -1.9269869e+00  -1.0924650e+00  -1.4717932e+00   4.5519376e-02   5.7657876e-01
   1.0233333e+00  -2.9672877e-03  -1.0165994e+00  -1.8207750e-01  -1.0621188e-01   4.5519376e-02   5.7657876e-01
   1.0250000e+00  -3.0373621e-03  -1.4717932e+00   1.3352350e+00   7.2831002e-01   1.4869663e+00   3.4898188e-01
   1.0266667e+00  -3.0090907e-03  -2.0028525e+00   1.9725063e-01   2.7311626e-01   1.9725063e-01   1.1076382e+00
   1.0283333e+00  -2.8805939e-03  -1.2441963e+00  -5.6140564e-01  -3.0346251e-02  -4.8554001e-01   5.0071314e-01
   1.0300000e+00  -2.6512866e-03   1.2138500e-01  -7.1313689e-01   2.7311626e-01   1.2138500e-01   1.2138500e-01
   1.0316667e+00  -2.3217890e-03  -3.3380876e-01   1.1076382e+00   2.7311626e-01   4.2484751e-01   7.2831002e-01
   1.0333333e+00  -1.8938200e-03   9.5590690e-01   8.8004127e-01  -3.0346251e-02   4.5519376e-02   1.9725063e-01
   1.0350000e+00  -1.3700805e-03   8.0417564e-01   4.2484751e-01  -2.5794313e-01  -1.0924650e+00  -1.1683307e+00
   1.0366667e+00  -7.5412801e-04  -1.0924650e+00  -2.0787182e+00  -3.3380876e-01  -4.0967438e-01  -5.6140564e-01
   1.0383333e+00  -5.0245746e-05  -7.8900252e-01  -2.5794313e-01   4.5519376e-02  -1.8207750e-01  -3.3380876e-01
   1.0400000e+00   7.3668868e-04  -4.8554001e-01  -1.0165994e+00  -1.0621188e-01  -2.5794313e-01  -4.0967438e-01
   1.0416667e+00   1.6013345e-03   6.5244439e-01  -3.0346251e-02  -5.6140564e-01   2.7311626e-01   5.0071314e-01
   1.0433333e+00   2.5380149e-03   2.0180257e+00   1.8662944e+00  -2.5794313e-01   7.2831002e-01   4.2484751e-01
   1.0450000e+00   3.5408387e-03   4.5519376e-02   6.5244439e-01  -3.3380876e-01  -5.6140564e-01  -6.3727127e-01
   1.0466667e+00   4.6038134e-03   4.5519376e-02  -1.1683307e+00  -5.6140564e-01  -4.8554001e-01  -2.5794313e-01
   1.0483333e+00   5.5775008e-03   2.1697569e+00  -2.8373744e+00   5.7657876e-01   4.5519376e-02  -3.3380876e-01
   1.0500000e+00   6.5953730e-03   5.7657876e-01  -2.8373744e+00   2.7311626e-01   3.4898188e-01   5.7657876e-01
   1.0516667e+00   7.6786838e-03   1.0317725e+00   1.4111007e+00   6.5244439e-01   2.7311626e-01   1.9725063e-01
   1.0533333e+00   8.8228432e-03   9.5590690e-01   5.2802476e+00   4.2484751e-01   3.4898188e-01  -1.8207750e-01
   1.0550000e+00   1.0022854e-02   4.2484751e-01   1.5628319e+00  -1.0621188e-01  -4.0967438e-01  -2.5794313e-01
   1.0566667e+00   1.1273427e-02  -1.0621188e-01   1.0317725e+00  -3.0346251e-02  -3.0346251e-02   5.7657876e-01
   1.0583333e+00   1.2569100e-02   1.0317725e+00   5.7657876e-01  -9.4073377e-01  -6.3727127e-01  -1.2441963e+00
   1.0600000e+00   1.3904362e-02  -2.2304494e+00  -2.5794313e-01  -7.1313689e-01  -3.0346251e-02   6.5244439e-01
   1.0616667e+00   1.5273767e-02   2.7311626e-01  -2.0787182e+00   8.0417564e-01   7.2831002e-01   1.3352350e+00
   1.0633333e+00   1.6672061e-02   4.5519376e-02  -1.3959275e+00   5.0071314e-01   1.2138500e-01   1.1076382e+00
   1.0650000e+00   1.8094283e-02   4.2484751e-01  -4.8554001e-01  -3.0346251e-02   4.5519376e-02   1.2138500e-01
   1.0666667e+00   1.9535874e-02   1.2138500e-01  -3.3380876e-01   6.5244439e-01  -4.0967438e-01  -6.3727127e-01
   1.0683333e+00   2.0992771e-02   4.2484751e-01   1.7145632e+00   8.0417564e-01   7.2831002e-01  -1.2441963e+00
   1.0700000e+00   2.2461487e-02   5.0071314e-01   1.1835038e+00   5.0071314e-01  -4.0967438e-01  -8.6486815e-01
   1.0716667e+00   2.3939176e-02   1.9725063e-01   1.5628319e+00   4.5519376e-02  -2.5794313e-01   2.7311626e-01
   1.0733333e+00   2.5423690e-02   6.5244439e-01  -4.8554001e-01  -1.8207750e-01  -1.8207750e-01   3.4898188e-01
   1.0750000e+00   2.6913619e-02   6.5244439e-01  -1.3200619e+00   1.9725063e-01  -4.8554001e-01  -1.8207750e-01
   1.0766667e+00   2.8408308e-02  -6.3727127e-01  -2.5794313e-01   1.2138500e-01   4.2484751e-01   4.2484751e-01
   1.0783333e+00   2.9907871e-02   1.2138500e-01   5.0071314e-01   1.2138500e-01   1.2593694e+00   1.3352350e+00
   1.0800000e+00   3.1413175e-02  -8.6486815e-01  -2.0028525e+00  -1.8207750e-01   5.0071314e-01   1.2138500e-01
   1.0816667e+00   3.2925819e-02   1.2138500e-01   1.9725063e-01   2.7311626e-01  -2.5794313e-01  -1.3200619e+00
   1.0833333e+00   3.4380164e-02   5.0071314e-01   4.5519376e-02  -4.0967438e-01  -1.0924650e+00  -2.7615088e+00
   1.0850000e+00   3.5771205e-02   9.5590690e-01  -1.8207750e-01  -2.5794313e-01   6.5244439e-01   1.2138500e-01
   1.0866667e+00   3.7200256e-02   1.2138500e-01   1.5628319e+00  -6.3727127e-01  -3.0346251e-02   1.1835038e+00
   1.0883333e+00   3.8672310e-02   4.2484751e-01   1.4111007e+00   2.7311626e-01   1.0317725e+00   1.8662944e+00
   1.0900000e+00   4.0192033e-02  -1.8207750e-01  -2.4580463e+00   9.5590690e-01  -7.8900252e-01  -2.5794313e-01
   1.0916667e+00   4.1763722e-02   5.0071314e-01  -2.5794313e-01   6.5244439e-01   6.5244439e-01  -1.0621188e-01
   1.0933333e+00   4.3391288e-02   1.9725063e-01   5.0071314e-01   4.2484751e-01  -2.5794313e-01   1.9725063e-01
   1.0950000e+00   4.5078234e-02  -3.0346251e-02   1.1076382e+00   5.0071314e-01   6.5244439e-01   5.7657876e-01
   1.0966667e+00   4.6827648e-02  -9.4073377e-01   2.0180257e+00  -9.4073377e-01   5.0071314e-01   6.5244439e-01
   1.0983333e+00   4.8642202e-02   5.0071314e-01   1.4111007e+00  -1.8207750e-01   2.7311626e-01   5.0071314e-01
   1.1000000e+00   5.0524153e-02  -5.6140564e-01  -4.0967438e-01  -3.0346251e-02  -1.3200619e+00  -5.6140564e-01
   1.1016667e+00   5.2475353e-02   8.8004127e-01   1.1076382e+00  -6.3727127e-01  -1.8207750e-01  -4.0967438e-01
   1.1033333e+00   5.4497251e-02   4.5519376e-02  -6.3727127e-01  -3.0346251e-02  -1.0621188e-01  -3.0346251e-02
   1.1050000e+00   5.6590900e-02   7.2831002e-01  -1.5476588e+00   2.7311626e-01   4.2484751e-01  -3.0346251e-02
   1.1066667e+00   5.8756968e-02  -7.1313689e-01  -2.6097776e+00   5.7657876e-01   5.7657876e-01  -6.3727127e-01
   1.1083333e+00   6.0995740e-02  -3.0346251e-02  -7.8900252e-01   2.7311626e-01   7.2831002e-01   6.5244439e-01
   1.1100000e+00   6.3307119e-02  -3.0346251e-02  -4.8554001e-01  -1.8207750e-01  -1.8207750e-01  -3.0346251e-02
   1.1116667e+00   6.5690629e-02   4.5519376e-02   2.7311626e-01  -7.8900252e-01  -2.1545838e+00  -1.3200619e+00
   1.1133333e+00   6.8145408e-02   1.1076382e+00  -1.0621188e-01  -1.8207750e-01  -7.8900252e-01   5.7657876e-01
   1.1150000e+00   7.0670207e-02  -4.8554001e-01  -8.6486815e-01   1.2138500e-01   1.2138500e-01  -3.0346251e-02
   1.1166667e+00   7.3263381e-02  -7.8900252e-01   1.9725063e-01   8.0417564e-01   2.0180257e+00  -1.0924650e+00
   1.1183333e+00   7.5922878e-02  -1.2441963e+00   8.0417564e-01   7.2831002e-01   1.1835038e+00   4.5519376e-02
   1.1200000e+00   7.8526966e-02   3.4898188e-01   2.9284132e+00   5.7657876e-01   8.0417564e-01  -8.6486815e-01
   1.1216667e+00   8.1208557e-02   5.0071314e-01   2.3973538e+00  -3.0346251e-02   1.2138500e-01  -2.5794313e-01
   1.1233333e+00   8.3965362e-02  -3.3380876e-01  -1.8207750e-01  -8.6486815e-01  -2.5794313e-01   4.2484751e-01
   1.1250000e+00   8.6794064e-02  -1.0165994e+00  -2.3063151e+00   4.5519376e-02   4.5519376e-02   3.8388007e+00
   1.1266667e+00   8.9690351e-02   4.5519376e-02  -8.6486815e-01  -3.0346251e-02   1.1835038e+00   1.7904288e+00
   1.1283333e+00   9.2648978e-02  -9.4073377e-01  -1.3200619e+00  -7.1313689e-01   5.0071314e-01  -4.0967438e-01
   1.1300000e+00   9.5663833e-02   5.7657876e-01  -4.0967438e-01   3.4898188e-01  -5.6140564e-01   5.0071314e-01
   1.1316667e+00   9.8728035e-02   8.8004127e-01   2.6249507e+00   1.2138500e-01  -1.3959275e+00  -4.0967438e-01
   1.1333333e+00   1.0183403e-01   1.0317725e+00   1.4869663e+00  -2.5794313e-01  -2.0028525e+00  -1.2441963e+00
   1.1350000e+00   1.0497370e-01   9.5590690e-01   1.4869663e+00  -2.5794313e-01   1.2138500e-01  -8.6486815e-01
   1.1366667e+00   1.0813850e-01   5.7657876e-01   1.2138500e-01   4.5519376e-02   3.4898188e-01  -1.3959275e+00
   1.1383333e+00   1.1131958e-01  -1.0924650e+00  -1.7752557e+00  -1.8207750e-01  -3.3380876e-01  -1.1683307e+00
   1.1400000e+00   1.1450790e-01  -3.0346251e-02  -8.6486815e-01  -3.0346251e-02  -9.4073377e-01   1.3352350e+00
   1.1416667e+00   1.1769441e-01   4.5519376e-02   3.4898188e-01   3.4898188e-01   3.4898188e-01   2.1697569e+00
   1.1433333e+00   1.2087014e-01   1.9725063e-01   1.2138500e-01   6.5244439e-01  -8.6486815e-01  -1.8207750e-01
   1.1450000e+00   1.2402634e-01  -4.8554001e-01   6.5244439e-01  -3.3380876e-01  -8.6486815e-01  -1.6235244e+00
   1.1466667e+00   1.2715463e-01   4.2484751e-01  -1.8207750e-01   5.0071314e-01   8.0417564e-01  -1.8207750e-01
   1.1483333e+00   1.3024706e-01  -1.3200619e+00  -1.8511213e+00   2.7311626e-01   1.2593694e+00   1.4869663e+00
   1.1500000e+00   1.3329632e-01  -1.0621188e-01  -2.6856432e+00  -1.8207750e-01   5.7657876e-01   5.7657876e-01
   1.1516667e+00   1.3629570e-01   4.5519376e-02  -7.8900252e-01   2.7311626e-01   1.1835038e+00   4.2484751e-01
   1.1533333e+00   1.3923929e-01   9.5590690e-01   7.2831002e-01   5.0071314e-01  -1.8207750e-01   6.5244439e-01
   1.1550000e+00   1.4210226e-01   7.2831002e-01   2.9284132e+00   6.5244439e-01   1.1835038e+00  -6.3727127e-01
   1.1566667e+00   1.4488715e-01  -3.0346251e-02   1.4869663e+00  -1.0621188e-01  -4.0967438e-01  -7.8900252e-01
   1.1583333e+00   1.4760628e-01   5.0071314e-01   6.5244439e-01  -1.8207750e-01  -1.0621188e-01  -4.0967438e-01
   1.1600000e+00   1.5025761e-01  -1.8207750e-01  -1.5476588e+00  -3.3380876e-01  -6.3727127e-01  -1.8207750e-01
   1.1616667e+00   1.5283994e-01   1.9725063e-01   4.2484751e-01  -2.5794313e-01  -2.5794313e-01  -4.8554001e-01
   1.1633333e+00   1.5535295e-01   5.0071314e-01   2.4732194e+00  -3.3380876e-01   8.0417564e-01  -2.5794313e-01
   1.1650000e+00   1.5779710e-01   1.9725063e-01   1.7145632e+00   1.2138500e-01  -6.3727127e-01  -3.0346251e-02
   1.1666667e+00   1.6017368e-01   1.9725063e-01   4.5519376e-02   4.5519376e-02  -4.0967438e-01   1.9725063e-01
   1.1683333e+00   1.6248471e-01  -1.8207750e-01   1.2593694e+00   4.5519376e-02   4.5519376e-02   6.5244439e-01
   1.1700000e+00   1.6473286e-01  -3.3380876e-01  -4.8554001e-01  -5.6140564e-01  -4.0967438e-01   3.4898188e-01
   1.1716667e+00   1.6692146e-01  -8.6486815e-01  -1.0621188e-01  -3.3380876e-01   7.2831002e-01   7.2831002e-01
   1.1733333e+00   1.6905435e-01  -4.0967438e-01  -1.2441963e+00   1.2138500e-01   5.7657876e-01   1.9725063e-01
   1.1750000e+00   1.7113578e-01  -1.8207750e-01  -1.6235244e+00  -3.0346251e-02   1.2138500e-01  -1.8207750e-01
   1.1766667e+00   1.7317038e-01  -7.8900252e-01  -2.2304494e+00  -6.3727127e-01  -1.9269869e+00  -6.3727127e-01
   1.1783333e+00   1.7516302e-01   7.2831002e-01   5.7657876e-01   5.7657876e-01  -3.0346251e-02  -1.8207750e-01
   1.1800000e+00   1.7711867e-01  -4.8554001e-01   8.8004127e-01   1.2138500e-01  -6.3727127e-01  -2.5794313e-01
   1.1816667e+00   1.7904237e-01   8.0417564e-01  -2.5794313e-01  -3.3380876e-01  -2.5794313e-01  -8.6486815e-01
   1.1833333e+00   1.8093903e-01   7.2831002e-01  -8.6486815e-01  -3.0346251e-02   7.2831002e-01  -3.3380876e-01
   1.1850000e+00   1.8281344e-01   4.5519376e-02   4.5519376e-02  -2.5794313e-01   6.5244439e-01   1.4111007e+00
   1.1866667e+00   1.8467005e-01  -7.8900252e-01   1.4111007e+00  -2.5794313e-01   1.1835038e+00   1.7904288e+00
   1.1883333e+00   1.8651298e-01  -8.6486815e-01  -2.5794313e-01  -6.3727127e-01  -3.0346251e-02   1.2138500e-01
   1.1900000e+00   1.8834270e-01  -7.8900252e-01  -1.8511213e+00  -3.0346251e-02  -1.0924650e+00   4.5519376e-02
   1.1916667e+00   1.9014555e-01   6.5244439e-01   9.5590690e-01   7.2831002e-01  -7.1313689e-01  -5.6140564e-01
   1.1933333e+00   1.9194233e-01  -1.0621188e-01   1.1076382e+00   8.8004127e-01  -1.0621188e-01  -9.4073377e-01
   1.1950000e+00   1.9373530e-01  -7.8900252e-01  -9.4073377e-01   1.2138500e-01  -8.6486815e-01  -7.8900252e-01
   1.1966667e+00   1.9552607e-01  -1.8207750e-01  -2.0787182e+00   3.4898188e-01  -7.8900252e-01  -9.4073377e-01
   1.1983333e+00   1.9731558e-01   8.0417564e-01   1.2138500e-01   2.7311626e-01   9.5590690e-01  -3.0346251e-02
   1.2000000e+00   1.9910406e-01   7.2831002e-01   1.8662944e+00   7.2831002e-01   1.2593694e+00  -6.3727127e-01
   1.2016667e+00   2.0089100e-01  -6.3727127e-01   6.5244439e-01  -4.0967438e-01  -5.6140564e-01  -3.3380876e-01
   1.2033333e+00   2.0267517e-01  -4.0967438e-01   1.5628319e+00  -3.0346251e-02  -5.6140564e-01   8.0417564e-01
   1.2050000e+00   2.0445457e-01   1.1076382e+00   7.2831002e-01   4.5519376e-02   1.2138500e-01   8.8004127e-01
   1.2066667e+00   2.0622649e-01  -4.0967438e-01  -5.6140564e-01  -5.6140564e-01   4.2484751e-01   4.5519376e-02
   1.2083333e+00   2.0798752e-01   5.0071314e-01  -1.0621188e-01   3.4898188e-01   7.2831002e-01  -3.0346251e-02
   1.2100000e+00   2.0973357e-01  -2.5794313e-01  -2.5794313e-01  -1.8207750e-01   1.2138500e-01  -1.0621188e-01
   1.2116667e+00   2.1145995e-01  -3.0346251e-02  -7.8900252e-01  -9.4073377e-01  -5.6140564e-01  -1.0621188e-01
   1.2133333e+00   2.1316135e-01  -3.3380876e-01   1.2593694e+00  -4.0967438e-01   7.2831002e-01   5.0071314e-01
   1.2150000e+00   2.1483200e-01   2.7311626e-01   1.9421600e+00  -2.5794313e-01   5.0071314e-01   6.5244439e-01
   1.2166667e+00   2.1646564e-01   8.0417564e-01   5.7657876e-01  -1.8207750e-01  -6.3727127e-01   5.0071314e-01
   1.2183333e+00   2.1805567e-01   6.5244439e-01   3.4898188e-01  -1.0621188e-01  -1.2441963e+00   2.7311626e-01
   1.2200000e+00   2.1959516e-01   3.4898188e-01   8.8004127e-01   2.7311626e-01   5.7657876e-01  -3.0346251e-02
   1.2216667e+00   2.2107699e-01  -7.1313689e-01  -1.6235244e+00  -4.0967438e-01  -7.8900252e-01  -6.3727127e-01
   1.2233333e+00   2.2249394e-01   3.4898188e-01  -1.7752557e+00   2.7311626e-01  -1.0621188e-01  -5.6140564e-01
   1.2250000e+00   2.2383870e-01   5.7657876e-01   1.0317725e+00   5.7657876e-01   1.2138500e-01  -9.4073377e-01
   1.2266667e+00   2.2507565e-01   7.2831002e-01   8.0417564e-01  -3.3380876e-01  -5.6140564e-01  -4.8554001e-01
   1.2283333e+00   2.2621119e-01   9.5590690e-01  -1.6993900e+00   4.5519376e-02  -3.0346251e-02   1.2138500e-01
   1.2300000e+00   2.2725001e-01  -1.2441963e+00  -1.0924650e+00   4.2484751e-01   3.4898188e-01  -3.3380876e-01
   1.2316667e+00   2.2818661e-01   1.2138500e-01   1.1835038e+00   8.8004127e-01   2.7311626e-01   1.2138500e-01
   1.2333333e+00   2.2901604e-01  -1.8207750e-01   8.0417564e-01   8.0417564e-01   3.4898188e-01  -3.0346251e-02
   1.2350000e+00   2.2973403e-01  -4.0967438e-01   8.8004127e-01   1.9725063e-01   7.2831002e-01   3.4898188e-01
   1.2366667e+00   2.3033698e-01  -3.3380876e-01  -3.3380876e-01  -1.0621188e-01  -1.8207750e-01   4.5519376e-02
   1.2383333e+00   2.3082201e-01  -1.8207750e-01  -1.4717932e+00  -2.5794313e-01  -1.8207750e-01  -1.8207750e-01
   1.2400000e+00   2.3118700e-01  -5.6140564e-01  -5.6140564e-01  -1.8207750e-01  -1.0165994e+00  -3.3380876e-01
   1.2416667e+00   2.3143056e-01  -6.3727127e-01   1.1835038e+00   4.5519376e-02  -5.6140564e-01  -1.0621188e-01
   1.2433333e+00   2.3155208e-01   1.2138500e-01   8.0417564e-01  -1.8207750e-01  -2.5794313e-01   6.5244439e-01
   1.2450000e+00   2.3155170e-01   8.0417564e-01   7.2831002e-01   4.5519376e-02   7.2831002e-01   9.5590690e-01
   1.2466667e+00   2.3143022e-01   7.2831002e-01  -9.4073377e-01  -4.8554001e-01   4.2484751e-01   5.7657876e-01
   1.2483333e+00   2.3118921e-01   4.2484751e-01   1.2593694e+00  -3.3380876e-01   4.5519376e-02   3.4898188e-01
   1.2500000e+00   2.3083084e-01  -7.1313689e-01   1.3352350e+00  -3.3380876e-01  -6.3727127e-01  -6.3727127e-01
   1.2516667e+00   2.3035785e-01  -5.6140564e-01   2.7311626e-01  -1.8207750e-01  -3.0346251e-02  -7.1313689e-01
   1.2533333e+00   2.2977355e-01   1.2138500e-01  -5.6140564e-01  -2.5794313e-01   7.2831002e-01  -3.3380876e-01
   1.2550000e+00   2.2908171e-01   1.4111007e+00  -1.8207750e-01   3.4898188e-01   6.5244439e-01   4.2484751e-01
   1.2566667e+00   2.2828651e-01   1.2138500e-01  -3.3380876e-01   3.4898188e-01   4.2484751e-01  -1.0621188e-01
   1.2583333e+00   2.2739244e-01  -1.8207750e-01   5.7657876e-01   4.2484751e-01   1.2138500e-01  -6.3727127e-01
   1.2600000e+00   2.2640427e-01  -1.0165994e+00  -2.3063151e+00  -3.0346251e-02  -5.6140564e-01  -4.0967438e-01
   1.2616667e+00   2.2530593e-01  -1.0924650e+00   5.0071314e-01  -3.0346251e-02  -2.5794313e-01   5.0071314e-01
   1.2633333e+00   2.2406550e-01  -2.5794313e-01  -3.3380876e-01  -1.8207750e-01  -1.8207750e-01   3.4898188e-01
   1.2650000e+00   2.2273887e-01  -4.8554001e-01  -6.3727127e-01  -1.0621188e-01  -4.0967438e-01   1.9725063e-01
   1.2666667e+00   2.2133300e-01   4.5519376e-02  -1.8207750e-01  -3.0346251e-02   1.0317725e+00   8.0417564e-01
   1.2683333e+00   2.1985516e-01  -4.0967438e-01  -1.1683307e+00   1.9725063e-01   3.4898188e-01   1.9725063e-01
   1.2700000e+00   2.1831280e-01   4.5519376e-02   1.9725063e-01  -1.0621188e-01   1.2138500e-01  -3.3380876e-01
   1.2716667e+00   2.1671354e-01  -1.8207750e-01   4.2484751e-01  -3.3380876e-01  -6.3727127e-01  -4.8554001e-01
   1.2733333e+00   2.1506503e-01   8.8004127e-01   1.1835038e+00   4.2484751e-01   5.7657876e-01   7.2831002e-01
   1.2750000e+00   2.1337487e-01  -1.0621188e-01   1.7904288e+00   1.2138500e-01  -3.0346251e-02  -1.8207750e-01
   1.2766667e+00   2.1165050e-01   4.5519376e-02   1.1076382e+00   3.4898188e-01   1.9725063e-01   7.2831002e-01
   1.2783333e+00   3.7480055e-01   1.2593694e+00  -1.1683307e+00  -4.8554001e-01  -7.8900252e-01   3.4898188e-01
   1.2800000e+00   3.8991255e-01   7.2831002e-01  -1.6993900e+00  -1.0621188e-01  -4.8554001e-01  -6.3727127e-01
   1.2816667e+00   4.0585613e-01  -1.8207750e-01  -2.8373744e+00  -4.8554001e-01  -7.1313689e-01  -6.3727127e-01
   1.2833333e+00   4.2260619e-01  -9.4073377e-01  -2.6856432e+00  -1.0621188e-01  -4.0967438e-01  -5.6140564e-01
   1.2850000e+00   4.3991588e-01  -8.6486815e-01   1.6386975e+00   1.2138500e-01   4.2484751e-01  -3.3380876e-01
   1.2866667e+00   4.5793923e-01   1.2138500e-01   3.3077413e+00   1.9725063e-01   1.4869663e+00   4.2484751e-01
   1.2883333e+00   4.7662560e-01  -3.3380876e-01   1.7904288e+00  -3.0346251e-02   8.0417564e-01   7.2831002e-01
   1.2900000e+00   4.9591579e-01  -1.0621188e-01  -2.5794313e-01  -3.0346251e-02   5.0071314e-01   6.5244439e-01
   1.2916667e+00   5.1574267e-01  -1.8207750e-01   5.7657876e-01  -3.0346251e-02   1.9725063e-01  -1.0621188e-01
   1.2933333e+00   5.3603182e-01   4.2484751e-01  -1.6235244e+00  -1.0621188e-01  -6.3727127e-01  -7.1313689e-01
   1.2950000e+00   5.5670239e-01   2.7311626e-01   9.5590690e-01   1.2138500e-01  -7.8900252e-01  -1.8207750e-01
   1.2966667e+00   5.7766797e-01  -7.8900252e-01   2.7311626e-01   3.4898188e-01  -7.8900252e-01  -7.1313689e-01
   1.2983333e+00   5.9883758e-01   7.2831002e-01  -1.6235244e+00   2.7311626e-01   4.5519376e-02  -3.3380876e-01
   1.3000000e+00   6.2011673e-01   1.2138500e-01  -1.0924650e+00   1.2138500e-01   5.7657876e-01   5.0071314e-01
   1.3016667e+00   6.4140851e-01   1.0317725e+00  -8.6486815e-01   2.7311626e-01   3.4898188e-01   1.2138500e-01
   1.3033333e+00   8.4959723e-01  -3.0346251e-02   2.7311626e-01   4.5519376e-02  -3.3380876e-01  -4.0967438e-01
   1.3050000e+00   8.6390869e-01  -2.5794313e-01   8.0417564e-01   4.5519376e-02  -1.8207750e-01  -7.8900252e-01
   1.3066667e+00   8.7723313e-01  -4.8554001e-01   4.5519376e-02  -1.0621188e-01  -5.6140564e-01  -4.0967438e-01
   1.3083333e+00   9.6059784e-01   1.0317725e+00   7.2831002e-01   8.0417564e-01   5.7657876e-01   1.9725063e-01
   1.3100000e+00   9.6020976e-01   1.2138500e-01  -1.8207750e-01  -1.8207750e-01   4.2484751e-01  -3.0346251e-02
   1.3116667e+00   9.5996930e-01  -3.0346251e-02  -5.6140564e-01  -2.5794313e-01   3.4898188e-01   5.7657876e-01
   1.3133333e+00   9.5988386e-01  -4.0967438e-01  -1.8207750e-01  -3.3380876e-01  -6.3727127e-01   6.5244439e-01
   1.3150000e+00   9.5995579e-01  -1.8207750e-01   1.3352350e+00   1.2138500e-01  -3.0346251e-02   6.5244439e-01
   1.3166667e+00   9.6018280e-01   1.5628319e+00   1.4869663e+00   3.4898188e-01   5.0071314e-01   5.0071314e-01
   1.3183333e+00   9.6245610e-01   1.5628319e+00   9.5590690e-01  -4.0967438e-01   5.0071314e-01   1.2138500e-01
   1.3200000e+00   9.6329136e-01   2.7311626e-01   4.5519376e-02  -4.0967438e-01   1.1076382e+00   1.2138500e-01
   1.3216667e+00   9.6419539e-01  -4.0967438e-01  -1.5476588e+00  -2.5794313e-01   4.2484751e-01  -2.5794313e-01
   1.3233333e+00   9.6514658e-01  -3.3380876e-01  -4.0967438e-01   4.5519376e-02  -9.4073377e-01  -5.6140564e-01
   1.3250000e+00   9.6612271e-01  -6.3727127e-01  -1.3200619e+00  -2.5794313e-01  -2.6856432e+00  -9.4073377e-01
   1.3266667e+00   9.6696558e-01  -7.8900252e-01  -2.3063151e+00  -1.8207750e-01  -1.5476588e+00  -4.8554001e-01
   1.3283333e+00   9.6772111e-01  -4.0967438e-01  -3.5960307e+00  -3.3380876e-01  -1.8207750e-01  -1.8207750e-01
   1.3300000e+00   9.6842371e-01   8.0417564e-01   1.9725063e-01   1.9725063e-01   3.4898188e-01   1.9725063e-01
   1.3316667e+00   9.6905807e-01  -1.8207750e-01   2.2456226e+00   5.0071314e-01   1.2138500e-01   2.7311626e-01
   1.3333333e+00   9.6961117e-01   8.0417564e-01   2.0938913e+00   6.5244439e-01   7.2831002e-01   9.5590690e-01
   1.3350000e+00   9.7007255e-01  -7.1313689e-01   2.4732194e+00   3.4898188e-01   1.1835038e+00   1.1835038e+00
   1.3366667e+00   9.7043450e-01   5.0071314e-01   3.3836070e+00   1.9725063e-01   7.2831002e-01  -7.1313689e-01
   1.3383333e+00   9.7069211e-01   1.2593694e+00   2.3973538e+00   1.9725063e-01   1.9725063e-01  -1.0165994e+00
   1.3400000e+00   9.7084327e-01  -2.5794313e-01  -1.8207750e-01  -2.5794313e-01   4.5519376e-02  -1.8207750e-01
   1.3416667e+00   9.7088873e-01   5.0071314e-01  -1.4717932e+00   4.2484751e-01   6.5244439e-01   5.7657876e-01
   1.3433333e+00   9.7083182e-01  -2.5794313e-01  -2.6856432e+00   4.2484751e-01   2.7311626e-01   5.7657876e-01
   1.3450000e+00   9.7067836e-01   2.7311626e-01   2.7311626e-01   5.7657876e-01   4.5519376e-02   2.7311626e-01
   1.3466667e+00   9.7043640e-01   1.2138500e-01   1.6386975e+00   8.0417564e-01   2.7311626e-01  -3.0346251e-02
   1.3483333e+00   9.7011587e-01  -7.1313689e-01  -2.5794313e-01  -2.5794313e-01  -6.3727127e-01  -5.6140564e-01
   1.3500000e+00   9.6972833e-01  -2.1545838e+00  -1.6993900e+00  -6.3727127e-01  -9.4073377e-01  -4.8554001e-01
   1.3516667e+00   9.6928657e-01   4.2484751e-01  -1.1683307e+00  -1.0621188e-01   5.0071314e-01  -3.3380876e-01
   1.3533333e+00   9.6880418e-01   1.5628319e+00   1.9725063e-01   4.5519376e-02   6.5244439e-01  -1.0621188e-01
   1.3550000e+00   9.6829525e-01   5.7657876e-01  -2.7615088e+00  -4.0967438e-01   7.2831002e-01   4.5519376e-02
   1.3566667e+00   9.6777390e-01   2.7311626e-01  -1.1683307e+00   1.2138500e-01   4.2484751e-01   8.0417564e-01
   1.3583333e+00   9.6725393e-01  -3.0346251e-02   1.6386975e+00   1.9725063e-01   3.4898188e-01   5.0071314e-01
   1.3600000e+00   9.6674846e-01   1.4111007e+00   1.7904288e+00   1.9725063e-01  -4.8554001e-01  -2.5794313e-01
   1.3616667e+00   9.6621824e-01  -7.8900252e-01  -4.0967438e-01   1.9725063e-01  -9.4073377e-01  -7.1313689e-01
   1.3633333e+00   9.6558556e-01   4.5519376e-02  -2.5794313e-01   1.2138500e-01  -2.5794313e-01   3.4898188e-01
   1.3650000e+00   9.6498438e-01  -1.6235244e+00  -1.0924650e+00  -2.5794313e-01  -4.0967438e-01  -3.0346251e-02
   1.3666667e+00   9.6442634e-01   1.9725063e-01  -4.8554001e-01  -7.1313689e-01   8.0417564e-01   4.2484751e-01
   1.3683333e+00   9.6392189e-01  -1.8511213e+00  -4.8554001e-01  -8.6486815e-01  -7.1313689e-01  -4.0967438e-01
   1.3700000e+00   9.6348017e-01  -6.3727127e-01   2.2456226e+00  -1.0621188e-01  -1.0165994e+00  -4.8554001e-01
   1.3716667e+00   9.6310881e-01   6.5244439e-01   2.7008163e+00   2.7311626e-01  -1.8207750e-01  -6.3727127e-01
   1.3733333e+00   9.6281387e-01   1.8662944e+00   1.3352350e+00   5.7657876e-01   3.4898188e-01  -1.8207750e-01
   1.3750000e+00   9.6259978e-01   1.8662944e+00   1.5628319e+00   2.7311626e-01   2.7311626e-01   8.0417564e-01
   1.3766667e+00   9.6246929e-01  -6.3727127e-01   1.1076382e+00  -1.0621188e-01   4.5519376e-02  -3.0346251e-02
   1.3783333e+00   9.6242343e-01  -1.9269869e+00   1.2138500e-01  -3.0346251e-02  -1.0621188e-01  -2.5794313e-01
   1.3800000e+00   9.6246162e-01   1.0317725e+00   2.7311626e-01   3.4898188e-01   6.5244439e-01   4.5519376e-02
   1.3816667e+00   9.6258162e-01  -6.3727127e-01  -2.3821807e+00   1.2138500e-01  -1.8207750e-01   3.4898188e-01
   1.3833333e+00   9.6277972e-01  -2.4580463e+00  -2.2304494e+00   2.7311626e-01  -1.8207750e-01  -5.6140564e-01
   1.3850000e+00   9.6305074e-01   3.4898188e-01   7.2831002e-01   5.7657876e-01  -1.0621188e-01  -1.8207750e-01
   1.3866667e+00   9.6338826e-01   1.2593694e+00  -7.1313689e-01  -3.0346251e-02   5.7657876e-01   2.7311626e-01
   1.3883333e+00   9.6378467e-01  -6.3727127e-01  -1.8511213e+00   1.2138500e-01   1.0317725e+00  -1.0621188e-01
   1.3900000e+00   9.6423138e-01   1.2138500e-01  -2.0787182e+00   1.9725063e-01   9.5590690e-01   4.2484751e-01
   1.3916667e+00   9.6471898e-01   4.2484751e-01  -3.5960307e+00  -4.8554001e-01   5.7657876e-01   2.7311626e-01
   1.3933333e+00   9.6523743e-01   2.7311626e-01  -1.5476588e+00  -2.5794313e-01  -1.0621188e-01   4.5519376e-02
   1.3950000e+00   9.6577622e-01   6.5244439e-01   5.7657876e-01  -3.0346251e-02  -7.8900252e-01   2.7311626e-01
   1.3966667e+00   9.6632457e-01   4.2484751e-01   3.3077413e+00   4.5519376e-02  -1.0621188e-01   4.5519376e-02
   1.3983333e+00   9.6671825e-01   1.0317725e+00   2.3973538e+00  -4.8554001e-01  -1.0165994e+00  -4.8554001e-01
   1.4000000e+00   9.6705815e-01   5.0071314e-01   3.0801444e+00  -4.8554001e-01  -3.0346251e-02  -1.0621188e-01
   1.4016667e+00   9.6736171e-01   1.9725063e-01   2.3214882e+00   2.7311626e-01   1.2593694e+00   4.2484751e-01
   1.4033333e+00   9.6762349e-01   1.2138500e-01  -8.6486815e-01   1.2138500e-01   3.4898188e-01  -2.5794313e-01
   1.4050000e+00   9.6783938e-01   3.4898188e-01  -1.5476588e+00   2.7311626e-01   5.0071314e-01   1.9725063e-01
   1.4066667e+00   9.6800668e-01  -3.0346251e-02  -9.4073377e-01   5.0071314e-01   1.9725063e-01   1.9725063e-01
   1.4083333e+00   9.6812410e-01   5.0071314e-01   8.8004127e-01   2.7311626e-01  -3.0346251e-02   5.7657876e-01
   1.4100000e+00   9.6819179e-01  -1.0165994e+00  -1.0924650e+00  -1.0621188e-01   3.4898188e-01  -3.0346251e-02
   1.4116667e+00   9.6821123e-01  -1.0924650e+00  -1.1683307e+00   4.5519376e-02   4.5519376e-02   7.2831002e-01
   1.4133333e+00   9.6818517e-01  -1.8207750e-01   7.2831002e-01   1.9725063e-01  -1.5476588e+00  -1.8207750e-01
   1.4150000e+00   9.6811753e-01   3.4898188e-01   2.2456226e+00  -3.0346251e-02  -5.6140564e-01  -4.8554001e-01
   1.4166667e+00   9.6801319e-01   1.1076382e+00   4.2484751e-01   1.2138500e-01   1.2138500e-01  -6.3727127e-01
   1.4183333e+00   9.6787786e-01  -2.5794313e-01  -8.6486815e-01  -1.0621188e-01  -3.0346251e-02  -1.0621188e-01
   1.4200000e+00   9.6771789e-01  -5.6140564e-01  -1.0165994e+00  -2.5794313e-01  -9.4073377e-01  -5.6140564e-01
   1.4216667e+00   9.6754007e-01  -4.0967438e-01  -5.6140564e-01  -3.0346251e-02  -1.0165994e+00  -4.0967438e-01
   1.4233333e+00   9.6735134e-01   1.9725063e-01  -2.4580463e+00   1.2138500e-01  -3.3380876e-01  -2.5794313e-01
   1.4250000e+00   9.6715868e-01  -3.0346251e-02  -1.4717932e+00   6.5244439e-01   1.4869663e+00   4.2484751e-01
   1.4266667e+00   9.6696883e-01  -2.5794313e-01   4.2484751e-01   5.7657876e-01   1.7904288e+00   5.0071314e-01
   1.4283333e+00   9.6678811e-01  -3.0346251e-02   5.7657876e-01   3.4898188e-01   1.6386975e+00   5.7657876e-01
   1.4300000e+00   9.6662222e-01   2.5490851e+00   1.6386975e+00   1.9725063e-01   1.1076382e+00   5.0071314e-01
   1.4316667e+00   9.6647609e-01  -7.1313689e-01   2.7311626e-01  -3.3380876e-01  -1.6993900e+00   1.2138500e-01
   1.4333333e+00   9.6627914e-01  -1.6235244e+00  -1.4717932e+00  -3.0346251e-02  -2.0787182e+00  -2.5794313e-01
   1.4350000e+00   9.6599627e-01  -4.0967438e-01  -5.6140564e-01   3.4898188e-01  -6.3727127e-01  -3.3380876e-01
   1.4366667e+00   9.6572636e-01  -3.0346251e-02   1.7145632e+00   1.2138500e-01  -2.5794313e-01  -6.3727127e-01
   1.4383333e+00   9.6547434e-01  -7.8900252e-01   3.4898188e-01  -4.0967438e-01  -1.0621188e-01  -4.8554001e-01
   1.4400000e+00   9.6524473e-01  -1.0924650e+00   4.2484751e-01  -1.0621188e-01   4.5519376e-02  -2.5794313e-01
   1.4416667e+00   9.6504154e-01  -1.8207750e-01   1.2593694e+00  -1.0621188e-01   5.0071314e-01  -2.5794313e-01
   1.4433333e+00   9.6486832e-01  -4.8554001e-01  -7.8900252e-01  -3.3380876e-01  -1.8207750e-01   4.5519376e-02
   1.4450000e+00   9.6472799e-01  -4.8554001e-01  -9.4073377e-01   4.5519376e-02  -4.8554001e-01  -3.0346251e-02
   1.4466667e+00   9.6462294e-01   4.5519376e-02  -1.0924650e+00   2.7311626e-01   2.7311626e-01   3.4898188e-01
   1.4483333e+00   9.6455489e-01   1.0317725e+00   1.7904288e+00   5.0071314e-01   9.5590690e-01   4.2484751e-01
   1.4500000e+00   9.6452496e-01   4.5519376e-02  -8.6486815e-01  -1.0621188e-01   8.0417564e-01   2.7311626e-01
   1.4516667e+00   9.6453362e-01   5.0071314e-01  -2.8373744e+00  -3.3380876e-01  -2.5794313e-01   3.4898188e-01
   1.4533333e+00   9.6458070e-01  -1.8207750e-01  -2.1545838e+00  -4.8554001e-01  -7.1313689e-01   2.7311626e-01
   1.4550000e+00   9.6466537e-01  -3.0346251e-02   1.2593694e+00  -2.5794313e-01  -1.8207750e-01   4.2484751e-01
   1.4566667e+00   9.6478620e-01   4.2484751e-01   1.7904288e+00   2.7311626e-01   9.5590690e-01   5.0071314e-01
   1.4583333e+00   9.6494113e-01   7.2831002e-01   1.1835038e+00   2.7311626e-01   9.5590690e-01  -1.0621188e-01
   1.4600000e+00   9.6512754e-01   1.1076382e+00   2.3973538e+00   3.4898188e-01   5.0071314e-01   2.7311626e-01
   1.4616667e+00   9.6534224e-01  -4.0967438e-01   5.7657876e-01  -1.8207750e-01  -1.8207750e-01  -1.8207750e-01
   1.4633333e+00   9.6558152e-01  -1.2441963e+00   5.7657876e-01  -2.5794313e-01  -1.0621188e-01  -1.3200619e+00
   1.4650000e+00   9.6584121e-01  -3.3380876e-01  -1.8207750e-01  -2.5794313e-01   1.9725063e-01  -3.3380876e-01
   1.4666667e+00   9.6611670e-01   1.2138500e-01  -1.2441963e+00  -3.0346251e-02   5.7657876e-01   1.9725063e-01
   1.4683333e+00   9.6640305e-01  -1.0165994e+00   5.7657876e-01  -1.8207750e-01  -7.1313689e-01  -6.3727127e-01
   1.4700000e+00   9.6651044e-01   9.5590690e-01   1.2593694e+00   7.2831002e-01  -9.4073377e-01  -8.6486815e-01
   1.4716667e+00   9.6660146e-01  -1.3200619e+00  -6.3727127e-01   4.2484751e-01  -3.3380876e-01  -1.8207750e-01
   1.4733333e+00   9.6667437e-01  -4.0967438e-01  -3.0346251e-02   4.5519376e-02  -1.3200619e+00   1.2138500e-01
   1.4750000e+00   9.6677452e-01  -9.4073377e-01  -2.0028525e+00   1.9725063e-01   3.4898188e-01   1.0317725e+00
   1.4766667e+00   9.6675513e-01   5.0071314e-01   1.9725063e-01  -3.0346251e-02   9.5590690e-01   7.2831002e-01
   1.4783333e+00   9.6672158e-01  -1.0621188e-01  -4.0967438e-01  -3.0346251e-02  -1.8207750e-01   5.7657876e-01
