# Supplementary material for: Detecting Nasal Vowels in Speech Interfaces Based on Surface Electromyography
Source: PLoS One. 2015 Jun 12;10(6):e0127040. doi: 10.1371/journal.pone.0127040 (PMC4466523; doi:10.1371/journal.pone.0127040)
Supplement: S1 Data — (ZIP) [file pone.0127040.s001.zip › PLosOneData/aligned/CO/CO-vnp-an-r2-ALIGNED.txt]

   0.0000000e+00   5.9529577e-02   2.1697569e+00   8.0417564e-01   1.9725063e-01  -5.6140564e-01  -1.0621188e-01
   1.6666667e-03   5.9088398e-02   2.1697569e+00   8.0417564e-01  -2.5794313e-01   4.2484751e-01   4.2484751e-01
   3.3333333e-03   5.8649694e-02  -1.3959275e+00  -3.2925682e+00  -3.3380876e-01  -3.0346251e-02   1.2138500e-01
   5.0000000e-03   5.8211519e-02  -1.1683307e+00  -1.9269869e+00  -1.8207750e-01  -1.0165994e+00  -4.8554001e-01
   6.6666667e-03   5.7772078e-02  -1.0621188e-01  -4.0967438e-01   3.4898188e-01  -3.0346251e-02   1.9725063e-01
   8.3333333e-03   5.7329727e-02   8.0417564e-01   1.2593694e+00  -5.6140564e-01   2.7311626e-01   4.2484751e-01
   1.0000000e-02   5.6882981e-02   1.3352350e+00   1.0317725e+00   1.2138500e-01   9.5590690e-01   4.5519376e-02
   1.1666667e-02   5.6430519e-02   1.6386975e+00   2.7311626e-01   5.0071314e-01  -7.1313689e-01  -5.6140564e-01
   1.3333333e-02   5.5971200e-02  -5.6140564e-01   1.2138500e-01  -1.0621188e-01  -1.0924650e+00  -1.0165994e+00
   1.5000000e-02   5.5504070e-02  -9.4073377e-01   7.2831002e-01   1.9725063e-01   9.5590690e-01   3.4898188e-01
   1.6666667e-02   5.5028361e-02  -7.8900252e-01   4.5519376e-02   2.7311626e-01   7.2831002e-01  -3.0346251e-02
   1.8333333e-02   5.4543495e-02   1.4111007e+00   4.5519376e-02   3.4898188e-01  -3.0346251e-02   4.5519376e-02
   2.0000000e-02   5.4049095e-02   6.5244439e-01   2.7311626e-01   4.5519376e-02  -9.4073377e-01  -1.8207750e-01
   2.1666667e-02   5.3544992e-02   5.7657876e-01  -7.8900252e-01  -1.0621188e-01  -3.3380876e-01   2.7311626e-01
   2.3333333e-02   5.3031210e-02  -4.8554001e-01  -1.2441963e+00  -1.8207750e-01   5.0071314e-01   3.4898188e-01
   2.5000000e-02   5.2507989e-02   8.8004127e-01  -6.3727127e-01  -2.5794313e-01   1.5628319e+00   1.1076382e+00
   2.6666667e-02   5.1975774e-02   1.9725063e-01  -6.3727127e-01  -9.4073377e-01   1.9725063e-01   4.2484751e-01
   2.8333333e-02   5.1435215e-02  -1.9269869e+00   8.0417564e-01  -4.0967438e-01  -8.6486815e-01  -1.0621188e-01
   3.0000000e-02   5.0887162e-02  -1.1683307e+00   8.8004127e-01  -3.0346251e-02  -1.9269869e+00   4.5519376e-02
   3.1666667e-02   5.0332678e-02  -3.5960307e+00   1.2138500e-01   9.5590690e-01  -8.6486815e-01  -3.3380876e-01
   3.3333333e-02   4.9773020e-02   6.5244439e-01  -1.0165994e+00   3.4898188e-01   3.4898188e-01  -1.0621188e-01
   3.5000000e-02   4.9209650e-02   2.5490851e+00  -1.3200619e+00  -4.0967438e-01   9.5590690e-01  -3.3380876e-01
   3.6666667e-02   4.8644213e-02  -5.6140564e-01  -2.3821807e+00  -1.0621188e-01   9.5590690e-01  -1.8207750e-01
   3.8333333e-02   4.8078541e-02  -4.0967438e-01  -6.3727127e-01   5.0071314e-01   8.0417564e-01   5.7657876e-01
   4.0000000e-02   4.7514655e-02   1.3352350e+00   1.4869663e+00   5.0071314e-01   1.2138500e-01   5.7657876e-01
   4.1666667e-02   4.6954731e-02   1.8662944e+00   5.7657876e-01  -5.6140564e-01  -6.3727127e-01  -6.3727127e-01
   4.3333333e-02   4.6401129e-02   7.2831002e-01   2.3973538e+00  -2.5794313e-01  -8.6486815e-01  -6.3727127e-01
   4.5000000e-02   4.5856348e-02   1.9725063e-01  -3.1408369e+00  -1.8207750e-01  -4.8554001e-01  -3.3380876e-01
   4.6666667e-02   4.5323045e-02   7.2831002e-01  -2.1545838e+00  -1.0621188e-01   2.7311626e-01   5.7657876e-01
   4.8333333e-02   4.4803997e-02  -1.0924650e+00   1.6386975e+00  -1.8207750e-01   2.7311626e-01   3.4898188e-01
   5.0000000e-02   4.4280189e-02  -1.0924650e+00   1.4111007e+00   1.9725063e-01  -2.5794313e-01   5.7657876e-01
   5.1666667e-02   4.3723881e-02  -4.0967438e-01   1.9421600e+00   4.2484751e-01   2.7311626e-01   9.5590690e-01
   5.3333333e-02   4.3194425e-02  -1.9269869e+00   1.9421600e+00   7.2831002e-01  -3.0346251e-02  -1.8207750e-01
   5.5000000e-02   4.2695268e-02  -1.0621188e-01  -2.5794313e-01   5.0071314e-01  -2.5794313e-01  -6.3727127e-01
   5.6666667e-02   4.2229901e-02   1.7145632e+00   1.9725063e-01  -3.3380876e-01  -4.0967438e-01  -6.3727127e-01
   5.8333333e-02   4.1801840e-02   6.5244439e-01   5.0071314e-01  -4.0967438e-01  -4.8554001e-01   1.9725063e-01
   6.0000000e-02   4.1414618e-02  -1.6235244e+00   5.0071314e-01  -5.6140564e-01  -7.1313689e-01  -3.0346251e-02
   6.1666667e-02   4.1071771e-02  -4.8554001e-01   8.0417564e-01   1.2138500e-01   5.7657876e-01  -5.6140564e-01
   6.3333333e-02   4.0776818e-02   7.2831002e-01   3.4898188e-01   1.9725063e-01   5.7657876e-01  -1.8207750e-01
   6.5000000e-02   4.0533259e-02   3.4898188e-01  -3.3380876e-01   4.5519376e-02  -3.3380876e-01  -4.8554001e-01
   6.6666667e-02   4.0344553e-02   5.7657876e-01  -9.4073377e-01  -1.0621188e-01  -4.0967438e-01  -5.6140564e-01
   6.8333333e-02   4.0214114e-02   1.5628319e+00   3.4898188e-01  -7.8900252e-01  -2.5794313e-01   4.5519376e-02
   7.0000000e-02   4.0145286e-02   9.5590690e-01  -1.5476588e+00   3.4898188e-01  -4.8554001e-01  -2.5794313e-01
   7.1666667e-02   4.0141338e-02  -1.5476588e+00  -2.1545838e+00   5.7657876e-01   4.2484751e-01   4.5519376e-02
   7.3333333e-02   4.0205456e-02  -4.2788214e+00  -2.1545838e+00   1.2138500e-01   4.2484751e-01  -7.1313689e-01
   7.5000000e-02   4.0340721e-02   1.9421600e+00   1.3352350e+00   1.9725063e-01   8.8004127e-01   2.7311626e-01
   7.6666667e-02   4.0550102e-02   9.5590690e-01   2.0938913e+00  -1.8207750e-01   9.5590690e-01   2.7311626e-01
   7.8333333e-02   4.0836445e-02   2.2456226e+00   1.4869663e+00  -1.8207750e-01   4.5519376e-02   1.2138500e-01
   8.0000000e-02   4.1202468e-02   1.1076382e+00   5.0071314e-01   2.7311626e-01  -2.5794313e-01   1.1076382e+00
   8.1666667e-02   4.1650733e-02  -3.3380876e-01  -1.2441963e+00  -4.0967438e-01   5.7657876e-01   1.0317725e+00
   8.3333333e-02   4.2183661e-02  -1.1683307e+00   4.2484751e-01   2.7311626e-01  -7.1313689e-01   1.2138500e-01
   8.5000000e-02   4.2803499e-02   2.0180257e+00   5.0071314e-01   5.7657876e-01  -1.0924650e+00   2.7311626e-01
   8.6666667e-02   4.3512329e-02   5.7657876e-01  -3.3380876e-01   2.7311626e-01  -5.6140564e-01  -2.5794313e-01
   8.8333333e-02   4.4312055e-02  -3.5201651e+00  -2.5794313e-01  -3.3380876e-01  -3.0346251e-02  -4.8554001e-01
   9.0000000e-02   4.5204389e-02  -1.8511213e+00  -1.6993900e+00  -3.3380876e-01   1.9725063e-01  -8.6486815e-01
   9.1666667e-02   4.6190848e-02  -2.0787182e+00  -5.6140564e-01   1.2138500e-01   3.4898188e-01  -9.4073377e-01
   9.3333333e-02   4.7272760e-02   1.3352350e+00   5.0071314e-01   1.9725063e-01   5.0071314e-01   3.4898188e-01
   9.5000000e-02   4.8451239e-02   1.1076382e+00   6.5244439e-01   5.7657876e-01   2.7311626e-01   8.8004127e-01
   9.6666667e-02   4.9727201e-02   5.0071314e-01  -1.1683307e+00   4.5519376e-02  -3.0346251e-02   2.7311626e-01
   9.8333333e-02   5.1101338e-02  -2.5794313e-01   1.9725063e-01   4.5519376e-02   3.4898188e-01   1.9725063e-01
   1.0000000e-01   5.2574140e-02   1.1076382e+00  -2.5794313e-01   4.5519376e-02  -1.8207750e-01   4.5519376e-02
   1.0166667e-01   5.4145876e-02   1.2138500e-01  -1.9269869e+00  -4.8554001e-01  -3.3380876e-01  -3.3380876e-01
   1.0333333e-01   5.5816602e-02  -3.0346251e-02   1.6386975e+00  -4.8554001e-01  -1.8207750e-01  -3.3380876e-01
   1.0500000e-01   5.7586156e-02  -2.0028525e+00  -1.0621188e-01  -3.3380876e-01  -1.8207750e-01  -4.8554001e-01
   1.0666667e-01   5.9454166e-02  -1.2441963e+00   1.9725063e-01  -2.5794313e-01  -3.0346251e-02  -7.1313689e-01
   1.0833333e-01   6.1420036e-02  -2.2304494e+00   6.5244439e-01   4.5519376e-02   4.5519376e-02   2.7311626e-01
   1.1000000e-01   6.3482977e-02  -1.8207750e-01   8.0417564e-01   1.2138500e-01   2.7311626e-01   1.2138500e-01
   1.1166667e-01   6.5641980e-02   6.5244439e-01  -8.6486815e-01   1.9725063e-01   1.9725063e-01  -1.0621188e-01
   1.1333333e-01   6.7895844e-02   2.1697569e+00  -9.4073377e-01   3.4898188e-01  -7.8900252e-01   2.7311626e-01
   1.1500000e-01   7.2682359e-02   1.5628319e+00   8.8004127e-01   3.4898188e-01  -1.8207750e-01   3.4898188e-01
   1.1666667e-01   7.5211652e-02   2.7311626e-01   1.5628319e+00   4.5519376e-02   4.5519376e-02  -1.0621188e-01
   1.1833333e-01   7.7829095e-02  -1.0621188e-01   4.2484751e-01  -2.5794313e-01   2.7311626e-01  -3.0346251e-02
   1.2000000e-01   8.0500138e-02  -3.0346251e-02   9.5590690e-01   3.4898188e-01   6.5244439e-01  -2.5794313e-01
   1.2166667e-01   8.3214131e-02  -1.8207750e-01   1.1076382e+00   1.9725063e-01   4.2484751e-01  -3.0346251e-02
   1.2333333e-01   8.6013116e-02   2.7311626e-01  -4.8554001e-01  -3.0346251e-02  -1.0621188e-01   4.5519376e-02
   1.2500000e-01   8.8894776e-02   7.2831002e-01  -7.8900252e-01  -3.3380876e-01  -1.0621188e-01   7.2831002e-01
   1.2666667e-01   9.1856638e-02   3.4898188e-01  -8.6486815e-01  -1.8207750e-01  -1.0924650e+00  -2.5794313e-01
   1.2833333e-01   9.4896091e-02  -2.0028525e+00  -1.0165994e+00  -3.3380876e-01  -1.0165994e+00  -4.0967438e-01
   1.3000000e-01   9.8010391e-02   8.8004127e-01  -2.1545838e+00   6.5244439e-01   1.9725063e-01   3.4898188e-01
   1.3166667e-01   1.0119668e-01   2.6249507e+00  -4.0967438e-01   4.2484751e-01   1.9725063e-01   5.7657876e-01
   1.3333333e-01   1.0445200e-01  -2.5339119e+00   5.0071314e-01  -2.5794313e-01  -1.0621188e-01   1.9725063e-01
   1.3500000e-01   1.0777331e-01  -1.9269869e+00   1.2593694e+00   4.5519376e-02   7.2831002e-01   8.8004127e-01
   1.3666667e-01   1.1115749e-01   1.4111007e+00   1.2138500e-01   1.2138500e-01   1.1076382e+00   6.5244439e-01
   1.3833333e-01   1.1460139e-01   8.0417564e-01   1.3352350e+00   1.9725063e-01   9.5590690e-01  -3.0346251e-02
   1.4000000e-01   1.1810178e-01   5.7657876e-01  -3.0346251e-02  -3.0346251e-02  -1.8207750e-01  -9.4073377e-01
   1.4166667e-01   1.2165545e-01   3.4898188e-01  -1.0621188e-01   4.5519376e-02   4.5519376e-02  -1.0924650e+00
   1.4333333e-01   1.2525919e-01  -2.5794313e-01  -3.3380876e-01   4.5519376e-02   1.9725063e-01  -4.0967438e-01
   1.4500000e-01   1.2890976e-01  -3.3380876e-01  -2.5794313e-01   1.2138500e-01  -2.5794313e-01  -5.6140564e-01
   1.4666667e-01   1.3260400e-01  -1.8511213e+00   2.7311626e-01   2.7311626e-01  -7.8900252e-01  -2.5794313e-01
   1.4833333e-01   1.3633876e-01   5.0071314e-01   3.4898188e-01   2.7311626e-01  -3.0346251e-02  -1.8207750e-01
   1.5000000e-01   1.4011097e-01   3.4898188e-01   2.0938913e+00   1.9725063e-01  -3.0346251e-02   1.2138500e-01
   1.5166667e-01   1.4391764e-01  -2.4580463e+00  -1.3200619e+00  -3.0346251e-02  -1.0621188e-01   4.5519376e-02
   1.5333333e-01   1.4775588e-01  -9.4073377e-01  -4.8098807e+00  -3.0346251e-02   5.7657876e-01   9.5590690e-01
   1.5500000e-01   1.5162288e-01   8.8004127e-01   2.0938913e+00  -4.0967438e-01   8.0417564e-01   8.0417564e-01
   1.5666667e-01   1.5551599e-01   6.5244439e-01   1.0317725e+00  -3.3380876e-01   5.0071314e-01   7.2831002e-01
   1.5833333e-01   1.5943269e-01   6.5244439e-01   4.2484751e-01   1.9725063e-01   4.2484751e-01   1.0317725e+00
   1.6000000e-01   1.6337058e-01   1.7904288e+00   1.3352350e+00   1.9725063e-01   1.2138500e-01   8.0417564e-01
   1.6166667e-01   1.6732746e-01   1.3352350e+00   6.5244439e-01   4.2484751e-01   3.4898188e-01  -4.0967438e-01
   1.6333333e-01   1.7130130e-01  -3.0346251e-02   1.2138500e-01  -3.0346251e-02  -3.0346251e-02  -1.3959275e+00
   1.6500000e-01   1.7529023e-01  -1.0924650e+00  -8.6486815e-01  -4.0967438e-01  -4.0967438e-01  -1.0924650e+00
   1.6666667e-01   1.7929259e-01   2.7311626e-01  -7.1313689e-01   1.2138500e-01   4.5519376e-02  -1.0621188e-01
   1.6833333e-01   1.8330692e-01  -3.2925682e+00  -1.6235244e+00   1.2138500e-01   1.2138500e-01   5.0071314e-01
   1.7000000e-01   1.8733198e-01  -5.1133432e+00   6.5244439e-01   1.9725063e-01  -3.0346251e-02   4.5519376e-02
   1.7166667e-01   1.9136672e-01  -4.0967438e-01   1.6386975e+00   8.0417564e-01  -6.3727127e-01  -1.0621188e-01
   1.7333333e-01   1.9541034e-01   2.3973538e+00   5.0071314e-01   2.7311626e-01  -1.8207750e-01  -3.3380876e-01
   1.7500000e-01   1.9946222e-01   2.8525476e+00  -3.0346251e-02  -1.0621188e-01  -1.8207750e-01  -1.8207750e-01
   1.7666667e-01   2.0352201e-01   2.6249507e+00   1.9725063e-01   1.2138500e-01   4.2484751e-01   8.0417564e-01
   1.7833333e-01   2.0758956e-01   5.7657876e-01  -1.8207750e-01  -3.3380876e-01   4.5519376e-02   2.7311626e-01
   1.8000000e-01   2.1166494e-01   3.4898188e-01   4.5519376e-02  -4.0967438e-01  -1.8207750e-01   6.5244439e-01
   1.8166667e-01   2.1574846e-01  -5.6140564e-01  -9.4073377e-01  -1.8207750e-01   1.2138500e-01   2.7311626e-01
   1.8333333e-01   2.1984064e-01   1.4111007e+00  -1.0621188e-01   1.2138500e-01   4.2484751e-01  -3.0346251e-02
   1.8500000e-01   2.2394222e-01   1.7145632e+00  -4.8857464e+00  -1.0621188e-01   4.5519376e-02  -1.8207750e-01
   1.8666667e-01   2.2805412e-01   1.9421600e+00   1.4111007e+00  -4.8554001e-01   4.2484751e-01  -3.3380876e-01
   1.8833333e-01   2.3217751e-01  -5.5685370e+00   1.0317725e+00  -3.3380876e-01   4.5519376e-02   1.2138500e-01
   1.9000000e-01   2.3631370e-01  -3.2925682e+00   1.6386975e+00   5.7657876e-01   1.9725063e-01  -1.0621188e-01
   1.9166667e-01   2.4042347e-01   1.2138500e-01   1.2593694e+00   2.7311626e-01   1.2138500e-01   2.7311626e-01
   1.9333333e-01   2.4452152e-01   5.7657876e-01   8.0417564e-01  -2.5794313e-01  -3.3380876e-01  -3.0346251e-02
   1.9500000e-01   2.4864125e-01   8.0417564e-01  -1.6235244e+00  -1.0621188e-01  -1.0621188e-01  -5.6140564e-01
   1.9666667e-01   2.5278486e-01   1.4869663e+00  -1.4717932e+00   6.5244439e-01   2.7311626e-01   1.9725063e-01
   1.9833333e-01   2.5695465e-01   5.7657876e-01   1.5628319e+00   8.8004127e-01   2.7311626e-01   4.2484751e-01
   2.0000000e-01   2.6115297e-01   5.0071314e-01   2.0180257e+00   8.8004127e-01   5.7657876e-01   6.5244439e-01
   2.0166667e-01   2.6538228e-01   4.5519376e-02   8.0417564e-01   3.4898188e-01   4.5519376e-02  -1.0621188e-01
   2.0333333e-01   2.6964504e-01  -6.3727127e-01   4.2484751e-01  -5.6140564e-01  -2.5794313e-01  -7.8900252e-01
   2.0500000e-01   2.7394379e-01  -3.2167026e+00  -1.0621188e-01  -1.1683307e+00  -5.6140564e-01  -1.0165994e+00
   2.0666667e-01   2.7828103e-01   6.5244439e-01  -2.5794313e-01   4.5519376e-02  -4.0967438e-01   3.4898188e-01
   2.0833333e-01   2.8265931e-01   1.9725063e-01  -7.1313689e-01   1.2138500e-01  -2.5794313e-01  -4.8554001e-01
   2.1000000e-01   2.8708111e-01   5.7657876e-01  -1.3959275e+00  -1.8207750e-01   4.5519376e-02  -1.8207750e-01
   2.1166667e-01   2.9154889e-01   1.2138500e-01  -1.2441963e+00  -3.0346251e-02   6.5244439e-01   9.5590690e-01
   2.1333333e-01   2.9606504e-01   1.6386975e+00  -4.0967438e-01   5.0071314e-01   9.5590690e-01   9.5590690e-01
   2.1500000e-01   3.0063189e-01   1.1835038e+00  -4.0967438e-01   4.5519376e-02   4.5519376e-02   5.7657876e-01
   2.1666667e-01   3.0525163e-01  -1.0924650e+00  -1.8207750e-01  -3.3380876e-01  -5.6140564e-01   1.2138500e-01
   2.1833333e-01   3.0992637e-01  -1.6235244e+00   8.0417564e-01  -1.0621188e-01  -4.8554001e-01   2.7311626e-01
   2.2000000e-01   3.1465806e-01   1.6386975e+00   1.1076382e+00   5.0071314e-01   9.5590690e-01   4.5519376e-02
   2.2166667e-01   3.1944848e-01   2.7311626e-01  -7.1313689e-01   1.9725063e-01   6.5244439e-01   1.2138500e-01
   2.2333333e-01   3.2429925e-01  -1.4717932e+00  -1.6235244e+00  -6.3727127e-01   1.2138500e-01   4.5519376e-02
   2.2500000e-01   3.2921179e-01  -5.6140564e-01  -7.8900252e-01   1.2138500e-01   2.7311626e-01  -6.3727127e-01
   2.2666667e-01   3.3418730e-01   1.4869663e+00   1.8662944e+00  -3.0346251e-02  -4.8554001e-01  -1.2441963e+00
   2.2833333e-01   3.3922676e-01  -1.6993900e+00   1.2593694e+00  -4.0967438e-01  -8.6486815e-01  -7.8900252e-01
   2.3000000e-01   3.4433086e-01  -2.0787182e+00   7.2831002e-01   5.0071314e-01  -1.0621188e-01  -1.0621188e-01
   2.3166667e-01   3.4950007e-01   3.4898188e-01   2.9284132e+00  -3.0346251e-02  -1.0621188e-01  -1.0621188e-01
   2.3333333e-01   3.5473455e-01  -5.6140564e-01  -1.0165994e+00   1.2138500e-01   1.2138500e-01   3.4898188e-01
   2.3500000e-01   3.6003414e-01   1.0317725e+00  -9.4073377e-01  -3.3380876e-01   4.5519376e-02  -1.8207750e-01
   2.3666667e-01   3.6539844e-01   8.0417564e-01   1.1835038e+00   3.4898188e-01  -1.8207750e-01  -7.8900252e-01
   2.3833333e-01   3.7082662e-01   1.3352350e+00  -1.8207750e-01   3.4898188e-01  -4.8554001e-01  -1.8207750e-01
   2.4000000e-01   3.7631760e-01   1.1835038e+00  -7.1313689e-01   1.9725063e-01   1.2138500e-01  -1.8207750e-01
   2.4166667e-01   3.8186991e-01  -1.0621188e-01   1.9725063e-01   4.5519376e-02   4.2484751e-01   3.4898188e-01
   2.4333333e-01   3.8748169e-01  -1.6235244e+00   8.0417564e-01   1.9725063e-01   6.5244439e-01   1.4869663e+00
   2.4500000e-01   3.9315076e-01   1.2138500e-01   7.2831002e-01   3.4898188e-01   7.2831002e-01   8.8004127e-01
   2.4666667e-01   3.9887455e-01   9.5590690e-01   8.0417564e-01  -1.0621188e-01  -1.0621188e-01  -3.3380876e-01
   2.4833333e-01   4.0465012e-01   4.5519376e-02  -1.8207750e-01   4.5519376e-02  -4.8554001e-01  -7.8900252e-01
   2.5000000e-01   4.1047406e-01  -1.0165994e+00  -4.0967438e-01  -2.5794313e-01  -5.6140564e-01  -1.7752557e+00
   2.5166667e-01   4.1634266e-01  -2.5339119e+00  -1.0621188e-01  -3.3380876e-01  -2.5794313e-01  -1.6235244e+00
   2.5333333e-01   4.2225181e-01   1.0317725e+00  -1.0621188e-01   5.0071314e-01  -2.5794313e-01   5.0071314e-01
   2.5500000e-01   4.2819694e-01   1.4111007e+00  -7.1313689e-01   2.7311626e-01   5.7657876e-01   1.3352350e+00
   2.5666667e-01   4.3417316e-01   5.7657876e-01  -5.6140564e-01   1.2138500e-01   5.7657876e-01   7.2831002e-01
   2.5833333e-01   4.4017517e-01   6.5244439e-01  -1.4717932e+00  -3.0346251e-02   1.2138500e-01   6.5244439e-01
   2.6000000e-01   4.4619722e-01  -6.3727127e-01  -1.6993900e+00  -1.8207750e-01   3.4898188e-01   4.2484751e-01
   2.6166667e-01   4.5223325e-01  -9.4073377e-01  -1.7752557e+00  -7.1313689e-01   4.2484751e-01   2.7311626e-01
   2.6333333e-01   4.5823859e-01   7.2831002e-01  -2.5794313e-01  -3.3380876e-01  -3.0346251e-02  -2.5794313e-01
   2.6500000e-01   4.6423202e-01  -5.6140564e-01   1.9725063e-01  -3.3380876e-01  -5.6140564e-01  -2.5794313e-01
   2.6666667e-01   4.7022224e-01  -5.6140564e-01  -2.5794313e-01  -5.6140564e-01  -1.8207750e-01  -1.8207750e-01
   2.6833333e-01   4.7620197e-01   3.4898188e-01  -9.4073377e-01  -3.3380876e-01  -1.8207750e-01  -6.3727127e-01
   2.7000000e-01   4.8216342e-01  -1.8207750e-01   4.2484751e-01   3.4898188e-01  -4.0967438e-01   1.9725063e-01
   2.7166667e-01   4.8809860e-01   2.7311626e-01   7.2831002e-01   4.5519376e-02  -5.6140564e-01  -1.8207750e-01
   2.7333333e-01   4.9399915e-01  -1.4717932e+00  -1.8511213e+00  -1.0621188e-01   4.5519376e-02   7.2831002e-01
   2.7500000e-01   4.9985634e-01   5.7657876e-01  -4.0967438e-01  -5.6140564e-01   1.2138500e-01  -5.6140564e-01
   2.7666667e-01   5.0566127e-01   1.9725063e-01   7.2831002e-01  -6.3727127e-01   5.7657876e-01  -1.3200619e+00
   2.7833333e-01   5.1140471e-01   2.3973538e+00   2.8525476e+00   4.2484751e-01   1.2138500e-01  -1.6235244e+00
   2.8000000e-01   5.1707722e-01   1.4869663e+00   2.7311626e-01   5.0071314e-01   5.0071314e-01   1.5628319e+00
   2.8166667e-01   5.2266916e-01   1.1076382e+00   4.2484751e-01   5.7657876e-01  -1.0621188e-01   2.3214882e+00
   2.8333333e-01   5.2817069e-01  -5.6140564e-01  -5.6140564e-01  -1.0621188e-01  -4.0967438e-01   5.0071314e-01
   2.8500000e-01   5.3357185e-01  -2.1545838e+00  -6.3727127e-01  -2.5794313e-01  -1.8207750e-01  -6.3727127e-01
   2.8666667e-01   5.3886249e-01  -1.4717932e+00  -1.0621188e-01  -4.0967438e-01  -1.0621188e-01  -3.3380876e-01
   2.8833333e-01   5.4403240e-01  -9.4073377e-01   8.8004127e-01   1.2138500e-01  -5.6140564e-01  -5.6140564e-01
   2.9000000e-01   5.4907134e-01  -2.4580463e+00  -7.8900252e-01  -1.8207750e-01  -5.6140564e-01  -8.6486815e-01
   2.9166667e-01   5.5396898e-01   8.8004127e-01   1.1076382e+00   3.4898188e-01  -4.0967438e-01  -8.6486815e-01
   2.9333333e-01   5.5871498e-01  -3.0346251e-02  -1.0165994e+00   1.9725063e-01  -3.0346251e-02   4.2484751e-01
   2.9500000e-01   5.6329913e-01   7.2831002e-01  -3.6718963e+00   1.2138500e-01   6.5244439e-01   2.4732194e+00
   2.9666667e-01   5.6771117e-01   1.6386975e+00   1.7145632e+00   2.7311626e-01   9.5590690e-01   1.4111007e+00
   2.9833333e-01   5.7194093e-01   3.7629351e+00   3.4898188e-01  -1.8207750e-01   4.5519376e-02  -4.8554001e-01
   3.0000000e-01   5.7597846e-01  -8.6486815e-01   4.2484751e-01  -1.0621188e-01   4.5519376e-02  -1.3959275e+00
   3.0166667e-01   5.7981392e-01  -2.3063151e+00   8.0417564e-01  -3.3380876e-01  -2.5794313e-01  -1.0924650e+00
   3.0333333e-01   5.8343763e-01  -3.4442995e+00   1.2593694e+00   8.8004127e-01   2.7311626e-01   1.9725063e-01
   3.0500000e-01   5.8684018e-01   5.7657876e-01   4.2484751e-01   5.7657876e-01   1.2138500e-01   2.7311626e-01
   3.0666667e-01   5.9001243e-01   1.9421600e+00   3.4898188e-01  -1.0621188e-01   1.2138500e-01  -1.8207750e-01
   3.0833333e-01   5.9294542e-01   5.0071314e-01   4.2484751e-01  -4.0967438e-01  -2.5794313e-01   8.8004127e-01
   3.1000000e-01   5.9563065e-01   4.5519376e-02  -1.2441963e+00  -6.3727127e-01  -8.6486815e-01  -1.3200619e+00
   3.1166667e-01   5.9805987e-01   4.2484751e-01   8.0417564e-01  -5.6140564e-01  -1.2441963e+00  -2.4580463e+00
   3.1333333e-01   6.0022521e-01  -1.0621188e-01   4.5519376e-02  -4.0967438e-01  -7.8900252e-01  -2.2304494e+00
   3.1500000e-01   6.0211929e-01   4.2484751e-01   1.0317725e+00   4.5519376e-02   8.0417564e-01   6.5244439e-01
   3.1666667e-01   6.0373503e-01   5.7657876e-01   4.5519376e-02   1.9725063e-01   1.0317725e+00   3.3077413e+00
   3.1833333e-01   6.0506591e-01  -6.3727127e-01  -1.6235244e+00  -3.3380876e-01   4.5519376e-02   2.0938913e+00
   3.2000000e-01   6.0610582e-01  -3.3380876e-01  -1.8207750e-01   5.0071314e-01   3.4898188e-01   1.5628319e+00
   3.2166667e-01   6.0684920e-01  -1.8207750e-01   1.9421600e+00   1.2138500e-01   1.9725063e-01   2.7311626e-01
   3.2333333e-01   6.0729103e-01   1.0317725e+00   1.0317725e+00   1.9725063e-01  -1.0621188e-01  -3.3380876e-01
   3.2500000e-01   6.0742671e-01  -1.6993900e+00   3.4898188e-01   1.2138500e-01  -3.3380876e-01  -8.6486815e-01
   3.2666667e-01   6.0725233e-01  -7.1313689e-01  -1.3959275e+00  -3.0346251e-02   1.2138500e-01  -1.0621188e-01
   3.2833333e-01   6.0725233e-01   9.5590690e-01  -1.9269869e+00  -3.3380876e-01   4.5519376e-02   4.5519376e-02
   3.3000000e-01   6.0676449e-01  -4.0967438e-01   1.9725063e-01  -4.0967438e-01  -3.0346251e-02  -2.5794313e-01
   3.3166667e-01   6.0596041e-01   1.0317725e+00   4.2484751e-01   1.2138500e-01  -7.1313689e-01  -1.1683307e+00
   3.3333333e-01   6.0483784e-01  -6.3727127e-01  -1.3959275e+00   1.9725063e-01  -6.3727127e-01  -3.3380876e-01
   3.3500000e-01   6.0339527e-01  -3.3380876e-01   3.4898188e-01   5.7657876e-01  -1.0621188e-01   5.0071314e-01
   3.3666667e-01   6.0159402e-01   5.0071314e-01   8.8004127e-01  -1.0621188e-01   1.9725063e-01   8.8004127e-01
   3.3833333e-01   5.9946784e-01   7.2831002e-01  -4.0967438e-01  -7.8900252e-01  -3.3380876e-01  -5.6140564e-01
   3.4000000e-01   5.9702364e-01  -8.6486815e-01  -3.0346251e-02  -3.0346251e-02   4.5519376e-02  -1.0924650e+00
   3.4166667e-01   5.9702364e-01   1.4869663e+00   9.5590690e-01   2.7311626e-01   2.7311626e-01  -4.0967438e-01
   3.4333333e-01   5.9702364e-01   5.7657876e-01  -7.8900252e-01   1.9725063e-01   1.2138500e-01   1.2138500e-01
   3.4500000e-01   5.9702364e-01  -4.8554001e-01  -1.0621188e-01   4.2484751e-01   1.9725063e-01   5.7657876e-01
   3.4666667e-01   5.9702364e-01   2.7311626e-01   5.7657876e-01   3.4898188e-01   2.7311626e-01   3.4898188e-01
   3.4833333e-01   5.9702364e-01  -2.5794313e-01  -1.8207750e-01   5.7657876e-01   4.2484751e-01   4.2484751e-01
   3.5000000e-01   5.9702364e-01  -2.2304494e+00  -1.8207750e-01  -5.6140564e-01   1.9725063e-01   3.4898188e-01
   3.5166667e-01   5.9426245e-01  -4.0967438e-01  -2.4580463e+00  -3.3380876e-01  -3.0346251e-02  -1.0621188e-01
   3.5333333e-01   5.9118589e-01   1.0317725e+00   8.0417564e-01   4.2484751e-01   1.2138500e-01  -3.0346251e-02
   3.5500000e-01   5.8779619e-01   1.6386975e+00  -3.2167026e+00  -1.0621188e-01   4.5519376e-02  -7.1313689e-01
   3.5666667e-01   5.8409616e-01   5.7657876e-01   4.5519376e-02  -2.5794313e-01   1.9725063e-01  -1.0165994e+00
   3.5833333e-01   5.8008923e-01  -1.6235244e+00   2.5490851e+00  -1.0621188e-01  -5.6140564e-01  -2.5794313e-01
   3.6000000e-01   5.7577943e-01  -1.5476588e+00   1.8662944e+00   1.9725063e-01  -3.3380876e-01   6.5244439e-01
   3.6166667e-01   5.7117131e-01   6.5244439e-01   4.2484751e-01  -1.8207750e-01   5.7657876e-01   7.2831002e-01
   3.6333333e-01   5.6627002e-01   3.4594726e+00  -7.8900252e-01  -6.3727127e-01   1.2138500e-01  -2.5794313e-01
   3.6500000e-01   5.6108127e-01   1.8662944e+00  -5.6140564e-01  -3.0346251e-02   4.5519376e-02   4.5519376e-02
   3.6666667e-01   5.5561133e-01   5.7657876e-01   1.1835038e+00  -1.8207750e-01   4.5519376e-02  -1.8207750e-01
   3.6833333e-01   5.4986696e-01   1.4111007e+00   1.3352350e+00   3.4898188e-01  -1.8207750e-01   1.9725063e-01
   3.7000000e-01   5.4385547e-01  -2.6097776e+00   1.2593694e+00  -3.0346251e-02  -3.3380876e-01   2.7311626e-01
   3.7166667e-01   5.3758463e-01  -1.7752557e+00   5.0071314e-01  -3.3380876e-01  -6.3727127e-01  -7.1313689e-01
   3.7333333e-01   5.3106267e-01  -1.7752557e+00  -1.9269869e+00  -3.3380876e-01  -5.6140564e-01  -5.6140564e-01
   3.7500000e-01   5.2429830e-01   2.7311626e-01  -7.8900252e-01   2.7311626e-01   7.2831002e-01  -5.6140564e-01
   3.7666667e-01   5.1730065e-01  -2.3821807e+00  -1.3200619e+00   2.7311626e-01   1.0317725e+00  -7.1313689e-01
   3.7833333e-01   5.1007922e-01  -2.5794313e-01  -1.4717932e+00   1.9725063e-01   9.5590690e-01   1.0317725e+00
   3.8000000e-01   5.0264399e-01   5.0071314e-01   3.4898188e-01   1.2138500e-01   9.5590690e-01   1.1835038e+00
   3.8166667e-01   4.9500513e-01  -9.4073377e-01   2.0180257e+00  -4.8554001e-01   3.4898188e-01   4.2484751e-01
   3.8333333e-01   4.8717329e-01  -1.2441963e+00   1.2593694e+00  -4.0967438e-01   1.2138500e-01  -4.0967438e-01
   3.8500000e-01   4.7915936e-01  -2.5794313e-01   8.0417564e-01  -4.0967438e-01  -2.5794313e-01  -1.4717932e+00
   3.8666667e-01   4.7097440e-01   6.5244439e-01  -3.0346251e-02  -6.3727127e-01  -7.1313689e-01  -1.0165994e+00
   3.8833333e-01   4.6262991e-01   1.1835038e+00  -1.6235244e+00   1.9725063e-01   1.2138500e-01   6.5244439e-01
   3.9000000e-01   4.5413742e-01   1.1835038e+00  -2.1545838e+00   4.2484751e-01  -6.3727127e-01  -4.0967438e-01
   3.9166667e-01   4.4550872e-01   1.4869663e+00  -7.1313689e-01   6.5244439e-01  -5.6140564e-01  -2.5794313e-01
   3.9333333e-01   4.3675572e-01  -3.0346251e-02  -1.3200619e+00   4.5519376e-02  -1.8207750e-01  -1.0621188e-01
   3.9500000e-01   4.2789053e-01  -2.4580463e+00   5.7657876e-01  -5.6140564e-01   1.9725063e-01   5.0071314e-01
   3.9666667e-01   4.1892518e-01   5.0071314e-01   3.0801444e+00   4.5519376e-02   2.7311626e-01   1.9725063e-01
   3.9833333e-01   4.0987194e-01   2.7766819e+00   8.8004127e-01  -1.8207750e-01   2.7311626e-01   3.4898188e-01
   4.0000000e-01   4.0074295e-01   1.2138500e-01  -6.3727127e-01   1.2138500e-01   6.5244439e-01   4.5519376e-02
   4.0166667e-01   3.9155045e-01  -7.8900252e-01  -1.4717932e+00   4.5519376e-02   6.5244439e-01  -1.8207750e-01
   4.0333333e-01   3.8230657e-01  -1.8207750e-01  -5.6140564e-01   1.2138500e-01  -2.5794313e-01  -3.3380876e-01
   4.0500000e-01   3.7302345e-01   1.4111007e+00  -3.0346251e-02   2.7311626e-01   1.2138500e-01   4.2484751e-01
   4.0666667e-01   3.6371306e-01   1.3352350e+00  -1.3200619e+00  -1.0621188e-01  -5.6140564e-01   5.0071314e-01
   4.0833333e-01   3.5438727e-01  -1.0165994e+00   7.2831002e-01   1.2138500e-01  -4.0967438e-01  -1.8207750e-01
   4.1000000e-01   3.4505779e-01  -4.0967438e-01  -1.3200619e+00  -1.0621188e-01  -5.6140564e-01  -5.6140564e-01
   4.1166667e-01   3.3573618e-01  -2.6097776e+00   1.0317725e+00  -5.6140564e-01   2.7311626e-01  -1.0621188e-01
   4.1333333e-01   3.2643375e-01  -2.3821807e+00  -1.8207750e-01  -1.8207750e-01  -1.2441963e+00  -2.3821807e+00
   4.1500000e-01   3.1716161e-01   4.2484751e-01   4.2484751e-01   5.7657876e-01  -7.8900252e-01  -5.6140564e-01
   4.1666667e-01   3.0793058e-01   2.0180257e+00   1.3352350e+00   5.0071314e-01   5.0071314e-01   6.5244439e-01
   4.1833333e-01   2.9870111e-01   6.5244439e-01   1.1835038e+00  -1.8207750e-01   8.0417564e-01   7.2831002e-01
   4.2000000e-01   2.8953624e-01   2.7311626e-01   1.3352350e+00  -2.5794313e-01   1.1835038e+00   8.0417564e-01
   4.2166667e-01   2.8044605e-01  -1.0924650e+00   1.5628319e+00   1.9725063e-01   5.7657876e-01   1.1835038e+00
   4.2333333e-01   2.7144026e-01  -3.1408369e+00  -1.8511213e+00  -4.0967438e-01   4.5519376e-02   4.5519376e-02
   4.2500000e-01   2.6252821e-01   2.5490851e+00  -3.3380876e-01  -2.5794313e-01   3.4898188e-01   1.2138500e-01
   4.2666667e-01   2.5371883e-01   4.1422632e+00   7.2831002e-01  -1.8207750e-01   1.2138500e-01  -1.0621188e-01
   4.2833333e-01   2.4502062e-01   1.2138500e-01   9.5590690e-01  -3.3380876e-01   1.9725063e-01  -1.0621188e-01
   4.3000000e-01   2.3644166e-01   5.0071314e-01  -1.2441963e+00   1.2138500e-01  -4.0967438e-01   4.5519376e-02
   4.3166667e-01   2.2798961e-01   5.0071314e-01  -4.0512245e+00   2.7311626e-01  -7.8900252e-01   1.9725063e-01
   4.3333333e-01   2.1967163e-01  -2.5794313e-01  -4.0967438e-01  -1.0621188e-01  -1.0621188e-01   8.0417564e-01
   4.3500000e-01   2.1149446e-01  -1.3200619e+00  -1.1683307e+00   1.9725063e-01  -2.5794313e-01  -7.8900252e-01
   4.3666667e-01   2.0346435e-01  -3.0346251e-02   4.2484751e-01   5.7657876e-01  -1.8207750e-01  -2.3063151e+00
   4.3833333e-01   1.9558712e-01   1.9725063e-01   5.7657876e-01   4.2484751e-01   2.7311626e-01  -2.5794313e-01
   4.4000000e-01   1.8786805e-01  -1.5476588e+00   1.9725063e-01   4.5519376e-02  -3.0346251e-02   1.8662944e+00
   4.4166667e-01   1.8031201e-01   5.0071314e-01   5.7657876e-01   4.5519376e-02  -4.0967438e-01   2.1697569e+00
   4.4333333e-01   1.7292335e-01   1.4111007e+00   3.4898188e-01  -4.8554001e-01  -6.3727127e-01  -3.3380876e-01
   4.4500000e-01   1.6570597e-01  -1.0621188e-01   1.2138500e-01  -1.0621188e-01  -4.8554001e-01  -7.8900252e-01
   4.4666667e-01   1.5866331e-01  -2.2304494e+00  -5.6140564e-01   1.9725063e-01  -7.1313689e-01  -1.5476588e+00
   4.4833333e-01   1.5179832e-01  -1.0924650e+00  -3.0346251e-02   6.5244439e-01  -4.8554001e-01  -1.6993900e+00
   4.5000000e-01   1.4511349e-01  -1.3200619e+00  -7.8900252e-01  -1.0621188e-01   4.5519376e-02  -9.4073377e-01
   4.5166667e-01   1.3861089e-01  -1.4717932e+00  -1.8207750e-01  -1.1683307e+00   1.9725063e-01  -8.6486815e-01
   4.5333333e-01   1.3229211e-01  -2.5794313e-01   6.5244439e-01  -4.0967438e-01   9.5590690e-01   3.4898188e-01
   4.5500000e-01   1.2615833e-01   1.5628319e+00   1.3352350e+00   1.9725063e-01   8.8004127e-01   1.7904288e+00
   4.5666667e-01   1.2021031e-01   1.1076382e+00   5.0071314e-01  -1.0621188e-01   4.5519376e-02   1.9725063e-01
   4.5833333e-01   1.1444838e-01   3.0801444e+00   1.3352350e+00  -1.8207750e-01   4.5519376e-02  -1.8207750e-01
   4.6000000e-01   1.0887249e-01   1.8662944e+00   8.0417564e-01   5.7657876e-01  -3.3380876e-01   4.2484751e-01
   4.6166667e-01   1.0348220e-01   1.3352350e+00  -1.7752557e+00   5.7657876e-01  -1.8207750e-01  -1.0621188e-01
   4.6333333e-01   9.8276690e-02   1.7145632e+00  -2.5794313e-01   6.5244439e-01   4.2484751e-01   6.5244439e-01
   4.6500000e-01   9.3254819e-02  -4.8554001e-01   3.4898188e-01  -1.0621188e-01   1.9725063e-01  -3.3380876e-01
   4.6666667e-01   8.8415080e-02  -5.4926714e+00   2.7311626e-01  -3.3380876e-01   1.2138500e-01  -3.0346251e-02
   4.6833333e-01   8.3755657e-02  -5.4168058e+00  -9.4073377e-01  -6.3727127e-01   4.2484751e-01   7.2831002e-01
   4.7000000e-01   7.9274433e-02   1.9421600e+00   8.8004127e-01   3.4898188e-01  -1.0621188e-01   8.0417564e-01
   4.7166667e-01   7.4968999e-02   1.7145632e+00  -1.0924650e+00  -2.5794313e-01  -1.6235244e+00  -4.0967438e-01
   4.7333333e-01   7.0836689e-02   1.1076382e+00  -5.6140564e-01  -6.3727127e-01  -1.0165994e+00  -1.5476588e+00
   4.7500000e-01   6.6874580e-02  -1.0165994e+00   1.8662944e+00   2.7311626e-01  -3.3380876e-01  -3.0346251e-02
   4.7666667e-01   6.3079529e-02   1.0317725e+00  -3.5960307e+00   1.9725063e-01  -2.5794313e-01   1.9725063e-01
   4.7833333e-01   5.9448170e-02   9.5590690e-01   1.1835038e+00   8.8004127e-01   5.7657876e-01   1.4111007e+00
   4.8000000e-01   5.5976955e-02   1.4869663e+00   6.5244439e-01  -3.3380876e-01   7.2831002e-01   5.7657876e-01
   4.8166667e-01   5.2662156e-02  -4.0967438e-01   5.7657876e-01  -1.0621188e-01   5.0071314e-01  -7.8900252e-01
   4.8333333e-01   4.9499893e-02  -2.3063151e+00  -1.3200619e+00   1.9725063e-01   3.4898188e-01  -1.8207750e-01
   4.8500000e-01   4.6486152e-02   3.4898188e-01  -5.6140564e-01   1.2138500e-01   4.5519376e-02   4.2484751e-01
   4.8666667e-01   4.3616791e-02  -1.3200619e+00   2.0180257e+00  -8.6486815e-01  -3.3380876e-01  -4.8554001e-01
   4.8833333e-01   4.0878801e-02  -5.6140564e-01   4.5519376e-02  -1.1683307e+00  -7.1313689e-01  -1.5476588e+00
   4.9000000e-01   3.8224350e-02  -7.1313689e-01  -6.3727127e-01  -7.8900252e-01  -3.3380876e-01  -3.3380876e-01
   4.9166667e-01   3.5702122e-02  -4.8554001e-01  -5.6140564e-01   4.5519376e-02   6.5244439e-01   8.8004127e-01
   4.9333333e-01   3.3307912e-02   1.2593694e+00  -9.4073377e-01  -1.8207750e-01   3.4898188e-01   6.5244439e-01
   4.9500000e-01   3.1037473e-02  -7.8900252e-01  -1.0621188e-01   1.9725063e-01  -4.8554001e-01  -1.8207750e-01
   4.9666667e-01   2.8886540e-02  -3.3380876e-01   5.0071314e-01   5.7657876e-01  -2.5794313e-01   3.4898188e-01
   4.9833333e-01   2.6850835e-02   3.0801444e+00   6.5244439e-01   8.0417564e-01   1.2138500e-01   5.0071314e-01
   5.0000000e-01   2.4926088e-02   1.0317725e+00   1.1835038e+00  -7.1313689e-01  -3.3380876e-01  -5.6140564e-01
   5.0166667e-01   2.3108048e-02   2.7311626e-01   8.8004127e-01  -5.6140564e-01  -1.0621188e-01  -8.6486815e-01
   5.0333333e-01   2.1392497e-02  -2.3821807e+00   3.4898188e-01   1.9725063e-01  -2.5794313e-01  -1.3200619e+00
   5.0500000e-01   1.9775262e-02  -2.5794313e-01   8.8004127e-01   6.5244439e-01   3.4898188e-01   1.2138500e-01
   5.0666667e-01   1.8252225e-02   1.5628319e+00   8.8004127e-01   1.9725063e-01   1.2138500e-01  -1.0165994e+00
   5.0833333e-01   1.6819335e-02  -2.2304494e+00  -1.6235244e+00   8.0417564e-01   5.0071314e-01  -4.8554001e-01
   5.1000000e-01   1.5472620e-02  -5.7961339e+00  -2.9132401e+00   4.2484751e-01   3.4898188e-01   5.0071314e-01
   5.1166667e-01   1.4208189e-02   2.4732194e+00  -6.3727127e-01   8.8004127e-01  -7.1313689e-01   1.4869663e+00
   5.1333333e-01   1.3022248e-02   1.4111007e+00  -6.3727127e-01  -3.3380876e-01  -1.6235244e+00   9.5590690e-01
   5.1500000e-01   1.1911103e-02  -3.3380876e-01   1.9725063e-01  -3.3380876e-01  -8.6486815e-01   5.0071314e-01
   5.1666667e-01   1.0871167e-02   1.7145632e+00   4.5519376e-02   3.4898188e-01   9.5590690e-01   1.1076382e+00
   5.1833333e-01   9.8989658e-03   1.0317725e+00  -6.3727127e-01  -2.5794313e-01   2.0180257e+00   1.0317725e+00
   5.2000000e-01   8.9911436e-03  -4.8554001e-01  -2.5794313e-01  -1.8207750e-01   8.0417564e-01  -1.0621188e-01
   5.2166667e-01   8.1444659e-03  -1.8207750e-01   5.7657876e-01  -3.3380876e-01   1.1835038e+00   1.2138500e-01
   5.2333333e-01   7.3558236e-03  -1.8207750e-01   8.0417564e-01  -1.8207750e-01  -3.0346251e-02  -5.6140564e-01
   5.2500000e-01   6.6222349e-03   4.5519376e-02   8.0417564e-01  -7.8900252e-01  -9.4073377e-01  -4.0967438e-01
   5.2666667e-01   5.9408470e-03  -2.6856432e+00  -9.4073377e-01  -6.3727127e-01  -1.4717932e+00  -4.8554001e-01
   5.2833333e-01   5.3089367e-03  -1.4717932e+00  -4.8554001e-01   3.4898188e-01  -1.0924650e+00   2.7311626e-01
   5.3000000e-01   4.7239123e-03   1.7145632e+00   2.7311626e-01   1.9725063e-01  -4.8554001e-01  -3.3380876e-01
   5.3166667e-01   4.1833114e-03   4.5519376e-02   5.7657876e-01  -7.1313689e-01  -4.8554001e-01  -1.0924650e+00
   5.3333333e-01   3.6848006e-03   2.7766819e+00  -9.4073377e-01  -4.0967438e-01   5.7657876e-01  -4.8554001e-01
   5.3500000e-01   3.2261744e-03   1.4869663e+00   5.0071314e-01   4.5519376e-02   1.6386975e+00   1.1835038e+00
   5.3666667e-01   2.8053523e-03  -4.0967438e-01  -5.6140564e-01   1.2138500e-01   6.5244439e-01   2.3214882e+00
   5.3833333e-01   2.4203769e-03  -1.8511213e+00  -2.5794313e-01  -1.0621188e-01   1.9725063e-01  -2.5794313e-01
   5.4000000e-01   2.0694109e-03  -4.8554001e-01   1.0317725e+00   2.7311626e-01  -6.3727127e-01  -2.0028525e+00
   5.4166667e-01   1.7507332e-03   1.1835038e+00   2.3214882e+00   5.0071314e-01   1.1076382e+00  -2.4580463e+00
   5.4333333e-01   1.4627356e-03  -1.4717932e+00  -1.0621188e-01  -1.0621188e-01   1.6386975e+00  -7.1313689e-01
   5.4500000e-01   1.2039186e-03   6.5244439e-01  -6.3727127e-01  -4.0967438e-01   1.2593694e+00  -1.8207750e-01
   5.4666667e-01   9.7288691e-04   4.5519376e-02  -1.0165994e+00  -3.3380876e-01  -2.3821807e+00  -1.1683307e+00
   5.4833333e-01   7.6834544e-04  -4.8554001e-01  -4.8554001e-01  -2.5794313e-01  -3.9753588e+00  -2.0028525e+00
   5.5000000e-01   5.8909420e-04  -1.6235244e+00   8.8004127e-01   1.2138500e-01  -2.3063151e+00   7.2831002e-01
   5.5166667e-01   4.3402375e-04  -1.0621188e-01   1.9725063e-01   9.5590690e-01  -4.0967438e-01   1.7145632e+00
   5.5333333e-01   3.0211016e-04  -7.1313689e-01  -1.2441963e+00   1.9725063e-01   1.1076382e+00   1.1835038e+00
   5.5500000e-01   1.9241039e-04  -3.3380876e-01   8.8004127e-01   7.2831002e-01   1.3352350e+00   1.4869663e+00
   5.5666667e-01   1.0405728e-04   1.2138500e-01   3.8388007e+00   7.2831002e-01   9.5590690e-01   5.0071314e-01
   5.5833333e-01   3.6254853e-05   3.4898188e-01   1.1076382e+00   4.5519376e-02   1.9725063e-01  -5.6140564e-01
   5.6000000e-01  -3.5661665e-05   1.7145632e+00  -1.9269869e+00   4.5519376e-02   5.0071314e-01   2.7311626e-01
   5.6166667e-01  -1.4948436e-04  -4.0967438e-01   5.7657876e-01  -7.1313689e-01   7.2831002e-01   1.9725063e-01
   5.6333333e-01  -2.4640242e-04   1.2138500e-01  -1.5476588e+00  -1.0621188e-01   7.2831002e-01   6.5244439e-01
   5.6500000e-01  -3.2661199e-04  -9.4073377e-01  -1.4717932e+00  -4.8554001e-01  -3.0346251e-02  -3.3380876e-01
   5.6666667e-01  -3.9023895e-04   2.6249507e+00  -1.0924650e+00  -7.8900252e-01   1.2138500e-01  -7.1313689e-01
   5.6833333e-01  -4.3734321e-04  -5.6140564e-01  -3.3380876e-01   1.2138500e-01   2.7311626e-01   8.8004127e-01
   5.7000000e-01  -4.6792313e-04  -1.8207750e-01  -3.3380876e-01  -2.5794313e-01   1.2138500e-01   1.9725063e-01
   5.7166667e-01  -4.8191952e-04   5.0071314e-01  -2.5794313e-01  -3.0346251e-02   1.2138500e-01  -1.0165994e+00
   5.7333333e-01  -4.7921977e-04  -1.6993900e+00  -6.3727127e-01  -2.5794313e-01   2.7311626e-01  -1.7752557e+00
   5.7500000e-01  -4.5966183e-04   1.0317725e+00   2.2456226e+00   4.5519376e-02  -2.5794313e-01  -2.5794313e-01
   5.7666667e-01  -4.2303808e-04   8.0417564e-01   1.3352350e+00  -1.0621188e-01  -2.5794313e-01   5.7657876e-01
   5.7833333e-01  -3.6909897e-04   6.5244439e-01  -7.8900252e-01  -5.6140564e-01  -3.0346251e-02  -3.0346251e-02
   5.8000000e-01  -2.9755665e-04   5.0071314e-01  -1.7752557e+00  -7.1313689e-01  -1.8207750e-01  -1.8207750e-01
   5.8166667e-01  -2.0808850e-04  -1.0165994e+00  -7.8900252e-01  -3.3380876e-01   5.0071314e-01   5.0071314e-01
   5.8333333e-01  -1.0034039e-04  -3.3380876e-01   2.7766819e+00   5.7657876e-01   5.7657876e-01   1.1076382e+00
   5.8500000e-01   2.6070078e-05  -6.3727127e-01   1.6386975e+00   8.8004127e-01  -8.6486815e-01  -2.5794313e-01
   5.8666667e-01   1.7155049e-04   2.7311626e-01   2.7311626e-01   5.7657876e-01  -4.0967438e-01  -1.0924650e+00
   5.8833333e-01   3.3653064e-04   6.5244439e-01  -9.4073377e-01  -6.3727127e-01  -3.3380876e-01  -4.8554001e-01
   5.9000000e-01   5.2145972e-04   8.0417564e-01   2.3973538e+00  -1.0621188e-01   4.2484751e-01  -3.3380876e-01
   5.9166667e-01   7.2680361e-04  -2.5794313e-01  -1.4717932e+00   4.5519376e-02  -1.0165994e+00  -9.4073377e-01
   5.9333333e-01   9.5304217e-04   4.2484751e-01  -4.1270901e+00   5.0071314e-01  -4.8554001e-01  -1.0621188e-01
   5.9500000e-01   1.2006670e-03  -3.2167026e+00   1.6386975e+00  -3.0346251e-02  -4.0967438e-01   6.5244439e-01
   5.9666667e-01   1.4701786e-03  -2.3821807e+00   1.5628319e+00   1.2138500e-01  -1.8207750e-01   1.9725063e-01
   5.9833333e-01   1.7620846e-03   1.3352350e+00   8.8004127e-01   5.7657876e-01  -1.8207750e-01  -4.8554001e-01
   6.0000000e-01   2.0768971e-03   5.7657876e-01   8.8004127e-01   2.7311626e-01   7.2831002e-01   8.8004127e-01
   6.0166667e-01   2.4151310e-03  -3.3380876e-01   1.2593694e+00   4.2484751e-01   8.8004127e-01   8.8004127e-01
   6.0333333e-01   2.7773015e-03   5.0071314e-01   4.2484751e-01  -5.6140564e-01   6.5244439e-01  -4.0967438e-01
   6.0500000e-01   3.1639226e-03   1.9725063e-01  -1.0621188e-01  -4.8554001e-01   5.0071314e-01  -1.4717932e+00
   6.0666667e-01   3.5755045e-03   1.9421600e+00  -7.1313689e-01   5.0071314e-01  -3.0346251e-02  -4.8554001e-01
   6.0833333e-01   4.0125532e-03  -4.8554001e-01  -1.5476588e+00  -6.3727127e-01   1.2138500e-01   4.2484751e-01
   6.1000000e-01   4.4755671e-03  -3.3380876e-01  -8.6486815e-01  -1.0621188e-01   4.5519376e-02   1.3352350e+00
   6.1166667e-01   4.9650358e-03  -2.8373744e+00  -1.1683307e+00  -1.8207750e-01  -5.6140564e-01   1.1076382e+00
   6.1333333e-01   5.4814391e-03  -6.3727127e-01   4.2484751e-01   1.2138500e-01  -2.5794313e-01   8.8004127e-01
   6.1500000e-01   6.0252453e-03   2.3214882e+00   1.0317725e+00  -3.0346251e-02  -1.8207750e-01  -3.0346251e-02
   6.1666667e-01   6.5969086e-03   1.6386975e+00  -6.3727127e-01  -4.8554001e-01  -2.5794313e-01  -3.0346251e-02
   6.1833333e-01   7.1968683e-03   8.0417564e-01  -2.0787182e+00   1.9725063e-01   1.9725063e-01   6.5244439e-01
   6.2000000e-01   7.8255485e-03   2.0180257e+00   6.5244439e-01   2.7311626e-01   4.2484751e-01   7.2831002e-01
   6.2166667e-01   8.4833542e-03   7.2831002e-01   2.6249507e+00   7.2831002e-01  -1.0621188e-01  -3.0346251e-02
   6.2333333e-01   9.1706715e-03  -8.6486815e-01  -7.8900252e-01  -3.0346251e-02  -6.3727127e-01  -1.6235244e+00
   6.2500000e-01   9.8878669e-03  -1.7752557e+00  -4.8554001e-01  -3.0346251e-02  -2.5794313e-01  -2.0028525e+00
   6.2666667e-01   1.0635284e-02  -4.0967438e-01   1.7904288e+00  -1.0621188e-01   6.5244439e-01  -1.0621188e-01
   6.2833333e-01   1.1413244e-02  -1.0621188e-01   8.0417564e-01  -1.8207750e-01   4.2484751e-01   7.2831002e-01
   6.3000000e-01   1.2222045e-02  -1.5476588e+00  -2.5794313e-01  -3.3380876e-01  -1.0621188e-01  -3.0346251e-02
   6.3166667e-01   1.3030338e-02  -2.5794313e-01  -2.4580463e+00  -7.1313689e-01  -1.8207750e-01   4.5519376e-02
   6.3333333e-01   1.3825845e-02   5.0071314e-01  -4.8554001e-01   7.2831002e-01  -4.0967438e-01  -2.5794313e-01
   6.3500000e-01   1.4650399e-02   1.7904288e+00   5.7657876e-01  -1.0621188e-01  -2.5794313e-01  -1.1683307e+00
   6.3666667e-01   1.5504531e-02   1.9725063e-01  -4.6581495e+00  -2.5794313e-01  -2.5794313e-01  -4.8554001e-01
   6.3833333e-01   1.6388772e-02  -7.1313689e-01   9.5590690e-01  -1.0621188e-01   4.2484751e-01   1.1835038e+00
   6.4000000e-01   1.7303651e-02  -2.8373744e+00   4.3698601e+00   5.0071314e-01   2.7311626e-01   1.6386975e+00
   6.4166667e-01   1.7303651e-02  -1.1683307e+00   7.2831002e-01   5.0071314e-01   5.0071314e-01   1.1076382e+00
   6.4333333e-01   1.7303651e-02   3.2318757e+00  -3.0346251e-02   4.5519376e-02   1.2138500e-01  -4.8554001e-01
   6.4500000e-01   1.7303651e-02   3.1560101e+00   3.4898188e-01  -3.0346251e-02  -1.0165994e+00  -1.8207750e-01
   6.4666667e-01   1.7303651e-02   9.5590690e-01   2.7311626e-01  -4.8554001e-01  -1.8207750e-01  -5.6140564e-01
   6.4833333e-01   1.7303651e-02  -2.5794313e-01  -3.3380876e-01  -7.8900252e-01  -4.8554001e-01  -3.0346251e-02
   6.5000000e-01   1.7303651e-02  -2.0028525e+00   4.5519376e-02  -3.0346251e-02  -4.8554001e-01  -4.8554001e-01
   6.5166667e-01   1.7303651e-02  -4.8554001e-01   4.5519376e-02  -3.3380876e-01  -2.5794313e-01  -4.8554001e-01
   6.5333333e-01   1.7303651e-02   1.9725063e-01  -1.7752557e+00   3.4898188e-01   2.7311626e-01   2.7311626e-01
   6.5500000e-01   1.7303651e-02   1.6386975e+00  -7.1313689e-01  -3.0346251e-02   6.5244439e-01   5.7657876e-01
   6.5666667e-01   1.7303651e-02  -3.0346251e-02  -8.6486815e-01   3.4898188e-01   5.7657876e-01   1.0317725e+00
   6.5833333e-01   1.7303651e-02  -1.3200619e+00  -1.8207750e-01   2.7311626e-01   2.7311626e-01  -2.5794313e-01
   6.6000000e-01   1.7303651e-02   1.1835038e+00   5.0071314e-01   1.2138500e-01   4.5519376e-02  -1.1683307e+00
   6.6166667e-01   1.8249696e-02  -4.8554001e-01   3.4898188e-01  -4.8554001e-01  -1.8207750e-01  -1.0621188e-01
   6.6333333e-01   1.9227425e-02  -1.1683307e+00   1.9421600e+00   3.4898188e-01   4.5519376e-02  -4.0967438e-01
   6.6500000e-01   2.0237353e-02  -5.6140564e-01   1.1835038e+00  -3.3380876e-01   1.2138500e-01   4.5519376e-02
   6.6666667e-01   2.1279981e-02  -1.6235244e+00  -3.3380876e-01   1.9725063e-01   4.5519376e-02   4.2484751e-01
   6.6833333e-01   2.2355801e-02  -8.6486815e-01  -1.6235244e+00  -3.0346251e-02  -1.0621188e-01  -5.6140564e-01
   6.7000000e-01   2.3465286e-02  -1.3200619e+00  -4.8554001e-01  -3.0346251e-02   4.5519376e-02   5.7657876e-01
   6.7166667e-01   2.4608889e-02   1.5628319e+00  -3.0346251e-02   6.5244439e-01   4.2484751e-01   1.4111007e+00
   6.7333333e-01   2.5787046e-02   5.7657876e-01   6.5244439e-01   4.2484751e-01   5.7657876e-01   1.4869663e+00
   6.7500000e-01   2.7000162e-02   2.7311626e-01   1.0317725e+00   2.7311626e-01  -4.8554001e-01   3.4898188e-01
   6.7666667e-01   2.8248615e-02  -6.3727127e-01  -9.4073377e-01  -7.1313689e-01  -7.8900252e-01  -4.8554001e-01
   6.7833333e-01   2.9532752e-02  -2.5794313e-01   5.7657876e-01   1.9725063e-01   1.2138500e-01   5.0071314e-01
   6.8000000e-01   3.0852881e-02   1.3352350e+00   2.7766819e+00   7.2831002e-01   6.5244439e-01   4.5519376e-02
   6.8166667e-01   3.2209271e-02   2.5490851e+00  -2.5794313e-01   1.1076382e+00   4.2484751e-01  -1.0924650e+00
   6.8333333e-01   3.3602146e-02  -5.6140564e-01  -4.5822839e+00  -6.3727127e-01  -1.0621188e-01  -1.5476588e+00
   6.8500000e-01   3.5031684e-02   1.9725063e-01  -1.3200619e+00  -5.6140564e-01  -6.3727127e-01  -1.0165994e+00
   6.8666667e-01   3.6498009e-02   2.3214882e+00   4.2181289e+00   1.2138500e-01  -6.3727127e-01   1.2138500e-01
   6.8833333e-01   3.8001193e-02   1.2138500e-01   1.6386975e+00   4.2484751e-01  -1.8207750e-01   5.0071314e-01
   6.9000000e-01   3.9541240e-02  -1.0924650e+00   7.2831002e-01   1.2138500e-01  -3.0346251e-02   1.1076382e+00
   6.9166667e-01   4.1118097e-02  -2.3063151e+00  -1.0621188e-01  -4.8554001e-01   1.9725063e-01   1.9725063e-01
   6.9333333e-01   4.2731646e-02  -2.9891057e+00  -7.8900252e-01  -2.5794313e-01  -3.0346251e-02  -1.0165994e+00
   6.9500000e-01   4.4381690e-02  -1.5476588e+00  -1.6235244e+00  -6.3727127e-01  -1.0621188e-01  -1.0924650e+00
   6.9666667e-01   4.6067960e-02  -2.5794313e-01  -1.0165994e+00   1.9725063e-01   5.0071314e-01   1.2593694e+00
   6.9833333e-01   4.7790119e-02   3.4898188e-01  -9.4073377e-01   4.5519376e-02  -1.0621188e-01   8.8004127e-01
   7.0000000e-01   4.9547731e-02   2.0938913e+00  -4.8554001e-01   3.4898188e-01   3.4898188e-01   8.0417564e-01
   7.0166667e-01   5.1340290e-02   1.7145632e+00   8.0417564e-01   1.2138500e-01   4.2484751e-01  -3.0346251e-02
   7.0333333e-01   5.3167194e-02   4.2484751e-01   4.5519376e-02  -4.0967438e-01   2.7311626e-01  -4.8554001e-01
   7.0500000e-01   5.5027763e-02   8.8004127e-01   1.2593694e+00   3.4898188e-01  -1.8207750e-01   2.7311626e-01
   7.0666667e-01   5.6921214e-02   2.7311626e-01   5.0071314e-01   1.9725063e-01  -8.6486815e-01  -6.3727127e-01
   7.0833333e-01   5.8846677e-02   1.9725063e-01  -4.0967438e-01   1.9725063e-01  -5.6140564e-01  -3.0346251e-02
   7.1000000e-01   6.0803180e-02  -7.1313689e-01  -2.3821807e+00  -3.0346251e-02   1.2138500e-01  -7.1313689e-01
   7.1166667e-01   6.2789665e-02  -1.6235244e+00  -1.2441963e+00  -7.1313689e-01   2.7311626e-01  -1.8207750e-01
   7.1333333e-01   6.4804967e-02  -1.3959275e+00   4.2484751e-01  -2.5794313e-01   1.9725063e-01  -2.5794313e-01
   7.1500000e-01   6.6847832e-02   1.9421600e+00   7.2831002e-01   1.2138500e-01  -1.0621188e-01  -1.0165994e+00
   7.1666667e-01   6.8916900e-02   2.1697569e+00   2.7311626e-01   2.7311626e-01  -5.6140564e-01  -8.6486815e-01
   7.1833333e-01   7.1010719e-02   1.2138500e-01  -1.0165994e+00  -3.3380876e-01  -1.0621188e-01   1.4111007e+00
   7.2000000e-01   7.3127735e-02  -1.2441963e+00   1.7145632e+00   1.9725063e-01   4.2484751e-01   1.4111007e+00
   7.2166667e-01   7.5266307e-02  -3.0346251e-02   9.5590690e-01  -3.0346251e-02  -1.0621188e-01   1.9725063e-01
   7.2333333e-01   7.7406151e-02   1.2593694e+00   3.4898188e-01  -2.5794313e-01   3.4898188e-01   2.7311626e-01
   7.2500000e-01   7.9549115e-02  -1.8207750e-01  -8.6486815e-01  -3.0346251e-02   5.0071314e-01   1.2138500e-01
   7.2666667e-01   8.1707052e-02  -1.5476588e+00  -2.5794313e-01   4.5519376e-02  -4.8554001e-01  -7.1313689e-01
   7.2833333e-01   8.3878103e-02  -1.7752557e+00  -1.8207750e-01   4.5519376e-02  -8.6486815e-01  -1.4717932e+00
   7.3000000e-01   8.6060345e-02  -3.3380876e-01  -9.4073377e-01  -3.0346251e-02  -3.3380876e-01  -1.3200619e+00
   7.3166667e-01   8.8251780e-02   9.5590690e-01  -1.8207750e-01   3.4898188e-01   1.2138500e-01   1.7145632e+00
   7.3333333e-01   9.0450355e-02  -1.8207750e-01  -1.0621188e-01  -7.1313689e-01  -1.8207750e-01   1.3352350e+00
   7.3500000e-01   9.2653956e-02  -1.8207750e-01  -4.2029557e+00  -3.3380876e-01  -3.3380876e-01   5.0071314e-01
   7.3666667e-01   9.4860414e-02   3.0042788e+00  -7.1313689e-01   1.2138500e-01   5.0071314e-01   2.7311626e-01
   7.3833333e-01   9.7067510e-02   1.8662944e+00   3.5353382e+00   2.7311626e-01   4.5519376e-02  -3.0346251e-02
   7.4000000e-01   9.9272980e-02  -1.0621188e-01   2.7766819e+00  -3.0346251e-02  -7.8900252e-01  -3.3380876e-01
   7.4166667e-01   1.0147452e-01   1.0317725e+00  -1.0621188e-01   1.9725063e-01  -2.5794313e-01   4.2484751e-01
   7.4333333e-01   1.0366979e-01   1.0317725e+00  -1.0621188e-01   4.2484751e-01   2.7311626e-01   5.0071314e-01
   7.4500000e-01   1.0585643e-01  -1.2441963e+00   1.9725063e-01  -2.5794313e-01   2.7311626e-01  -1.0621188e-01
   7.4666667e-01   1.0803205e-01  -7.1313689e-01   6.5244439e-01   3.4898188e-01  -1.0621188e-01  -4.0967438e-01
   7.4833333e-01   1.1019423e-01  -1.4717932e+00  -5.6140564e-01  -3.3380876e-01   1.2138500e-01  -1.0621188e-01
   7.5000000e-01   1.1234056e-01  -4.8554001e-01   5.0071314e-01  -3.0346251e-02   1.9725063e-01  -1.0621188e-01
   7.5166667e-01   1.1446861e-01  -1.8207750e-01  -4.0967438e-01   6.5244439e-01   4.5519376e-02   5.0071314e-01
   7.5333333e-01   1.1657597e-01   8.8004127e-01  -3.0346251e-02   2.7311626e-01   4.5519376e-02  -1.0621188e-01
   7.5500000e-01   1.1866022e-01  -7.8900252e-01  -1.8207750e-01  -4.0967438e-01  -1.8207750e-01  -9.4073377e-01
   7.5666667e-01   1.2071896e-01  -1.3200619e+00   1.9725063e-01  -3.0346251e-02   4.5519376e-02   1.2138500e-01
   7.5833333e-01   1.2274980e-01   3.4898188e-01   1.9725063e-01  -2.5794313e-01   2.7311626e-01  -1.0165994e+00
   7.6000000e-01   1.2475041e-01  -9.4073377e-01  -3.3380876e-01  -1.8207750e-01   4.2484751e-01   3.4898188e-01
   7.6166667e-01   1.2671844e-01   8.8004127e-01  -2.0028525e+00  -1.8207750e-01  -3.0346251e-02  -4.8554001e-01
   7.6333333e-01   1.2865163e-01   8.8004127e-01  -1.5476588e+00   2.7311626e-01  -4.8554001e-01  -1.0621188e-01
   7.6500000e-01   1.3054774e-01  -6.3727127e-01   1.3352350e+00   1.9725063e-01   1.9725063e-01   8.0417564e-01
   7.6666667e-01   1.3240459e-01  -7.8900252e-01  -4.8554001e-01  -2.5794313e-01  -2.5794313e-01  -1.0621188e-01
   7.6833333e-01   1.3422005e-01   1.9725063e-01  -1.0621188e-01   2.7311626e-01  -6.3727127e-01  -3.3380876e-01
   7.7000000e-01   1.3599207e-01   5.0071314e-01   7.2831002e-01   8.8004127e-01  -2.5794313e-01   1.9725063e-01
   7.7166667e-01   1.3771864e-01  -7.8900252e-01   1.2138500e-01   4.2484751e-01  -4.8554001e-01   4.5519376e-02
   7.7333333e-01   1.3939785e-01  -3.3380876e-01  -7.1313689e-01  -2.5794313e-01  -3.3380876e-01   1.0317725e+00
   7.7500000e-01   1.4102788e-01   5.0071314e-01   5.0071314e-01  -7.1313689e-01  -3.0346251e-02   5.0071314e-01
   7.7666667e-01   1.4260696e-01  -2.5794313e-01   8.0417564e-01  -4.0967438e-01  -2.5794313e-01  -1.0165994e+00
   7.7833333e-01   1.4413342e-01   2.0180257e+00  -3.3380876e-01   1.2138500e-01  -1.0621188e-01   1.2138500e-01
   7.8000000e-01   1.4560572e-01   1.7145632e+00  -4.8554001e-01   8.0417564e-01   4.2484751e-01   1.2593694e+00
   7.8166667e-01   1.4702238e-01   7.2831002e-01  -3.0346251e-02  -1.8207750e-01  -5.6140564e-01   5.7657876e-01
   7.8333333e-01   1.4838203e-01  -4.1270901e+00  -4.2788214e+00  -3.3380876e-01  -2.5794313e-01  -8.6486815e-01
   7.8500000e-01   1.4968340e-01  -1.8207750e-01   1.3352350e+00  -1.8207750e-01   1.9725063e-01   4.2484751e-01
   7.8666667e-01   1.5092536e-01   1.5628319e+00   4.4457257e+00  -3.0346251e-02   1.1835038e+00  -1.0621188e-01
   7.8833333e-01   1.5210685e-01   6.5244439e-01   1.4869663e+00   2.7311626e-01   1.2593694e+00   1.2138500e-01
   7.9000000e-01   1.5322696e-01   6.5244439e-01   3.4898188e-01  -3.0346251e-02   5.7657876e-01   1.0317725e+00
   7.9166667e-01   1.5428488e-01  -3.3380876e-01  -4.8554001e-01  -5.6140564e-01  -1.0621188e-01  -2.5794313e-01
   7.9333333e-01   1.5527990e-01   4.5519376e-02  -4.0967438e-01  -1.8207750e-01  -1.0621188e-01  -8.6486815e-01
   7.9500000e-01   1.5620285e-01   1.2138500e-01  -4.8554001e-01   4.5519376e-02  -6.3727127e-01  -1.8207750e-01
   7.9666667e-01   1.5705825e-01  -2.5794313e-01   1.2138500e-01   9.5590690e-01  -3.3380876e-01   7.2831002e-01
   7.9833333e-01   1.5784921e-01   1.2593694e+00  -3.0346251e-02  -3.0346251e-02  -6.3727127e-01  -4.0967438e-01
   8.0000000e-01   1.5857559e-01   1.8662944e+00   8.8004127e-01  -2.5794313e-01   7.2831002e-01  -6.3727127e-01
   8.0166667e-01   1.5923733e-01  -1.8207750e-01   1.2138500e-01  -1.0621188e-01  -1.8207750e-01  -1.0165994e+00
   8.0333333e-01   1.5983455e-01  -5.6140564e-01   4.2484751e-01  -1.8207750e-01  -1.8207750e-01  -6.3727127e-01
   8.0500000e-01   1.6036743e-01  -3.0346251e-02  -4.0967438e-01  -1.8207750e-01  -4.0967438e-01  -6.3727127e-01
   8.0666667e-01   1.6083632e-01  -1.6993900e+00  -1.6235244e+00   6.5244439e-01  -3.0346251e-02   1.0317725e+00
   8.0833333e-01   1.6124167e-01  -9.4073377e-01  -1.2441963e+00   3.4898188e-01   1.2138500e-01   1.7904288e+00
   8.1000000e-01   1.6158402e-01  -1.6235244e+00   1.2138500e-01  -4.8554001e-01  -1.0621188e-01   1.2138500e-01
   8.1166667e-01   1.6186407e-01  -8.6486815e-01  -4.8554001e-01  -3.3380876e-01   4.5519376e-02  -2.5794313e-01
   8.1333333e-01   1.6208259e-01   1.9725063e-01   2.0180257e+00   5.0071314e-01   4.5519376e-02  -4.0967438e-01
   8.1500000e-01   1.6224049e-01  -8.6486815e-01  -3.0346251e-02   1.2138500e-01  -2.5794313e-01  -1.0924650e+00
   8.1666667e-01   1.6233874e-01  -1.8207750e-01   1.2138500e-01   1.2138500e-01  -2.5794313e-01  -7.8900252e-01
   8.1833333e-01   1.6237845e-01  -2.5794313e-01   1.4111007e+00   4.2484751e-01   1.2138500e-01   8.8004127e-01
   8.2000000e-01   1.6236080e-01   2.1697569e+00   1.9725063e-01   1.2138500e-01  -4.0967438e-01   1.0317725e+00
   8.2166667e-01   1.6228707e-01  -1.8207750e-01   1.2138500e-01  -2.5794313e-01  -3.3380876e-01  -1.3200619e+00
   8.2333333e-01   1.6215862e-01   1.7145632e+00  -4.0967438e-01   4.5519376e-02   4.2484751e-01  -7.8900252e-01
   8.2500000e-01   1.6197689e-01   1.4111007e+00   1.9725063e-01   4.2484751e-01   6.5244439e-01  -9.4073377e-01
   8.2666667e-01   1.6174338e-01   2.7311626e-01  -4.8554001e-01   4.5519376e-02  -6.3727127e-01  -5.6140564e-01
   8.2833333e-01   1.6145968e-01  -9.4073377e-01  -1.8207750e-01   5.0071314e-01  -6.3727127e-01   1.7904288e+00
   8.3000000e-01   1.6112743e-01  -3.2167026e+00  -2.0787182e+00  -3.3380876e-01  -3.0346251e-02   1.8662944e+00
   8.3166667e-01   1.6074833e-01   8.8004127e-01  -7.8900252e-01  -4.0967438e-01   7.2831002e-01   8.0417564e-01
   8.3333333e-01   1.6032412e-01   1.2138500e-01  -8.6486815e-01  -3.3380876e-01   8.8004127e-01   5.0071314e-01
   8.3500000e-01   1.5985659e-01  -5.6140564e-01  -6.3727127e-01  -1.8207750e-01   6.5244439e-01  -1.1683307e+00
   8.3666667e-01   1.5934757e-01   2.3973538e+00   1.0317725e+00   1.2138500e-01   5.0071314e-01   2.7311626e-01
   8.3833333e-01   1.5879891e-01   9.5590690e-01   1.9421600e+00   4.5519376e-02  -3.0346251e-02  -3.0346251e-02
   8.4000000e-01   1.5821250e-01   1.9725063e-01   5.7657876e-01  -3.0346251e-02  -8.6486815e-01   3.4898188e-01
   8.4166667e-01   1.5759023e-01  -8.6486815e-01   1.9725063e-01  -3.0346251e-02  -8.6486815e-01  -4.8554001e-01
   8.4333333e-01   1.5693400e-01  -1.7752557e+00  -1.8207750e-01  -3.0346251e-02  -7.1313689e-01  -1.0165994e+00
   8.4500000e-01   1.5624574e-01  -4.0967438e-01   1.1835038e+00   4.2484751e-01  -1.0621188e-01  -1.0165994e+00
   8.4666667e-01   1.5552735e-01  -3.3380876e-01  -5.7202683e+00   2.7311626e-01  -3.3380876e-01   1.2138500e-01
   8.4833333e-01   1.5478074e-01   1.2593694e+00   9.5590690e-01   1.2138500e-01  -3.0346251e-02   5.7657876e-01
   8.5000000e-01   1.5400779e-01   3.4898188e-01   2.8525476e+00   4.5519376e-02  -1.0621188e-01   3.4898188e-01
   8.5166667e-01   1.5321036e-01  -7.1313689e-01  -1.0621188e-01  -7.8900252e-01   8.0417564e-01   1.9725063e-01
   8.5333333e-01   1.5239030e-01  -1.0924650e+00   8.8004127e-01   4.5519376e-02   5.0071314e-01   4.5519376e-02
   8.5500000e-01   1.5154942e-01  -1.6235244e+00   1.3352350e+00   1.2138500e-01  -1.8207750e-01  -7.8900252e-01
   8.5666667e-01   1.5068949e-01  -1.1683307e+00  -5.6140564e-01  -3.0346251e-02  -6.3727127e-01  -1.8207750e-01
   8.5833333e-01   1.4981222e-01   1.9725063e-01   2.7311626e-01   4.5519376e-02   4.5519376e-02   2.7311626e-01
   8.6000000e-01   1.4891931e-01   2.7008163e+00   3.4898188e-01   1.9725063e-01  -3.0346251e-02  -4.8554001e-01
   8.6166667e-01   1.4801238e-01   2.7008163e+00  -7.8900252e-01   6.5244439e-01   1.2138500e-01   5.0071314e-01
   8.6333333e-01   1.4709299e-01   1.2593694e+00  -1.7752557e+00   2.7311626e-01  -2.5794313e-01  -2.5794313e-01
   8.6500000e-01   1.4616266e-01   5.7657876e-01   1.7904288e+00   1.0317725e+00   4.2484751e-01   3.4898188e-01
   8.6666667e-01   1.4521548e-01  -8.6486815e-01   2.7311626e-01   2.7311626e-01   5.7657876e-01   1.1835038e+00
   8.6833333e-01   1.4425926e-01  -1.8207750e-01  -4.8554001e-01   4.5519376e-02  -4.0967438e-01   1.9725063e-01
   8.7000000e-01   1.4329657e-01  -3.3684338e+00   1.9725063e-01   2.7311626e-01  -1.0621188e-01  -3.0346251e-02
   8.7166667e-01   1.4232867e-01  -1.0924650e+00   2.7311626e-01   4.5519376e-02   3.4898188e-01  -3.0346251e-02
   8.7333333e-01   1.4135671e-01   8.8004127e-01  -9.4073377e-01  -4.0967438e-01  -1.8207750e-01  -1.8207750e-01
   8.7500000e-01   1.4038180e-01   4.5519376e-02  -1.6235244e+00   2.7311626e-01   1.2138500e-01   2.7311626e-01
   8.7666667e-01   1.3940493e-01  -1.8511213e+00  -9.4073377e-01  -1.8207750e-01  -1.0621188e-01  -3.3380876e-01
   8.7833333e-01   1.3842702e-01   1.9725063e-01   1.2138500e-01  -7.8900252e-01   1.2138500e-01  -3.0346251e-02
   8.8000000e-01   1.3744889e-01  -1.5476588e+00   1.0317725e+00  -1.8207750e-01  -1.0621188e-01   6.5244439e-01
   8.8166667e-01   1.3647128e-01   1.5628319e+00   1.1835038e+00  -1.8207750e-01   3.4898188e-01  -3.0346251e-02
   8.8333333e-01   1.3549485e-01   1.4869663e+00   8.0417564e-01   1.2138500e-01   5.7657876e-01   2.7311626e-01
   8.8500000e-01   1.3452015e-01   1.4111007e+00   1.1076382e+00  -1.8207750e-01  -1.8207750e-01  -1.4717932e+00
   8.8666667e-01   1.3354767e-01   1.4869663e+00   6.5244439e-01   2.7311626e-01  -1.1683307e+00  -2.4580463e+00
   8.8833333e-01   1.3257778e-01   1.3352350e+00  -2.5794313e-01   2.7311626e-01  -8.6486815e-01  -2.5794313e-01
   8.9000000e-01   1.3161080e-01  -5.6140564e-01  -1.4717932e+00   1.9725063e-01  -1.0621188e-01   1.1835038e+00
   8.9166667e-01   1.3064693e-01  -1.1683307e+00   4.5519376e-02  -1.0621188e-01   5.7657876e-01   2.0938913e+00
   8.9333333e-01   1.2968631e-01  -2.1545838e+00  -3.3380876e-01  -1.0621188e-01   1.9725063e-01   1.7904288e+00
   8.9500000e-01   1.2872899e-01  -1.0621188e-01   3.4898188e-01  -1.0621188e-01   4.2484751e-01   8.8004127e-01
   8.9666667e-01   1.2777494e-01   8.0417564e-01   5.7657876e-01  -1.8207750e-01   1.0317725e+00   8.0417564e-01
   8.9833333e-01   1.2682408e-01   1.2138500e-01   2.7311626e-01  -2.5794313e-01  -1.0621188e-01  -4.0967438e-01
   9.0000000e-01   1.2587621e-01  -5.6140564e-01   6.5244439e-01  -1.0621188e-01  -9.4073377e-01  -9.4073377e-01
   9.0166667e-01   1.2587621e-01  -4.0967438e-01   7.2831002e-01  -1.8207750e-01  -1.0924650e+00  -1.4717932e+00
   9.0333333e-01   1.2587621e-01  -8.6486815e-01   5.7657876e-01   4.2484751e-01  -8.6486815e-01  -5.6140564e-01
   9.0500000e-01   1.2587621e-01  -1.0924650e+00  -1.3200619e+00   3.4898188e-01   4.5519376e-02   8.8004127e-01
   9.0666667e-01   1.2587621e-01   2.1697569e+00  -1.2441963e+00   5.7657876e-01   8.0417564e-01   1.2593694e+00
   9.0833333e-01   1.2587621e-01  -8.6486815e-01  -1.2441963e+00   1.2138500e-01   3.4898188e-01  -2.5794313e-01
   9.1000000e-01   1.2587621e-01  -1.1683307e+00   8.0417564e-01   3.4898188e-01  -3.0346251e-02  -6.3727127e-01
   9.1166667e-01   1.2587621e-01   1.1835038e+00   8.8004127e-01  -7.1313689e-01  -7.1313689e-01  -3.3380876e-01
   9.1333333e-01   1.2493110e-01   1.1076382e+00  -4.2788214e+00  -7.1313689e-01   3.4898188e-01  -5.6140564e-01
   9.1500000e-01   1.2398844e-01   4.2484751e-01  -7.1313689e-01  -4.0967438e-01   3.4898188e-01  -1.0621188e-01
   9.1666667e-01   1.2304785e-01  -1.0165994e+00  -5.6140564e-01  -1.8207750e-01  -8.6486815e-01  -1.0621188e-01
   9.1833333e-01   1.2210891e-01  -2.9132401e+00   1.1835038e+00  -1.0621188e-01  -4.0967438e-01   1.2138500e-01
   9.2000000e-01   1.2117112e-01  -9.4073377e-01   1.4111007e+00   3.4898188e-01   6.5244439e-01   3.4898188e-01
   9.2166667e-01   1.2023396e-01   2.3214882e+00   7.2831002e-01   2.7311626e-01   1.1076382e+00  -1.8207750e-01
   9.2333333e-01   1.1929683e-01   2.4732194e+00   3.4898188e-01  -1.8207750e-01   5.7657876e-01  -5.6140564e-01
   9.2500000e-01   1.1835912e-01   2.0180257e+00   8.8004127e-01  -1.0621188e-01  -3.3380876e-01  -3.3380876e-01
   9.2666667e-01   1.1742016e-01  -4.8554001e-01   2.7311626e-01   4.5519376e-02  -1.8207750e-01  -3.3380876e-01
   9.2833333e-01   1.1647926e-01  -2.0028525e+00  -7.1313689e-01   8.0417564e-01   7.2831002e-01   6.5244439e-01
   9.3000000e-01   1.1553569e-01  -8.6486815e-01   5.0071314e-01   6.5244439e-01   1.9725063e-01   1.1076382e+00
   9.3166667e-01   1.1458871e-01   4.2484751e-01   9.5590690e-01   1.2138500e-01  -1.0924650e+00   3.4898188e-01
   9.3333333e-01   1.1363755e-01   5.0071314e-01  -4.8554001e-01  -3.3380876e-01  -7.8900252e-01  -3.0346251e-02
   9.3500000e-01   1.1268144e-01  -1.0621188e-01   1.9725063e-01  -1.8207750e-01  -1.0924650e+00  -2.5794313e-01
   9.3666667e-01   1.1171959e-01  -1.6993900e+00   1.0317725e+00   4.2484751e-01  -4.8554001e-01   2.7311626e-01
   9.3833333e-01   1.1075121e-01  -4.2029557e+00   2.7311626e-01   4.5519376e-02   1.9725063e-01  -3.0346251e-02
   9.4000000e-01   1.0977550e-01   2.3214882e+00  -3.3380876e-01   1.9725063e-01   3.4898188e-01  -9.4073377e-01
   9.4166667e-01   1.0879167e-01   9.5590690e-01  -1.1683307e+00  -6.3727127e-01   1.9725063e-01   4.5519376e-02
   9.4333333e-01   1.0779895e-01   6.5244439e-01   4.2484751e-01  -4.0967438e-01   3.4898188e-01   1.6386975e+00
   9.4500000e-01   1.0679658e-01   5.0071314e-01   5.0071314e-01  -4.0967438e-01   5.0071314e-01   1.4869663e+00
   9.4666667e-01   1.0578380e-01  -1.7752557e+00  -6.3727127e-01  -4.0967438e-01  -1.8207750e-01   1.9725063e-01
   9.4833333e-01   1.0475989e-01   5.7657876e-01  -3.3380876e-01   1.0317725e+00  -1.8207750e-01  -3.3380876e-01
   9.5000000e-01   1.0370273e-01   5.0071314e-01  -1.0165994e+00   1.9725063e-01  -7.1313689e-01  -4.8554001e-01
   9.5166667e-01   1.0263432e-01   2.7311626e-01  -1.2441963e+00   2.7311626e-01  -7.1313689e-01  -4.8554001e-01
   9.5333333e-01   1.0155410e-01   2.7311626e-01  -1.0165994e+00  -3.0346251e-02  -2.5794313e-01  -4.0967438e-01
   9.5500000e-01   1.0046153e-01  -4.0967438e-01   1.9725063e-01   4.5519376e-02   1.2138500e-01   5.0071314e-01
   9.5666667e-01   9.9356077e-02  -1.0621188e-01  -3.0346251e-02  -2.5794313e-01   4.5519376e-02   8.8004127e-01
   9.5833333e-01   9.8237256e-02   8.0417564e-01  -3.0346251e-02  -3.3380876e-01  -1.0621188e-01  -3.3380876e-01
   9.6000000e-01   9.7104617e-02   3.3077413e+00   1.0317725e+00  -3.0346251e-02  -3.0346251e-02  -7.1313689e-01
   9.6166667e-01   9.5957745e-02   2.9284132e+00   1.2138500e-01   4.5519376e-02  -6.3727127e-01  -1.6235244e+00
   9.6333333e-01   9.4796261e-02   2.0180257e+00  -2.5794313e-01   2.7311626e-01  -1.0621188e-01  -7.8900252e-01
   9.6500000e-01   9.3619832e-02  -3.4442995e+00   1.8662944e+00   4.5519376e-02   4.2484751e-01   7.2831002e-01
   9.6666667e-01   9.2428167e-02  -2.1545838e+00   1.9421600e+00  -3.0346251e-02   4.2484751e-01   9.5590690e-01
   9.6833333e-01   9.1221034e-02  -2.2304494e+00  -4.8857464e+00  -3.0346251e-02  -1.0621188e-01  -2.5794313e-01
   9.7000000e-01   8.9998237e-02  -2.6097776e+00   5.0071314e-01  -6.3727127e-01  -1.8207750e-01  -1.3200619e+00
   9.7166667e-01   8.8759638e-02  -5.6140564e-01   8.0417564e-01   7.2831002e-01  -4.0967438e-01  -6.3727127e-01
   9.7333333e-01   8.7505155e-02   2.6249507e+00  -3.0346251e-02   4.5519376e-02  -4.8554001e-01   5.0071314e-01
   9.7500000e-01   8.6234761e-02   1.3352350e+00   1.7145632e+00   1.9725063e-01  -2.5794313e-01   1.1076382e+00
   9.7666667e-01   8.4948476e-02   7.2831002e-01   3.4898188e-01   4.2484751e-01   5.7657876e-01   2.0180257e+00
   9.7833333e-01   8.3646396e-02   4.2484751e-01  -1.8207750e-01  -1.8207750e-01   5.0071314e-01   1.5628319e+00
   9.8000000e-01   8.2328660e-02  -1.0165994e+00   4.2484751e-01  -5.6140564e-01   4.5519376e-02  -3.0346251e-02
   9.8166667e-01   8.0995469e-02   5.7657876e-01  -3.0346251e-02  -1.0621188e-01  -7.1313689e-01  -2.5794313e-01
   9.8333333e-01   7.9647092e-02   9.5590690e-01  -1.8207750e-01   2.7311626e-01  -3.3380876e-01  -5.6140564e-01
   9.8500000e-01   7.8283852e-02  -1.4717932e+00  -4.0967438e-01   4.5519376e-02  -4.0967438e-01  -2.5794313e-01
   9.8666667e-01   7.6906134e-02   4.5519376e-02   1.2593694e+00  -1.0621188e-01   3.4898188e-01  -2.5794313e-01
   9.8833333e-01   7.5514378e-02   2.7311626e-01  -7.8900252e-01  -1.0621188e-01  -6.3727127e-01  -1.4717932e+00
   9.9000000e-01   7.4109094e-02  -4.8554001e-01  -6.3727127e-01   3.4898188e-01   4.5519376e-02  -1.0165994e+00
   9.9166667e-01   7.2690841e-02   1.6386975e+00   5.0071314e-01   6.5244439e-01   1.9725063e-01  -6.3727127e-01
   9.9333333e-01   7.1260242e-02  -3.0346251e-02  -2.0028525e+00   4.5519376e-02  -3.0346251e-02   4.5519376e-02
   9.9500000e-01   6.9817981e-02  -2.3063151e+00   2.7311626e-01   2.7311626e-01   4.5519376e-02   7.2831002e-01
   9.9666667e-01   6.8364785e-02  -4.0967438e-01   2.0180257e+00   7.2831002e-01  -7.1313689e-01   1.1076382e+00
   9.9833333e-01   6.6901449e-02  -4.8554001e-01   1.9421600e+00  -7.1313689e-01   5.0071314e-01   2.7311626e-01
   1.0000000e+00   6.5428821e-02  -2.0787182e+00  -3.3380876e-01  -3.3380876e-01   1.2593694e+00   4.5519376e-02
   1.0016667e+00   6.5428821e-02   1.1076382e+00   2.0180257e+00  -3.0346251e-02   1.7904288e+00   1.0317725e+00
   1.0033333e+00   6.3947788e-02  -7.1313689e-01  -2.0787182e+00  -5.6140564e-01  -1.0621188e-01  -2.5794313e-01
   1.0050000e+00   6.2459301e-02   1.3352350e+00  -3.2167026e+00  -4.8554001e-01  -3.3380876e-01   9.5590690e-01
   1.0066667e+00   6.0964351e-02   2.5490851e+00   5.7657876e-01  -3.3380876e-01  -3.0346251e-02   2.7311626e-01
   1.0083333e+00   6.0964351e-02   7.2831002e-01  -9.4073377e-01  -2.5794313e-01   1.2138500e-01  -4.8554001e-01
   1.0100000e+00   6.0964351e-02  -1.5476588e+00  -7.1313689e-01   5.0071314e-01  -1.0621188e-01  -1.7752557e+00
   1.0116667e+00   6.0964351e-02   7.2831002e-01  -1.8511213e+00   1.0317725e+00  -3.0346251e-02  -8.6486815e-01
   1.0133333e+00   6.0964351e-02   1.0317725e+00  -1.3200619e+00  -3.0346251e-02  -4.8554001e-01  -4.0967438e-01
   1.0150000e+00   6.0964351e-02  -2.5794313e-01   1.5628319e+00  -2.5794313e-01  -3.0346251e-02   8.8004127e-01
   1.0166667e+00   6.0964351e-02   2.7311626e-01   2.3214882e+00   1.2138500e-01  -1.8207750e-01   1.9725063e-01
   1.0183333e+00   6.0964351e-02   5.0071314e-01   1.2593694e+00  -3.3380876e-01   1.9725063e-01   4.5519376e-02
   1.0200000e+00   6.0964351e-02   2.7311626e-01  -8.6486815e-01  -6.3727127e-01  -1.8207750e-01  -7.8900252e-01
   1.0216667e+00   6.0964351e-02   2.1697569e+00  -1.4717932e+00   7.2831002e-01   1.2138500e-01   8.8004127e-01
   1.0233333e+00   6.0964351e-02  -1.7752557e+00   3.4898188e-01   5.7657876e-01   1.0317725e+00   8.8004127e-01
   1.0250000e+00   6.0964351e-02  -1.7752557e+00   1.5628319e+00   4.5519376e-02  -4.0967438e-01  -5.6140564e-01
   1.0266667e+00   6.0964351e-02  -1.7752557e+00   8.8004127e-01  -3.0346251e-02  -1.0924650e+00  -8.6486815e-01
   1.0283333e+00   6.0964351e-02  -8.6486815e-01  -1.0621188e-01  -2.5794313e-01  -1.8207750e-01  -8.6486815e-01
   1.0300000e+00   6.0964351e-02   4.2484751e-01  -4.0967438e-01   3.4898188e-01   1.2138500e-01  -1.8207750e-01
   1.0316667e+00   6.0964351e-02  -7.1313689e-01  -7.8900252e-01   4.5519376e-02  -3.0346251e-02  -4.8554001e-01
   1.0333333e+00   6.0964351e-02   1.2138500e-01   5.7657876e-01   4.2484751e-01   4.5519376e-02  -4.0967438e-01
   1.0350000e+00   6.0964351e-02   1.1835038e+00   2.3973538e+00   1.9725063e-01   4.5519376e-02   5.0071314e-01
   1.0366667e+00   6.0964351e-02  -2.5794313e-01  -1.4717932e+00  -4.0967438e-01   4.2484751e-01   4.2484751e-01
   1.0383333e+00   6.0964351e-02  -2.5339119e+00  -2.6097776e+00  -3.0346251e-02   9.5590690e-01   7.2831002e-01
   1.0400000e+00   6.0964351e-02  -2.6097776e+00   1.4869663e+00   1.9725063e-01  -3.0346251e-02  -3.3380876e-01
   1.0416667e+00   6.0964351e-02   1.0317725e+00  -2.5794313e-01   1.9725063e-01   4.5519376e-02  -1.0621188e-01
   1.0433333e+00   6.0964351e-02   4.2939945e+00   3.4898188e-01  -3.3380876e-01  -5.6140564e-01  -5.6140564e-01
   1.0450000e+00   6.0964351e-02   2.9284132e+00   1.4111007e+00  -3.0346251e-02  -1.0165994e+00  -3.3380876e-01
   1.0466667e+00   6.0964351e-02  -3.0346251e-02   4.2484751e-01   1.9725063e-01   1.2138500e-01   2.7311626e-01
   1.0483333e+00   6.0964351e-02  -9.4073377e-01  -6.3727127e-01   2.7311626e-01   1.4111007e+00   1.1076382e+00
   1.0500000e+00   6.0964351e-02  -1.0924650e+00  -7.1313689e-01  -1.8207750e-01   6.5244439e-01   5.7657876e-01
   1.0516667e+00   6.0964351e-02  -4.8554001e-01  -1.5476588e+00  -6.3727127e-01  -6.3727127e-01  -1.8207750e-01
   1.0533333e+00   6.0964351e-02  -1.8207750e-01  -1.9269869e+00  -7.8900252e-01  -7.8900252e-01  -1.0165994e+00
   1.0550000e+00   6.0964351e-02  -8.6486815e-01   3.4898188e-01  -1.0621188e-01  -2.5794313e-01  -5.6140564e-01
   1.0566667e+00   6.0964351e-02   4.2484751e-01   1.6386975e+00   5.0071314e-01  -4.8554001e-01  -7.8900252e-01
   1.0583333e+00   6.0964351e-02   1.5628319e+00   1.2593694e+00   3.4898188e-01   5.0071314e-01   4.5519376e-02
   1.0600000e+00   6.0964351e-02   1.4111007e+00  -1.8207750e-01  -3.0346251e-02   4.5519376e-02  -1.0621188e-01
   1.0616667e+00   6.0964351e-02  -1.1683307e+00  -7.1313689e-01  -1.8207750e-01   1.2138500e-01   9.5590690e-01
   1.0633333e+00   6.0964351e-02  -4.0967438e-01  -1.0621188e-01  -4.0967438e-01   8.8004127e-01   1.3352350e+00
   1.0650000e+00   6.0964351e-02  -3.2167026e+00   1.3352350e+00  -4.0967438e-01   2.7311626e-01  -5.6140564e-01
   1.0666667e+00   5.9463982e-02  -1.7752557e+00  -5.6140564e-01   1.2138500e-01  -3.0346251e-02   1.9725063e-01
   1.0683333e+00   5.7959276e-02  -6.3727127e-01  -1.0165994e+00   2.7311626e-01  -6.3727127e-01   2.7311626e-01
   1.0700000e+00   5.6451353e-02   1.2138500e-01  -8.6486815e-01   1.2138500e-01  -7.8900252e-01   4.5519376e-02
   1.0716667e+00   5.4941380e-02   2.0938913e+00  -1.8207750e-01   1.9725063e-01  -3.3380876e-01  -1.1683307e+00
   1.0733333e+00   5.3430561e-02  -6.3727127e-01  -9.4073377e-01   1.9725063e-01  -6.3727127e-01  -1.4717932e+00
   1.0750000e+00   5.1920127e-02   1.2138500e-01   8.8004127e-01   3.4898188e-01   1.9725063e-01   1.2138500e-01
   1.0766667e+00   5.0411341e-02  -4.8554001e-01   9.5590690e-01   1.2138500e-01   6.5244439e-01   3.4898188e-01
   1.0783333e+00   4.8905504e-02   1.7904288e+00  -3.2167026e+00  -1.8207750e-01   6.5244439e-01   8.0417564e-01
   1.0800000e+00   4.7397309e-02   4.7491882e+00   2.0180257e+00  -1.0165994e+00  -2.5794313e-01  -3.0346251e-02
   1.0816667e+00   4.5856160e-02  -2.2304494e+00  -5.6140564e-01  -4.0967438e-01  -4.8554001e-01  -8.6486815e-01
   1.0833333e+00   4.4324149e-02  -1.2441963e+00  -1.7752557e+00   3.4898188e-01   1.9725063e-01  -3.0346251e-02
   1.0850000e+00   4.2802801e-02  -3.0346251e-02  -1.8207750e-01   1.2138500e-01   3.4898188e-01  -1.8207750e-01
   1.0866667e+00   4.1293646e-02  -3.0346251e-02   2.7008163e+00  -3.0346251e-02   6.5244439e-01   1.2138500e-01
   1.0883333e+00   3.9798196e-02   3.4898188e-01   2.4732194e+00   2.7311626e-01   5.0071314e-01   3.4898188e-01
   1.0900000e+00   3.8317961e-02  -4.8554001e-01   4.2484751e-01   8.0417564e-01  -4.8554001e-01   4.2484751e-01
   1.0916667e+00   3.6854438e-02   1.1076382e+00  -2.0028525e+00  -3.0346251e-02  -5.6140564e-01   5.0071314e-01
   1.0933333e+00   3.5409106e-02   1.2593694e+00  -1.3200619e+00  -1.8207750e-01   4.5519376e-02  -4.0967438e-01
   1.0950000e+00   3.3983436e-02  -1.7752557e+00  -3.0346251e-02   1.2138500e-01  -3.0346251e-02  -7.1313689e-01
   1.0966667e+00   3.2578878e-02  -3.0346251e-02   5.0071314e-01  -7.8900252e-01   2.7311626e-01  -4.8554001e-01
   1.0983333e+00   3.1196866e-02   8.0417564e-01   5.7657876e-01   1.9725063e-01  -3.0346251e-02  -4.8554001e-01
   1.1000000e+00   2.9838815e-02   2.0180257e+00   1.2138500e-01   1.1835038e+00  -4.8554001e-01  -3.0346251e-02
   1.1016667e+00   2.8506121e-02   8.8004127e-01  -1.8207750e-01   8.0417564e-01  -8.6486815e-01  -1.8207750e-01
   1.1033333e+00   2.7200157e-02  -1.0621188e-01  -4.0967438e-01   3.4898188e-01   1.9725063e-01   2.0938913e+00
   1.1050000e+00   2.5922277e-02  -3.0649713e+00   5.0071314e-01  -4.0967438e-01   1.2138500e-01   8.0417564e-01
   1.1066667e+00   2.4673812e-02   1.2138500e-01   3.1560101e+00   4.5519376e-02   2.7311626e-01   2.7311626e-01
   1.1083333e+00   2.3456070e-02   8.0417564e-01   9.5590690e-01  -1.8207750e-01  -1.8207750e-01  -4.8554001e-01
   1.1100000e+00   2.2270338e-02  -2.0028525e+00  -4.5822839e+00  -1.0165994e+00   4.2484751e-01   7.2831002e-01
   1.1116667e+00   2.1117878e-02  -3.4442995e+00  -1.0924650e+00   2.7311626e-01   1.5628319e+00   4.2484751e-01
   1.1133333e+00   1.9999931e-02  -6.3727127e-01   1.7145632e+00   1.3352350e+00   2.7311626e-01   4.5519376e-02
   1.1150000e+00   1.8917715e-02   2.2456226e+00   2.1697569e+00   4.5519376e-02  -6.3727127e-01  -1.0924650e+00
   1.1166667e+00   1.7872423e-02   2.3214882e+00  -4.0967438e-01  -7.1313689e-01  -1.2441963e+00  -1.0165994e+00
   1.1183333e+00   1.6865229e-02   9.5590690e-01   1.5628319e+00  -8.6486815e-01   5.7657876e-01   5.7657876e-01
   1.1200000e+00   1.5897282e-02   2.7766819e+00   1.3352350e+00  -4.8554001e-01   6.5244439e-01   1.3352350e+00
   1.1216667e+00   1.4969708e-02   1.1076382e+00   1.1076382e+00  -1.4717932e+00  -7.8900252e-01  -4.0967438e-01
   1.1233333e+00   1.4083617e-02  -4.6581495e+00  -1.7752557e+00   4.2484751e-01  -5.6140564e-01  -4.0967438e-01
   1.1250000e+00   1.3240091e-02  -1.0924650e+00   4.5519376e-02   2.0180257e+00   1.1076382e+00  -1.4717932e+00
   1.1266667e+00   1.2440196e-02   2.3973538e+00  -1.1683307e+00   2.7311626e-01  -7.1313689e-01  -1.8511213e+00
   1.1283333e+00   1.1684978e-02  -7.8900252e-01  -1.1683307e+00  -1.0621188e-01  -1.6235244e+00  -9.4073377e-01
   1.1300000e+00   1.0975462e-02  -1.8207750e-01  -1.0165994e+00   4.5519376e-02  -1.0165994e+00  -5.6140564e-01
   1.1316667e+00   1.0312655e-02   1.1076382e+00   1.0742573e+01  -7.8445058e+00   1.6386975e+00   2.2456226e+00
   1.1333333e+00   9.6975457e-03   1.3352350e+00   3.9905320e+00  -4.5822839e+00   1.9421600e+00   1.2593694e+00
   1.1350000e+00   9.1311068e-03  -3.5201651e+00  -7.0858495e+00   6.6458289e+00   8.8004127e-01  -8.6486815e-01
   1.1366667e+00   8.6142938e-03  -1.8207750e-01  -3.3684338e+00   1.8662944e+00   5.7657876e-01   3.4898188e-01
   1.1383333e+00   8.1480459e-03  -1.9269869e+00  -3.8994932e+00   3.0042788e+00   5.7657876e-01   1.2138500e-01
   1.1400000e+00   7.7332882e-03  -3.7477620e+00  -3.0346251e-02   6.5244439e-01  -7.1313689e-01  -2.6856432e+00
   1.1416667e+00   7.3709304e-03   3.7629351e+00   9.5590690e-01  -3.0346251e-02  -2.4580463e+00  -1.0924650e+00
   1.1433333e+00   7.0618702e-03   4.9009195e+00   2.5490851e+00  -2.6097776e+00  -1.6993900e+00   4.4457257e+00
   1.1450000e+00   6.8069910e-03   1.1076382e+00   4.5974570e+00  -2.3063151e+00  -4.0967438e-01   3.7629351e+00
   1.1466667e+00   6.6071657e-03   3.0042788e+00   1.2138500e-01   7.2831002e-01   4.2484751e-01  -1.8511213e+00
   1.1483333e+00   6.4632552e-03  -1.4717932e+00  -3.0649713e+00   1.8662944e+00   2.5490851e+00  -2.6097776e+00
   1.1500000e+00   6.3761098e-03  -6.4030589e+00  -3.9753588e+00   1.4869663e+00   4.1422632e+00  -3.3380876e-01
   1.1516667e+00   6.3282592e-03  -4.5064182e+00  -4.4305526e+00  -9.4073377e-01   1.6386975e+00  -5.2650745e+00
   1.1533333e+00   6.2947224e-03  -7.1313689e-01   3.9905320e+00  -1.0924650e+00  -8.6486815e-01  -2.6856432e+00
   1.1550000e+00   6.3231956e-03   3.7629351e+00   3.3077413e+00  -5.6140564e-01  -2.9132401e+00   5.2043820e+00
   1.1566667e+00   6.4146991e-03   7.8596789e+00   4.2939945e+00  -1.8207750e-01  -2.0028525e+00   2.6249507e+00
   1.1583333e+00   6.5702224e-03  -2.8373744e+00   3.0801444e+00   4.2484751e-01  -5.1133432e+00  -4.8554001e-01
   1.1600000e+00   6.7907230e-03  -2.5339119e+00  -2.3063151e+00   1.6386975e+00  -3.2925682e+00   1.2138500e-01
   1.1616667e+00   7.0771307e-03  -2.0028525e+00  -7.6169089e+00   4.2939945e+00  -1.0621188e-01  -1.0165994e+00
   1.1633333e+00   7.4303462e-03   2.3214882e+00  -2.7615088e+00   2.2456226e+00  -1.3200619e+00  -1.0924650e+00
   1.1650000e+00   7.8512459e-03  -2.2304494e+00  -3.1408369e+00   1.1835038e+00  -9.4073377e-01   3.6870695e+00
   1.1666667e+00   8.3406804e-03  -2.2304494e+00  -2.4580463e+00   1.3352350e+00   1.9421600e+00   2.3973538e+00
   1.1683333e+00   8.8994790e-03  -2.0787182e+00   4.4457257e+00  -7.8900252e-01   2.0180257e+00   3.3077413e+00
   1.1700000e+00   9.5284502e-03  -9.4073377e-01   2.7008163e+00  -4.3546870e+00   1.3352350e+00  -1.0924650e+00
   1.1716667e+00   1.0228384e-02   2.5490851e+00  -1.3200619e+00  -1.0924650e+00   2.0180257e+00   1.9725063e-01
   1.1733333e+00   1.1000056e-02  -1.8207750e-01  -3.9753588e+00   7.2831002e-01  -1.8207750e-01  -2.6097776e+00
   1.1750000e+00   1.1844223e-02  -2.0028525e+00  -1.0924650e+00   3.3836070e+00   6.5244439e-01  -2.0028525e+00
   1.1766667e+00   1.2761637e-02   1.7145632e+00  -5.6140564e-01   2.2456226e+00   1.0317725e+00  -1.4717932e+00
   1.1783333e+00   1.3753035e-02   3.4898188e-01  -4.5064182e+00  -1.0924650e+00   4.5519376e-02  -2.8373744e+00
   1.1800000e+00   1.4819148e-02   4.2484751e-01   2.0180257e+00  -1.3959275e+00   1.5628319e+00  -1.5476588e+00
   1.1816667e+00   1.5960703e-02   2.7311626e-01   2.5490851e+00  -4.0967438e-01   1.6386975e+00   4.5519376e-02
   1.1833333e+00   1.7178423e-02  -1.0165994e+00   2.3214882e+00  -1.2441963e+00  -1.8207750e-01  -4.0967438e-01
   1.1850000e+00   1.8473031e-02  -1.3200619e+00   5.0071314e-01  -7.1313689e-01  -1.0621188e-01  -3.0346251e-02
   1.1866667e+00   1.9845251e-02   4.5519376e-02  -7.8900252e-01  -7.1313689e-01   5.0071314e-01   4.2484751e-01
   1.1883333e+00   2.1295809e-02   6.5244439e-01   1.3352350e+00  -6.3727127e-01  -5.6140564e-01  -1.0621188e-01
   1.1900000e+00   2.2825439e-02  -3.5960307e+00  -1.3200619e+00  -1.6993900e+00  -1.0924650e+00  -2.5794313e-01
   1.1916667e+00   2.4434881e-02  -1.3959275e+00  -2.5794313e-01  -4.8554001e-01  -2.5794313e-01  -3.0346251e-02
   1.1933333e+00   2.6124884e-02  -3.1408369e+00   8.0417564e-01  -7.1313689e-01   4.5519376e-02   4.2484751e-01
   1.1950000e+00   2.7896206e-02  -2.7615088e+00   1.1835038e+00   7.2831002e-01  -4.8554001e-01   1.2138500e-01
   1.1966667e+00   2.9749619e-02   5.0071314e-01   1.5628319e+00  -1.0621188e-01  -5.6140564e-01   6.5244439e-01
   1.1983333e+00   3.1685909e-02   1.7145632e+00   1.3352350e+00   1.2593694e+00  -1.0621188e-01   1.7904288e+00
   1.2000000e+00   3.3705875e-02  -3.3380876e-01   3.4898188e-01   3.4898188e-01   1.2138500e-01   7.2831002e-01
   1.2016667e+00   3.5810331e-02  -4.8554001e-01   1.2138500e-01   6.5244439e-01   1.9725063e-01   1.2138500e-01
   1.2033333e+00   3.8000109e-02  -3.0346251e-02  -8.6486815e-01   4.2484751e-01  -2.5794313e-01   2.7311626e-01
   1.2050000e+00   4.0276061e-02   2.0938913e+00  -1.8207750e-01  -4.0967438e-01   1.9725063e-01  -7.1313689e-01
   1.2066667e+00   4.2639055e-02   1.4111007e+00   7.2831002e-01   4.2484751e-01   4.5519376e-02  -4.0967438e-01
   1.2083333e+00   4.5089969e-02  -1.9269869e+00  -2.0787182e+00  -3.3380876e-01  -1.0621188e-01   2.7311626e-01
   1.2100000e+00   4.7629713e-02   1.3352350e+00  -1.8207750e-01   2.7311626e-01   1.1076382e+00   1.0317725e+00
   1.2116667e+00   5.0259204e-02   1.5628319e+00   5.0071314e-01  -1.8207750e-01  -1.8207750e-01   3.4898188e-01
   1.2133333e+00   5.2979388e-02   1.5628319e+00   5.7657876e-01  -4.0967438e-01  -1.4717932e+00   2.7311626e-01
   1.2150000e+00   5.5791214e-02  -1.1683307e+00   2.7311626e-01  -8.6486815e-01  -1.3200619e+00  -1.0621188e-01
   1.2166667e+00   5.8695662e-02  -1.1683307e+00   5.7657876e-01  -1.0621188e-01  -1.8207750e-01  -5.6140564e-01
   1.2183333e+00   6.1693722e-02   1.7145632e+00   1.4111007e+00   2.7311626e-01   3.4898188e-01  -5.6140564e-01
   1.2200000e+00   6.4786395e-02   2.2456226e+00   2.4732194e+00   3.4898188e-01   7.2831002e-01  -1.0621188e-01
   1.2216667e+00   6.7974702e-02   2.0938913e+00  -1.0165994e+00   1.2138500e-01   4.2484751e-01   1.9725063e-01
   1.2233333e+00   7.1242145e-02  -8.6486815e-01  -4.8098807e+00  -1.8207750e-01   2.7311626e-01   1.2138500e-01
   1.2250000e+00   7.4584519e-02  -6.3727127e-01   1.0317725e+00  -3.0346251e-02   4.2484751e-01   9.5590690e-01
   1.2266667e+00   7.8026598e-02   6.5244439e-01   1.1076382e+00  -1.8207750e-01   6.5244439e-01   3.4898188e-01
   1.2283333e+00   8.1569583e-02   8.8004127e-01  -1.0165994e+00  -1.0621188e-01   4.5519376e-02   5.0071314e-01
   1.2300000e+00   8.5214672e-02   5.7657876e-01  -4.0967438e-01   5.7657876e-01   1.9725063e-01   6.5244439e-01
   1.2316667e+00   8.8963048e-02   2.1697569e+00  -1.4717932e+00  -1.0621188e-01   4.5519376e-02  -1.8207750e-01
   1.2333333e+00   9.2815892e-02   1.9725063e-01  -2.2304494e+00  -2.5794313e-01   4.5519376e-02  -1.8207750e-01
   1.2350000e+00   9.6774367e-02  -6.3727127e-01   3.4898188e-01   1.2138500e-01  -2.5794313e-01   1.2138500e-01
   1.2366667e+00   1.0083963e-01   5.7657876e-01   1.1076382e+00   1.0317725e+00  -5.6140564e-01  -3.3380876e-01
   1.2383333e+00   1.0501281e-01   3.0042788e+00   2.8525476e+00   5.7657876e-01  -5.6140564e-01   4.5519376e-02
   1.2400000e+00   1.0929502e-01   1.8662944e+00   8.0417564e-01  -1.0621188e-01  -4.8554001e-01  -2.5794313e-01
   1.2416667e+00   1.1368734e-01   1.9421600e+00  -5.6140564e-01  -1.0621188e-01   7.2831002e-01  -1.8207750e-01
   1.2433333e+00   1.1819083e-01   2.9284132e+00   1.9725063e-01   5.7657876e-01  -3.0346251e-02  -3.3380876e-01
   1.2450000e+00   1.2280651e-01   8.0417564e-01   4.5519376e-02  -1.8207750e-01  -3.3380876e-01  -1.3959275e+00
   1.2466667e+00   1.2753537e-01  -3.0346251e-02  -1.1683307e+00   5.7657876e-01  -1.8207750e-01   1.9725063e-01
   1.2483333e+00   1.3237834e-01  -2.5339119e+00  -1.0924650e+00   4.5519376e-02   2.7311626e-01   6.5244439e-01
   1.2500000e+00   1.3733634e-01  -1.1683307e+00   1.2138500e-01  -1.8207750e-01   1.3352350e+00   7.2831002e-01
   1.2516667e+00   1.4241018e-01  -2.5339119e+00  -6.3727127e-01  -5.6140564e-01   4.5519376e-02   2.7311626e-01
   1.2533333e+00   1.4760067e-01  -5.6140564e-01  -2.6097776e+00   3.4898188e-01  -4.0967438e-01  -1.0621188e-01
   1.2550000e+00   1.5290854e-01   1.4111007e+00   1.1076382e+00   6.5244439e-01   3.4898188e-01  -3.0346251e-02
   1.2566667e+00   1.5833443e-01   2.7311626e-01   1.7904288e+00   1.9725063e-01   7.2831002e-01  -2.5794313e-01
   1.2583333e+00   1.6387894e-01  -3.0346251e-02   2.1697569e+00   2.7311626e-01   1.2138500e-01   9.5590690e-01
   1.2600000e+00   1.6954257e-01   7.2831002e-01   5.0071314e-01   1.9725063e-01  -4.0967438e-01   6.5244439e-01
   1.2616667e+00   1.7532575e-01   3.4898188e-01  -5.1133432e+00  -4.0967438e-01  -3.3380876e-01   4.5519376e-02
   1.2633333e+00   1.8122881e-01   4.5519376e-02   1.9421600e+00  -9.4073377e-01   2.7311626e-01  -4.8554001e-01
   1.2650000e+00   1.8725199e-01  -3.0346251e-02   1.9421600e+00   1.2138500e-01  -3.0346251e-02  -9.4073377e-01
   1.2666667e+00   1.9339542e-01   4.5519376e-02   9.5590690e-01   3.4898188e-01  -4.8554001e-01  -1.1683307e+00
   1.2683333e+00   1.9965913e-01  -8.6486815e-01  -1.0165994e+00   5.7657876e-01  -5.6140564e-01  -5.6140564e-01
   1.2700000e+00   2.0604303e-01  -2.3063151e+00   4.5519376e-02   1.9725063e-01  -1.8207750e-01  -4.0967438e-01
   1.2716667e+00   2.1254690e-01  -2.6856432e+00   3.4898188e-01   8.0417564e-01   2.7311626e-01   2.7311626e-01
   1.2733333e+00   2.1917042e-01   1.6386975e+00  -4.8554001e-01   5.0071314e-01   2.7311626e-01   4.2484751e-01
   1.2750000e+00   2.2591309e-01   1.4111007e+00  -1.1683307e+00  -4.8554001e-01  -1.0621188e-01  -4.8554001e-01
   1.2766667e+00   2.3277430e-01  -1.9269869e+00   1.3352350e+00  -2.5794313e-01   4.5519376e-02   4.5519376e-02
   1.2783333e+00   2.3975329e-01   5.0071314e-01   1.2593694e+00   1.9725063e-01   2.7311626e-01   1.9725063e-01
   1.2800000e+00   2.4684913e-01  -1.0621188e-01  -4.0967438e-01  -1.0924650e+00  -1.8207750e-01  -4.0967438e-01
   1.2816667e+00   2.5406075e-01   7.2831002e-01   4.5519376e-02  -1.0621188e-01  -3.0346251e-02  -4.8554001e-01
   1.2833333e+00   2.6138688e-01   1.0317725e+00   3.4898188e-01   4.2484751e-01   2.7311626e-01   3.4898188e-01
   1.2850000e+00   2.6882610e-01   1.4111007e+00   7.2831002e-01  -1.8207750e-01  -4.8554001e-01  -3.3380876e-01
   1.2866667e+00   2.7637681e-01  -1.0621188e-01  -3.3380876e-01   1.9725063e-01  -3.3380876e-01  -1.0621188e-01
   1.2883333e+00   2.8403721e-01  -1.6993900e+00  -2.0787182e+00   4.5519376e-02   1.2138500e-01   4.5519376e-02
   1.2900000e+00   2.9180530e-01  -6.3727127e-01  -3.3380876e-01  -1.0621188e-01   5.7657876e-01   4.2484751e-01
   1.2916667e+00   2.9967890e-01  -4.8554001e-01   1.2138500e-01  -1.0621188e-01   5.7657876e-01   1.9725063e-01
   1.2933333e+00   3.0765562e-01  -2.0787182e+00   2.2456226e+00   5.7657876e-01   1.1835038e+00   1.1076382e+00
   1.2950000e+00   3.1572595e-01  -2.0787182e+00  -4.0967438e-01  -3.0346251e-02   1.9725063e-01  -4.0967438e-01
   1.2966667e+00   3.2388860e-01   1.5628319e+00  -1.8511213e+00   3.4898188e-01  -1.0165994e+00  -6.3727127e-01
   1.2983333e+00   3.3214567e-01   2.9284132e+00   7.2831002e-01   1.2138500e-01  -1.9269869e+00  -1.3200619e+00
   1.3000000e+00   3.4049394e-01   4.2484751e-01   1.9725063e-01   4.5519376e-02  -6.3727127e-01  -9.4073377e-01
   1.3016667e+00   3.4892998e-01  -5.6140564e-01   1.4869663e+00  -1.8207750e-01   8.0417564e-01   4.2484751e-01
   1.3033333e+00   3.5745013e-01  -5.6140564e-01   1.1076382e+00  -4.0967438e-01  -1.0621188e-01  -4.0967438e-01
   1.3050000e+00   3.6605049e-01  -1.8207750e-01   5.0071314e-01   6.5244439e-01   1.2138500e-01   1.9725063e-01
   1.3066667e+00   3.7472689e-01  -1.8511213e+00   1.1835038e+00   8.8004127e-01  -4.0967438e-01   3.4898188e-01
   1.3083333e+00   3.8347500e-01  -4.0967438e-01  -1.1683307e+00   5.0071314e-01  -1.8207750e-01  -4.8554001e-01
   1.3100000e+00   3.9229019e-01  -3.0346251e-02  -1.4717932e+00   4.5519376e-02   9.5590690e-01   4.5519376e-02
   1.3116667e+00   4.0116764e-01  -2.6856432e+00  -3.3380876e-01  -4.8554001e-01   1.0317725e+00   9.5590690e-01
   1.3133333e+00   4.1010221e-01  -2.2304494e+00  -3.3380876e-01  -6.3727127e-01   8.8004127e-01   1.4111007e+00
   1.3150000e+00   4.1908855e-01   2.4732194e+00   1.0317725e+00  -1.8207750e-01   8.0417564e-01   1.4111007e+00
   1.3166667e+00   4.2812115e-01  -5.6140564e-01   8.0417564e-01  -1.1683307e+00  -3.0346251e-02   1.2138500e-01
   1.3183333e+00   4.3719412e-01  -8.6486815e-01   6.5244439e-01  -7.8900252e-01  -1.2441963e+00  -8.6486815e-01
   1.3200000e+00   4.4630148e-01   1.4869663e+00  -2.3821807e+00   3.4898188e-01  -1.7752557e+00  -2.3063151e+00
   1.3216667e+00   4.5543685e-01   2.0180257e+00   2.0180257e+00   1.9725063e-01  -1.3200619e+00  -1.9269869e+00
   1.3233333e+00   4.6459371e-01   2.6249507e+00   1.6386975e+00   5.0071314e-01  -4.0967438e-01  -5.6140564e-01
   1.3250000e+00   4.7376538e-01   1.4111007e+00  -1.1683307e+00   1.9725063e-01   4.5519376e-02   8.0417564e-01
   1.3266667e+00   4.8294477e-01   4.5519376e-02  -1.6993900e+00  -4.0967438e-01   9.5590690e-01   2.2456226e+00
   1.3283333e+00   4.9212476e-01   5.7657876e-01  -8.6486815e-01   5.7657876e-01   8.0417564e-01   1.1076382e+00
   1.3300000e+00   5.0129785e-01  -1.0621188e-01  -3.0346251e-02   1.9725063e-01   1.2138500e-01   1.9725063e-01
   1.3316667e+00   5.1045645e-01  -3.8236276e+00  -1.0165994e+00  -6.3727127e-01  -1.0621188e-01  -9.4073377e-01
   1.3333333e+00   5.1959271e-01  -9.4073377e-01   8.0417564e-01  -3.0346251e-02   4.5519376e-02   5.7657876e-01
   1.3350000e+00   5.2869861e-01  -1.8207750e-01   7.2831002e-01  -1.0621188e-01  -6.3727127e-01   2.7311626e-01
   1.3366667e+00   5.3776592e-01   1.1076382e+00   1.1835038e+00  -5.6140564e-01  -4.8554001e-01  -3.0346251e-02
   1.3383333e+00   5.4678626e-01  -1.0621188e-01   1.1076382e+00   3.4898188e-01  -1.0621188e-01  -7.1313689e-01
   1.3400000e+00   5.5575104e-01   1.8662944e+00   1.9725063e-01   6.5244439e-01   1.9725063e-01   1.9725063e-01
   1.3416667e+00   5.6465161e-01   1.3352350e+00  -1.0924650e+00  -1.8207750e-01   4.5519376e-02   4.2484751e-01
   1.3433333e+00   5.7347909e-01  -1.9269869e+00  -6.3727127e-01  -2.5794313e-01  -3.0346251e-02   5.0071314e-01
   1.3450000e+00   5.8222447e-01  -3.2167026e+00  -4.8554001e-01  -3.0346251e-02   3.4898188e-01  -2.5794313e-01
   1.3466667e+00   5.9087867e-01  -1.0621188e-01   1.1076382e+00   4.5519376e-02   5.7657876e-01  -1.2441963e+00
   1.3483333e+00   5.9943246e-01  -3.3380876e-01  -5.6140564e-01  -3.0346251e-02   4.5519376e-02  -8.6486815e-01
   1.3500000e+00   6.0787658e-01  -4.0967438e-01  -3.3380876e-01   3.4898188e-01   5.0071314e-01   3.4898188e-01
   1.3516667e+00   6.1620163e-01  -5.6140564e-01  -1.3200619e+00   4.5519376e-02   5.0071314e-01   1.1835038e+00
   1.3533333e+00   6.2439820e-01  -1.0621188e-01  -7.1313689e-01   4.5519376e-02   4.5519376e-02   1.4869663e+00
   1.3550000e+00   6.3245683e-01  -8.6486815e-01   1.9725063e-01  -1.8207750e-01   3.4898188e-01   1.3352350e+00
   1.3566667e+00   6.4036799e-01   4.5519376e-02  -1.8207750e-01  -6.3727127e-01  -1.0621188e-01   1.2138500e-01
   1.3583333e+00   6.4812216e-01   2.7311626e-01   1.6386975e+00   1.1076382e+00  -7.8900252e-01  -1.4717932e+00
   1.3600000e+00   6.5570992e-01  -7.1313689e-01   2.1697569e+00   1.2138500e-01  -1.5476588e+00  -2.0787182e+00
   1.3616667e+00   6.6312174e-01   1.9725063e-01  -3.2925682e+00   2.7311626e-01  -6.3727127e-01  -1.7752557e+00
   1.3633333e+00   6.7034820e-01   3.9905320e+00   8.8004127e-01  -1.1683307e+00  -4.0967438e-01   2.7311626e-01
   1.3650000e+00   6.7737999e-01   1.0317725e+00   8.8004127e-01   3.4898188e-01   1.0317725e+00   8.8004127e-01
   1.3666667e+00   6.8420361e-01  -2.0787182e+00  -7.1313689e-01  -1.8207750e-01   8.8004127e-01   3.4898188e-01
   1.3683333e+00   6.9081216e-01   2.7311626e-01  -2.9891057e+00   6.5244439e-01   1.0317725e+00   1.1076382e+00
   1.3700000e+00   6.9719823e-01   1.0317725e+00  -2.3821807e+00  -1.8207750e-01   3.4898188e-01  -1.0621188e-01
   1.3716667e+00   7.0335294e-01   4.5519376e-02   1.3352350e+00   3.4898188e-01   8.8004127e-01  -2.5794313e-01
   1.3733333e+00   7.0926762e-01  -3.3380876e-01   1.7904288e+00   2.7311626e-01   2.7311626e-01   1.5628319e+00
   1.3750000e+00   7.1493372e-01   5.7657876e-01   1.5628319e+00   3.4898188e-01   1.2138500e-01   1.4869663e+00
   1.3766667e+00   7.2034296e-01   3.4898188e-01   6.5244439e-01  -7.1313689e-01   2.7311626e-01   2.7311626e-01
   1.3783333e+00   7.2548729e-01  -1.4717932e+00   1.3352350e+00  -2.5794313e-01  -3.3380876e-01  -4.0967438e-01
   1.3800000e+00   7.3035884e-01  -1.3200619e+00   4.5519376e-02   3.4898188e-01  -5.6140564e-01  -4.8554001e-01
   1.3816667e+00   7.3495011e-01   2.4732194e+00   5.0071314e-01   7.2831002e-01  -4.8554001e-01  -4.0967438e-01
   1.3833333e+00   7.3925381e-01   5.7657876e-01   1.1076382e+00  -2.5794313e-01  -1.6993900e+00  -2.4580463e+00
   1.3850000e+00   7.4326294e-01   6.5244439e-01   5.7657876e-01   1.2138500e-01  -2.5794313e-01  -9.4073377e-01
   1.3866667e+00   7.4697090e-01  -3.0346251e-02  -3.0346251e-02   4.5519376e-02   1.9725063e-01  -1.8207750e-01
   1.3883333e+00   7.5037140e-01  -2.3821807e+00  -1.0924650e+00  -4.8554001e-01   7.2831002e-01   7.2831002e-01
   1.3900000e+00   7.5345844e-01  -3.2925682e+00  -1.1683307e+00  -1.8207750e-01   6.5244439e-01   5.0071314e-01
   1.3916667e+00   7.5622654e-01   1.7145632e+00  -1.0621188e-01   1.0317725e+00  -5.6140564e-01  -3.0346251e-02
   1.3933333e+00   7.5867049e-01   6.5244439e-01   8.0417564e-01   4.2484751e-01  -4.0967438e-01  -3.3380876e-01
   1.3950000e+00   7.6078552e-01   1.4869663e+00   3.4898188e-01  -3.3380876e-01   6.5244439e-01   2.7311626e-01
   1.3966667e+00   7.6256729e-01   6.5244439e-01  -1.9269869e+00  -1.0621188e-01   1.9725063e-01   1.7904288e+00
   1.3983333e+00   7.6401191e-01   9.5590690e-01  -3.3380876e-01   7.2831002e-01   2.7311626e-01   1.7904288e+00
   1.4000000e+00   7.6511596e-01  -1.3200619e+00  -2.9891057e+00  -4.0967438e-01   3.4898188e-01  -3.0346251e-02
   1.4016667e+00   7.6587638e-01  -1.8511213e+00   1.9725063e-01  -4.0967438e-01   4.2484751e-01  -2.5794313e-01
   1.4033333e+00   7.6629073e-01   1.2138500e-01   2.7766819e+00  -4.0967438e-01  -4.8554001e-01  -1.1683307e+00
   1.4050000e+00   7.6635692e-01   1.6386975e+00   1.4869663e+00   4.2484751e-01  -9.4073377e-01  -1.6993900e+00
   1.4066667e+00   7.6607342e-01   5.0071314e-01  -3.0346251e-02  -3.0346251e-02  -4.0967438e-01  -3.0346251e-02
   1.4083333e+00   7.6543922e-01   1.2138500e-01  -1.0621188e-01   4.2484751e-01   1.2138500e-01   2.1697569e+00
   1.4100000e+00   7.6445374e-01   1.7145632e+00  -3.0346251e-02  -2.5794313e-01   5.0071314e-01   2.0938913e+00
   1.4116667e+00   7.6311703e-01  -1.0924650e+00  -1.0621188e-01  -1.8207750e-01  -2.5794313e-01  -1.0621188e-01
   1.4133333e+00   7.6142953e-01  -5.1133432e+00  -5.6140564e-01  -1.8207750e-01   4.5519376e-02  -4.0967438e-01
   1.4150000e+00   7.5939228e-01   1.7904288e+00  -2.5794313e-01  -4.0967438e-01   5.7657876e-01  -1.0165994e+00
   1.4166667e+00   7.5700683e-01   1.7904288e+00   1.2138500e-01   1.2138500e-01   1.9725063e-01  -7.8900252e-01
   1.4183333e+00   7.5427524e-01   5.7657876e-01   6.5244439e-01   8.8004127e-01   1.9725063e-01  -3.0346251e-02
   1.4200000e+00   7.5120010e-01   5.7657876e-01   1.1835038e+00   8.0417564e-01   2.7311626e-01   5.7657876e-01
   1.4216667e+00   7.4778455e-01   4.5519376e-02   1.2593694e+00  -9.4073377e-01  -8.6486815e-01  -1.0165994e+00
   1.4233333e+00   7.4403218e-01   5.7657876e-01   1.1076382e+00  -3.3380876e-01  -7.8900252e-01  -1.9269869e+00
   1.4250000e+00   7.3994716e-01  -1.1683307e+00  -9.4073377e-01  -1.8207750e-01  -1.0165994e+00  -1.1683307e+00
   1.4266667e+00   7.3553413e-01  -2.0787182e+00  -1.8511213e+00   4.2484751e-01   4.5519376e-02   8.8004127e-01
   1.4283333e+00   7.3079826e-01  -3.5960307e+00  -1.5476588e+00  -9.4073377e-01   8.8004127e-01   1.4111007e+00
   1.4300000e+00   7.2574522e-01  -3.0346251e-02  -1.5476588e+00  -1.0165994e+00   9.5590690e-01   1.7904288e+00
   1.4316667e+00   7.2038110e-01   1.1076382e+00   1.2593694e+00  -4.0967438e-01   5.7657876e-01   7.2831002e-01
   1.4333333e+00   7.1471252e-01   8.8004127e-01  -3.3684338e+00   5.7657876e-01   5.0071314e-01   1.2138500e-01
   1.4350000e+00   7.0874653e-01  -7.1313689e-01  -6.3727127e-01  -7.8900252e-01  -2.5794313e-01  -7.8900252e-01
   1.4366667e+00   7.0249071e-01  -2.6856432e+00   9.5590690e-01   1.2138500e-01  -8.6486815e-01  -5.6140564e-01
   1.4383333e+00   6.9594626e-01   1.0317725e+00   1.8662944e+00   8.0417564e-01  -3.3380876e-01   1.9725063e-01
   1.4400000e+00   6.8912689e-01   1.5628319e+00   4.2484751e-01   6.5244439e-01  -1.8207750e-01  -1.2441963e+00
   1.4416667e+00   6.8204244e-01   2.5490851e+00   7.2831002e-01   5.7657876e-01  -1.8207750e-01  -8.6486815e-01
   1.4433333e+00   6.7470209e-01   1.1835038e+00   8.8004127e-01  -3.0346251e-02  -2.5794313e-01  -4.8554001e-01
   1.4450000e+00   6.6711539e-01  -1.8207750e-01  -1.8207750e-01  -1.8207750e-01   8.0417564e-01   2.5490851e+00
   1.4466667e+00   6.5929230e-01  -4.8554001e-01  -9.4073377e-01   4.5519376e-02   1.4111007e+00   2.3214882e+00
   1.4483333e+00   6.5124299e-01   1.2593694e+00   3.4898188e-01  -5.6140564e-01   5.0071314e-01   2.7311626e-01
   1.4500000e+00   6.4297800e-01   1.4111007e+00  -2.5794313e-01  -1.0621188e-01  -1.6993900e+00  -7.1313689e-01
   1.4516667e+00   6.3450817e-01   1.3352350e+00  -1.6993900e+00   7.2831002e-01  -1.0621188e-01  -3.3380876e-01
   1.4533333e+00   6.2584456e-01  -3.5960307e+00  -6.3727127e-01  -1.8207750e-01  -1.0621188e-01  -2.5794313e-01
   1.4550000e+00   6.1699853e-01  -2.9132401e+00   1.5628319e+00   1.9725063e-01   3.4898188e-01  -7.1313689e-01
   1.4566667e+00   6.0798155e-01  -6.3727127e-01   8.8004127e-01  -1.0621188e-01   1.2138500e-01  -1.0621188e-01
   1.4583333e+00   5.9880534e-01   6.5244439e-01   5.7657876e-01  -2.5794313e-01   4.2484751e-01  -1.8207750e-01
   1.4600000e+00   5.8948178e-01  -2.5794313e-01  -2.5794313e-01  -1.8207750e-01  -3.0346251e-02  -3.3380876e-01
   1.4616667e+00   5.8002290e-01   4.2484751e-01   4.5519376e-02   6.5244439e-01   1.2138500e-01  -1.0621188e-01
   1.4633333e+00   5.7044081e-01  -1.1683307e+00  -7.8900252e-01   4.5519376e-02   4.5519376e-02  -5.6140564e-01
   1.4650000e+00   5.6074770e-01   1.2138500e-01  -8.6486815e-01  -1.8207750e-01  -2.5794313e-01  -7.1313689e-01
   1.4666667e+00   5.5095582e-01   4.5519376e-02  -2.5794313e-01  -5.6140564e-01  -7.1313689e-01  -7.8900252e-01
   1.4683333e+00   5.4107742e-01  -6.3727127e-01   4.2484751e-01  -7.8900252e-01  -3.0346251e-02  -1.3200619e+00
   1.4700000e+00   5.3112482e-01  -1.3200619e+00  -2.5794313e-01   3.4898188e-01   6.5244439e-01   7.2831002e-01
   1.4716667e+00   5.2111025e-01   1.9725063e-01   1.0317725e+00   2.7311626e-01   4.2484751e-01   1.4111007e+00
   1.4733333e+00   5.1104593e-01   1.1076382e+00  -3.4442995e+00  -3.3380876e-01   4.5519376e-02   8.8004127e-01
   1.4750000e+00   5.0094399e-01   1.6386975e+00   1.4869663e+00  -7.1313689e-01  -1.0621188e-01   7.2831002e-01
   1.4766667e+00   4.9081641e-01   1.8662944e+00   2.0938913e+00   6.5244439e-01  -3.3380876e-01  -4.8554001e-01
   1.4783333e+00   4.8067510e-01  -3.3380876e-01   7.2831002e-01   2.7311626e-01   1.2138500e-01  -1.3200619e+00
   1.4800000e+00   4.7053176e-01  -2.0787182e+00  -3.0346251e-02   1.2138500e-01  -3.0346251e-02  -6.3727127e-01
   1.4816667e+00   4.6039799e-01   6.5244439e-01   1.7145632e+00   3.4898188e-01   3.4898188e-01   1.9725063e-01
   1.4833333e+00   4.5028511e-01   1.9725063e-01   1.2138500e-01  -6.3727127e-01  -1.0621188e-01  -1.0924650e+00
   1.4850000e+00   4.4020421e-01  -1.0621188e-01   1.9725063e-01  -3.0346251e-02   3.4898188e-01  -9.4073377e-01
   1.4866667e+00   4.3016619e-01  -7.1313689e-01  -2.5794313e-01   1.2138500e-01   1.9725063e-01  -1.8207750e-01
   1.4883333e+00   4.2018158e-01  -3.3380876e-01   3.4898188e-01   2.7311626e-01  -2.5794313e-01  -2.5794313e-01
   1.4900000e+00   4.1026072e-01  -1.6235244e+00  -3.0346251e-02  -1.0621188e-01  -1.8207750e-01   1.9421600e+00
   1.4916667e+00   4.0041359e-01  -1.0924650e+00  -1.8207750e-01   1.9725063e-01  -4.8554001e-01   2.7311626e-01
   1.4933333e+00   3.9064979e-01   3.4898188e-01  -2.3821807e+00  -3.0346251e-02  -4.0967438e-01   1.9725063e-01
   1.4950000e+00   3.8097860e-01   1.7904288e+00  -1.5476588e+00   3.4898188e-01   1.9725063e-01   9.5590690e-01
   1.4966667e+00   3.7140901e-01   1.4111007e+00  -2.5794313e-01  -3.0346251e-02   2.7311626e-01   8.0417564e-01
   1.4983333e+00   3.6194953e-01  -5.6140564e-01   4.5519376e-02  -1.0621188e-01   4.2484751e-01   4.2484751e-01
   1.5000000e+00   3.5260825e-01  -1.8207750e-01   1.9725063e-01  -4.8554001e-01  -7.1313689e-01  -1.2441963e+00
   1.5016667e+00   3.4339294e-01   1.1835038e+00  -2.5794313e-01   1.2138500e-01  -1.8207750e-01  -8.6486815e-01
   1.5033333e+00   3.3431088e-01   9.5590690e-01  -1.2441963e+00   4.2484751e-01  -7.8900252e-01  -1.0621188e-01
   1.5050000e+00   3.2536893e-01  -2.5794313e-01   4.2484751e-01  -3.0346251e-02  -4.8554001e-01   1.9725063e-01
   1.5066667e+00   3.1657351e-01  -3.5201651e+00   4.5519376e-02   4.5519376e-02  -2.5794313e-01   1.2138500e-01
   1.5083333e+00   3.0793058e-01   8.8004127e-01   1.6386975e+00  -3.0346251e-02   8.0417564e-01   1.1076382e+00
   1.5100000e+00   2.9941943e-01   2.7766819e+00  -1.0621188e-01  -3.3380876e-01   8.0417564e-01  -2.5794313e-01
   1.5116667e+00   2.9107061e-01   7.2831002e-01   4.5519376e-02   4.2484751e-01   4.2484751e-01  -3.0346251e-02
   1.5133333e+00   2.8288881e-01  -5.1133432e+00  -1.6235244e+00   2.7311626e-01   8.0417564e-01  -1.8207750e-01
   1.5150000e+00   2.7487824e-01   4.5519376e-02   2.9284132e+00  -3.3380876e-01   4.5519376e-02   7.2831002e-01
   1.5166667e+00   2.6704266e-01   1.1076382e+00   9.5590690e-01  -9.4073377e-01   4.5519376e-02   5.0071314e-01
   1.5183333e+00   2.5938535e-01   2.1697569e+00   3.4898188e-01   4.5519376e-02  -3.3380876e-01  -1.1683307e+00
   1.5200000e+00   2.5190914e-01  -1.3200619e+00   2.7311626e-01   3.4898188e-01   1.2138500e-01  -1.2441963e+00
   1.5216667e+00   2.4461639e-01   2.7311626e-01  -1.0621188e-01   3.4898188e-01  -3.0346251e-02  -1.2441963e+00
   1.5233333e+00   2.3058847e-01   1.4869663e+00   4.2484751e-01   2.7311626e-01  -7.8900252e-01  -3.0346251e-02
   1.5250000e+00   2.2385575e-01  -2.5794313e-01   1.9725063e-01   1.2138500e-01  -5.6140564e-01  -2.5794313e-01
   1.5266667e+00   2.1731145e-01  -7.8900252e-01  -2.0028525e+00   7.2831002e-01   8.8004127e-01   1.4869663e+00
   1.5283333e+00   2.1095570e-01  -7.8900252e-01  -7.1313689e-01   1.9725063e-01   5.7657876e-01   5.0071314e-01
   1.5300000e+00   2.0478823e-01  -1.2441963e+00  -2.1545838e+00  -7.1313689e-01  -2.5794313e-01  -7.1313689e-01
   1.5316667e+00   1.9880835e-01   1.7145632e+00  -2.3821807e+00  -2.5794313e-01   1.9725063e-01  -2.5794313e-01
   1.5333333e+00   1.9301497e-01   1.0317725e+00   4.2484751e-01  -2.5794313e-01   4.2484751e-01   4.5519376e-02
   1.5350000e+00   1.8740664e-01   1.0317725e+00   1.2593694e+00  -4.0967438e-01   4.2484751e-01   3.4898188e-01
   1.5366667e+00   1.8198150e-01  -7.8900252e-01   8.0417564e-01  -1.0621188e-01  -4.8554001e-01   1.2138500e-01
   1.5383333e+00   1.7673737e-01   3.4898188e-01   3.4594726e+00   4.2484751e-01   8.0417564e-01  -3.0346251e-02
   1.5400000e+00   1.7167172e-01  -1.0165994e+00  -2.1545838e+00   4.5519376e-02  -5.6140564e-01  -1.2441963e+00
   1.5416667e+00   1.6678168e-01  -3.0346251e-02   1.7145632e+00  -1.8207750e-01  -5.6140564e-01   3.4898188e-01
   1.5433333e+00   1.6206409e-01   2.2456226e+00  -1.0621188e-01   1.2593694e+00  -8.6486815e-01  -7.1313689e-01
   1.5450000e+00   1.5751547e-01   7.2831002e-01  -1.0924650e+00   6.5244439e-01   3.4898188e-01   6.5244439e-01
   1.5466667e+00   1.5313211e-01  -1.4717932e+00  -1.3959275e+00   1.9725063e-01   7.2831002e-01   1.4111007e+00
   1.5483333e+00   1.4891002e-01  -1.9269869e+00  -1.3959275e+00   1.9725063e-01   4.2484751e-01   1.8662944e+00
   1.5500000e+00   1.4484496e-01  -6.3727127e-01   8.8004127e-01  -5.6140564e-01   1.1076382e+00   5.0071314e-01
   1.5516667e+00   1.4093251e-01  -1.0621188e-01   7.2831002e-01  -2.2304494e+00   6.5244439e-01   1.9725063e-01
   1.5533333e+00   1.3716802e-01  -1.6235244e+00  -7.8900252e-01  -1.0165994e+00  -4.8554001e-01  -1.0165994e+00
   1.5550000e+00   1.3354667e-01  -2.2304494e+00   1.2138500e-01  -1.0621188e-01  -1.0165994e+00  -1.4717932e+00
   1.5566667e+00   1.3006351e-01  -1.2441963e+00   1.2138500e-01   5.7657876e-01  -5.6140564e-01  -1.0924650e+00
   1.5583333e+00   1.2671341e-01   1.2593694e+00   5.7657876e-01   5.7657876e-01   5.0071314e-01   4.2484751e-01
   1.5600000e+00   1.2349114e-01   2.0180257e+00   1.9725063e-01   6.5244439e-01   4.2484751e-01   9.5590690e-01
   1.5616667e+00   1.1740874e-01   3.4898188e-01  -9.4073377e-01   1.2138500e-01  -3.3380876e-01   1.9725063e-01
   1.5633333e+00   1.1453773e-01  -7.8900252e-01  -1.3959275e+00   1.9725063e-01  -4.0967438e-01  -1.8207750e-01
   1.5650000e+00   1.1177288e-01   1.2138500e-01   4.2484751e-01   5.7657876e-01  -3.3380876e-01  -7.1313689e-01
   1.5666667e+00   1.0910864e-01   1.6386975e+00   1.0317725e+00  -3.0346251e-02   1.9725063e-01  -6.3727127e-01
   1.5683333e+00   1.0653950e-01   2.7311626e-01  -7.8900252e-01  -1.8207750e-01  -1.8207750e-01  -4.8554001e-01
   1.5700000e+00   1.0405997e-01  -1.2441963e+00  -1.0924650e+00   1.2138500e-01   2.7311626e-01   8.8004127e-01
   1.5716667e+00   1.0166458e-01  -7.8900252e-01   8.0417564e-01   5.0071314e-01   5.0071314e-01   1.6386975e+00
   1.5733333e+00   9.9347917e-02   6.5244439e-01   8.8004127e-01  -3.3380876e-01   3.4898188e-01   2.7311626e-01
   1.5750000e+00   9.7104642e-02  -3.0346251e-02  -1.8207750e-01  -1.2441963e+00  -2.5794313e-01  -1.0621188e-01
   1.5766667e+00   9.4918752e-02  -3.3380876e-01   4.5519376e-02  -6.3727127e-01  -1.0621188e-01  -1.6993900e+00
   1.5783333e+00   9.2729668e-02  -5.6140564e-01   1.2138500e-01   3.4898188e-01   1.9725063e-01  -3.0346251e-02
   1.5800000e+00   9.0595856e-02   9.5590690e-01   1.0317725e+00   1.9725063e-01  -6.3727127e-01   2.7311626e-01
   1.5816667e+00   8.8512767e-02   8.8004127e-01   1.4869663e+00   2.7311626e-01  -7.8900252e-01  -9.4073377e-01
   1.5833333e+00   8.6476025e-02  -2.5794313e-01   1.0317725e+00   4.5519376e-02  -7.1313689e-01  -1.5476588e+00
   1.5850000e+00   8.4481455e-02  -2.2304494e+00   3.4898188e-01  -1.8207750e-01  -3.0346251e-02  -5.6140564e-01
   1.5866667e+00   8.2525079e-02  -3.2167026e+00  -3.7477620e+00   5.7657876e-01   1.1076382e+00   8.0417564e-01
   1.5883333e+00   8.0603137e-02  -1.8207750e-01  -1.8207750e-01   4.5519376e-02   8.0417564e-01   8.8004127e-01
   1.5900000e+00   7.6848621e-02   1.0317725e+00  -3.0649713e+00  -1.0621188e-01  -4.0967438e-01   8.0417564e-01
   1.5916667e+00   7.5009662e-02   6.5244439e-01   1.2593694e+00   2.7311626e-01   4.5519376e-02   1.1835038e+00
   1.5933333e+00   7.3192387e-02  -2.1545838e+00   1.8662944e+00   1.9725063e-01  -3.3380876e-01   1.2138500e-01
   1.5950000e+00   7.1394208e-02  -1.0621188e-01   4.5519376e-02   5.0071314e-01   1.2138500e-01  -4.8554001e-01
   1.5966667e+00   6.9612797e-02   4.0663976e+00   3.4898188e-01   1.9725063e-01   4.2484751e-01   3.4898188e-01
   1.5983333e+00   6.7846076e-02   2.9284132e+00   2.9284132e+00  -1.0924650e+00   6.5244439e-01   4.2484751e-01
   1.6000000e+00   6.6092222e-02   5.7657876e-01   1.1076382e+00  -5.6140564e-01  -2.5794313e-01   5.7657876e-01
   1.6016667e+00   6.4349661e-02  -1.5476588e+00  -7.8900252e-01   4.5519376e-02  -1.8207750e-01   3.4898188e-01
   1.6033333e+00   6.2617080e-02   1.2138500e-01   4.5519376e-02   8.0417564e-01   4.2484751e-01  -2.5794313e-01
   1.6050000e+00   6.0893409e-02   1.9725063e-01  -1.4717932e+00   4.5519376e-02   1.0317725e+00  -4.8554001e-01
   1.6066667e+00   5.9177827e-02   1.8662944e+00   1.1835038e+00   4.2484751e-01   1.2138500e-01  -1.0924650e+00
   1.6083333e+00   5.7469756e-02   1.1076382e+00   7.2831002e-01  -3.0346251e-02  -1.5476588e+00  -7.8900252e-01
   1.6100000e+00   5.5768849e-02  -2.3063151e+00  -1.1683307e+00   1.2138500e-01  -9.4073377e-01   3.4898188e-01
   1.6116667e+00   5.4075004e-02  -1.8511213e+00   1.9725063e-01   5.0071314e-01   4.2484751e-01  -2.5794313e-01
   1.6133333e+00   5.2388324e-02  -8.6486815e-01  -8.6486815e-01  -3.3380876e-01   1.4111007e+00   4.2484751e-01
   1.6150000e+00   5.0709137e-02  -1.2441963e+00   4.5519376e-02  -4.8554001e-01   3.4898188e-01   5.0071314e-01
   1.6166667e+00   4.9037975e-02  -1.0924650e+00   1.0317725e+00   3.4898188e-01  -1.6235244e+00  -4.8554001e-01
   1.6183333e+00   4.7375561e-02   1.1835038e+00   4.2484751e-01   4.2484751e-01  -1.4717932e+00  -1.0924650e+00
   1.6200000e+00   4.5722804e-02   2.7311626e-01   4.2484751e-01   1.9725063e-01  -8.6486815e-01  -1.2441963e+00
   1.6216667e+00   4.4080795e-02  -1.4717932e+00   1.2138500e-01   3.4898188e-01   1.9725063e-01  -1.3959275e+00
   1.6233333e+00   4.2450778e-02   3.4898188e-01   7.2831002e-01   1.9725063e-01   4.2484751e-01  -4.8554001e-01
   1.6250000e+00   4.0834147e-02   8.0417564e-01  -2.0028525e+00  -5.6140564e-01   1.1835038e+00  -1.0621188e-01
   1.6266667e+00   3.9232436e-02   1.1835038e+00  -1.6235244e+00   1.2138500e-01   1.1835038e+00   1.1835038e+00
   1.6283333e+00   3.7647307e-02   1.1076382e+00  -3.3380876e-01  -4.8554001e-01   1.9725063e-01   9.5590690e-01
   1.6300000e+00   3.6080526e-02   7.2831002e-01   2.2456226e+00  -8.6486815e-01   5.7657876e-01  -1.0621188e-01
   1.6316667e+00   3.4533956e-02  -1.2441963e+00  -1.0621188e-01   1.2593694e+00  -6.3727127e-01  -4.0967438e-01
   1.6333333e+00   3.3009548e-02  -2.6856432e+00  -4.3546870e+00   2.7311626e-01   4.2484751e-01   1.9725063e-01
   1.6350000e+00   3.0035348e-02  -1.6235244e+00   5.0071314e-01  -4.0967438e-01   4.2484751e-01   1.4869663e+00
   1.6366667e+00   2.8589746e-02  -2.5339119e+00   4.2484751e-01   8.8004127e-01  -7.1313689e-01  -1.0621188e-01
   1.6383333e+00   2.4444679e-02   4.2939945e+00   9.5590690e-01   6.5244439e-01  -3.0346251e-02   1.0317725e+00
   1.6400000e+00   2.3134097e-02   3.7629351e+00   2.0938913e+00  -2.5794313e-01  -1.0621188e-01   5.7657876e-01
   1.6416667e+00   2.1842317e-02  -1.0621188e-01   5.7657876e-01  -1.0924650e+00   6.5244439e-01   1.1835038e+00
   1.6433333e+00   2.0539200e-02  -2.5794313e-01  -1.9269869e+00  -9.4073377e-01  -1.0621188e-01   5.0071314e-01
   1.6450000e+00   1.9276841e-02  -3.0346251e-02  -1.0924650e+00   1.1076382e+00  -1.0165994e+00  -3.0346251e-02
   1.6466667e+00   1.8057554e-02  -6.3727127e-01  -2.5794313e-01  -3.3380876e-01  -4.0967438e-01  -1.3959275e+00
   1.6483333e+00   1.6883616e-02  -1.0621188e-01   1.9725063e-01  -4.0967438e-01   5.7657876e-01  -7.8900252e-01
   1.6500000e+00   1.5757255e-02  -1.8207750e-01  -1.6993900e+00   1.9725063e-01  -1.0924650e+00  -1.0924650e+00
   1.6516667e+00   1.4680638e-02   1.2138500e-01   1.9725063e-01   6.5244439e-01  -7.8900252e-01  -5.6140564e-01
   1.6533333e+00   1.3655866e-02   3.4898188e-01   3.4898188e-01  -3.0346251e-02  -1.0165994e+00  -1.1683307e+00
   1.6550000e+00   1.2684960e-02  -1.0165994e+00   8.0417564e-01   1.9725063e-01  -4.8554001e-01   2.7311626e-01
   1.6566667e+00   1.1769855e-02  -7.8900252e-01  -9.4073377e-01  -5.6140564e-01   4.2484751e-01   5.0071314e-01
   1.6583333e+00   1.0912394e-02  -2.2304494e+00   9.5590690e-01   2.7311626e-01   1.3352350e+00   1.2138500e-01
   1.6600000e+00   1.0114316e-02   6.5244439e-01   1.3352350e+00   6.5244439e-01   1.1835038e+00   4.2484751e-01
   1.6616667e+00   9.3772511e-03   7.2831002e-01   3.4898188e-01   2.7311626e-01   4.2484751e-01   6.5244439e-01
   1.6633333e+00   8.7027163e-03  -1.3959275e+00   1.4111007e+00   1.2138500e-01  -1.0621188e-01  -2.5794313e-01
   1.6650000e+00   8.0921067e-03   4.5519376e-02   7.2831002e-01   1.9725063e-01   1.2138500e-01  -8.6486815e-01
   1.6666667e+00   7.5466923e-03   3.0801444e+00  -1.8207750e-01   2.7311626e-01   5.0071314e-01   1.1076382e+00
   1.6683333e+00   7.0676123e-03  -2.5794313e-01   2.7311626e-01  -1.8207750e-01   4.5519376e-02  -3.0346251e-02
   1.6700000e+00   6.6558729e-03  -1.4717932e+00   4.5519376e-02  -4.8554001e-01   9.5590690e-01  -3.3380876e-01
   1.6716667e+00   6.3123425e-03  -1.5476588e+00  -4.8554001e-01  -1.8207750e-01  -4.0967438e-01  -1.4717932e+00
   1.6733333e+00   6.0377498e-03   5.0071314e-01  -1.0165994e+00   1.2138500e-01  -9.4073377e-01  -1.6993900e+00
   1.6750000e+00   5.8326814e-03   7.2831002e-01  -1.0924650e+00  -3.0346251e-02  -7.1313689e-01  -7.8900252e-01
   1.6766667e+00   5.6975809e-03   1.4869663e+00  -4.8554001e-01  -2.5794313e-01  -2.5794313e-01   8.0417564e-01
   1.6783333e+00   5.6327484e-03   1.4111007e+00   2.7311626e-01   5.0071314e-01  -1.8207750e-01   1.0317725e+00
   1.6800000e+00   5.6383396e-03   1.7904288e+00   1.9725063e-01  -4.0967438e-01   8.8004127e-01  -6.3727127e-01
   1.6816667e+00   5.7143660e-03   2.8525476e+00   6.5244439e-01  -1.0621188e-01   7.2831002e-01  -6.3727127e-01
   1.6833333e+00   5.8606963e-03  -7.1313689e-01   1.6386975e+00  -1.8207750e-01   3.4898188e-01   9.5590690e-01
   1.6850000e+00   6.0770581e-03  -2.9132401e+00  -2.6856432e+00  -4.8554001e-01   7.2831002e-01   9.5590690e-01
   1.6866667e+00   6.3630400e-03  -4.2029557e+00  -1.8207750e-01   1.2138500e-01   7.2831002e-01   7.2831002e-01
   1.6883333e+00   6.7180926e-03  -5.6140564e-01   1.4869663e+00  -3.0346251e-02   4.5519376e-02   2.7311626e-01
   1.6900000e+00   7.1415340e-03   9.5590690e-01   7.2831002e-01   5.7657876e-01  -4.8554001e-01  -3.0346251e-02
   1.6916667e+00   7.6325507e-03   5.0071314e-01   8.0417564e-01   7.2831002e-01  -1.8207750e-01   5.0071314e-01
   1.6933333e+00   8.1902033e-03   5.7657876e-01   1.2138500e-01  -3.0346251e-02  -1.3200619e+00  -6.3727127e-01
   1.6950000e+00   8.8134300e-03  -9.4073377e-01   4.5519376e-02  -3.0346251e-02  -4.8554001e-01   6.5244439e-01
   1.6966667e+00   9.5010511e-03   5.0071314e-01   4.2484751e-01   1.9725063e-01  -3.0346251e-02   5.0071314e-01
   1.6983333e+00   1.0251775e-02   7.2831002e-01  -1.0621188e-01   1.9725063e-01   1.9725063e-01   2.7311626e-01
   1.7000000e+00   1.1064202e-02  -1.6993900e+00  -1.0165994e+00   1.9725063e-01   2.7311626e-01  -6.3727127e-01
   1.7016667e+00   1.1936833e-02  -1.0165994e+00  -3.0346251e-02   1.9725063e-01   2.7311626e-01  -1.8207750e-01
   1.7033333e+00   1.2868070e-02   2.0938913e+00   4.2484751e-01   8.0417564e-01   5.0071314e-01   5.7657876e-01
   1.7050000e+00   1.3856229e-02   5.7657876e-01   4.2484751e-01  -1.0621188e-01  -4.0967438e-01  -2.5794313e-01
   1.7066667e+00   1.4899541e-02  -4.8554001e-01  -7.8900252e-01  -1.8207750e-01  -3.3380876e-01  -2.5794313e-01
   1.7083333e+00   1.5996160e-02  -9.4073377e-01  -1.6235244e+00  -1.8511213e+00   1.2138500e-01  -1.2441963e+00
   1.7100000e+00   1.7144173e-02   1.9725063e-01  -4.8554001e-01   1.9725063e-01   4.2484751e-01   7.2831002e-01
   1.7116667e+00   1.8341601e-02  -1.0621188e-01   8.0417564e-01   3.4898188e-01   1.2138500e-01   1.0317725e+00
   1.7133333e+00   1.9554039e-02   9.5590690e-01  -2.5794313e-01   4.5519376e-02  -2.5794313e-01   4.5519376e-02
   1.7150000e+00   2.0766189e-02  -4.0967438e-01  -9.4073377e-01  -3.3380876e-01  -7.1313689e-01  -1.0924650e+00
   1.7166667e+00   2.2018389e-02  -8.6486815e-01  -4.8554001e-01   1.9725063e-01  -1.8207750e-01  -6.3727127e-01
   1.7183333e+00   2.3308840e-02  -1.0165994e+00   1.8662944e+00   4.2484751e-01   3.4898188e-01  -3.0346251e-02
   1.7200000e+00   2.4635755e-02  -2.6097776e+00   1.9421600e+00  -1.0621188e-01   4.5519376e-02  -1.0621188e-01
   1.7216667e+00   2.5997356e-02   1.5628319e+00   1.0317725e+00   8.0417564e-01   5.7657876e-01   7.2831002e-01
   1.7233333e+00   2.7391891e-02   2.1697569e+00  -3.0346251e-02  -1.8207750e-01   4.5519376e-02   5.7657876e-01
   1.7250000e+00   2.8817629e-02   1.1076382e+00   5.7657876e-01   2.7311626e-01  -7.1313689e-01  -2.5794313e-01
   1.7266667e+00   3.3265262e-02   8.0417564e-01  -9.4073377e-01   1.2138500e-01   1.2138500e-01   4.2484751e-01
   1.7283333e+00   3.9533689e-02   2.3973538e+00  -8.6486815e-01   5.0071314e-01   1.2138500e-01   6.5244439e-01
   1.7300000e+00   4.1151280e-02   2.0180257e+00  -1.3200619e+00   2.7311626e-01  -5.6140564e-01  -4.0967438e-01
   1.7316667e+00   4.2786315e-02  -3.8994932e+00  -5.8719995e+00   4.5519376e-02  -1.0621188e-01  -1.0621188e-01
   1.7333333e+00   4.4437514e-02  -3.2925682e+00   3.0801444e+00   4.5519376e-02   5.0071314e-01   4.5519376e-02
   1.7350000e+00   4.6103640e-02  -6.3727127e-01   3.3836070e+00  -1.0165994e+00   1.2138500e-01  -4.0967438e-01
   1.7366667e+00   5.4618836e-02   2.7311626e-01   1.9421600e+00   4.5519376e-02   4.5519376e-02   2.7311626e-01
   1.7383333e+00   5.6351594e-02  -4.8554001e-01  -2.5794313e-01  -5.6140564e-01   2.7311626e-01  -1.0621188e-01
   1.7400000e+00   5.8092073e-02   2.7311626e-01   8.8004127e-01   2.7311626e-01   9.5590690e-01   4.2484751e-01
   1.7416667e+00   5.9839422e-02   1.9725063e-01   5.7657876e-01  -3.0346251e-02   3.4898188e-01  -7.1313689e-01
   1.7433333e+00   6.1592827e-02  -7.8900252e-01  -2.3821807e+00  -1.8207750e-01  -2.5794313e-01  -9.4073377e-01
   1.7450000e+00   6.3351498e-02  -4.0967438e-01   5.7657876e-01  -1.8207750e-01   2.7311626e-01  -1.8207750e-01
   1.7466667e+00   6.5114684e-02   1.9725063e-01   2.7311626e-01  -2.5794313e-01  -4.8554001e-01   4.5519376e-02
   1.7483333e+00   6.5114684e-02  -1.7752557e+00   5.0071314e-01  -1.8207750e-01  -1.4717932e+00  -1.3959275e+00
   1.7500000e+00   6.5114684e-02  -9.4073377e-01   7.2831002e-01   1.2138500e-01  -1.0165994e+00  -5.6140564e-01
   1.7516667e+00   6.5114684e-02   6.5244439e-01   4.5519376e-02   5.7657876e-01   5.7657876e-01   1.4869663e+00
   1.7533333e+00   6.5114684e-02   1.1076382e+00  -3.5201651e+00  -1.0621188e-01   4.5519376e-02   8.8004127e-01
   1.7550000e+00   6.5114684e-02   1.9725063e-01  -4.0967438e-01   4.2484751e-01   1.9725063e-01   4.2484751e-01
   1.7566667e+00   6.5114684e-02  -7.1313689e-01   1.1835038e+00   4.2484751e-01   1.9725063e-01  -1.8207750e-01
   1.7583333e+00   6.6881660e-02   1.9421600e+00   1.2138500e-01  -1.8207750e-01   5.0071314e-01  -1.0924650e+00
   1.7600000e+00   6.8651709e-02  -1.0924650e+00   6.5244439e-01  -3.3380876e-01   5.0071314e-01  -7.8900252e-01
   1.7616667e+00   7.0424153e-02   2.3973538e+00   5.7657876e-01   4.2484751e-01  -4.0967438e-01   5.7657876e-01
   1.7633333e+00   7.2198311e-02   2.5490851e+00   1.1076382e+00   1.9725063e-01  -6.3727127e-01   1.1835038e+00
   1.7650000e+00   7.3973520e-02   4.2484751e-01   1.2138500e-01  -1.0621188e-01  -2.5794313e-01   6.5244439e-01
   1.7666667e+00   7.5749130e-02  -6.3727127e-01  -6.3727127e-01  -3.0346251e-02  -3.0346251e-02  -9.4073377e-01
   1.7683333e+00   7.7524485e-02  -1.0165994e+00  -5.9478651e+00  -5.6140564e-01  -1.8207750e-01   2.7311626e-01
   1.7700000e+00   7.9298929e-02  -1.0165994e+00  -9.4073377e-01   1.9725063e-01   1.2138500e-01   5.7657876e-01
   1.7716667e+00   8.1071816e-02  -1.2441963e+00   2.7008163e+00  -3.0346251e-02   4.2484751e-01   1.5628319e+00
   1.7733333e+00   8.2842478e-02  -1.2441963e+00   2.3214882e+00   3.4898188e-01  -1.8207750e-01  -8.6486815e-01
   1.7750000e+00   8.4610250e-02   2.4732194e+00   1.2593694e+00   3.4898188e-01   1.2138500e-01   1.2138500e-01
   1.7766667e+00   8.6374457e-02   2.3214882e+00   1.2593694e+00   4.5519376e-02  -1.8207750e-01   4.5519376e-02
   1.7783333e+00   8.8134395e-02  -5.6140564e-01   1.2138500e-01  -2.5794313e-01  -1.8207750e-01  -3.3380876e-01
   1.7800000e+00   8.9843904e-02  -4.8554001e-01   7.2831002e-01   1.9725063e-01   1.1076382e+00   1.9725063e-01
   1.7816667e+00   9.1510335e-02  -4.0967438e-01   5.0071314e-01  -7.1313689e-01   1.9725063e-01  -1.8207750e-01
   1.7833333e+00   9.3166445e-02  -6.3727127e-01  -1.0924650e+00  -7.1313689e-01  -5.6140564e-01  -1.8207750e-01
   1.7850000e+00   9.4811879e-02   1.1835038e+00  -7.1313689e-01  -6.3727127e-01  -1.8207750e-01  -1.0924650e+00
   1.7866667e+00   9.6446298e-02  -8.6486815e-01  -4.8554001e-01  -1.8207750e-01  -2.5794313e-01  -3.3380876e-01
   1.7883333e+00   9.8069399e-02  -9.4073377e-01  -7.1313689e-01   1.2138500e-01  -1.0621188e-01   1.9725063e-01
   1.7900000e+00   9.9680895e-02   5.0071314e-01   4.5519376e-02   5.7657876e-01  -3.0346251e-02   1.2138500e-01
   1.7916667e+00   1.0128052e-01   4.2484751e-01  -4.0967438e-01   1.2138500e-01  -4.8554001e-01  -1.6235244e+00
   1.7933333e+00   1.0286805e-01  -1.0924650e+00  -4.0967438e-01  -9.4073377e-01  -3.0346251e-02  -1.6235244e+00
   1.7950000e+00   1.0444324e-01  -2.3063151e+00  -1.3959275e+00  -4.0967438e-01   4.5519376e-02   1.4111007e+00
   1.7966667e+00   1.0600592e-01   8.8004127e-01   1.6386975e+00   9.5590690e-01   5.0071314e-01   2.0180257e+00
   1.7983333e+00   1.0755589e-01  -3.3380876e-01   9.5590690e-01   1.9725063e-01  -1.0621188e-01   5.0071314e-01
   1.8000000e+00   1.0909300e-01  -7.1313689e-01  -3.7477620e+00   1.9725063e-01  -1.0621188e-01   4.2484751e-01
   1.8016667e+00   1.1061711e-01   4.5519376e-02   1.2593694e+00  -2.5794313e-01  -1.0621188e-01  -1.0621188e-01
   1.8033333e+00   1.1212809e-01  -7.8900252e-01   8.8004127e-01  -1.0621188e-01  -3.3380876e-01  -4.8554001e-01
   1.8050000e+00   1.1362583e-01   1.7904288e+00   1.8662944e+00  -1.0621188e-01  -2.5794313e-01  -3.0346251e-02
   1.8066667e+00   1.1511023e-01   1.4111007e+00  -7.1313689e-01   1.9725063e-01  -4.8554001e-01  -3.0346251e-02
   1.8083333e+00   1.1658122e-01   3.4898188e-01  -8.6486815e-01  -3.0346251e-02   5.7657876e-01  -3.3380876e-01
   1.8100000e+00   1.1803871e-01  -2.6856432e+00   4.2484751e-01  -4.8554001e-01  -3.0346251e-02  -7.8900252e-01
   1.8116667e+00   1.1948266e-01  -1.4717932e+00   1.2138500e-01  -1.0621188e-01   4.5519376e-02  -3.3380876e-01
   1.8133333e+00   1.2091302e-01   1.4869663e+00   6.5244439e-01   4.2484751e-01  -1.0621188e-01   8.0417564e-01
   1.8150000e+00   1.2232975e-01   9.5590690e-01  -8.6486815e-01  -1.8207750e-01  -5.6140564e-01   7.2831002e-01
   1.8166667e+00   1.2373282e-01   1.4111007e+00  -4.9616120e+00  -3.0346251e-02  -3.0346251e-02   4.2484751e-01
   1.8183333e+00   1.2512220e-01   1.6386975e+00   2.2456226e+00   2.7311626e-01   1.2138500e-01  -3.0346251e-02
   1.8200000e+00   1.2649789e-01  -4.0967438e-01   2.3973538e+00  -2.5794313e-01  -1.8207750e-01  -8.6486815e-01
   1.8216667e+00   1.2785985e-01  -4.8554001e-01   1.1076382e+00  -1.0621188e-01   1.2138500e-01  -1.0924650e+00
   1.8233333e+00   1.2920810e-01  -5.6140564e-01   4.2484751e-01   3.4898188e-01   4.5519376e-02   5.7657876e-01
   1.8250000e+00   1.3054261e-01  -2.5794313e-01  -4.0967438e-01  -3.3380876e-01  -2.5794313e-01   3.4898188e-01
   1.8266667e+00   1.3186337e-01   6.5244439e-01   5.0071314e-01   1.9725063e-01   5.0071314e-01   1.7145632e+00
   1.8283333e+00   1.3317038e-01   1.9725063e-01  -1.1683307e+00  -3.3380876e-01   1.9725063e-01   8.0417564e-01
   1.8300000e+00   1.3446361e-01  -1.1683307e+00  -5.6140564e-01   4.2484751e-01   1.2138500e-01  -3.3380876e-01
   1.8316667e+00   1.3574304e-01  -1.2441963e+00   1.1076382e+00  -1.0621188e-01   3.4898188e-01  -2.5794313e-01
   1.8333333e+00   1.3700863e-01  -9.4073377e-01   1.2138500e-01  -8.6486815e-01   5.0071314e-01  -8.6486815e-01
   1.8350000e+00   1.3826035e-01  -4.8554001e-01   1.9725063e-01   1.2138500e-01  -5.6140564e-01  -1.7752557e+00
   1.8366667e+00   1.3949814e-01   6.5244439e-01  -3.3380876e-01   1.2138500e-01  -7.8900252e-01   1.2138500e-01
   1.8383333e+00   1.4072192e-01  -1.3200619e+00  -6.3727127e-01   1.9725063e-01  -6.3727127e-01   6.5244439e-01
   1.8400000e+00   1.4193160e-01  -1.4717932e+00  -2.0787182e+00  -1.0621188e-01   3.4898188e-01   1.1835038e+00
   1.8416667e+00   1.4312707e-01   2.8525476e+00  -1.6235244e+00   8.8004127e-01   3.4898188e-01   1.1076382e+00
   1.8433333e+00   1.4430821e-01   9.5590690e-01   1.4111007e+00  -3.0346251e-02  -6.3727127e-01  -1.8207750e-01
   1.8450000e+00   1.4547485e-01  -4.8554001e-01   2.4732194e+00  -1.8207750e-01  -4.0967438e-01  -1.0924650e+00
   1.8466667e+00   1.4662680e-01  -1.2441963e+00   1.1835038e+00  -4.8554001e-01   2.7311626e-01  -3.0346251e-02
   1.8483333e+00   1.4776386e-01   2.1697569e+00   3.4898188e-01   4.5519376e-02   4.2484751e-01  -5.6140564e-01
   1.8500000e+00   1.4888576e-01   8.0417564e-01   4.2484751e-01   3.4898188e-01   5.0071314e-01  -4.8554001e-01
   1.8516667e+00   1.4993744e-01  -4.8554001e-01  -5.6140564e-01   1.9725063e-01  -3.0346251e-02  -1.2441963e+00
   1.8533333e+00   1.5094767e-01  -4.8554001e-01  -6.3727127e-01   1.9725063e-01  -3.0346251e-02  -1.8207750e-01
   1.8550000e+00   1.5193768e-01   6.5244439e-01  -1.8207750e-01   5.0071314e-01  -1.8207750e-01   2.7311626e-01
   1.8566667e+00   1.5290746e-01  -1.7752557e+00  -1.3200619e+00  -1.0621188e-01   4.5519376e-02   8.8004127e-01
   1.8583333e+00   1.5385700e-01  -1.0621188e-01  -1.0165994e+00  -6.3727127e-01   2.7311626e-01   6.5244439e-01
   1.8600000e+00   1.5478629e-01   2.4732194e+00   1.2138500e-01   2.7311626e-01  -4.8554001e-01   8.8004127e-01
   1.8616667e+00   1.5569530e-01   5.0071314e-01  -1.3200619e+00  -1.0621188e-01   4.5519376e-02   3.4898188e-01
   1.8633333e+00   1.5658400e-01  -1.8207750e-01  -2.0028525e+00  -1.8207750e-01  -3.3380876e-01   8.0417564e-01
   1.8650000e+00   1.5745236e-01  -2.5339119e+00   8.8004127e-01  -3.3380876e-01  -5.6140564e-01  -7.8900252e-01
   1.8666667e+00   1.5830030e-01  -1.9269869e+00   1.9725063e-01   3.4898188e-01  -1.8207750e-01  -6.3727127e-01
   1.8683333e+00   1.5912774e-01  -2.3063151e+00   7.2831002e-01   4.5519376e-02  -3.0346251e-02   5.7657876e-01
   1.8700000e+00   1.5993456e-01   2.7311626e-01  -7.1313689e-01  -3.3380876e-01  -1.8207750e-01   2.7311626e-01
   1.8716667e+00   1.6072061e-01  -1.8511213e+00  -1.0621188e-01  -4.0967438e-01   4.5519376e-02  -1.3200619e+00
   1.8733333e+00   1.6148571e-01   5.7657876e-01  -5.7961339e+00  -1.0621188e-01   4.5519376e-02  -7.8900252e-01
   1.8750000e+00   1.6222964e-01   1.1835038e+00  -3.0346251e-02   3.4898188e-01   3.4898188e-01   8.0417564e-01
   1.8766667e+00   1.6295210e-01   1.0317725e+00   4.7491882e+00  -6.3727127e-01   7.2831002e-01   5.0071314e-01
   1.8783333e+00   1.6365278e-01   1.3352350e+00   1.1076382e+00   1.2138500e-01  -1.8207750e-01  -7.8900252e-01
   1.8800000e+00   1.6433128e-01   2.3973538e+00  -2.0028525e+00   4.5519376e-02   4.5519376e-02   4.5519376e-02
   1.8816667e+00   1.6498717e-01   2.1697569e+00   3.2318757e+00  -1.8207750e-01   5.0071314e-01   8.0417564e-01
   1.8833333e+00   1.6561993e-01   4.5519376e-02   5.7657876e-01  -3.3380876e-01  -1.0621188e-01   7.2831002e-01
   1.8850000e+00   1.6622899e-01  -1.6235244e+00  -5.6140564e-01  -4.0967438e-01  -6.3727127e-01  -4.8554001e-01
   1.8866667e+00   1.6681369e-01  -1.2441963e+00  -9.4073377e-01   7.2831002e-01  -3.3380876e-01  -6.3727127e-01
   1.8883333e+00   1.6737330e-01  -1.6993900e+00   8.0417564e-01   5.7657876e-01  -4.0967438e-01  -1.1683307e+00
   1.8900000e+00   1.6790701e-01  -1.7752557e+00   4.5519376e-02  -3.0346251e-02  -4.8554001e-01  -4.8554001e-01
   1.8916667e+00   1.6841395e-01  -1.0621188e-01  -4.8554001e-01   3.4898188e-01   4.2484751e-01   1.7145632e+00
   1.8933333e+00   1.6889313e-01  -7.8900252e-01   6.5244439e-01   3.4898188e-01   8.0417564e-01   1.1835038e+00
   1.8950000e+00   1.6934351e-01  -1.4717932e+00  -1.5476588e+00  -3.0346251e-02   1.9725063e-01   5.7657876e-01
   1.8966667e+00   1.6976394e-01   3.4898188e-01   1.2138500e-01   1.2138500e-01   5.7657876e-01  -3.0346251e-02
   1.8983333e+00   1.7015321e-01   4.2939945e+00   1.5628319e+00   7.2831002e-01  -3.3380876e-01   3.4898188e-01
   1.9000000e+00   1.7051000e-01   2.5490851e+00   1.4111007e+00  -6.3727127e-01  -7.8900252e-01  -1.8207750e-01
   1.9016667e+00   1.7083293e-01   4.2484751e-01  -3.0346251e-02   2.7311626e-01  -7.8900252e-01  -1.0165994e+00
   1.9033333e+00   1.7112052e-01  -3.3380876e-01   3.4898188e-01  -3.3380876e-01   4.5519376e-02  -1.6235244e+00
   1.9050000e+00   1.7137122e-01  -1.5476588e+00  -5.6140564e-01  -1.8207750e-01  -1.8207750e-01  -2.5794313e-01
   1.9066667e+00   1.7158340e-01  -2.1545838e+00  -1.5476588e+00   8.8004127e-01   4.2484751e-01   6.5244439e-01
   1.9083333e+00   1.7175537e-01   3.4898188e-01  -1.0621188e-01   3.4898188e-01   4.5519376e-02   4.5519376e-02
   1.9100000e+00   1.7188537e-01   6.5244439e-01   9.5590690e-01  -3.3380876e-01   3.4898188e-01  -1.8207750e-01
   1.9116667e+00   1.7197156e-01   1.9725063e-01   1.9725063e-01  -1.0621188e-01  -3.3380876e-01  -6.3727127e-01
   1.9133333e+00   1.7201208e-01   4.5519376e-02   4.5519376e-02   5.0071314e-01   4.2484751e-01   9.5590690e-01
   1.9150000e+00   1.7200500e-01   4.5519376e-02  -7.1313689e-01  -1.0621188e-01   3.4898188e-01   1.1835038e+00
   1.9166667e+00   1.7194835e-01  -1.1683307e+00  -2.3063151e+00  -8.6486815e-01   4.2484751e-01   1.0317725e+00
   1.9183333e+00   1.7184015e-01  -4.0967438e-01  -1.0165994e+00   2.7311626e-01   3.4898188e-01   8.0417564e-01
   1.9200000e+00   1.7167837e-01   1.9725063e-01   8.0417564e-01  -3.0346251e-02  -2.5794313e-01  -3.3380876e-01
   1.9216667e+00   1.7146099e-01   4.2484751e-01   8.8004127e-01   3.4898188e-01   4.2484751e-01   2.7311626e-01
   1.9233333e+00   1.7111450e-01   2.3973538e+00   7.2831002e-01   3.4898188e-01   2.7311626e-01   5.7657876e-01
   1.9250000e+00   1.7069266e-01   1.7904288e+00   2.7311626e-01  -2.5794313e-01  -2.5794313e-01  -1.2441963e+00
   1.9266667e+00   1.7020549e-01   1.0317725e+00   8.8004127e-01   3.4898188e-01   4.5519376e-02  -1.6993900e+00
   1.9283333e+00   1.6965145e-01  -2.0028525e+00  -1.3200619e+00  -7.1313689e-01  -6.3727127e-01  -1.0924650e+00
   1.9300000e+00   1.6902910e-01  -3.5201651e+00   5.0071314e-01   1.2138500e-01  -3.0346251e-02  -4.0967438e-01
   1.9316667e+00   1.6833712e-01  -1.5476588e+00  -5.6140564e-01   4.5519376e-02  -2.5794313e-01  -3.0346251e-02
   1.9333333e+00   1.6757429e-01  -5.6140564e-01  -9.4073377e-01   3.4898188e-01  -7.1313689e-01   8.8004127e-01
   1.9350000e+00   1.6673953e-01  -3.0346251e-02  -4.2788214e+00  -9.4073377e-01  -1.0924650e+00  -1.0621188e-01
   1.9366667e+00   1.6583190e-01   5.0071314e-01  -1.2441963e+00   4.5519376e-02   4.5519376e-02   6.5244439e-01
   1.9383333e+00   1.6485061e-01   1.2593694e+00   4.7491882e+00   5.0071314e-01  -1.0621188e-01   2.7311626e-01
   1.9400000e+00   1.6379503e-01   8.0417564e-01   1.4869663e+00  -1.8207750e-01  -1.0621188e-01  -7.1313689e-01
   1.9416667e+00   1.6266473e-01  -5.6140564e-01   1.5628319e+00   2.7311626e-01   4.5519376e-02  -6.3727127e-01
   1.9433333e+00   1.6145943e-01  -2.2304494e+00  -5.6140564e-01   3.4898188e-01   1.9725063e-01  -3.0346251e-02
   1.9450000e+00   1.6017908e-01   1.4869663e+00  -1.0621188e-01   6.5244439e-01   1.3352350e+00   1.3352350e+00
   1.9466667e+00   1.5882381e-01   1.1835038e+00   5.0071314e-01  -2.5794313e-01   8.0417564e-01   5.0071314e-01
   1.9483333e+00   1.5739399e-01  -6.3727127e-01   9.5590690e-01  -6.3727127e-01  -3.0346251e-02  -2.5794313e-01
   1.9500000e+00   1.5589018e-01  -1.0924650e+00   8.0417564e-01   1.2138500e-01  -9.4073377e-01  -6.3727127e-01
   1.9516667e+00   1.5431320e-01   6.5244439e-01   4.5519376e-02   2.7311626e-01  -7.8900252e-01   1.9725063e-01
   1.9533333e+00   1.5266410e-01  -1.0924650e+00  -2.4580463e+00  -1.8207750e-01  -3.3380876e-01   1.9725063e-01
   1.9550000e+00   1.5094414e-01   1.1835038e+00  -1.8207750e-01  -1.8207750e-01   4.5519376e-02  -1.2441963e+00
   1.9566667e+00   1.4915487e-01   1.8662944e+00  -3.0346251e-02  -1.8207750e-01  -3.0346251e-02  -2.6097776e+00
   1.9583333e+00   1.4729807e-01   1.2593694e+00  -1.3200619e+00   4.2484751e-01  -4.0967438e-01  -1.7752557e+00
   1.9600000e+00   1.4537577e-01  -5.6140564e-01  -2.5794313e-01   4.2484751e-01   4.5519376e-02   1.0317725e+00
   1.9616667e+00   1.4339025e-01  -2.6097776e+00   1.1076382e+00   4.2484751e-01   5.0071314e-01   2.1697569e+00
   1.9633333e+00   1.4134404e-01   2.2456226e+00  -1.8207750e-01  -1.0621188e-01   3.4898188e-01   1.6386975e+00
   1.9650000e+00   1.3923995e-01   5.0071314e-01  -5.6140564e-01  -7.1313689e-01   5.0071314e-01   1.1076382e+00
   1.9666667e+00   1.3708099e-01   4.5519376e-02  -1.5476588e+00  -3.3380876e-01   5.0071314e-01  -3.3380876e-01
   1.9683333e+00   1.3487046e-01   8.8004127e-01   1.1076382e+00  -3.3380876e-01   3.4898188e-01  -1.9269869e+00
   1.9700000e+00   1.3261187e-01   6.5244439e-01  -3.8994932e+00  -2.5794313e-01  -3.0346251e-02  -1.5476588e+00
   1.9716667e+00   1.3030898e-01  -4.0967438e-01   5.0071314e-01  -1.8207750e-01  -1.0621188e-01   2.7311626e-01
   1.9733333e+00   1.2796578e-01  -2.9132401e+00   1.2593694e+00   4.2484751e-01  -5.6140564e-01   1.1076382e+00
   1.9750000e+00   1.2558645e-01  -9.4073377e-01   1.4111007e+00   8.0417564e-01   1.2138500e-01   1.1835038e+00
   1.9766667e+00   1.2317540e-01   3.4898188e-01   8.8004127e-01   6.5244439e-01   6.5244439e-01   1.3352350e+00
   1.9783333e+00   1.2073724e-01   7.2831002e-01  -1.0621188e-01  -3.0346251e-02  -1.0621188e-01  -3.0346251e-02
   1.9800000e+00   1.1827674e-01  -2.5794313e-01   4.2484751e-01  -4.8554001e-01  -7.1313689e-01  -6.3727127e-01
   1.9816667e+00   1.1579886e-01   1.1076382e+00   9.5590690e-01  -3.3380876e-01  -7.1313689e-01  -1.8207750e-01
   1.9833333e+00   1.1330870e-01   6.5244439e-01  -1.1683307e+00  -1.8207750e-01  -1.0165994e+00  -1.3200619e+00
   1.9850000e+00   1.1081150e-01   4.5519376e-02  -2.1545838e+00   1.2138500e-01  -6.3727127e-01  -1.5476588e+00
   1.9866667e+00   1.0831263e-01  -4.0967438e-01  -1.3200619e+00   1.2138500e-01  -2.5794313e-01  -5.6140564e-01
   1.9883333e+00   1.0581755e-01  -1.9269869e+00   5.0071314e-01   9.5590690e-01   1.1076382e+00   6.5244439e-01
   1.9900000e+00   1.0333181e-01   1.9725063e-01   4.5519376e-02   6.5244439e-01   1.1835038e+00   8.0417564e-01
   1.9916667e+00   1.0086101e-01  -1.0165994e+00   3.4898188e-01  -1.8207750e-01   4.5519376e-02  -3.3380876e-01
   1.9933333e+00   9.8410805e-02   1.3352350e+00   1.1835038e+00  -3.0346251e-02  -5.6140564e-01  -4.0967438e-01
   1.9950000e+00   9.5883431e-02   3.9146663e+00  -3.3380876e-01   4.5519376e-02  -6.3727127e-01   3.4898188e-01
   1.9966667e+00   9.3385342e-02  -1.9269869e+00   7.2831002e-01  -4.8554001e-01  -1.8207750e-01   8.0417564e-01
   1.9983333e+00   9.0922625e-02  -1.9269869e+00   2.3214882e+00  -1.0621188e-01  -1.0621188e-01   5.0071314e-01
   2.0000000e+00   8.8501346e-02   1.1835038e+00   2.4732194e+00   2.7311626e-01  -3.0346251e-02   1.9725063e-01
   2.0016667e+00   8.8501346e-02  -1.0165994e+00   2.6249507e+00  -1.8207750e-01   2.7311626e-01  -1.8207750e-01
   2.0033333e+00   8.8501346e-02  -1.8207750e-01   4.2484751e-01  -2.5794313e-01   6.5244439e-01  -4.0967438e-01
   2.0050000e+00   8.6127540e-02   1.2593694e+00  -8.6486815e-01   5.0071314e-01   9.5590690e-01   1.0317725e+00
   2.0066667e+00   8.3807164e-02   1.9725063e-01  -2.0028525e+00  -3.3380876e-01   5.7657876e-01   1.9725063e-01
   2.0083333e+00   8.1546093e-02  -1.7752557e+00  -2.2304494e+00  -3.3380876e-01  -3.0346251e-02   1.2138500e-01
   2.0100000e+00   7.9350085e-02  -1.0165994e+00   4.2484751e-01  -2.5794313e-01  -1.8207750e-01  -6.3727127e-01
   2.0116667e+00   7.7224758e-02   1.8662944e+00  -2.7615088e+00  -3.0346251e-02  -8.6486815e-01  -1.0924650e+00
   2.0133333e+00   7.5175561e-02   1.4869663e+00  -3.2925682e+00  -7.8900252e-01  -1.1683307e+00  -1.9269869e+00
   2.0150000e+00   7.3207750e-02   2.7311626e-01   2.0180257e+00   1.9725063e-01  -1.0165994e+00  -2.4580463e+00
   2.0166667e+00   7.1326364e-02  -2.5794313e-01  -4.8554001e-01   8.0417564e-01  -1.8207750e-01  -1.0621188e-01
   2.0183333e+00   6.9536206e-02   3.4898188e-01   2.7311626e-01   1.0317725e+00   1.4869663e+00   3.0801444e+00
   2.0200000e+00   6.7841802e-02  -9.4073377e-01   3.4898188e-01   3.4898188e-01   9.5590690e-01   2.0938913e+00
   2.0216667e+00   6.6247394e-02   5.7657876e-01   9.5590690e-01  -3.0346251e-02   4.5519376e-02   9.5590690e-01
   2.0233333e+00   6.4756913e-02  -1.8207750e-01   3.4898188e-01  -9.4073377e-01  -1.8207750e-01   9.5590690e-01
   2.0250000e+00   6.3373950e-02  -2.5794313e-01   5.0071314e-01  -1.8207750e-01   3.4898188e-01   7.2831002e-01
   2.0266667e+00   6.2101739e-02  -4.8554001e-01   4.5519376e-02  -7.1313689e-01  -1.8207750e-01   1.9725063e-01
   2.0283333e+00   6.0943145e-02  -1.0621188e-01  -5.6140564e-01  -4.8554001e-01  -7.1313689e-01  -5.6140564e-01
   2.0300000e+00   5.9900632e-02  -4.6581495e+00  -1.0621188e-01  -4.0967438e-01  -5.6140564e-01  -1.0924650e+00
   2.0316667e+00   5.8976244e-02  -2.5794313e-01   8.8004127e-01   4.2484751e-01   3.4898188e-01  -8.6486815e-01
   2.0333333e+00   5.8171614e-02   1.1076382e+00   1.9725063e-01   5.7657876e-01   5.7657876e-01  -8.6486815e-01
   2.0350000e+00   5.7487920e-02   1.0317725e+00  -1.8207750e-01   1.1076382e+00   1.2138500e-01  -3.3380876e-01
   2.0366667e+00   5.6925882e-02   5.0071314e-01  -2.5794313e-01   7.2831002e-01  -1.8207750e-01   1.0317725e+00
   2.0383333e+00   5.6485762e-02  -4.8554001e-01   9.5590690e-01   4.2484751e-01  -1.8207750e-01   1.0317725e+00
   2.0400000e+00   5.6167343e-02   5.0071314e-01   7.2831002e-01   4.5519376e-02   3.4898188e-01   1.4111007e+00
   2.0416667e+00   5.5969929e-02   3.4898188e-01  -4.0967438e-01  -5.6140564e-01  -4.0967438e-01  -3.0346251e-02
   2.0433333e+00   5.5892332e-02   1.0317725e+00  -2.4580463e+00  -3.0346251e-02  -1.8207750e-01  -1.1683307e+00
   2.0450000e+00   5.5892332e-02   1.2593694e+00  -1.0924650e+00  -1.8207750e-01  -4.8554001e-01  -1.3200619e+00
   2.0466667e+00   5.5892332e-02  -4.7340151e+00  -4.0967438e-01  -1.0621188e-01  -4.0967438e-01  -6.3727127e-01
   2.0483333e+00   5.5892332e-02  -1.1683307e+00   2.7008163e+00   5.0071314e-01   5.0071314e-01   1.9725063e-01
   2.0500000e+00   5.5932882e-02   3.8388007e+00   1.2138500e-01   1.9725063e-01  -1.0621188e-01   1.2138500e-01
   2.0516667e+00   5.6089417e-02   1.5628319e+00  -3.0649713e+00  -5.6140564e-01  -5.6140564e-01  -2.5794313e-01
   2.0533333e+00   5.6359286e-02  -3.3380876e-01   2.3973538e+00  -2.5794313e-01   3.4898188e-01   1.1076382e+00
   2.0550000e+00   5.6739361e-02  -5.6140564e-01   5.0071314e-01  -4.0967438e-01   6.5244439e-01   4.2484751e-01
   2.0566667e+00   5.6739361e-02   1.3352350e+00   5.7657876e-01  -3.0346251e-02   5.0071314e-01   1.9725063e-01
   2.0583333e+00   5.6739361e-02   2.7311626e-01   3.4898188e-01  -1.0621188e-01   1.9725063e-01  -4.0967438e-01
   2.0600000e+00   5.6739361e-02  -2.5794313e-01  -5.6140564e-01   4.5519376e-02   1.9725063e-01  -6.3727127e-01
   2.0616667e+00   5.6739361e-02   1.5628319e+00   2.7311626e-01   1.9725063e-01   1.2138500e-01  -4.8554001e-01
   2.0633333e+00   5.6739361e-02  -7.1313689e-01   1.4111007e+00  -1.0621188e-01  -7.1313689e-01   8.0417564e-01
   2.0650000e+00   5.7226030e-02  -1.0924650e+00   1.9725063e-01  -2.5794313e-01  -1.0924650e+00   7.2831002e-01
   2.0666667e+00   5.7815220e-02  -1.0621188e-01  -1.6235244e+00  -2.5794313e-01  -3.3380876e-01   4.5519376e-02
   2.0683333e+00   5.8502409e-02  -3.0346251e-02  -1.6993900e+00   1.9725063e-01   1.9725063e-01  -3.3380876e-01
   2.0700000e+00   5.9282625e-02  -2.5794313e-01  -1.0165994e+00   1.2138500e-01   8.8004127e-01  -1.8207750e-01
   2.0716667e+00   6.0150474e-02  -1.8207750e-01  -3.3380876e-01   2.7311626e-01   1.1835038e+00   5.7657876e-01
   2.0733333e+00   6.1100165e-02  -1.8207750e-01   1.6386975e+00   1.9725063e-01   7.2831002e-01  -1.8207750e-01
   2.0750000e+00   6.2125517e-02  -1.0924650e+00   1.5628319e+00  -3.3380876e-01  -4.8554001e-01  -1.8511213e+00
   2.0766667e+00   6.3219990e-02   5.7657876e-01   5.0071314e-01  -4.8554001e-01  -1.0165994e+00  -3.3684338e+00
   2.0783333e+00   6.4376710e-02   2.7311626e-01  -8.6486815e-01   3.4898188e-01  -6.3727127e-01  -1.7752557e+00
   2.0800000e+00   6.5588508e-02  -1.6235244e+00   4.5519376e-02   9.5590690e-01   3.4898188e-01   1.1835038e+00
   2.0816667e+00   6.6828687e-02   1.1835038e+00  -7.1313689e-01   8.0417564e-01   5.7657876e-01   2.1697569e+00
   2.0833333e+00   6.7992823e-02   1.3352350e+00  -2.2304494e+00  -3.0346251e-02   6.5244439e-01   2.2456226e+00
   2.0850000e+00   6.9188451e-02  -1.7752557e+00  -2.5794313e-01  -4.0967438e-01   1.9725063e-01   9.5590690e-01
   2.0866667e+00   7.0408029e-02   2.7311626e-01   2.7008163e+00  -4.0967438e-01   4.2484751e-01  -1.0621188e-01
   2.0883333e+00   7.1643908e-02   1.4111007e+00   5.7657876e-01  -4.8554001e-01  -4.0967438e-01   4.5519376e-02
   2.0900000e+00   7.2888347e-02  -4.8554001e-01  -4.6581495e+00  -7.1313689e-01  -3.0346251e-02   1.2138500e-01
   2.0916667e+00   7.4133572e-02  -3.3380876e-01   5.0071314e-01  -2.5794313e-01   1.9725063e-01  -6.3727127e-01
   2.0933333e+00   7.5371799e-02  -6.3727127e-01   4.5519376e-02   6.5244439e-01   4.2484751e-01  -6.3727127e-01
   2.0950000e+00   7.6595287e-02   4.5519376e-02   1.2138500e-01   5.0071314e-01  -3.3380876e-01  -6.3727127e-01
   2.0966667e+00   7.7796379e-02   5.0071314e-01   8.0417564e-01   5.0071314e-01   3.4898188e-01  -2.5794313e-01
   2.0983333e+00   7.8967542e-02   2.4732194e+00   1.6386975e+00   2.7311626e-01  -2.5794313e-01   1.1076382e+00
   2.1000000e+00   8.0101417e-02   2.6249507e+00   8.0417564e-01  -6.3727127e-01  -6.3727127e-01  -7.8900252e-01
   2.1016667e+00   8.1190854e-02  -1.3959275e+00   3.4898188e-01  -4.0967438e-01  -4.0967438e-01  -1.6235244e+00
   2.1033333e+00   8.2228961e-02  -2.8373744e+00  -1.8207750e-01   4.5519376e-02  -7.1313689e-01  -7.1313689e-01
   2.1050000e+00   8.3209148e-02  -1.0165994e+00  -2.5794313e-01  -3.0346251e-02   4.5519376e-02   5.0071314e-01
   2.1066667e+00   8.4125168e-02  -1.8207750e-01  -1.0165994e+00  -1.0621188e-01  -3.0346251e-02  -2.5794313e-01
   2.1083333e+00   8.4971155e-02   3.4898188e-01  -9.4073377e-01   4.2484751e-01   3.4898188e-01  -1.8207750e-01
   2.1100000e+00   8.5741668e-02   6.5244439e-01  -1.8207750e-01   5.0071314e-01   6.5244439e-01   1.6386975e+00
   2.1116667e+00   8.6431729e-02  -5.6140564e-01   5.7657876e-01  -1.0621188e-01   2.7311626e-01   6.5244439e-01
   2.1133333e+00   8.7036863e-02  -6.3727127e-01   2.7311626e-01  -1.0621188e-01   1.9725063e-01   6.5244439e-01
   2.1150000e+00   8.7553135e-02  -4.0967438e-01  -1.1683307e+00   1.2138500e-01   2.7311626e-01   8.0417564e-01
   2.1166667e+00   8.7977177e-02   4.5519376e-02  -4.0967438e-01  -3.3380876e-01   8.8004127e-01  -1.0621188e-01
   2.1183333e+00   8.8306226e-02  -3.0346251e-02   1.2593694e+00  -1.0621188e-01   1.9725063e-01  -8.6486815e-01
   2.1200000e+00   8.8538159e-02  -1.5476588e+00   2.3973538e+00  -2.5794313e-01  -1.6235244e+00  -1.2441963e+00
   2.1216667e+00   8.8671509e-02   1.4869663e+00  -2.3821807e+00   4.5519376e-02  -7.8900252e-01  -7.1313689e-01
   2.1233333e+00   8.8705499e-02   3.6112038e+00   1.6386975e+00  -4.0967438e-01  -5.6140564e-01  -1.1683307e+00
   2.1250000e+00   8.8640057e-02   1.2138500e-01   4.5519376e-02   1.9725063e-01  -3.3380876e-01  -1.0621188e-01
   2.1266667e+00   8.8475840e-02  -2.1545838e+00  -1.1683307e+00   5.0071314e-01  -4.0967438e-01   7.2831002e-01
   2.1283333e+00   8.8214255e-02  -2.9132401e+00  -7.8900252e-01   1.2138500e-01   1.9725063e-01   1.4869663e+00
   2.1300000e+00   8.8214255e-02  -4.8554001e-01  -7.1313689e-01  -1.8207750e-01   5.0071314e-01   4.2484751e-01
   2.1316667e+00   8.7857458e-02   8.0417564e-01  -2.6097776e+00   3.4898188e-01   1.9725063e-01   4.2484751e-01
   2.1333333e+00   8.7408378e-02  -8.6486815e-01  -4.8554001e-01  -4.8554001e-01   2.7311626e-01   5.7657876e-01
   2.1350000e+00   8.6870712e-02   5.0071314e-01   1.9725063e-01   4.5519376e-02   3.4898188e-01   5.0071314e-01
   2.1366667e+00   8.6248937e-02   1.9421600e+00   8.0417564e-01   4.2484751e-01   4.2484751e-01  -1.1683307e+00
   2.1383333e+00   8.5548305e-02   2.7766819e+00   4.5519376e-02   6.5244439e-01   5.0071314e-01  -1.4717932e+00
   2.1400000e+00   8.4774832e-02   2.3214882e+00  -6.3727127e-01   5.0071314e-01  -3.0346251e-02  -1.1683307e+00
   2.1416667e+00   8.3935311e-02  -8.6486815e-01   2.7311626e-01  -2.5794313e-01  -1.8207750e-01   1.0317725e+00
   2.1433333e+00   8.3037271e-02  -4.3546870e+00   2.3973538e+00  -2.5794313e-01   4.5519376e-02   2.6249507e+00
   2.1450000e+00   8.2088986e-02  -1.1683307e+00   4.2484751e-01  -3.3380876e-01  -1.0621188e-01   9.5590690e-01
   2.1466667e+00   8.1099446e-02   1.9725063e-01   5.7657876e-01  -4.0967438e-01  -1.0621188e-01  -5.6140564e-01
   2.1483333e+00   8.0078337e-02   1.0317725e+00   2.7311626e-01   2.7311626e-01  -3.0346251e-02  -2.5794313e-01
   2.1500000e+00   7.9036009e-02   1.4869663e+00  -3.0346251e-02   3.4898188e-01  -1.8207750e-01  -1.5476588e+00
   2.1516667e+00   7.7983459e-02   3.0801444e+00   4.5519376e-02  -3.0346251e-02  -1.2441963e+00  -3.2167026e+00
   2.1533333e+00   7.6932284e-02  -6.3727127e-01   4.2484751e-01  -1.0621188e-01  -8.6486815e-01  -7.8900252e-01
   2.1550000e+00   7.5855851e-02  -1.4717932e+00   5.7657876e-01  -4.0967438e-01   2.7311626e-01   1.6386975e+00
   2.1566667e+00   7.4708200e-02  -1.3200619e+00   8.0417564e-01   4.5519376e-02   1.1835038e+00   2.6249507e+00
   2.1583333e+00   7.3599696e-02   1.9725063e-01  -3.2167026e+00  -3.0346251e-02   1.4869663e+00   1.3352350e+00
   2.1600000e+00   7.2544515e-02   1.9725063e-01   2.5490851e+00  -1.0621188e-01   6.5244439e-01  -1.0621188e-01
   2.1616667e+00   7.1557238e-02   6.5244439e-01   4.5519376e-02   4.5519376e-02  -3.3380876e-01  -4.0967438e-01
   2.1633333e+00   7.1557238e-02  -1.0621188e-01  -1.8511213e+00   2.7311626e-01  -3.3380876e-01  -4.0967438e-01
   2.1650000e+00   7.1557238e-02  -3.0346251e-02   1.2138500e-01   2.7311626e-01   1.2138500e-01  -3.0346251e-02
   2.1666667e+00   7.1557238e-02   1.2138500e-01   1.9725063e-01  -4.8554001e-01  -7.1313689e-01  -6.3727127e-01
   2.1683333e+00   7.1557238e-02  -1.0621188e-01   4.5519376e-02   1.1076382e+00  -4.8554001e-01   3.4898188e-01
   2.1700000e+00   7.1557238e-02   1.0317725e+00  -1.0924650e+00   2.7311626e-01  -2.5794313e-01  -1.0924650e+00
   2.1716667e+00   7.1557238e-02  -2.6856432e+00   3.4898188e-01  -3.0346251e-02  -4.0967438e-01  -1.2441963e+00
   2.1733333e+00   7.1557238e-02  -1.4717932e+00  -2.0787182e+00   5.0071314e-01  -3.3380876e-01  -6.3727127e-01
   2.1750000e+00   7.1557238e-02   2.7311626e-01  -2.9891057e+00   7.2831002e-01  -1.0165994e+00   1.1835038e+00
   2.1766667e+00   7.1557238e-02   1.0317725e+00   2.0180257e+00   4.2484751e-01  -3.3380876e-01   8.0417564e-01
   2.1783333e+00   7.1557238e-02   2.6249507e+00   5.0071314e-01  -8.6486815e-01   6.5244439e-01  -2.5794313e-01
   2.1800000e+00   7.1557238e-02   1.8662944e+00   8.8004127e-01  -2.1545838e+00   1.2593694e+00   4.2484751e-01
   2.1816667e+00   7.1557238e-02   9.5590690e-01   1.0317725e+00  -2.5794313e-01   8.8004127e-01   1.1835038e+00
   2.1833333e+00   7.1557238e-02  -3.0346251e-02   1.3352350e+00   7.2831002e-01  -3.0346251e-02   9.5590690e-01
   2.1850000e+00   7.1557238e-02  -1.5476588e+00  -9.4073377e-01  -3.0346251e-02  -4.8554001e-01  -8.6486815e-01
   2.1866667e+00   7.1557238e-02  -1.7752557e+00   1.9725063e-01  -1.8207750e-01  -4.0967438e-01  -1.0924650e+00
   2.1883333e+00   7.1557238e-02  -1.7752557e+00  -7.1313689e-01   3.4898188e-01   7.2831002e-01  -2.5794313e-01
   2.1900000e+00   7.1557238e-02  -4.0967438e-01   1.1835038e+00  -1.6235244e+00   1.0317725e+00  -3.3380876e-01
   2.1916667e+00   7.1557238e-02  -1.8511213e+00   2.9284132e+00  -2.9891057e+00   5.7657876e-01   2.7311626e-01
   2.1933333e+00   7.1557238e-02   6.5244439e-01  -3.4442995e+00   3.0801444e+00   8.0417564e-01   3.4898188e-01
   2.1950000e+00   7.1557238e-02   1.1835038e+00   1.2138500e-01   1.7904288e+00  -9.4073377e-01   4.2484751e-01
   2.1966667e+00   7.1557238e-02   1.6386975e+00  -7.1313689e-01   8.8004127e-01  -2.0028525e+00  -7.8900252e-01
   2.1983333e+00   7.1557238e-02   1.5628319e+00   5.0071314e-01   1.1076382e+00  -9.4073377e-01  -4.8554001e-01
   2.2000000e+00   7.1557238e-02  -1.3200619e+00   1.1835038e+00   4.2484751e-01  -3.3380876e-01  -6.3727127e-01
   2.2016667e+00   7.1557238e-02   5.7657876e-01   2.1697569e+00  -2.5794313e-01  -1.8207750e-01  -3.0346251e-02
   2.2033333e+00   7.1557238e-02   1.6386975e+00   2.0938913e+00  -1.5476588e+00   1.4111007e+00   5.7657876e-01
   2.2050000e+00   7.1557238e-02   8.0417564e-01   2.0180257e+00  -1.7752557e+00   2.8525476e+00   6.5244439e-01
   2.2066667e+00   7.1557238e-02  -1.2441963e+00  -1.5476588e+00   1.4111007e+00   1.2138500e-01   4.2484751e-01
   2.2083333e+00   7.1557238e-02  -1.6235244e+00  -1.6235244e+00   8.8004127e-01  -2.0787182e+00  -3.3380876e-01
   2.2100000e+00   7.1557238e-02   2.7311626e-01  -4.0967438e-01  -7.1313689e-01  -9.4073377e-01   1.2593694e+00
   2.2116667e+00   7.1557238e-02   1.2593694e+00  -1.2441963e+00  -2.5794313e-01  -2.5794313e-01  -1.9269869e+00
   2.2133333e+00   7.1557238e-02   4.2484751e-01  -1.1683307e+00   7.2831002e-01  -2.5794313e-01  -1.9269869e+00
   2.2150000e+00   7.1557238e-02  -3.3380876e-01  -1.6993900e+00  -6.3727127e-01   8.8004127e-01  -2.5794313e-01
   2.2166667e+00   7.1557238e-02   1.8662944e+00   7.1768883e+00  -1.4717932e+00   2.8525476e+00   5.7657876e-01
   2.2183333e+00   7.1557238e-02   2.7008163e+00   7.2831002e-01  -4.8554001e-01  -7.8900252e-01   8.0417564e-01
   2.2200000e+00   7.1557238e-02  -1.5476588e+00  -3.9753588e+00   1.4111007e+00  -2.8373744e+00   3.4898188e-01
   2.2216667e+00   7.1557238e-02   4.5519376e-02   1.9725063e-01   1.9421600e+00  -6.3727127e-01   4.5519376e-02
   2.2233333e+00   7.1557238e-02  -2.8373744e+00  -4.8554001e-01  -6.3727127e-01   5.7657876e-01   5.7657876e-01
   2.2250000e+00   7.0652810e-02  -4.0967438e-01   2.1697569e+00  -2.9891057e+00   8.8004127e-01   1.4869663e+00
   2.2266667e+00   7.0652810e-02   1.7904288e+00   5.5078445e+00  -4.7340151e+00   4.2484751e-01   4.2484751e-01
   2.2283333e+00   7.0652810e-02   1.2138500e-01  -1.0165994e+00   1.1835038e+00   2.7311626e-01  -4.0512245e+00
   2.2300000e+00   6.9846465e-02  -8.6486815e-01  -2.5339119e+00   5.2043820e+00  -4.8554001e-01  -2.3063151e+00
   2.2316667e+00   6.9153684e-02  -2.4580463e+00  -5.4926714e+00   4.2181289e+00  -7.8900252e-01   1.1835038e+00
   2.2333333e+00   6.8590145e-02   3.4898188e-01   1.2138500e-01   9.5590690e-01  -1.3200619e+00   1.1835038e+00
   2.2350000e+00   6.8171642e-02   1.8662944e+00   3.6112038e+00  -5.4926714e+00  -4.0967438e-01   3.0042788e+00
   2.2366667e+00   6.7914040e-02  -2.2304494e+00   2.1697569e+00  -2.6097776e+00  -1.3200619e+00   1.4111007e+00
   2.2383333e+00   6.7833214e-02  -1.5476588e+00  -5.8719995e+00   7.0251570e+00  -1.8207750e-01  -3.0649713e+00
   2.2400000e+00   6.7944971e-02  -1.2441963e+00  -1.1683307e+00   2.3973538e+00   1.3352350e+00  -1.3200619e+00
   2.2416667e+00   6.8264994e-02   1.6386975e+00   8.0417564e-01  -2.5794313e-01   2.3973538e+00   3.4898188e-01
   2.2433333e+00   6.8808772e-02   1.1835038e+00   1.2138500e-01  -6.3727127e-01  -2.5794313e-01   8.0417564e-01
   2.2450000e+00   6.9591548e-02  -3.3380876e-01   5.0071314e-01  -1.1683307e+00   3.4898188e-01   4.5519376e-02
   2.2466667e+00   7.0628229e-02   8.0417564e-01  -2.2304494e+00  -2.5794313e-01  -9.4073377e-01  -4.8554001e-01
   2.2483333e+00   7.1933336e-02   1.0317725e+00  -2.1545838e+00  -1.8207750e-01  -7.8900252e-01  -1.3200619e+00
   2.2500000e+00   7.3520945e-02  -2.3821807e+00  -1.8207750e-01  -1.0621188e-01   8.0417564e-01   1.9725063e-01
   2.2516667e+00   7.5404593e-02   1.2138500e-01  -3.0346251e-02  -3.3380876e-01   5.7657876e-01   7.2831002e-01
   2.2533333e+00   7.7597254e-02   1.4869663e+00   1.2593694e+00  -5.6140564e-01   6.5244439e-01  -4.8554001e-01
   2.2550000e+00   8.0111237e-02  -1.8207750e-01  -3.0346251e-02  -1.8207750e-01   1.9725063e-01   1.0317725e+00
   2.2566667e+00   8.2958159e-02   2.7311626e-01   3.7629351e+00  -6.3727127e-01  -1.0621188e-01   7.2831002e-01
   2.2583333e+00   8.6148863e-02  -8.6486815e-01  -2.9132401e+00  -2.5794313e-01  -1.6235244e+00  -5.6140564e-01
   2.2600000e+00   8.9693364e-02  -1.0621188e-01  -1.0621188e-01   4.5519376e-02  -3.3380876e-01   4.5519376e-02
   2.2616667e+00   9.3600807e-02   8.0417564e-01   7.2831002e-01  -2.5794313e-01   1.2138500e-01  -3.0346251e-02
   2.2633333e+00   9.7879404e-02   2.2456226e+00   4.2484751e-01  -1.0621188e-01  -4.8554001e-01  -6.3727127e-01
   2.2650000e+00   1.0253638e-01  -4.0967438e-01   2.7311626e-01   2.7311626e-01   1.9725063e-01  -1.0621188e-01
   2.2666667e+00   1.0757795e-01  -2.4580463e+00  -3.0346251e-02  -3.0346251e-02   4.2484751e-01  -2.5794313e-01
   2.2683333e+00   1.1300924e-01   5.0071314e-01   4.5519376e-02   2.7311626e-01  -1.3200619e+00  -8.6486815e-01
   2.2700000e+00   1.1300924e-01   1.9725063e-01   2.7311626e-01   1.2138500e-01  -1.0924650e+00  -1.8511213e+00
   2.2716667e+00   1.1300924e-01   1.0317725e+00  -5.6140564e-01  -2.5794313e-01  -3.0346251e-02  -1.0621188e-01
   2.2733333e+00   1.1300924e-01   1.4111007e+00  -2.5794313e-01   1.9725063e-01   8.0417564e-01   3.4898188e-01
   2.2750000e+00   1.1300924e-01   8.8004127e-01   1.1076382e+00  -1.2441963e+00   5.7657876e-01  -1.0621188e-01
   2.2766667e+00   1.1883429e-01   4.2484751e-01   5.7657876e-01   1.9725063e-01   2.7311626e-01   5.0071314e-01
   2.2783333e+00   1.1883429e-01  -5.9478651e+00  -4.1270901e+00   6.5244439e-01   3.4898188e-01   1.1835038e+00
   2.2800000e+00   1.1883429e-01  -1.1683307e+00   3.4898188e-01   7.2831002e-01   8.8004127e-01   6.5244439e-01
   2.2816667e+00   1.1883429e-01  -3.0346251e-02   1.1076382e+00   7.2831002e-01   1.3352350e+00   1.9725063e-01
   2.2833333e+00   1.2505598e-01   1.1835038e+00   1.3352350e+00   4.2484751e-01   2.7311626e-01  -1.8207750e-01
   2.2850000e+00   1.3167603e-01   1.3352350e+00   6.5244439e-01  -1.8207750e-01  -1.6993900e+00  -7.1313689e-01
   2.2866667e+00   1.3869494e-01   8.0417564e-01  -3.1408369e+00  -3.3380876e-01  -5.6140564e-01   1.2593694e+00
   2.2883333e+00   1.4611201e-01  -2.3821807e+00  -2.5794313e-01  -1.0165994e+00  -3.0346251e-02   5.7657876e-01
   2.2900000e+00   1.5392529e-01  -2.3821807e+00   1.5628319e+00  -1.0924650e+00   9.5590690e-01   7.2831002e-01
   2.2916667e+00   1.6213156e-01   1.3352350e+00  -4.8554001e-01  -3.3380876e-01   5.7657876e-01   1.1076382e+00
   2.2933333e+00   1.7072637e-01  -9.4073377e-01  -9.4073377e-01  -1.8207750e-01  -4.8554001e-01   4.2484751e-01
   2.2950000e+00   1.7970396e-01  -1.6993900e+00   7.2831002e-01   1.1076382e+00  -1.0621188e-01  -4.8554001e-01
   2.2966667e+00   1.8905734e-01   1.2138500e-01  -6.3727127e-01   9.5590690e-01   5.7657876e-01   5.7657876e-01
   2.2983333e+00   1.9877824e-01   2.4732194e+00   1.3352350e+00   5.0071314e-01   7.2831002e-01   4.2484751e-01
   2.3000000e+00   2.0885715e-01   2.6249507e+00   1.0317725e+00  -3.3380876e-01  -5.6140564e-01  -2.5794313e-01
   2.3016667e+00   2.1928332e-01   1.7904288e+00   4.2484751e-01  -2.5794313e-01  -8.6486815e-01  -3.3380876e-01
   2.3033333e+00   2.3000092e-01   3.4898188e-01  -3.0346251e-02  -4.0967438e-01  -4.0967438e-01  -5.6140564e-01
   2.3050000e+00   2.4098017e-01  -8.6486815e-01  -5.6140564e-01   1.0317725e+00  -2.5794313e-01  -6.3727127e-01
   2.3066667e+00   2.5226479e-01  -1.8511213e+00  -4.0967438e-01  -1.8207750e-01   2.7311626e-01   1.9725063e-01
   2.3083333e+00   2.6383981e-01  -1.3200619e+00   4.2484751e-01   4.5519376e-02   1.9725063e-01   1.2138500e-01
   2.3100000e+00   2.7568921e-01  -2.5794313e-01   1.9725063e-01  -1.8207750e-01  -4.8554001e-01  -4.8554001e-01
   2.3116667e+00   2.8779597e-01  -1.0165994e+00  -1.0621188e-01   2.7311626e-01   4.5519376e-02  -4.0967438e-01
   2.3133333e+00   3.0014211e-01   7.2831002e-01  -8.6486815e-01   3.4898188e-01  -1.0165994e+00  -1.3200619e+00
   2.3150000e+00   3.1270877e-01   8.0417564e-01  -7.1313689e-01  -1.8207750e-01  -3.0346251e-02  -7.8900252e-01
   2.3166667e+00   3.2547620e-01   1.2138500e-01  -8.6486815e-01   2.7311626e-01  -1.0621188e-01  -3.0346251e-02
   2.3183333e+00   3.3842389e-01   2.7311626e-01   2.7311626e-01  -3.0346251e-02   6.5244439e-01  -3.0346251e-02
   2.3200000e+00   3.3842389e-01  -1.3200619e+00   2.2456226e+00   1.2138500e-01   5.0071314e-01  -1.0621188e-01
   2.3216667e+00   3.3842389e-01   6.5244439e-01  -3.6718963e+00   4.2484751e-01   1.9725063e-01   7.2831002e-01
   2.3233333e+00   3.3842389e-01   1.0317725e+00   3.4898188e-01  -2.5794313e-01   5.7657876e-01   1.9725063e-01
   2.3250000e+00   3.3842389e-01   1.2593694e+00  -4.0967438e-01  -1.8207750e-01  -1.0165994e+00   1.2138500e-01
   2.3266667e+00   3.3842389e-01  -1.1683307e+00   1.2593694e+00  -5.6140564e-01  -1.0621188e-01   1.2593694e+00
   2.3283333e+00   3.5153060e-01   1.3352350e+00   3.4898188e-01  -1.0621188e-01  -4.0967438e-01   1.2138500e-01
   2.3300000e+00   3.6477444e-01   2.2456226e+00  -5.6140564e-01  -2.5794313e-01  -2.5794313e-01  -1.2441963e+00
   2.3316667e+00   3.7813287e-01   1.3352350e+00  -1.0165994e+00   1.2138500e-01   5.0071314e-01   4.5519376e-02
   2.3333333e+00   3.9158296e-01  -1.3200619e+00   6.5244439e-01  -1.0621188e-01   6.5244439e-01  -1.0165994e+00
   2.3350000e+00   4.0510119e-01  -7.1313689e-01   4.2484751e-01   4.5519376e-02   3.4898188e-01  -1.1683307e+00
   2.3366667e+00   4.1866376e-01  -5.1892089e+00  -1.6235244e+00   4.5519376e-02  -2.5794313e-01  -1.0621188e-01
   2.3383333e+00   4.3224654e-01  -4.0967438e-01   5.0071314e-01   7.2831002e-01   1.2138500e-01   2.3214882e+00
   2.3400000e+00   4.4582522e-01   2.0938913e+00   1.3352350e+00   6.5244439e-01  -1.8207750e-01   1.4111007e+00
   2.3416667e+00   4.5937536e-01   1.5628319e+00   7.2831002e-01  -1.8207750e-01  -4.8554001e-01   1.9725063e-01
   2.3433333e+00   4.7287244e-01   2.4732194e+00  -1.3200619e+00  -6.3727127e-01  -1.8207750e-01  -3.3380876e-01
   2.3450000e+00   4.8629197e-01  -7.1313689e-01  -1.2441963e+00   4.5519376e-02  -3.0346251e-02  -3.0346251e-02
   2.3466667e+00   4.9960964e-01  -6.4789245e+00   5.0071314e-01   1.2138500e-01  -1.8207750e-01  -3.3380876e-01
   2.3483333e+00   5.1280124e-01  -8.6486815e-01   9.5590690e-01   1.2138500e-01   2.7311626e-01  -1.0621188e-01
   2.3500000e+00   5.2584290e-01   1.3352350e+00   4.2484751e-01   3.4898188e-01   5.0071314e-01   5.7657876e-01
   2.3516667e+00   5.3871113e-01   1.2593694e+00   3.4898188e-01   6.5244439e-01   5.0071314e-01   2.7311626e-01
   2.3533333e+00   5.5138281e-01   3.4898188e-01  -7.1313689e-01   1.2138500e-01  -3.0346251e-02   5.0071314e-01
   2.3550000e+00   5.6383538e-01  -3.3684338e+00  -3.0346251e-02  -3.0346251e-02  -7.8900252e-01   4.5519376e-02
   2.3566667e+00   5.7604688e-01   2.7008163e+00   1.4869663e+00  -3.0346251e-02  -1.8207750e-01  -3.0346251e-02
   2.3583333e+00   5.8799600e-01   1.9421600e+00   4.2484751e-01   4.5519376e-02  -6.3727127e-01  -1.0924650e+00
   2.3600000e+00   5.9966212e-01   9.5590690e-01  -3.1408369e+00  -7.1313689e-01   6.5244439e-01  -8.6486815e-01
   2.3616667e+00   6.1102552e-01   1.7145632e+00   1.7145632e+00   4.5519376e-02   6.5244439e-01  -4.0967438e-01
   2.3633333e+00   6.2206736e-01   1.9421600e+00   7.2831002e-01   1.0317725e+00  -3.0346251e-02   6.5244439e-01
   2.3650000e+00   6.3276961e-01  -7.1313689e-01   3.4898188e-01   4.5519376e-02  -7.1313689e-01   1.9725063e-01
   2.3666667e+00   6.4311537e-01   7.2831002e-01   4.5519376e-02   1.2138500e-01   1.2138500e-01   1.1076382e+00
   2.3683333e+00   6.5308872e-01  -1.8207750e-01  -6.3727127e-01  -1.8207750e-01   5.7657876e-01   1.2138500e-01
   2.3700000e+00   6.6267492e-01  -1.5476588e+00  -4.8554001e-01   1.2138500e-01  -3.0346251e-02  -6.3727127e-01
   2.3716667e+00   6.7186033e-01  -1.7752557e+00   1.9725063e-01  -1.0621188e-01  -1.8207750e-01  -4.0967438e-01
   2.3733333e+00   6.8063249e-01   1.9725063e-01   5.7657876e-01   4.5519376e-02  -3.3380876e-01  -5.6140564e-01
   2.3750000e+00   6.8898024e-01  -1.6993900e+00  -2.5794313e-01   1.2138500e-01  -3.3380876e-01  -5.6140564e-01
   2.3766667e+00   6.9689367e-01   9.5590690e-01   1.9725063e-01   4.2484751e-01   3.4898188e-01   9.5590690e-01
   2.3783333e+00   7.0436413e-01   5.7657876e-01   9.5590690e-01   8.0417564e-01   5.7657876e-01   7.2831002e-01
   2.3800000e+00   7.1138445e-01  -4.8554001e-01   2.7311626e-01  -3.3380876e-01   7.2831002e-01  -5.6140564e-01
   2.3816667e+00   7.1794862e-01   1.7145632e+00   8.8004127e-01  -2.5794313e-01   4.2484751e-01   3.4898188e-01
   2.3833333e+00   7.2400357e-01   1.7145632e+00   1.4111007e+00  -1.8207750e-01  -3.3380876e-01  -5.6140564e-01
   2.3850000e+00   7.2955514e-01   1.1076382e+00   7.2831002e-01  -1.0621188e-01  -9.4073377e-01  -9.4073377e-01
   2.3866667e+00   7.3463740e-01  -1.4717932e+00  -3.3684338e+00   2.7311626e-01  -7.8900252e-01  -2.5794313e-01
   2.3883333e+00   7.3925034e-01  -2.3821807e+00   1.6386975e+00  -3.3380876e-01  -4.0967438e-01   1.9725063e-01
   2.3900000e+00   7.4339546e-01  -6.3727127e-01  -1.8207750e-01  -3.3380876e-01  -4.0967438e-01  -1.8207750e-01
   2.3916667e+00   7.4707555e-01  -6.3727127e-01  -5.6140564e-01  -3.3380876e-01   1.9725063e-01  -2.5794313e-01
   2.3933333e+00   7.5029494e-01  -2.4580463e+00  -9.4073377e-01   4.5519376e-02  -1.0621188e-01  -2.5794313e-01
   2.3950000e+00   7.5305918e-01  -8.6486815e-01   4.5519376e-02   9.5590690e-01  -1.0621188e-01   1.3352350e+00
   2.3966667e+00   7.5537528e-01   1.7145632e+00  -2.5794313e-01   2.7311626e-01   4.2484751e-01   1.4111007e+00
   2.3983333e+00   7.5725158e-01   1.1076382e+00   3.4898188e-01   2.7311626e-01   4.2484751e-01   5.0071314e-01
   2.4000000e+00   7.5869762e-01  -2.5794313e-01   2.7311626e-01   1.2138500e-01   1.2138500e-01   4.2484751e-01
   2.4016667e+00   7.5972425e-01   1.6386975e+00   1.7145632e+00   2.7311626e-01   1.2138500e-01   1.1076382e+00
   2.4033333e+00   7.6034347e-01   1.4111007e+00  -3.3380876e-01   1.2138500e-01  -7.8900252e-01  -1.8207750e-01
   2.4050000e+00   7.6056850e-01   2.7008163e+00  -3.0346251e-02   4.5519376e-02   1.2138500e-01  -4.8554001e-01
   2.4066667e+00   7.6041359e-01   7.2831002e-01  -3.0346251e-02  -5.6140564e-01  -3.0346251e-02  -7.8900252e-01
   2.4083333e+00   7.5989399e-01  -3.1408369e+00  -4.0967438e-01  -8.6486815e-01  -1.8207750e-01  -8.6486815e-01
   2.4100000e+00   7.5902605e-01  -1.5476588e+00   9.5590690e-01   6.5244439e-01   2.7311626e-01  -4.0967438e-01
   2.4116667e+00   7.5782692e-01  -3.3380876e-01   7.2831002e-01   6.5244439e-01  -3.0346251e-02  -8.6486815e-01
   2.4133333e+00   7.5631462e-01  -7.0858495e+00   3.4898188e-01  -4.0967438e-01   8.0417564e-01  -8.6486815e-01
   2.4150000e+00   7.5450799e-01   1.2593694e+00   1.8662944e+00  -3.3380876e-01   4.2484751e-01   4.2484751e-01
   2.4166667e+00   7.5242643e-01   5.8113070e+00   1.7145632e+00   4.2484751e-01  -6.3727127e-01   4.5519376e-02
   2.4183333e+00   7.5009010e-01   2.3973538e+00  -2.5339119e+00   2.7311626e-01  -6.3727127e-01   8.8004127e-01
   2.4200000e+00   7.4751969e-01   1.5628319e+00  -3.0346251e-02  -1.0621188e-01  -3.0346251e-02   9.5590690e-01
   2.4216667e+00   7.4473622e-01   7.2831002e-01   1.6386975e+00   5.0071314e-01   1.2138500e-01   2.7311626e-01
   2.4233333e+00   7.4176126e-01  -1.0924650e+00  -9.4073377e-01  -4.8554001e-01  -3.3380876e-01  -7.1313689e-01
   2.4250000e+00   7.3861656e-01  -3.5201651e+00  -1.9269869e+00  -6.3727127e-01   1.9725063e-01  -7.1313689e-01
   2.4266667e+00   7.3532419e-01  -2.2304494e+00  -4.8554001e-01  -7.1313689e-01   8.8004127e-01   4.2484751e-01
   2.4283333e+00   7.3190623e-01   9.5590690e-01  -4.0967438e-01   4.5519376e-02   8.0417564e-01  -3.0346251e-02
   2.4300000e+00   7.2838494e-01  -5.6140564e-01  -8.6486815e-01   3.4898188e-01   2.7311626e-01   1.2138500e-01
   2.4316667e+00   7.2478244e-01  -3.3684338e+00  -1.3959275e+00   4.5519376e-02  -1.8207750e-01   4.5519376e-02
   2.4333333e+00   7.2112080e-01  -1.0924650e+00   5.0071314e-01   1.2138500e-01   1.9725063e-01  -1.8207750e-01
   2.4350000e+00   7.1742194e-01   3.5353382e+00  -6.3727127e-01   3.4898188e-01   1.2138500e-01   2.7311626e-01
   2.4366667e+00   7.1370742e-01   5.5837101e+00  -1.8207750e-01   2.7311626e-01   3.4898188e-01   4.5519376e-02
   2.4383333e+00   7.0999854e-01   4.1422632e+00   1.6386975e+00  -3.0346251e-02   8.0417564e-01   1.9725063e-01
   2.4400000e+00   7.0631607e-01   2.5490851e+00   2.0938913e+00  -3.0346251e-02  -5.6140564e-01   5.0071314e-01
   2.4416667e+00   7.0268046e-01  -2.7615088e+00   5.0071314e-01   4.5519376e-02  -1.6235244e+00  -1.8207750e-01
   2.4433333e+00   6.9911139e-01  -1.4717932e+00   6.5244439e-01   1.2138500e-01  -7.8900252e-01   2.7311626e-01
   2.4450000e+00   6.9562810e-01  -5.6140564e-01   4.5519376e-02  -3.0346251e-02  -1.0621188e-01   3.4898188e-01
   2.4466667e+00   6.9224903e-01  -2.1545838e+00  -1.0165994e+00  -4.0967438e-01  -1.0621188e-01  -1.0621188e-01
   2.4483333e+00   6.8899192e-01  -1.0165994e+00  -5.6140564e-01  -6.3727127e-01  -1.8207750e-01   1.2138500e-01
   2.4500000e+00   6.8587361e-01  -1.8207750e-01   2.7311626e-01   1.9725063e-01  -3.0346251e-02   4.5519376e-02
   2.4516667e+00   6.8291024e-01  -1.0165994e+00  -5.6140564e-01   2.7311626e-01  -2.5794313e-01  -4.0967438e-01
   2.4533333e+00   6.8011685e-01  -2.2304494e+00  -1.1683307e+00  -1.8207750e-01   1.9725063e-01  -8.6486815e-01
   2.4550000e+00   6.7745156e-01  -1.9269869e+00   5.0071314e-01  -1.8207750e-01   8.8004127e-01  -5.6140564e-01
   2.4566667e+00   6.7495753e-01  -3.0346251e-02   1.3352350e+00   1.9725063e-01   1.1835038e+00  -1.0621188e-01
   2.4583333e+00   6.7266898e-01   2.7311626e-01  -3.2167026e+00  -1.0621188e-01   5.7657876e-01   3.4898188e-01
   2.4600000e+00   6.6875352e-01   1.0317725e+00   2.4732194e+00  -1.0621188e-01   2.7311626e-01   5.7657876e-01
   2.4616667e+00   6.6714641e-01   1.7145632e+00   8.0417564e-01   4.5519376e-02  -3.3380876e-01   4.2484751e-01
   2.4633333e+00   6.6578455e-01   1.1076382e+00  -8.6486815e-01  -2.5794313e-01  -6.3727127e-01   1.2138500e-01
   2.4650000e+00   6.6382422e-01   9.5590690e-01  -3.0346251e-02   5.7657876e-01  -5.6140564e-01   7.2831002e-01
   2.4666667e+00   6.6323687e-01  -3.3380876e-01   7.2831002e-01  -3.3380876e-01  -1.8207750e-01  -1.0621188e-01
   2.4683333e+00   6.6291697e-01  -1.0924650e+00  -3.0346251e-02  -1.0621188e-01   4.5519376e-02  -4.8554001e-01
   2.4700000e+00   6.6286729e-01  -1.2441963e+00  -1.4717932e+00  -3.0346251e-02  -3.0346251e-02  -1.8207750e-01
   2.4716667e+00   6.6308955e-01  -1.6993900e+00   1.2138500e-01   2.7311626e-01   1.2138500e-01   3.4898188e-01
   2.4733333e+00   6.6358432e-01   5.0071314e-01   8.8004127e-01  -3.0346251e-02   4.2484751e-01   3.4898188e-01
   2.4750000e+00   6.6435115e-01   6.5244439e-01   1.9725063e-01   4.5519376e-02  -5.6140564e-01  -1.0621188e-01
   2.4766667e+00   6.6538848e-01  -1.6993900e+00  -7.1313689e-01   4.5519376e-02  -1.8207750e-01  -3.3380876e-01
   2.4783333e+00   6.6669378e-01   1.2138500e-01  -7.1313689e-01  -4.0967438e-01   1.2138500e-01  -1.8207750e-01
   2.4800000e+00   6.6826353e-01   2.8525476e+00  -1.8207750e-01  -3.3380876e-01   3.4898188e-01  -1.8207750e-01
   2.4816667e+00   6.7009318e-01   1.7145632e+00  -6.3727127e-01  -4.0967438e-01  -3.3380876e-01  -3.3380876e-01
   2.4833333e+00   6.7217725e-01   1.3352350e+00  -3.0346251e-02  -3.0346251e-02  -4.0967438e-01  -1.0621188e-01
   2.4850000e+00   6.7450947e-01   1.7904288e+00  -6.3727127e-01  -2.5794313e-01  -3.0346251e-02  -1.0165994e+00
   2.4866667e+00   6.7708254e-01  -7.8900252e-01  -2.0787182e+00  -3.0346251e-02   6.5244439e-01   1.2138500e-01
   2.4883333e+00   6.7988846e-01  -1.8511213e+00  -6.3727127e-01  -3.0346251e-02   1.9725063e-01   3.4898188e-01
   2.4900000e+00   6.8291852e-01  -1.6993900e+00   1.2593694e+00   1.9725063e-01   5.0071314e-01   6.5244439e-01
   2.4916667e+00   6.8616312e-01  -1.5476588e+00  -4.8554001e-01  -1.8207750e-01   3.4898188e-01   7.2831002e-01
   2.4933333e+00   6.8961214e-01  -2.6856432e+00  -1.8207750e-01   7.2831002e-01  -4.0967438e-01   1.9725063e-01
   2.4950000e+00   6.9325473e-01   1.2138500e-01   1.1076382e+00   3.4898188e-01   1.2138500e-01   4.2484751e-01
   2.4966667e+00   6.9707959e-01  -2.5794313e-01   1.0317725e+00  -3.3380876e-01   2.7311626e-01   2.7311626e-01
   2.4983333e+00   7.0107484e-01  -4.8554001e-01   2.0180257e+00  -2.5794313e-01   4.2484751e-01  -3.0346251e-02
   2.5000000e+00   7.0522814e-01   2.1697569e+00  -3.8994932e+00  -4.0967438e-01  -4.8554001e-01  -4.0967438e-01
   2.5016667e+00   7.0952678e-01   1.3352350e+00   1.7904288e+00  -1.0621188e-01  -4.0967438e-01  -5.6140564e-01
   2.5033333e+00   7.1395773e-01   1.1076382e+00   1.1835038e+00   1.2138500e-01  -1.8207750e-01   4.5519376e-02
   2.5050000e+00   7.1850764e-01   8.0417564e-01  -1.8207750e-01  -3.3380876e-01  -3.0346251e-02   1.9725063e-01
   2.5066667e+00   7.2316294e-01  -4.0967438e-01  -1.0924650e+00  -1.0621188e-01   2.7311626e-01  -2.5794313e-01
   2.5083333e+00   7.2790993e-01  -1.8511213e+00  -1.0621188e-01   4.2484751e-01   1.9725063e-01   4.5519376e-02
   2.5100000e+00   7.3273476e-01  -1.0165994e+00   7.2831002e-01   1.9725063e-01  -4.0967438e-01   2.7311626e-01
   2.5116667e+00   7.3762354e-01   3.4898188e-01   4.2484751e-01   4.5519376e-02  -4.8554001e-01  -1.0621188e-01
   2.5133333e+00   7.4256237e-01   6.5244439e-01  -1.4717932e+00  -4.0967438e-01  -3.3380876e-01  -1.8207750e-01
   2.5150000e+00   7.4753750e-01   1.2138500e-01  -1.8511213e+00  -7.8900252e-01  -4.8554001e-01  -8.6486815e-01
   2.5166667e+00   7.5253519e-01   1.7145632e+00  -3.3380876e-01   3.4898188e-01   2.7311626e-01  -2.5794313e-01
   2.5183333e+00   7.5754183e-01   2.5490851e+00   5.7657876e-01   4.2484751e-01   8.8004127e-01   1.2138500e-01
   2.5200000e+00   7.6254420e-01   1.7904288e+00  -6.3727127e-01  -4.0967438e-01   4.2484751e-01  -1.0621188e-01
   2.5216667e+00   7.6752921e-01  -3.9753588e+00   9.5590690e-01   1.2138500e-01   1.2138500e-01   2.7311626e-01
   2.5233333e+00   7.7241569e-01  -5.2650745e+00   9.5590690e-01   4.5519376e-02  -4.0967438e-01   1.2138500e-01
   2.5250000e+00   7.7724420e-01  -7.1313689e-01  -1.0621188e-01   3.4898188e-01   1.9725063e-01  -1.0621188e-01
   2.5266667e+00   7.8201411e-01   1.8662944e+00   4.5519376e-02   2.7311626e-01   6.5244439e-01  -1.8207750e-01
   2.5283333e+00   7.8671431e-01  -6.3727127e-01   2.7311626e-01   2.7311626e-01   4.5519376e-02  -2.5794313e-01
   2.5300000e+00   7.9133420e-01  -1.0165994e+00   5.7657876e-01  -1.8207750e-01   4.2484751e-01  -3.0346251e-02
   2.5316667e+00   7.9586367e-01   2.1697569e+00  -4.8554001e-01  -1.0621188e-01   4.2484751e-01   1.9725063e-01
   2.5333333e+00   8.0029324e-01   2.0938913e+00  -1.7752557e+00  -3.3380876e-01  -1.0621188e-01  -7.1313689e-01
   2.5350000e+00   8.0461405e-01   2.7311626e-01  -5.6140564e-01   1.2138500e-01  -3.0346251e-02   4.5519376e-02
   2.5366667e+00   8.0881785e-01  -4.8554001e-01   1.6386975e+00   1.9725063e-01   1.2138500e-01   5.0071314e-01
   2.5383333e+00   8.1289710e-01   1.9725063e-01   1.7904288e+00   2.7311626e-01   4.2484751e-01   1.2138500e-01
   2.5400000e+00   8.1684489e-01   4.2484751e-01   1.2593694e+00   5.7657876e-01   1.9725063e-01   1.2138500e-01
   2.5416667e+00   8.2065495e-01   2.7311626e-01  -8.6486815e-01   3.4898188e-01   1.9725063e-01   4.5519376e-02
   2.5433333e+00   8.2432180e-01  -7.1313689e-01  -1.3959275e+00   1.2138500e-01  -1.8207750e-01   2.7311626e-01
   2.5450000e+00   8.2784058e-01  -3.0346251e-02   1.2593694e+00   2.7311626e-01  -1.0621188e-01   3.4898188e-01
   2.5466667e+00   8.3120722e-01   2.7311626e-01   2.8525476e+00  -1.8207750e-01  -1.0621188e-01   6.5244439e-01
   2.5483333e+00   8.3441828e-01  -4.8554001e-01  -3.8994932e+00  -5.6140564e-01  -2.5794313e-01  -1.0621188e-01
   2.5500000e+00   8.3747108e-01  -4.8554001e-01  -8.6486815e-01  -5.6140564e-01   1.2138500e-01  -1.0621188e-01
   2.5516667e+00   8.4036359e-01  -8.6486815e-01  -8.6486815e-01  -2.5794313e-01   1.2138500e-01   2.7311626e-01
   2.5533333e+00   8.4309447e-01  -2.0028525e+00   8.0417564e-01  -1.8207750e-01  -3.0346251e-02  -4.0967438e-01
   2.5550000e+00   8.4566308e-01  -1.6235244e+00   5.0071314e-01   1.9725063e-01   1.9725063e-01  -1.8207750e-01
   2.5566667e+00   8.4806946e-01   1.7145632e+00   1.9725063e-01  -3.0346251e-02   4.2484751e-01  -1.8207750e-01
   2.5583333e+00   8.5031420e-01   1.9421600e+00   5.0071314e-01   4.5519376e-02   3.4898188e-01  -5.6140564e-01
   2.5600000e+00   8.5239863e-01   1.2138500e-01  -1.0621188e-01   2.7311626e-01  -4.8554001e-01  -1.8207750e-01
   2.5616667e+00   8.5432457e-01   2.8525476e+00   4.2484751e-01   7.2831002e-01  -4.8554001e-01   1.2138500e-01
   2.5633333e+00   8.5609451e-01   8.0417564e-01  -1.8207750e-01  -1.0621188e-01  -1.8207750e-01   1.9725063e-01
   2.5650000e+00   8.5771140e-01  -2.0028525e+00  -1.8207750e-01  -2.5794313e-01  -1.8207750e-01  -1.8207750e-01
   2.5666667e+00   8.5917876e-01   2.7311626e-01   1.1076382e+00   2.7311626e-01   5.0071314e-01   4.5519376e-02
   2.5683333e+00   8.6050053e-01   2.7311626e-01  -7.8900252e-01  -3.3380876e-01  -1.0621188e-01  -1.8207750e-01
   2.5700000e+00   8.6168121e-01  -3.2167026e+00  -3.3380876e-01  -1.8207750e-01  -6.3727127e-01   1.2138500e-01
   2.5716667e+00   8.6272566e-01  -2.0028525e+00   1.9725063e-01   4.2484751e-01   4.5519376e-02   4.2484751e-01
   2.5733333e+00   8.6363903e-01   2.9284132e+00  -1.0924650e+00  -4.0967438e-01   5.7657876e-01   5.0071314e-01
   2.5750000e+00   8.6442700e-01   2.4732194e+00  -1.0165994e+00   4.5519376e-02   4.2484751e-01   1.9725063e-01
   2.5766667e+00   8.6509545e-01   1.4869663e+00  -3.0346251e-02   1.9725063e-01   4.5519376e-02   5.7657876e-01
   2.5783333e+00   8.6565050e-01   2.7311626e-01  -1.8207750e-01  -1.0621188e-01   1.2138500e-01  -4.0967438e-01
   2.5800000e+00   8.6609864e-01  -3.3380876e-01  -9.4073377e-01   3.4898188e-01  -3.3380876e-01  -6.3727127e-01
   2.5816667e+00   8.6644641e-01  -1.0621188e-01   5.7657876e-01   4.2484751e-01   2.7311626e-01  -2.5794313e-01
   2.5833333e+00   8.6670057e-01  -1.6235244e+00   1.0317725e+00  -4.0967438e-01  -1.0621188e-01  -3.3380876e-01
   2.5850000e+00   8.6686805e-01  -1.2441963e+00   2.7311626e-01  -1.8207750e-01  -4.8554001e-01  -4.8554001e-01
   2.5866667e+00   8.6695581e-01  -3.3380876e-01   3.4898188e-01   4.2484751e-01  -1.8207750e-01  -2.5794313e-01
   2.5883333e+00   8.6697086e-01  -2.1545838e+00  -7.1313689e-01   4.5519376e-02  -4.0967438e-01   1.9725063e-01
   2.5900000e+00   8.6692022e-01  -1.8207750e-01  -3.3380876e-01  -4.8554001e-01   4.2484751e-01   2.7311626e-01
   2.5916667e+00   8.6681096e-01   1.1835038e+00   2.7311626e-01   1.2138500e-01   1.2138500e-01   1.2138500e-01
   2.5933333e+00   8.6664997e-01   4.2484751e-01  -1.0621188e-01  -2.5794313e-01  -3.3380876e-01  -1.0621188e-01
   2.5950000e+00   8.6635971e-01   9.5590690e-01   5.7657876e-01   1.2138500e-01  -3.0346251e-02   1.2138500e-01
   2.5966667e+00   8.6602749e-01   1.7904288e+00   8.0417564e-01   1.9725063e-01   2.7311626e-01   8.0417564e-01
   2.5983333e+00   8.6566031e-01   1.0317725e+00   1.2138500e-01  -3.0346251e-02  -2.5794313e-01   1.9725063e-01
   2.6000000e+00   8.6526498e-01  -1.1683307e+00   3.4898188e-01  -3.3380876e-01  -1.0621188e-01  -4.0967438e-01
   2.6016667e+00   8.6484822e-01  -3.3684338e+00   1.3352350e+00  -2.5794313e-01   1.9725063e-01  -3.3380876e-01
   2.6033333e+00   8.6441648e-01  -1.1683307e+00   7.2831002e-01   1.2138500e-01   5.7657876e-01  -1.8207750e-01
   2.6050000e+00   8.6397614e-01   9.5590690e-01  -4.0967438e-01   2.7311626e-01  -1.0621188e-01  -1.0621188e-01
   2.6066667e+00   8.6353321e-01   1.1076382e+00   1.2138500e-01   4.5519376e-02  -1.0621188e-01  -4.0967438e-01
   2.6083333e+00   8.6353321e-01  -4.8554001e-01   2.7311626e-01  -3.0346251e-02  -3.0346251e-02  -3.3380876e-01
   2.6100000e+00   8.6353321e-01  -7.8900252e-01   1.2138500e-01   1.2138500e-01   3.4898188e-01   1.9725063e-01
   2.6116667e+00   8.6309347e-01  -4.0967438e-01   1.9725063e-01  -4.8554001e-01  -2.5794313e-01  -1.0621188e-01
   2.6133333e+00   8.6266248e-01  -1.0924650e+00   2.7311626e-01   2.7311626e-01   4.2484751e-01   3.4898188e-01
   2.6150000e+00   8.6224547e-01   2.7008163e+00   1.3352350e+00   3.4898188e-01   5.0071314e-01  -1.8207750e-01
   2.6166667e+00   8.6184738e-01   2.3214882e+00  -4.2029557e+00   1.2138500e-01  -1.8207750e-01  -7.1313689e-01
   2.6183333e+00   8.6147280e-01   1.3352350e+00   1.5628319e+00  -3.0346251e-02  -3.3380876e-01   1.9725063e-01
   2.6200000e+00   8.6112599e-01   3.4898188e-01   4.2484751e-01  -3.3380876e-01  -8.6486815e-01  -1.0621188e-01
   2.6216667e+00   8.6081090e-01   1.9725063e-01  -3.3380876e-01  -1.0621188e-01   5.0071314e-01   2.7311626e-01
   2.6233333e+00   8.6053113e-01  -3.3380876e-01  -7.8900252e-01   4.5519376e-02   2.7311626e-01   4.2484751e-01
   2.6250000e+00   8.6028989e-01  -2.3821807e+00  -1.0924650e+00   1.9725063e-01  -3.0346251e-02   5.7657876e-01
   2.6266667e+00   8.6009001e-01  -1.2441963e+00  -6.3727127e-01   4.5519376e-02  -3.3380876e-01   6.5244439e-01
   2.6283333e+00   8.5993401e-01  -1.0924650e+00  -1.0621188e-01  -3.0346251e-02  -2.5794313e-01   6.5244439e-01
   2.6300000e+00   8.5982404e-01  -7.8900252e-01  -1.7752557e+00  -1.8207750e-01  -9.4073377e-01  -1.8207750e-01
   2.6316667e+00   8.5976182e-01   1.0317725e+00   1.2138500e-01   2.7311626e-01   4.5519376e-02   1.2138500e-01
   2.6333333e+00   8.5974882e-01   7.2831002e-01   1.8662944e+00  -3.0346251e-02   1.2138500e-01   1.2138500e-01
   2.6350000e+00   8.5978605e-01  -3.3380876e-01   5.0071314e-01  -2.5794313e-01  -3.0346251e-02  -3.3380876e-01
   2.6366667e+00   8.5987416e-01  -8.6486815e-01  -3.3380876e-01  -1.0621188e-01  -1.8207750e-01   4.5519376e-02
   2.6383333e+00   8.6001358e-01  -7.8900252e-01  -1.0621188e-01  -1.0621188e-01  -1.8207750e-01  -1.8207750e-01
   2.6400000e+00   8.6020429e-01  -1.8207750e-01  -2.5794313e-01   2.7311626e-01   4.5519376e-02  -4.0967438e-01
   2.6416667e+00   8.6044596e-01   1.6386975e+00  -3.3380876e-01  -4.0967438e-01  -3.3380876e-01  -1.0924650e+00
   2.6433333e+00   8.6073799e-01   1.2593694e+00   9.5590690e-01  -5.6140564e-01  -3.0346251e-02  -5.6140564e-01
   2.6450000e+00   8.6107942e-01   1.2138500e-01   9.5590690e-01   1.9725063e-01   3.4898188e-01  -3.0346251e-02
   2.6466667e+00   8.6146905e-01   4.5519376e-02   3.4898188e-01   1.2138500e-01  -3.0346251e-02  -1.8207750e-01
   2.6483333e+00   8.6190539e-01   1.2138500e-01  -1.0165994e+00  -1.8207750e-01   3.4898188e-01   1.2138500e-01
   2.6500000e+00   8.6238671e-01  -1.4717932e+00   4.5519376e-02   1.2138500e-01   4.5519376e-02   1.2138500e-01
   2.6516667e+00   8.6291098e-01   1.9725063e-01   1.2138500e-01   2.7311626e-01  -1.8207750e-01   3.4898188e-01
   2.6533333e+00   8.6347598e-01   9.5590690e-01   5.0071314e-01   4.5519376e-02  -3.3380876e-01   4.2484751e-01
   2.6550000e+00   8.6407930e-01   5.0071314e-01   1.9725063e-01  -8.6486815e-01   1.2138500e-01  -3.0346251e-02
   2.6566667e+00   8.6471832e-01  -1.3200619e+00  -9.4073377e-01  -3.0346251e-02  -4.0967438e-01  -5.6140564e-01
   2.6583333e+00   8.6539024e-01  -8.6486815e-01   1.2138500e-01   4.5519376e-02  -3.0346251e-02   1.9725063e-01
   2.6600000e+00   8.6609215e-01   2.4732194e+00   5.0071314e-01   5.7657876e-01   1.2138500e-01   4.2484751e-01
   2.6616667e+00   8.6609215e-01   1.9725063e-01   2.7311626e-01   1.9725063e-01   1.2138500e-01   5.7657876e-01
   2.6633333e+00   8.6609215e-01  -8.6486815e-01  -5.6140564e-01   1.9725063e-01   4.5519376e-02   1.2138500e-01
   2.6650000e+00   8.6609215e-01  -2.5794313e-01   4.5519376e-02  -1.0621188e-01   4.5519376e-02  -1.8207750e-01
   2.6666667e+00   8.6609215e-01  -3.0346251e-02  -5.6140564e-01   1.2138500e-01   4.5519376e-02  -4.8554001e-01
   2.6683333e+00   8.6609215e-01  -1.0621188e-01  -7.8900252e-01  -2.5794313e-01  -1.8207750e-01  -1.8207750e-01
   2.6700000e+00   8.6609215e-01   1.9725063e-01   1.2593694e+00   8.0417564e-01  -3.0346251e-02  -3.3380876e-01
   2.6716667e+00   8.6609215e-01  -7.8900252e-01  -3.2167026e+00   4.5519376e-02   6.5244439e-01  -4.0967438e-01
   2.6733333e+00   8.6609215e-01   3.4898188e-01   2.2456226e+00  -4.8554001e-01   5.7657876e-01   1.2138500e-01
   2.6750000e+00   8.6609215e-01   1.2138500e-01   1.1835038e+00   1.2138500e-01  -4.8554001e-01   1.2138500e-01
