# Supplementary material for: Detecting Nasal Vowels in Speech Interfaces Based on Surface Electromyography
Source: PLoS One. 2015 Jun 12;10(6):e0127040. doi: 10.1371/journal.pone.0127040 (PMC4466523; doi:10.1371/journal.pone.0127040)
Supplement: S1 Data — (ZIP) [file pone.0127040.s001.zip › PLosOneData/aligned/CO/CO-vnp-en-r1-ALIGNED.txt]

   0.0000000e+00   1.5375133e-02   4.5519376e-02  -5.6140564e-01   1.9725063e-01  -1.0621188e-01  -2.5794313e-01
   1.6666667e-03   1.4565138e-02  -2.4580463e+00  -5.6140564e-01   3.4898188e-01  -1.0621188e-01   2.7311626e-01
   3.3333333e-03   1.3770566e-02  -2.7615088e+00   5.0071314e-01   4.5519376e-02   4.5519376e-02   5.0071314e-01
   5.0000000e-03   1.2964579e-02   4.5519376e-02   1.2593694e+00  -1.0621188e-01   7.2831002e-01   8.8004127e-01
   6.6666667e-03   1.2142906e-02   2.0180257e+00   1.9725063e-01  -3.3380876e-01   1.1835038e+00   5.0071314e-01
   8.3333333e-03   1.1349939e-02  -1.0621188e-01  -3.0346251e-02  -7.8900252e-01  -1.0165994e+00  -1.8207750e-01
   1.0000000e-02   1.0589024e-02  -3.3380876e-01  -4.8554001e-01  -2.5794313e-01  -1.0924650e+00  -7.1313689e-01
   1.1666667e-02   9.8634295e-03  -4.8554001e-01  -1.0165994e+00   4.2484751e-01  -3.3380876e-01  -8.6486815e-01
   1.3333333e-02   9.1763322e-03  -2.1545838e+00  -7.8900252e-01   8.8004127e-01  -3.0346251e-02   6.5244439e-01
   1.5000000e-02   8.5308010e-03   8.8004127e-01   7.2831002e-01   8.0417564e-01   5.0071314e-01   1.9725063e-01
   1.6666667e-02   7.9297844e-03  -1.1683307e+00  -4.8554001e-01  -1.0621188e-01  -3.0346251e-02  -4.0967438e-01
   1.8333333e-02   7.3760929e-03  -2.7615088e+00  -1.8207750e-01   3.4898188e-01   1.0317725e+00   7.2831002e-01
   2.0000000e-02   6.8723876e-03   3.5353382e+00  -9.4073377e-01   2.7311626e-01   7.2831002e-01   5.0071314e-01
   2.1666667e-02   6.4211658e-03   3.2318757e+00   2.7311626e-01  -4.8554001e-01  -1.8207750e-01  -7.8900252e-01
   2.3333333e-02   6.0247479e-03   8.0417564e-01   1.6386975e+00  -1.0621188e-01   3.4898188e-01  -2.5794313e-01
   2.5000000e-02   5.6852651e-03   6.5244439e-01   9.5590690e-01  -3.3380876e-01   4.5519376e-02   1.2138500e-01
   2.6666667e-02   5.4046476e-03  -2.2304494e+00  -8.6486815e-01  -1.0621188e-01  -1.0165994e+00  -2.5794313e-01
   2.8333333e-02   5.1846144e-03  -1.6993900e+00   1.2138500e-01   1.2138500e-01   2.7311626e-01  -1.0621188e-01
   3.0000000e-02   5.0266615e-03  -3.1408369e+00   3.4898188e-01  -5.6140564e-01   4.5519376e-02  -3.3380876e-01
   3.1666667e-02   5.0266615e-03   8.8004127e-01  -1.0165994e+00   4.2484751e-01   2.7311626e-01   1.1076382e+00
   3.3333333e-02   5.0266615e-03   6.5244439e-01  -4.0967438e-01   3.4898188e-01  -6.3727127e-01  -6.3727127e-01
   3.5000000e-02   5.0266615e-03   3.4898188e-01   1.1076382e+00  -1.0621188e-01  -6.3727127e-01  -1.0924650e+00
   3.6666667e-02   5.0266615e-03  -2.5794313e-01   6.5244439e-01   8.0417564e-01   5.0071314e-01   2.7311626e-01
   3.8333333e-02   5.0266615e-03  -7.1313689e-01   6.5244439e-01   1.0317725e+00   6.5244439e-01   1.0317725e+00
   4.0000000e-02   5.0266615e-03   1.5628319e+00   9.5590690e-01   7.2831002e-01   8.8004127e-01   1.9725063e-01
   4.1666667e-02   5.0266615e-03   8.0417564e-01   1.9725063e-01  -4.0967438e-01   3.4898188e-01  -3.3380876e-01
   4.3333333e-02   4.9320541e-03  -1.2441963e+00  -2.5794313e-01  -7.1313689e-01  -7.1313689e-01   1.2138500e-01
   4.5000000e-02   4.9018174e-03  -4.0967438e-01   2.7311626e-01  -3.3380876e-01  -1.0621188e-01  -7.8900252e-01
   4.6666667e-02   4.9367290e-03   2.0938913e+00   5.7657876e-01   5.7657876e-01   8.0417564e-01   5.0071314e-01
   4.8333333e-02   5.0373135e-03  -7.1313689e-01   4.2484751e-01  -4.0967438e-01   1.9725063e-01   6.5244439e-01
   5.0000000e-02   5.2038356e-03  -1.6235244e+00  -1.3200619e+00  -6.3727127e-01  -4.0967438e-01  -6.3727127e-01
   5.1666667e-02   5.4362967e-03  -5.6140564e-01   1.2138500e-01   8.0417564e-01  -7.1313689e-01   7.2831002e-01
   5.3333333e-02   5.7344323e-03  -2.1545838e+00   1.2138500e-01  -4.0967438e-01   2.7311626e-01   3.4898188e-01
   5.5000000e-02   6.0977090e-03   2.4732194e+00  -7.8900252e-01   4.2484751e-01   2.7311626e-01   1.3352350e+00
   5.6666667e-02   6.5253241e-03   4.6733226e+00   7.2831002e-01   8.0417564e-01  -1.0621188e-01   1.5628319e+00
   5.8333333e-02   7.0162072e-03   2.6249507e+00  -3.3380876e-01  -2.5794313e-01  -4.8554001e-01  -3.3380876e-01
   6.0000000e-02   7.5690206e-03   5.0071314e-01  -3.0649713e+00  -2.5794313e-01  -3.0346251e-02  -1.0165994e+00
   6.1666667e-02   8.1821631e-03  -3.2925682e+00   1.4111007e+00  -1.8207750e-01   7.2831002e-01  -1.6235244e+00
   6.3333333e-02   8.8537755e-03  -1.7752557e+00   1.4111007e+00   7.2831002e-01   4.2484751e-01  -1.7752557e+00
   6.5000000e-02   9.5817447e-03  -3.3380876e-01   2.7311626e-01   1.2138500e-01   9.5590690e-01  -2.5794313e-01
   6.6666667e-02   1.0363713e-02   1.1076382e+00  -1.8207750e-01  -1.0621188e-01   1.9725063e-01   1.0317725e+00
   6.8333333e-02   1.1197084e-02  -1.0621188e-01   3.4898188e-01  -3.0346251e-02  -1.0924650e+00  -2.5794313e-01
   7.0000000e-02   1.2079036e-02  -2.2304494e+00  -1.6235244e+00  -1.8207750e-01  -7.1313689e-01   2.7311626e-01
   7.1666667e-02   1.3006531e-02  -3.4442995e+00  -2.3063151e+00  -1.8207750e-01  -1.8207750e-01   5.7657876e-01
   7.3333333e-02   1.3976325e-02  -1.0165994e+00   2.7311626e-01   4.5519376e-02   1.9725063e-01  -4.8554001e-01
   7.5000000e-02   1.4984988e-02   2.4732194e+00   1.7145632e+00   4.5519376e-02   9.5590690e-01   2.7311626e-01
   7.6666667e-02   1.6028914e-02   7.2831002e-01   1.2138500e-01   8.0417564e-01  -1.0621188e-01   2.7311626e-01
   7.8333333e-02   1.7104341e-02   2.4732194e+00   7.2831002e-01  -1.8207750e-01  -3.3380876e-01  -1.4717932e+00
   8.0000000e-02   1.8207363e-02   1.1835038e+00  -2.5794313e-01  -1.0621188e-01  -3.0346251e-02   1.9725063e-01
   8.1666667e-02   1.9333955e-02  -1.0165994e+00   7.2831002e-01   1.9725063e-01   2.7311626e-01   1.4869663e+00
   8.3333333e-02   2.0479991e-02  -2.2304494e+00  -1.0621188e-01  -4.0967438e-01  -4.8554001e-01   1.2138500e-01
   8.5000000e-02   2.1641260e-02  -3.0346251e-02  -1.6993900e+00  -4.0967438e-01  -4.8554001e-01   1.2138500e-01
   8.6666667e-02   2.2813496e-02  -1.4717932e+00  -1.6993900e+00  -5.6140564e-01  -2.5794313e-01  -1.0924650e+00
   8.8333333e-02   2.3950020e-02  -2.8373744e+00  -7.8900252e-01  -5.6140564e-01  -2.5794313e-01  -4.8554001e-01
   9.0000000e-02   2.5059678e-02   2.3973538e+00  -4.0967438e-01   1.9725063e-01   6.5244439e-01   8.8004127e-01
   9.1666667e-02   2.6170858e-02   5.7657876e-01  -1.1683307e+00   3.4898188e-01   2.7311626e-01   4.5519376e-02
   9.3333333e-02   2.7279510e-02  -2.3063151e+00  -5.6140564e-01  -6.3727127e-01   4.2484751e-01  -1.8207750e-01
   9.5000000e-02   2.8381615e-02   1.3352350e+00   3.0042788e+00   1.9725063e-01  -7.1313689e-01  -2.5794313e-01
   9.6666667e-02   2.9473206e-02  -1.9269869e+00   5.0071314e-01   3.4898188e-01  -5.6140564e-01   4.5519376e-02
   9.8333333e-02   3.0550399e-02   3.3836070e+00  -2.3821807e+00   2.7311626e-01  -3.0346251e-02   3.4898188e-01
   1.0000000e-01   3.1609420e-02   4.1422632e+00   8.8004127e-01   5.0071314e-01  -2.5794313e-01   8.0417564e-01
   1.0166667e-01   3.2646628e-02   1.4869663e+00   1.3352350e+00  -3.0346251e-02  -3.3380876e-01   2.7311626e-01
   1.0333333e-01   3.3658547e-02  -7.8900252e-01  -6.3727127e-01   2.7311626e-01  -3.0346251e-02  -3.3380876e-01
   1.0500000e-01   3.4641892e-02  -1.8511213e+00  -4.0967438e-01   3.4898188e-01  -3.0346251e-02  -1.0621188e-01
   1.0666667e-01   3.5593593e-02   4.5519376e-02   1.4869663e+00   5.0071314e-01   2.7311626e-01   1.2138500e-01
   1.0833333e-01   3.6510828e-02  -5.6140564e-01   8.8004127e-01   1.2138500e-01   3.4898188e-01   6.5244439e-01
   1.1000000e-01   3.7391042e-02  -4.0967438e-01   1.9725063e-01   1.2138500e-01  -2.5794313e-01  -8.6486815e-01
   1.1166667e-01   3.8231982e-02  -1.8207750e-01  -1.0165994e+00  -3.0346251e-02   2.7311626e-01  -4.0967438e-01
   1.1333333e-01   3.9031710e-02  -1.8207750e-01   5.0071314e-01  -9.4073377e-01  -3.3380876e-01  -1.0165994e+00
   1.1500000e-01   3.9788639e-02   2.5490851e+00   1.2593694e+00   1.2138500e-01  -1.0621188e-01   5.0071314e-01
   1.1666667e-01   4.0501546e-02   4.2939945e+00   1.4111007e+00   5.7657876e-01  -4.8554001e-01  -4.0967438e-01
   1.1833333e-01   4.1169606e-02  -1.5476588e+00  -4.0967438e-01  -1.8207750e-01  -4.0967438e-01  -1.1683307e+00
   1.2000000e-01   4.1792396e-02  -7.1617152e+00  -3.0346251e-02   1.9725063e-01   9.5590690e-01   1.1076382e+00
   1.2166667e-01   4.2369930e-02  -9.4073377e-01   4.5215914e+00   3.4898188e-01   7.2831002e-01   5.0071314e-01
   1.2333333e-01   4.2902665e-02  -1.0621188e-01  -1.3200619e+00  -3.0346251e-02   1.9725063e-01   5.0071314e-01
   1.2500000e-01   4.3391528e-02   1.9725063e-01  -3.7477620e+00  -3.3380876e-01   4.5519376e-02  -5.6140564e-01
   1.2666667e-01   4.5516577e-02  -2.4580463e+00   1.4869663e+00  -6.3727127e-01  -4.0967438e-01  -8.6486815e-01
   1.2833333e-01   4.6849289e-02  -3.0649713e+00   3.4898188e-01  -1.8207750e-01  -1.8207750e-01   1.2138500e-01
   1.3000000e-01   4.7079094e-02   1.8662944e+00  -2.5794313e-01  -3.0346251e-02   2.7311626e-01   4.2484751e-01
   1.3166667e-01   4.7330586e-02   2.5490851e+00   5.7657876e-01   1.2138500e-01   3.4898188e-01   2.7311626e-01
   1.3333333e-01   4.7612093e-02  -4.8554001e-01  -6.3727127e-01  -2.5794313e-01  -1.8207750e-01  -4.8554001e-01
   1.3500000e-01   5.5087870e-02   3.4898188e-01  -4.8554001e-01  -5.6140564e-01   4.5519376e-02   1.2138500e-01
   1.3666667e-01   5.6455440e-02   5.0071314e-01  -1.1683307e+00  -1.8207750e-01  -4.0967438e-01  -1.0621188e-01
   1.3833333e-01   5.7992542e-02   1.2593694e+00   6.5244439e-01   1.2138500e-01  -1.8207750e-01  -4.0967438e-01
   1.4000000e-01   5.9710388e-02   4.5519376e-02  -9.4073377e-01  -4.8554001e-01  -4.8554001e-01  -1.8207750e-01
   1.4166667e-01   6.1620062e-02   1.1076382e+00  -4.0967438e-01   2.7311626e-01  -6.3727127e-01   5.7657876e-01
   1.4333333e-01   6.3732468e-02   1.6386975e+00  -4.8554001e-01   3.4898188e-01  -1.8207750e-01  -3.3380876e-01
   1.4500000e-01   6.6058298e-02  -1.8511213e+00  -1.1683307e+00  -6.3727127e-01   4.2484751e-01   1.1076382e+00
   1.4666667e-01   6.8607961e-02  -8.6486815e-01   5.0071314e-01   9.5590690e-01   4.2484751e-01   1.6386975e+00
   1.4833333e-01   7.1391560e-02  -4.0967438e-01  -1.7752557e+00   4.2484751e-01   3.4898188e-01   1.3352350e+00
   1.5000000e-01   7.4418840e-02  -1.4717932e+00   3.4898188e-01   5.0071314e-01   1.2138500e-01   1.1835038e+00
   1.5166667e-01   7.7699132e-02  -7.8900252e-01   9.5590690e-01  -2.5794313e-01  -3.3380876e-01  -1.8207750e-01
   1.5333333e-01   8.1241321e-02  -7.8900252e-01  -3.4442995e+00  -5.6140564e-01  -2.5794313e-01  -1.5476588e+00
   1.5500000e-01   8.5053794e-02   8.0417564e-01   7.2831002e-01   1.2138500e-01  -3.3380876e-01  -7.8900252e-01
   1.5666667e-01   8.9144401e-02   1.2138500e-01   1.3352350e+00   6.5244439e-01  -4.0967438e-01  -1.2441963e+00
   1.5833333e-01   9.3520410e-02   3.1560101e+00   1.4869663e+00   2.7311626e-01   2.7311626e-01  -1.8207750e-01
   1.6000000e-01   9.8188466e-02   1.9421600e+00   1.2593694e+00  -7.8900252e-01   6.5244439e-01  -1.0924650e+00
   1.6166667e-01   1.0315455e-01   8.0417564e-01  -4.0967438e-01  -6.3727127e-01   1.0317725e+00  -2.7615088e+00
   1.6333333e-01   1.0842394e-01   1.2138500e-01  -3.3380876e-01  -3.0346251e-02  -1.0621188e-01  -2.3063151e+00
   1.6500000e-01   1.1400118e-01   9.5590690e-01   1.9725063e-01  -3.0346251e-02  -2.5794313e-01   8.8004127e-01
   1.6666667e-01   1.1989005e-01  -1.0165994e+00  -8.6486815e-01   2.7311626e-01  -9.4073377e-01   2.1697569e+00
   1.6833333e-01   1.2609352e-01  -3.5960307e+00  -9.4073377e-01   7.2831002e-01  -7.1313689e-01   2.5490851e+00
   1.7000000e-01   1.3261372e-01  -2.9132401e+00   4.2484751e-01   4.5519376e-02   4.5519376e-02   1.9725063e-01
   1.7166667e-01   1.3945194e-01  -4.0967438e-01  -7.8900252e-01  -1.4717932e+00   8.8004127e-01  -2.0028525e+00
   1.7333333e-01   1.4660854e-01  -1.0924650e+00  -8.6486815e-01  -1.7752557e+00   5.0071314e-01  -2.5339119e+00
   1.7500000e-01   1.5408304e-01   5.7657876e-01   8.0417564e-01  -7.1313689e-01   2.7311626e-01  -9.4073377e-01
   1.7666667e-01   1.6187398e-01   1.2593694e+00   1.1835038e+00   7.2831002e-01   1.9725063e-01   1.0317725e+00
   1.7833333e-01   1.6997897e-01   1.1835038e+00   1.4111007e+00   8.8004127e-01   9.5590690e-01   2.8525476e+00
   1.8000000e-01   1.7839467e-01   1.3352350e+00   4.5519376e-02   5.0071314e-01   4.2484751e-01   1.3352350e+00
   1.8166667e-01   1.8711677e-01  -1.8207750e-01   8.0417564e-01   5.7657876e-01   2.7311626e-01   6.5244439e-01
   1.8333333e-01   1.9613999e-01  -1.8207750e-01  -1.4717932e+00   5.7657876e-01  -1.3200619e+00  -8.6486815e-01
   1.8500000e-01   2.0545806e-01   9.5590690e-01  -7.8900252e-01  -3.0346251e-02  -1.0924650e+00  -1.3959275e+00
   1.8666667e-01   2.1506376e-01  -2.9132401e+00  -1.8207750e-01   7.2831002e-01  -4.0967438e-01  -1.0621188e-01
   1.8833333e-01   2.2494887e-01  -7.1313689e-01   1.0317725e+00   3.4898188e-01   4.2484751e-01   1.7904288e+00
   1.9000000e-01   2.3510421e-01  -1.3200619e+00   3.4898188e-01  -1.0621188e-01   8.0417564e-01   3.0801444e+00
   1.9166667e-01   2.4551965e-01   9.5590690e-01  -2.5794313e-01  -5.6140564e-01   4.2484751e-01   1.1076382e+00
   1.9333333e-01   2.5618412e-01   5.7657876e-01  -1.0924650e+00  -5.6140564e-01   4.2484751e-01  -1.7752557e+00
   1.9500000e-01   2.6708561e-01   2.7311626e-01  -4.8554001e-01  -3.3380876e-01  -4.8554001e-01  -2.8373744e+00
   1.9666667e-01   2.7821122e-01   9.5590690e-01   5.7657876e-01   2.7311626e-01  -1.2441963e+00  -3.6718963e+00
   1.9833333e-01   2.8949468e-01  -5.6140564e-01   2.1697569e+00   2.7311626e-01  -5.6140564e-01  -1.0621188e-01
   2.0000000e-01   3.0096862e-01   1.2593694e+00   2.4732194e+00   2.7311626e-01  -3.0346251e-02   3.1560101e+00
   2.0166667e-01   3.1262675e-01   1.0317725e+00   2.6249507e+00   1.2138500e-01  -1.0621188e-01   7.2831002e-01
   2.0333333e-01   3.2445297e-01  -2.2304494e+00  -1.3200619e+00   1.9725063e-01   2.7311626e-01   1.0317725e+00
   2.0500000e-01   3.3643041e-01  -4.8554001e-01  -3.3684338e+00  -5.6140564e-01   9.5590690e-01   1.1076382e+00
   2.0666667e-01   3.4854142e-01   5.0071314e-01   7.2831002e-01  -1.1683307e+00   8.8004127e-01  -7.8900252e-01
   2.0833333e-01   3.6076765e-01  -1.0165994e+00   4.2484751e-01  -6.3727127e-01   5.7657876e-01  -1.4717932e+00
   2.1000000e-01   3.7309011e-01   1.4111007e+00  -9.4073377e-01  -8.6486815e-01   1.2138500e-01  -1.5476588e+00
   2.1166667e-01   3.8548924e-01   2.0180257e+00   1.2138500e-01  -4.8554001e-01  -1.0924650e+00  -1.2441963e+00
   2.1333333e-01   3.9794481e-01   1.9725063e-01   3.4898188e-01   5.0071314e-01  -4.8554001e-01  -6.3727127e-01
   2.1500000e-01   4.1043617e-01  -2.5794313e-01  -1.8207750e-01   9.5590690e-01  -1.6235244e+00   8.8004127e-01
   2.1666667e-01   4.2294228e-01   5.0071314e-01   3.4898188e-01   1.1076382e+00   1.9725063e-01   2.4732194e+00
   2.1833333e-01   4.3544159e-01  -1.9269869e+00  -9.4073377e-01   6.5244439e-01   1.9725063e-01   1.7904288e+00
   2.2000000e-01   4.4791228e-01  -2.0028525e+00  -3.3380876e-01  -3.0346251e-02   9.5590690e-01   1.4869663e+00
   2.2166667e-01   4.6033236e-01   1.9725063e-01   3.4898188e-01  -7.8900252e-01   5.0071314e-01   8.0417564e-01
   2.2333333e-01   4.7267953e-01  -4.0967438e-01   4.5519376e-02  -9.4073377e-01  -1.8207750e-01  -4.8554001e-01
   2.2500000e-01   4.8493138e-01  -1.5476588e+00  -9.4073377e-01  -4.8554001e-01  -5.6140564e-01  -1.6235244e+00
   2.2666667e-01   4.9706547e-01   9.5590690e-01  -1.0924650e+00   1.5628319e+00  -1.0621188e-01  -8.6486815e-01
   2.2833333e-01   5.0905934e-01  -2.5794313e-01  -1.0165994e+00   1.9421600e+00   2.7311626e-01   1.1076382e+00
   2.3000000e-01   5.2089060e-01   1.9725063e-01  -4.0967438e-01   1.5628319e+00   4.2484751e-01  -1.8207750e-01
   2.3166667e-01   5.3253704e-01   3.4898188e-01  -1.8207750e-01  -7.8900252e-01   1.2138500e-01  -1.1683307e+00
   2.3333333e-01   5.4397654e-01   2.1697569e+00   5.0071314e-01  -8.6486815e-01  -1.0621188e-01   4.2484751e-01
   2.3500000e-01   5.5518741e-01   1.1076382e+00   8.8004127e-01  -2.5794313e-01  -3.0346251e-02   3.4898188e-01
   2.3666667e-01   5.6614819e-01  -8.6486815e-01   8.8004127e-01  -3.0346251e-02   2.7311626e-01   1.0317725e+00
   2.3833333e-01   5.7683780e-01   5.0071314e-01   1.2593694e+00  -6.3727127e-01   1.2138500e-01   3.4898188e-01
   2.4000000e-01   5.8723576e-01   1.3352350e+00  -4.8554001e-01  -6.3727127e-01  -1.0924650e+00  -2.2304494e+00
   2.4166667e-01   5.9732198e-01   9.5590690e-01  -1.8207750e-01   4.5519376e-02  -1.7752557e+00  -3.7477620e+00
   2.4333333e-01   6.0707704e-01  -1.1683307e+00   1.9421600e+00   6.5244439e-01  -2.5794313e-01  -1.4717932e+00
   2.4500000e-01   6.1648212e-01  -1.3959275e+00  -3.0346251e-02   6.5244439e-01   4.2484751e-01   7.2831002e-01
   2.4666667e-01   6.2551918e-01  -1.1683307e+00  -2.3063151e+00   9.5590690e-01   1.7145632e+00   2.5490851e+00
   2.4833333e-01   6.3417088e-01  -4.0967438e-01  -1.5476588e+00   2.7311626e-01   8.8004127e-01   1.3352350e+00
   2.5000000e-01   6.4242074e-01   1.9421600e+00  -2.1545838e+00  -3.3380876e-01   8.0417564e-01   8.0417564e-01
   2.5166667e-01   6.5025306e-01   3.4594726e+00   5.7657876e-01   3.4898188e-01  -4.0967438e-01  -1.0165994e+00
   2.5333333e-01   6.5765319e-01   5.0071314e-01   2.3214882e+00   2.7311626e-01  -9.4073377e-01  -1.6235244e+00
   2.5500000e-01   6.6460730e-01  -2.0787182e+00   2.8525476e+00   1.9725063e-01  -1.8207750e-01   4.5519376e-02
   2.5666667e-01   6.7110265e-01   4.5519376e-02   1.4869663e+00   2.7311626e-01   3.4898188e-01   8.0417564e-01
   2.5833333e-01   6.7712750e-01   4.5519376e-02  -3.0346251e-02  -5.6140564e-01   3.4898188e-01   1.6386975e+00
   2.6000000e-01   6.8267113e-01  -2.2304494e+00  -1.3200619e+00  -6.3727127e-01   5.0071314e-01   1.2593694e+00
   2.6166667e-01   6.8772405e-01  -1.4717932e+00  -1.6235244e+00  -4.8554001e-01   1.2138500e-01  -2.5794313e-01
   2.6333333e-01   6.9227774e-01  -1.0621188e-01  -1.2441963e+00  -2.5794313e-01  -5.6140564e-01  -7.8900252e-01
   2.6500000e-01   6.9632491e-01  -3.0346251e-02  -8.6486815e-01  -4.8554001e-01  -5.6140564e-01   1.9725063e-01
   2.6666667e-01   6.9985947e-01  -2.3063151e+00  -4.8554001e-01  -7.8900252e-01   1.9725063e-01  -3.3380876e-01
   2.6833333e-01   7.0287637e-01  -2.3821807e+00   1.2593694e+00   5.7657876e-01   1.2138500e-01  -8.6486815e-01
   2.7000000e-01   7.0532544e-01   5.0071314e-01   5.7657876e-01   7.2831002e-01  -1.8207750e-01  -3.3380876e-01
   2.7166667e-01   7.0725354e-01   2.1697569e+00   1.9725063e-01   5.0071314e-01  -6.3727127e-01  -7.1313689e-01
   2.7333333e-01   7.0865948e-01   1.3352350e+00   1.7145632e+00   6.5244439e-01  -4.0967438e-01  -3.0346251e-02
   2.7500000e-01   7.0954315e-01   1.2593694e+00   8.8004127e-01   1.0317725e+00   4.5519376e-02   1.3352350e+00
   2.7666667e-01   7.0990563e-01   1.2138500e-01   1.9725063e-01   7.2831002e-01  -5.6140564e-01   2.7311626e-01
   2.7833333e-01   7.0974925e-01   5.0071314e-01  -3.0649713e+00  -5.6140564e-01  -1.8207750e-01  -1.5476588e+00
   2.8000000e-01   7.0907733e-01  -3.3380876e-01   2.7766819e+00  -2.5794313e-01  -1.8207750e-01  -1.8207750e-01
   2.8166667e-01   7.0789436e-01   1.5628319e+00   9.5590690e-01   2.7311626e-01  -1.0621188e-01   1.9421600e+00
   2.8333333e-01   7.0620603e-01   9.5590690e-01  -2.5794313e-01  -6.3727127e-01   5.7657876e-01   1.7145632e+00
   2.8500000e-01   7.0401895e-01  -1.2441963e+00  -3.0346251e-02  -1.8511213e+00   5.0071314e-01   1.2138500e-01
   2.8666667e-01   7.0134093e-01  -2.3821807e+00   6.5244439e-01  -3.0346251e-02  -5.6140564e-01  -1.6235244e+00
   2.8833333e-01   6.9818073e-01   2.2456226e+00  -2.5794313e-01   8.0417564e-01  -3.0346251e-02  -1.0165994e+00
   2.9000000e-01   6.9454806e-01   1.6386975e+00  -7.1313689e-01   5.7657876e-01   1.9421600e+00   8.8004127e-01
   2.9166667e-01   6.9045365e-01   4.5519376e-02   4.2484751e-01   8.8004127e-01   1.6386975e+00   1.8662944e+00
   2.9333333e-01   6.8590911e-01  -1.0924650e+00   3.4898188e-01  -4.0967438e-01   7.2831002e-01  -1.0621188e-01
   2.9500000e-01   6.8092695e-01  -6.3727127e-01  -1.0165994e+00  -3.0346251e-02  -5.6140564e-01  -1.1683307e+00
   2.9666667e-01   6.7552044e-01   4.2484751e-01  -2.3821807e+00  -1.0621188e-01  -1.6993900e+00  -1.7752557e+00
   2.9833333e-01   6.6970373e-01   1.7904288e+00  -4.0967438e-01   9.5590690e-01  -9.4073377e-01  -6.3727127e-01
   3.0000000e-01   6.6349159e-01   1.1835038e+00   1.2138500e-01   9.5590690e-01  -4.0967438e-01   4.2484751e-01
   3.0166667e-01   6.5689951e-01  -3.0346251e-02   1.4869663e+00   1.1076382e+00  -1.0165994e+00   1.1835038e+00
   3.0333333e-01   6.4994358e-01  -1.7752557e+00  -1.6235244e+00  -3.3380876e-01  -5.6140564e-01   1.1076382e+00
   3.0500000e-01   6.4264056e-01  -3.0649713e+00  -2.0787182e+00  -1.4717932e+00   1.2138500e-01   3.4898188e-01
   3.0666667e-01   6.3500757e-01  -1.7752557e+00   1.2138500e-01  -5.6140564e-01   1.2593694e+00   4.2484751e-01
   3.0833333e-01   6.2706229e-01  -3.3380876e-01  -7.1313689e-01  -1.0165994e+00   1.0317725e+00  -2.5794313e-01
   3.1000000e-01   6.1882275e-01  -1.8511213e+00   8.0417564e-01  -1.0621188e-01   1.0317725e+00   7.2831002e-01
   3.1166667e-01   6.1030729e-01   2.0938913e+00   3.4898188e-01   8.8004127e-01   1.3352350e+00   2.7311626e-01
   3.1333333e-01   6.0153459e-01   6.9492914e+00   1.1076382e+00   1.1835038e+00   6.5244439e-01  -1.8207750e-01
   3.1500000e-01   5.9252358e-01   4.0663976e+00   1.9421600e+00   2.7311626e-01  -1.5476588e+00  -1.0924650e+00
   3.1666667e-01   5.8329316e-01  -5.3409401e+00  -4.0967438e-01   4.2484751e-01  -2.2304494e+00  -1.0924650e+00
   3.1833333e-01   5.7386256e-01  -3.8236276e+00  -7.8900252e-01   5.7657876e-01  -5.6140564e-01  -9.4073377e-01
   3.2000000e-01   5.6425090e-01   1.2593694e+00   6.5244439e-01   8.8004127e-01  -1.0621188e-01  -4.0967438e-01
   3.2166667e-01   5.5447729e-01   2.0180257e+00  -2.5794313e-01  -1.0165994e+00  -3.0346251e-02   1.2138500e-01
   3.2333333e-01   5.4456083e-01   1.2138500e-01   2.0180257e+00  -3.3380876e-01   1.9725063e-01   5.7657876e-01
   3.2500000e-01   5.3452044e-01  -4.0967438e-01   2.7311626e-01  -9.4073377e-01  -4.8554001e-01  -9.4073377e-01
   3.2666667e-01   5.2437488e-01   5.0071314e-01  -1.3200619e+00  -4.0967438e-01  -3.3380876e-01   1.2138500e-01
   3.2833333e-01   5.1414262e-01  -6.3727127e-01  -3.3380876e-01   5.7657876e-01   6.5244439e-01   1.7145632e+00
   3.3000000e-01   5.0384187e-01  -4.8554001e-01   1.1835038e+00  -3.3380876e-01   8.0417564e-01   1.3352350e+00
   3.3166667e-01   4.9349047e-01  -2.1545838e+00   6.5244439e-01  -6.3727127e-01   2.7311626e-01   1.1076382e+00
   3.3333333e-01   4.8310593e-01   2.6249507e+00   1.1835038e+00   4.5519376e-02  -3.0346251e-02   5.0071314e-01
   3.3500000e-01   4.7270521e-01   2.5490851e+00  -1.8207750e-01   1.2138500e-01  -4.8554001e-01  -1.0165994e+00
   3.3666667e-01   4.6230487e-01   1.0317725e+00  -7.1313689e-01   1.2138500e-01  -1.8207750e-01  -1.6235244e+00
   3.3833333e-01   4.5192099e-01  -8.6486815e-01  -1.6235244e+00  -4.0967438e-01  -1.8207750e-01  -1.0924650e+00
   3.4000000e-01   4.4156398e-01  -3.4442995e+00  -4.0967438e-01  -1.8207750e-01  -3.0346251e-02  -8.6486815e-01
   3.4166667e-01   4.3122522e-01  -1.3959275e+00  -7.1313689e-01   7.2831002e-01   5.0071314e-01   8.0417564e-01
   3.4333333e-01   4.2094948e-01   9.5590690e-01   3.4898188e-01   1.6386975e+00   3.4898188e-01   1.3352350e+00
   3.4500000e-01   4.1075052e-01  -2.0787182e+00   5.0071314e-01   5.7657876e-01   1.2138500e-01  -4.0967438e-01
   3.4666667e-01   4.0064130e-01  -2.0787182e+00   6.5244439e-01  -7.1313689e-01  -4.8554001e-01  -1.7752557e+00
   3.4833333e-01   3.9063402e-01  -4.8554001e-01  -3.5201651e+00  -4.8554001e-01  -6.3727127e-01  -4.0967438e-01
   3.5000000e-01   3.8074023e-01   2.3973538e+00   1.2593694e+00  -1.8207750e-01   5.0071314e-01   3.4898188e-01
   3.5166667e-01   3.7097059e-01   1.4869663e+00   1.9725063e-01  -1.0621188e-01   1.6386975e+00   2.0180257e+00
   3.5333333e-01   3.6133508e-01   1.5628319e+00  -8.6486815e-01  -4.8554001e-01   8.8004127e-01   2.3973538e+00
   3.5500000e-01   3.5184284e-01   5.0071314e-01  -9.4073377e-01  -9.4073377e-01   2.7311626e-01  -2.5794313e-01
   3.5666667e-01   3.4250224e-01  -2.2304494e+00  -6.3727127e-01  -5.6140564e-01  -7.8900252e-01  -1.2441963e+00
   3.5833333e-01   3.3332083e-01  -1.0621188e-01  -4.0967438e-01   4.2484751e-01  -4.8554001e-01  -2.6856432e+00
   3.6000000e-01   3.2430536e-01  -1.0165994e+00   1.1835038e+00   1.2138500e-01  -1.0621188e-01  -4.8554001e-01
   3.6166667e-01   3.1546182e-01  -4.0967438e-01   1.7904288e+00   4.5519376e-02  -3.3380876e-01   7.2831002e-01
   3.6333333e-01   3.0679535e-01   9.5590690e-01  -3.3380876e-01   4.5519376e-02  -1.8207750e-01  -7.8900252e-01
   3.6500000e-01   2.9831036e-01   2.3973538e+00  -1.0621188e-01  -1.8207750e-01   5.7657876e-01  -6.3727127e-01
   3.6666667e-01   2.9001045e-01   1.4111007e+00   5.7657876e-01  -1.8207750e-01   1.2138500e-01  -2.5794313e-01
   3.6833333e-01   2.8189850e-01  -5.6140564e-01   2.7311626e-01   1.2138500e-01  -1.0924650e+00  -1.0621188e-01
   3.7000000e-01   2.7397663e-01  -1.1683307e+00  -1.0621188e-01   5.0071314e-01  -7.1313689e-01   7.2831002e-01
   3.7166667e-01   2.6624624e-01  -3.3380876e-01   4.5519376e-02  -3.0346251e-02   3.4898188e-01   1.2138500e-01
   3.7333333e-01   2.5870805e-01  -2.5794313e-01  -3.3380876e-01   3.4898188e-01  -1.8207750e-01   2.7311626e-01
   3.7500000e-01   2.5136210e-01   1.9725063e-01  -1.0621188e-01   4.5519376e-02  -3.3380876e-01  -5.6140564e-01
   3.7666667e-01   2.4420779e-01  -4.8554001e-01   8.8004127e-01   1.5628319e+00   5.7657876e-01  -3.0346251e-02
   3.7833333e-01   2.3724389e-01  -1.9269869e+00  -9.4073377e-01   1.2138500e-01   6.5244439e-01  -1.8207750e-01
   3.8000000e-01   2.3046863e-01  -1.6235244e+00   5.7657876e-01  -1.0621188e-01   3.4898188e-01   1.1835038e+00
   3.8166667e-01   2.2387962e-01   8.0417564e-01   5.0071314e-01  -2.5794313e-01  -2.5794313e-01   3.4898188e-01
   3.8333333e-01   2.1747402e-01  -4.0967438e-01   2.7311626e-01  -1.8207750e-01   8.8004127e-01  -3.0346251e-02
   3.8500000e-01   2.1124846e-01  -1.5476588e+00  -4.0967438e-01  -1.8207750e-01   4.2484751e-01  -1.8207750e-01
   3.8666667e-01   2.0519914e-01  -1.3959275e+00   9.5590690e-01   1.9725063e-01  -1.0621188e-01  -3.0346251e-02
   3.8833333e-01   1.9932185e-01   2.0180257e+00   1.6386975e+00  -1.2441963e+00  -6.3727127e-01   5.0071314e-01
   3.9000000e-01   1.9361202e-01   1.2593694e+00  -2.9132401e+00  -1.4717932e+00  -7.1313689e-01   8.0417564e-01
   3.9166667e-01   1.8806472e-01   1.0317725e+00  -7.1313689e-01  -1.0165994e+00   2.7311626e-01   2.7311626e-01
   3.9333333e-01   1.8267475e-01   2.3214882e+00   2.7311626e-01   8.0417564e-01   5.0071314e-01   1.2138500e-01
   3.9500000e-01   1.7743664e-01   7.2831002e-01   5.0071314e-01   1.4869663e+00   1.2138500e-01   2.7311626e-01
   3.9666667e-01   1.7234470e-01   5.7657876e-01   9.5590690e-01   8.8004127e-01  -3.0346251e-02  -1.7752557e+00
   3.9833333e-01   1.6739307e-01  -1.0621188e-01  -4.8554001e-01  -3.0346251e-02  -2.5794313e-01  -1.7752557e+00
   4.0000000e-01   1.6257575e-01  -2.5794313e-01   3.4898188e-01   4.2484751e-01   1.2138500e-01   4.5519376e-02
   4.0166667e-01   1.5788665e-01   2.7311626e-01   4.2484751e-01   1.2138500e-01  -3.0346251e-02   1.6386975e+00
   4.0333333e-01   1.5331957e-01  -6.3727127e-01   1.9725063e-01   4.2484751e-01  -1.8207750e-01   1.2593694e+00
   4.0500000e-01   1.4886834e-01   5.0071314e-01   8.0417564e-01   8.8004127e-01   8.8004127e-01   1.9725063e-01
   4.0666667e-01   1.4452676e-01  -1.3200619e+00  -4.8554001e-01   5.0071314e-01   4.5519376e-02  -4.8554001e-01
   4.0833333e-01   1.4028866e-01  -2.3821807e+00   1.9725063e-01   4.5519376e-02   1.2138500e-01  -9.4073377e-01
   4.1000000e-01   1.3614799e-01   3.4898188e-01   9.5590690e-01  -6.3727127e-01   9.5590690e-01  -7.8900252e-01
   4.1166667e-01   1.3209052e-01   4.6733226e+00  -7.8900252e-01  -1.1683307e+00   4.2484751e-01  -8.6486815e-01
   4.1333333e-01   1.2809905e-01   1.4111007e+00  -1.6993900e+00  -1.2441963e+00  -1.8207750e-01   1.2138500e-01
   4.1500000e-01   1.2418920e-01  -3.5201651e+00   1.9725063e-01  -5.6140564e-01  -7.8900252e-01  -2.5794313e-01
   4.1666667e-01   1.2035555e-01  -1.1683307e+00   1.6386975e+00   5.7657876e-01  -7.8900252e-01   1.1835038e+00
   4.1833333e-01   1.1659292e-01   2.0938913e+00   1.0317725e+00   1.2593694e+00  -1.0621188e-01   1.3352350e+00
   4.2000000e-01   1.1289631e-01  -3.0346251e-02  -1.8511213e+00   8.8004127e-01   1.9725063e-01  -1.0165994e+00
   4.2166667e-01   1.0926100e-01  -4.0967438e-01  -7.1313689e-01   8.0417564e-01  -3.3380876e-01  -2.1545838e+00
   4.2333333e-01   1.0568250e-01  -9.4073377e-01  -1.1683307e+00   5.7657876e-01   9.5590690e-01   5.7657876e-01
   4.2500000e-01   1.0215664e-01  -2.2304494e+00  -1.0621188e-01   5.7657876e-01   8.0417564e-01   2.2456226e+00
   4.2666667e-01   9.8679510e-02   3.0801444e+00   2.5490851e+00   5.0071314e-01  -4.0967438e-01   2.0938913e+00
   4.2833333e-01   9.5247520e-02  -7.1313689e-01   6.5244439e-01  -3.0346251e-02  -7.1313689e-01  -1.5476588e+00
   4.3000000e-01   9.1857408e-02  -1.1683307e+00  -4.0967438e-01  -1.0621188e-01  -3.3380876e-01  -1.8511213e+00
   4.3166667e-01   8.8506234e-02  -9.4073377e-01   1.2138500e-01  -2.5794313e-01   1.2138500e-01  -8.6486815e-01
   4.3333333e-01   8.5191393e-02   4.2484751e-01   1.7145632e+00   1.9725063e-01  -5.6140564e-01  -1.0621188e-01
   4.3500000e-01   8.1910637e-02   1.0317725e+00   2.7311626e-01  -6.3727127e-01  -2.5339119e+00  -8.6486815e-01
   4.3666667e-01   7.8662040e-02   3.4898188e-01  -3.3380876e-01  -3.0346251e-02   8.0417564e-01   1.9725063e-01
   4.3833333e-01   7.5444046e-02  -7.8900252e-01  -2.6856432e+00  -7.1313689e-01   1.3352350e+00   1.4869663e+00
   4.4000000e-01   7.2255425e-02   4.2484751e-01  -1.9269869e+00   1.2138500e-01   5.7657876e-01   8.0417564e-01
   4.4166667e-01   6.9095300e-02   4.2484751e-01  -1.8207750e-01   1.2138500e-01   1.2138500e-01   1.2138500e-01
   4.4333333e-01   6.5963131e-02  -3.3380876e-01   8.0417564e-01  -4.0967438e-01  -5.6140564e-01  -1.5476588e+00
   4.4500000e-01   6.2858703e-02  -4.0967438e-01   9.5590690e-01   6.5244439e-01  -4.8554001e-01   2.7311626e-01
   4.4666667e-01   5.9782125e-02   2.2456226e+00   1.4111007e+00   1.1835038e+00   3.4898188e-01   3.4898188e-01
   4.4833333e-01   5.6733826e-02   1.1076382e+00   1.1835038e+00   6.5244439e-01   9.5590690e-01   1.4869663e+00
   4.5000000e-01   5.3714528e-02  -1.4717932e+00  -4.1270901e+00  -4.0967438e-01   8.8004127e-01   1.1076382e+00
   4.5166667e-01   5.0725243e-02   1.0317725e+00   1.2593694e+00  -4.8554001e-01   1.4111007e+00   1.0317725e+00
   4.5333333e-01   4.7767258e-02  -6.3727127e-01   2.1697569e+00  -1.8207750e-01  -4.0967438e-01  -1.0924650e+00
   4.5500000e-01   4.4842117e-02  -1.0924650e+00   1.1835038e+00   1.0317725e+00  -4.8554001e-01  -1.8207750e-01
   4.5666667e-01   4.1951604e-02  -9.4073377e-01   5.0071314e-01   8.0417564e-01  -7.8900252e-01  -4.0967438e-01
   4.5833333e-01   3.9097721e-02   1.1076382e+00   5.7657876e-01   7.2831002e-01  -3.3380876e-01  -9.4073377e-01
   4.6000000e-01   3.6282686e-02  -6.3727127e-01   1.2138500e-01   1.0317725e+00   2.0180257e+00   1.2138500e-01
   4.6166667e-01   3.3508888e-02   6.5244439e-01  -3.0346251e-02   1.2138500e-01   1.0317725e+00   5.0071314e-01
   4.6333333e-01   3.0778888e-02   3.4898188e-01   1.9725063e-01  -3.3380876e-01  -1.9269869e+00  -1.0924650e+00
   4.6500000e-01   2.8095383e-02  -1.0621188e-01   4.2484751e-01  -7.8900252e-01  -2.7615088e+00  -1.5476588e+00
   4.6666667e-01   2.5461197e-02   5.0071314e-01  -1.3959275e+00  -3.3380876e-01  -7.1313689e-01  -1.6235244e+00
   4.6833333e-01   2.2879247e-02   2.0180257e+00  -5.6140564e-01  -5.6140564e-01  -3.0346251e-02  -1.3200619e+00
   4.7000000e-01   2.0352531e-02  -3.0346251e-02  -2.3821807e+00  -7.8900252e-01   1.9725063e-01   1.9725063e-01
   4.7166667e-01   1.7884100e-02  -1.0165994e+00  -1.7752557e+00  -2.5794313e-01  -1.0165994e+00   1.7145632e+00
   4.7333333e-01   1.5477036e-02  -1.6235244e+00   1.2138500e-01  -4.0967438e-01  -1.0621188e-01   2.7766819e+00
   4.7500000e-01   1.3134433e-02  -4.8554001e-01   1.9725063e-01   1.2138500e-01  -2.5794313e-01   1.2593694e+00
   4.7666667e-01   1.0859374e-02   1.1835038e+00   4.2484751e-01   8.8004127e-01   4.2484751e-01  -5.6140564e-01
   4.7833333e-01   8.6549060e-03  -1.0165994e+00   1.1835038e+00   8.0417564e-01   1.0317725e+00   4.5519376e-02
   4.8000000e-01   6.5240253e-03   4.2484751e-01   2.3214882e+00   1.2138500e-01   1.0317725e+00   7.2831002e-01
   4.8166667e-01   4.4696522e-03  -6.3727127e-01   1.7904288e+00   4.5519376e-02   1.0317725e+00  -2.5794313e-01
   4.8333333e-01   2.4842782e-03  -2.5794313e-01  -2.8373744e+00  -3.0346251e-02   5.7657876e-01  -3.3380876e-01
   4.8500000e-01   5.6766153e-04   1.2593694e+00   1.3352350e+00  -5.6140564e-01   2.7311626e-01   1.0317725e+00
   4.8666667e-01  -1.2635678e-03   1.4869663e+00  -1.7752557e+00  -6.3727127e-01  -1.0924650e+00  -8.6486815e-01
   4.8833333e-01  -3.0068939e-03   1.4869663e+00  -5.6140564e-01  -3.3380876e-01   1.9725063e-01  -1.8511213e+00
   4.9000000e-01  -4.6599711e-03  -1.1683307e+00   8.8004127e-01   5.7657876e-01   8.8004127e-01   4.5519376e-02
   4.9166667e-01  -6.2206392e-03  -1.8511213e+00   2.7311626e-01   3.4898188e-01   1.4869663e+00   5.7657876e-01
   4.9333333e-01  -7.6869381e-03  -2.3063151e+00   8.8004127e-01   3.4898188e-01   1.9725063e-01  -8.6486815e-01
   4.9500000e-01  -9.0571174e-03  -3.6718963e+00  -1.8207750e-01   3.4898188e-01  -1.4717932e+00  -1.1683307e+00
   4.9666667e-01  -1.0329652e-02   5.7657876e-01  -7.8900252e-01   1.1076382e+00  -4.8554001e-01   3.4898188e-01
   4.9833333e-01  -1.1503246e-02   1.0317725e+00  -7.8900252e-01   3.4898188e-01  -6.3727127e-01  -4.0967438e-01
   5.0000000e-01  -1.2576848e-02   2.0938913e+00  -4.0967438e-01   2.7311626e-01  -1.0621188e-01   1.4869663e+00
   5.0166667e-01  -1.3549653e-02   1.4869663e+00   1.7145632e+00  -2.5794313e-01   5.7657876e-01   7.2831002e-01
   5.0333333e-01  -1.4421110e-02  -4.0967438e-01   4.5519376e-02  -7.1313689e-01   3.4898188e-01   5.7657876e-01
   5.0500000e-01  -1.5190927e-02   2.7766819e+00  -4.0967438e-01   1.2138500e-01  -1.0621188e-01   1.1076382e+00
   5.0666667e-01  -1.5859070e-02   1.9725063e-01  -1.0924650e+00  -1.8207750e-01  -1.0165994e+00  -7.1313689e-01
   5.0833333e-01  -1.6425773e-02  -8.6486815e-01   7.2831002e-01   2.7311626e-01  -4.0967438e-01  -8.6486815e-01
   5.1000000e-01  -1.6891527e-02  -1.3200619e+00   6.5244439e-01  -4.8554001e-01  -3.0346251e-02   1.2138500e-01
   5.1166667e-01  -1.7257088e-02   3.4898188e-01   1.9725063e-01  -2.5794313e-01   1.9725063e-01   3.4898188e-01
   5.1333333e-01  -1.7523471e-02   6.5244439e-01   1.1076382e+00  -1.8207750e-01   6.5244439e-01  -7.1313689e-01
   5.1500000e-01  -1.7691943e-02  -1.9269869e+00  -4.8554001e-01  -1.8207750e-01   3.4898188e-01  -7.8900252e-01
   5.1666667e-01  -1.7764025e-02  -4.8554001e-01  -1.1683307e+00   4.5519376e-02   1.9725063e-01  -3.0346251e-02
   5.1833333e-01  -1.7741478e-02   8.8004127e-01   1.9421600e+00   9.5590690e-01   1.2138500e-01   1.2138500e-01
   5.2000000e-01  -1.7626301e-02  -1.0621188e-01   1.5628319e+00  -1.0621188e-01  -1.0621188e-01  -4.8554001e-01
   5.2166667e-01  -1.7420721e-02  -2.2304494e+00   2.7311626e-01   4.5519376e-02   4.2484751e-01   1.2138500e-01
   5.2333333e-01  -1.7127181e-02   2.9284132e+00  -9.4073377e-01  -2.5794313e-01  -3.0346251e-02   1.2138500e-01
   5.2500000e-01  -1.6748334e-02  -1.8207750e-01  -1.0165994e+00   5.0071314e-01  -1.0621188e-01  -8.6486815e-01
   5.2666667e-01  -1.6287027e-02  -3.5201651e+00  -1.8511213e+00   1.2138500e-01   1.2138500e-01   2.7311626e-01
   5.2833333e-01  -1.5746289e-02   6.5244439e-01   5.7657876e-01   1.2138500e-01   5.0071314e-01   2.2456226e+00
   5.3000000e-01  -1.5129322e-02   1.2593694e+00  -2.0787182e+00  -4.0967438e-01   2.7311626e-01   1.4869663e+00
   5.3166667e-01  -1.4439484e-02  -7.8900252e-01  -1.2441963e+00   2.7311626e-01  -5.6140564e-01  -1.0621188e-01
   5.3333333e-01  -1.3680272e-02   6.5244439e-01   8.0417564e-01   5.0071314e-01  -4.0967438e-01   5.0071314e-01
   5.3500000e-01  -1.2855314e-02   1.2593694e+00   7.2831002e-01  -4.8554001e-01  -1.0165994e+00  -9.4073377e-01
   5.3666667e-01  -1.1968347e-02   1.1835038e+00   1.0317725e+00   1.9725063e-01  -8.6486815e-01  -1.4717932e+00
   5.3833333e-01  -1.1023204e-02   2.7311626e-01  -1.0165994e+00  -1.0621188e-01   3.4898188e-01  -4.8554001e-01
   5.4000000e-01  -1.0023799e-02   5.7657876e-01   5.0071314e-01  -2.5794313e-01   8.0417564e-01  -3.0346251e-02
   5.4166667e-01  -8.9741078e-03  -1.9269869e+00   9.5590690e-01  -1.8207750e-01  -4.8554001e-01   1.9725063e-01
   5.4333333e-01  -7.8781534e-03   1.4869663e+00  -3.0346251e-02   5.7657876e-01  -1.8207750e-01   1.1076382e+00
   5.4500000e-01  -6.7399896e-03   1.6386975e+00  -7.8900252e-01  -6.3727127e-01  -7.1313689e-01  -8.6486815e-01
   5.4666667e-01  -5.5636845e-03   1.2138500e-01  -2.5794313e-01   3.4898188e-01   4.5519376e-02   1.2138500e-01
   5.4833333e-01  -4.3533032e-03   1.2138500e-01  -4.0967438e-01   5.7657876e-01   8.0417564e-01   1.0317725e+00
   5.5000000e-01  -3.1128931e-03  -2.5794313e-01  -3.0346251e-02   4.5519376e-02   5.0071314e-01  -4.8554001e-01
   5.5166667e-01  -1.8464668e-03  -1.8511213e+00   8.0417564e-01  -3.0346251e-02   1.9725063e-01  -1.0165994e+00
   5.5333333e-01  -5.5798755e-04  -8.6486815e-01   1.2593694e+00  -5.6140564e-01  -3.3380876e-01  -4.0967438e-01
   5.5500000e-01   7.2171317e-04  -1.3200619e+00  -5.4168058e+00  -1.0621188e-01  -1.8207750e-01   8.8004127e-01
   5.5666667e-01   1.9939188e-03   6.5244439e-01   1.8662944e+00  -1.8207750e-01   1.9725063e-01   9.5590690e-01
   5.5833333e-01   3.2748360e-03   3.4898188e-01   1.7904288e+00  -6.3727127e-01  -4.0967438e-01  -4.0967438e-01
   5.6000000e-01   4.5610733e-03   1.9725063e-01   2.7311626e-01  -1.8207750e-01  -2.5794313e-01  -4.8554001e-01
   5.6166667e-01   5.8493813e-03  -1.0924650e+00   3.4898188e-01   8.0417564e-01  -3.0346251e-02  -2.5794313e-01
   5.6333333e-01   7.1366647e-03  -2.6097776e+00  -1.1683307e+00   1.9725063e-01   4.5519376e-02  -1.6235244e+00
   5.6500000e-01   8.4199914e-03  -3.0346251e-02   1.2138500e-01   1.1076382e+00   1.2138500e-01   7.2831002e-01
   5.6666667e-01   9.6966042e-03   2.9284132e+00   4.5519376e-02  -4.8554001e-01   1.2138500e-01   1.3352350e+00
   5.6833333e-01   1.0963928e-02  -3.3380876e-01  -5.6140564e-01  -1.0924650e+00   4.5519376e-02  -3.0346251e-02
   5.7000000e-01   1.2219577e-02   1.7904288e+00  -6.3727127e-01   4.5519376e-02   1.9725063e-01   6.5244439e-01
   5.7166667e-01   1.3461363e-02   1.1076382e+00  -1.9269869e+00  -1.8207750e-01  -8.6486815e-01  -8.6486815e-01
   5.7333333e-01   1.4687298e-02   1.0317725e+00  -1.0621188e-01  -3.0346251e-02  -4.0967438e-01  -8.6486815e-01
   5.7500000e-01   1.5895602e-02  -2.0028525e+00   2.0180257e+00   5.7657876e-01   6.5244439e-01   8.8004127e-01
   5.7666667e-01   1.7084704e-02  -2.1545838e+00  -1.0621188e-01  -1.0621188e-01   1.2138500e-01   8.8004127e-01
   5.7833333e-01   1.8253243e-02  -4.0967438e-01   4.5519376e-02   1.0317725e+00   3.4898188e-01   7.2831002e-01
   5.8000000e-01   1.9400073e-02   2.7766819e+00   1.0317725e+00   4.5519376e-02  -7.1313689e-01  -5.6140564e-01
   5.8166667e-01   2.0524256e-02   5.7657876e-01   1.7904288e+00   5.7657876e-01  -4.8554001e-01  -4.0967438e-01
   5.8333333e-01   2.1625071e-02  -2.5794313e-01   1.1835038e+00   5.0071314e-01  -1.8207750e-01   1.2138500e-01
   5.8500000e-01   2.2702001e-02   1.3352350e+00   1.9725063e-01   6.5244439e-01  -3.0346251e-02  -1.0621188e-01
   5.8666667e-01   2.3754737e-02   4.2484751e-01  -1.3200619e+00  -1.6235244e+00   1.2138500e-01  -9.4073377e-01
   5.8833333e-01   2.4783173e-02  -2.5794313e-01  -4.8554001e-01   5.7657876e-01   3.4898188e-01   1.0317725e+00
   5.9000000e-01   2.5787395e-02  -3.0346251e-02  -3.0346251e-02  -2.5794313e-01   1.9725063e-01  -3.0346251e-02
   5.9166667e-01   2.6767684e-02   1.2593694e+00  -1.0621188e-01   1.2138500e-01  -3.3380876e-01   1.9725063e-01
   5.9333333e-01   2.7724502e-02  -7.8900252e-01  -4.1270901e+00  -2.5794313e-01   4.2484751e-01   1.2593694e+00
   5.9500000e-01   2.8658488e-02  -3.0346251e-02   3.1560101e+00   5.0071314e-01   4.2484751e-01   1.1835038e+00
   5.9666667e-01   2.9570446e-02  -1.3200619e+00   3.6870695e+00  -3.3380876e-01   1.2138500e-01  -4.8554001e-01
   5.9833333e-01   3.0461341e-02  -1.7752557e+00  -2.5794313e-01  -1.0621188e-01   1.9725063e-01   8.0417564e-01
   6.0000000e-01   3.0461341e-02   1.7904288e+00   1.9725063e-01   2.7311626e-01   1.2138500e-01  -4.0967438e-01
   6.0166667e-01   3.0461341e-02   8.0417564e-01  -1.0924650e+00  -2.5794313e-01  -2.5794313e-01  -7.8900252e-01
   6.0333333e-01   3.0461341e-02  -1.2441963e+00  -4.0967438e-01  -3.3380876e-01  -2.5794313e-01  -1.0924650e+00
   6.0500000e-01   3.0461341e-02  -6.3727127e-01   1.6386975e+00   5.0071314e-01   1.9725063e-01   5.7657876e-01
   6.0666667e-01   3.0461341e-02  -1.0621188e-01  -7.8900252e-01  -1.0621188e-01  -1.0621188e-01   1.9725063e-01
   6.0833333e-01   3.0461341e-02  -1.0165994e+00  -3.0346251e-02  -1.8207750e-01  -1.8207750e-01  -4.0967438e-01
   6.1000000e-01   3.0461341e-02  -3.3380876e-01   3.4898188e-01   4.5519376e-02  -5.6140564e-01  -2.5794313e-01
   6.1166667e-01   3.0461341e-02  -1.0924650e+00  -4.0967438e-01   4.5519376e-02  -1.0924650e+00  -1.6993900e+00
   6.1333333e-01   3.0461341e-02   1.1076382e+00  -5.6140564e-01   1.2138500e-01  -3.3380876e-01  -1.0621188e-01
   6.1500000e-01   3.0461341e-02  -1.1683307e+00  -4.8554001e-01   4.2484751e-01  -1.0621188e-01   6.5244439e-01
   6.1666667e-01   3.0461341e-02   2.0180257e+00   1.2138500e-01   5.7657876e-01   3.4898188e-01  -9.4073377e-01
   6.1833333e-01   3.0461341e-02   1.8662944e+00   1.6386975e+00   4.2484751e-01   2.7311626e-01  -1.6235244e+00
   6.2000000e-01   3.0461341e-02  -1.8207750e-01   6.5244439e-01   1.9725063e-01   9.5590690e-01   1.1835038e+00
   6.2166667e-01   3.1332286e-02  -1.1683307e+00  -7.1313689e-01  -1.0165994e+00   7.2831002e-01   2.7766819e+00
   6.2333333e-01   3.2184531e-02  -9.4073377e-01  -6.3727127e-01  -2.5794313e-01   4.5519376e-02  -1.0621188e-01
   6.2500000e-01   3.3019453e-02  -2.5339119e+00  -1.0924650e+00  -7.1313689e-01  -1.8207750e-01  -1.2441963e+00
   6.2666667e-01   3.3838547e-02   4.5519376e-02   4.2484751e-01  -3.0346251e-02   1.9725063e-01  -4.8554001e-01
   6.2833333e-01   3.4643410e-02   9.5590690e-01  -1.3200619e+00  -3.3380876e-01   4.5519376e-02  -7.1313689e-01
   6.3000000e-01   3.5435735e-02  -7.1313689e-01   1.3352350e+00   8.0417564e-01  -3.0346251e-02   3.4898188e-01
   6.3166667e-01   3.6217293e-02  -1.8207750e-01  -3.7477620e+00  -4.8554001e-01  -4.8554001e-01  -6.3727127e-01
   6.3333333e-01   3.6989923e-02   1.9725063e-01  -2.5339119e+00   4.5519376e-02   4.5519376e-02   1.2138500e-01
   6.3500000e-01   3.7755521e-02   3.8388007e+00  -1.2441963e+00   5.0071314e-01  -1.0621188e-01   6.5244439e-01
   6.3666667e-01   3.8516028e-02   3.1560101e+00   3.6870695e+00   3.4898188e-01  -1.8207750e-01   7.2831002e-01
   6.3833333e-01   3.9273414e-02   8.8004127e-01   2.1697569e+00   4.2484751e-01  -1.0621188e-01  -1.8207750e-01
   6.4000000e-01   4.0029670e-02  -1.0621188e-01   5.7657876e-01  -1.8207750e-01   2.7311626e-01   6.5244439e-01
   6.4166667e-01   4.0786792e-02   8.0417564e-01   1.0317725e+00  -3.0346251e-02   1.9725063e-01   3.4898188e-01
   6.4333333e-01   4.1546775e-02  -1.4717932e+00  -4.8554001e-01  -4.8554001e-01  -4.8554001e-01  -1.0621188e-01
   6.4500000e-01   4.2311593e-02  -3.3380876e-01  -4.0967438e-01   2.7311626e-01  -1.0621188e-01  -5.6140564e-01
   6.4666667e-01   4.3083205e-02   5.0071314e-01   6.5244439e-01   2.7311626e-01  -3.0346251e-02  -4.0967438e-01
   6.4833333e-01   4.3817992e-02  -1.6235244e+00   5.7657876e-01   1.2138500e-01   1.9725063e-01   3.4898188e-01
   6.5000000e-01   4.4542282e-02  -1.6993900e+00   2.7311626e-01  -3.3380876e-01   1.2138500e-01   3.4898188e-01
   6.5166667e-01   4.5275880e-02  -4.0512245e+00  -1.4717932e+00  -6.3727127e-01  -1.0621188e-01   4.2484751e-01
   6.5333333e-01   4.6020850e-02   1.1835038e+00  -2.5794313e-01   6.5244439e-01   4.2484751e-01   2.7311626e-01
   6.5500000e-01   4.6779221e-02   2.1697569e+00   1.5628319e+00   8.0417564e-01   6.5244439e-01   5.7657876e-01
   6.5666667e-01   4.7552969e-02  -7.8900252e-01   1.7145632e+00  -3.0346251e-02   1.2138500e-01  -1.0621188e-01
   6.5833333e-01   4.8344019e-02  -1.3200619e+00   6.5244439e-01   5.0071314e-01   2.7311626e-01   1.2138500e-01
   6.6000000e-01   4.9154234e-02   2.7008163e+00  -4.0967438e-01   4.5519376e-02  -1.0621188e-01  -8.6486815e-01
   6.6166667e-01   4.9985394e-02   1.2593694e+00  -1.3200619e+00  -9.4073377e-01  -1.0621188e-01  -1.5476588e+00
   6.6333333e-01   5.0839207e-02   1.9725063e-01  -9.4073377e-01  -1.0621188e-01   4.5519376e-02  -1.3200619e+00
   6.6500000e-01   5.1717301e-02   5.0071314e-01  -2.5794313e-01   1.9725063e-01   3.4898188e-01   8.8004127e-01
   6.6666667e-01   5.2621197e-02  -2.5794313e-01  -9.4073377e-01  -1.8207750e-01  -4.8554001e-01   1.4869663e+00
   6.6833333e-01   5.3552336e-02  -3.3380876e-01  -4.0967438e-01   1.2138500e-01  -3.0346251e-02   8.8004127e-01
   6.7000000e-01   5.4512034e-02  -2.5794313e-01  -6.3727127e-01  -1.8207750e-01   4.5519376e-02   4.2484751e-01
   6.7166667e-01   5.5501521e-02  -3.0346251e-02  -1.4717932e+00  -4.0967438e-01   4.5519376e-02  -4.8554001e-01
   6.7333333e-01   5.6521893e-02  -3.6718963e+00  -2.5794313e-01   2.7311626e-01  -2.5794313e-01  -6.3727127e-01
   6.7500000e-01   5.7574146e-02  -3.3684338e+00  -3.3380876e-01  -3.0346251e-02   1.2138500e-01  -7.8900252e-01
   6.7666667e-01   5.8659142e-02   1.7145632e+00  -3.8236276e+00   3.4898188e-01   2.7311626e-01   7.2831002e-01
   6.7833333e-01   5.9777628e-02   1.4869663e+00   2.4732194e+00  -4.0967438e-01  -1.0621188e-01  -1.0621188e-01
   6.8000000e-01   6.0930225e-02   1.1076382e+00   2.1697569e+00  -3.0346251e-02  -1.2441963e+00   2.7311626e-01
   6.8166667e-01   6.2117412e-02   1.6386975e+00   1.2593694e+00  -3.0346251e-02  -4.8554001e-01  -4.8554001e-01
   6.8333333e-01   6.3339561e-02  -9.4073377e-01   2.0938913e+00   1.2138500e-01  -1.0621188e-01   4.5519376e-02
   6.8500000e-01   6.4596891e-02   1.1835038e+00   1.1835038e+00  -3.0346251e-02   3.4898188e-01  -1.0165994e+00
   6.8666667e-01   6.5889502e-02   5.0071314e-01  -4.8554001e-01  -1.0621188e-01   6.5244439e-01  -1.0621188e-01
   6.8833333e-01   6.7217361e-02  -1.0165994e+00  -1.0165994e+00  -4.0967438e-01   1.0317725e+00  -6.3727127e-01
   6.9000000e-01   6.8580294e-02  -2.3821807e+00  -1.8207750e-01   8.8004127e-01   5.0071314e-01   1.2138500e-01
   6.9166667e-01   6.9978002e-02   6.5244439e-01  -3.0346251e-02  -3.0346251e-02  -1.0621188e-01  -7.1313689e-01
   6.9333333e-01   7.1410063e-02   2.0180257e+00   8.0417564e-01  -3.0346251e-02  -8.6486815e-01  -2.5794313e-01
   6.9500000e-01   7.2875907e-02   1.3352350e+00   5.7657876e-01   5.0071314e-01  -7.8900252e-01  -2.5794313e-01
   6.9666667e-01   7.4374851e-02  -3.3380876e-01   4.5519376e-02   1.2138500e-01  -5.6140564e-01  -1.0621188e-01
   6.9833333e-01   7.5906082e-02  -8.6486815e-01  -1.3959275e+00   4.5519376e-02   6.5244439e-01   1.5628319e+00
   7.0000000e-01   7.7468662e-02   2.1697569e+00  -1.0621188e-01   2.7311626e-01   4.2484751e-01   2.7311626e-01
   7.0166667e-01   7.9061533e-02   4.2484751e-01  -3.3380876e-01  -1.0621188e-01  -1.8207750e-01  -1.0621188e-01
   7.0333333e-01   8.0683523e-02  -1.9269869e+00   1.7145632e+00  -3.0346251e-02   1.2138500e-01  -3.0346251e-02
   7.0500000e-01   8.2333337e-02  -8.6486815e-01   1.3352350e+00  -4.0967438e-01   3.4898188e-01   1.9725063e-01
   7.0666667e-01   8.4009576e-02   3.4898188e-01   4.2484751e-01   4.2484751e-01   2.7311626e-01  -6.3727127e-01
   7.0833333e-01   8.5710728e-02  -7.1313689e-01   1.3352350e+00   5.7657876e-01   2.7311626e-01  -7.1313689e-01
   7.1000000e-01   8.7435181e-02  -2.1545838e+00   9.5590690e-01   1.9725063e-01  -5.6140564e-01   1.9725063e-01
   7.1166667e-01   8.9181225e-02  -3.2167026e+00  -5.1892089e+00  -1.0621188e-01   1.2138500e-01   8.0417564e-01
   7.1333333e-01   9.0947046e-02   7.2831002e-01   1.0317725e+00  -4.0967438e-01   3.4898188e-01   4.5519376e-02
   7.1500000e-01   9.2730753e-02   3.9905320e+00   1.3352350e+00   1.9725063e-01  -1.8207750e-01  -1.0924650e+00
   7.1666667e-01   9.4530358e-02   1.1835038e+00   8.0417564e-01  -1.0621188e-01   8.8004127e-01   1.0317725e+00
   7.1833333e-01   9.6343791e-02  -1.8511213e+00  -6.3727127e-01  -4.8554001e-01   1.1076382e+00   1.6386975e+00
   7.2000000e-01   9.8117755e-02  -1.4717932e+00  -1.0621188e-01  -5.6140564e-01   1.0317725e+00   1.0317725e+00
   7.2166667e-01   9.9889600e-02   1.9725063e-01   4.5519376e-02   1.9725063e-01  -2.5794313e-01   7.2831002e-01
   7.2333333e-01   1.0166560e-01   1.2138500e-01  -3.0346251e-02   1.2138500e-01  -7.1313689e-01  -1.3200619e+00
   7.2500000e-01   1.0344374e-01   5.0071314e-01   3.4898188e-01  -3.0346251e-02  -3.3380876e-01  -1.7752557e+00
   7.2666667e-01   1.0522195e-01  -7.1313689e-01   4.5519376e-02   2.7311626e-01  -3.0346251e-02  -1.8207750e-01
   7.2833333e-01   1.0699819e-01  -4.8554001e-01  -8.6486815e-01   1.9725063e-01   1.2138500e-01  -4.8554001e-01
   7.3000000e-01   1.0877037e-01  -1.0621188e-01  -1.6235244e+00  -1.0621188e-01  -4.8554001e-01  -1.3200619e+00
   7.3166667e-01   1.1053641e-01  -1.8511213e+00  -1.3200619e+00  -1.8207750e-01  -4.0967438e-01  -1.7752557e+00
   7.3333333e-01   1.1229423e-01   1.2138500e-01  -1.8207750e-01  -1.0621188e-01   1.9725063e-01   8.8004127e-01
   7.3500000e-01   1.1404174e-01   8.8004127e-01   5.0071314e-01   1.9725063e-01   1.9725063e-01   1.4869663e+00
   7.3666667e-01   1.1577686e-01   2.3973538e+00   1.2138500e-01  -1.0621188e-01  -2.5794313e-01   3.4898188e-01
   7.3833333e-01   1.1749752e-01   1.0317725e+00   9.5590690e-01  -1.8207750e-01  -4.8554001e-01  -2.5794313e-01
   7.4000000e-01   1.1920165e-01   4.5519376e-02   7.2831002e-01   1.9725063e-01  -2.5794313e-01  -9.4073377e-01
   7.4166667e-01   1.2088720e-01  -1.0924650e+00   8.0417564e-01  -3.3380876e-01   6.5244439e-01  -4.0967438e-01
   7.4333333e-01   1.2255212e-01   3.4898188e-01  -4.0967438e-01   3.4898188e-01   9.5590690e-01   1.9421600e+00
   7.4500000e-01   1.2419440e-01   3.6112038e+00  -7.8900252e-01   1.1076382e+00   7.2831002e-01   1.4111007e+00
   7.4666667e-01   1.2581203e-01   4.5519376e-02  -1.0165994e+00  -1.8207750e-01  -4.8554001e-01  -1.8511213e+00
   7.4833333e-01   1.2740302e-01  -4.0967438e-01  -9.4073377e-01   4.5519376e-02  -3.0346251e-02  -7.1313689e-01
   7.5000000e-01   1.2896540e-01  -4.8554001e-01  -1.1683307e+00  -1.8207750e-01  -1.8207750e-01   1.9725063e-01
   7.5166667e-01   1.3049724e-01  -9.4073377e-01   1.2138500e-01   3.4898188e-01  -1.8207750e-01   1.4111007e+00
   7.5333333e-01   1.3199660e-01  -1.0924650e+00   9.5590690e-01   4.5519376e-02  -3.3380876e-01   7.2831002e-01
   7.5500000e-01   1.3346161e-01   1.1076382e+00   3.4898188e-01   1.9725063e-01  -1.0621188e-01   5.7657876e-01
   7.5666667e-01   1.3489039e-01   8.0417564e-01   3.4898188e-01   5.0071314e-01   1.9725063e-01   1.2138500e-01
   7.5833333e-01   1.3628109e-01  -1.5476588e+00   2.1697569e+00  -1.0621188e-01  -1.0621188e-01  -7.8900252e-01
   7.6000000e-01   1.3763190e-01  -1.9269869e+00   8.8004127e-01  -1.8207750e-01  -3.0346251e-02  -1.3959275e+00
   7.6166667e-01   1.3894103e-01   1.2138500e-01   9.5590690e-01   2.7311626e-01  -2.5794313e-01  -3.0346251e-02
   7.6333333e-01   1.4020671e-01  -7.1313689e-01  -1.0621188e-01   1.9725063e-01  -7.8900252e-01  -2.5794313e-01
   7.6500000e-01   1.4142722e-01   7.2831002e-01  -8.6486815e-01  -3.3380876e-01  -3.3380876e-01  -1.3200619e+00
   7.6666667e-01   1.4260085e-01  -4.0967438e-01  -1.8207750e-01  -4.8554001e-01   2.7311626e-01  -1.1683307e+00
   7.6833333e-01   1.4372592e-01   7.2831002e-01   4.2484751e-01  -1.0621188e-01   6.5244439e-01   8.0417564e-01
   7.7000000e-01   1.4480080e-01  -1.3200619e+00  -5.6140564e-01  -3.3380876e-01  -2.5794313e-01   8.0417564e-01
   7.7166667e-01   1.4582388e-01  -4.8554001e-01  -6.3727127e-01  -2.5794313e-01   1.9725063e-01   1.1076382e+00
   7.7333333e-01   1.4679358e-01   2.5490851e+00  -1.2441963e+00   2.7311626e-01   1.2138500e-01   1.1835038e+00
   7.7500000e-01   1.4770835e-01   1.1835038e+00  -1.8207750e-01   2.7311626e-01   4.5519376e-02   4.5519376e-02
   7.7666667e-01   1.4856669e-01  -1.5476588e+00  -7.8900252e-01  -1.0621188e-01   1.2138500e-01  -3.0346251e-02
   7.7833333e-01   1.4936712e-01  -4.0967438e-01   1.9725063e-01   1.2138500e-01  -1.0621188e-01  -4.0967438e-01
   7.8000000e-01   1.5010822e-01   3.3836070e+00   1.1835038e+00   4.5519376e-02   1.2138500e-01   3.4898188e-01
   7.8166667e-01   1.5078858e-01  -7.8900252e-01   8.0417564e-01  -4.0967438e-01  -3.0346251e-02   4.5519376e-02
   7.8333333e-01   1.5140686e-01  -4.2788214e+00   7.2831002e-01  -4.0967438e-01   1.9725063e-01  -1.8207750e-01
   7.8500000e-01   1.5196175e-01   1.4111007e+00   9.5590690e-01  -4.0967438e-01   1.2138500e-01  -1.8207750e-01
   7.8666667e-01   1.5245199e-01   2.1697569e+00   5.0071314e-01  -3.0346251e-02   4.5519376e-02   4.2484751e-01
   7.8833333e-01   1.5287636e-01  -1.0165994e+00  -1.0924650e+00  -3.3380876e-01   5.0071314e-01   1.3352350e+00
   7.9000000e-01   1.5323371e-01  -1.9269869e+00  -1.9269869e+00   4.5519376e-02   5.0071314e-01   5.0071314e-01
   7.9166667e-01   1.5349334e-01  -3.0346251e-02   4.5519376e-02  -1.0621188e-01   1.2138500e-01  -1.2441963e+00
   7.9333333e-01   1.5368236e-01   1.4111007e+00   1.1076382e+00   1.2138500e-01  -3.0346251e-02  -1.3200619e+00
   7.9500000e-01   1.5379990e-01   1.9421600e+00   1.1835038e+00   1.9725063e-01   1.2138500e-01  -6.3727127e-01
   7.9666667e-01   1.5384520e-01  -5.6140564e-01  -1.0621188e-01   4.5519376e-02  -3.0346251e-02  -1.0621188e-01
   7.9833333e-01   1.5381757e-01  -5.6140564e-01  -7.1313689e-01   1.9725063e-01   4.5519376e-02   3.4898188e-01
   8.0000000e-01   1.5371642e-01  -1.8511213e+00   8.8004127e-01   4.5519376e-02  -7.1313689e-01  -8.6486815e-01
   8.0166667e-01   1.5354125e-01   3.4898188e-01   3.4898188e-01  -3.0346251e-02   1.9725063e-01  -4.0967438e-01
   8.0333333e-01   1.5329163e-01   7.2831002e-01   5.7657876e-01   9.5590690e-01  -1.0621188e-01   3.4898188e-01
   8.0500000e-01   1.5296727e-01  -4.0967438e-01   4.5519376e-02   4.5519376e-02  -7.1313689e-01   4.2484751e-01
   8.0666667e-01   1.5256795e-01   5.0071314e-01  -2.9132401e+00   4.2484751e-01  -7.1313689e-01   8.0417564e-01
   8.0833333e-01   1.5209356e-01   1.2138500e-01   3.4898188e-01  -2.5794313e-01  -6.3727127e-01   3.4898188e-01
   8.1000000e-01   1.5154411e-01   3.4898188e-01   1.9725063e-01  -1.8207750e-01  -1.8207750e-01  -8.6486815e-01
   8.1166667e-01   1.5091972e-01  -6.3727127e-01   1.3352350e+00  -3.3380876e-01  -3.3380876e-01  -1.5476588e+00
   8.1333333e-01   1.5022061e-01  -4.8554001e-01   5.7657876e-01   4.5519376e-02  -3.0346251e-02   5.0071314e-01
   8.1500000e-01   1.4944713e-01   8.8004127e-01  -2.5794313e-01  -6.3727127e-01  -2.5794313e-01   8.8004127e-01
   8.1666667e-01   1.4859976e-01  -2.4580463e+00  -2.5794313e-01  -7.8900252e-01   7.2831002e-01  -1.0621188e-01
   8.1833333e-01   1.4767907e-01   1.4869663e+00  -3.3380876e-01  -3.0346251e-02   7.2831002e-01  -1.0621188e-01
   8.2000000e-01   1.4668579e-01   5.7657876e-01  -4.8554001e-01   4.5519376e-02   5.0071314e-01  -2.5794313e-01
   8.2166667e-01   1.4562075e-01   2.3214882e+00  -8.6486815e-01  -1.8207750e-01   4.5519376e-02  -5.6140564e-01
   8.2333333e-01   1.4448493e-01  -1.0165994e+00  -7.1313689e-01   4.5519376e-02   1.9725063e-01  -1.0621188e-01
   8.2500000e-01   1.4327942e-01  -6.3727127e-01   3.4898188e-01   5.0071314e-01   1.2138500e-01   1.1076382e+00
   8.2666667e-01   1.4200546e-01   5.0071314e-01   4.2484751e-01   4.2484751e-01   1.9725063e-01   5.0071314e-01
   8.2833333e-01   1.4066440e-01  -1.5476588e+00   1.9725063e-01  -1.0621188e-01  -3.0346251e-02  -4.0967438e-01
   8.3000000e-01   1.3925774e-01  -7.8900252e-01   5.7657876e-01   1.2138500e-01   1.2138500e-01  -1.0621188e-01
   8.3166667e-01   1.3778709e-01   1.7145632e+00   4.5519376e-02   3.4898188e-01   1.2138500e-01   1.2138500e-01
   8.3333333e-01   1.3625421e-01   3.4898188e-01  -1.0924650e+00  -3.3380876e-01   4.5519376e-02  -1.0924650e+00
   8.3500000e-01   1.3466097e-01  -4.8554001e-01  -1.0621188e-01  -1.0621188e-01   1.2138500e-01  -3.0346251e-02
   8.3666667e-01   1.3300940e-01   7.2831002e-01   1.0317725e+00  -1.8207750e-01   8.8004127e-01   1.9725063e-01
   8.3833333e-01   1.3130160e-01   6.5244439e-01   1.2138500e-01  -3.3380876e-01   1.2138500e-01  -1.8207750e-01
   8.4000000e-01   1.2953985e-01  -7.8900252e-01   9.5590690e-01   1.2138500e-01  -1.0621188e-01   5.0071314e-01
   8.4166667e-01   1.2772652e-01   8.8004127e-01  -9.4073377e-01   5.7657876e-01  -2.5794313e-01   9.5590690e-01
   8.4333333e-01   1.2586409e-01   1.0317725e+00  -6.3727127e-01   7.2831002e-01   4.2484751e-01   8.0417564e-01
   8.4500000e-01   1.2395516e-01  -1.9269869e+00   8.8004127e-01   1.2138500e-01   5.7657876e-01   1.3352350e+00
   8.4666667e-01   1.2200244e-01  -3.6718963e+00   3.4898188e-01  -1.8207750e-01   5.7657876e-01   4.2484751e-01
   8.4833333e-01   1.2000876e-01   7.2831002e-01   4.2484751e-01  -4.8554001e-01   2.7311626e-01  -5.6140564e-01
   8.5000000e-01   1.1797699e-01  -2.0028525e+00  -5.6140564e-01  -3.0346251e-02  -1.0165994e+00  -4.8554001e-01
   8.5166667e-01   1.1591014e-01  -1.8207750e-01  -1.7752557e+00   4.2484751e-01  -1.8207750e-01  -1.8207750e-01
   8.5333333e-01   1.1381129e-01   8.0417564e-01  -1.0924650e+00   1.9725063e-01  -3.3380876e-01  -1.8207750e-01
   8.5500000e-01   1.1168360e-01   1.3352350e+00   3.2318757e+00  -1.0621188e-01   1.9725063e-01   1.2138500e-01
   8.5666667e-01   1.0953027e-01   1.4869663e+00  -1.2441963e+00   2.7311626e-01   1.2138500e-01  -2.5794313e-01
   8.5833333e-01   1.0735460e-01   9.5590690e-01  -3.3380876e-01  -1.0924650e+00   5.0071314e-01  -1.0621188e-01
   8.6000000e-01   1.0515992e-01   7.2831002e-01   1.3352350e+00  -1.0621188e-01   2.7311626e-01   2.7311626e-01
   8.6166667e-01   1.0294777e-01  -6.3727127e-01   5.7657876e-01  -1.8207750e-01   4.5519376e-02   1.9725063e-01
   8.6333333e-01   1.0071223e-01  -2.5794313e-01   1.1076382e+00  -1.0621188e-01  -5.6140564e-01  -6.3727127e-01
   8.6500000e-01   9.8467696e-02  -1.0621188e-01  -8.6486815e-01   2.7311626e-01  -4.8554001e-01  -1.5476588e+00
   8.6666667e-01   9.6217661e-02  -4.8554001e-01  -5.6140564e-01   5.0071314e-01   6.5244439e-01  -3.3380876e-01
   8.6833333e-01   9.3965645e-02  -1.4717932e+00   1.2138500e-01   1.9725063e-01   4.5519376e-02  -1.0165994e+00
   8.7000000e-01   9.1715153e-02  -4.0967438e-01  -2.5794313e-01   5.7657876e-01   3.4898188e-01   9.5590690e-01
   8.7166667e-01   8.9469682e-02   5.0071314e-01  -1.8207750e-01  -4.0967438e-01   1.2138500e-01   7.2831002e-01
   8.7333333e-01   8.7232702e-02  -2.7615088e+00   1.2138500e-01  -1.8207750e-01  -7.1313689e-01  -1.0165994e+00
   8.7500000e-01   8.5007647e-02  -1.4717932e+00   5.0071314e-01   5.0071314e-01  -1.0621188e-01   7.2831002e-01
   8.7666667e-01   8.2797907e-02   2.1697569e+00   1.9421600e+00   1.1835038e+00   1.0317725e+00   2.0938913e+00
   8.7833333e-01   8.0606814e-02   3.3077413e+00   3.4898188e-01  -4.8554001e-01   3.4898188e-01   2.7311626e-01
   8.8000000e-01   7.8437632e-02  -7.8900252e-01  -3.0346251e-02  -1.1683307e+00   3.4898188e-01  -1.0621188e-01
   8.8166667e-01   7.6293549e-02   3.4898188e-01  -2.5794313e-01  -5.6140564e-01  -1.8207750e-01   4.5519376e-02
   8.8333333e-01   7.4177660e-02   8.8004127e-01   1.6386975e+00   3.4898188e-01  -1.0621188e-01   1.3352350e+00
   8.8500000e-01   7.2092965e-02  -6.3727127e-01   1.5628319e+00   1.2138500e-01  -7.8900252e-01  -3.3380876e-01
   8.8666667e-01   7.0042348e-02  -7.1313689e-01  -2.9132401e+00  -4.8554001e-01  -7.1313689e-01  -5.6140564e-01
   8.8833333e-01   6.8028576e-02  -4.8554001e-01  -1.0924650e+00   6.5244439e-01  -5.6140564e-01   3.4898188e-01
   8.9000000e-01   6.6054285e-02  -1.5476588e+00   1.4111007e+00   1.9725063e-01  -4.0967438e-01  -1.4717932e+00
   8.9166667e-01   6.4121971e-02  -2.4580463e+00  -7.1313689e-01   5.0071314e-01   6.5244439e-01  -6.3727127e-01
   8.9333333e-01   6.2233988e-02   2.0180257e+00   1.2138500e-01   2.7311626e-01   4.2484751e-01   7.2831002e-01
   8.9500000e-01   6.0392524e-02   1.4869663e+00  -2.5794313e-01  -9.4073377e-01  -1.8207750e-01  -3.0346251e-02
   8.9666667e-01   5.8599609e-02   1.7145632e+00  -3.0346251e-02  -1.8207750e-01   2.7311626e-01   8.0417564e-01
   8.9833333e-01   5.6857099e-02   5.0071314e-01  -2.0787182e+00  -7.1313689e-01  -8.6486815e-01  -4.8554001e-01
   9.0000000e-01   5.5166675e-02   1.3352350e+00   5.0071314e-01  -2.5794313e-01  -6.3727127e-01  -1.8207750e-01
   9.0166667e-01   5.3529827e-02   3.4898188e-01   4.2484751e-01  -3.0346251e-02  -4.0967438e-01  -1.4717932e+00
   9.0333333e-01   5.1947860e-02   3.4898188e-01   5.0071314e-01   6.5244439e-01   1.1076382e+00   1.9725063e-01
   9.0500000e-01   5.0421880e-02   4.2484751e-01  -7.8900252e-01   2.7311626e-01  -1.0621188e-01  -3.3380876e-01
   9.0666667e-01   4.8952799e-02  -1.5476588e+00  -2.1545838e+00   5.7657876e-01   4.5519376e-02   1.2138500e-01
   9.0833333e-01   4.7541330e-02  -2.3063151e+00   1.2138500e-01   9.5590690e-01   7.2831002e-01   5.7657876e-01
   9.1000000e-01   4.6187974e-02  -1.0165994e+00   6.5244439e-01  -3.0346251e-02   1.0317725e+00   1.4111007e+00
   9.1166667e-01   4.4893029e-02  -1.8511213e+00  -1.0621188e-01  -7.8900252e-01   5.7657876e-01  -4.0967438e-01
   9.1333333e-01   4.3656591e-02   4.5519376e-02   1.4869663e+00  -6.3727127e-01   6.5244439e-01  -4.8554001e-01
   9.1500000e-01   4.2478550e-02   1.3352350e+00   2.3973538e+00   4.5519376e-02   2.7311626e-01   1.9725063e-01
   9.1666667e-01   4.1358592e-02   3.1560101e+00   2.6249507e+00   1.9725063e-01  -1.0621188e-01   1.4869663e+00
   9.1833333e-01   4.0296194e-02   2.0938913e+00  -2.5339119e+00  -1.8207750e-01  -1.0165994e+00   1.2138500e-01
   9.2000000e-01   3.9290646e-02   5.0071314e-01  -6.2513276e+00   4.5519376e-02  -1.0924650e+00  -6.3727127e-01
   9.2166667e-01   3.8341030e-02  -1.2441963e+00   8.8004127e-01  -4.0967438e-01   5.7657876e-01   4.2484751e-01
   9.2333333e-01   3.7446246e-02  -2.0787182e+00  -3.3380876e-01  -1.0621188e-01  -3.3380876e-01  -1.3200619e+00
   9.2500000e-01   3.6605013e-02  -3.2167026e+00   1.4111007e+00   2.7311626e-01   4.2484751e-01  -5.6140564e-01
   9.2666667e-01   3.5815863e-02  -2.6097776e+00   8.8004127e-01   3.4898188e-01  -6.3727127e-01   2.7311626e-01
   9.2833333e-01   3.5077161e-02  -3.3684338e+00   3.4898188e-01   1.2138500e-01  -1.0621188e-01   3.4898188e-01
   9.3000000e-01   3.4387112e-02   3.1560101e+00  -6.3727127e-01   1.2138500e-01   1.9725063e-01  -4.0967438e-01
   9.3166667e-01   3.3743768e-02   3.2318757e+00  -5.6140564e-01   2.7311626e-01   1.2138500e-01  -3.3380876e-01
   9.3333333e-01   3.3136356e-02   1.1835038e+00   2.7311626e-01   1.2138500e-01  -2.5794313e-01  -4.8554001e-01
   9.3500000e-01   3.2550379e-02   8.8004127e-01   3.4898188e-01  -1.0621188e-01   1.2138500e-01   5.7657876e-01
   9.3666667e-01   3.2005681e-02  -3.0346251e-02  -4.8554001e-01  -5.6140564e-01  -1.0621188e-01   3.4898188e-01
   9.3833333e-01   3.1499903e-02  -1.0621188e-01  -3.3380876e-01  -4.0967438e-01   6.5244439e-01   1.9725063e-01
   9.4000000e-01   3.1030581e-02  -2.1545838e+00  -2.5794313e-01   1.2138500e-01   7.2831002e-01  -6.3727127e-01
   9.4166667e-01   3.0595153e-02  -4.8554001e-01   4.2484751e-01  -3.0346251e-02   4.2484751e-01  -1.8511213e+00
   9.4333333e-01   3.0190977e-02   5.0071314e-01   2.3973538e+00  -3.0346251e-02  -3.0346251e-02  -1.2441963e+00
   9.4500000e-01   2.9815346e-02   1.0317725e+00   4.2484751e-01   5.7657876e-01  -3.0346251e-02   2.0180257e+00
   9.4666667e-01   2.9465497e-02   1.4869663e+00   2.7311626e-01   3.4898188e-01  -4.0967438e-01   2.3973538e+00
   9.4833333e-01   2.9138633e-02  -1.8207750e-01  -8.6486815e-01  -3.0346251e-02  -1.1683307e+00  -7.1313689e-01
   9.5000000e-01   2.8831934e-02   2.2456226e+00  -1.8207750e-01   3.4898188e-01  -4.8554001e-01  -9.4073377e-01
   9.5166667e-01   2.8542572e-02   8.0417564e-01   4.5519376e-02   1.9725063e-01  -4.8554001e-01  -1.0924650e+00
   9.5333333e-01   2.8267732e-02  -5.6140564e-01   9.5590690e-01   1.9725063e-01   1.2138500e-01   3.4898188e-01
   9.5500000e-01   2.8004619e-02  -2.3821807e+00  -1.6235244e+00   1.2138500e-01   1.0317725e+00   4.2484751e-01
   9.5666667e-01   2.7750480e-02   8.8004127e-01   3.4898188e-01   5.0071314e-01   1.1076382e+00   2.0938913e+00
   9.5833333e-01   2.7502618e-02   5.7657876e-01   8.0417564e-01  -1.1683307e+00   7.2831002e-01   3.4898188e-01
   9.6000000e-01   2.7258406e-02  -1.3200619e+00   3.0801444e+00  -7.8900252e-01   4.5519376e-02  -1.9269869e+00
   9.6166667e-01   2.7015302e-02   5.0071314e-01  -8.6486815e-01   7.2831002e-01  -4.0967438e-01  -4.8554001e-01
   9.6333333e-01   2.6770863e-02   2.5490851e+00  -3.3380876e-01  -3.0346251e-02   4.5519376e-02   1.4111007e+00
   9.6500000e-01   2.6522761e-02   1.4869663e+00   8.0417564e-01  -1.0621188e-01  -3.3380876e-01   5.0071314e-01
   9.6666667e-01   2.6268794e-02  -3.3380876e-01  -1.0165994e+00  -1.3200619e+00  -5.6140564e-01  -3.3380876e-01
   9.6833333e-01   2.6006902e-02  -3.1408369e+00  -1.5476588e+00  -3.3380876e-01  -2.5794313e-01   8.8004127e-01
   9.7000000e-01   2.5735173e-02  -2.0787182e+00  -1.5476588e+00  -3.3380876e-01  -1.8207750e-01   7.2831002e-01
   9.7166667e-01   2.5451861e-02  -3.3684338e+00  -9.4073377e-01   5.0071314e-01  -1.8207750e-01   4.5519376e-02
   9.7333333e-01   2.5155392e-02   1.1076382e+00   1.2138500e-01   1.0317725e+00   5.7657876e-01  -1.8207750e-01
   9.7500000e-01   2.4844375e-02  -4.8554001e-01   4.5519376e-02   5.0071314e-01   1.9725063e-01  -9.4073377e-01
   9.7666667e-01   2.4517611e-02  -9.4073377e-01   1.1835038e+00  -1.0621188e-01  -3.0346251e-02  -1.8511213e+00
   9.7833333e-01   2.4174101e-02   1.2138500e-01   7.2831002e-01   1.2138500e-01  -1.0621188e-01  -1.0165994e+00
   9.8000000e-01   2.3036199e-02  -1.0621188e-01  -1.0924650e+00   8.0417564e-01  -2.5794313e-01  -9.4073377e-01
   9.8166667e-01   2.2619880e-02   6.5244439e-01   8.0417564e-01   6.5244439e-01  -1.0621188e-01  -7.8900252e-01
   9.8333333e-01   2.2184984e-02   1.7145632e+00   2.7311626e-01  -1.0621188e-01  -2.5794313e-01   4.5519376e-02
   9.8500000e-01   2.1731799e-02  -8.6486815e-01   1.1076382e+00  -6.3727127e-01   6.5244439e-01   2.3214882e+00
   9.8666667e-01   2.1260831e-02   2.7008163e+00   1.4111007e+00  -1.0924650e+00   1.2593694e+00   2.0938913e+00
   9.8833333e-01   2.0772807e-02  -1.0165994e+00   1.2593694e+00  -1.1683307e+00   1.7904288e+00   9.5590690e-01
   9.9000000e-01   2.0268665e-02  -1.1683307e+00   1.5628319e+00  -9.4073377e-01   3.4898188e-01   1.2138500e-01
   9.9166667e-01   1.9749553e-02   6.5244439e-01  -2.9891057e+00   1.2138500e-01  -1.6993900e+00  -1.6993900e+00
   9.9333333e-01   1.9216824e-02  -2.5794313e-01  -3.5201651e+00   7.2831002e-01  -2.2304494e+00  -1.3200619e+00
   9.9500000e-01   1.8672026e-02  -1.8207750e-01  -7.8900252e-01   6.5244439e-01  -5.6140564e-01  -4.8554001e-01
   9.9666667e-01   1.8116896e-02   1.3352350e+00   1.1076382e+00  -1.0621188e-01   4.5519376e-02  -4.0967438e-01
   9.9833333e-01   1.7553349e-02   1.3352350e+00  -9.4073377e-01  -1.8207750e-01  -3.0346251e-02  -3.0346251e-02
   1.0000000e+00   1.6983470e-02   5.0071314e-01  -1.0165994e+00   3.4898188e-01  -1.1683307e+00  -8.6486815e-01
   1.0016667e+00   1.6381197e-02  -1.0165994e+00  -4.0967438e-01   5.0071314e-01  -4.8554001e-01   1.2138500e-01
   1.0033333e+00   1.5742004e-02  -2.0028525e+00   1.7145632e+00   4.5519376e-02   9.5590690e-01   8.0417564e-01
   1.0050000e+00   1.5107329e-02  -1.5476588e+00   8.8004127e-01  -1.0621188e-01   1.0317725e+00  -4.8554001e-01
   1.0066667e+00   1.4479993e-02  -1.4717932e+00  -1.8511213e+00  -6.3727127e-01   1.4869663e+00  -8.6486815e-01
   1.0083333e+00   1.3862882e-02   5.0071314e-01   1.1835038e+00  -1.0621188e-01   1.1076382e+00   3.4898188e-01
   1.0100000e+00   1.3258934e-02   4.2484751e-01  -2.3063151e+00   6.5244439e-01   4.5519376e-02   1.7904288e+00
   1.0116667e+00   1.2671118e-02  -1.2441963e+00   2.8525476e+00  -1.0621188e-01  -1.3200619e+00   8.0417564e-01
   1.0133333e+00   1.2102423e-02   7.2831002e-01   1.4869663e+00  -1.8511213e+00  -8.6486815e-01  -2.0787182e+00
   1.0150000e+00   1.1555839e-02   2.0938913e+00   7.2831002e-01  -3.0346251e-02  -3.3380876e-01  -1.6235244e+00
   1.0166667e+00   1.1034337e-02  -7.1313689e-01  -1.0165994e+00   1.4111007e+00   1.9725063e-01   5.0071314e-01
   1.0183333e+00   1.0540858e-02  -7.1313689e-01   1.9725063e-01   9.5590690e-01   8.8004127e-01   1.8662944e+00
   1.0200000e+00   1.0078289e-02  -1.8207750e-01   9.5590690e-01   1.9725063e-01  -7.8900252e-01  -3.0346251e-02
   1.0216667e+00   9.6494527e-03  -2.5794313e-01  -7.8900252e-01   1.9725063e-01  -6.3727127e-01   5.7657876e-01
   1.0233333e+00   9.2570832e-03   5.7657876e-01  -1.0165994e+00  -1.3200619e+00  -3.0346251e-02  -1.0621188e-01
   1.0250000e+00   8.9038141e-03   2.7311626e-01  -2.5339119e+00   1.9725063e-01  -1.0165994e+00   1.4111007e+00
   1.0266667e+00   8.5921606e-03  -2.6097776e+00  -1.0924650e+00   3.4898188e-01  -1.6235244e+00  -4.8554001e-01
   1.0283333e+00   8.3245007e-03  -4.8554001e-01  -1.6235244e+00   1.9725063e-01  -1.8207750e-01  -1.5476588e+00
   1.0300000e+00   8.1030625e-03   1.3352350e+00  -2.0028525e+00   8.0417564e-01   1.1076382e+00  -1.0621188e-01
   1.0316667e+00   7.9299059e-03  -1.0165994e+00  -2.5794313e-01   3.4898188e-01   1.7904288e+00   1.9725063e-01
   1.0333333e+00   7.8069091e-03  -4.0967438e-01   1.8662944e+00  -4.0967438e-01   2.0938913e+00  -6.3727127e-01
   1.0350000e+00   7.7357545e-03   1.7145632e+00   1.9421600e+00  -1.6235244e+00   2.6249507e+00  -1.9269869e+00
   1.0366667e+00   7.7179142e-03   1.2138500e-01   1.2593694e+00   4.2484751e-01   1.2593694e+00   1.2138500e-01
   1.0383333e+00   7.7546382e-03   2.0938913e+00   1.4869663e+00  -3.3380876e-01  -3.2167026e+00  -2.5794313e-01
   1.0400000e+00   7.8469420e-03   6.5244439e-01   1.9725063e-01  -2.5794313e-01  -3.6718963e+00   3.4898188e-01
   1.0416667e+00   7.9955963e-03  -1.8207750e-01  -4.0967438e-01   6.5244439e-01  -2.1545838e+00   1.3352350e+00
   1.0433333e+00   8.2011170e-03  -1.3200619e+00  -1.5476588e+00   4.5519376e-02  -7.1313689e-01   1.2138500e-01
   1.0450000e+00   8.4637576e-03   6.5244439e-01   2.7311626e-01  -3.0346251e-02   4.5519376e-02   1.0317725e+00
   1.0466667e+00   8.7835000e-03  -2.9891057e+00   4.5519376e-02   4.5519376e-02  -1.0621188e-01  -3.3380876e-01
   1.0483333e+00   9.1600498e-03  -2.6097776e+00   1.9725063e-01   4.5519376e-02   5.7657876e-01  -1.3200619e+00
   1.0500000e+00   9.5928323e-03   1.3352350e+00   1.3352350e+00   6.5244439e-01   1.4111007e+00  -3.3380876e-01
   1.0516667e+00   1.0080986e-02   3.3836070e+00   2.1697569e+00   5.0071314e-01   1.8662944e+00   1.3352350e+00
   1.0533333e+00   1.0623365e-02   1.6386975e+00  -7.8900252e-01  -4.8554001e-01   1.3352350e+00   2.5490851e+00
   1.0550000e+00   1.1218535e-02   8.8004127e-01  -8.6486815e-01  -7.8900252e-01   1.9725063e-01  -1.8207750e-01
   1.0566667e+00   1.1864774e-02   4.5519376e-02  -9.4073377e-01  -1.8207750e-01  -7.1313689e-01  -1.1683307e+00
   1.0583333e+00   1.2560079e-02  -1.0924650e+00   5.0071314e-01   5.0071314e-01   4.2484751e-01  -1.2441963e+00
   1.0600000e+00   1.3302165e-02  -3.3380876e-01   2.7311626e-01  -2.5794313e-01   7.2831002e-01  -9.4073377e-01
   1.0616667e+00   1.4088474e-02  -3.7477620e+00  -4.0967438e-01  -4.0967438e-01  -7.1313689e-01   4.5519376e-02
   1.0633333e+00   1.4916179e-02   1.3352350e+00  -4.0967438e-01  -2.5794313e-01   1.9725063e-01   1.1835038e+00
   1.0650000e+00   1.5782197e-02   4.2484751e-01  -9.4073377e-01   1.9725063e-01   2.0180257e+00   1.4869663e+00
   1.0666667e+00   1.6683193e-02  -2.9891057e+00  -1.0165994e+00   2.7311626e-01  -3.3380876e-01  -3.0346251e-02
   1.0683333e+00   1.7615599e-02  -1.0924650e+00   2.7766819e+00  -1.8207750e-01  -1.7752557e+00  -1.5476588e+00
   1.0700000e+00   1.8575620e-02   1.9421600e+00   1.4111007e+00   8.0417564e-01  -6.3727127e-01  -1.8511213e+00
   1.0716667e+00   1.9559253e-02  -5.6140564e-01  -1.4717932e+00   2.7311626e-01  -1.8511213e+00  -1.7752557e+00
   1.0733333e+00   2.0535702e-02   3.5353382e+00  -8.6486815e-01   4.2484751e-01  -1.0924650e+00   2.7311626e-01
   1.0750000e+00   2.1508767e-02   1.8662944e+00   1.1076382e+00  -3.3380876e-01  -1.3959275e+00   1.1076382e+00
   1.0766667e+00   2.2494425e-02   5.7657876e-01   1.4869663e+00   4.5519376e-02   1.9725063e-01   2.1697569e+00
   1.0783333e+00   2.3488151e-02  -1.1683307e+00  -5.6140564e-01   1.9725063e-01  -1.0621188e-01   1.4869663e+00
   1.0800000e+00   2.4485287e-02  -9.4073377e-01  -3.0346251e-02   1.2138500e-01  -1.8207750e-01  -2.5794313e-01
   1.0816667e+00   2.5481063e-02  -3.0346251e-02   9.5590690e-01   1.2138500e-01   1.9725063e-01  -2.6097776e+00
   1.0833333e+00   2.6470618e-02  -2.0028525e+00   1.0317725e+00   4.2484751e-01   1.2138500e-01  -7.8900252e-01
   1.0850000e+00   2.7449029e-02  -2.2304494e+00  -2.2304494e+00   1.2138500e-01   2.7311626e-01   1.8662944e+00
   1.0866667e+00   2.8411333e-02  -2.5794313e-01   4.5519376e-02  -3.0346251e-02   1.6386975e+00   7.2831002e-01
   1.0883333e+00   2.9352556e-02   3.4898188e-01  -3.8994932e+00  -1.0924650e+00   1.7145632e+00  -1.0621188e-01
   1.0900000e+00   3.0267738e-02  -3.3380876e-01   1.2593694e+00  -9.4073377e-01   1.8662944e+00  -2.5794313e-01
   1.0916667e+00   3.1151962e-02   1.6386975e+00  -1.3200619e+00  -4.0967438e-01   1.3352350e+00   2.3973538e+00
   1.0933333e+00   3.2000379e-02  -3.0346251e-02  -1.1683307e+00   1.2138500e-01  -1.7752557e+00   6.5244439e-01
   1.0950000e+00   3.2808241e-02   8.0417564e-01  -1.8207750e-01   2.7311626e-01  -1.6235244e+00   1.9725063e-01
   1.0966667e+00   3.3570926e-02   3.3077413e+00   3.4898188e-01  -3.0346251e-02  -8.6486815e-01  -1.4717932e+00
   1.0983333e+00   3.4283968e-02   1.9725063e-01   6.5244439e-01  -3.3380876e-01   4.5519376e-02  -7.8900252e-01
   1.1000000e+00   3.4943084e-02   1.2138500e-01   3.4898188e-01  -1.0621188e-01  -4.0967438e-01  -3.0346251e-02
   1.1016667e+00   3.5544202e-02  -1.2441963e+00   3.4898188e-01   8.8004127e-01  -4.0967438e-01  -3.0346251e-02
   1.1033333e+00   2.5838710e-02   2.3973538e+00  -3.0346251e-02   1.0317725e+00  -1.0621188e-01   1.9725063e-01
   1.1050000e+00   2.4691867e-02   8.0417564e-01   4.2484751e-01   7.2831002e-01  -7.8900252e-01  -2.5794313e-01
   1.1066667e+00   2.3538586e-02  -3.2925682e+00  -1.2441963e+00  -7.8900252e-01  -4.0967438e-01  -1.6235244e+00
   1.1083333e+00   2.2387524e-02  -4.3546870e+00   1.0317725e+00  -2.5794313e-01   1.2138500e-01  -1.7752557e+00
   1.1100000e+00   2.1247696e-02   4.2484751e-01   8.8004127e-01  -1.0621188e-01   3.4898188e-01  -1.4717932e+00
   1.1116667e+00   2.0128450e-02   5.7657876e-01   5.7657876e-01   4.5519376e-02   1.9725063e-01  -6.3727127e-01
   1.1133333e+00   1.9039435e-02   3.0801444e+00  -4.0967438e-01   1.2138500e-01   1.1835038e+00   2.7008163e+00
   1.1150000e+00   1.7990568e-02   2.0938913e+00  -3.0346251e-02   1.2138500e-01   8.8004127e-01   2.2456226e+00
   1.1166667e+00   1.6992009e-02  -6.3727127e-01  -6.3727127e-01   1.9725063e-01   3.4898188e-01  -1.0165994e+00
   1.1183333e+00   1.6054116e-02  -9.4073377e-01   5.7657876e-01   5.0071314e-01   8.8004127e-01  -1.8207750e-01
   1.1200000e+00   1.5187423e-02  -1.0165994e+00  -5.6140564e-01   1.1835038e+00   1.6386975e+00   3.6870695e+00
   1.1216667e+00   1.4402590e-02  -1.1683307e+00  -3.3380876e-01   4.2484751e-01   5.0071314e-01   1.7145632e+00
   1.1233333e+00   1.3710376e-02  -5.6140564e-01   2.3214882e+00  -3.3380876e-01  -4.0967438e-01  -1.2441963e+00
   1.1250000e+00   1.3121593e-02  -1.3959275e+00  -4.2029557e+00  -7.8900252e-01  -1.2441963e+00  -2.1545838e+00
   1.1266667e+00   1.2647073e-02  -6.3727127e-01   1.7904288e+00  -3.3380876e-01  -6.3727127e-01  -2.6097776e+00
   1.1283333e+00   1.2297621e-02   1.9725063e-01   2.2456226e+00  -5.6140564e-01  -3.3380876e-01   1.2138500e-01
   1.1300000e+00   1.2083983e-02  -1.6235244e+00   1.9421600e+00  -8.6486815e-01  -4.0967438e-01   1.9725063e-01
   1.1316667e+00   1.2016798e-02   8.0417564e-01  -9.4073377e-01   4.5519376e-02  -8.6486815e-01  -8.6486815e-01
   1.1333333e+00   1.2106562e-02   1.3352350e+00  -4.0967438e-01   3.4898188e-01  -4.8554001e-01  -5.6140564e-01
   1.1350000e+00   1.2363583e-02   1.2138500e-01   1.8662944e+00   1.1076382e+00   4.5519376e-02   1.2138500e-01
   1.1366667e+00   1.2797948e-02   1.3352350e+00   1.2593694e+00   8.8004127e-01   7.2831002e-01   2.7311626e-01
   1.1383333e+00   1.3419474e-02   2.3973538e+00   5.0071314e-01  -3.0346251e-02   1.0317725e+00   7.2831002e-01
   1.1400000e+00   1.4237676e-02  -9.4073377e-01  -1.0924650e+00  -6.3727127e-01   2.7311626e-01   4.5519376e-02
   1.1416667e+00   1.5261725e-02  -1.3200619e+00   5.0071314e-01  -5.6140564e-01   4.5519376e-02   5.7657876e-01
   1.1433333e+00   1.6500411e-02  -1.1683307e+00   1.1076382e+00   6.5244439e-01   3.4898188e-01   7.2831002e-01
   1.1450000e+00   1.7962106e-02   1.2593694e+00  -2.4580463e+00   1.9725063e-01  -4.0967438e-01   1.2138500e-01
   1.1466667e+00   1.9654730e-02   5.0071314e-01  -2.8373744e+00  -3.0346251e-02   4.2484751e-01   5.7657876e-01
   1.1483333e+00   2.1585717e-02  -3.2167026e+00  -7.1313689e-01  -1.8207750e-01  -1.0621188e-01   1.1835038e+00
   1.1500000e+00   2.3761984e-02   1.7145632e+00   1.1076382e+00   4.5519376e-02  -6.3727127e-01   5.0071314e-01
   1.1516667e+00   2.6189896e-02   1.7904288e+00   2.6249507e+00   1.2138500e-01   4.5519376e-02   4.5519376e-02
   1.1533333e+00   2.8875243e-02   1.8662944e+00  -2.4580463e+00   4.5519376e-02  -2.5794313e-01   3.4898188e-01
   1.1550000e+00   3.1823212e-02   8.0417564e-01  -1.0924650e+00  -2.5794313e-01   1.2138500e-01   3.4898188e-01
   1.1566667e+00   3.5038361e-02  -4.0967438e-01  -3.3380876e-01  -1.8207750e-01   2.7311626e-01  -1.1683307e+00
   1.1583333e+00   3.8524598e-02  -1.3200619e+00  -1.0621188e-01   4.5519376e-02   1.9725063e-01  -6.3727127e-01
   1.1600000e+00   4.2285160e-02   1.2593694e+00   1.4111007e+00   4.5519376e-02   1.9725063e-01  -6.3727127e-01
   1.1616667e+00   4.6322596e-02  -1.8207750e-01   6.5244439e-01  -1.8207750e-01  -1.0621188e-01   4.2484751e-01
   1.1633333e+00   5.0638764e-02  -2.0028525e+00   8.0417564e-01  -1.0621188e-01   4.2484751e-01   8.8004127e-01
   1.1650000e+00   5.5234789e-02  -1.7752557e+00  -2.5794313e-01  -5.6140564e-01   1.2138500e-01  -4.0967438e-01
   1.1666667e+00   6.0111091e-02  -8.6486815e-01   1.2138500e-01   1.9725063e-01  -4.0967438e-01  -1.2441963e+00
   1.1683333e+00   6.5267348e-02   1.3352350e+00   4.5519376e-02   5.7657876e-01  -1.8207750e-01  -1.0165994e+00
   1.1700000e+00   7.0702515e-02  -6.3727127e-01  -2.5794313e-01   8.0417564e-01  -1.8207750e-01   9.5590690e-01
   1.1716667e+00   7.6414800e-02   1.7145632e+00   2.7311626e-01   4.5519376e-02  -1.8207750e-01   4.2484751e-01
   1.1733333e+00   8.2401684e-02   1.4869663e+00  -5.6140564e-01   1.2138500e-01   4.5519376e-02  -1.8207750e-01
   1.1750000e+00   8.8651652e-02  -1.0924650e+00  -5.6140564e-01  -3.0346251e-02   1.9725063e-01   1.9725063e-01
   1.1766667e+00   9.5167143e-02  -6.3727127e-01   9.5590690e-01   4.2484751e-01   4.5519376e-02   8.8004127e-01
   1.1783333e+00   1.0194486e-01  -1.8207750e-01   5.7657876e-01   1.9725063e-01  -7.8900252e-01   2.7311626e-01
   1.1800000e+00   1.0897947e-01   1.9725063e-01   1.6386975e+00   4.5519376e-02  -2.5794313e-01  -7.8900252e-01
   1.1816667e+00   1.1626498e-01   1.9421600e+00   4.2484751e-01  -2.5794313e-01   4.2484751e-01  -6.3727127e-01
   1.1833333e+00   1.2379472e-01   1.2138500e-01   7.2831002e-01  -1.2441963e+00  -1.8207750e-01  -5.6140564e-01
   1.1850000e+00   1.3156138e-01  -7.1313689e-01  -3.0346251e-02   4.2484751e-01   4.2484751e-01   2.7311626e-01
   1.1866667e+00   1.3955706e-01  -2.0028525e+00  -2.3063151e+00   6.5244439e-01   5.0071314e-01   8.8004127e-01
   1.1883333e+00   1.4777323e-01  -1.6993900e+00   1.9725063e-01   3.4898188e-01   1.4869663e+00   1.1076382e+00
   1.1900000e+00   1.5620085e-01  -4.8554001e-01  -1.8207750e-01  -5.6140564e-01   4.2484751e-01   1.9725063e-01
   1.1916667e+00   1.6483029e-01   1.3352350e+00  -2.1545838e+00   4.2484751e-01  -6.3727127e-01   6.5244439e-01
   1.1933333e+00   1.7365145e-01   4.2484751e-01   2.2456226e+00   3.4898188e-01  -5.6140564e-01  -1.8207750e-01
   1.1950000e+00   1.8265377e-01  -3.0346251e-02  -4.0967438e-01   5.0071314e-01  -8.6486815e-01  -1.6993900e+00
   1.1966667e+00   1.9182624e-01   1.6386975e+00  -3.8236276e+00   4.5519376e-02  -5.6140564e-01  -1.7752557e+00
   1.1983333e+00   2.0115747e-01   9.5590690e-01  -4.0967438e-01  -1.8207750e-01   5.0071314e-01  -6.3727127e-01
   1.2000000e+00   2.1063569e-01  -7.8900252e-01   2.1697569e+00  -1.8207750e-01   1.1076382e+00   1.9725063e-01
   1.2016667e+00   2.2024883e-01   1.8662944e+00   1.1076382e+00   4.2484751e-01   3.4898188e-01   1.1835038e+00
   1.2033333e+00   2.2998453e-01   2.6249507e+00  -3.0346251e-02  -5.6140564e-01  -9.4073377e-01   1.1076382e+00
   1.2050000e+00   2.3983022e-01  -2.7615088e+00  -1.0165994e+00   4.5519376e-02  -3.3380876e-01   1.7904288e+00
   1.2066667e+00   2.4977309e-01  -1.6993900e+00   9.5590690e-01  -1.0621188e-01   1.2138500e-01   1.8662944e+00
   1.2083333e+00   2.5980023e-01   1.1076382e+00   6.5244439e-01   1.9725063e-01   1.9725063e-01   6.5244439e-01
   1.2100000e+00   2.6989859e-01  -1.4717932e+00  -9.4073377e-01   4.5519376e-02  -1.6993900e+00  -1.1683307e+00
   1.2116667e+00   2.8005506e-01  -1.8511213e+00   1.1835038e+00   5.0071314e-01  -3.3380876e-01  -7.8900252e-01
   1.2133333e+00   2.9025650e-01   1.7904288e+00   9.5590690e-01   8.8004127e-01   7.2831002e-01  -1.1683307e+00
   1.2150000e+00   3.0048981e-01   7.2831002e-01  -2.5794313e-01  -1.8207750e-01   1.9725063e-01  -1.3200619e+00
   1.2166667e+00   3.1074193e-01  -1.7752557e+00   1.9421600e+00   5.7657876e-01   6.5244439e-01  -3.3380876e-01
   1.2183333e+00   3.2099993e-01   6.5244439e-01  -2.6856432e+00   5.0071314e-01  -6.3727127e-01  -1.7752557e+00
   1.2200000e+00   3.3125100e-01   2.7008163e+00   1.1076382e+00   5.0071314e-01  -1.8207750e-01   5.7657876e-01
   1.2216667e+00   3.4148254e-01  -1.5476588e+00   1.5628319e+00  -1.0621188e-01  -5.6140564e-01   4.5519376e-02
   1.2233333e+00   3.5168214e-01  -1.3200619e+00   7.2831002e-01  -4.8554001e-01  -1.0165994e+00   1.3352350e+00
   1.2250000e+00   3.6183770e-01   2.7311626e-01   7.2831002e-01  -3.0346251e-02  -4.0967438e-01  -3.3380876e-01
   1.2266667e+00   3.7193736e-01   2.3214882e+00  -1.4717932e+00  -4.0967438e-01   8.8004127e-01   5.7657876e-01
   1.2283333e+00   3.8196969e-01   1.2593694e+00  -1.4717932e+00  -4.8554001e-01   1.4869663e+00   2.4732194e+00
   1.2300000e+00   3.9192349e-01  -2.5339119e+00  -8.6486815e-01   5.7657876e-01   1.5628319e+00   3.0042788e+00
   1.2316667e+00   4.0178804e-01   4.5519376e-02  -1.6235244e+00  -1.8207750e-01   8.8004127e-01   6.5244439e-01
   1.2333333e+00   4.1155310e-01   2.7311626e-01  -1.0621188e-01  -1.8207750e-01  -4.8554001e-01  -1.6235244e+00
   1.2350000e+00   4.2120876e-01   1.1835038e+00   2.1697569e+00  -6.3727127e-01  -1.2441963e+00  -2.8373744e+00
   1.2366667e+00   4.3074564e-01   2.4732194e+00   1.1835038e+00   4.2484751e-01  -4.8554001e-01  -1.0165994e+00
   1.2383333e+00   4.4015492e-01   1.3352350e+00   1.2593694e+00  -4.8554001e-01  -4.0967438e-01  -9.4073377e-01
   1.2400000e+00   4.4942822e-01   1.0317725e+00  -3.3380876e-01   2.7311626e-01   2.7311626e-01   1.3352350e+00
   1.2416667e+00   4.5855774e-01  -1.1683307e+00  -1.6235244e+00   1.2138500e-01  -3.0346251e-02   1.3352350e+00
   1.2433333e+00   4.6753624e-01  -2.6856432e+00  -3.2167026e+00   5.7657876e-01   2.7311626e-01   2.0180257e+00
   1.2450000e+00   4.7635698e-01  -4.8857464e+00  -1.9269869e+00  -4.0967438e-01   9.5590690e-01   5.0071314e-01
   1.2466667e+00   4.8499980e-01  -2.9132401e+00   8.8004127e-01   4.5519376e-02   9.5590690e-01  -2.5794313e-01
   1.2483333e+00   4.9347238e-01   4.2484751e-01  -3.0346251e-02  -4.8554001e-01  -3.0346251e-02  -1.1683307e+00
   1.2500000e+00   5.0176992e-01   1.9421600e+00  -2.7615088e+00  -1.8207750e-01  -1.8207750e-01  -8.6486815e-01
   1.2516667e+00   5.0988816e-01   1.8662944e+00   2.9284132e+00  -1.0621188e-01  -7.8900252e-01   4.5519376e-02
   1.2533333e+00   5.6805801e-01   3.8388007e+00   1.1835038e+00   1.9725063e-01  -7.1313689e-01   4.5519376e-02
   1.2550000e+00   5.7446562e-01   1.1076382e+00   1.0317725e+00  -1.0621188e-01  -2.5794313e-01  -1.8207750e-01
   1.2566667e+00   6.7566968e-01   8.8004127e-01   1.5628319e+00  -3.0346251e-02   5.0071314e-01   6.5244439e-01
   1.2583333e+00   6.7846532e-01  -1.0165994e+00  -1.8511213e+00   3.4898188e-01  -4.8554001e-01  -5.6140564e-01
   1.2600000e+00   6.8115980e-01  -2.0787182e+00  -1.8207750e-01   5.0071314e-01  -1.8207750e-01  -4.8554001e-01
   1.2616667e+00   6.8375570e-01  -8.6486815e-01   2.1697569e+00   3.4898188e-01  -5.6140564e-01  -1.1683307e+00
   1.2633333e+00   6.8625534e-01  -1.0165994e+00   2.4732194e+00   4.5519376e-02  -5.6140564e-01  -6.3727127e-01
   1.2650000e+00   6.8866071e-01   1.1835038e+00   1.4111007e+00  -4.8554001e-01  -4.8554001e-01   5.7657876e-01
   1.2666667e+00   6.9097340e-01  -8.6486815e-01  -2.1545838e+00  -5.6140564e-01  -6.3727127e-01   1.2138500e-01
   1.2683333e+00   6.9319214e-01  -1.8207750e-01  -7.8900252e-01   8.8004127e-01  -4.0967438e-01  -3.3380876e-01
   1.2700000e+00   6.9530493e-01  -1.8511213e+00  -4.0967438e-01   5.7657876e-01   1.2138500e-01   3.4898188e-01
   1.2716667e+00   6.9732701e-01  -1.0165994e+00  -1.0165994e+00   5.7657876e-01   9.5590690e-01   1.3352350e+00
   1.2733333e+00   6.9925842e-01  -2.3063151e+00   6.5244439e-01   4.5519376e-02   6.5244439e-01   6.5244439e-01
   1.2750000e+00   7.0109885e-01   1.9725063e-01   1.9725063e-01  -3.3380876e-01   5.0071314e-01   5.7657876e-01
   1.2766667e+00   7.0284761e-01   3.6112038e+00   5.0071314e-01   4.5519376e-02  -5.6140564e-01  -7.1313689e-01
   1.2783333e+00   7.0450357e-01   1.3352350e+00  -3.3380876e-01  -2.5794313e-01  -8.6486815e-01  -4.8554001e-01
   1.2800000e+00   7.0606522e-01   1.7904288e+00  -4.0967438e-01   4.5519376e-02  -1.0621188e-01   1.9725063e-01
   1.2816667e+00   7.0753066e-01  -8.6486815e-01  -1.8207750e-01   1.9725063e-01   3.4898188e-01  -1.8207750e-01
   1.2833333e+00   7.0889750e-01  -1.5476588e+00   8.0417564e-01  -2.5794313e-01   1.3352350e+00   1.4869663e+00
   1.2850000e+00   7.1016312e-01  -7.8900252e-01  -4.0967438e-01  -2.5794313e-01   3.4898188e-01   1.2593694e+00
   1.2866667e+00   7.1132446e-01  -7.1313689e-01  -2.1545838e+00  -9.4073377e-01  -1.0621188e-01   4.5519376e-02
   1.2883333e+00   7.1237814e-01  -1.5476588e+00  -2.1545838e+00  -1.0621188e-01   1.9725063e-01  -9.4073377e-01
   1.2900000e+00   7.1332042e-01   1.2593694e+00  -5.6140564e-01   3.4898188e-01   2.7311626e-01  -1.4717932e+00
   1.2916667e+00   7.1414723e-01   7.0251570e+00   1.9725063e-01   1.0317725e+00  -3.3380876e-01  -7.8900252e-01
   1.2933333e+00   7.1485423e-01   2.2456226e+00   2.7311626e-01   3.4898188e-01  -7.1313689e-01  -1.8207750e-01
   1.2950000e+00   7.1543685e-01  -1.2441963e+00   1.3352350e+00   5.7657876e-01  -3.3380876e-01   1.6386975e+00
   1.2966667e+00   7.1589022e-01  -2.3821807e+00   5.7657876e-01  -4.0967438e-01  -8.6486815e-01  -8.6486815e-01
   1.2983333e+00   7.1620926e-01   2.7311626e-01   1.7145632e+00  -3.0346251e-02  -7.1313689e-01  -1.1683307e+00
   1.3000000e+00   7.1638871e-01  -1.0621188e-01   4.2484751e-01   4.5519376e-02  -3.3380876e-01  -4.8554001e-01
   1.3016667e+00   7.1642316e-01  -1.0924650e+00   1.1835038e+00  -3.3380876e-01   9.5590690e-01   4.2484751e-01
   1.3033333e+00   7.1630703e-01  -1.8511213e+00  -3.3684338e+00  -1.0924650e+00   1.2593694e+00   1.1076382e+00
   1.3050000e+00   7.1603467e-01  -2.2304494e+00   3.4898188e-01  -2.5794313e-01   8.0417564e-01   8.0417564e-01
   1.3066667e+00   7.1560036e-01  -2.5339119e+00  -1.6235244e+00  -1.8207750e-01   7.2831002e-01   3.4898188e-01
   1.3083333e+00   7.1499834e-01   1.4869663e+00   1.2593694e+00   1.2138500e-01  -1.0621188e-01  -4.8554001e-01
   1.3100000e+00   7.1422282e-01   1.8662944e+00   2.2456226e+00   3.4898188e-01  -9.4073377e-01  -4.8554001e-01
   1.3116667e+00   7.1326806e-01   1.3352350e+00   8.8004127e-01   3.4898188e-01  -4.8554001e-01  -1.5476588e+00
   1.3133333e+00   7.1212842e-01   2.2456226e+00  -8.6486815e-01   3.4898188e-01   7.2831002e-01  -1.8207750e-01
   1.3150000e+00   7.1079829e-01   4.2484751e-01  -1.0621188e-01   6.5244439e-01   1.2138500e-01  -7.1313689e-01
   1.3166667e+00   7.0927220e-01  -3.5201651e+00  -4.0967438e-01   4.5519376e-02  -3.0346251e-02   1.9725063e-01
   1.3183333e+00   7.0754489e-01   1.9725063e-01   1.4869663e+00   2.7311626e-01   1.9725063e-01   3.4898188e-01
   1.3200000e+00   7.0561129e-01   1.4869663e+00  -2.5794313e-01  -3.0346251e-02  -3.3380876e-01   1.9725063e-01
   1.3216667e+00   7.0346654e-01  -1.0165994e+00  -7.8900252e-01  -7.8900252e-01  -1.0621188e-01   1.3352350e+00
   1.3233333e+00   7.0110603e-01   9.5590690e-01  -8.6486815e-01  -1.0621188e-01   8.0417564e-01   9.5590690e-01
   1.3250000e+00   6.9852548e-01  -3.0346251e-02  -1.2441963e+00   4.5519376e-02   8.8004127e-01   7.2831002e-01
   1.3266667e+00   6.9572085e-01   1.9725063e-01   1.1076382e+00   5.7657876e-01  -1.0621188e-01   1.2138500e-01
   1.3283333e+00   6.9268860e-01  -2.2304494e+00  -2.4580463e+00   4.5519376e-02  -9.4073377e-01  -5.6140564e-01
   1.3300000e+00   6.8942539e-01  -3.3380876e-01   1.5628319e+00  -4.8554001e-01  -7.1313689e-01  -1.3200619e+00
   1.3316667e+00   6.8592840e-01   1.2138500e-01   1.3352350e+00  -7.1313689e-01  -1.0165994e+00  -1.3200619e+00
   1.3333333e+00   6.8219520e-01  -2.3063151e+00   2.7311626e-01  -6.3727127e-01  -4.8554001e-01  -1.3200619e+00
   1.3350000e+00   6.4926385e-01  -1.8207750e-01  -1.8207750e-01   3.4898188e-01   5.0071314e-01   8.0417564e-01
   1.3366667e+00   6.4358640e-01   2.4732194e+00   1.2138500e-01   1.2138500e-01  -1.0621188e-01   1.0317725e+00
   1.3383333e+00   6.3767319e-01  -2.5794313e-01  -7.8900252e-01   9.5590690e-01   5.0071314e-01  -7.1313689e-01
   1.3400000e+00   6.3152701e-01  -1.4717932e+00   8.8004127e-01   5.7657876e-01   4.5519376e-02  -1.3959275e+00
   1.3416667e+00   6.2515132e-01   3.7629351e+00   9.5590690e-01   2.7311626e-01   7.2831002e-01  -8.6486815e-01
   1.3433333e+00   6.1855013e-01   1.5628319e+00   1.3352350e+00   5.7657876e-01  -2.5794313e-01  -7.1313689e-01
   1.3450000e+00   6.1172794e-01  -1.8207750e-01  -2.5794313e-01  -2.5794313e-01  -7.1313689e-01   1.1835038e+00
   1.3466667e+00   6.0468996e-01  -1.0621188e-01  -2.0028525e+00  -4.8554001e-01   4.5519376e-02   4.1422632e+00
   1.3483333e+00   5.9744175e-01  -1.6993900e+00  -1.7752557e+00  -1.2441963e+00   1.2138500e-01   2.8525476e+00
   1.3500000e+00   5.8998952e-01  -1.1683307e+00  -1.2441963e+00  -6.3727127e-01   5.7657876e-01   5.7657876e-01
   1.3516667e+00   5.8234000e-01   1.2593694e+00   2.7311626e-01  -1.0621188e-01   7.2831002e-01  -1.0924650e+00
   1.3533333e+00   5.7450040e-01   1.9421600e+00   1.7145632e+00  -3.0346251e-02   4.5519376e-02  -2.0787182e+00
   1.3550000e+00   5.6647845e-01   2.7311626e-01   8.8004127e-01  -4.8554001e-01  -2.5794313e-01  -2.3821807e+00
   1.3566667e+00   5.5828232e-01   1.9725063e-01   5.7657876e-01   6.5244439e-01  -3.0346251e-02  -1.0621188e-01
   1.3583333e+00   5.4992063e-01  -3.5960307e+00  -1.8511213e+00   8.8004127e-01  -5.6140564e-01   1.0317725e+00
   1.3600000e+00   5.4140246e-01  -1.0165994e+00   3.4898188e-01   1.5628319e+00   8.0417564e-01   2.6249507e+00
   1.3616667e+00   5.3273723e-01   1.7145632e+00  -1.0621188e-01   6.5244439e-01   4.5519376e-02   9.5590690e-01
   1.3633333e+00   5.2393485e-01  -7.8900252e-01  -3.1408369e+00  -1.0621188e-01  -5.6140564e-01  -4.0967438e-01
   1.3650000e+00   5.1500548e-01  -2.3063151e+00   2.1697569e+00  -2.5794313e-01   1.2138500e-01  -2.3063151e+00
   1.3666667e+00   5.0595961e-01   8.8004127e-01   1.9725063e-01  -4.0967438e-01  -3.3380876e-01  -1.3959275e+00
   1.3683333e+00   4.9680805e-01   6.5244439e-01   5.0071314e-01  -4.8554001e-01  -1.0924650e+00  -1.0924650e+00
   1.3700000e+00   4.8756188e-01  -3.3380876e-01   1.9725063e-01  -4.0967438e-01   2.7311626e-01   2.7311626e-01
   1.3716667e+00   4.7823235e-01   1.5628319e+00   1.0317725e+00  -2.5794313e-01   6.5244439e-01   9.5590690e-01
   1.3733333e+00   4.6883092e-01   1.8662944e+00   1.5628319e+00   8.0417564e-01  -3.0346251e-02   7.2831002e-01
   1.3750000e+00   4.5936928e-01  -1.9269869e+00   1.9725063e-01   8.0417564e-01  -5.6140564e-01  -4.8554001e-01
   1.3766667e+00   4.4985918e-01  -2.3821807e+00  -8.6486815e-01   1.9725063e-01   3.4898188e-01  -3.0346251e-02
   1.3783333e+00   4.4031241e-01  -1.0165994e+00  -1.9269869e+00  -1.3200619e+00  -3.0346251e-02   1.0317725e+00
   1.3800000e+00   4.3074089e-01   7.2831002e-01  -1.4717932e+00  -3.3380876e-01   4.5519376e-02   1.6386975e+00
   1.3816667e+00   4.2115654e-01   1.3352350e+00  -1.8207750e-01  -2.5794313e-01   5.0071314e-01   1.8662944e+00
   1.3833333e+00   4.1157127e-01  -3.0346251e-02  -7.1313689e-01  -7.8900252e-01  -2.5794313e-01  -7.1313689e-01
   1.3850000e+00   4.0199692e-01  -7.1313689e-01  -2.3821807e+00  -7.8900252e-01  -4.0967438e-01  -2.3063151e+00
   1.3866667e+00   3.9244521e-01  -7.8900252e-01  -3.0346251e-02   5.0071314e-01   2.7311626e-01  -1.6235244e+00
   1.3883333e+00   3.8292779e-01   1.7904288e+00   7.2831002e-01   1.0317725e+00  -4.8554001e-01   1.0317725e+00
   1.3900000e+00   3.7345612e-01   1.1835038e+00   4.2484751e-01   1.1835038e+00   6.5244439e-01   2.5490851e+00
   1.3916667e+00   3.6404152e-01   1.2138500e-01  -7.1313689e-01  -3.3380876e-01   3.4898188e-01  -4.8554001e-01
   1.3933333e+00   3.5469503e-01  -3.4442995e+00  -1.8207750e-01  -6.3727127e-01   2.7311626e-01   3.4898188e-01
   1.3950000e+00   3.4542746e-01  -9.4073377e-01   4.2939945e+00   1.9725063e-01   5.0071314e-01   3.4898188e-01
   1.3966667e+00   3.3624934e-01   3.9146663e+00  -1.0165994e+00  -3.0346251e-02  -3.0346251e-02  -1.0165994e+00
   1.3983333e+00   3.2717090e-01   2.5490851e+00   1.1835038e+00  -6.3727127e-01  -1.0165994e+00  -1.1683307e+00
   1.4000000e+00   3.1820199e-01   3.4898188e-01   2.4732194e+00   5.0071314e-01  -5.6140564e-01  -2.5794313e-01
   1.4016667e+00   3.0932157e-01   4.2484751e-01   2.5490851e+00   1.2138500e-01  -4.0967438e-01   5.0071314e-01
   1.4033333e+00   3.0052666e-01   3.4898188e-01  -2.5794313e-01  -3.0346251e-02  -3.0346251e-02  -3.3380876e-01
   1.4050000e+00   2.9186626e-01  -2.2304494e+00  -3.3684338e+00   7.2831002e-01  -4.0967438e-01   1.2593694e+00
   1.4066667e+00   2.8334898e-01  -2.4580463e+00  -2.3063151e+00   1.1076382e+00   2.7311626e-01   1.1076382e+00
   1.4083333e+00   2.7498299e-01  -3.3380876e-01  -3.3380876e-01   8.0417564e-01   8.8004127e-01  -9.4073377e-01
   1.4100000e+00   2.6677603e-01  -2.5794313e-01  -7.8900252e-01   2.7311626e-01   5.7657876e-01  -4.0967438e-01
   1.4116667e+00   2.5873539e-01  -1.1683307e+00  -1.6993900e+00  -1.2441963e+00  -6.3727127e-01  -7.1313689e-01
   1.4133333e+00   2.5086786e-01  -2.4580463e+00  -4.8554001e-01  -3.3380876e-01   1.0317725e+00   1.2593694e+00
   1.4150000e+00   2.4317978e-01   1.1076382e+00  -7.8900252e-01   2.7311626e-01   1.9725063e-01  -3.0346251e-02
   1.4166667e+00   2.3567695e-01   1.5628319e+00  -1.6235244e+00  -8.6486815e-01  -1.8207750e-01  -1.3959275e+00
   1.4183333e+00   2.2836470e-01   1.4869663e+00   1.0317725e+00  -3.0346251e-02  -4.0967438e-01  -4.8554001e-01
   1.4200000e+00   2.2124781e-01   3.4898188e-01   1.9725063e-01  -7.1313689e-01  -7.1313689e-01  -5.6140564e-01
   1.4216667e+00   2.1433057e-01   8.0417564e-01   4.2484751e-01  -1.4717932e+00  -6.3727127e-01  -3.0346251e-02
   1.4233333e+00   2.0761671e-01  -2.1545838e+00   6.5244439e-01   1.1835038e+00   3.4898188e-01   1.3352350e+00
   1.4250000e+00   2.0110946e-01   1.6386975e+00   1.9725063e-01   1.0317725e+00   7.2831002e-01   1.1835038e+00
   1.4266667e+00   1.9481152e-01  -3.3380876e-01  -6.3727127e-01  -7.8900252e-01   1.9725063e-01   1.2138500e-01
   1.4283333e+00   1.8872503e-01  -1.5476588e+00   1.4869663e+00  -6.3727127e-01   6.5244439e-01  -3.0346251e-02
   1.4300000e+00   1.8285163e-01  -1.1683307e+00   1.3352350e+00  -2.5794313e-01  -7.8900252e-01  -9.4073377e-01
   1.4316667e+00   1.7719243e-01  -5.6140564e-01  -2.6856432e+00  -1.8207750e-01  -2.5794313e-01   3.4898188e-01
   1.4333333e+00   1.7174804e-01   1.7145632e+00   3.3077413e+00   4.5519376e-02  -4.8554001e-01  -5.6140564e-01
   1.4350000e+00   1.6651853e-01   7.2831002e-01   7.2831002e-01   1.2138500e-01  -7.1313689e-01  -1.5476588e+00
   1.4366667e+00   1.6150350e-01   1.5628319e+00   1.6386975e+00   5.0071314e-01   1.2138500e-01  -1.5476588e+00
   1.4383333e+00   1.5670204e-01   1.7145632e+00   1.1835038e+00   3.4898188e-01   1.2138500e-01  -3.0346251e-02
   1.4400000e+00   1.5211278e-01  -2.6097776e+00  -1.5476588e+00  -4.0967438e-01   1.0317725e+00   1.1076382e+00
   1.4416667e+00   1.4773388e-01  -3.7477620e+00   1.1076382e+00   4.5519376e-02   9.5590690e-01   1.0317725e+00
   1.4433333e+00   1.4356303e-01   2.7311626e-01  -1.8511213e+00   4.2484751e-01  -2.5794313e-01   5.7657876e-01
   1.4450000e+00   1.3959753e-01   2.7766819e+00  -9.4073377e-01  -4.8554001e-01  -3.0346251e-02   1.1076382e+00
   1.4466667e+00   1.3583423e-01  -1.0621188e-01  -1.6993900e+00  -7.1313689e-01  -3.3380876e-01   4.5519376e-02
   1.4483333e+00   1.3226958e-01  -4.0967438e-01  -1.0621188e-01   1.2138500e-01  -6.3727127e-01  -1.0621188e-01
   1.4500000e+00   1.2889967e-01  -1.8207750e-01   1.9725063e-01  -1.0165994e+00  -8.6486815e-01  -4.0967438e-01
   1.4516667e+00   1.2572023e-01  -2.5794313e-01   4.5519376e-02  -7.8900252e-01   3.4898188e-01  -3.0346251e-02
   1.4533333e+00   1.2272662e-01   1.2138500e-01   1.6386975e+00   1.3352350e+00   4.2484751e-01   1.2138500e-01
   1.4550000e+00   1.1991393e-01   5.0071314e-01   5.0071314e-01   2.0180257e+00  -4.0967438e-01  -1.8207750e-01
   1.4566667e+00   1.1727691e-01  -3.3380876e-01   8.8004127e-01   5.0071314e-01  -3.0346251e-02   5.0071314e-01
   1.4583333e+00   1.1481006e-01   2.0180257e+00   9.5590690e-01   2.7311626e-01  -1.8207750e-01  -1.0621188e-01
   1.4600000e+00   1.1250763e-01   2.3214882e+00   6.5244439e-01   5.7657876e-01   4.2484751e-01  -3.0346251e-02
   1.4616667e+00   1.1036364e-01  -3.3380876e-01   7.2831002e-01  -5.6140564e-01   2.7311626e-01  -2.3063151e+00
   1.4633333e+00   1.0837190e-01  -4.1270901e+00  -3.3380876e-01  -2.5794313e-01   4.5519376e-02  -4.8554001e-01
   1.4650000e+00   1.0652606e-01   4.2484751e-01  -2.0787182e+00   1.9725063e-01  -1.0621188e-01   4.5519376e-02
   1.4666667e+00   1.0481961e-01  -1.3200619e+00   8.8004127e-01   4.5519376e-02  -1.8207750e-01  -3.0346251e-02
   1.4683333e+00   1.0324590e-01  -2.9891057e+00  -3.0346251e-02  -6.3727127e-01   1.2138500e-01  -7.1313689e-01
   1.4700000e+00   1.0179818e-01   1.2138500e-01  -1.0924650e+00   5.0071314e-01   7.2831002e-01   4.5519376e-02
   1.4716667e+00   1.0046963e-01  -7.8900252e-01  -2.5794313e-01  -4.0967438e-01   6.5244439e-01   5.0071314e-01
   1.4733333e+00   9.9209566e-02   2.0938913e+00   1.7145632e+00   2.7311626e-01   1.1076382e+00   1.8662944e+00
   1.4750000e+00   9.8019328e-02   3.7629351e+00  -1.3200619e+00   3.4898188e-01  -2.5794313e-01   2.0938913e+00
   1.4766667e+00   9.6924391e-02   1.5628319e+00  -1.8511213e+00  -1.8207750e-01  -1.6235244e+00   7.2831002e-01
   1.4783333e+00   9.5918211e-02   1.7145632e+00   2.7311626e-01  -2.5794313e-01  -1.1683307e+00  -3.1408369e+00
   1.4800000e+00   9.4994326e-02  -1.7752557e+00   1.0317725e+00   5.7657876e-01  -1.6235244e+00  -1.0924650e+00
   1.4816667e+00   9.4146363e-02  -3.2167026e+00   5.7657876e-01   1.1076382e+00  -1.0924650e+00   8.8004127e-01
   1.4833333e+00   9.3368062e-02   1.0317725e+00   1.2138500e-01  -3.0346251e-02  -4.8554001e-01   4.5519376e-02
   1.4850000e+00   9.2653308e-02   1.3352350e+00   9.5590690e-01  -3.3380876e-01   1.0317725e+00   5.0071314e-01
   1.4866667e+00   9.1996129e-02  -3.3380876e-01  -4.8554001e-01   4.5519376e-02   2.7311626e-01   5.7657876e-01
   1.4883333e+00   9.1390731e-02  -3.8236276e+00  -1.0924650e+00   1.2138500e-01   2.7311626e-01   4.2484751e-01
   1.4900000e+00   9.0831503e-02   2.0938913e+00  -5.6140564e-01   8.0417564e-01   1.1835038e+00  -1.2441963e+00
   1.4916667e+00   9.0313034e-02   1.7145632e+00   7.2831002e-01   4.2484751e-01   1.4111007e+00  -1.2441963e+00
   1.4933333e+00   8.9830132e-02   1.2138500e-01   1.4869663e+00  -1.8207750e-01   4.2484751e-01  -1.4717932e+00
   1.4950000e+00   8.9377833e-02   3.4898188e-01   4.2484751e-01   4.5519376e-02   4.2484751e-01   5.7657876e-01
   1.4966667e+00   8.8951409e-02  -1.0621188e-01  -1.2441963e+00   7.2831002e-01   9.5590690e-01   2.9284132e+00
   1.4983333e+00   8.8546391e-02  -1.5476588e+00  -2.1545838e+00  -7.8900252e-01   9.5590690e-01   9.5590690e-01
   1.5000000e+00   8.8158556e-02  -1.6235244e+00  -1.4717932e+00  -1.1683307e+00  -1.5476588e+00  -1.5476588e+00
   1.5016667e+00   8.7783955e-02   8.0417564e-01   2.3973538e+00  -3.0346251e-02  -9.4073377e-01  -5.6140564e-01
   1.5033333e+00   8.7418908e-02   4.2484751e-01  -1.2441963e+00  -3.0346251e-02  -1.1683307e+00  -1.0621188e-01
   1.5050000e+00   8.7060019e-02  -1.0165994e+00   1.1835038e+00  -2.5794313e-01   1.2138500e-01   8.0417564e-01
   1.5066667e+00   8.6704158e-02   6.5244439e-01   1.4869663e+00  -2.5794313e-01   5.0071314e-01   5.0071314e-01
   1.5083333e+00   8.6348494e-02   1.6386975e+00   5.0071314e-01  -1.8207750e-01  -7.1313689e-01   8.8004127e-01
   1.5100000e+00   8.5990471e-02   1.6386975e+00  -5.6140564e-01   1.2138500e-01  -1.2441963e+00   1.2138500e-01
   1.5116667e+00   8.5627824e-02  -1.0621188e-01  -2.4580463e+00   5.0071314e-01  -4.8554001e-01  -2.5794313e-01
   1.5133333e+00   8.5258563e-02  -1.1683307e+00  -1.0165994e+00  -1.0621188e-01   3.4898188e-01  -2.0787182e+00
   1.5150000e+00   8.4880985e-02  -3.6718963e+00   2.3973538e+00   5.0071314e-01   5.0071314e-01  -8.6486815e-01
   1.5166667e+00   8.4493659e-02   1.9725063e-01   1.3352350e+00   8.8004127e-01  -1.8207750e-01  -3.3380876e-01
   1.5183333e+00   8.4095434e-02   1.6386975e+00   1.9421600e+00   3.4898188e-01  -3.3380876e-01   1.2138500e-01
   1.5200000e+00   8.3685418e-02  -1.1683307e+00   1.2138500e-01  -3.0346251e-02  -1.8207750e-01   6.5244439e-01
   1.5216667e+00   8.3262982e-02   4.5519376e-02  -7.8900252e-01   1.0317725e+00   8.8004127e-01   9.5590690e-01
   1.5233333e+00   8.2827751e-02   2.7008163e+00  -6.3727127e-01   1.2138500e-01   1.5628319e+00   1.8662944e+00
   1.5250000e+00   8.2379592e-02   1.1835038e+00  -1.9269869e+00  -7.8900252e-01   1.3352350e+00   5.0071314e-01
   1.5266667e+00   8.1918601e-02  -1.0924650e+00  -1.0165994e+00  -1.5476588e+00   1.4111007e+00  -7.1313689e-01
   1.5283333e+00   8.1445112e-02  -8.6486815e-01   4.5519376e-02  -3.3380876e-01   1.0317725e+00   1.4869663e+00
   1.5300000e+00   8.0959661e-02  -3.3380876e-01   1.0317725e+00  -6.3727127e-01  -2.3821807e+00   4.5519376e-02
   1.5316667e+00   8.0462991e-02  -2.5794313e-01   1.2593694e+00   4.5519376e-02  -2.3063151e+00  -9.4073377e-01
   1.5333333e+00   7.9956030e-02   1.9725063e-01  -1.8207750e-01   1.9725063e-01  -6.3727127e-01  -9.4073377e-01
   1.5350000e+00   7.9439895e-02   4.8250539e+00   9.5590690e-01  -2.5794313e-01  -1.0165994e+00  -2.3063151e+00
   1.5366667e+00   7.8915855e-02  -1.8207750e-01  -5.6140564e-01   4.2484751e-01  -3.3380876e-01  -3.6718963e+00
   1.5383333e+00   7.8385341e-02  -4.0967438e-01  -6.3727127e-01   1.1076382e+00   1.1076382e+00  -8.6486815e-01
   1.5400000e+00   7.7849912e-02  -9.4073377e-01  -3.0346251e-02   2.7311626e-01   1.3352350e+00   1.9421600e+00
   1.5416667e+00   7.7311252e-02   4.2484751e-01   9.5590690e-01  -3.3380876e-01  -1.0165994e+00   5.0071314e-01
   1.5433333e+00   7.6771166e-02  -1.6235244e+00  -4.5064182e+00  -3.0346251e-02  -9.4073377e-01   1.9725063e-01
   1.5450000e+00   7.6183505e-02  -2.1545838e+00   1.2593694e+00  -4.0967438e-01   1.0317725e+00   1.7145632e+00
   1.5466667e+00   7.5576008e-02  -3.1408369e+00   9.5590690e-01  -5.6140564e-01   5.7657876e-01   1.8662944e+00
   1.5483333e+00   7.4969688e-02  -1.9269869e+00  -1.1683307e+00   5.0071314e-01  -2.5794313e-01   5.7657876e-01
   1.5500000e+00   7.4366981e-02   1.2593694e+00  -5.6140564e-01   1.2593694e+00   2.7311626e-01   5.0071314e-01
   1.5516667e+00   7.3770394e-02   1.6386975e+00   1.2138500e-01   1.3352350e+00  -3.0346251e-02   2.7311626e-01
   1.5533333e+00   7.3182506e-02   2.8525476e+00   8.0417564e-01  -2.5794313e-01  -5.6140564e-01  -1.2441963e+00
   1.5550000e+00   7.2605935e-02   8.0417564e-01   1.3352350e+00  -3.3380876e-01  -3.0346251e-02  -5.6140564e-01
   1.5566667e+00   7.2043325e-02  -1.7752557e+00  -2.5794313e-01  -1.1683307e+00   7.2831002e-01   2.7311626e-01
   1.5583333e+00   7.1497352e-02  -1.6235244e+00  -1.3200619e+00  -7.8900252e-01   6.5244439e-01  -3.0346251e-02
   1.5600000e+00   7.0970681e-02  -4.0967438e-01  -3.0346251e-02   4.5519376e-02   2.7311626e-01   5.0071314e-01
   1.5616667e+00   7.0465969e-02   1.0317725e+00   2.3973538e+00   2.7311626e-01   3.4898188e-01  -3.0346251e-02
   1.5633333e+00   6.9985847e-02   1.6386975e+00   1.0317725e+00  -9.4073377e-01  -3.0346251e-02  -1.2441963e+00
   1.5650000e+00   6.9532901e-02  -4.8554001e-01   1.2138500e-01   3.4898188e-01  -2.5794313e-01   7.2831002e-01
   1.5666667e+00   6.9109663e-02  -1.0165994e+00  -6.3727127e-01   4.2484751e-01  -3.0346251e-02   1.1076382e+00
   1.5683333e+00   6.8718591e-02  -4.0967438e-01  -9.4073377e-01   4.5519376e-02  -2.5794313e-01   3.4898188e-01
   1.5700000e+00   6.8362065e-02   2.5490851e+00   7.2831002e-01   1.2138500e-01  -3.0346251e-02  -2.5794313e-01
   1.5716667e+00   6.8042374e-02   1.3352350e+00  -1.1683307e+00   4.5519376e-02  -2.5794313e-01   2.7311626e-01
   1.5733333e+00   6.7761684e-02  -1.0165994e+00   3.4898188e-01   5.0071314e-01  -1.0924650e+00  -2.5794313e-01
   1.5750000e+00   6.7522058e-02  -3.3684338e+00   8.0417564e-01   5.0071314e-01   2.7311626e-01   3.4898188e-01
   1.5766667e+00   6.7325413e-02   1.2593694e+00  -3.3380876e-01   5.0071314e-01   2.7311626e-01  -3.3380876e-01
   1.5783333e+00   6.7173533e-02  -1.3200619e+00  -2.5794313e-01  -4.0967438e-01  -1.8207750e-01  -2.5794313e-01
   1.5800000e+00   6.7068046e-02  -1.3959275e+00   8.0417564e-01  -4.0967438e-01   1.2138500e-01  -2.5794313e-01
   1.5816667e+00   6.7010423e-02   2.3973538e+00   2.0938913e+00   4.2484751e-01  -1.8207750e-01   2.7311626e-01
   1.5833333e+00   6.7001957e-02  -3.0346251e-02  -6.3727127e-01  -4.0967438e-01  -1.3200619e+00  -6.3727127e-01
   1.5850000e+00   6.7043775e-02  -1.5476588e+00  -2.5794313e-01   5.0071314e-01   4.5519376e-02  -1.8207750e-01
   1.5866667e+00   6.7136810e-02  -7.1313689e-01  -6.3727127e-01  -1.8207750e-01   8.0417564e-01  -1.8207750e-01
   1.5883333e+00   6.7281800e-02   1.4869663e+00  -1.0165994e+00  -1.8207750e-01   1.0317725e+00  -1.2441963e+00
   1.5900000e+00   6.7479300e-02   8.8004127e-01   2.5490851e+00   2.7311626e-01   1.2138500e-01  -4.8554001e-01
   1.5916667e+00   6.7729654e-02  -2.5794313e-01  -1.6235244e+00  -5.6140564e-01   1.2138500e-01  -1.8207750e-01
   1.5933333e+00   6.8032998e-02  -7.1313689e-01  -1.7752557e+00  -1.0621188e-01   4.5519376e-02   1.2138500e-01
   1.5950000e+00   6.8389268e-02   4.5519376e-02   2.8525476e+00   5.0071314e-01   1.2138500e-01   8.8004127e-01
   1.5966667e+00   6.8798192e-02  -4.8554001e-01   1.1076382e+00   8.8004127e-01  -1.8207750e-01   8.8004127e-01
   1.5983333e+00   6.9259276e-02   1.4111007e+00  -1.0621188e-01  -3.3380876e-01   1.9725063e-01  -3.3380876e-01
   1.6000000e+00   6.9771825e-02  -7.1313689e-01   1.2138500e-01   4.5519376e-02   1.9725063e-01   1.2138500e-01
   1.6016667e+00   7.0334929e-02   7.2831002e-01  -1.0621188e-01  -5.6140564e-01   2.7311626e-01   8.8004127e-01
   1.6033333e+00   7.0947477e-02  -2.5794313e-01  -4.0967438e-01  -1.8207750e-01  -4.0967438e-01   3.4898188e-01
   1.6050000e+00   7.1608142e-02  -1.5476588e+00  -4.0967438e-01   5.0071314e-01  -1.8207750e-01  -3.0346251e-02
   1.6066667e+00   7.2315408e-02   9.5590690e-01   1.9725063e-01   3.4898188e-01   1.1076382e+00   8.0417564e-01
   1.6083333e+00   7.3067546e-02   3.4898188e-01  -4.0967438e-01  -4.0967438e-01  -9.4073377e-01  -1.4717932e+00
   1.6100000e+00   7.3862655e-02  -1.3200619e+00   2.7311626e-01   1.9725063e-01  -5.6140564e-01  -1.0924650e+00
   1.6116667e+00   7.4698638e-02   4.2484751e-01  -4.0967438e-01   1.2138500e-01   1.2138500e-01  -1.8207750e-01
   1.6133333e+00   7.5573217e-02   7.2831002e-01  -2.5794313e-01  -1.8207750e-01  -3.0346251e-02   2.7311626e-01
   1.6150000e+00   7.6483947e-02  -1.6993900e+00   1.7904288e+00  -1.8207750e-01   1.2138500e-01  -2.5794313e-01
   1.6166667e+00   7.7371558e-02  -4.0967438e-01   7.2831002e-01   1.2138500e-01   6.5244439e-01   8.8004127e-01
   1.6183333e+00   7.8277141e-02   2.3214882e+00  -5.3409401e+00  -1.0621188e-01  -3.0346251e-02   8.8004127e-01
   1.6200000e+00   7.9207281e-02   2.3214882e+00   1.3352350e+00   4.5519376e-02  -3.3380876e-01   5.0071314e-01
   1.6216667e+00   8.0159294e-02  -8.6486815e-01   1.9421600e+00  -5.6140564e-01  -5.6140564e-01  -1.0924650e+00
   1.6233333e+00   8.1130426e-02   7.2831002e-01   5.0071314e-01   3.4898188e-01   3.4898188e-01   1.9725063e-01
   1.6250000e+00   8.2117847e-02  -1.2441963e+00   2.7311626e-01  -7.8900252e-01   3.4898188e-01   5.0071314e-01
   1.6266667e+00   8.3118675e-02   2.7311626e-01   5.7657876e-01   2.7311626e-01   5.0071314e-01   1.1076382e+00
   1.6283333e+00   8.4129991e-02  -3.0346251e-02  -1.3200619e+00  -7.1313689e-01   4.5519376e-02  -4.0967438e-01
   1.6300000e+00   8.5148836e-02   1.0317725e+00  -1.4717932e+00   1.9725063e-01  -2.5794313e-01  -1.8207750e-01
   1.6316667e+00   8.6172229e-02  -3.3380876e-01  -7.8900252e-01   5.0071314e-01  -1.0621188e-01   3.4898188e-01
   1.6333333e+00   8.7197194e-02  -8.6486815e-01   1.2593694e+00   7.2831002e-01   3.4898188e-01   7.2831002e-01
   1.6350000e+00   8.8220750e-02   1.2593694e+00   8.0417564e-01   1.2138500e-01   2.7311626e-01  -3.0346251e-02
   1.6366667e+00   8.9239933e-02   1.8662944e+00   1.4869663e+00   1.9725063e-01   4.5519376e-02   5.7657876e-01
   1.6383333e+00   9.0251806e-02   1.1076382e+00   7.2831002e-01  -1.0621188e-01  -3.3380876e-01  -4.8554001e-01
   1.6400000e+00   9.1253478e-02   4.5519376e-02   2.0938913e+00  -1.0621188e-01  -4.0967438e-01  -4.0967438e-01
   1.6416667e+00   9.2242103e-02  -1.5476588e+00  -2.5339119e+00  -1.8207750e-01  -2.5794313e-01   3.4898188e-01
   1.6433333e+00   9.3214904e-02  -1.8207750e-01   4.2484751e-01  -1.8207750e-01   1.9725063e-01   6.5244439e-01
   1.6450000e+00   9.4169176e-02  -1.2441963e+00   7.2831002e-01   3.4898188e-01   4.5519376e-02  -7.8900252e-01
   1.6466667e+00   9.5102289e-02  -6.3727127e-01   1.4869663e+00   1.9725063e-01   2.7311626e-01  -9.4073377e-01
   1.6483333e+00   9.6011725e-02  -3.0346251e-02  -4.8554001e-01   1.9725063e-01  -1.8207750e-01  -7.1313689e-01
   1.6500000e+00   9.6895052e-02  -1.5476588e+00  -1.0621188e-01   3.4898188e-01   5.0071314e-01  -1.0621188e-01
   1.6516667e+00   9.7749965e-02   1.4111007e+00   7.2831002e-01   1.2138500e-01   1.9725063e-01  -3.0346251e-02
   1.6533333e+00   9.8574268e-02   1.1835038e+00  -1.1683307e+00   4.2484751e-01   4.5519376e-02   8.8004127e-01
   1.6550000e+00   9.9365913e-02   1.2138500e-01  -1.1683307e+00   1.9725063e-01  -1.0621188e-01   6.5244439e-01
   1.6566667e+00   1.0012297e-01  -7.1313689e-01  -9.4073377e-01  -7.8900252e-01  -4.0967438e-01  -7.1313689e-01
   1.6583333e+00   1.0084367e-01  -2.4580463e+00   1.9725063e-01  -3.3380876e-01  -6.3727127e-01  -1.2441963e+00
   1.6600000e+00   1.0152637e-01   2.3214882e+00  -4.2029557e+00   2.7311626e-01  -1.8207750e-01  -7.8900252e-01
   1.6616667e+00   1.0216962e-01  -3.3380876e-01   4.0663976e+00   1.2138500e-01   2.7311626e-01  -4.8554001e-01
   1.6633333e+00   1.0277211e-01  -4.8554001e-01   4.4457257e+00  -1.0621188e-01   3.4898188e-01  -1.0621188e-01
   1.6650000e+00   1.0277211e-01  -8.6486815e-01   1.2138500e-01   3.4898188e-01   4.2484751e-01   6.5244439e-01
   1.6666667e+00   1.0277211e-01  -1.4717932e+00  -1.8207750e-01  -5.6140564e-01   4.2484751e-01   1.9725063e-01
   1.6683333e+00   1.0277211e-01   1.7904288e+00   3.4898188e-01   7.2831002e-01   4.5519376e-02   1.1835038e+00
   1.6700000e+00   1.0277211e-01   2.2456226e+00   3.4898188e-01  -1.8207750e-01   1.2138500e-01   8.0417564e-01
   1.6716667e+00   1.0277211e-01  -3.3380876e-01  -3.3380876e-01  -4.0967438e-01  -7.8900252e-01  -4.8554001e-01
   1.6733333e+00   1.0277211e-01   9.5590690e-01   4.5519376e-02   6.5244439e-01  -3.0346251e-02   7.2831002e-01
   1.6750000e+00   1.0277211e-01  -3.3380876e-01  -1.8207750e-01   1.2138500e-01  -2.5794313e-01  -1.8207750e-01
   1.6766667e+00   1.0277211e-01  -8.6486815e-01  -3.3380876e-01  -1.0621188e-01   6.5244439e-01   3.4898188e-01
   1.6783333e+00   1.0277211e-01   1.3352350e+00  -3.3380876e-01  -2.5794313e-01   1.9725063e-01  -4.0967438e-01
   1.6800000e+00   1.0277211e-01   1.2593694e+00  -8.6486815e-01  -3.0346251e-02  -4.0967438e-01  -4.8554001e-01
   1.6816667e+00   1.0277211e-01   9.5590690e-01   9.5590690e-01  -1.0621188e-01   1.9725063e-01   4.5519376e-02
   1.6833333e+00   1.0277211e-01  -1.3200619e+00  -2.5794313e-01   4.5519376e-02   3.4898188e-01   4.2484751e-01
   1.6850000e+00   1.0277211e-01  -9.4073377e-01  -9.4073377e-01   3.4898188e-01  -3.3380876e-01  -3.0346251e-02
   1.6866667e+00   1.0277211e-01   4.5519376e-02  -4.8554001e-01   4.2484751e-01  -1.1683307e+00  -9.4073377e-01
   1.6883333e+00   1.0277211e-01   1.1076382e+00  -4.0967438e-01  -1.8207750e-01  -7.8900252e-01   1.2138500e-01
   1.6900000e+00   1.0277211e-01  -9.4073377e-01  -7.8900252e-01  -2.5794313e-01   1.2138500e-01   1.9725063e-01
   1.6916667e+00   1.0277211e-01   1.9725063e-01  -1.5476588e+00  -3.3380876e-01   1.2138500e-01  -3.3380876e-01
   1.6933333e+00   1.0277211e-01  -1.6993900e+00   1.2593694e+00   4.5519376e-02   7.2831002e-01  -9.4073377e-01
   1.6950000e+00   1.0277211e-01   5.7657876e-01   7.2831002e-01  -1.0621188e-01   8.0417564e-01   7.2831002e-01
   1.6966667e+00   1.0277211e-01   8.0417564e-01  -3.0346251e-02  -4.0967438e-01   8.0417564e-01   9.5590690e-01
   1.6983333e+00   1.0277211e-01  -8.6486815e-01   1.1076382e+00  -1.0621188e-01   6.5244439e-01   9.5590690e-01
   1.7000000e+00   1.0277211e-01  -2.4580463e+00   1.2138500e-01   1.9725063e-01  -4.8554001e-01  -2.5794313e-01
   1.7016667e+00   1.0277211e-01  -6.3727127e-01  -2.3063151e+00   6.5244439e-01  -4.8554001e-01  -2.5794313e-01
   1.7033333e+00   1.0277211e-01   1.7145632e+00   1.0317725e+00   1.2138500e-01  -7.8900252e-01  -9.4073377e-01
   1.7050000e+00   1.0277211e-01   2.7311626e-01  -3.3380876e-01   1.2138500e-01  -7.8900252e-01  -1.0621188e-01
   1.7066667e+00   1.0277211e-01   4.2484751e-01  -4.8098807e+00  -6.3727127e-01   1.2138500e-01   1.2138500e-01
   1.7083333e+00   1.0277211e-01  -3.3380876e-01   1.9725063e-01  -4.8554001e-01   8.0417564e-01   4.5519376e-02
   1.7100000e+00   1.0277211e-01  -2.0028525e+00   2.9284132e+00  -1.8207750e-01   1.2138500e-01  -1.8207750e-01
   1.7116667e+00   1.0277211e-01  -4.0967438e-01  -1.4717932e+00  -1.0621188e-01  -1.8207750e-01  -2.5794313e-01
   1.7133333e+00   1.0277211e-01   1.8662944e+00  -1.1683307e+00   2.7311626e-01   1.9725063e-01   1.9725063e-01
   1.7150000e+00   1.0277211e-01  -4.8554001e-01   1.4111007e+00   2.7311626e-01  -3.0346251e-02   2.7311626e-01
   1.7166667e+00   1.0277211e-01  -7.8900252e-01   2.0938913e+00  -1.8207750e-01   4.5519376e-02  -2.5794313e-01
   1.7183333e+00   1.0277211e-01  -2.2304494e+00   1.9421600e+00   3.4898188e-01  -1.8207750e-01  -1.8207750e-01
   1.7200000e+00   1.0277211e-01   4.4457257e+00  -2.5794313e-01  -3.0346251e-02   4.2484751e-01  -7.8900252e-01
   1.7216667e+00   1.0277211e-01   2.7008163e+00   1.7904288e+00   5.0071314e-01   1.2138500e-01   1.1835038e+00
   1.7233333e+00   1.0277211e-01  -7.1313689e-01   1.2138500e-01  -4.8554001e-01  -6.3727127e-01  -2.5794313e-01
   1.7250000e+00   1.0277211e-01  -2.0787182e+00  -1.4717932e+00  -2.5794313e-01  -1.0165994e+00  -4.8554001e-01
   1.7266667e+00   1.0277211e-01   4.2484751e-01   3.4898188e-01   4.2484751e-01  -3.3380876e-01  -4.8554001e-01
   1.7283333e+00   1.0277211e-01   1.4869663e+00   8.8004127e-01  -4.0967438e-01  -1.0621188e-01  -6.3727127e-01
   1.7300000e+00   1.0277211e-01  -1.0621188e-01   1.9725063e-01  -3.0346251e-02   5.0071314e-01   1.5628319e+00
   1.7316667e+00   1.0277211e-01   4.2484751e-01  -1.2441963e+00  -2.5794313e-01   4.2484751e-01   1.1076382e+00
   1.7333333e+00   1.0277211e-01   1.9725063e-01  -1.8511213e+00   4.2484751e-01   1.9725063e-01   5.0071314e-01
   1.7350000e+00   1.0333268e-01  -1.0621188e-01  -1.4717932e+00   4.2484751e-01   6.5244439e-01  -3.3380876e-01
   1.7366667e+00   1.0385037e-01   1.7145632e+00  -7.1313689e-01   4.5519376e-02   1.2138500e-01   2.7311626e-01
   1.7383333e+00   1.0432436e-01  -2.0787182e+00   1.1835038e+00   1.9725063e-01  -6.3727127e-01   1.9725063e-01
   1.7400000e+00   1.0475404e-01  -1.6993900e+00   7.2831002e-01   4.5519376e-02  -4.0967438e-01   1.9725063e-01
   1.7416667e+00   1.0513892e-01  -1.0924650e+00   1.4111007e+00  -4.0967438e-01  -8.6486815e-01  -1.5476588e+00
   1.7433333e+00   1.0547875e-01   6.5244439e-01   4.5519376e-02  -3.0346251e-02  -4.8554001e-01  -1.0924650e+00
   1.7450000e+00   1.0577340e-01   6.5244439e-01   4.5519376e-02  -3.0346251e-02   2.7311626e-01  -3.3380876e-01
   1.7466667e+00   1.0602294e-01  -3.3380876e-01   2.7311626e-01   1.9725063e-01   2.7311626e-01   4.5519376e-02
   1.7483333e+00   1.0622760e-01  -2.3063151e+00   3.4898188e-01   4.5519376e-02   4.5519376e-02  -2.0787182e+00
   1.7500000e+00   1.0638777e-01  -2.3821807e+00  -4.8554001e-01  -3.3380876e-01   3.4898188e-01  -1.8511213e+00
   1.7516667e+00   1.0650404e-01   1.3352350e+00   1.9725063e-01   3.4898188e-01   7.2831002e-01   2.7311626e-01
   1.7533333e+00   1.0657711e-01   2.5490851e+00   1.1076382e+00   6.5244439e-01   4.2484751e-01   1.6386975e+00
   1.7550000e+00   1.0660788e-01   2.3214882e+00   2.7311626e-01   5.0071314e-01  -1.0621188e-01   3.5353382e+00
   1.7566667e+00   1.0659736e-01  -1.4717932e+00  -8.6486815e-01  -1.0165994e+00  -4.8554001e-01   9.5590690e-01
   1.7583333e+00   1.0646920e-01  -1.0621188e-01  -7.8900252e-01  -4.8554001e-01  -4.0967438e-01   1.2138500e-01
   1.7600000e+00   1.0629804e-01  -2.9132401e+00  -1.1683307e+00  -9.4073377e-01  -4.8554001e-01  -4.0967438e-01
   1.7616667e+00   1.0608567e-01   8.0417564e-01  -2.5794313e-01   2.7311626e-01   1.2138500e-01  -2.5794313e-01
   1.7633333e+00   1.0583408e-01   4.2484751e-01   4.5519376e-02  -4.0967438e-01   4.5519376e-02  -4.8554001e-01
   1.7650000e+00   1.0554538e-01   4.2484751e-01   2.7311626e-01  -2.5794313e-01   1.2138500e-01  -4.0967438e-01
   1.7666667e+00   1.0522187e-01   5.0071314e-01   8.8004127e-01   5.0071314e-01  -4.0967438e-01  -9.4073377e-01
   1.7683333e+00   1.0486596e-01  -7.8900252e-01  -4.8554001e-01   3.4898188e-01  -1.8207750e-01  -1.5476588e+00
   1.7700000e+00   1.0448019e-01  -9.4073377e-01  -7.1313689e-01   1.2138500e-01  -4.8554001e-01  -7.8900252e-01
   1.7716667e+00   1.0406722e-01  -7.8900252e-01  -1.0165994e+00   7.2831002e-01  -1.8207750e-01   1.2138500e-01
   1.7733333e+00   1.0362982e-01   1.9421600e+00   9.5590690e-01   8.8004127e-01  -1.0621188e-01  -6.3727127e-01
   1.7750000e+00   1.0317084e-01   4.2484751e-01  -7.8900252e-01  -1.0621188e-01   4.5519376e-02  -8.6486815e-01
   1.7766667e+00   1.0269318e-01   4.5519376e-02  -1.6235244e+00  -3.3380876e-01   2.7311626e-01   3.4898188e-01
   1.7783333e+00   1.0219985e-01   1.0317725e+00   2.0938913e+00  -2.5794313e-01   3.4898188e-01   1.4111007e+00
   1.7800000e+00   1.0169386e-01   7.2831002e-01   2.8525476e+00  -4.0967438e-01   5.0071314e-01   1.9725063e-01
   1.7816667e+00   1.0117828e-01  -3.2925682e+00  -1.6993900e+00  -2.5794313e-01   1.2138500e-01  -1.0621188e-01
   1.7833333e+00   1.0065617e-01   4.2484751e-01  -4.8554001e-01  -1.8207750e-01   1.2138500e-01   3.4898188e-01
   1.7850000e+00   1.0013061e-01   4.2484751e-01   1.3352350e+00  -1.0621188e-01  -6.3727127e-01  -1.0924650e+00
   1.7866667e+00   9.9604655e-02  -1.8207750e-01  -1.0621188e-01   4.5519376e-02  -7.1313689e-01  -2.7615088e+00
   1.7883333e+00   9.9081329e-02  -8.6486815e-01  -1.6993900e+00   5.0071314e-01   8.0417564e-01   8.8004127e-01
   1.7900000e+00   9.8563610e-02  -1.2441963e+00  -1.8511213e+00  -1.0621188e-01   1.1076382e+00   1.5628319e+00
   1.7916667e+00   9.8054416e-02  -2.6856432e+00   9.5590690e-01   9.5590690e-01   8.8004127e-01   1.7904288e+00
   1.7933333e+00   9.7556590e-02   2.5490851e+00   9.5590690e-01   5.0071314e-01   6.5244439e-01   1.9421600e+00
   1.7950000e+00   9.7072875e-02   3.9905320e+00   3.4898188e-01  -1.7752557e+00  -1.0621188e-01  -3.0346251e-02
   1.7966667e+00   9.6605919e-02  -3.3380876e-01   2.2456226e+00   4.5519376e-02  -1.6235244e+00  -1.3959275e+00
   1.7983333e+00   9.6158250e-02   1.5628319e+00   8.8004127e-01   4.2484751e-01  -2.0787182e+00  -1.7752557e+00
   1.8000000e+00   9.5732262e-02  -7.1313689e-01   4.5519376e-02  -2.5794313e-01  -1.2441963e+00  -2.0028525e+00
   1.8016667e+00   9.5330205e-02   1.9725063e-01   1.2138500e-01  -3.0346251e-02  -1.8207750e-01  -1.0621188e-01
   1.8033333e+00   9.4954181e-02   1.5628319e+00  -5.6140564e-01   5.0071314e-01   1.1835038e+00   2.7008163e+00
   1.8050000e+00   9.4606116e-02  -2.4580463e+00  -1.7752557e+00  -1.8207750e-01   8.0417564e-01   1.9421600e+00
   1.8066667e+00   9.4287774e-02  -2.4580463e+00  -9.4073377e-01  -3.3380876e-01   2.7311626e-01   9.5590690e-01
   1.8083333e+00   9.4000722e-02   4.2484751e-01  -3.3380876e-01  -1.8207750e-01   5.0071314e-01   4.2484751e-01
   1.8100000e+00   9.3746350e-02   1.6386975e+00  -8.6486815e-01  -5.6140564e-01   4.5519376e-02  -1.3200619e+00
   1.8116667e+00   9.3525832e-02   1.3352350e+00  -1.0621188e-01   2.7311626e-01  -7.8900252e-01  -1.8511213e+00
   1.8133333e+00   9.3340157e-02   5.7657876e-01   9.5590690e-01   8.8004127e-01  -1.1683307e+00  -3.3684338e+00
   1.8150000e+00   9.3190095e-02  -3.5201651e+00  -5.6140564e-01   5.0071314e-01   1.2138500e-01  -1.2441963e+00
   1.8166667e+00   9.3076201e-02  -1.8511213e+00  -5.6140564e-01   4.5519376e-02   4.2484751e-01   2.2456226e+00
   1.8183333e+00   9.2998831e-02  -1.0924650e+00   4.5519376e-02   1.9725063e-01   4.5519376e-02   4.4457257e+00
   1.8200000e+00   9.2958120e-02  -1.0924650e+00   1.7145632e+00  -7.1313689e-01   6.5244439e-01   1.7904288e+00
   1.8216667e+00   9.2953984e-02   1.7904288e+00   1.8662944e+00  -4.8554001e-01   4.2484751e-01   6.5244439e-01
   1.8233333e+00   9.2986136e-02  -7.1313689e-01   1.4111007e+00  -2.5794313e-01  -1.8207750e-01  -1.2441963e+00
   1.8250000e+00   9.3054083e-02  -1.3200619e+00   4.2484751e-01   3.4898188e-01  -1.8207750e-01  -1.4717932e+00
   1.8266667e+00   9.3157121e-02   2.7766819e+00  -2.5794313e-01   8.8004127e-01   8.0417564e-01  -4.0967438e-01
   1.8283333e+00   9.3283014e-02   2.3973538e+00  -1.0924650e+00   1.2138500e-01  -5.6140564e-01  -1.1683307e+00
   1.8300000e+00   9.3371373e-02   1.7904288e+00  -1.1683307e+00  -1.8207750e-01  -7.8900252e-01  -9.4073377e-01
   1.8316667e+00   9.3487258e-02   4.2484751e-01  -9.4073377e-01   1.2138500e-01  -6.3727127e-01  -5.6140564e-01
   1.8333333e+00   9.3629621e-02  -1.8207750e-01  -1.0924650e+00   5.0071314e-01   5.0071314e-01   5.7657876e-01
   1.8350000e+00   9.3797280e-02  -1.8207750e-01   1.9725063e-01  -3.0346251e-02   1.3352350e+00   1.4869663e+00
   1.8366667e+00   9.3988964e-02  -9.4073377e-01   2.6249507e+00   1.9725063e-01   7.2831002e-01   2.3214882e+00
   1.8383333e+00   9.4203309e-02  -5.6140564e-01   8.8004127e-01   1.9725063e-01  -2.5794313e-01   1.2138500e-01
   1.8400000e+00   9.4438866e-02   8.8004127e-01  -2.0028525e+00  -3.0346251e-02  -1.8207750e-01  -3.3380876e-01
   1.8416667e+00   9.4694123e-02   2.0180257e+00   2.5490851e+00  -4.0967438e-01  -2.5794313e-01  -4.0967438e-01
   1.8433333e+00   9.4967510e-02  -3.3380876e-01   8.8004127e-01  -6.3727127e-01  -5.6140564e-01  -1.0165994e+00
   1.8450000e+00   9.5257417e-02   1.1835038e+00   1.2138500e-01   4.2484751e-01  -3.0346251e-02  -1.6235244e+00
   1.8466667e+00   9.5562206e-02  -4.0967438e-01  -3.0346251e-02   7.2831002e-01   1.2138500e-01  -6.3727127e-01
   1.8483333e+00   9.5880228e-02  -1.2441963e+00  -2.9891057e+00   1.2138500e-01  -2.5794313e-01   4.5519376e-02
   1.8500000e+00   9.6209831e-02  -5.9478651e+00  -2.2304494e+00   7.2831002e-01   4.2484751e-01   2.0938913e+00
   1.8516667e+00   9.6549377e-02  -2.2304494e+00  -6.3727127e-01  -4.8554001e-01   1.2138500e-01   2.1697569e+00
   1.8533333e+00   9.6897263e-02  -1.5476588e+00  -1.8207750e-01  -4.0967438e-01   4.2484751e-01   1.8662944e+00
   1.8550000e+00   9.7251916e-02   1.4111007e+00   2.4732194e+00  -3.3380876e-01  -1.0621188e-01  -2.5794313e-01
   1.8566667e+00   9.7611831e-02   5.4319789e+00   1.1076382e+00   1.9725063e-01  -8.6486815e-01   4.5519376e-02
   1.8583333e+00   9.7975563e-02   4.2181289e+00   1.2138500e-01  -3.3380876e-01  -5.6140564e-01  -1.4717932e+00
   1.8600000e+00   9.8341754e-02  -2.3821807e+00  -4.8554001e-01  -3.0346251e-02  -5.6140564e-01  -1.1683307e+00
   1.8616667e+00   9.8709139e-02  -3.3380876e-01   7.2831002e-01   4.5519376e-02   9.5590690e-01  -6.3727127e-01
   1.8633333e+00   9.9076564e-02  -1.1683307e+00  -1.0621188e-01   7.2831002e-01   1.1076382e+00   1.9725063e-01
   1.8650000e+00   9.9442983e-02  -2.0028525e+00   1.8662944e+00   3.4898188e-01   1.0317725e+00   4.2484751e-01
   1.8666667e+00   9.9807491e-02   5.0071314e-01   3.4898188e-01   4.2484751e-01   4.2484751e-01   1.1076382e+00
   1.8683333e+00   1.0016931e-01   5.7657876e-01  -7.8900252e-01  -2.5794313e-01  -3.3380876e-01  -1.0621188e-01
   1.8700000e+00   1.0052782e-01   1.9725063e-01  -1.6235244e+00   4.5519376e-02  -1.8207750e-01  -3.3380876e-01
   1.8716667e+00   1.0088254e-01   1.9725063e-01  -2.3063151e+00  -3.3380876e-01  -3.0346251e-02  -7.1313689e-01
   1.8733333e+00   1.0123317e-01  -3.0346251e-02   4.2484751e-01   3.4898188e-01  -1.0621188e-01  -3.3380876e-01
   1.8750000e+00   1.0157956e-01  -2.4580463e+00   9.5590690e-01   2.7311626e-01  -7.8900252e-01   3.4898188e-01
   1.8766667e+00   1.0192175e-01   1.8662944e+00   2.3214882e+00  -1.8207750e-01  -4.0967438e-01  -1.0165994e+00
   1.8783333e+00   1.0225995e-01   2.3973538e+00   7.2831002e-01   1.9725063e-01   6.5244439e-01   8.8004127e-01
   1.8800000e+00   1.0259455e-01  -8.6486815e-01   1.9421600e+00   5.7657876e-01   4.2484751e-01   1.4111007e+00
   1.8816667e+00   1.0292610e-01  -1.8207750e-01  -1.1683307e+00   7.2831002e-01  -1.8207750e-01   8.0417564e-01
   1.8833333e+00   1.0325537e-01   1.0317725e+00  -2.9891057e+00  -1.8207750e-01   5.0071314e-01   4.5519376e-02
   1.8850000e+00   1.0358327e-01   6.5244439e-01   4.2484751e-01  -2.5794313e-01  -4.8554001e-01  -5.6140564e-01
   1.8866667e+00   1.0391091e-01  -2.0787182e+00  -4.8554001e-01  -6.3727127e-01  -8.6486815e-01  -1.0165994e+00
   1.8883333e+00   1.0423957e-01  -2.0028525e+00  -1.8207750e-01  -6.3727127e-01  -3.3380876e-01  -7.1313689e-01
   1.8900000e+00   1.0457067e-01   4.2484751e-01   9.5590690e-01   2.7311626e-01   6.5244439e-01   5.7657876e-01
   1.8916667e+00   1.0490584e-01   5.7657876e-01   5.0071314e-01  -1.0621188e-01   6.5244439e-01  -1.8207750e-01
   1.8933333e+00   1.0524682e-01  -1.0165994e+00   1.9725063e-01   1.9725063e-01   7.2831002e-01  -1.6993900e+00
   1.8950000e+00   1.0559552e-01   3.1560101e+00   1.4111007e+00   5.0071314e-01   2.7311626e-01   4.2484751e-01
   1.8966667e+00   1.0595396e-01  -2.5794313e-01   7.2831002e-01   2.7311626e-01   8.8004127e-01   1.6386975e+00
   1.8983333e+00   1.0632430e-01   1.2593694e+00   3.4898188e-01   1.2138500e-01   8.8004127e-01   8.0417564e-01
   1.9000000e+00   1.0668441e-01  -1.6993900e+00  -1.3200619e+00  -4.0967438e-01  -1.8207750e-01  -3.3380876e-01
   1.9016667e+00   1.0699732e-01  -2.0028525e+00   4.5519376e-02  -4.0967438e-01   4.2484751e-01   1.6386975e+00
   1.9033333e+00   1.0732522e-01   1.9725063e-01   5.0071314e-01   1.9725063e-01  -1.0621188e-01   1.4869663e+00
   1.9050000e+00   1.0767103e-01  -3.0346251e-02   1.1835038e+00   4.5519376e-02  -4.0967438e-01   3.4898188e-01
   1.9066667e+00   1.0803775e-01  -7.8900252e-01   1.2138500e-01   1.2138500e-01  -7.1313689e-01  -1.0165994e+00
   1.9083333e+00   1.0842848e-01   3.4594726e+00   1.6386975e+00  -1.8207750e-01  -2.5794313e-01  -1.7752557e+00
   1.9100000e+00   1.0884635e-01   3.0042788e+00   2.3973538e+00  -7.8900252e-01  -7.8900252e-01  -2.6097776e+00
   1.9116667e+00   1.0929455e-01  -5.6140564e-01  -3.7477620e+00   1.9725063e-01  -7.8900252e-01  -2.0787182e+00
   1.9133333e+00   1.0977628e-01  -1.9269869e+00  -3.5201651e+00   4.2484751e-01  -2.5794313e-01  -1.0621188e-01
   1.9150000e+00   1.1029471e-01   1.7145632e+00   1.5628319e+00  -2.5794313e-01  -2.5794313e-01  -1.8207750e-01
   1.9166667e+00   1.1085302e-01  -5.6140564e-01   5.0071314e-01   4.5519376e-02  -3.0346251e-02   4.5519376e-02
   1.9183333e+00   1.1145430e-01  -6.9341183e+00  -4.0967438e-01  -1.8207750e-01   5.0071314e-01   1.2138500e-01
   1.9200000e+00   1.1210158e-01  -6.3727127e-01   3.4898188e-01  -6.3727127e-01   1.1835038e+00   2.7311626e-01
   1.9216667e+00   1.1279779e-01   2.4732194e+00  -8.6486815e-01   6.5244439e-01   6.5244439e-01   1.3352350e+00
   1.9233333e+00   1.1354572e-01   9.5590690e-01  -1.8207750e-01   1.3352350e+00  -3.0346251e-02   2.7766819e+00
   1.9250000e+00   1.1434805e-01   1.1076382e+00   3.4898188e-01   1.2138500e-01   1.2138500e-01   1.7145632e+00
   1.9266667e+00   1.1520723e-01   1.1835038e+00   8.8004127e-01  -2.5794313e-01   2.7311626e-01  -2.5794313e-01
   1.9283333e+00   1.1612556e-01  -2.3063151e+00  -3.0346251e-02  -4.0967438e-01  -1.8207750e-01  -1.4717932e+00
   1.9300000e+00   1.1710508e-01   5.7657876e-01   1.2138500e-01  -2.5794313e-01   5.7657876e-01  -9.4073377e-01
   1.9316667e+00   1.1814763e-01   1.7904288e+00   1.2593694e+00  -7.1313689e-01   1.1076382e+00  -1.1683307e+00
   1.9333333e+00   1.1925475e-01   1.4869663e+00   3.4898188e-01  -7.1313689e-01   4.2484751e-01  -9.4073377e-01
   1.9350000e+00   1.2042772e-01  -6.3727127e-01   1.2138500e-01  -6.3727127e-01  -1.0165994e+00   2.7311626e-01
   1.9366667e+00   1.2166747e-01  -3.3380876e-01   1.0317725e+00   8.0417564e-01  -1.5476588e+00  -4.8554001e-01
   1.9383333e+00   1.2297465e-01   1.8662944e+00   5.0071314e-01   1.1076382e+00  -7.1313689e-01  -1.8207750e-01
   1.9400000e+00   1.2434954e-01  -6.3727127e-01  -1.0165994e+00   4.5519376e-02  -1.8207750e-01   1.1076382e+00
   1.9416667e+00   1.2579206e-01  -1.7752557e+00  -8.6486815e-01  -2.5794313e-01   1.9725063e-01   1.2138500e-01
   1.9433333e+00   1.2730178e-01  -3.6718963e+00  -9.4073377e-01  -4.8554001e-01   5.7657876e-01  -1.0621188e-01
   1.9450000e+00   1.2887784e-01  -1.6235244e+00  -1.8207750e-01   3.4898188e-01   5.7657876e-01   5.0071314e-01
   1.9466667e+00   1.3051901e-01   1.6386975e+00   1.2138500e-01   8.8004127e-01  -3.0346251e-02   4.2484751e-01
   1.9483333e+00   1.3222365e-01   7.2831002e-01   4.2484751e-01   5.7657876e-01   2.7311626e-01   3.4898188e-01
   1.9500000e+00   1.3398969e-01   4.2484751e-01  -7.1313689e-01   4.2484751e-01  -1.0621188e-01   5.0071314e-01
   1.9516667e+00   1.3581463e-01   3.4898188e-01   5.7657876e-01  -3.3380876e-01  -5.6140564e-01  -1.0621188e-01
   1.9533333e+00   1.3769557e-01   1.5628319e+00   1.6386975e+00   1.2138500e-01   4.5519376e-02  -1.0924650e+00
   1.9550000e+00   1.3962917e-01   1.5628319e+00   1.0317725e+00   3.4898188e-01   5.0071314e-01  -7.1313689e-01
   1.9566667e+00   1.4161166e-01   1.0317725e+00  -1.8511213e+00  -8.6486815e-01   6.5244439e-01  -3.3380876e-01
   1.9583333e+00   1.4363886e-01   2.7766819e+00   1.9725063e-01  -7.1313689e-01  -8.6486815e-01  -1.1683307e+00
   1.9600000e+00   1.4570618e-01   4.2484751e-01  -3.3380876e-01  -4.8554001e-01  -1.4717932e+00  -4.0967438e-01
   1.9616667e+00   1.4780860e-01  -3.2925682e+00  -7.8900252e-01  -7.8900252e-01  -4.8554001e-01   1.2138500e-01
   1.9633333e+00   1.4994074e-01  -5.7961339e+00  -1.8511213e+00   1.1076382e+00   7.2831002e-01   1.9421600e+00
   1.9650000e+00   1.5209680e-01  -1.7752557e+00  -4.7340151e+00   1.9725063e-01   7.2831002e-01   1.1076382e+00
   1.9666667e+00   1.5427067e-01   1.4869663e+00   2.1697569e+00   6.5244439e-01   1.4869663e+00   9.5590690e-01
   1.9683333e+00   1.5645584e-01  -9.4073377e-01   1.7145632e+00   4.5519376e-02   4.2484751e-01   4.2484751e-01
   1.9700000e+00   1.5864551e-01   1.2593694e+00   1.3352350e+00  -5.6140564e-01  -3.3380876e-01   5.0071314e-01
   1.9716667e+00   1.6078211e-01   1.2138500e-01  -5.6140564e-01  -1.0165994e+00  -1.2441963e+00  -1.1683307e+00
   1.9733333e+00   1.6078211e-01   3.4898188e-01   8.8004127e-01  -2.5794313e-01  -2.5794313e-01  -7.8900252e-01
   1.9750000e+00   1.6078211e-01   2.4732194e+00   1.7904288e+00   4.2484751e-01   4.5519376e-02   1.9725063e-01
   1.9766667e+00   1.6078211e-01   1.9421600e+00   1.1076382e+00  -3.3380876e-01  -7.8900252e-01  -1.0924650e+00
   1.9783333e+00   1.6078211e-01   1.9421600e+00  -7.8900252e-01  -1.0165994e+00  -1.0165994e+00  -2.0028525e+00
   1.9800000e+00   1.6078211e-01  -1.0621188e-01   1.2138500e-01   4.5519376e-02  -3.3380876e-01   5.7657876e-01
   1.9816667e+00   1.6078211e-01   3.4898188e-01   8.8004127e-01  -1.0621188e-01   2.7311626e-01   3.4898188e-01
   1.9833333e+00   1.6078211e-01  -1.5476588e+00   1.1076382e+00   5.7657876e-01   4.2484751e-01  -4.0967438e-01
   1.9850000e+00   1.6078211e-01  -2.2304494e+00  -1.0165994e+00   5.7657876e-01  -1.8207750e-01  -9.4073377e-01
   1.9866667e+00   1.6078211e-01  -1.3200619e+00  -2.9132401e+00   5.7657876e-01   1.1835038e+00   4.5519376e-02
   1.9883333e+00   1.6078211e-01  -8.6486815e-01   8.0417564e-01   4.5519376e-02   1.4869663e+00   4.2484751e-01
   1.9900000e+00   1.6078211e-01  -1.3200619e+00  -1.0924650e+00  -3.0346251e-02   3.4898188e-01   2.1697569e+00
   1.9916667e+00   1.6078211e-01   3.4898188e-01  -1.1683307e+00   1.2138500e-01   1.9725063e-01   1.4869663e+00
   1.9933333e+00   1.6078211e-01   2.7311626e-01  -7.1313689e-01   2.7311626e-01  -1.0165994e+00   3.4898188e-01
   1.9950000e+00   1.6078211e-01   2.3973538e+00  -5.6140564e-01   1.9725063e-01  -7.1313689e-01  -8.6486815e-01
   1.9966667e+00   1.6078211e-01  -3.8236276e+00   3.4898188e-01   2.7311626e-01   4.5519376e-02  -1.9269869e+00
   1.9983333e+00   1.6078211e-01   3.4898188e-01   7.2831002e-01   5.7657876e-01  -1.8207750e-01  -6.3727127e-01
   2.0000000e+00   1.6078211e-01  -1.1683307e+00   6.5244439e-01  -2.5794313e-01  -3.0346251e-02   8.8004127e-01
   2.0016667e+00   1.6078211e-01   3.3077413e+00   2.6249507e+00  -4.0967438e-01   5.7657876e-01   1.5628319e+00
   2.0033333e+00   1.6078211e-01   1.1076382e+00   4.5519376e-02  -1.2441963e+00   3.4898188e-01  -5.6140564e-01
   2.0050000e+00   1.6078211e-01   4.2484751e-01   3.4898188e-01  -5.6140564e-01  -1.8207750e-01  -8.6486815e-01
   2.0066667e+00   1.6078211e-01  -8.6486815e-01  -9.4073377e-01  -4.8554001e-01  -6.3727127e-01   1.2138500e-01
   2.0083333e+00   1.6078211e-01  -1.6235244e+00  -7.1313689e-01   4.5519376e-02  -1.8207750e-01  -4.8554001e-01
   2.0100000e+00   1.6078211e-01   1.4869663e+00   1.7145632e+00   7.2831002e-01   1.9725063e-01  -1.0165994e+00
   2.0116667e+00   1.6078211e-01  -1.8207750e-01   6.5244439e-01   1.9725063e-01  -8.6486815e-01  -7.8900252e-01
   2.0133333e+00   1.6078211e-01   2.7311626e-01  -1.1683307e+00  -1.8207750e-01  -8.6486815e-01   4.2484751e-01
   2.0150000e+00   1.6078211e-01  -7.8900252e-01  -1.0621188e-01   5.7657876e-01  -5.6140564e-01   6.5244439e-01
   2.0166667e+00   1.6078211e-01  -1.1683307e+00   5.7657876e-01  -4.8554001e-01   7.2831002e-01   1.3352350e+00
   2.0183333e+00   1.6078211e-01  -1.8207750e-01   2.2456226e+00  -3.3380876e-01   1.0317725e+00   1.0317725e+00
   2.0200000e+00   1.6078211e-01   2.8525476e+00   2.3973538e+00  -2.5794313e-01   9.5590690e-01  -3.3380876e-01
   2.0216667e+00   1.6078211e-01   1.9421600e+00   3.4898188e-01   1.4111007e+00  -3.3380876e-01  -4.8554001e-01
   2.0233333e+00   1.6078211e-01   1.5628319e+00  -5.6140564e-01   1.1076382e+00  -6.3727127e-01  -9.4073377e-01
   2.0250000e+00   1.6078211e-01  -4.8554001e-01  -1.4717932e+00  -1.8207750e-01  -5.6140564e-01  -1.0621188e-01
   2.0266667e+00   1.6078211e-01  -4.8554001e-01  -1.7752557e+00   2.7311626e-01  -4.0967438e-01   6.5244439e-01
   2.0283333e+00   1.6078211e-01  -3.3380876e-01  -3.0346251e-02  -3.0346251e-02   1.2138500e-01  -5.6140564e-01
   2.0300000e+00   1.6078211e-01  -3.2167026e+00  -1.0621188e-01  -1.4717932e+00   1.1076382e+00  -1.9269869e+00
   2.0316667e+00   1.6078211e-01  -1.3200619e+00   5.0071314e-01  -1.6993900e+00  -4.8554001e-01  -1.3200619e+00
   2.0333333e+00   1.6078211e-01   1.6386975e+00   3.4594726e+00   1.2138500e-01  -7.1313689e-01  -1.8207750e-01
   2.0350000e+00   1.6078211e-01   1.0317725e+00  -2.2304494e+00   8.0417564e-01   4.2484751e-01   6.5244439e-01
   2.0366667e+00   1.6284004e-01   5.7657876e-01  -1.8511213e+00   1.1076382e+00   1.1076382e+00   2.7311626e-01
   2.0383333e+00   1.6487879e-01  -3.0346251e-02   1.7904288e+00   1.6386975e+00   4.5519376e-02   1.7145632e+00
   2.0400000e+00   1.6689101e-01   8.8004127e-01   3.5353382e+00  -2.5794313e-01   1.7904288e+00  -4.0967438e-01
   2.0416667e+00   1.6886921e-01  -2.6097776e+00  -1.3200619e+00  -2.0028525e+00   2.3214882e+00   8.0417564e-01
   2.0433333e+00   1.6886921e-01   4.2484751e-01   8.0417564e-01  -1.0165994e+00   1.5628319e+00   3.4898188e-01
   2.0450000e+00   1.7080575e-01   2.7311626e-01  -7.1313689e-01   4.5519376e-02  -3.5960307e+00   1.2593694e+00
   2.0466667e+00   1.7269294e-01  -5.6444026e+00  -3.1408369e+00  -4.8554001e-01  -5.1133432e+00   5.0071314e-01
   2.0483333e+00   1.7452299e-01  -6.3727127e-01  -3.7477620e+00   2.2456226e+00  -2.3063151e+00  -2.3063151e+00
   2.0500000e+00   1.7628814e-01   2.5490851e+00  -2.5339119e+00   1.7904288e+00   4.5519376e-02  -1.7752557e+00
   2.0516667e+00   1.7628814e-01   3.7629351e+00  -1.8207750e-01   1.5628319e+00   8.8004127e-01  -1.3200619e+00
   2.0533333e+00   1.7628814e-01   2.0180257e+00  -7.8900252e-01   1.3352350e+00   1.1076382e+00  -2.6856432e+00
   2.0550000e+00   1.7798062e-01   2.0180257e+00   2.8525476e+00  -4.8554001e-01   4.0663976e+00  -6.3727127e-01
   2.0566667e+00   1.7959275e-01   1.2138500e-01   3.0801444e+00  -3.8994932e+00   1.5628319e+00   2.2456226e+00
   2.0583333e+00   1.8111694e-01  -3.3684338e+00   2.7008163e+00  -1.0165994e+00  -1.2441963e+00   1.7904288e+00
   2.0600000e+00   1.8254576e-01  -6.3727127e-01   3.7629351e+00   1.5628319e+00   4.5519376e-02   3.0042788e+00
   2.0616667e+00   1.8387197e-01   4.2181289e+00  -6.3727127e-01   2.7311626e-01   1.2593694e+00   2.2456226e+00
   2.0633333e+00   1.8508855e-01  -1.6235244e+00  -1.7752557e+00  -1.2441963e+00   1.0317725e+00  -6.3727127e-01
   2.0650000e+00   1.8618877e-01  -4.2788214e+00  -1.1683307e+00  -1.8207750e-01  -1.3200619e+00  -3.3684338e+00
   2.0666667e+00   1.8716620e-01  -4.0512245e+00  -2.2304494e+00  -2.5794313e-01  -5.0374776e+00  -5.6140564e-01
   2.0683333e+00   1.8801479e-01  -1.0621188e-01  -1.3200619e+00   1.1835038e+00  -5.1892089e+00   1.1835038e+00
   2.0700000e+00   1.8872886e-01   3.4898188e-01  -1.0621188e-01   1.4111007e+00  -9.4073377e-01   3.4898188e-01
   2.0716667e+00   1.8930319e-01   2.3214882e+00   2.7311626e-01   2.7311626e-01   9.5590690e-01   4.2484751e-01
   2.0733333e+00   1.8973304e-01   1.9421600e+00   3.0042788e+00   4.5519376e-02   1.7904288e+00  -1.8207750e-01
   2.0750000e+00   1.9001416e-01  -5.6140564e-01   1.2593694e+00  -2.0028525e+00   3.0042788e+00   1.2138500e-01
   2.0766667e+00   1.9014287e-01  -2.5339119e+00  -2.7615088e+00   7.2831002e-01   3.1560101e+00   1.3352350e+00
   2.0783333e+00   1.9011607e-01  -1.5476588e+00  -6.3727127e-01   3.8388007e+00   1.1835038e+00   5.0071314e-01
   2.0800000e+00   1.8993127e-01   2.5490851e+00   5.9630383e+00   5.0071314e-01   8.8004127e-01   4.2939945e+00
   2.0816667e+00   1.8958664e-01   2.8525476e+00   1.1835038e+00  -1.5476588e+00  -3.3380876e-01   8.0417564e-01
   2.0833333e+00   1.8908101e-01  -1.0924650e+00   1.3352350e+00  -2.7615088e+00   3.4898188e-01  -2.5339119e+00
   2.0850000e+00   1.8841392e-01   3.9905320e+00   1.1835038e+00  -4.3546870e+00   1.0317725e+00   4.2484751e-01
   2.0866667e+00   1.8758562e-01   8.8004127e-01   4.3698601e+00  -2.5339119e+00   1.2138500e-01  -3.0649713e+00
   2.0883333e+00   1.8659712e-01  -2.6097776e+00  -4.5064182e+00   3.5353382e+00  -7.1313689e-01  -1.0924650e+00
   2.0900000e+00   1.8545018e-01  -5.1892089e+00  -7.1617152e+00   3.8388007e+00  -2.4580463e+00  -1.7752557e+00
   2.0916667e+00   1.8414733e-01   2.5490851e+00   3.0801444e+00   2.4732194e+00  -1.1683307e+00   5.0071314e-01
   2.0933333e+00   1.8414733e-01   5.6595758e+00   2.1697569e+00   1.2593694e+00  -7.8900252e-01   2.1697569e+00
   2.0950000e+00   1.8269188e-01  -2.0028525e+00  -5.0374776e+00   1.2593694e+00  -4.8554001e-01  -1.1683307e+00
   2.0966667e+00   1.8108796e-01  -2.9132401e+00  -3.6718963e+00   1.2138500e-01   2.7311626e-01   8.0417564e-01
   2.0983333e+00   1.7934047e-01   1.0317725e+00  -5.6140564e-01   1.9725063e-01   1.9725063e-01   1.4111007e+00
   2.1000000e+00   1.7745511e-01  -8.6486815e-01   2.7311626e-01  -4.8554001e-01  -1.8207750e-01   1.4111007e+00
   2.1016667e+00   1.7543839e-01  -3.5201651e+00   5.7657876e-01  -5.6140564e-01   1.9725063e-01  -4.8554001e-01
   2.1033333e+00   1.7329759e-01   2.7766819e+00   1.7145632e+00   3.4898188e-01   1.6386975e+00  -8.6486815e-01
   2.1050000e+00   1.7104080e-01   3.3836070e+00   2.0938913e+00  -3.0346251e-02   1.5628319e+00   1.9725063e-01
   2.1066667e+00   1.6867684e-01  -1.0924650e+00   4.2484751e-01  -5.6140564e-01   5.0071314e-01  -7.8900252e-01
   2.1083333e+00   1.6621531e-01  -5.1133432e+00  -2.7615088e+00   5.0071314e-01   1.0317725e+00  -2.3063151e+00
   2.1100000e+00   1.6366652e-01  -1.3200619e+00  -6.3727127e-01   3.4898188e-01   1.2593694e+00   1.9725063e-01
   2.1116667e+00   1.6104151e-01   3.1560101e+00   1.7145632e+00  -1.8207750e-01  -9.4073377e-01  -6.3727127e-01
   2.1133333e+00   1.5827404e-01   2.7311626e-01   1.4111007e+00  -5.6140564e-01  -1.2441963e+00  -7.1313689e-01
   2.1150000e+00   1.5539539e-01  -6.3727127e-01   5.7657876e-01  -3.3380876e-01  -1.6993900e+00   9.5590690e-01
   2.1166667e+00   1.5247730e-01  -1.8207750e-01   4.5519376e-02  -7.8900252e-01  -2.8373744e+00  -1.0621188e-01
   2.1183333e+00   1.4953389e-01   2.7008163e+00   1.7145632e+00  -3.0346251e-02  -7.1313689e-01   1.1835038e+00
   2.1200000e+00   1.4657980e-01   1.0317725e+00   1.1076382e+00   2.7311626e-01   9.5590690e-01   4.5519376e-02
   2.1216667e+00   1.4363020e-01  -9.4073377e-01   4.5519376e-02  -8.6486815e-01   2.3214882e+00   8.8004127e-01
   2.1233333e+00   1.4070073e-01  -2.6097776e+00   7.2831002e-01  -1.7752557e+00   1.5628319e+00  -1.4717932e+00
   2.1250000e+00   1.3780743e-01   1.2138500e-01  -7.1313689e-01  -1.7752557e+00  -2.5794313e-01   4.5519376e-02
   2.1266667e+00   1.3496671e-01  -4.0967438e-01  -3.3380876e-01  -1.8207750e-01   1.4869663e+00   1.6386975e+00
   2.1283333e+00   1.3219530e-01   5.7657876e-01  -2.2304494e+00   4.2484751e-01  -1.8207750e-01   5.0071314e-01
   2.1300000e+00   1.2951017e-01  -3.0346251e-02  -3.2925682e+00   5.0071314e-01  -1.5476588e+00  -2.5794313e-01
   2.1316667e+00   1.2692850e-01   8.0417564e-01   1.7145632e+00   3.4898188e-01  -1.9269869e+00  -4.0967438e-01
   2.1333333e+00   1.2446759e-01   1.0317725e+00   2.3214882e+00   8.0417564e-01  -6.3727127e-01  -6.3727127e-01
   2.1350000e+00   1.2214485e-01   1.6386975e+00  -1.0621188e-01   5.7657876e-01   8.8004127e-01   4.2484751e-01
   2.1366667e+00   1.1997768e-01  -7.8900252e-01  -1.6235244e+00   1.2138500e-01  -1.0621188e-01  -1.3200619e+00
   2.1383333e+00   1.1798344e-01  -1.7752557e+00   3.0801444e+00  -1.8207750e-01   8.0417564e-01  -3.3380876e-01
   2.1400000e+00   1.1617937e-01   1.7904288e+00  -1.0621188e-01   5.0071314e-01  -6.3727127e-01  -1.3200619e+00
   2.1416667e+00   1.1458255e-01   1.0317725e+00  -7.8900252e-01   1.1076382e+00   1.9725063e-01   4.2484751e-01
   2.1433333e+00   1.1320981e-01  -4.8554001e-01   3.4898188e-01   8.0417564e-01   6.5244439e-01   6.5244439e-01
   2.1450000e+00   1.1207766e-01  -8.6486815e-01  -1.3200619e+00   4.5519376e-02   8.0417564e-01   5.0071314e-01
   2.1466667e+00   1.1120227e-01  -1.6993900e+00  -1.4717932e+00   3.4898188e-01  -3.0346251e-02  -1.0924650e+00
   2.1483333e+00   1.1059934e-01  -3.2167026e+00  -6.3727127e-01   3.4898188e-01   4.5519376e-02   1.8662944e+00
   2.1500000e+00   1.1028411e-01   2.4732194e+00  -4.0967438e-01  -3.3380876e-01  -4.0967438e-01   5.0071314e-01
   2.1516667e+00   1.1027121e-01   1.3352350e+00   4.5519376e-02   6.5244439e-01   4.2484751e-01   1.2138500e-01
   2.1533333e+00   1.1057470e-01   4.5519376e-02   1.4111007e+00   7.2831002e-01   3.4898188e-01   8.8004127e-01
   2.1550000e+00   1.1120791e-01   1.4111007e+00   5.7657876e-01   3.4898188e-01  -3.0346251e-02   1.1076382e+00
   2.1566667e+00   1.1218347e-01   2.0180257e+00   2.7311626e-01  -1.8207750e-01  -8.6486815e-01   3.4898188e-01
   2.1583333e+00   1.1351319e-01   8.8004127e-01   5.0071314e-01   2.7311626e-01  -2.5794313e-01  -5.6140564e-01
   2.1600000e+00   1.1520805e-01   3.9905320e+00   1.1835038e+00   1.2138500e-01  -7.1313689e-01  -1.3959275e+00
   2.1616667e+00   1.1727812e-01  -3.0346251e-02  -2.5339119e+00  -1.2441963e+00  -3.0346251e-02  -9.4073377e-01
   2.1633333e+00   1.1973253e-01  -3.6718963e+00   3.6112038e+00  -1.9269869e+00   1.2138500e-01  -1.0924650e+00
   2.1650000e+00   1.2257941e-01  -1.3959275e+00  -2.4580463e+00  -4.0967438e-01   1.1835038e+00   1.5628319e+00
   2.1666667e+00   1.2582587e-01   2.6249507e+00  -1.0165994e+00  -4.0967438e-01  -3.0346251e-02  -1.8207750e-01
   2.1683333e+00   1.2947794e-01  -7.1313689e-01   3.4898188e-01  -2.5794313e-01  -4.8554001e-01  -1.6235244e+00
   2.1700000e+00   1.3354057e-01  -3.9753588e+00   2.7311626e-01   2.7311626e-01  -5.6140564e-01  -6.3727127e-01
   2.1716667e+00   1.3801757e-01  -1.6993900e+00   8.0417564e-01   4.2484751e-01   1.9725063e-01  -1.8207750e-01
   2.1733333e+00   1.4291156e-01  -3.3380876e-01  -4.0967438e-01   1.1076382e+00   1.4111007e+00   1.3352350e+00
   2.1750000e+00   1.4822402e-01   2.6249507e+00  -1.3200619e+00   5.0071314e-01   8.8004127e-01   4.5519376e-02
   2.1766667e+00   1.5395522e-01   9.5590690e-01  -2.9132401e+00   1.0317725e+00   1.1076382e+00   8.8004127e-01
   2.1783333e+00   1.6010422e-01  -1.0621188e-01  -7.8900252e-01  -4.0967438e-01  -2.5794313e-01  -5.6140564e-01
   2.1800000e+00   1.6666885e-01   8.0417564e-01   1.2593694e+00   3.4898188e-01  -2.6097776e+00  -6.3727127e-01
   2.1816667e+00   1.7364573e-01   1.4111007e+00   1.9421600e+00   4.5519376e-02  -1.5476588e+00   1.2138500e-01
   2.1833333e+00   1.8103026e-01   1.1076382e+00   1.4869663e+00   6.5244439e-01  -1.1683307e+00   5.7657876e-01
   2.1850000e+00   1.8872075e-01  -2.3821807e+00   8.0417564e-01   2.7311626e-01  -1.2441963e+00  -2.5794313e-01
   2.1866667e+00   1.9676698e-01  -2.8373744e+00  -1.0621188e-01  -4.0967438e-01  -1.0165994e+00  -1.1683307e+00
   2.1883333e+00   2.0519946e-01  -2.6856432e+00  -7.8900252e-01   4.2484751e-01  -1.0621188e-01   1.4869663e+00
   2.1900000e+00   2.1400936e-01   1.9725063e-01  -4.8554001e-01  -5.6140564e-01   1.0317725e+00   4.2484751e-01
   2.1916667e+00   2.2318669e-01   1.7904288e+00   1.4111007e+00  -7.1313689e-01   1.0317725e+00  -3.0346251e-02
   2.1933333e+00   2.3272036e-01  -2.2304494e+00  -3.0346251e-02   9.5590690e-01  -4.8554001e-01  -5.6140564e-01
   2.1950000e+00   2.4259821e-01   2.8525476e+00   8.0417564e-01   1.6386975e+00  -1.0165994e+00  -1.0924650e+00
   2.1966667e+00   2.5280705e-01   8.8004127e-01   9.5590690e-01   4.2484751e-01   1.9725063e-01  -4.0967438e-01
   2.1983333e+00   2.6333267e-01   4.5519376e-02  -2.5339119e+00  -7.8900252e-01   2.8525476e+00   2.7008163e+00
   2.2000000e+00   2.7415994e-01   1.1076382e+00   2.7766819e+00  -3.3380876e-01   1.4111007e+00   9.5590690e-01
   2.2016667e+00   2.8527278e-01  -1.2441963e+00   3.4898188e-01   4.2484751e-01   4.2484751e-01   4.2484751e-01
   2.2033333e+00   2.9665428e-01  -2.5794313e-01  -1.5476588e+00   4.2484751e-01  -1.8207750e-01  -2.5794313e-01
   2.2050000e+00   3.0828674e-01   3.4594726e+00  -3.0346251e-02  -1.0621188e-01   3.4898188e-01  -6.3727127e-01
   2.2066667e+00   3.2015168e-01   5.7657876e-01   3.4898188e-01  -1.5476588e+00  -3.0346251e-02  -1.6235244e+00
   2.2083333e+00   3.3222998e-01  -1.0924650e+00   2.7311626e-01  -1.6235244e+00   1.2138500e-01  -1.1683307e+00
   2.2100000e+00   3.4450187e-01  -9.4073377e-01  -8.6486815e-01  -4.0967438e-01   1.9725063e-01   3.4898188e-01
   2.2116667e+00   3.5694703e-01   5.7657876e-01   8.0417564e-01   1.5628319e+00   1.2138500e-01   1.0317725e+00
   2.2133333e+00   3.6954466e-01  -9.4073377e-01   1.8662944e+00   1.9725063e-01  -1.0621188e-01  -1.6993900e+00
   2.2150000e+00   3.8227352e-01  -2.0787182e+00   2.0180257e+00   2.7311626e-01   1.9725063e-01  -1.4717932e+00
   2.2166667e+00   3.9511208e-01   1.3352350e+00   6.5244439e-01   4.2484751e-01  -3.0346251e-02   3.4898188e-01
   2.2183333e+00   4.0803842e-01   7.2831002e-01   1.9725063e-01   1.1076382e+00  -1.7752557e+00   2.0180257e+00
   2.2200000e+00   4.2103053e-01   2.0180257e+00  -1.2441963e+00   2.5490851e+00  -1.3959275e+00   7.2831002e-01
   2.2216667e+00   4.3406619e-01   1.2593694e+00  -7.8900252e-01  -3.0346251e-02  -9.4073377e-01   1.0317725e+00
   2.2233333e+00   4.4712319e-01  -4.2029557e+00  -9.4073377e-01  -1.6993900e+00  -6.3727127e-01  -2.3821807e+00
   2.2250000e+00   4.6017918e-01  -2.9132401e+00   1.1835038e+00   4.5519376e-02  -3.3380876e-01  -1.4717932e+00
   2.2266667e+00   4.7321210e-01   1.1835038e+00  -1.0621188e-01  -1.8207750e-01   5.0071314e-01  -1.8207750e-01
   2.2283333e+00   4.8619990e-01   2.2456226e+00  -2.6097776e+00   4.5519376e-02   1.7145632e+00   8.8004127e-01
   2.2300000e+00   4.9912081e-01   1.7145632e+00  -1.8207750e-01  -1.0924650e+00   1.7904288e+00   1.2138500e-01
   2.2316667e+00   5.1195335e-01  -3.0346251e-02   3.4898188e-01  -2.0028525e+00   1.9725063e-01  -2.1545838e+00
   2.2333333e+00   5.2467637e-01  -7.0099839e+00   6.5244439e-01   2.7311626e-01   8.0417564e-01   8.8004127e-01
   2.2350000e+00   5.3726922e-01   2.3973538e+00   2.0938913e+00   2.7311626e-01   8.0417564e-01   2.3973538e+00
   2.2366667e+00   5.4971167e-01   1.1076382e+00  -2.5794313e-01   3.4898188e-01   7.2831002e-01   2.7311626e-01
   2.2383333e+00   5.6198411e-01  -3.0346251e-02  -3.3380876e-01  -1.8207750e-01  -7.8900252e-01  -3.0346251e-02
   2.2400000e+00   5.7406747e-01   2.7311626e-01   1.6386975e+00   8.0417564e-01  -4.0967438e-01   1.1076382e+00
   2.2416667e+00   5.8594346e-01   1.1835038e+00  -2.5794313e-01   4.2484751e-01  -1.9269869e+00  -1.4717932e+00
   2.2433333e+00   5.9759441e-01   1.4869663e+00  -2.8373744e+00  -7.1313689e-01  -3.7477620e+00  -5.1892089e+00
   2.2450000e+00   6.0900347e-01  -2.5794313e-01   1.5628319e+00  -9.4073377e-01  -3.8236276e+00  -3.2167026e+00
   2.2466667e+00   6.2015463e-01  -2.0028525e+00  -9.4073377e-01   5.7657876e-01   1.2138500e-01   8.8004127e-01
   2.2483333e+00   6.3103272e-01  -1.0165994e+00  -4.8554001e-01   1.7145632e+00   4.7491882e+00   6.7975602e+00
   2.2500000e+00   6.4162351e-01   1.1835038e+00   1.2593694e+00  -5.6140564e-01   3.3836070e+00   4.1422632e+00
   2.2516667e+00   6.5191367e-01  -1.9269869e+00  -4.8554001e-01  -4.0967438e-01   4.2484751e-01  -1.7752557e+00
   2.2533333e+00   6.6189093e-01  -3.0346251e-02  -8.6486815e-01   1.9421600e+00  -3.0346251e-02   2.7311626e-01
   2.2550000e+00   6.7154391e-01   4.7491882e+00  -3.0346251e-02   9.5590690e-01  -4.0967438e-01  -3.3380876e-01
   2.2566667e+00   6.8077198e-01  -9.4073377e-01   1.4869663e+00  -1.8207750e-01  -5.6140564e-01  -4.8554001e-01
   2.2583333e+00   6.8963859e-01   8.8004127e-01   9.5590690e-01  -1.3200619e+00  -1.5476588e+00  -1.9269869e+00
   2.2600000e+00   6.9815089e-01   4.2484751e-01   1.2138500e-01  -3.0346251e-02  -1.0621188e-01  -3.0346251e-02
   2.2616667e+00   7.0630228e-01   1.7904288e+00   1.0317725e+00  -1.2441963e+00   5.7657876e-01   1.2593694e+00
   2.2633333e+00   7.1408721e-01  -3.0346251e-02  -4.0967438e-01  -1.8207750e-01  -7.8900252e-01   1.2593694e+00
   2.2650000e+00   7.2150139e-01  -8.6486815e-01  -4.9616120e+00  -4.8554001e-01   4.2484751e-01   1.9725063e-01
   2.2666667e+00   7.2854149e-01  -1.1683307e+00  -7.8900252e-01  -1.0165994e+00   8.0417564e-01  -2.6097776e+00
   2.2683333e+00   7.3520544e-01   1.6386975e+00   5.7657876e-01  -9.4073377e-01   9.5590690e-01  -2.9132401e+00
   2.2700000e+00   7.4149217e-01  -1.0924650e+00  -4.8554001e-01  -7.8900252e-01  -3.0346251e-02  -1.6235244e+00
   2.2716667e+00   7.4740174e-01  -5.6140564e-01  -1.1683307e+00  -3.3380876e-01  -1.1683307e+00  -3.3380876e-01
   2.2733333e+00   7.5293530e-01  -2.0787182e+00   1.2138500e-01   3.4898188e-01   1.2138500e-01  -1.8207750e-01
   2.2750000e+00   7.5809495e-01  -1.0924650e+00   1.3352350e+00   8.0417564e-01   5.7657876e-01   1.1076382e+00
   2.2766667e+00   7.6288398e-01  -9.4073377e-01   1.6386975e+00  -1.0165994e+00   1.9725063e-01  -1.8207750e-01
   2.2783333e+00   7.6730645e-01  -1.0621188e-01   1.1835038e+00   1.2138500e-01   6.5244439e-01   7.2831002e-01
   2.2800000e+00   7.7136756e-01  -1.0924650e+00   6.5244439e-01   4.5519376e-02   7.2831002e-01   2.7311626e-01
   2.2816667e+00   7.7507336e-01   1.6386975e+00   1.1076382e+00   1.9725063e-01  -1.0621188e-01   2.7311626e-01
   2.2833333e+00   7.7843074e-01  -2.5339119e+00   1.9725063e-01   4.2484751e-01  -8.6486815e-01  -1.8207750e-01
   2.2850000e+00   7.8144742e-01  -1.4717932e+00   4.2484751e-01   1.2138500e-01   5.0071314e-01   1.0317725e+00
   2.2866667e+00   7.8413198e-01   1.9725063e-01  -2.5794313e-01   1.0317725e+00  -6.3727127e-01   6.5244439e-01
   2.2883333e+00   7.8649368e-01   2.6249507e+00  -1.1683307e+00  -1.8207750e-01  -1.0924650e+00  -3.0346251e-02
   2.2900000e+00   7.8854248e-01   2.7766819e+00   4.2484751e-01   2.7311626e-01  -5.6140564e-01  -8.6486815e-01
   2.2916667e+00   7.9028893e-01  -6.3727127e-01  -4.0967438e-01  -3.3380876e-01  -3.3380876e-01  -1.6235244e+00
   2.2933333e+00   7.9174422e-01   1.2138500e-01  -6.3727127e-01  -3.3380876e-01   3.4898188e-01   1.1835038e+00
   2.2950000e+00   7.9291998e-01  -7.8900252e-01  -7.1313689e-01   1.2593694e+00   3.4898188e-01   1.0317725e+00
   2.2966667e+00   7.9382837e-01  -1.6993900e+00  -1.3200619e+00  -1.0924650e+00  -1.8207750e-01  -4.0967438e-01
   2.2983333e+00   7.9448193e-01   4.7491882e+00   5.0071314e-01   1.2138500e-01  -2.5794313e-01  -7.8900252e-01
   2.3000000e+00   7.9489353e-01   1.3352350e+00  -2.4580463e+00   5.7657876e-01  -9.4073377e-01   1.4111007e+00
   2.3016667e+00   7.9507633e-01  -1.5476588e+00  -2.5794313e-01   1.0317725e+00  -1.0621188e-01   2.1697569e+00
   2.3033333e+00   7.9504370e-01   2.7311626e-01   4.5519376e-02  -1.8207750e-01   5.0071314e-01   5.0071314e-01
   2.3050000e+00   7.9480918e-01   1.9725063e-01   4.2484751e-01  -6.3727127e-01   5.0071314e-01  -1.3200619e+00
   2.3066667e+00   7.9438642e-01  -1.9269869e+00  -3.0346251e-02  -1.0165994e+00  -1.8207750e-01  -1.1683307e+00
   2.3083333e+00   7.9378912e-01  -3.0346251e-02   3.4898188e-01  -3.3380876e-01   2.7311626e-01   4.5519376e-02
   2.3100000e+00   7.9303095e-01   1.5628319e+00   2.1697569e+00  -1.8207750e-01   1.1076382e+00   8.0417564e-01
   2.3116667e+00   7.9212550e-01   9.5590690e-01  -4.4305526e+00   4.2484751e-01   3.4898188e-01  -3.3380876e-01
   2.3133333e+00   7.9108628e-01   7.2831002e-01   1.1076382e+00  -2.5794313e-01   5.0071314e-01  -5.6140564e-01
   2.3150000e+00   7.8992653e-01   1.9725063e-01   1.7145632e+00  -4.0967438e-01  -1.0165994e+00  -7.1313689e-01
   2.3166667e+00   7.8865943e-01   2.7311626e-01   1.0317725e+00   2.7311626e-01  -8.6486815e-01  -7.1313689e-01
   2.3183333e+00   7.8729771e-01  -3.9753588e+00   1.9725063e-01   1.2138500e-01   1.9725063e-01  -3.3380876e-01
   2.3200000e+00   7.8585387e-01  -5.6140564e-01   3.4898188e-01   1.9725063e-01   4.2484751e-01   2.0180257e+00
   2.3216667e+00   7.8434005e-01   4.2484751e-01  -2.5794313e-01   5.0071314e-01  -4.8554001e-01   1.7904288e+00
   2.3233333e+00   7.8276788e-01  -1.0621188e-01   1.4869663e+00   6.5244439e-01  -2.5794313e-01  -3.3380876e-01
   2.3250000e+00   7.8114871e-01   1.9725063e-01  -2.3821807e+00   2.7311626e-01  -7.1313689e-01  -9.4073377e-01
   2.3266667e+00   7.7949327e-01  -3.0346251e-02  -1.5476588e+00  -5.6140564e-01  -1.0621188e-01   1.2138500e-01
   2.3283333e+00   7.7772381e-01  -2.5794313e-01   2.7311626e-01  -1.4717932e+00   1.2138500e-01   1.9725063e-01
   2.3300000e+00   7.7593414e-01  -2.4580463e+00   2.7311626e-01   2.7311626e-01  -1.8207750e-01  -1.0621188e-01
   2.3316667e+00   7.7413376e-01  -3.5201651e+00  -3.0346251e-02   7.2831002e-01  -3.3380876e-01  -1.0621188e-01
   2.3333333e+00   7.7233179e-01   1.3352350e+00   7.2831002e-01   6.5244439e-01   8.8004127e-01   2.7311626e-01
   2.3350000e+00   7.7053658e-01   1.5628319e+00   2.7311626e-01   5.7657876e-01   8.8004127e-01   1.1835038e+00
   2.3366667e+00   7.6875609e-01   1.6386975e+00  -1.3200619e+00   4.5519376e-02  -4.0967438e-01   5.7657876e-01
   2.3383333e+00   7.6699760e-01   1.7904288e+00  -1.0165994e+00  -3.3380876e-01  -7.8900252e-01  -5.6140564e-01
   2.3400000e+00   7.6526779e-01   3.3077413e+00  -1.1683307e+00  -1.0621188e-01  -3.3380876e-01  -1.0621188e-01
   2.3416667e+00   7.6357281e-01  -4.8554001e-01  -1.1683307e+00  -7.8900252e-01  -3.3380876e-01  -4.0967438e-01
   2.3433333e+00   7.6191807e-01  -7.5410433e+00  -3.0346251e-02  -3.3380876e-01   1.2138500e-01  -9.4073377e-01
   2.3450000e+00   7.6030852e-01  -6.3727127e-01   5.0071314e-01  -3.0346251e-02   2.7311626e-01  -3.3380876e-01
   2.3466667e+00   7.5874840e-01   6.5244439e-01   1.6386975e+00   5.0071314e-01  -2.5794313e-01   5.7657876e-01
   2.3483333e+00   7.5724146e-01  -3.3380876e-01  -1.4717932e+00   7.2831002e-01  -1.0621188e-01   2.7311626e-01
   2.3500000e+00   7.5579070e-01   2.7311626e-01   1.1835038e+00  -4.0967438e-01   1.2138500e-01  -3.3380876e-01
   2.3516667e+00   7.5439873e-01  -7.1313689e-01   8.8004127e-01   1.9725063e-01  -7.8900252e-01  -1.1683307e+00
   2.3533333e+00   7.5306745e-01   1.7904288e+00   1.9725063e-01   4.2484751e-01  -1.8207750e-01  -3.3380876e-01
   2.3550000e+00   7.5179834e-01   1.6386975e+00   3.4898188e-01  -1.0621188e-01   9.5590690e-01   9.5590690e-01
   2.3566667e+00   7.5059229e-01   1.1076382e+00   1.1076382e+00   2.7311626e-01   9.5590690e-01   1.4869663e+00
   2.3583333e+00   7.4944964e-01   6.5244439e-01   4.5519376e-02  -1.0621188e-01   4.2484751e-01   8.0417564e-01
   2.3600000e+00   7.4837036e-01   1.9725063e-01   1.3352350e+00   1.2138500e-01  -3.0346251e-02   8.0417564e-01
   2.3616667e+00   7.4735391e-01  -4.0967438e-01   1.4869663e+00   1.2138500e-01  -1.0621188e-01  -7.8900252e-01
   2.3633333e+00   7.4639930e-01  -3.0346251e-02  -1.0621188e-01   1.9725063e-01  -4.8554001e-01  -5.6140564e-01
   2.3650000e+00   7.4550522e-01   1.9725063e-01  -4.8554001e-01  -2.5794313e-01  -6.3727127e-01  -1.4717932e+00
   2.3666667e+00   7.4466994e-01   9.5590690e-01  -2.0028525e+00  -2.5794313e-01  -7.8900252e-01   1.2138500e-01
   2.3683333e+00   7.4389144e-01  -1.0165994e+00  -2.2304494e+00   2.7311626e-01   1.2138500e-01   8.0417564e-01
   2.3700000e+00   7.4316731e-01  -3.0649713e+00  -1.3200619e+00  -3.0346251e-02   5.7657876e-01   8.8004127e-01
   2.3716667e+00   7.4249501e-01  -1.3200619e+00  -1.0165994e+00  -3.3380876e-01   5.0071314e-01  -3.3380876e-01
   2.3733333e+00   7.4187162e-01   1.1076382e+00   4.2484751e-01  -7.8900252e-01   1.2138500e-01  -7.1313689e-01
   2.3750000e+00   7.4129413e-01   5.7657876e-01  -2.5794313e-01   3.4898188e-01   6.5244439e-01  -1.0621188e-01
   2.3766667e+00   7.4075937e-01  -5.6140564e-01   8.0417564e-01   3.4898188e-01   4.5519376e-02   1.2138500e-01
   2.3783333e+00   7.4026397e-01   9.5590690e-01   2.1697569e+00   2.7311626e-01   3.4898188e-01   2.7311626e-01
   2.3800000e+00   7.3980447e-01   4.5519376e-02   2.6249507e+00   5.0071314e-01  -1.0621188e-01   2.7311626e-01
   2.3816667e+00   7.3937748e-01  -3.0649713e+00  -1.6993900e+00  -1.0621188e-01  -7.1313689e-01  -6.3727127e-01
   2.3833333e+00   7.3897936e-01   6.5244439e-01  -7.8900252e-01   1.2138500e-01   1.2138500e-01  -4.0967438e-01
   2.3850000e+00   7.3860674e-01  -1.8207750e-01  -7.8900252e-01  -4.0967438e-01  -1.8207750e-01  -1.0924650e+00
   2.3866667e+00   7.3825605e-01   5.7657876e-01   5.0071314e-01  -3.0346251e-02   4.2484751e-01   1.2138500e-01
   2.3883333e+00   7.3792393e-01   1.2138500e-01   1.3352350e+00   4.5519376e-02  -1.8207750e-01   3.4898188e-01
   2.3900000e+00   7.3760713e-01   2.4732194e+00   8.8004127e-01   1.2138500e-01  -4.8554001e-01   4.2484751e-01
   2.3916667e+00   7.3730240e-01   1.0317725e+00   8.0417564e-01   1.9725063e-01  -3.0346251e-02   9.5590690e-01
   2.3933333e+00   7.3700682e-01   8.0417564e-01   7.2831002e-01   6.5244439e-01   2.7311626e-01   7.2831002e-01
   2.3950000e+00   7.3671748e-01   4.5519376e-02  -1.0165994e+00   4.2484751e-01   3.4898188e-01   2.7311626e-01
   2.3966667e+00   7.3643182e-01   4.2484751e-01   1.2138500e-01  -3.0346251e-02  -1.8207750e-01   1.2138500e-01
   2.3983333e+00   7.3613541e-01   1.2593694e+00   1.2138500e-01  -6.3727127e-01  -7.1313689e-01  -3.0346251e-02
   2.4000000e+00   7.3576372e-01   7.2831002e-01   5.0071314e-01   4.2484751e-01  -2.5794313e-01   1.9725063e-01
   2.4016667e+00   7.3538523e-01   1.7904288e+00   1.0317725e+00   2.7311626e-01   5.0071314e-01   4.5519376e-02
   2.4033333e+00   7.3499875e-01  -5.4926714e+00   5.7657876e-01   5.0071314e-01   2.7311626e-01  -4.0967438e-01
   2.4050000e+00   7.3460335e-01   1.9725063e-01  -1.0924650e+00   5.7657876e-01  -3.3380876e-01  -3.3380876e-01
   2.4066667e+00   7.3419855e-01   2.6249507e+00  -6.3727127e-01   3.4898188e-01  -1.0621188e-01  -3.0346251e-02
   2.4083333e+00   7.3378419e-01   6.5244439e-01  -1.7752557e+00   4.5519376e-02  -5.6140564e-01   6.5244439e-01
   2.4100000e+00   7.3336051e-01  -4.0967438e-01   2.7311626e-01   5.7657876e-01   4.5519376e-02   4.5519376e-02
   2.4116667e+00   7.3292802e-01  -3.0346251e-02   8.0417564e-01   2.7311626e-01   1.9725063e-01   1.2138500e-01
   2.4133333e+00   7.3248769e-01  -5.6140564e-01  -3.0346251e-02  -3.3380876e-01   3.4898188e-01  -4.0967438e-01
   2.4150000e+00   7.3204082e-01  -3.0649713e+00   5.7657876e-01  -8.6486815e-01  -2.5794313e-01  -7.8900252e-01
   2.4166667e+00   7.3158905e-01  -1.6993900e+00   1.1835038e+00  -3.0346251e-02   3.4898188e-01  -3.3380876e-01
   2.4183333e+00   7.3113441e-01   2.0180257e+00   8.0417564e-01   1.9725063e-01   2.7311626e-01   1.2138500e-01
   2.4200000e+00   7.3067926e-01   9.5590690e-01  -3.3380876e-01   4.5519376e-02  -1.0621188e-01  -1.0621188e-01
   2.4216667e+00   7.3022625e-01   8.0417564e-01  -7.1313689e-01   1.9725063e-01  -1.0621188e-01   1.2138500e-01
   2.4233333e+00   7.2977838e-01  -3.0346251e-02  -6.3727127e-01  -1.0621188e-01  -1.8207750e-01   1.9725063e-01
   2.4250000e+00   7.2933894e-01  -1.6993900e+00  -2.3063151e+00   3.4898188e-01   4.5519376e-02  -2.5794313e-01
   2.4266667e+00   7.2891151e-01  -1.6993900e+00  -1.3200619e+00  -1.8207750e-01  -3.0346251e-02  -2.5794313e-01
   2.4283333e+00   7.2849991e-01   1.4111007e+00   1.0317725e+00  -3.3380876e-01  -1.8207750e-01  -6.3727127e-01
   2.4300000e+00   7.2810818e-01   7.2831002e-01   6.5244439e-01   4.5519376e-02  -6.3727127e-01   1.9725063e-01
   2.4316667e+00   7.2774062e-01   5.7657876e-01   2.3214882e+00   8.0417564e-01   7.2831002e-01   1.2593694e+00
   2.4333333e+00   7.2740166e-01   1.2593694e+00   1.2138500e-01  -3.0346251e-02   8.8004127e-01   1.1076382e+00
   2.4350000e+00   7.2709597e-01  -9.4073377e-01  -1.3200619e+00  -6.3727127e-01   1.1835038e+00  -1.0621188e-01
   2.4366667e+00   7.2682819e-01  -1.8207750e-01   1.6386975e+00  -1.8207750e-01   8.8004127e-01  -6.3727127e-01
   2.4383333e+00   7.2660325e-01   5.7657876e-01   5.0071314e-01   1.9725063e-01  -4.8554001e-01  -4.0967438e-01
   2.4400000e+00   7.2642602e-01   2.0180257e+00  -1.0924650e+00  -1.0621188e-01  -8.6486815e-01  -1.0621188e-01
   2.4416667e+00   7.2630145e-01  -5.6140564e-01  -1.0924650e+00  -2.5794313e-01  -6.3727127e-01  -1.0621188e-01
   2.4433333e+00   7.2623453e-01  -7.8900252e-01  -2.3063151e+00  -3.3380876e-01  -3.0346251e-02  -4.8554001e-01
   2.4450000e+00   7.2623014e-01  -9.4073377e-01  -1.9269869e+00   1.2138500e-01  -5.6140564e-01  -4.0967438e-01
   2.4466667e+00   7.2629324e-01  -4.9616120e+00  -1.2441963e+00  -3.3380876e-01  -3.0346251e-02  -3.3380876e-01
   2.4483333e+00   7.2642855e-01   4.2939945e+00  -5.6140564e-01  -1.0621188e-01   1.9725063e-01  -1.0621188e-01
   2.4500000e+00   7.2664082e-01   3.2318757e+00   1.2138500e-01   1.2138500e-01  -3.3380876e-01  -3.0346251e-02
   2.4516667e+00   7.2693454e-01   1.6386975e+00   6.5244439e-01  -1.0621188e-01  -3.3380876e-01   4.2484751e-01
   2.4533333e+00   7.2731407e-01  -3.6718963e+00   1.1835038e+00   2.7311626e-01   1.2138500e-01   1.0317725e+00
   2.4550000e+00   7.2778354e-01  -1.0621188e-01   1.1835038e+00   5.0071314e-01  -3.0346251e-02   1.9725063e-01
   2.4566667e+00   7.2834691e-01   5.7657876e-01   5.7657876e-01   4.2484751e-01   1.9725063e-01   4.5519376e-02
   2.4583333e+00   7.2900776e-01  -9.4073377e-01  -1.0621188e-01  -1.0621188e-01   4.5519376e-02   5.0071314e-01
   2.4600000e+00   7.2976954e-01  -1.5476588e+00  -3.0346251e-02   4.2484751e-01   1.2138500e-01   3.4898188e-01
   2.4616667e+00   7.3063522e-01   1.5628319e+00   8.8004127e-01   1.9725063e-01  -1.0621188e-01  -3.3380876e-01
   2.4633333e+00   7.3160756e-01  -4.8554001e-01  -8.6486815e-01  -2.5794313e-01  -1.8207750e-01  -8.6486815e-01
   2.4650000e+00   7.3160756e-01  -3.3380876e-01  -3.0346251e-02   1.9725063e-01   4.5519376e-02  -6.3727127e-01
   2.4666667e+00   7.3160756e-01   5.7657876e-01   9.5590690e-01   1.2138500e-01  -3.0346251e-02  -3.3380876e-01
   2.4683333e+00   7.3160756e-01  -2.5794313e-01   1.9421600e+00   1.2138500e-01  -1.8207750e-01  -1.8207750e-01
   2.4700000e+00   7.3160756e-01   1.9421600e+00  -6.3727127e-01  -5.6140564e-01   1.2138500e-01  -3.3380876e-01
   2.4716667e+00   7.3160756e-01   1.9725063e-01  -1.5476588e+00   1.2138500e-01  -2.5794313e-01   1.9725063e-01
   2.4733333e+00   7.3160756e-01  -3.3380876e-01   3.4898188e-01   4.2484751e-01  -1.8207750e-01   3.4898188e-01
   2.4750000e+00   7.3160756e-01  -1.6993900e+00   1.8662944e+00   3.4898188e-01   2.7311626e-01   1.0317725e+00
   2.4766667e+00   7.3160756e-01   3.4898188e-01   1.0317725e+00  -1.0621188e-01   1.2138500e-01   5.0071314e-01
   2.4783333e+00   7.3160756e-01   4.5519376e-02  -5.6140564e-01  -9.4073377e-01   1.9725063e-01  -2.5794313e-01
   2.4800000e+00   7.3160756e-01  -1.1683307e+00  -1.0165994e+00   3.4898188e-01   3.4898188e-01  -1.0621188e-01
   2.4816667e+00   7.3160756e-01  -2.5339119e+00   5.0071314e-01  -1.0621188e-01   4.5519376e-02  -1.8207750e-01
   2.4833333e+00   7.3160756e-01  -1.0924650e+00  -4.0512245e+00   1.2138500e-01  -1.8207750e-01  -3.3380876e-01
   2.4850000e+00   7.3160756e-01   2.0180257e+00   1.2593694e+00  -3.0346251e-02   4.5519376e-02  -3.3380876e-01
   2.4866667e+00   7.3160756e-01   2.4732194e+00  -7.8900252e-01  -4.8554001e-01  -3.0346251e-02  -5.6140564e-01
   2.4883333e+00   7.3160756e-01   2.6249507e+00   1.9725063e-01  -3.0346251e-02   5.0071314e-01   1.9725063e-01
   2.4900000e+00   7.3160756e-01   1.9725063e-01  -3.3380876e-01   8.0417564e-01   1.2138500e-01   8.8004127e-01
   2.4916667e+00   7.3160756e-01  -3.5201651e+00   6.5244439e-01   3.4898188e-01  -1.0621188e-01   1.9725063e-01
   2.4933333e+00   7.3160756e-01  -4.0967438e-01   1.9725063e-01   4.5519376e-02  -3.0346251e-02   2.7311626e-01
   2.4950000e+00   7.3160756e-01   1.1076382e+00   6.5244439e-01  -3.0346251e-02   1.9725063e-01   5.7657876e-01
   2.4966667e+00   7.3160756e-01   3.4898188e-01   8.8004127e-01   4.5519376e-02   3.4898188e-01   1.3352350e+00
   2.4983333e+00   7.3160756e-01   4.5519376e-02  -7.8900252e-01  -1.8207750e-01  -1.0621188e-01  -2.5794313e-01
   2.5000000e+00   7.3160756e-01  -7.8900252e-01  -1.9269869e+00   1.2138500e-01  -6.3727127e-01  -8.6486815e-01
   2.5016667e+00   7.3160756e-01   3.4898188e-01   1.7145632e+00   8.8004127e-01  -3.0346251e-02  -5.6140564e-01
   2.5033333e+00   7.3160756e-01  -5.6140564e-01   6.5244439e-01  -3.0346251e-02   1.2138500e-01  -8.6486815e-01
   2.5050000e+00   7.3160756e-01   8.0417564e-01   6.5244439e-01  -4.8554001e-01   5.0071314e-01  -1.0621188e-01
   2.5066667e+00   7.3160756e-01  -3.3380876e-01   9.5590690e-01  -1.0165994e+00   5.0071314e-01   4.5519376e-02
   2.5083333e+00   7.3160756e-01   1.1076382e+00  -1.0924650e+00   4.5519376e-02   4.5519376e-02  -4.8554001e-01
   2.5100000e+00   7.3160756e-01   5.7657876e-01  -2.1545838e+00  -1.0621188e-01  -3.3380876e-01  -5.6140564e-01
   2.5116667e+00   7.3160756e-01  -5.6140564e-01   4.5519376e-02   4.2484751e-01   4.5519376e-02  -2.5794313e-01
   2.5133333e+00   7.3160756e-01   1.9725063e-01   8.0417564e-01   4.5519376e-02   2.7311626e-01   1.9725063e-01
   2.5150000e+00   7.3160756e-01  -1.6235244e+00   3.4898188e-01   3.4898188e-01  -3.0346251e-02   3.4898188e-01
   2.5166667e+00   7.3160756e-01  -1.0924650e+00  -7.1313689e-01   2.7311626e-01  -6.3727127e-01  -1.0621188e-01
   2.5183333e+00   7.3160756e-01   2.0938913e+00  -7.1313689e-01   4.5519376e-02  -4.8554001e-01   2.7311626e-01
   2.5200000e+00   7.3160756e-01   2.5490851e+00   1.2138500e-01   7.2831002e-01  -2.5794313e-01  -4.8554001e-01
   2.5216667e+00   7.3160756e-01   3.4898188e-01  -2.9132401e+00  -1.8207750e-01  -1.8207750e-01   1.2138500e-01
   2.5233333e+00   7.3160756e-01  -2.5794313e-01   8.8004127e-01  -3.0346251e-02   4.2484751e-01   1.4111007e+00
   2.5250000e+00   7.3160756e-01  -1.3959275e+00   8.0417564e-01   4.5519376e-02   4.2484751e-01   6.5244439e-01
   2.5266667e+00   7.3160756e-01  -1.2441963e+00   2.9284132e+00   2.7311626e-01   5.7657876e-01   1.9725063e-01
   2.5283333e+00   7.3160756e-01  -2.5794313e-01  -6.3727127e-01  -1.8207750e-01   1.2138500e-01   2.7311626e-01
   2.5300000e+00   7.3160756e-01  -1.2441963e+00  -8.6486815e-01   3.4898188e-01   1.9725063e-01  -3.0346251e-02
   2.5316667e+00   7.3160756e-01  -4.8554001e-01   1.2138500e-01   5.7657876e-01   5.7657876e-01   5.0071314e-01
   2.5333333e+00   7.3160756e-01   2.5490851e+00   1.3352350e+00  -3.0346251e-02   5.0071314e-01  -1.8207750e-01
   2.5350000e+00   7.3160756e-01   5.7657876e-01   1.1076382e+00  -1.8207750e-01   1.9725063e-01  -1.8207750e-01
   2.5366667e+00   7.3160756e-01   1.1835038e+00   2.7311626e-01  -3.3380876e-01  -2.5794313e-01  -4.0967438e-01
   2.5383333e+00   7.3160756e-01  -6.3727127e-01   5.7657876e-01  -1.8207750e-01  -5.6140564e-01  -1.0621188e-01
   2.5400000e+00   7.3160756e-01   4.5519376e-02   1.7145632e+00   7.2831002e-01  -2.5794313e-01   1.9725063e-01
   2.5416667e+00   7.3160756e-01   4.2484751e-01   4.2484751e-01   4.2484751e-01  -4.8554001e-01  -4.8554001e-01
   2.5433333e+00   7.3160756e-01  -7.8900252e-01  -1.8207750e-01  -4.8554001e-01  -4.0967438e-01  -7.1313689e-01
   2.5450000e+00   7.3160756e-01  -1.0165994e+00  -7.1313689e-01   1.9725063e-01  -4.8554001e-01  -1.0621188e-01
   2.5466667e+00   7.3160756e-01   8.8004127e-01  -1.7752557e+00  -3.3380876e-01  -2.5794313e-01  -3.3380876e-01
   2.5483333e+00   7.3160756e-01   2.7311626e-01  -4.0967438e-01  -4.0967438e-01   4.5519376e-02  -4.8554001e-01
   2.5500000e+00   7.3160756e-01  -5.6140564e-01  -8.6486815e-01  -6.3727127e-01   1.2138500e-01  -3.3380876e-01
   2.5516667e+00   7.3160756e-01  -9.4073377e-01  -3.0346251e-02   1.9725063e-01   3.4898188e-01   1.9725063e-01
   2.5533333e+00   7.3160756e-01  -1.5476588e+00   8.8004127e-01   6.5244439e-01   2.7311626e-01   4.2484751e-01
   2.5550000e+00   7.3160756e-01   6.5244439e-01  -3.0346251e-02   2.7311626e-01   5.7657876e-01   3.4898188e-01
   2.5566667e+00   7.3160756e-01   1.6386975e+00   4.5519376e-02   6.5244439e-01   3.4898188e-01   1.9725063e-01
   2.5583333e+00   7.3160756e-01   1.6386975e+00   1.0317725e+00  -2.5794313e-01   2.7311626e-01  -1.0621188e-01
   2.5600000e+00   7.3160756e-01  -5.6140564e-01  -1.2441963e+00  -4.8554001e-01   4.5519376e-02   3.4898188e-01
   2.5616667e+00   7.3160756e-01  -7.8900252e-01  -3.0346251e-02  -4.8554001e-01   1.9725063e-01  -1.0621188e-01
   2.5633333e+00   7.3160756e-01   2.3214882e+00  -7.8900252e-01   3.4898188e-01   3.4898188e-01   2.7311626e-01
   2.5650000e+00   7.3160756e-01   5.7657876e-01  -1.8207750e-01   1.2138500e-01  -7.1313689e-01  -1.0621188e-01
   2.5666667e+00   7.3160756e-01  -5.1892089e+00  -8.6486815e-01  -1.8207750e-01  -4.8554001e-01   1.2138500e-01
   2.5683333e+00   7.3160756e-01  -1.4717932e+00  -8.6486815e-01   8.8004127e-01   2.7311626e-01   1.9725063e-01
   2.5700000e+00   7.3160756e-01   5.0071314e-01  -4.8554001e-01  -1.0621188e-01  -1.8207750e-01  -5.6140564e-01
   2.5716667e+00   7.3160756e-01   1.2138500e-01   2.7311626e-01  -4.8554001e-01  -1.8207750e-01  -4.8554001e-01
   2.5733333e+00   7.3160756e-01   2.3973538e+00   4.2484751e-01  -1.0621188e-01   5.0071314e-01   2.7311626e-01
   2.5750000e+00   7.3160756e-01   9.5590690e-01   2.7311626e-01  -1.8207750e-01   2.7311626e-01   4.5519376e-02
   2.5766667e+00   7.3160756e-01  -1.8207750e-01   1.9725063e-01   5.7657876e-01   4.5519376e-02  -4.8554001e-01
   2.5783333e+00   7.3160756e-01  -3.0346251e-02   1.4869663e+00   5.7657876e-01   8.8004127e-01   5.0071314e-01
   2.5800000e+00   7.3160756e-01  -8.6486815e-01   6.5244439e-01   1.2138500e-01  -3.0346251e-02   3.4898188e-01
   2.5816667e+00   7.3160756e-01   1.1835038e+00  -4.8554001e-01   1.2138500e-01  -6.3727127e-01   1.9725063e-01
   2.5833333e+00   7.3160756e-01   7.2831002e-01  -1.8207750e-01   3.4898188e-01  -7.1313689e-01   5.0071314e-01
   2.5850000e+00   7.3160756e-01   1.1076382e+00  -7.8900252e-01  -1.0621188e-01  -4.8554001e-01   4.5519376e-02
   2.5866667e+00   7.3160756e-01  -1.8511213e+00   6.5244439e-01  -3.0346251e-02  -3.0346251e-02   1.2138500e-01
   2.5883333e+00   7.3160756e-01  -9.4073377e-01   4.5519376e-02  -1.0621188e-01  -5.6140564e-01  -5.6140564e-01
   2.5900000e+00   7.3160756e-01  -2.4580463e+00   1.1835038e+00   1.9725063e-01   1.9725063e-01  -2.5794313e-01
   2.5916667e+00   7.3160756e-01   8.0417564e-01  -2.5339119e+00   1.9725063e-01   1.9725063e-01  -1.8207750e-01
   2.5933333e+00   7.3160756e-01   5.0071314e-01   8.0417564e-01   2.7311626e-01   6.5244439e-01   9.5590690e-01
   2.5950000e+00   7.3160756e-01  -3.3380876e-01   3.4898188e-01  -3.3380876e-01   2.7311626e-01   4.2484751e-01
   2.5966667e+00   7.3160756e-01  -8.6486815e-01   5.0071314e-01  -6.3727127e-01  -1.0621188e-01  -4.0967438e-01
   2.5983333e+00   7.3160756e-01   7.2831002e-01   1.4111007e+00   1.9725063e-01   5.0071314e-01  -3.3380876e-01
   2.6000000e+00   7.3160756e-01   3.4898188e-01  -3.0346251e-02  -1.0621188e-01   5.0071314e-01  -2.5794313e-01
   2.6016667e+00   7.3160756e-01   4.2484751e-01  -2.5794313e-01   2.7311626e-01   1.2138500e-01   4.2484751e-01
   2.6033333e+00   7.3160756e-01   5.0071314e-01  -1.5476588e+00   8.8004127e-01   4.5519376e-02   7.2831002e-01
   2.6050000e+00   7.3160756e-01  -1.4717932e+00  -9.4073377e-01  -1.1683307e+00   1.2138500e-01  -1.8207750e-01
   2.6066667e+00   7.3160756e-01  -1.7752557e+00   1.4111007e+00  -5.6140564e-01   3.4898188e-01  -1.3200619e+00
   2.6083333e+00   7.3160756e-01  -5.6140564e-01   4.5519376e-02   1.2593694e+00  -2.5794313e-01  -6.3727127e-01
   2.6100000e+00   7.3160756e-01  -4.0967438e-01  -1.4717932e+00   4.5519376e-02  -6.3727127e-01  -2.5794313e-01
   2.6116667e+00   7.3160756e-01   1.1835038e+00  -1.1683307e+00  -2.5794313e-01  -7.1313689e-01  -1.8207750e-01
   2.6133333e+00   7.3160756e-01   3.4898188e-01  -9.4073377e-01   3.4898188e-01  -5.6140564e-01  -1.0621188e-01
   2.6150000e+00   7.3160756e-01   2.1697569e+00  -9.4073377e-01   6.5244439e-01   6.5244439e-01   1.2138500e-01
   2.6166667e+00   7.3160756e-01   8.8004127e-01   2.7311626e-01   4.5519376e-02   1.9725063e-01  -2.5794313e-01
   2.6183333e+00   7.3160756e-01   1.2138500e-01   1.7904288e+00  -3.0346251e-02  -1.0621188e-01   1.2138500e-01
   2.6200000e+00   7.3160756e-01  -1.6235244e+00   1.7904288e+00   4.5519376e-02  -3.3380876e-01   7.2831002e-01
   2.6216667e+00   7.3160756e-01   5.0071314e-01   8.8004127e-01   1.9725063e-01  -3.0346251e-02   9.5590690e-01
   2.6233333e+00   7.3160756e-01  -4.8554001e-01  -1.8207750e-01   3.4898188e-01  -1.0621188e-01   6.5244439e-01
   2.6250000e+00   7.3160756e-01  -1.0165994e+00  -1.3200619e+00  -3.3380876e-01   1.9725063e-01   5.0071314e-01
   2.6266667e+00   7.3160756e-01   1.9725063e-01   1.9725063e-01   2.7311626e-01   4.5519376e-02   4.5519376e-02
   2.6283333e+00   7.3160756e-01   1.0317725e+00   3.4898188e-01  -1.0621188e-01  -3.0346251e-02  -3.0346251e-02
   2.6300000e+00   7.3160756e-01   1.4111007e+00  -1.8207750e-01  -2.5794313e-01  -4.0967438e-01  -1.8207750e-01
   2.6316667e+00   7.3160756e-01   1.8662944e+00   4.5519376e-02  -1.0621188e-01   1.2138500e-01  -4.0967438e-01
   2.6333333e+00   7.3160756e-01  -5.6140564e-01   3.4898188e-01  -1.0621188e-01   2.7311626e-01   1.2138500e-01
   2.6350000e+00   7.3160756e-01   1.7904288e+00   1.7904288e+00   2.7311626e-01   1.9725063e-01  -1.8207750e-01
   2.6366667e+00   7.3160756e-01  -3.3380876e-01   5.7657876e-01   1.9725063e-01  -1.8207750e-01  -1.8207750e-01
   2.6383333e+00   7.3160756e-01  -1.0924650e+00  -3.4442995e+00  -1.8207750e-01   5.0071314e-01  -6.3727127e-01
   2.6400000e+00   7.3160756e-01  -1.0621188e-01  -3.3380876e-01   4.5519376e-02   5.7657876e-01   8.8004127e-01
   2.6416667e+00   7.3160756e-01   2.7311626e-01  -2.5794313e-01  -2.5794313e-01  -2.5794313e-01  -7.1313689e-01
   2.6433333e+00   7.3160756e-01  -1.0621188e-01   1.2138500e-01   2.7311626e-01  -7.8900252e-01  -4.0967438e-01
   2.6450000e+00   7.3160756e-01  -1.0924650e+00   6.5244439e-01   1.2138500e-01  -7.1313689e-01  -2.5794313e-01
   2.6466667e+00   7.3160756e-01  -1.0165994e+00   9.5590690e-01  -3.0346251e-02  -3.0346251e-02   4.5519376e-02
   2.6483333e+00   7.3160756e-01   1.9725063e-01   4.2484751e-01   2.7311626e-01   7.2831002e-01   4.2484751e-01
   2.6500000e+00   7.3160756e-01  -2.7615088e+00  -3.3380876e-01   2.7311626e-01   1.9725063e-01  -8.6486815e-01
   2.6516667e+00   7.3268892e-01   5.7657876e-01   8.0417564e-01   1.2138500e-01   4.5519376e-02  -2.5794313e-01
   2.6533333e+00   7.3388130e-01   2.7008163e+00   2.7311626e-01  -7.1313689e-01  -3.3380876e-01  -7.8900252e-01
   2.6550000e+00   7.3518630e-01   5.0071314e-01  -2.0787182e+00  -3.3380876e-01  -4.0967438e-01  -2.5794313e-01
   2.6566667e+00   7.3658150e-01   4.2484751e-01   7.2831002e-01   4.5519376e-02   4.2484751e-01   6.5244439e-01
   2.6583333e+00   7.3802970e-01  -1.5476588e+00   5.7657876e-01  -4.0967438e-01   5.0071314e-01   5.7657876e-01
