# Supplementary material for: Detecting Nasal Vowels in Speech Interfaces Based on Surface Electromyography
Source: PLoS One. 2015 Jun 12;10(6):e0127040. doi: 10.1371/journal.pone.0127040 (PMC4466523; doi:10.1371/journal.pone.0127040)
Supplement: S1 Data — (ZIP) [file pone.0127040.s001.zip › PLosOneData/aligned/CO/CO-vnp-en-r2-ALIGNED.txt]

   0.0000000e+00   3.3517672e-02   1.4111007e+00   4.5519376e-02  -1.0621188e-01   4.5519376e-02  -1.3200619e+00
   1.6666667e-03   3.3517672e-02  -3.0346251e-02  -3.0346251e-02  -7.1313689e-01   4.5519376e-02  -1.0924650e+00
   3.3333333e-03   3.3517672e-02  -1.9269869e+00  -8.6486815e-01  -3.0346251e-02  -1.0924650e+00  -1.8207750e-01
   5.0000000e-03   3.3517672e-02  -1.9269869e+00  -1.3200619e+00   3.4898188e-01  -4.8554001e-01   3.4898188e-01
   6.6666667e-03   3.3517672e-02  -6.3727127e-01   4.2484751e-01   4.2484751e-01   2.7311626e-01  -6.3727127e-01
   8.3333333e-03   3.3517672e-02  -1.0924650e+00   3.4898188e-01  -1.0621188e-01  -2.5794313e-01  -1.0621188e-01
   1.0000000e-02   3.3517672e-02  -4.8554001e-01   1.9725063e-01   1.9725063e-01   1.9725063e-01   8.8004127e-01
   1.1666667e-02   3.2199171e-02   4.2484751e-01  -1.0621188e-01  -3.0346251e-02   6.5244439e-01   7.2831002e-01
   1.3333333e-02   3.0842377e-02   2.4732194e+00   2.7311626e-01  -5.6140564e-01   7.2831002e-01   8.0417564e-01
   1.5000000e-02   2.9451194e-02   2.6249507e+00   7.2831002e-01  -3.3380876e-01  -8.6486815e-01   9.5590690e-01
   1.6666667e-02   2.8029774e-02   1.3352350e+00  -4.8554001e-01  -4.8554001e-01  -7.8900252e-01  -7.1313689e-01
   1.8333333e-02   2.6582503e-02  -4.8554001e-01  -1.6235244e+00  -4.0967438e-01  -8.6486815e-01  -2.0028525e+00
   2.0000000e-02   2.5113975e-02  -2.5794313e-01  -1.6235244e+00   2.7311626e-01  -3.0346251e-02   4.2484751e-01
   2.1666667e-02   2.3628978e-02  -2.5794313e-01   1.6386975e+00   6.5244439e-01   6.5244439e-01   2.7311626e-01
   2.3333333e-02   2.2132467e-02  -2.9891057e+00   1.4111007e+00   5.7657876e-01   1.9421600e+00  -3.3380876e-01
   2.5000000e-02   2.0629543e-02  -7.1313689e-01   6.5244439e-01   5.0071314e-01   1.9725063e-01  -7.8900252e-01
   2.6666667e-02   1.9125432e-02   1.2593694e+00  -6.3727127e-01   5.0071314e-01  -3.3380876e-01   1.9725063e-01
   2.8333333e-02   1.7625460e-02   5.0071314e-01  -6.3727127e-01   2.7311626e-01  -1.1683307e+00   1.9725063e-01
   3.0000000e-02   1.6112637e-02  -7.1313689e-01  -7.8900252e-01  -5.6140564e-01  -2.5794313e-01  -3.0346251e-02
   3.1666667e-02   1.4561186e-02  -1.8511213e+00   7.2831002e-01  -3.3380876e-01  -8.6486815e-01  -6.3727127e-01
   3.3333333e-02   1.3034072e-02  -4.8554001e-01  -3.0346251e-02   3.4898188e-01   5.0071314e-01   1.4111007e+00
   3.5000000e-02   1.1537021e-02  -7.8900252e-01   4.2484751e-01  -2.5794313e-01   7.2831002e-01   8.8004127e-01
   3.6666667e-02   1.0075701e-02   1.2138500e-01   1.3352350e+00  -2.5794313e-01   1.8662944e+00   8.0417564e-01
   3.8333333e-02   8.6557008e-03   1.9725063e-01  -1.8207750e-01   1.2138500e-01   1.9725063e-01  -3.3380876e-01
   4.0000000e-02   7.2825043e-03  -1.8511213e+00   4.5519376e-02   7.2831002e-01  -2.0028525e+00  -7.1313689e-01
   4.1666667e-02   5.9614710e-03   2.9284132e+00   8.0417564e-01   5.7657876e-01  -1.6993900e+00  -4.0967438e-01
   4.3333333e-02   4.6978107e-03   3.9905320e+00  -5.6140564e-01  -4.8554001e-01  -3.3380876e-01   4.5519376e-02
   4.5000000e-02   3.4965650e-03  -2.4580463e+00  -1.8511213e+00  -2.5794313e-01   8.8004127e-01  -1.0924650e+00
   4.6666667e-02   2.3625846e-03  -4.3546870e+00  -5.6140564e-01  -3.0346251e-02   1.8662944e+00  -2.5794313e-01
   4.8333333e-02   1.3005110e-03  -1.1683307e+00   1.4111007e+00   4.2484751e-01   9.5590690e-01   1.1076382e+00
   5.0000000e-02   3.1475673e-04   1.7904288e+00   1.2138500e-01  -1.8207750e-01  -1.8511213e+00   7.2831002e-01
   5.1666667e-02  -5.9051173e-04   1.3352350e+00   4.2484751e-01  -5.6140564e-01  -2.6097776e+00  -1.0165994e+00
   5.3333333e-02  -1.4113911e-03   5.0071314e-01  -8.6486815e-01   1.2138500e-01  -5.6140564e-01  -2.5794313e-01
   5.5000000e-02  -2.1442569e-03   3.4898188e-01   5.0071314e-01   4.5519376e-02  -3.0346251e-02  -4.0967438e-01
   5.6666667e-02  -2.7857777e-03   5.0071314e-01   9.5590690e-01  -2.5794313e-01   8.8004127e-01   4.2484751e-01
   5.8333333e-02  -3.3329284e-03   1.8662944e+00  -1.0165994e+00   2.7311626e-01   4.2484751e-01  -1.8207750e-01
   6.0000000e-02  -3.7830024e-03   2.7311626e-01  -6.3727127e-01   1.0317725e+00   1.1076382e+00  -1.0621188e-01
   6.1666667e-02  -4.1336212e-03   1.2593694e+00   7.2831002e-01   5.0071314e-01   1.9725063e-01  -1.0165994e+00
   6.3333333e-02  -4.3827456e-03   1.7145632e+00   3.4898188e-01   2.7311626e-01   9.5590690e-01   2.7311626e-01
   6.5000000e-02  -4.5286813e-03  -7.2375808e+00  -5.6140564e-01  -5.6140564e-01   6.5244439e-01   5.0071314e-01
   6.6666667e-02  -4.5700855e-03  -3.3684338e+00   1.5628319e+00   3.4898188e-01   2.7311626e-01   8.0417564e-01
   6.8333333e-02  -4.5059733e-03   5.3561133e+00   1.4869663e+00   8.0417564e-01  -9.4073377e-01  -3.0346251e-02
   7.0000000e-02  -4.3357192e-03   1.2138500e-01  -1.0924650e+00  -4.0967438e-01   4.5519376e-02  -1.3959275e+00
   7.1666667e-02  -4.0590604e-03  -1.9269869e+00  -8.6486815e-01  -4.8554001e-01  -1.8207750e-01  -3.0346251e-02
   7.3333333e-02  -3.6760949e-03   1.6386975e+00   1.2593694e+00   8.0417564e-01   1.2138500e-01   5.7657876e-01
   7.5000000e-02  -3.1872822e-03   2.1697569e+00   8.8004127e-01   6.5244439e-01  -4.0967438e-01   4.2484751e-01
   7.6666667e-02  -2.5934394e-03  -3.3380876e-01  -1.0621188e-01  -1.8207750e-01  -4.0967438e-01   1.1835038e+00
   7.8333333e-02  -1.8957367e-03   7.2831002e-01   8.8004127e-01  -1.0621188e-01   8.8004127e-01  -1.0621188e-01
   8.0000000e-02  -1.0956916e-03   4.5519376e-02  -1.6993900e+00  -3.3380876e-01   8.0417564e-01   1.2138500e-01
   8.1666667e-02  -1.9516082e-04  -2.2304494e+00   4.5519376e-02  -2.5794313e-01   8.8004127e-01   5.7657876e-01
   8.3333333e-02   8.0366802e-04   4.5519376e-02  -2.2304494e+00  -4.0967438e-01  -1.6993900e+00  -1.0165994e+00
   8.5000000e-02   1.8982877e-03  -1.6235244e+00  -1.8207750e-01   5.7657876e-01  -1.3959275e+00   1.9725063e-01
   8.6666667e-02   3.0858833e-03   2.9284132e+00   2.0938913e+00  -2.5794313e-01   1.9725063e-01  -4.8554001e-01
   8.8333333e-02   4.3633455e-03   2.8525476e+00   1.2138500e-01  -2.5794313e-01   1.0317725e+00  -7.8900252e-01
   9.0000000e-02   5.7272857e-03   2.1697569e+00   4.5519376e-02   1.9725063e-01   6.5244439e-01   5.0071314e-01
   9.1666667e-02   7.1740525e-03  -2.7615088e+00   1.2138500e-01   4.5519376e-02  -1.0621188e-01   1.9725063e-01
   9.3333333e-02   8.6997486e-03  -3.2167026e+00   9.5590690e-01   4.2484751e-01   5.0071314e-01   1.2138500e-01
   9.5000000e-02   1.0300249e-02  -2.5794313e-01   1.2138500e-01   3.4898188e-01  -3.3380876e-01  -4.8554001e-01
   9.6666667e-02   1.1971225e-02  -1.0924650e+00   1.2138500e-01   2.7311626e-01  -8.6486815e-01  -7.8900252e-01
   9.8333333e-02   1.3708157e-02   8.8004127e-01   3.4898188e-01  -3.0346251e-02   1.2138500e-01   8.0417564e-01
   1.0000000e-01   1.5506365e-02   1.7904288e+00  -3.3380876e-01   5.0071314e-01   9.5590690e-01   5.0071314e-01
   1.0166667e-01   1.7325465e-02  -1.0165994e+00  -1.0165994e+00   8.0417564e-01  -1.0621188e-01   5.7657876e-01
   1.0333333e-01   1.9151136e-02  -4.7340151e+00  -1.5476588e+00  -7.8900252e-01   2.7311626e-01  -1.0165994e+00
   1.0500000e-01   2.1026985e-02  -1.0165994e+00  -3.3380876e-01  -1.5476588e+00   1.2138500e-01  -2.5794313e-01
   1.0666667e-01   2.2948169e-02   4.1422632e+00   5.0071314e-01  -4.0967438e-01   5.7657876e-01   5.7657876e-01
   1.0833333e-01   2.4909770e-02   4.1422632e+00   1.5628319e+00   5.0071314e-01   8.8004127e-01  -9.4073377e-01
   1.1000000e-01   2.6906821e-02  -4.0967438e-01  -2.2304494e+00   1.9725063e-01  -7.8900252e-01   2.7311626e-01
   1.1166667e-01   2.8934335e-02  -2.0028525e+00  -2.3821807e+00   9.5590690e-01  -1.4717932e+00   1.1835038e+00
   1.1333333e-01   3.0987329e-02  -8.6486815e-01   2.0938913e+00   2.7311626e-01  -7.8900252e-01   3.4898188e-01
   1.1500000e-01   3.3060855e-02   4.5519376e-02  -4.0967438e-01   4.5519376e-02   3.4898188e-01   7.2831002e-01
   1.1666667e-01   3.5150028e-02   4.2484751e-01  -7.8900252e-01   2.7311626e-01   4.5519376e-02  -7.8900252e-01
   1.1833333e-01   3.9356255e-02  -2.5794313e-01   1.8662944e+00  -3.3380876e-01   1.2138500e-01  -1.6235244e+00
   1.2000000e-01   4.1464104e-02   1.0317725e+00   1.6386975e+00  -1.8207750e-01   1.2593694e+00  -7.1313689e-01
   1.2166667e-01   4.3569245e-02   1.1076382e+00   8.8004127e-01   4.5519376e-02   8.8004127e-01   2.7311626e-01
   1.2333333e-01   6.7384398e-02  -2.5339119e+00   6.5244439e-01  -4.0967438e-01  -6.3727127e-01   1.2138500e-01
   1.2500000e-01   6.9182846e-02   3.4898188e-01   5.0071314e-01  -1.8207750e-01  -1.0924650e+00   2.7311626e-01
   1.2666667e-01   7.0949357e-02  -3.3380876e-01  -1.8207750e-01  -4.8554001e-01  -7.1313689e-01  -1.0924650e+00
   1.2833333e-01   7.2684848e-02  -1.6235244e+00  -1.0165994e+00  -4.8554001e-01   4.2484751e-01  -4.8554001e-01
   1.3000000e-01   7.4390700e-02   1.9421600e+00  -3.0346251e-02   4.5519376e-02   8.0417564e-01   2.7311626e-01
   1.3166667e-01   7.6068756e-02   1.2593694e+00   4.5519376e-02   5.0071314e-01  -3.0346251e-02  -3.3380876e-01
   1.3333333e-01   7.7721327e-02   1.4111007e+00   1.2138500e-01   1.2138500e-01   1.9725063e-01   5.0071314e-01
   1.3500000e-01   7.9351182e-02   1.4869663e+00   1.2593694e+00   7.2831002e-01  -4.8554001e-01   8.0417564e-01
   1.3666667e-01   8.0961555e-02  -7.1313689e-01   3.4898188e-01   2.7311626e-01  -3.3380876e-01  -4.0967438e-01
   1.3833333e-01   8.2556130e-02  -1.1683307e+00   5.0071314e-01   2.7311626e-01   6.5244439e-01   1.2138500e-01
   1.4000000e-01   8.4139037e-02   4.2484751e-01   2.4732194e+00   8.8004127e-01   1.2138500e-01   2.7311626e-01
   1.4166667e-01   8.5714847e-02   1.5628319e+00   4.5519376e-02   4.5519376e-02  -6.3727127e-01  -7.1313689e-01
   1.4333333e-01   8.7288539e-02  -3.3380876e-01  -3.7477620e+00   4.5519376e-02  -1.8207750e-01   9.5590690e-01
   1.4500000e-01   8.8865509e-02  -1.3200619e+00  -1.6235244e+00  -3.3380876e-01   1.9725063e-01  -3.0346251e-02
   1.4666667e-01   9.0451542e-02   5.7657876e-01  -2.3821807e+00   1.2138500e-01   1.9725063e-01   1.9725063e-01
   1.4833333e-01   9.2052789e-02  -6.3727127e-01  -5.6140564e-01  -4.8554001e-01   3.4898188e-01   7.2831002e-01
   1.5000000e-01   9.3675750e-02  -3.3684338e+00   6.5244439e-01  -3.3380876e-01  -1.8207750e-01  -1.0924650e+00
   1.5166667e-01   9.5327249e-02   1.9725063e-01   1.9725063e-01  -4.8554001e-01  -3.0346251e-02   4.2484751e-01
   1.5333333e-01   9.6966693e-02   6.5244439e-01   1.8662944e+00  -3.3380876e-01  -3.3380876e-01  -5.6140564e-01
   1.5500000e-01   9.8616355e-02  -1.0924650e+00   1.0317725e+00  -9.4073377e-01  -2.5794313e-01  -6.3727127e-01
   1.5666667e-01   1.0032072e-01  -1.9269869e+00  -1.0621188e-01  -9.4073377e-01  -1.0165994e+00  -1.1683307e+00
   1.5833333e-01   1.0208789e-01   2.7766819e+00   2.7311626e-01   3.4898188e-01  -9.4073377e-01  -1.9269869e+00
   1.6000000e-01   1.0392610e-01   2.3973538e+00  -5.6140564e-01   9.5590690e-01  -3.0346251e-02  -4.8554001e-01
   1.6166667e-01   1.0584371e-01   6.5244439e-01  -7.8900252e-01   1.1076382e+00   8.8004127e-01   5.7657876e-01
   1.6333333e-01   1.0784915e-01   2.0180257e+00  -1.7752557e+00   8.8004127e-01   1.8662944e+00   1.9421600e+00
   1.6500000e-01   1.0995090e-01   1.9725063e-01  -1.0621188e-01   2.7311626e-01   1.0317725e+00   1.7904288e+00
   1.6666667e-01   1.1215741e-01  -2.1545838e+00   2.7311626e-01  -1.0621188e-01   3.4898188e-01   1.3352350e+00
   1.6833333e-01   1.1447714e-01  -1.2441963e+00  -7.1313689e-01  -3.3380876e-01  -3.0346251e-02   8.8004127e-01
   1.7000000e-01   1.1691848e-01  -7.8900252e-01   5.0071314e-01  -4.8554001e-01  -3.0346251e-02   4.2484751e-01
   1.7166667e-01   1.1948967e-01  -1.5476588e+00   3.5353382e+00   1.2138500e-01   1.9725063e-01   1.2138500e-01
   1.7333333e-01   1.2219886e-01  -1.8511213e+00  -1.8207750e-01  -1.8207750e-01  -1.6235244e+00  -7.8900252e-01
   1.7500000e-01   1.2505398e-01   5.0071314e-01  -1.1683307e+00  -5.6140564e-01  -1.0924650e+00  -3.3380876e-01
   1.7666667e-01   1.2806275e-01   2.3973538e+00   2.7766819e+00  -3.3380876e-01  -1.0621188e-01  -1.8207750e-01
   1.7833333e-01   1.3123265e-01   5.7657876e-01   1.4111007e+00   2.7311626e-01  -3.0346251e-02  -2.0787182e+00
   1.8000000e-01   1.3457085e-01  -1.8207750e-01  -3.0346251e-02   3.4898188e-01  -6.3727127e-01  -2.5339119e+00
   1.8166667e-01   1.3808418e-01  -3.3380876e-01  -1.0621188e-01   7.2831002e-01  -1.5476588e+00  -3.0346251e-02
   1.8333333e-01   1.4177910e-01  -2.0787182e+00  -1.3959275e+00  -2.5794313e-01   6.5244439e-01   9.5590690e-01
   1.8500000e-01   1.4566170e-01  -3.0346251e-02  -2.6097776e+00   2.7311626e-01   2.5490851e+00   2.6249507e+00
   1.8666667e-01   1.4973760e-01   1.8662944e+00  -1.0621188e-01  -6.3727127e-01   1.5628319e+00  -1.8207750e-01
   1.8833333e-01   1.5401194e-01  -1.8207750e-01  -3.3380876e-01  -6.3727127e-01  -1.2441963e+00  -2.6097776e+00
   1.9000000e-01   1.5848938e-01  -7.1313689e-01  -2.6097776e+00   6.5244439e-01  -1.6235244e+00  -2.9132401e+00
   1.9166667e-01   1.6317404e-01  -3.3380876e-01   1.5628319e+00  -7.8900252e-01   4.5519376e-02  -5.6140564e-01
   1.9333333e-01   1.6806945e-01  -3.0346251e-02   3.4898188e-01  -3.0346251e-02   1.0317725e+00   1.4869663e+00
   1.9500000e-01   1.7317858e-01   8.0417564e-01  -2.0028525e+00  -2.5794313e-01   1.1835038e+00   1.7904288e+00
   1.9666667e-01   1.7850376e-01   4.2484751e-01  -1.2441963e+00  -7.1313689e-01  -3.0346251e-02   5.0071314e-01
   1.9833333e-01   1.8404666e-01   2.3973538e+00   2.5490851e+00   5.0071314e-01  -2.5794313e-01   1.5628319e+00
   2.0000000e-01   1.8980833e-01   1.6386975e+00   1.4869663e+00  -3.0346251e-02  -6.3727127e-01  -1.0621188e-01
   2.0166667e-01   1.9578909e-01  -1.8207750e-01   1.1076382e+00  -3.3380876e-01  -2.5794313e-01  -1.0924650e+00
   2.0333333e-01   2.0198857e-01  -5.7202683e+00  -4.8554001e-01   4.2484751e-01   8.0417564e-01  -1.0621188e-01
   2.0500000e-01   2.0840569e-01  -1.6993900e+00   9.5590690e-01   5.0071314e-01   1.3352350e+00  -6.3727127e-01
   2.0666667e-01   2.1503861e-01  -3.0346251e-02  -6.3727127e-01   2.7311626e-01   1.2138500e-01  -7.8900252e-01
   2.0833333e-01   2.2188477e-01   5.7657876e-01   4.2484751e-01   4.5519376e-02  -1.0165994e+00  -6.3727127e-01
   2.1000000e-01   2.2894085e-01   1.4869663e+00   8.0417564e-01   4.2484751e-01  -4.8554001e-01  -6.3727127e-01
   2.1166667e-01   2.3620277e-01   7.2831002e-01  -2.5794313e-01   5.7657876e-01   1.2138500e-01   2.0180257e+00
   2.1333333e-01   2.4366568e-01  -4.6581495e+00  -8.6486815e-01   3.4898188e-01  -7.1313689e-01   2.1697569e+00
   2.1500000e-01   2.5132397e-01  -2.0028525e+00   6.5244439e-01   6.5244439e-01  -4.8554001e-01   4.2484751e-01
   2.1666667e-01   2.5917130e-01   1.7904288e+00   5.0071314e-01   6.5244439e-01   5.0071314e-01  -4.0967438e-01
   2.1833333e-01   2.6720054e-01   2.6249507e+00  -1.1683307e+00  -7.1313689e-01   5.0071314e-01   4.2484751e-01
   2.2000000e-01   2.7540382e-01   2.6249507e+00  -6.3727127e-01  -5.6140564e-01   5.7657876e-01   1.9725063e-01
   2.2166667e-01   2.8377256e-01   2.7766819e+00  -2.5794313e-01   3.4898188e-01   8.0417564e-01   7.2831002e-01
   2.2333333e-01   2.9229744e-01   2.0938913e+00  -3.3380876e-01  -1.8207750e-01  -1.0621188e-01   2.7311626e-01
   2.2500000e-01   3.0091563e-01  -4.8554001e-01  -4.0967438e-01  -1.0621188e-01  -7.8900252e-01  -1.5476588e+00
   2.2666667e-01   3.0965195e-01  -2.6856432e+00  -1.0924650e+00   5.0071314e-01   1.2138500e-01  -1.6235244e+00
   2.2833333e-01   3.1851700e-01  -6.3727127e-01   4.2484751e-01  -3.3380876e-01   1.4111007e+00  -8.6486815e-01
   2.3000000e-01   3.2749897e-01  -1.0165994e+00  -4.8554001e-01  -1.0924650e+00   4.5519376e-02  -1.0924650e+00
   2.3166667e-01   3.3658539e-01  -6.3727127e-01   2.7311626e-01  -1.8207750e-01  -1.3200619e+00   1.9725063e-01
   2.3333333e-01   3.4576317e-01   5.0071314e-01   1.6386975e+00  -1.0621188e-01  -6.3727127e-01   4.2484751e-01
   2.3500000e-01   3.5501864e-01  -5.6140564e-01   5.7657876e-01  -4.0967438e-01  -6.3727127e-01  -1.8207750e-01
   2.3666667e-01   3.6433755e-01   4.5519376e-02  -6.3727127e-01   1.9725063e-01   5.0071314e-01   5.0071314e-01
   2.3833333e-01   3.7370519e-01  -3.0346251e-02  -2.1545838e+00  -3.0346251e-02   2.7311626e-01   3.4898188e-01
   2.4000000e-01   3.8310627e-01   4.5519376e-02  -1.8207750e-01   2.7311626e-01   4.2484751e-01   9.5590690e-01
   2.4166667e-01   3.9252519e-01  -1.3200619e+00   1.8662944e+00  -3.3380876e-01   9.5590690e-01  -2.5794313e-01
   2.4333333e-01   4.0194588e-01  -4.8554001e-01   2.3973538e+00   1.9725063e-01  -3.0346251e-02  -8.6486815e-01
   2.4500000e-01   4.1135195e-01  -5.6140564e-01   4.5519376e-02   1.2138500e-01  -4.0967438e-01  -2.0028525e+00
   2.4666667e-01   4.2072676e-01   6.5244439e-01   1.4111007e+00   1.4111007e+00  -1.8207750e-01  -1.9269869e+00
   2.4833333e-01   4.3005335e-01   2.1697569e+00  -1.4717932e+00   1.5628319e+00  -1.8207750e-01   2.7311626e-01
   2.5000000e-01   4.3931462e-01   5.7657876e-01  -3.0346251e-02  -4.8554001e-01  -1.1683307e+00   1.7145632e+00
   2.5166667e-01   4.4849331e-01  -5.6140564e-01   2.7311626e-01  -5.6140564e-01  -8.6486815e-01   1.0317725e+00
   2.5333333e-01   4.5757210e-01   4.2484751e-01   8.8004127e-01  -7.8900252e-01  -3.3380876e-01   1.2593694e+00
   2.5500000e-01   4.6653362e-01   1.4869663e+00  -4.8554001e-01  -5.6140564e-01   3.4898188e-01   8.0417564e-01
   2.5666667e-01   4.7536054e-01   5.0071314e-01   3.4898188e-01  -1.0165994e+00   8.0417564e-01  -1.0621188e-01
   2.5833333e-01   4.8403554e-01  -4.0967438e-01   8.0417564e-01  -7.1313689e-01   8.8004127e-01   8.0417564e-01
   2.6000000e-01   4.9254150e-01  -1.0621188e-01   4.5519376e-02  -1.8207750e-01   2.7311626e-01   4.5519376e-02
   2.6166667e-01   5.0086147e-01   9.5590690e-01   2.7311626e-01  -1.8207750e-01   7.2831002e-01  -6.3727127e-01
   2.6333333e-01   5.0897875e-01  -3.0346251e-02  -4.8554001e-01   1.9725063e-01   5.0071314e-01   5.7657876e-01
   2.6500000e-01   5.1687687e-01  -3.2925682e+00  -1.0621188e-01   1.2138500e-01   8.0417564e-01   2.7311626e-01
   2.6666667e-01   5.2453974e-01  -1.5476588e+00  -9.4073377e-01   5.0071314e-01   6.5244439e-01   4.5519376e-02
   2.6833333e-01   5.3195174e-01   8.0417564e-01  -1.0924650e+00   1.9725063e-01   1.2138500e-01  -7.8900252e-01
   2.7000000e-01   5.3909757e-01  -1.2441963e+00  -7.8900252e-01   9.5590690e-01  -1.0621188e-01  -6.3727127e-01
   2.7166667e-01   5.4596250e-01   1.1076382e+00  -2.0787182e+00   9.5590690e-01  -2.5794313e-01   1.1076382e+00
   2.7333333e-01   5.5253233e-01   1.8662944e+00   1.2138500e-01   1.4869663e+00  -2.5794313e-01  -2.5794313e-01
   2.7500000e-01   5.5879344e-01   2.6249507e+00   1.6386975e+00   3.4898188e-01   4.5519376e-02  -2.5794313e-01
   2.7666667e-01   5.6473284e-01   3.3077413e+00   2.1697569e+00  -4.8554001e-01  -7.1313689e-01  -7.1313689e-01
   2.7833333e-01   5.7033825e-01  -6.3727127e-01   5.0071314e-01  -1.6993900e+00  -1.9269869e+00  -9.4073377e-01
   2.8000000e-01   5.7559802e-01  -2.0028525e+00   1.1835038e+00  -2.5794313e-01  -1.1683307e+00   1.9725063e-01
   2.8166667e-01   5.8050129e-01  -2.6856432e+00  -3.3380876e-01   6.5244439e-01   1.1076382e+00   8.8004127e-01
   2.8333333e-01   5.8503804e-01  -2.5794313e-01  -2.0028525e+00  -3.0346251e-02   1.4869663e+00   1.2138500e-01
   2.8500000e-01   5.8919897e-01  -5.6140564e-01  -2.6097776e+00  -7.8900252e-01   1.0317725e+00  -2.5794313e-01
   2.8666667e-01   5.9297568e-01  -1.0165994e+00   4.5519376e-02  -5.6140564e-01  -3.0346251e-02   1.1076382e+00
   2.8833333e-01   5.9636058e-01  -2.0787182e+00  -3.3380876e-01  -1.8207750e-01  -1.2441963e+00  -8.6486815e-01
   2.9000000e-01   5.9934704e-01  -7.8900252e-01  -4.0967438e-01   6.5244439e-01  -3.3380876e-01  -5.6140564e-01
   2.9166667e-01   6.0192930e-01   5.1285164e+00   2.0938913e+00  -1.8207750e-01   1.2138500e-01  -3.3380876e-01
   2.9333333e-01   6.0410255e-01   2.9284132e+00   8.0417564e-01   5.0071314e-01  -1.8207750e-01  -7.8900252e-01
   2.9500000e-01   6.0586285e-01  -3.0346251e-02  -2.7615088e+00   8.0417564e-01  -4.8554001e-01   2.7311626e-01
   2.9666667e-01   6.0714694e-01  -2.6097776e+00   2.7008163e+00   1.2138500e-01  -3.0346251e-02   8.8004127e-01
   2.9833333e-01   6.0800748e-01  -1.1683307e+00   1.9725063e-01  -1.4717932e+00   1.9725063e-01   1.0317725e+00
   3.0000000e-01   6.0845402e-01  -1.6235244e+00  -6.3727127e-01  -1.5476588e+00  -4.8554001e-01  -9.4073377e-01
   3.0166667e-01   6.0848668e-01   1.4111007e+00   1.1835038e+00   1.2138500e-01   3.4898188e-01  -6.3727127e-01
   3.0333333e-01   6.0810642e-01   2.0938913e+00   1.1076382e+00   3.4898188e-01  -2.5794313e-01  -1.8207750e-01
   3.0500000e-01   6.0731513e-01   1.7904288e+00   2.0180257e+00  -3.0346251e-02   6.5244439e-01   5.0071314e-01
   3.0666667e-01   6.0611561e-01   7.2831002e-01   7.2831002e-01   4.5519376e-02  -1.0621188e-01   5.7657876e-01
   3.0833333e-01   6.0451152e-01  -7.1313689e-01  -6.3727127e-01  -2.5794313e-01  -3.0346251e-02   4.5519376e-02
   3.1000000e-01   6.0250740e-01  -3.3380876e-01  -1.4717932e+00  -1.8207750e-01   8.0417564e-01   1.2138500e-01
   3.1166667e-01   6.0010859e-01  -9.4073377e-01  -3.5960307e+00   1.2138500e-01   6.5244439e-01  -3.0346251e-02
   3.1333333e-01   5.9732135e-01  -1.9269869e+00  -1.6993900e+00  -3.0346251e-02   5.7657876e-01  -6.3727127e-01
   3.1500000e-01   5.9415263e-01   1.9725063e-01   5.0071314e-01   6.5244439e-01   1.9725063e-01  -1.0924650e+00
   3.1666667e-01   5.9061023e-01   8.8004127e-01  -4.0967438e-01   1.1835038e+00   1.9725063e-01  -4.8554001e-01
   3.1833333e-01   5.8670268e-01  -4.8554001e-01  -5.6140564e-01   1.6386975e+00   4.2484751e-01   4.2484751e-01
   3.2000000e-01   5.8243930e-01  -7.1313689e-01   1.7145632e+00   1.4111007e+00   1.9725063e-01   2.7311626e-01
   3.2166667e-01   5.7782995e-01  -1.6235244e+00   9.5590690e-01  -8.6486815e-01  -9.4073377e-01  -3.3380876e-01
   3.2333333e-01   5.7288530e-01  -1.4717932e+00   5.7657876e-01  -2.0028525e+00  -1.1683307e+00  -7.8900252e-01
   3.2500000e-01   5.6761652e-01  -2.4580463e+00   2.7311626e-01  -1.7752557e+00  -1.8207750e-01   9.5590690e-01
   3.2666667e-01   5.6203542e-01   2.5490851e+00   5.0071314e-01  -3.3380876e-01  -1.0621188e-01   2.7311626e-01
   3.2833333e-01   5.5615432e-01   1.8662944e+00  -1.0165994e+00   1.2138500e-01  -4.0967438e-01   3.4898188e-01
   3.3000000e-01   5.4998610e-01  -1.0165994e+00   3.4898188e-01   9.5590690e-01  -5.6140564e-01   1.4111007e+00
   3.3166667e-01   5.4354399e-01   5.7657876e-01  -9.4073377e-01   5.0071314e-01  -1.2441963e+00  -6.3727127e-01
   3.3333333e-01   5.3684174e-01   2.3214882e+00  -3.2925682e+00   1.9725063e-01  -5.6140564e-01  -6.3727127e-01
   3.3500000e-01   5.2989339e-01   2.2456226e+00   2.0180257e+00   5.7657876e-01   7.2831002e-01   5.0071314e-01
   3.3666667e-01   5.2271330e-01   2.0180257e+00   2.5490851e+00  -1.0621188e-01   1.1076382e+00   4.2484751e-01
   3.3833333e-01   5.1531619e-01  -2.6856432e+00   1.1076382e+00  -8.6486815e-01  -3.0346251e-02  -7.8900252e-01
   3.4000000e-01   5.0771691e-01  -2.3063151e+00   1.6386975e+00  -2.5794313e-01   8.0417564e-01  -6.3727127e-01
   3.4166667e-01   4.9993048e-01   2.0180257e+00   2.7311626e-01   4.2484751e-01   1.7145632e+00   1.1835038e+00
   3.4333333e-01   4.9197219e-01  -9.4073377e-01   1.3352350e+00   5.0071314e-01   8.8004127e-01   3.4898188e-01
   3.4500000e-01   4.8385723e-01  -2.6097776e+00  -4.1270901e+00  -2.5794313e-01  -4.8554001e-01  -3.3380876e-01
   3.4666667e-01   4.7560096e-01  -1.6235244e+00  -9.4073377e-01  -7.1313689e-01  -9.4073377e-01  -1.0621188e-01
   3.4833333e-01   4.6721873e-01  -1.8207750e-01  -2.3063151e+00   5.0071314e-01   4.5519376e-02   1.4869663e+00
   3.5000000e-01   4.5872570e-01   1.1076382e+00   4.5519376e-02   2.7311626e-01   7.2831002e-01  -7.8900252e-01
   3.5166667e-01   4.5013712e-01  -1.1683307e+00  -7.1313689e-01   1.2138500e-01  -4.0967438e-01  -2.1545838e+00
   3.5333333e-01   4.4146792e-01   1.2593694e+00   1.2138500e-01   1.2138500e-01  -8.6486815e-01  -1.7752557e+00
   3.5500000e-01   4.3273300e-01   3.0042788e+00  -5.6140564e-01  -2.5794313e-01  -9.4073377e-01   2.2456226e+00
   3.5666667e-01   4.2394691e-01   1.2593694e+00   1.2138500e-01   4.5519376e-02  -1.8207750e-01   2.7766819e+00
   3.5833333e-01   4.1512394e-01  -4.3546870e+00   1.7145632e+00  -5.6140564e-01   3.4898188e-01   7.2831002e-01
   3.6000000e-01   4.0627817e-01   3.4898188e-01   1.3352350e+00  -3.0346251e-02   6.5244439e-01  -2.5794313e-01
   3.6166667e-01   3.9742328e-01  -1.8207750e-01   1.7145632e+00   1.2138500e-01  -3.3380876e-01  -2.4580463e+00
   3.6333333e-01   3.8857249e-01  -3.0346251e-02  -2.0028525e+00  -3.3380876e-01  -6.3727127e-01  -1.0924650e+00
   3.6500000e-01   3.7973877e-01  -4.0967438e-01   1.1835038e+00   8.0417564e-01   2.7311626e-01  -4.8554001e-01
   3.6666667e-01   3.7093446e-01   2.1697569e+00   1.8662944e+00   1.4111007e+00   2.7311626e-01   3.4898188e-01
   3.6833333e-01   3.6209454e-01   1.3352350e+00   5.0071314e-01   5.7657876e-01   1.9725063e-01   7.2831002e-01
   3.7000000e-01   3.5331190e-01  -9.4073377e-01  -2.4580463e+00  -2.5794313e-01  -6.3727127e-01   5.7657876e-01
   3.7166667e-01   3.4459770e-01   8.8004127e-01  -1.6993900e+00  -7.8900252e-01   9.5590690e-01   1.2138500e-01
   3.7333333e-01   3.3596254e-01   2.7008163e+00   2.7311626e-01  -4.8554001e-01   7.2831002e-01   5.7657876e-01
   3.7500000e-01   3.2741639e-01  -1.0621188e-01   2.7311626e-01  -1.1683307e+00   5.0071314e-01  -3.0346251e-02
   3.7666667e-01   3.1896861e-01  -2.1545838e+00   4.5519376e-02  -6.3727127e-01  -3.0346251e-02  -1.0924650e+00
   3.7833333e-01   3.1062789e-01  -1.1683307e+00  -7.1313689e-01  -4.8554001e-01  -3.3380876e-01  -4.8554001e-01
   3.8000000e-01   3.0240231e-01   1.2138500e-01  -7.1313689e-01  -3.3380876e-01  -4.0967438e-01  -1.8207750e-01
   3.8166667e-01   2.9429927e-01   1.9725063e-01  -2.5794313e-01   2.7311626e-01  -1.8207750e-01   5.0071314e-01
   3.8333333e-01   2.8632552e-01  -3.3380876e-01   2.7311626e-01   1.5628319e+00   5.0071314e-01  -3.3380876e-01
   3.8500000e-01   2.7848714e-01  -1.3200619e+00   9.5590690e-01   1.4869663e+00  -4.0967438e-01  -1.3200619e+00
   3.8666667e-01   2.7078955e-01  -1.6993900e+00   5.0071314e-01   9.5590690e-01  -1.8207750e-01  -3.3380876e-01
   3.8833333e-01   2.6323751e-01   4.5519376e-02  -6.3727127e-01   4.2484751e-01   2.7311626e-01   3.0042788e+00
   3.9000000e-01   2.5583513e-01   2.7311626e-01   4.2484751e-01  -8.6486815e-01  -3.0346251e-02   2.3214882e+00
   3.9166667e-01   2.4858588e-01   8.0417564e-01   1.3352350e+00   1.2138500e-01  -7.8900252e-01  -8.6486815e-01
   3.9333333e-01   2.4149259e-01   2.7311626e-01   8.8004127e-01   4.5519376e-02  -1.0924650e+00  -2.4580463e+00
   3.9500000e-01   2.3455746e-01   1.6386975e+00  -1.8207750e-01  -1.0621188e-01   1.2138500e-01   1.9725063e-01
   3.9666667e-01   2.2778210e-01  -1.8207750e-01  -3.4442995e+00   1.2138500e-01   3.4898188e-01   1.1835038e+00
   3.9833333e-01   2.2116754e-01   2.7008163e+00   4.2484751e-01  -5.6140564e-01   4.2484751e-01   1.1076382e+00
   4.0000000e-01   2.1471421e-01   8.8004127e-01  -4.0967438e-01  -1.0165994e+00   1.2138500e-01   1.2138500e-01
   4.0166667e-01   2.0842204e-01  -5.6140564e-01   4.5519376e-02  -1.8207750e-01   7.2831002e-01  -5.6140564e-01
   4.0333333e-01   2.0229040e-01   1.9725063e-01  -3.0346251e-02  -4.8554001e-01   1.9725063e-01  -1.5476588e+00
   4.0500000e-01   1.9631818e-01  -1.8511213e+00   4.5519376e-02  -7.8900252e-01  -3.0346251e-02  -1.0621188e-01
   4.0666667e-01   1.9050381e-01  -7.1313689e-01   2.7311626e-01   3.4898188e-01   4.2484751e-01   5.0071314e-01
   4.0833333e-01   1.8484524e-01  -1.3200619e+00  -1.0621188e-01   5.7657876e-01  -1.8207750e-01  -3.0346251e-02
   4.1000000e-01   1.7934004e-01  -1.5476588e+00  -1.1683307e+00   3.4898188e-01   2.7311626e-01  -9.4073377e-01
   4.1166667e-01   1.7398538e-01   1.9725063e-01   1.9725063e-01   8.0417564e-01   7.2831002e-01   2.7311626e-01
   4.1333333e-01   1.6877810e-01   1.2138500e-01   8.0417564e-01  -1.0924650e+00  -3.0346251e-02   1.2138500e-01
   4.1500000e-01   1.6371468e-01   2.0938913e+00   1.2593694e+00  -6.3727127e-01  -6.3727127e-01  -1.8207750e-01
   4.1666667e-01   1.5879134e-01   3.0801444e+00   1.0317725e+00   5.0071314e-01  -7.1313689e-01   3.4898188e-01
   4.1833333e-01   1.5400403e-01   1.6386975e+00   1.1835038e+00   3.4898188e-01  -9.4073377e-01  -1.8207750e-01
   4.2000000e-01   1.4934847e-01  -3.9753588e+00   7.2831002e-01   3.4898188e-01  -1.8207750e-01   1.2138500e-01
   4.2166667e-01   1.4482021e-01  -1.8207750e-01  -1.0165994e+00  -1.0621188e-01   5.7657876e-01  -3.3380876e-01
   4.2333333e-01   1.4041462e-01   1.6386975e+00   5.0071314e-01   3.4898188e-01   2.7311626e-01  -3.3380876e-01
   4.2500000e-01   1.3612694e-01  -1.8207750e-01  -1.5476588e+00   3.4898188e-01  -7.1313689e-01   3.4898188e-01
   4.2666667e-01   1.3195234e-01  -4.4305526e+00  -3.3684338e+00  -4.0967438e-01   1.9725063e-01   5.7657876e-01
   4.2833333e-01   1.2788589e-01  -1.0924650e+00   1.3352350e+00  -1.8207750e-01   1.9725063e-01   3.4898188e-01
   4.3000000e-01   1.2392266e-01  -1.3200619e+00  -3.3380876e-01  -4.0967438e-01  -1.0165994e+00  -7.1313689e-01
   4.3166667e-01   1.2005769e-01   5.0071314e-01   1.7145632e+00   8.0417564e-01  -1.0924650e+00   5.0071314e-01
   4.3333333e-01   1.1628607e-01   2.9284132e+00   1.6386975e+00  -7.1313689e-01  -4.8554001e-01  -1.9269869e+00
   4.3500000e-01   1.1260292e-01   2.2456226e+00  -1.8207750e-01  -6.3727127e-01   2.7311626e-01  -1.8207750e-01
   4.3666667e-01   1.0900347e-01   1.7145632e+00  -2.5794313e-01  -6.3727127e-01   9.5590690e-01   1.2138500e-01
   4.3833333e-01   1.0546979e-01  -6.3727127e-01  -1.7752557e+00  -2.5794313e-01   1.6386975e+00   1.0317725e+00
   4.4000000e-01   1.0193273e-01  -3.0346251e-02  -1.9269869e+00  -1.8207750e-01   1.2593694e+00   1.6386975e+00
   4.4166667e-01   9.8468649e-02  -1.2441963e+00  -1.1683307e+00   1.2138500e-01   8.8004127e-01  -1.8207750e-01
   4.4333333e-01   9.5073627e-02  -1.7752557e+00  -9.4073377e-01   8.0417564e-01   3.4898188e-01  -7.8900252e-01
   4.4500000e-01   9.1743927e-02  -1.0621188e-01   8.0417564e-01   1.5628319e+00  -4.0967438e-01  -6.3727127e-01
   4.4666667e-01   8.8476003e-02   1.0317725e+00   1.1835038e+00  -9.4073377e-01  -1.7752557e+00  -3.3380876e-01
   4.4833333e-01   8.5266499e-02  -5.6140564e-01   1.7904288e+00  -1.3200619e+00  -8.6486815e-01  -3.0346251e-02
   4.5000000e-01   8.2112294e-02  -9.4073377e-01   1.2138500e-01  -1.8207750e-01  -9.4073377e-01  -1.3200619e+00
   4.5166667e-01   7.9010487e-02  -1.8207750e-01  -1.1683307e+00   4.5519376e-02   5.0071314e-01  -3.3380876e-01
   4.5333333e-01   7.5958432e-02   3.4898188e-01   4.5519376e-02   2.7311626e-01   1.1835038e+00   5.7657876e-01
   4.5500000e-01   7.2953729e-02  -1.4717932e+00   1.7904288e+00   1.4111007e+00   8.8004127e-01   1.9421600e+00
   4.5666667e-01   6.9994249e-02   5.0071314e-01   1.1076382e+00   1.2138500e-01   1.2138500e-01   7.2831002e-01
   4.5833333e-01   6.7078134e-02  -3.0346251e-02   1.2593694e+00   2.7311626e-01  -3.0346251e-02  -1.8207750e-01
   4.6000000e-01   6.4203798e-02   4.5519376e-02  -8.6486815e-01   2.7311626e-01  -1.8207750e-01  -3.3380876e-01
   4.6166667e-01   6.1369934e-02   8.0417564e-01  -5.6140564e-01   8.0417564e-01  -1.0621188e-01  -4.0967438e-01
   4.6333333e-01   5.8575518e-02  -3.0346251e-02   7.2831002e-01   1.9725063e-01   5.7657876e-01  -4.8554001e-01
   4.6500000e-01   5.5819811e-02   4.5519376e-02   1.9725063e-01   4.5519376e-02   2.7311626e-01   5.0071314e-01
   4.6666667e-01   5.3102341e-02   1.3352350e+00  -6.3727127e-01  -6.3727127e-01  -1.0924650e+00  -2.5794313e-01
   4.6833333e-01   5.0422922e-02   1.8662944e+00   5.0071314e-01  -3.3380876e-01  -1.0165994e+00  -1.4717932e+00
   4.7000000e-01   4.7781633e-02  -3.3380876e-01  -8.6486815e-01   1.9725063e-01  -2.1545838e+00  -1.3200619e+00
   4.7166667e-01   4.5178820e-02  -1.4717932e+00  -2.6097776e+00  -4.8554001e-01  -9.4073377e-01  -6.3727127e-01
   4.7333333e-01   4.2615079e-02  -1.0165994e+00  -7.1313689e-01   2.7311626e-01   1.4111007e+00   1.2593694e+00
   4.7500000e-01   4.0091263e-02   4.2484751e-01   1.9421600e+00   6.5244439e-01   2.5490851e+00   1.9421600e+00
   4.7666667e-01   3.7608443e-02  -1.0621188e-01  -3.0649713e+00  -4.8554001e-01   9.5590690e-01  -4.8554001e-01
   4.7833333e-01   3.5167926e-02  -4.8554001e-01   1.2593694e+00  -1.8207750e-01  -1.1683307e+00  -1.4717932e+00
   4.8000000e-01   3.2771225e-02   1.3352350e+00   1.2138500e-01  -3.0346251e-02  -5.6140564e-01   4.5519376e-02
   4.8166667e-01   3.0420047e-02   1.4111007e+00   2.0938913e+00   2.7311626e-01  -1.0621188e-01   4.2484751e-01
   4.8333333e-01   2.8116277e-02   1.0317725e+00   9.5590690e-01   1.9725063e-01  -2.5794313e-01   7.2831002e-01
   4.8500000e-01   2.5861967e-02  -1.8207750e-01   4.2484751e-01  -3.0346251e-02  -7.8900252e-01  -4.0967438e-01
   4.8666667e-01   2.3659310e-02  -1.0621188e-01  -1.3959275e+00  -3.0346251e-02  -1.8207750e-01  -2.6097776e+00
   4.8833333e-01   2.1510631e-02  -1.0165994e+00   1.9725063e-01   8.0417564e-01  -2.5794313e-01  -6.3727127e-01
   4.9000000e-01   1.9418364e-02  -1.2441963e+00  -3.0346251e-02   5.0071314e-01  -2.5794313e-01   1.1076382e+00
   4.9166667e-01   1.7385032e-02  -2.6097776e+00   8.0417564e-01   2.7311626e-01   5.7657876e-01   8.0417564e-01
   4.9333333e-01   1.5413230e-02  -3.0346251e-02  -3.0346251e-02   4.2484751e-01   1.1835038e+00   5.0071314e-01
   4.9500000e-01   1.3505608e-02  -1.3200619e+00  -6.3727127e-01  -3.0346251e-02   8.8004127e-01   2.7311626e-01
   4.9666667e-01   1.1664846e-02  -2.2304494e+00   1.2138500e-01  -6.3727127e-01   1.3352350e+00   1.2593694e+00
   4.9833333e-01   9.8936368e-03   5.7657876e-01   5.7657876e-01  -1.8207750e-01   5.7657876e-01   2.5490851e+00
   5.0000000e-01   8.1946679e-03   1.8662944e+00  -3.0346251e-02  -1.8207750e-01   4.5519376e-02   5.7657876e-01
   5.0166667e-01   6.5706009e-03   8.8004127e-01   1.9725063e-01  -7.8900252e-01  -3.3380876e-01  -2.0028525e+00
   5.0333333e-01   5.0240515e-03   2.9284132e+00   1.0317725e+00  -1.8207750e-01  -1.0621188e-01   4.5519376e-02
   5.0500000e-01   3.5575742e-03   5.0071314e-01  -1.0621188e-01  -1.0621188e-01  -4.0967438e-01   1.1076382e+00
   5.0666667e-01   2.1736403e-03   1.9725063e-01   5.0071314e-01   1.0317725e+00  -5.6140564e-01   1.2138500e-01
   5.0833333e-01   8.7462345e-04  -1.4717932e+00   1.9421600e+00  -1.8207750e-01  -1.1683307e+00  -2.5339119e+00
   5.1000000e-01  -3.6740322e-04  -1.5476588e+00  -1.7752557e+00   1.2138500e-01  -2.1545838e+00  -2.4580463e+00
   5.1166667e-01  -1.5959805e-03   2.7766819e+00  -3.2167026e+00   8.0417564e-01  -2.0028525e+00  -1.4717932e+00
   5.1333333e-01  -2.7335671e-03   5.0071314e-01   1.4111007e+00  -1.0621188e-01  -6.3727127e-01  -6.3727127e-01
   5.1500000e-01  -3.7779211e-03   7.2831002e-01  -1.3959275e+00   4.5519376e-02   1.1835038e+00   4.2484751e-01
   5.1666667e-01  -4.7269663e-03   1.9725063e-01   8.0417564e-01   5.7657876e-01   1.0317725e+00   5.0071314e-01
   5.1833333e-01  -5.5788048e-03   1.1835038e+00   1.8662944e+00  -2.5794313e-01   1.1076382e+00   1.9725063e-01
   5.2000000e-01  -6.3317289e-03  -1.0165994e+00   1.7145632e+00  -3.3380876e-01   1.7904288e+00   1.4869663e+00
   5.2166667e-01  -6.9842301e-03  -2.4580463e+00  -7.8900252e-01  -1.1683307e+00   1.3352350e+00   1.1076382e+00
   5.2333333e-01  -7.5350097e-03   1.9725063e-01  -4.0967438e-01  -1.8207750e-01   5.0071314e-01   5.0071314e-01
   5.2500000e-01  -7.9829867e-03   6.5244439e-01  -3.3380876e-01  -3.0346251e-02  -1.0621188e-01  -4.0967438e-01
   5.2666667e-01  -8.3273045e-03   4.5519376e-02  -3.0346251e-02  -1.8207750e-01  -2.5794313e-01  -7.1313689e-01
   5.2833333e-01  -8.5673381e-03   1.5628319e+00  -8.6486815e-01   5.0071314e-01   5.7657876e-01   1.7145632e+00
   5.3000000e-01  -8.7026962e-03   1.5628319e+00  -3.0346251e-02   5.0071314e-01   9.5590690e-01   1.8662944e+00
   5.3166667e-01  -8.7332288e-03   1.3352350e+00   9.5590690e-01   1.0317725e+00  -3.0346251e-02   5.7657876e-01
   5.3333333e-01  -8.6590253e-03  -4.2788214e+00   9.5590690e-01  -5.6140564e-01  -8.6486815e-01  -1.5476588e+00
   5.3500000e-01  -8.4804201e-03  -3.1408369e+00   1.2593694e+00  -1.8207750e-01  -4.8554001e-01  -7.8900252e-01
   5.3666667e-01  -8.1979891e-03  -6.3727127e-01   7.2831002e-01  -6.3727127e-01  -1.3200619e+00  -2.5794313e-01
   5.3833333e-01  -7.8125526e-03  -1.3959275e+00   4.5519376e-02  -4.0967438e-01  -1.0165994e+00   2.7311626e-01
   5.4000000e-01  -7.3251703e-03  -1.4717932e+00  -7.8900252e-01   2.7311626e-01  -2.5794313e-01   1.2593694e+00
   5.4166667e-01  -6.7371393e-03   1.2593694e+00  -4.8554001e-01   1.2138500e-01   3.4898188e-01   4.5519376e-02
   5.4333333e-01  -6.0499914e-03   5.1285164e+00  -1.2441963e+00   4.2484751e-01   2.7311626e-01  -4.8554001e-01
   5.4500000e-01   1.3602790e-03   1.8662944e+00   3.4898188e-01   4.5519376e-02   4.5519376e-02  -2.1545838e+00
   5.4666667e-01   2.7592120e-03  -1.2441963e+00  -4.8554001e-01   1.2138500e-01  -5.6140564e-01  -6.3727127e-01
   5.4833333e-01   4.2340567e-03  -3.9753588e+00  -1.0621188e-01  -4.0967438e-01   1.2138500e-01   3.4898188e-01
   5.5000000e-01   5.7813517e-03   2.2456226e+00   1.3352350e+00   4.5519376e-02   4.5519376e-02   5.7657876e-01
   5.5166667e-01   7.3975002e-03   2.5490851e+00   1.2138500e-01  -4.8554001e-01   3.4898188e-01   7.2831002e-01
   5.5333333e-01   9.0787799e-03   1.6386975e+00   6.5244439e-01   3.4898188e-01   7.2831002e-01   9.5590690e-01
   5.5500000e-01   1.0821358e-02   5.7657876e-01  -4.8554001e-01   2.7311626e-01  -1.0621188e-01   2.7311626e-01
   5.5666667e-01   1.2621303e-02   2.7311626e-01  -8.6486815e-01   1.2138500e-01  -3.3380876e-01  -2.5794313e-01
   5.5833333e-01   1.4474598e-02  -4.0967438e-01  -3.0346251e-02   6.5244439e-01  -1.0621188e-01  -6.3727127e-01
   5.6000000e-01   1.6377155e-02  -7.1313689e-01   1.2138500e-01   5.0071314e-01   5.0071314e-01  -3.0346251e-02
   5.6166667e-01   1.8324826e-02  -1.0924650e+00   1.2138500e-01   3.4898188e-01   1.0317725e+00  -5.6140564e-01
   5.6333333e-01   2.0313421e-02   1.9725063e-01   9.5590690e-01  -7.1313689e-01   2.7311626e-01  -4.8554001e-01
   5.6500000e-01   2.2338717e-02  -2.5794313e-01  -4.0512245e+00  -5.6140564e-01  -1.0165994e+00   5.0071314e-01
   5.6666667e-01   2.4396473e-02  -1.2441963e+00   5.7657876e-01   4.2484751e-01  -9.4073377e-01   6.5244439e-01
   5.6833333e-01   2.6482446e-02  -7.8900252e-01  -3.3380876e-01  -1.8207750e-01  -7.8900252e-01  -1.5476588e+00
   5.7000000e-01   2.8592400e-02   3.4898188e-01  -1.0621188e-01   5.7657876e-01  -6.3727127e-01  -9.4073377e-01
   5.7166667e-01   3.0686673e-02   5.0071314e-01   1.5628319e+00   4.5519376e-02   4.2484751e-01   8.8004127e-01
   5.7333333e-01   3.2746952e-02   6.5244439e-01   5.0071314e-01   4.2484751e-01   5.0071314e-01   1.7904288e+00
   5.7500000e-01   3.4815737e-02  -4.0967438e-01   2.7311626e-01  -9.4073377e-01   4.5519376e-02   7.2831002e-01
   5.7666667e-01   3.6889341e-02  -1.8207750e-01   9.5590690e-01  -3.0346251e-02  -2.5794313e-01   1.9725063e-01
   5.7833333e-01   3.8964189e-02  -1.5476588e+00  -6.3727127e-01  -5.6140564e-01  -5.6140564e-01  -4.0967438e-01
   5.8000000e-01   4.1036816e-02  -1.7752557e+00  -1.1683307e+00  -2.5794313e-01   1.9725063e-01   5.7657876e-01
   5.8166667e-01   4.3103895e-02   5.7657876e-01  -4.8554001e-01   3.4898188e-01   5.0071314e-01  -4.8554001e-01
   5.8333333e-01   4.5162228e-02   1.2593694e+00  -3.0346251e-02   2.7311626e-01   3.4898188e-01  -6.3727127e-01
   5.8500000e-01   4.7208760e-02   2.3214882e+00  -5.6140564e-01   1.2138500e-01   5.7657876e-01  -2.5794313e-01
   5.8666667e-01   4.9240591e-02   1.6386975e+00   4.2484751e-01  -8.6486815e-01   7.2831002e-01   4.2484751e-01
   5.8833333e-01   5.1254979e-02   4.5519376e-02  -3.0346251e-02   4.5519376e-02  -1.0621188e-01  -4.8554001e-01
   5.9000000e-01   5.3249346e-02  -1.2441963e+00   5.7657876e-01   2.7311626e-01  -1.8207750e-01  -7.8900252e-01
   5.9166667e-01   5.5221282e-02   1.4111007e+00  -4.8554001e-01   1.9725063e-01   1.9725063e-01   1.9725063e-01
   5.9333333e-01   5.7168552e-02   1.3352350e+00  -5.6140564e-01   1.0317725e+00  -3.0346251e-02   1.5628319e+00
   5.9500000e-01   5.9089091e-02  -3.0649713e+00   5.7657876e-01   5.0071314e-01  -3.0346251e-02   9.5590690e-01
   5.9666667e-01   6.0981023e-02  -2.3063151e+00   1.7904288e+00  -1.8207750e-01   4.5519376e-02   1.9725063e-01
   5.9833333e-01   6.0981023e-02   4.5519376e-02  -1.0621188e-01  -6.3727127e-01  -2.5794313e-01  -3.3380876e-01
   6.0000000e-01   6.2842639e-02   1.0317725e+00   5.0071314e-01   2.7311626e-01   1.2138500e-01  -4.0967438e-01
   6.0166667e-01   6.4672422e-02   5.7657876e-01   1.0317725e+00  -1.0621188e-01  -1.8207750e-01  -1.7752557e+00
   6.0333333e-01   6.6469026e-02  -2.0028525e+00  -1.0621188e-01  -1.8207750e-01  -4.0967438e-01  -5.6140564e-01
   6.0500000e-01   6.8231285e-02  -1.2441963e+00   5.7657876e-01   2.7311626e-01   1.2138500e-01   9.5590690e-01
   6.0666667e-01   6.9958215e-02   5.7657876e-01  -1.8207750e-01   2.7311626e-01   6.5244439e-01   9.5590690e-01
   6.0833333e-01   7.1649000e-02  -1.8207750e-01  -2.5794313e-01   1.9725063e-01   4.5519376e-02   4.2484751e-01
   6.1000000e-01   7.3303000e-02  -1.0165994e+00  -6.3727127e-01   1.2138500e-01  -5.6140564e-01   2.7311626e-01
   6.1166667e-01   7.4919736e-02   6.5244439e-01  -3.0346251e-02   2.7311626e-01  -3.3380876e-01   6.5244439e-01
   6.1333333e-01   7.6498896e-02  -1.0621188e-01   9.5590690e-01  -3.0346251e-02   1.2138500e-01  -7.1313689e-01
   6.1500000e-01   7.8040326e-02   8.8004127e-01   1.8662944e+00   4.5519376e-02   6.5244439e-01  -7.8900252e-01
   6.1666667e-01   7.9544016e-02  -1.4717932e+00  -1.7752557e+00   1.2138500e-01   8.0417564e-01   1.9725063e-01
   6.1833333e-01   8.1010107e-02   1.9421600e+00  -2.9891057e+00  -1.8207750e-01   5.0071314e-01   2.0938913e+00
   6.2000000e-01   8.2438872e-02   1.8662944e+00   8.8004127e-01  -4.0967438e-01  -4.0967438e-01   4.5519376e-02
   6.2166667e-01   8.3830719e-02   2.7311626e-01   5.0071314e-01  -3.0346251e-02  -3.3380876e-01  -1.1683307e+00
   6.2333333e-01   8.5186180e-02  -7.1313689e-01   1.0317725e+00  -1.0621188e-01  -2.5794313e-01  -1.4717932e+00
   6.2500000e-01   8.6505899e-02  -1.8207750e-01  -4.8554001e-01   1.9725063e-01  -6.3727127e-01  -7.1313689e-01
   6.2666667e-01   8.7790626e-02  -1.5476588e+00   1.1076382e+00   6.5244439e-01  -1.0621188e-01  -1.8207750e-01
   6.2833333e-01   8.9041214e-02  -1.0621188e-01   4.2484751e-01   5.0071314e-01   8.0417564e-01   1.1835038e+00
   6.3000000e-01   9.0258601e-02   1.2138500e-01  -2.3821807e+00  -5.6140564e-01  -1.0621188e-01   1.2138500e-01
   6.3166667e-01   9.1443811e-02   5.0071314e-01  -2.0028525e+00   1.2138500e-01  -6.3727127e-01   4.2484751e-01
   6.3333333e-01   9.2597941e-02  -1.8207750e-01  -1.2441963e+00  -1.8207750e-01  -9.4073377e-01  -9.4073377e-01
   6.3500000e-01   9.3722148e-02  -3.3380876e-01   1.1076382e+00   1.9725063e-01  -4.0967438e-01   4.5519376e-02
   6.3666667e-01   9.4817651e-02   7.2831002e-01   8.0417564e-01   2.7311626e-01   1.2138500e-01   5.0071314e-01
   6.3833333e-01   9.5885710e-02   2.9284132e+00   1.1076382e+00   6.5244439e-01  -1.0621188e-01  -7.1313689e-01
   6.4000000e-01   9.6927632e-02   1.2593694e+00   5.0071314e-01  -1.0621188e-01   1.9725063e-01   7.2831002e-01
   6.4166667e-01   9.7944748e-02  -1.1683307e+00  -7.1313689e-01  -1.0621188e-01  -3.3380876e-01   3.4898188e-01
   6.4333333e-01   9.8938422e-02  -2.2304494e+00   1.1835038e+00   2.7311626e-01   7.2831002e-01  -2.5794313e-01
   6.4500000e-01   9.9878097e-02   1.5628319e+00   6.5244439e-01   1.2138500e-01   5.0071314e-01  -1.8207750e-01
   6.4666667e-01   1.0077097e-01   8.0417564e-01  -1.0924650e+00   1.9725063e-01   1.2138500e-01   2.7311626e-01
   6.4833333e-01   1.0164199e-01  -2.2304494e+00  -1.1683307e+00  -4.0967438e-01  -1.8207750e-01   9.5590690e-01
   6.5000000e-01   1.0249280e-01   5.0071314e-01  -1.0621188e-01   6.5244439e-01  -4.0967438e-01   1.2593694e+00
   6.5166667e-01   1.0332508e-01  -1.8207750e-01  -4.1270901e+00  -2.5794313e-01  -3.3380876e-01  -4.0967438e-01
   6.5333333e-01   1.0414053e-01   1.3352350e+00   2.5490851e+00  -3.0346251e-02  -3.0346251e-02  -1.0621188e-01
   6.5500000e-01   1.0494082e-01   4.5519376e-02   2.2456226e+00  -2.5794313e-01  -3.0346251e-02  -3.0346251e-02
   6.5666667e-01   1.0572767e-01  -2.5794313e-01   5.0071314e-01  -4.0967438e-01   4.5519376e-02  -1.5476588e+00
   6.5833333e-01   1.0650277e-01   4.2484751e-01   1.4111007e+00   4.5519376e-02  -2.5794313e-01  -1.1683307e+00
   6.6000000e-01   1.0726778e-01   6.5244439e-01   1.2138500e-01   2.7311626e-01  -2.5794313e-01  -1.0924650e+00
   6.6166667e-01   1.0802438e-01  -1.3200619e+00  -1.8207750e-01   3.4898188e-01   1.9725063e-01   6.5244439e-01
   6.6333333e-01   1.0877420e-01  -2.5794313e-01   1.0317725e+00   2.7311626e-01   4.2484751e-01  -3.0346251e-02
   6.6500000e-01   1.0951886e-01   1.2593694e+00   1.2138500e-01  -1.8207750e-01  -1.0621188e-01   1.5628319e+00
   6.6666667e-01   1.1025995e-01  -1.8207750e-01  -3.3380876e-01  -3.3380876e-01  -4.8554001e-01   5.7657876e-01
   6.6833333e-01   1.1099901e-01  -4.8554001e-01  -1.0621188e-01   1.2138500e-01  -3.0346251e-02  -4.8554001e-01
   6.7000000e-01   1.1173756e-01  -4.0967438e-01  -1.8207750e-01  -4.8554001e-01  -3.0346251e-02  -9.4073377e-01
   6.7166667e-01   1.1247707e-01   4.2484751e-01   5.7657876e-01  -1.0621188e-01  -1.8207750e-01  -4.0967438e-01
   6.7333333e-01   1.1321895e-01  -1.3200619e+00  -3.3380876e-01   4.5519376e-02  -7.1313689e-01  -6.3727127e-01
   6.7500000e-01   1.1396458e-01  -7.8900252e-01   1.9725063e-01   5.7657876e-01  -1.0621188e-01  -3.0346251e-02
   6.7666667e-01   1.1471529e-01   9.5590690e-01  -1.3959275e+00   1.2138500e-01  -1.0621188e-01   4.2484751e-01
   6.7833333e-01   1.1547232e-01   8.0417564e-01  -6.3727127e-01   4.5519376e-02  -3.0346251e-02   1.2138500e-01
   6.8000000e-01   1.1623690e-01  -2.3063151e+00   1.6386975e+00  -1.8207750e-01  -3.0346251e-02  -3.0346251e-02
   6.8166667e-01   1.1701017e-01  -7.1313689e-01   1.4111007e+00   1.2138500e-01  -3.0346251e-02  -4.0967438e-01
   6.8333333e-01   1.1779322e-01  -1.8207750e-01   1.9725063e-01   1.9725063e-01   1.2138500e-01  -1.0165994e+00
   6.8500000e-01   1.1858706e-01  -3.3380876e-01  -2.7615088e+00  -5.6140564e-01   1.9725063e-01   1.2138500e-01
   6.8666667e-01   1.1939266e-01   3.0801444e+00  -3.0346251e-02  -3.0346251e-02   1.9725063e-01   5.7657876e-01
   6.8833333e-01   1.2021090e-01   1.5628319e+00  -1.0621188e-01   4.2484751e-01  -2.5794313e-01  -1.0621188e-01
   6.9000000e-01   1.2104260e-01  -3.0346251e-02  -2.5794313e-01   1.9725063e-01   4.5519376e-02  -3.0346251e-02
   6.9166667e-01   1.2188852e-01  -4.0967438e-01   5.7657876e-01  -1.0621188e-01   3.4898188e-01   2.7311626e-01
   6.9333333e-01   1.2274933e-01   1.7904288e+00   1.7145632e+00   4.2484751e-01  -1.0621188e-01   5.7657876e-01
   6.9500000e-01   1.2362566e-01   2.7311626e-01   1.2138500e-01  -1.8207750e-01  -2.5794313e-01  -4.0967438e-01
   6.9666667e-01   1.2451802e-01  -2.0787182e+00  -1.0621188e-01  -1.0621188e-01   1.2138500e-01  -4.8554001e-01
   6.9833333e-01   1.2542692e-01  -1.4717932e+00   7.2831002e-01   1.9725063e-01   1.0317725e+00  -4.8554001e-01
   7.0000000e-01   1.2635271e-01   1.0317725e+00   1.2138500e-01  -4.8554001e-01   4.2484751e-01   1.1076382e+00
   7.0166667e-01   1.2729575e-01   9.5590690e-01  -1.0165994e+00   5.0071314e-01  -1.0924650e+00   1.1835038e+00
   7.0333333e-01   1.2825628e-01  -7.8900252e-01  -1.1683307e+00  -4.8554001e-01  -1.0924650e+00  -4.8554001e-01
   7.0500000e-01   1.2923447e-01  -1.8511213e+00  -7.1313689e-01   1.2138500e-01  -4.8554001e-01  -7.1313689e-01
   7.0666667e-01   1.3023044e-01  -1.4717932e+00   7.2831002e-01   1.9725063e-01   2.7311626e-01  -3.0346251e-02
   7.0833333e-01   1.3124422e-01  -9.4073377e-01   1.9725063e-01  -3.3380876e-01   2.7311626e-01  -6.3727127e-01
   7.1000000e-01   1.3227577e-01   7.2831002e-01  -4.0967438e-01  -7.1313689e-01  -4.8554001e-01  -1.9269869e+00
   7.1166667e-01   1.3332500e-01   1.1835038e+00   1.2138500e-01   1.2138500e-01   4.2484751e-01   2.7311626e-01
   7.1333333e-01   1.3439171e-01  -3.0346251e-02   4.5519376e-02   2.7311626e-01   1.9725063e-01   1.1835038e+00
   7.1500000e-01   1.3547568e-01  -1.5476588e+00  -2.5794313e-01   4.5519376e-02  -3.0346251e-02  -1.8207750e-01
   7.1666667e-01   1.3656150e-01   2.1697569e+00   2.7311626e-01  -4.8554001e-01  -3.0346251e-02   3.4898188e-01
   7.1833333e-01   1.3765692e-01   1.7145632e+00   4.2484751e-01  -1.0621188e-01  -4.0967438e-01   5.0071314e-01
   7.2000000e-01   1.3876748e-01   9.5590690e-01  -3.0346251e-02   3.4898188e-01  -6.3727127e-01  -1.0621188e-01
   7.2166667e-01   1.3989275e-01   5.0071314e-01  -1.8207750e-01   3.4898188e-01   1.2138500e-01   1.3352350e+00
   7.2333333e-01   1.4103226e-01   1.2138500e-01  -7.8900252e-01  -4.0967438e-01  -1.0621188e-01   2.7311626e-01
   7.2500000e-01   1.4218551e-01  -6.3727127e-01  -1.5476588e+00  -1.0621188e-01   2.7311626e-01  -5.6140564e-01
   7.2666667e-01   1.4335191e-01  -1.4717932e+00  -1.0165994e+00   1.9725063e-01   2.7311626e-01  -3.3380876e-01
   7.2833333e-01   1.4453085e-01  -6.3727127e-01   6.5244439e-01   1.9725063e-01   5.7657876e-01  -4.0967438e-01
   7.3000000e-01   1.4572164e-01  -1.8207750e-01   8.0417564e-01  -1.0621188e-01  -2.5794313e-01  -1.2441963e+00
   7.3166667e-01   1.4692356e-01   2.7311626e-01   9.5590690e-01   3.4898188e-01  -1.0621188e-01  -5.6140564e-01
   7.3333333e-01   1.4813584e-01   9.5590690e-01  -4.0967438e-01  -4.0967438e-01  -4.0967438e-01   4.5519376e-02
   7.3500000e-01   1.4935764e-01   3.4898188e-01  -6.3727127e-01  -3.3380876e-01  -7.8900252e-01  -4.0967438e-01
   7.3666667e-01   1.5058810e-01   1.2593694e+00  -7.1313689e-01  -2.5794313e-01   4.2484751e-01   1.9725063e-01
   7.3833333e-01   1.5182628e-01   1.1835038e+00   5.0071314e-01   1.2138500e-01   8.8004127e-01   3.4898188e-01
   7.4000000e-01   1.5307122e-01  -3.2167026e+00   6.5244439e-01  -4.0967438e-01   9.5590690e-01   2.7311626e-01
   7.4166667e-01   1.5432190e-01   5.7657876e-01  -1.6235244e+00  -3.0346251e-02   5.0071314e-01   1.1835038e+00
   7.4333333e-01   1.5557724e-01   1.2593694e+00   1.2593694e+00   9.5590690e-01   2.7311626e-01   1.9421600e+00
   7.4500000e-01   1.5683613e-01  -3.0346251e-02   7.2831002e-01  -2.5794313e-01   1.2138500e-01   8.8004127e-01
   7.4666667e-01   1.5809742e-01  -1.6993900e+00  -1.0165994e+00   1.9725063e-01  -3.3380876e-01   5.0071314e-01
   7.4833333e-01   1.5935991e-01  -1.0924650e+00   1.9421600e+00   5.0071314e-01  -1.8207750e-01  -7.8900252e-01
   7.5000000e-01   1.6062233e-01  -1.0924650e+00  -2.3063151e+00  -3.0346251e-02  -6.3727127e-01  -2.6097776e+00
   7.5166667e-01   1.6188340e-01  -1.8207750e-01   8.0417564e-01  -7.1313689e-01  -7.1313689e-01  -1.5476588e+00
   7.5333333e-01   1.6314177e-01   1.3352350e+00   1.6386975e+00   2.7311626e-01  -7.1313689e-01  -1.0165994e+00
   7.5500000e-01   1.6439608e-01   2.0938913e+00   4.2484751e-01   4.2484751e-01   7.2831002e-01   1.9725063e-01
   7.5666667e-01   1.6564489e-01   3.5353382e+00  -4.0967438e-01   3.4898188e-01   8.0417564e-01   8.8004127e-01
   7.5833333e-01   1.6688675e-01   2.6249507e+00  -1.3200619e+00  -4.0967438e-01   2.7311626e-01   1.4869663e+00
   7.6000000e-01   1.6812015e-01  -2.4580463e+00   8.8004127e-01   1.9725063e-01   4.5519376e-02   1.2593694e+00
   7.6166667e-01   1.6934355e-01  -2.1545838e+00   1.4869663e+00  -7.8900252e-01   3.4898188e-01   3.4898188e-01
   7.6333333e-01   1.7055538e-01  -9.4073377e-01   5.0071314e-01  -3.0346251e-02  -1.8207750e-01  -3.3380876e-01
   7.6500000e-01   1.7175402e-01  -1.0924650e+00  -1.0621188e-01  -4.8554001e-01  -4.8554001e-01  -1.3200619e+00
   7.6666667e-01   1.7293782e-01  -7.1313689e-01  -1.7752557e+00  -6.3727127e-01  -4.0967438e-01  -1.5476588e+00
   7.6833333e-01   1.7410510e-01  -3.3380876e-01  -2.5794313e-01   7.2831002e-01  -1.0621188e-01  -1.0621188e-01
   7.7000000e-01   1.7525414e-01  -1.6235244e+00   4.5519376e-02  -3.0346251e-02   2.7311626e-01   1.9725063e-01
   7.7166667e-01   1.7638321e-01   1.1835038e+00  -4.0967438e-01   1.9725063e-01   8.8004127e-01  -9.4073377e-01
   7.7333333e-01   1.7749053e-01   2.5490851e+00   5.0071314e-01   1.9725063e-01   1.0317725e+00   2.7311626e-01
   7.7500000e-01   1.7857432e-01   1.4111007e+00   5.7657876e-01  -3.3380876e-01  -8.6486815e-01   2.7311626e-01
   7.7666667e-01   1.7963273e-01  -8.6486815e-01  -1.8207750e-01  -6.3727127e-01  -1.0924650e+00   3.4898188e-01
   7.7833333e-01   1.8066395e-01   2.7311626e-01   1.6386975e+00   4.5519376e-02  -1.1683307e+00   1.9725063e-01
   7.8000000e-01   1.8166611e-01   8.0417564e-01   4.2484751e-01  -3.0346251e-02  -4.8554001e-01   8.8004127e-01
   7.8166667e-01   1.8263733e-01  -5.6140564e-01   1.2138500e-01   2.7311626e-01   5.0071314e-01   1.3352350e+00
   7.8333333e-01   1.8357573e-01  -1.0621188e-01   6.5244439e-01   1.2138500e-01   1.3352350e+00   1.4869663e+00
   7.8500000e-01   1.8447941e-01  -9.4073377e-01   4.5519376e-02  -1.0621188e-01   5.0071314e-01   9.5590690e-01
   7.8666667e-01   1.8534647e-01  -7.8900252e-01  -2.5794313e-01  -1.8207750e-01   4.5519376e-02  -3.3380876e-01
   7.8833333e-01   1.8616409e-01   2.7311626e-01   7.2831002e-01   5.0071314e-01   1.2138500e-01  -7.1313689e-01
   7.9000000e-01   1.8693892e-01  -8.6486815e-01  -3.0346251e-02   1.2138500e-01  -1.8207750e-01  -4.8554001e-01
   7.9166667e-01   1.8767091e-01  -1.5476588e+00  -8.6486815e-01  -4.8554001e-01   3.4898188e-01  -1.0924650e+00
   7.9333333e-01   1.8835821e-01  -1.0621188e-01  -1.6235244e+00   1.9725063e-01   9.5590690e-01   1.9725063e-01
   7.9500000e-01   1.8899901e-01  -8.6486815e-01   6.5244439e-01   2.7311626e-01   5.7657876e-01  -3.0346251e-02
   7.9666667e-01   1.8959151e-01   1.0317725e+00   1.0317725e+00   8.0417564e-01   4.2484751e-01   5.7657876e-01
   7.9833333e-01   1.9013393e-01   1.5628319e+00  -1.8207750e-01  -1.0621188e-01   3.4898188e-01  -4.8554001e-01
   8.0000000e-01   1.9062453e-01   4.2484751e-01  -1.2441963e+00  -3.0346251e-02  -4.0967438e-01  -3.3380876e-01
   8.0166667e-01   1.9106158e-01   1.4111007e+00  -1.8207750e-01   4.2484751e-01  -5.6140564e-01  -8.6486815e-01
   8.0333333e-01   1.9144341e-01   1.9725063e-01   1.2138500e-01   1.2138500e-01  -4.0967438e-01   5.0071314e-01
   8.0500000e-01   1.9176838e-01   4.5519376e-02  -1.2441963e+00  -1.8207750e-01   4.5519376e-02   5.0071314e-01
   8.0666667e-01   1.9203487e-01  -1.5476588e+00  -1.5476588e+00  -5.6140564e-01  -1.8207750e-01  -1.0924650e+00
   8.0833333e-01   1.9224134e-01   2.7311626e-01   1.9725063e-01  -3.0346251e-02  -7.8900252e-01  -1.9269869e+00
   8.1000000e-01   1.9238628e-01   1.2593694e+00   9.5590690e-01   5.7657876e-01  -6.3727127e-01  -5.6140564e-01
   8.1166667e-01   1.9246823e-01   1.0317725e+00   5.7657876e-01  -3.3380876e-01  -3.3380876e-01   7.2831002e-01
   8.1333333e-01   1.9248580e-01   1.9725063e-01   1.4111007e+00   3.4898188e-01   3.4898188e-01   1.4869663e+00
   8.1500000e-01   1.9243765e-01   5.0071314e-01  -4.8554001e-01   4.2484751e-01   5.7657876e-01   1.1076382e+00
   8.1666667e-01   1.9232251e-01  -4.8554001e-01   4.5519376e-02   1.9725063e-01  -4.0967438e-01   7.2831002e-01
   8.1833333e-01   1.9213916e-01  -2.3821807e+00   2.7008163e+00   1.2138500e-01  -1.0621188e-01   7.2831002e-01
   8.2000000e-01   1.9188648e-01  -1.6993900e+00  -9.4073377e-01   4.2484751e-01  -2.5794313e-01  -4.0967438e-01
   8.2166667e-01   1.9156340e-01   2.6249507e+00  -2.0787182e+00  -6.3727127e-01   1.2138500e-01   3.4898188e-01
   8.2333333e-01   1.9116894e-01   2.3214882e+00   2.6249507e+00  -4.0967438e-01  -3.3380876e-01  -1.5476588e+00
   8.2500000e-01   1.9070218e-01   8.8004127e-01   4.2484751e-01  -1.8207750e-01  -7.1313689e-01  -2.0787182e+00
   8.2666667e-01   1.9016231e-01  -8.6486815e-01  -3.0346251e-02   2.7311626e-01  -3.0346251e-02  -6.3727127e-01
   8.2833333e-01   1.8954857e-01   4.5519376e-02  -7.1313689e-01   1.9725063e-01   4.5519376e-02   9.5590690e-01
   8.3000000e-01   1.8886033e-01   3.5353382e+00  -7.8900252e-01  -3.0346251e-02   1.9725063e-01   1.5628319e+00
   8.3166667e-01   1.8809701e-01   6.5244439e-01  -1.3200619e+00  -1.8207750e-01   6.5244439e-01   5.0071314e-01
   8.3333333e-01   1.8725815e-01  -3.5201651e+00  -4.0967438e-01  -1.8207750e-01   1.0317725e+00   4.5519376e-02
   8.3500000e-01   1.8634337e-01  -2.3821807e+00   7.2831002e-01  -2.5794313e-01   4.2484751e-01   1.9725063e-01
   8.3666667e-01   1.8535240e-01  -3.2925682e+00   8.8004127e-01   7.2831002e-01  -3.0346251e-02  -4.0967438e-01
   8.3833333e-01   1.8428506e-01   1.7145632e+00   5.0071314e-01   5.7657876e-01   1.9725063e-01  -3.0346251e-02
   8.4000000e-01   1.8314126e-01   2.0938913e+00   1.2138500e-01  -1.8207750e-01  -1.8207750e-01  -1.1683307e+00
   8.4166667e-01   1.8192103e-01   1.2138500e-01   1.9725063e-01  -3.0346251e-02  -3.0346251e-02  -2.0028525e+00
   8.4333333e-01   1.8062450e-01   1.9725063e-01   1.9725063e-01   1.9725063e-01  -2.5794313e-01  -4.0967438e-01
   8.4500000e-01   1.7925190e-01   1.7145632e+00   2.7311626e-01   1.2138500e-01   2.7311626e-01   1.6386975e+00
   8.4666667e-01   1.7780357e-01  -1.1683307e+00   4.2484751e-01   4.5519376e-02  -2.5794313e-01   2.5490851e+00
   8.4833333e-01   1.7627994e-01  -1.3200619e+00  -2.0787182e+00  -9.4073377e-01  -8.6486815e-01   1.7145632e+00
   8.5000000e-01   1.7468159e-01   4.2484751e-01  -3.3380876e-01  -7.8900252e-01  -1.8207750e-01  -6.3727127e-01
   8.5166667e-01   1.7300916e-01  -1.0621188e-01   4.2484751e-01  -1.0621188e-01  -5.6140564e-01  -8.6486815e-01
   8.5333333e-01   1.7126343e-01   3.4898188e-01  -2.5794313e-01  -3.0346251e-02  -4.8554001e-01  -5.6140564e-01
   8.5500000e-01   1.6944527e-01   4.2484751e-01  -1.8207750e-01   5.0071314e-01  -4.8554001e-01  -6.3727127e-01
   8.5666667e-01   1.6755568e-01   3.0042788e+00   9.5590690e-01   4.2484751e-01  -4.0967438e-01  -1.8511213e+00
   8.5833333e-01   1.6559575e-01   1.6386975e+00  -2.5794313e-01   1.9725063e-01  -1.8207750e-01  -1.3959275e+00
   8.6000000e-01   1.6354820e-01   8.8004127e-01   2.0180257e+00   5.7657876e-01   4.5519376e-02   1.9725063e-01
   8.6166667e-01   1.6143278e-01  -1.5476588e+00  -1.6993900e+00  -1.0621188e-01   4.5519376e-02   1.2593694e+00
   8.6333333e-01   1.5925098e-01  -4.4305526e+00  -3.3684338e+00  -3.3380876e-01   5.7657876e-01   1.7904288e+00
   8.6500000e-01   1.5700442e-01  -1.9269869e+00   2.4732194e+00  -6.3727127e-01   9.5590690e-01   5.7657876e-01
   8.6666667e-01   1.5469481e-01  -2.5794313e-01  -5.6140564e-01  -1.8207750e-01   5.0071314e-01  -3.3380876e-01
   8.6833333e-01   1.5232396e-01   1.1076382e+00  -9.4073377e-01  -8.6486815e-01   2.7311626e-01  -1.4717932e+00
   8.7000000e-01   1.4989380e-01  -1.8207750e-01   4.2484751e-01  -2.5794313e-01   6.5244439e-01  -7.8900252e-01
   8.7166667e-01   1.4740636e-01  -4.0967438e-01   9.5590690e-01   5.7657876e-01  -3.0346251e-02   1.9725063e-01
   8.7333333e-01   1.4486377e-01   4.2484751e-01   3.4898188e-01   8.8004127e-01   3.4898188e-01   2.2456226e+00
   8.7500000e-01   1.4226825e-01  -8.6486815e-01   4.2484751e-01   1.9725063e-01   5.0071314e-01   1.4869663e+00
   8.7666667e-01   1.3962214e-01   1.4869663e+00   7.2831002e-01   1.2138500e-01   6.5244439e-01   1.0317725e+00
   8.7833333e-01   1.3692786e-01   1.0317725e+00   3.4898188e-01   3.4898188e-01  -4.0967438e-01  -7.8900252e-01
   8.8000000e-01   1.3418793e-01   3.4898188e-01   3.4898188e-01   3.4898188e-01  -7.8900252e-01  -2.0787182e+00
   8.8166667e-01   1.3140495e-01  -7.8900252e-01   1.2138500e-01   6.5244439e-01  -7.1313689e-01  -9.4073377e-01
   8.8333333e-01   1.2858162e-01  -1.8511213e+00  -1.0165994e+00   4.2484751e-01   5.0071314e-01  -1.8207750e-01
   8.8500000e-01   1.2572070e-01   4.3698601e+00  -1.3959275e+00  -3.3380876e-01   9.5590690e-01   1.9725063e-01
   8.8666667e-01   1.2282506e-01   3.3077413e+00  -1.6235244e+00  -1.0621188e-01   3.4898188e-01   1.2593694e+00
   8.8833333e-01   1.1989764e-01   1.6386975e+00  -1.8511213e+00   2.7311626e-01  -4.0967438e-01  -2.5794313e-01
   8.9000000e-01   1.1694144e-01  -7.0099839e+00  -5.6140564e-01  -3.0346251e-02   2.7311626e-01   5.0071314e-01
   8.9166667e-01   1.1395954e-01   1.1076382e+00   2.5490851e+00   4.5519376e-02   4.2484751e-01  -4.0967438e-01
   8.9333333e-01   1.1095508e-01   2.4732194e+00   8.8004127e-01  -1.8207750e-01  -1.0621188e-01  -1.2441963e+00
   8.9500000e-01   1.0793126e-01   2.1697569e+00   4.2484751e-01   1.9725063e-01  -1.0924650e+00  -1.4717932e+00
   8.9666667e-01   1.0489134e-01  -4.8554001e-01   7.2831002e-01   3.4898188e-01  -7.8900252e-01  -8.6486815e-01
   8.9833333e-01   1.0183863e-01  -2.4580463e+00   1.1076382e+00   4.5519376e-02  -9.4073377e-01   1.9725063e-01
   9.0000000e-01   9.8776483e-02  -1.3959275e+00  -9.4073377e-01  -3.0346251e-02  -2.5794313e-01   1.4869663e+00
   9.0166667e-01   9.5708298e-02   4.2484751e-01  -7.8900252e-01   4.5519376e-02   3.4898188e-01   1.3352350e+00
   9.0333333e-01   9.2637500e-02  -1.3200619e+00  -3.3380876e-01  -4.0967438e-01   1.9725063e-01   1.8662944e+00
   9.0500000e-01   8.9567553e-02  -5.1892089e+00  -7.8900252e-01  -4.0967438e-01   3.4898188e-01   7.2831002e-01
   9.0666667e-01   8.6501939e-02   1.3352350e+00  -7.1313689e-01   7.2831002e-01   1.1835038e+00   2.7311626e-01
   9.0833333e-01   8.3444161e-02   1.4869663e+00  -4.8554001e-01  -3.3380876e-01   6.5244439e-01  -1.0165994e+00
   9.1000000e-01   8.3444161e-02   1.2593694e+00   1.9725063e-01  -3.0346251e-02   5.0071314e-01  -4.0967438e-01
   9.1166667e-01   8.0397730e-02  -3.3380876e-01   3.4898188e-01  -2.5794313e-01  -8.6486815e-01  -6.3727127e-01
   9.1333333e-01   8.0397730e-02  -1.3200619e+00  -4.0967438e-01  -3.0346251e-02  -9.4073377e-01   1.2138500e-01
   9.1500000e-01   8.0397730e-02  -2.5794313e-01  -2.5794313e-01  -1.8207750e-01   3.4898188e-01  -1.0621188e-01
   9.1666667e-01   8.0397730e-02   4.4457257e+00   1.0317725e+00  -4.8554001e-01   5.0071314e-01  -6.3727127e-01
   9.1833333e-01   8.0397730e-02   4.1422632e+00   8.8004127e-01  -4.0967438e-01  -6.3727127e-01  -1.3200619e+00
   9.2000000e-01   8.0397730e-02  -4.0967438e-01   3.3077413e+00   3.4898188e-01  -1.8207750e-01  -1.8207750e-01
   9.2166667e-01   8.0397730e-02  -3.0649713e+00  -5.6140564e-01   2.7311626e-01   5.0071314e-01   3.4898188e-01
   9.2333333e-01   8.0397730e-02  -3.0346251e-02  -2.5794313e-01  -1.8207750e-01   1.7145632e+00   1.8662944e+00
   9.2500000e-01   8.0397730e-02  -1.8207750e-01   9.5590690e-01  -1.0621188e-01   6.5244439e-01  -4.0967438e-01
   9.2666667e-01   8.0397730e-02  -1.8511213e+00   1.2138500e-01   5.0071314e-01  -7.1313689e-01  -8.6486815e-01
   9.2833333e-01   8.0397730e-02   8.8004127e-01  -7.8900252e-01  -3.0346251e-02  -1.5476588e+00  -5.6140564e-01
   9.3000000e-01   8.0397730e-02   1.6386975e+00   4.5519376e-02   1.9725063e-01  -1.6993900e+00  -1.0621188e-01
   9.3166667e-01   8.0397730e-02   8.0417564e-01   9.5590690e-01  -6.3727127e-01  -5.6140564e-01  -4.8554001e-01
   9.3333333e-01   8.0397730e-02   5.7657876e-01  -1.0165994e+00  -3.0346251e-02  -4.0967438e-01  -1.0165994e+00
   9.3500000e-01   8.0397730e-02   4.5519376e-02  -1.2441963e+00  -1.8207750e-01  -1.8207750e-01  -7.8900252e-01
   9.3666667e-01   8.0397730e-02  -1.2441963e+00   4.2484751e-01  -4.8554001e-01   1.1076382e+00   8.0417564e-01
   9.3833333e-01   8.0397730e-02  -1.9269869e+00  -5.6140564e-01   5.7657876e-01   1.1076382e+00   9.5590690e-01
   9.4000000e-01   8.0397730e-02  -1.7752557e+00  -1.2441963e+00   1.9725063e-01   1.4111007e+00   1.2138500e-01
   9.4166667e-01   8.0397730e-02   1.2138500e-01  -9.4073377e-01   1.1076382e+00   6.5244439e-01  -5.6140564e-01
   9.4333333e-01   8.0397730e-02   2.7766819e+00  -4.8554001e-01   7.2831002e-01   6.5244439e-01   5.0071314e-01
   9.4500000e-01   8.0397730e-02   8.0417564e-01  -7.8900252e-01   4.2484751e-01  -1.3200619e+00   5.7657876e-01
   9.4666667e-01   8.0397730e-02  -2.3063151e+00   1.9725063e-01  -3.0346251e-02  -1.0165994e+00   1.1076382e+00
   9.4833333e-01   8.0397730e-02  -2.3821807e+00   1.1076382e+00  -7.1313689e-01  -7.8900252e-01   2.7311626e-01
   9.5000000e-01   8.0397730e-02   9.5590690e-01   2.9284132e+00  -3.3380876e-01   8.8004127e-01  -1.0621188e-01
   9.5166667e-01   8.0397730e-02   1.7904288e+00  -9.4073377e-01  -7.8900252e-01   5.0071314e-01  -5.6140564e-01
   9.5333333e-01   8.0397730e-02   1.0317725e+00   7.2831002e-01  -3.3380876e-01   2.7311626e-01  -1.8207750e-01
   9.5500000e-01   8.0397730e-02  -1.6235244e+00   4.2484751e-01  -1.0621188e-01  -4.0967438e-01  -7.8900252e-01
   9.5666667e-01   8.0397730e-02   3.4898188e-01  -5.6140564e-01   1.2138500e-01  -4.0967438e-01  -7.1313689e-01
   9.5833333e-01   8.0397730e-02   4.1422632e+00   7.2831002e-01   1.0317725e+00   4.5519376e-02   8.8004127e-01
   9.6000000e-01   8.0397730e-02   9.5590690e-01  -1.0621188e-01   1.2138500e-01  -6.3727127e-01   1.8662944e+00
   9.6166667e-01   8.0397730e-02  -2.4580463e+00  -2.0787182e+00  -1.1683307e+00   1.9725063e-01   4.2484751e-01
   9.6333333e-01   8.0397730e-02  -1.5476588e+00   1.3352350e+00  -4.8554001e-01   6.5244439e-01  -3.0346251e-02
   9.6500000e-01   8.0397730e-02  -6.3727127e-01  -4.0967438e-01   4.5519376e-02  -1.0621188e-01  -1.8511213e+00
   9.6666667e-01   8.0397730e-02  -4.0967438e-01   1.9725063e-01   4.2484751e-01  -7.8900252e-01  -2.3821807e+00
   9.6833333e-01   8.0397730e-02  -7.8900252e-01   4.2484751e-01   8.8004127e-01  -7.1313689e-01  -1.5476588e+00
   9.7000000e-01   8.0397730e-02  -7.8900252e-01   8.0417564e-01   5.0071314e-01   2.7311626e-01  -3.0346251e-02
   9.7166667e-01   7.7366170e-02   1.7145632e+00   9.5590690e-01  -3.3380876e-01  -4.0967438e-01   4.5519376e-02
   9.7333333e-01   7.4352999e-02   3.4898188e-01  -7.8900252e-01  -3.3380876e-01  -7.8900252e-01   1.2593694e+00
   9.7500000e-01   7.1361726e-02   1.9725063e-01  -2.5339119e+00   1.2138500e-01   5.7657876e-01   1.4869663e+00
   9.7666667e-01   6.8395850e-02  -1.8511213e+00  -1.7752557e+00  -4.0967438e-01   8.8004127e-01   1.2593694e+00
   9.7833333e-01   6.5458845e-02   1.1076382e+00   1.2593694e+00   4.5519376e-02   1.1835038e+00   9.5590690e-01
   9.8000000e-01   6.2554165e-02   1.6386975e+00  -1.0621188e-01   8.8004127e-01   1.1076382e+00   7.2831002e-01
   9.8166667e-01   5.9685223e-02   5.7657876e-01  -3.3380876e-01   1.9725063e-01   1.1835038e+00   1.2138500e-01
   9.8333333e-01   5.6855394e-02   8.8004127e-01   8.0417564e-01   2.7311626e-01   3.4898188e-01   1.1076382e+00
   9.8500000e-01   5.4068005e-02   5.7657876e-01  -1.5476588e+00  -4.0967438e-01  -4.8554001e-01  -2.5794313e-01
   9.8666667e-01   5.1326323e-02  -1.5476588e+00  -1.2441963e+00  -3.3380876e-01  -7.8900252e-01  -1.9269869e+00
   9.8833333e-01   4.8633567e-02  -2.5794313e-01   1.9725063e-01   3.4898188e-01  -5.6140564e-01  -4.0967438e-01
   9.9000000e-01   4.5987730e-02  -1.8511213e+00   1.5628319e+00  -1.0621188e-01  -6.3727127e-01   1.2138500e-01
   9.9166667e-01   4.3366750e-02  -2.4580463e+00   4.2484751e-01  -2.5794313e-01  -1.0165994e+00   4.2484751e-01
   9.9333333e-01   4.0804945e-02  -1.6235244e+00  -4.1270901e+00   1.2138500e-01  -7.1313689e-01   2.0938913e+00
   9.9500000e-01   3.8305328e-02   2.0180257e+00   9.5590690e-01   4.2484751e-01   5.0071314e-01   3.4898188e-01
   9.9666667e-01   3.5870818e-02   9.5590690e-01   1.4869663e+00   1.9725063e-01   5.0071314e-01  -1.6993900e+00
   9.9833333e-01   3.3504213e-02   2.9284132e+00   2.0938913e+00   4.2484751e-01  -4.8554001e-01  -1.1683307e+00
   1.0000000e+00   3.1208198e-02   2.4732194e+00   1.4869663e+00   1.9725063e-01   1.2138500e-01   4.5519376e-02
   1.0016667e+00   2.8985333e-02   1.5628319e+00   1.2593694e+00  -1.2441963e+00  -7.1313689e-01  -2.0028525e+00
   1.0033333e+00   2.6838051e-02  -2.4580463e+00   6.5244439e-01  -1.0165994e+00  -7.1313689e-01  -1.7752557e+00
   1.0050000e+00   2.4768649e-02  -2.0787182e+00  -6.3727127e-01  -8.6486815e-01   4.5519376e-02  -7.1313689e-01
   1.0066667e+00   2.2779288e-02  -1.2441963e+00  -1.5476588e+00   4.5519376e-02   2.0180257e+00   9.5590690e-01
   1.0083333e+00   2.0871981e-02  -3.0346251e-02   1.9725063e-01   2.7311626e-01   1.9421600e+00   1.3352350e+00
   1.0100000e+00   1.9048597e-02  -1.6235244e+00  -1.3200619e+00  -3.0346251e-02  -3.0346251e-02   4.2484751e-01
   1.0116667e+00   1.7310849e-02   5.7657876e-01  -3.3380876e-01   4.5519376e-02   4.5519376e-02   1.0317725e+00
   1.0133333e+00   1.5660298e-02  -1.8207750e-01  -6.3727127e-01   3.4898188e-01  -5.6140564e-01   1.1076382e+00
   1.0150000e+00   1.4098342e-02  -2.5794313e-01   5.0071314e-01  -1.0621188e-01   3.4898188e-01   5.7657876e-01
   1.0166667e+00   1.2626221e-02   2.5490851e+00   3.0042788e+00  -5.6140564e-01   9.5590690e-01   3.4898188e-01
   1.0183333e+00   1.1245008e-02   1.9421600e+00   1.7904288e+00   1.9725063e-01   8.0417564e-01  -1.3959275e+00
   1.0200000e+00   9.9556105e-03   7.2831002e-01  -6.3727127e-01   5.7657876e-01   4.5519376e-02  -1.5476588e+00
   1.0216667e+00   8.7587680e-03  -8.6486815e-01  -1.4717932e+00   1.2138500e-01  -2.5339119e+00  -4.8554001e-01
   1.0233333e+00   7.6550511e-03   5.7657876e-01   1.2138500e-01  -1.0165994e+00  -3.2167026e+00   1.2138500e-01
   1.0250000e+00   6.6448613e-03   4.2484751e-01  -3.0346251e-02  -4.0967438e-01  -1.1683307e+00   2.0180257e+00
   1.0266667e+00   5.7284300e-03   5.7657876e-01  -2.5794313e-01   1.4111007e+00   1.1835038e+00   8.0417564e-01
   1.0283333e+00   4.9058195e-03  -4.8554001e-01  -6.3727127e-01   5.7657876e-01   1.9421600e+00  -1.2441963e+00
   1.0300000e+00   4.1769242e-03   4.5519376e-02   1.2138500e-01  -7.1313689e-01   1.5628319e+00  -1.6993900e+00
   1.0316667e+00   3.5414710e-03  -8.6486815e-01  -1.6235244e+00  -7.8900252e-01  -4.0967438e-01   1.9725063e-01
   1.0333333e+00   2.9990230e-03   1.3352350e+00   1.7145632e+00  -1.4717932e+00  -1.8207750e-01  -1.5476588e+00
   1.0350000e+00   2.5489809e-03  -4.8554001e-01   5.2043820e+00  -6.3727127e-01  -1.7752557e+00  -3.8236276e+00
   1.0366667e+00   2.1905860e-03  -1.0924650e+00  -6.3271933e+00   3.4594726e+00  -1.3200619e+00  -1.2441963e+00
   1.0383333e+00   1.9229249e-03  -3.6718963e+00  -1.2441963e+00   3.1560101e+00   1.2593694e+00   1.8662944e+00
   1.0400000e+00   1.7449328e-03   5.0071314e-01   2.0938913e+00   2.0938913e+00   1.7904288e+00   2.8525476e+00
   1.0416667e+00   1.6553988e-03   5.0071314e-01  -1.8207750e-01   4.2484751e-01   8.8004127e-01   8.8004127e-01
   1.0433333e+00   1.6529713e-03  -2.7615088e+00   4.2484751e-01  -1.2441963e+00   2.7766819e+00  -2.7615088e+00
   1.0450000e+00   1.7361639e-03  -1.5476588e+00   2.7311626e-01  -2.6097776e+00   5.7657876e-01  -2.3063151e+00
   1.0466667e+00   1.9033618e-03   1.1835038e+00   9.5590690e-01  -2.3821807e+00  -2.2304494e+00   2.8525476e+00
   1.0483333e+00   2.1528289e-03   1.4869663e+00   1.7145632e+00  -1.0924650e+00  -3.4442995e+00   1.7145632e+00
   1.0500000e+00   2.4827156e-03   3.3836070e+00  -1.2441963e+00  -1.0165994e+00  -2.4580463e+00   2.8525476e+00
   1.0516667e+00   2.8910667e-03   5.7657876e-01  -2.4580463e+00  -7.8900252e-01  -1.6235244e+00  -9.4073377e-01
   1.0533333e+00   3.3758301e-03  -1.1683307e+00  -1.3959275e+00   8.0417564e-01   4.2484751e-01  -8.6486815e-01
   1.0550000e+00   3.9348659e-03   4.5519376e-02   1.0317725e+00   2.3214882e+00  -1.0924650e+00  -2.3063151e+00
   1.0566667e+00   4.5659563e-03   1.7904288e+00  -1.9269869e+00   1.5628319e+00  -3.8994932e+00  -3.7477620e+00
   1.0583333e+00   5.2668148e-03   2.5490851e+00  -1.3200619e+00   2.8525476e+00  -1.0924650e+00   1.2138500e-01
   1.0600000e+00   6.0350981e-03  -1.5476588e+00  -6.3727127e-01   5.0071314e-01  -1.8207750e-01   8.8004127e-01
   1.0616667e+00   6.8497092e-03  -2.9891057e+00   1.4111007e+00  -9.4073377e-01   4.2484751e-01   1.9421600e+00
   1.0633333e+00   7.6817852e-03   1.8662944e+00   1.4869663e+00  -1.5476588e+00   3.3077413e+00   3.0042788e+00
   1.0650000e+00   8.5767175e-03   1.6386975e+00   1.6386975e+00  -7.8900252e-01   3.8388007e+00   3.0042788e+00
   1.0666667e+00   9.5322535e-03  -7.8900252e-01  -1.0621188e-01  -1.0165994e+00   2.4732194e+00   1.1835038e+00
   1.0683333e+00   1.0546115e-02  -5.5685370e+00  -5.6140564e-01  -4.0967438e-01   1.3352350e+00  -1.6235244e+00
   1.0700000e+00   1.1616013e-02   6.5244439e-01  -2.9132401e+00  -3.0346251e-02   2.5490851e+00   1.1076382e+00
   1.0716667e+00   1.2739658e-02   3.9905320e+00  -1.8511213e+00   2.7311626e-01   1.1076382e+00   3.2318757e+00
   1.0733333e+00   1.3914775e-02  -2.8373744e+00  -9.4073377e-01  -1.3200619e+00  -2.6856432e+00  -1.0165994e+00
   1.0750000e+00   1.5139116e-02   8.8004127e-01   1.4111007e+00  -1.1683307e+00  -1.1683307e+00  -3.7477620e+00
   1.0766667e+00   1.6410475e-02   3.6870695e+00   1.7145632e+00  -4.8554001e-01   4.2484751e-01  -1.0924650e+00
   1.0783333e+00   1.7726701e-02   1.3352350e+00   1.7904288e+00  -4.8554001e-01  -1.8207750e-01   5.0071314e-01
   1.0800000e+00   1.9085710e-02   3.4594726e+00   5.7657876e-01   5.7657876e-01  -2.1545838e+00   8.0417564e-01
   1.0816667e+00   2.0485503e-02  -2.1545838e+00  -3.8236276e+00   2.3973538e+00  -1.3959275e+00   1.0317725e+00
   1.0833333e+00   2.1924173e-02  -1.4717932e+00  -1.2441963e+00   2.2456226e+00  -1.5476588e+00   1.7145632e+00
   1.0850000e+00   2.3399924e-02  -2.2304494e+00   4.5519376e-02   1.2138500e-01  -1.4717932e+00  -5.6140564e-01
   1.0866667e+00   2.4911083e-02  -1.6235244e+00  -3.0346251e-02  -4.0967438e-01   4.2484751e-01  -2.6097776e+00
   1.0883333e+00   2.6456109e-02  -1.7752557e+00   3.6112038e+00   4.2484751e-01   1.6386975e+00  -2.0028525e+00
   1.0900000e+00   2.8033610e-02  -3.0346251e-02  -2.5794313e-01   8.0417564e-01   1.0317725e+00  -2.6856432e+00
   1.0916667e+00   2.9642352e-02   8.8004127e-01  -9.4073377e-01  -6.3727127e-01   2.0180257e+00  -4.0967438e-01
   1.0933333e+00   3.1281271e-02   4.5519376e-02   5.0071314e-01  -1.2441963e+00   2.0180257e+00   2.7311626e-01
   1.0950000e+00   3.2949484e-02   2.7008163e+00   3.0801444e+00  -1.5476588e+00   5.7657876e-01   1.1076382e+00
   1.0966667e+00   3.4646297e-02   3.0042788e+00   2.0180257e+00  -3.3380876e-01  -1.0924650e+00  -2.5794313e-01
   1.0983333e+00   3.6371218e-02  -2.0787182e+00  -1.4717932e+00   2.4732194e+00  -1.1683307e+00   5.0071314e-01
   1.1000000e+00   3.8123963e-02  -3.4442995e+00  -1.7752557e+00   5.7657876e-01  -1.8207750e-01   2.8525476e+00
   1.1016667e+00   3.9904459e-02   1.2593694e+00   1.1835038e+00  -6.3727127e-01  -2.5794313e-01   1.8662944e+00
   1.1033333e+00   4.1712861e-02  -4.2029557e+00  -3.3380876e-01   4.5519376e-02  -6.3727127e-01  -1.2441963e+00
   1.1050000e+00   4.3549552e-02  -1.0924650e+00   1.9725063e-01   1.0317725e+00   2.7311626e-01  -1.0165994e+00
   1.1066667e+00   4.5415144e-02   1.9421600e+00  -8.6486815e-01  -2.5794313e-01  -1.0621188e-01  -1.0165994e+00
   1.1083333e+00   4.7310486e-02   1.1835038e+00  -7.8900252e-01  -7.1313689e-01  -1.6993900e+00  -1.1683307e+00
   1.1100000e+00   4.9236667e-02  -4.8554001e-01  -1.0621188e-01   4.2484751e-01  -1.3200619e+00   1.6386975e+00
   1.1116667e+00   5.1195014e-02   8.8004127e-01   1.4111007e+00   2.7311626e-01  -7.8900252e-01   2.7311626e-01
   1.1133333e+00   5.3187105e-02   1.2593694e+00   4.2484751e-01   5.0071314e-01  -1.9269869e+00  -1.0165994e+00
   1.1150000e+00   5.5214738e-02  -8.6486815e-01  -3.8994932e+00  -2.5794313e-01   3.4898188e-01  -2.9891057e+00
   1.1166667e+00   5.7279966e-02   9.5590690e-01   1.4869663e+00   4.5519376e-02   2.2456226e+00  -3.0346251e-02
   1.1183333e+00   5.9385070e-02  -4.8554001e-01   1.2138500e-01  -9.4073377e-01   1.4111007e+00   1.0317725e+00
   1.1200000e+00   6.1532563e-02  -2.0787182e+00   3.4898188e-01  -1.0165994e+00   1.0317725e+00  -1.0621188e-01
   1.1216667e+00   6.3725172e-02   5.0071314e-01  -1.8207750e-01  -7.1313689e-01   5.0071314e-01  -2.5794313e-01
   1.1233333e+00   6.5965857e-02   2.9284132e+00  -8.6486815e-01   5.0071314e-01   1.4869663e+00  -2.5794313e-01
   1.1250000e+00   6.8257776e-02   1.2138500e-01  -1.1683307e+00  -5.6140564e-01  -1.8207750e-01  -3.3380876e-01
   1.1266667e+00   7.0604295e-02  -1.5476588e+00   3.4898188e-01   4.5519376e-02  -2.0028525e+00  -8.6486815e-01
   1.1283333e+00   7.3008961e-02  -1.4717932e+00   1.9725063e-01   3.4898188e-01  -9.4073377e-01  -7.8900252e-01
   1.1300000e+00   7.5475510e-02  -7.8900252e-01   7.2831002e-01   7.2831002e-01  -2.5794313e-01   1.0317725e+00
   1.1316667e+00   7.8007828e-02   1.7145632e+00   3.4898188e-01   3.4898188e-01  -5.6140564e-01   5.7657876e-01
   1.1333333e+00   8.0589027e-02  -4.0967438e-01  -1.8207750e-01  -4.8554001e-01   2.7311626e-01  -2.5794313e-01
   1.1350000e+00   8.3217034e-02   4.5519376e-02  -5.6140564e-01   2.7311626e-01   3.4898188e-01   1.4869663e+00
   1.1366667e+00   8.5924532e-02   3.1560101e+00   8.0417564e-01   7.2831002e-01   5.0071314e-01   1.7904288e+00
   1.1383333e+00   8.8716103e-02  -6.3727127e-01   4.5519376e-02  -5.6140564e-01   6.5244439e-01  -1.0621188e-01
   1.1400000e+00   9.1596413e-02   1.4869663e+00   2.0180257e+00  -1.8207750e-01   8.0417564e-01   1.0317725e+00
   1.1416667e+00   9.4570184e-02   2.8525476e+00  -1.6235244e+00  -3.3380876e-01  -4.8554001e-01  -1.9269869e+00
   1.1433333e+00   9.7642186e-02  -1.0924650e+00   7.2831002e-01  -1.8207750e-01  -1.4717932e+00  -1.0924650e+00
   1.1450000e+00   1.0081721e-01  -3.7477620e+00   1.7904288e+00   1.2138500e-01  -2.3821807e+00  -1.7752557e+00
   1.1466667e+00   1.0410005e-01  -2.5794313e-01  -1.1683307e+00   2.7311626e-01  -5.6140564e-01   1.2138500e-01
   1.1483333e+00   1.0749549e-01  -2.5794313e-01  -6.3727127e-01   1.9725063e-01   8.0417564e-01   1.7904288e+00
   1.1500000e+00   1.1100827e-01   8.8004127e-01   4.5519376e-02  -6.3727127e-01   1.7145632e+00   1.2593694e+00
   1.1516667e+00   1.1464306e-01  -1.5476588e+00  -2.0028525e+00   1.0317725e+00   8.8004127e-01   1.6386975e+00
   1.1533333e+00   1.1840449e-01  -1.8511213e+00  -4.8554001e-01   4.2484751e-01   1.4869663e+00   7.2831002e-01
   1.1550000e+00   1.2229705e-01   2.8525476e+00  -2.5339119e+00  -3.0346251e-02   2.7311626e-01  -5.6140564e-01
   1.1566667e+00   1.2632514e-01   1.9421600e+00  -1.6235244e+00   1.9725063e-01  -1.2441963e+00  -1.8511213e+00
   1.1583333e+00   1.3049300e-01  -3.3684338e+00   1.3352350e+00   1.9725063e-01  -1.2441963e+00  -1.6235244e+00
   1.1600000e+00   1.3480470e-01  -1.6235244e+00   2.7766819e+00  -7.1313689e-01   2.7311626e-01  -1.6235244e+00
   1.1616667e+00   1.3926415e-01   5.0071314e-01   1.0317725e+00   4.2484751e-01   7.2831002e-01  -7.8900252e-01
   1.1633333e+00   1.4387505e-01   1.1835038e+00  -1.0924650e+00  -1.0621188e-01   1.2138500e-01  -2.5794313e-01
   1.1650000e+00   1.4864086e-01  -4.0967438e-01  -1.0621188e-01   1.9725063e-01  -6.3727127e-01   1.1076382e+00
   1.1666667e+00   1.5356482e-01  -3.3380876e-01  -6.3727127e-01  -1.0621188e-01  -7.8900252e-01   4.2484751e-01
   1.1683333e+00   1.5864988e-01  -2.0787182e+00  -3.9753588e+00  -3.3380876e-01  -4.0967438e-01   1.3352350e+00
   1.1700000e+00   1.6389875e-01  -2.3821807e+00   1.5628319e+00  -1.8207750e-01  -1.8207750e-01   1.1076382e+00
   1.1716667e+00   1.6931378e-01   4.5519376e-02   8.0417564e-01   4.2484751e-01   1.0317725e+00   5.7657876e-01
   1.1733333e+00   1.7489708e-01  -2.5794313e-01   1.5628319e+00   1.0317725e+00   5.0071314e-01  -7.8900252e-01
   1.1750000e+00   1.8065036e-01   5.0071314e-01   1.9725063e-01   4.5519376e-02   8.0417564e-01  -9.4073377e-01
   1.1766667e+00   1.8657503e-01   2.8525476e+00   7.2831002e-01  -1.0621188e-01  -3.0346251e-02  -1.7752557e+00
   1.1783333e+00   1.9267212e-01   2.8525476e+00   1.2138500e-01  -4.0967438e-01   1.9725063e-01  -1.6993900e+00
   1.1800000e+00   1.9894230e-01  -2.0028525e+00   1.2593694e+00   5.7657876e-01  -2.5794313e-01  -8.6486815e-01
   1.1816667e+00   2.0538585e-01  -1.7752557e+00   1.2138500e-01   5.7657876e-01  -5.6140564e-01  -1.8207750e-01
   1.1833333e+00   2.1200263e-01  -7.8900252e-01   4.5519376e-02  -3.3380876e-01  -5.6140564e-01  -4.8554001e-01
   1.1850000e+00   2.1879215e-01  -1.0621188e-01   1.9725063e-01   3.4898188e-01   1.9725063e-01   1.1076382e+00
   1.1866667e+00   2.2575346e-01   1.1076382e+00   4.2484751e-01  -1.8207750e-01  -4.8554001e-01  -3.3380876e-01
   1.1883333e+00   2.3288523e-01  -8.6486815e-01  -3.3380876e-01  -1.8207750e-01   1.9725063e-01   3.4898188e-01
   1.1900000e+00   2.4018567e-01   3.4898188e-01  -1.9269869e+00  -3.3380876e-01   3.4898188e-01   2.7311626e-01
   1.1916667e+00   2.4765260e-01   2.9284132e+00  -2.1545838e+00  -1.8207750e-01  -1.0165994e+00   3.4898188e-01
   1.1933333e+00   2.6307499e-01   2.8525476e+00   4.2484751e-01   1.2138500e-01   1.4111007e+00   5.7657876e-01
   1.1950000e+00   2.7102394e-01   1.6386975e+00   1.3352350e+00   4.2484751e-01   2.0938913e+00   1.1835038e+00
   1.1966667e+00   2.7912633e-01   1.1076382e+00   7.2831002e-01   5.0071314e-01   5.7657876e-01   1.6386975e+00
   1.1983333e+00   2.8737783e-01  -1.5476588e+00   1.4111007e+00   3.4898188e-01   3.4898188e-01  -1.8207750e-01
   1.2000000e+00   2.9577373e-01   4.2484751e-01   3.3077413e+00   8.8004127e-01  -1.0165994e+00  -2.6856432e+00
   1.2016667e+00   3.0430888e-01   1.2593694e+00  -2.2304494e+00   1.2138500e-01  -2.0787182e+00  -1.3200619e+00
   1.2033333e+00   3.1296358e-01  -2.0787182e+00   1.4869663e+00   5.0071314e-01  -4.8554001e-01   2.0938913e+00
   1.2050000e+00   3.2173519e-01  -1.3200619e+00   1.0317725e+00  -1.8207750e-01  -2.5794313e-01   2.7766819e+00
   1.2066667e+00   3.3062806e-01  -1.6235244e+00  -5.6140564e-01  -8.6486815e-01   4.2484751e-01   1.2593694e+00
   1.2083333e+00   4.0528290e-01  -1.6235244e+00  -1.1683307e+00  -1.0621188e-01  -3.0346251e-02   4.5519376e-02
   1.2100000e+00   4.1493506e-01   1.9421600e+00  -2.0787182e+00  -7.1313689e-01   1.2138500e-01  -1.6993900e+00
   1.2116667e+00   4.2462980e-01   5.7657876e-01   3.4898188e-01   1.9725063e-01  -1.8207750e-01  -2.3063151e+00
   1.2133333e+00   4.3435796e-01  -2.2304494e+00   9.5590690e-01   1.9725063e-01  -5.6140564e-01  -1.9269869e+00
   1.2150000e+00   4.4411037e-01   8.0417564e-01   6.5244439e-01   1.0317725e+00  -3.3380876e-01  -1.0165994e+00
   1.2166667e+00   4.5387763e-01   2.1697569e+00  -8.6486815e-01   6.5244439e-01  -1.0621188e-01   3.4898188e-01
   1.2183333e+00   4.6365032e-01  -5.6140564e-01  -3.3380876e-01   4.5519376e-02   1.4111007e+00   2.4732194e+00
   1.2200000e+00   4.7341891e-01  -7.1313689e-01   2.7311626e-01  -4.8554001e-01   2.3973538e+00   1.8662944e+00
   1.2216667e+00   4.8317393e-01  -7.1313689e-01  -1.1683307e+00  -1.3200619e+00   1.0317725e+00   9.5590690e-01
   1.2233333e+00   4.9290583e-01   8.8004127e-01   1.1835038e+00  -4.8554001e-01  -7.8900252e-01   4.2484751e-01
   1.2250000e+00   5.0260507e-01   2.3214882e+00   2.3973538e+00   1.1835038e+00  -6.3727127e-01  -4.8554001e-01
   1.2266667e+00   5.1226223e-01  -1.8207750e-01  -6.3727127e-01   8.0417564e-01  -3.3380876e-01  -7.8900252e-01
   1.2283333e+00   5.2186781e-01  -2.3063151e+00  -4.8554001e-01  -1.0621188e-01   4.5519376e-02  -1.0165994e+00
   1.2300000e+00   5.3141261e-01  -3.2167026e+00   8.0417564e-01   3.4898188e-01  -7.1313689e-01  -1.9269869e+00
   1.2316667e+00   5.4088736e-01  -3.3684338e+00  -1.6993900e+00   4.5519376e-02  -6.3727127e-01  -1.7752557e+00
   1.2333333e+00   5.5028304e-01   2.7311626e-01  -1.7752557e+00   5.7657876e-01   3.4898188e-01   5.0071314e-01
   1.2350000e+00   6.2158075e-01   9.5590690e-01  -8.6486815e-01   3.4898188e-01   1.2138500e-01   1.0317725e+00
   1.2366667e+00   6.2989193e-01  -4.8554001e-01   1.4869663e+00   4.5519376e-02   1.2138500e-01   1.6386975e+00
   1.2383333e+00   6.3804601e-01   1.9725063e-01   1.9421600e+00  -1.8207750e-01   1.9725063e-01   1.4869663e+00
   1.2400000e+00   6.4603686e-01   4.2939945e+00   1.8662944e+00  -7.1313689e-01  -6.3727127e-01  -9.4073377e-01
   1.2416667e+00   6.5385867e-01   2.4732194e+00   8.8004127e-01  -4.8554001e-01  -1.2441963e+00  -1.1683307e+00
   1.2433333e+00   6.6150595e-01   1.4111007e+00   1.2138500e-01   4.5519376e-02  -3.3380876e-01   2.7311626e-01
   1.2450000e+00   6.6897367e-01   8.0417564e-01  -3.3380876e-01   5.0071314e-01   8.0417564e-01   1.1835038e+00
   1.2466667e+00   6.7625710e-01  -1.0924650e+00   8.8004127e-01   4.2484751e-01   1.0317725e+00   1.2138500e-01
   1.2483333e+00   6.8335183e-01  -1.9269869e+00  -5.2650745e+00  -1.0621188e-01   1.9725063e-01   2.7311626e-01
   1.2500000e+00   6.9025400e-01   3.4898188e-01  -7.8900252e-01  -7.1313689e-01   4.2484751e-01   4.5519376e-02
   1.2516667e+00   6.9694779e-01   3.4898188e-01  -1.0165994e+00  -5.6140564e-01  -1.0924650e+00  -1.2441963e+00
   1.2533333e+00   7.0343649e-01  -3.3380876e-01   6.5244439e-01  -4.0967438e-01  -1.4717932e+00  -1.0924650e+00
   1.2550000e+00   7.0972205e-01  -2.6856432e+00   1.1076382e+00   8.0417564e-01   4.5519376e-02   9.5590690e-01
   1.2566667e+00   7.1580215e-01   3.4898188e-01   1.9725063e-01   2.7311626e-01   1.3352350e+00   1.7904288e+00
   1.2583333e+00   7.7237174e-01   5.0071314e-01  -1.6235244e+00  -4.0967438e-01   9.5590690e-01  -1.8207750e-01
   1.2600000e+00   7.7572593e-01  -2.5794313e-01   4.2484751e-01   5.7657876e-01   5.0071314e-01   2.7311626e-01
   1.2616667e+00   7.7887658e-01  -9.4073377e-01   2.7311626e-01   8.0417564e-01   5.7657876e-01  -7.8900252e-01
   1.2633333e+00   7.8182569e-01   2.7311626e-01  -7.1313689e-01  -3.0346251e-02   1.9725063e-01  -3.3380876e-01
   1.2650000e+00   7.8457546e-01   4.5519376e-02  -2.5794313e-01  -3.3380876e-01  -8.6486815e-01   5.0071314e-01
   1.2666667e+00   7.8712816e-01  -1.0621188e-01   1.3352350e+00  -9.4073377e-01  -1.2441963e+00  -1.8207750e-01
   1.2683333e+00   7.8948627e-01  -1.0621188e-01   8.0417564e-01  -4.0967438e-01  -3.3380876e-01  -3.0346251e-02
   1.2700000e+00   7.9165217e-01  -2.5794313e-01  -3.0346251e-02  -2.5794313e-01  -6.3727127e-01  -3.3380876e-01
   1.2716667e+00   7.9362850e-01  -2.5794313e-01   1.9725063e-01   4.5519376e-02   2.7311626e-01  -1.1683307e+00
   1.2733333e+00   7.9541777e-01   1.7145632e+00  -4.0967438e-01  -3.0346251e-02   4.2484751e-01  -1.0621188e-01
   1.2750000e+00   7.9702270e-01   6.5244439e-01  -7.8900252e-01  -3.0346251e-02   5.0071314e-01   1.4869663e+00
   1.2766667e+00   7.9844583e-01   3.3077413e+00  -1.1683307e+00   8.0417564e-01   1.9725063e-01  -4.0967438e-01
   1.2783333e+00   7.9968979e-01  -1.0924650e+00  -3.0346251e-02   5.7657876e-01   1.9725063e-01  -2.6097776e+00
   1.2800000e+00   8.0075712e-01  -3.7477620e+00   1.9421600e+00   1.2593694e+00   4.2484751e-01  -1.6993900e+00
   1.2816667e+00   8.0165035e-01  -7.8900252e-01   4.5974570e+00   1.5628319e+00   5.0071314e-01  -9.4073377e-01
   1.2833333e+00   8.0237188e-01  -1.8207750e-01  -4.0967438e-01  -8.6486815e-01   4.2484751e-01   8.0417564e-01
   1.2850000e+00   7.9835483e-01   1.7145632e+00  -2.5794313e-01  -7.1313689e-01   1.9725063e-01   2.9284132e+00
   1.2866667e+00   7.9698550e-01   1.1076382e+00  -4.8554001e-01  -1.3959275e+00  -1.2441963e+00   1.2593694e+00
   1.2883333e+00   7.9545904e-01   4.5519376e-02   5.0071314e-01  -8.6486815e-01  -5.6140564e-01  -7.1313689e-01
   1.2900000e+00   7.9377880e-01   4.5519376e-02   1.3352350e+00  -3.3380876e-01   5.0071314e-01   2.7311626e-01
   1.2916667e+00   7.9194475e-01  -1.8511213e+00  -4.0512245e+00  -4.8554001e-01   1.1076382e+00   6.5244439e-01
   1.2933333e+00   7.8995667e-01   7.2831002e-01   1.8662944e+00  -2.5794313e-01   1.6386975e+00  -1.7752557e+00
   1.2950000e+00   7.8781408e-01   2.5490851e+00   1.2593694e+00  -6.3727127e-01  -1.8207750e-01  -2.1545838e+00
   1.2966667e+00   7.8551654e-01   3.4898188e-01   2.7311626e-01   1.2138500e-01  -1.9269869e+00  -7.8900252e-01
   1.2983333e+00   7.8306326e-01  -6.3727127e-01  -7.8900252e-01   1.0317725e+00  -1.6235244e+00   1.4111007e+00
   1.3000000e+00   7.8045351e-01  -4.0967438e-01  -5.6140564e-01   5.0071314e-01   3.4898188e-01   2.8525476e+00
   1.3016667e+00   7.7768633e-01   1.2138500e-01  -4.0967438e-01   2.7311626e-01   1.0317725e+00   1.9421600e+00
   1.3033333e+00   7.7476065e-01   2.7311626e-01  -1.8207750e-01   7.2831002e-01   1.9725063e-01  -1.0621188e-01
   1.3050000e+00   7.7167544e-01  -3.3380876e-01  -4.8554001e-01   5.0071314e-01  -1.0621188e-01  -2.9891057e+00
   1.3066667e+00   7.6842942e-01  -3.3380876e-01  -7.8900252e-01  -1.8207750e-01   1.2138500e-01  -2.1545838e+00
   1.3083333e+00   7.6502144e-01  -6.3727127e-01  -1.5476588e+00   8.0417564e-01   4.2484751e-01  -4.0967438e-01
   1.3100000e+00   7.6145018e-01  -1.8511213e+00  -3.3380876e-01  -6.3727127e-01  -1.0621188e-01  -1.0621188e-01
   1.3116667e+00   7.5771437e-01  -2.4580463e+00   9.5590690e-01  -1.3200619e+00  -1.5476588e+00   7.2831002e-01
   1.3133333e+00   7.5381269e-01   7.2831002e-01  -2.5794313e-01  -4.0967438e-01  -6.3727127e-01   8.0417564e-01
   1.3150000e+00   7.4974391e-01   2.1697569e+00   1.1076382e+00  -1.8207750e-01   5.7657876e-01   2.7311626e-01
   1.3166667e+00   7.4550680e-01   1.5628319e+00   1.7904288e+00   1.9725063e-01   5.0071314e-01  -9.4073377e-01
   1.3183333e+00   7.4110021e-01  -2.8373744e+00   8.8004127e-01   9.5590690e-01  -3.0346251e-02  -7.1313689e-01
   1.3200000e+00   7.3652304e-01   7.2831002e-01  -5.6140564e-01   5.7657876e-01   1.9725063e-01   1.1835038e+00
   1.3216667e+00   7.3177436e-01  -1.3959275e+00  -1.0621188e-01  -4.8554001e-01   3.4898188e-01   2.7008163e+00
   1.3233333e+00   7.2685325e-01  -1.0924650e+00  -3.3380876e-01  -5.6140564e-01   1.9725063e-01   1.9421600e+00
   1.3250000e+00   7.2175907e-01   4.2939945e+00  -1.8207750e-01   3.4898188e-01  -1.8207750e-01   8.0417564e-01
   1.3266667e+00   7.1649129e-01   3.0042788e+00  -6.3727127e-01   2.7311626e-01  -5.6140564e-01  -4.8554001e-01
   1.3283333e+00   7.1104952e-01   6.5244439e-01  -2.6097776e+00   3.4898188e-01  -3.3380876e-01   4.5519376e-02
   1.3300000e+00   7.0543366e-01  -1.8511213e+00   3.2318757e+00   5.7657876e-01   1.2138500e-01  -7.1313689e-01
   1.3316667e+00   6.9964374e-01  -1.8511213e+00   1.2138500e-01   2.7311626e-01  -3.0346251e-02  -1.6235244e+00
   1.3333333e+00   6.9368013e-01  -1.0924650e+00  -9.4073377e-01  -1.4717932e+00  -3.0346251e-02  -8.6486815e-01
   1.3350000e+00   6.8754335e-01   5.0071314e-01  -2.5794313e-01  -5.6140564e-01   5.0071314e-01  -3.3380876e-01
   1.3366667e+00   6.8123429e-01   9.5590690e-01   1.2593694e+00   1.3352350e+00  -1.0621188e-01  -1.8207750e-01
   1.3383333e+00   6.7475413e-01   1.5628319e+00  -3.3380876e-01   1.9725063e-01  -3.0346251e-02  -1.1683307e+00
   1.3400000e+00   6.6810427e-01   2.9284132e+00   5.0071314e-01   1.2138500e-01   4.2484751e-01  -9.4073377e-01
   1.3416667e+00   6.6128649e-01   4.5519376e-02  -7.1313689e-01  -5.6140564e-01  -3.3380876e-01   3.4898188e-01
   1.3433333e+00   6.5430289e-01  -1.8511213e+00  -1.8207750e-01  -7.1313689e-01   8.0417564e-01   1.8662944e+00
   1.3450000e+00   6.4715591e-01  -5.2650745e+00   2.7311626e-01   1.2138500e-01   1.0317725e+00   1.3352350e+00
   1.3466667e+00   6.3984835e-01  -1.2441963e+00  -1.9269869e+00  -1.8207750e-01  -2.5794313e-01  -2.5794313e-01
   1.3483333e+00   6.3238337e-01   2.3973538e+00  -2.5339119e+00  -1.0165994e+00  -1.0621188e-01   1.4111007e+00
   1.3500000e+00   6.2476447e-01   3.1560101e+00  -4.8554001e-01  -1.3959275e+00   3.4898188e-01  -4.0967438e-01
   1.3516667e+00   6.1699552e-01   1.7904288e+00   1.7904288e+00   1.1835038e+00  -3.0346251e-02  -1.6235244e+00
   1.3533333e+00   6.0908075e-01  -3.1408369e+00   3.4898188e-01   1.4111007e+00  -3.3380876e-01  -4.0967438e-01
   1.3550000e+00   6.0102483e-01  -2.7615088e+00  -1.0165994e+00   5.7657876e-01  -1.3200619e+00   8.8004127e-01
   1.3566667e+00   5.9283277e-01   1.9725063e-01   3.1560101e+00   5.7657876e-01  -1.2441963e+00   1.9725063e-01
   1.3583333e+00   5.8448232e-01   1.0317725e+00   1.0317725e+00   1.2138500e-01  -7.1313689e-01  -7.8900252e-01
   1.3600000e+00   5.7600628e-01   1.3352350e+00  -1.5476588e+00  -1.6235244e+00  -3.0346251e-02  -9.4073377e-01
   1.3616667e+00   5.6741083e-01  -4.0967438e-01   2.2456226e+00  -4.8554001e-01   4.5519376e-02  -4.0967438e-01
   1.3633333e+00   5.5870251e-01  -2.5794313e-01   3.4898188e-01   1.2138500e-01   8.8004127e-01   7.2831002e-01
   1.3650000e+00   5.4988834e-01  -3.6718963e+00  -2.5794313e-01   4.2484751e-01   1.3352350e+00   2.3973538e+00
   1.3666667e+00   5.4097544e-01  -2.7615088e+00  -3.0649713e+00  -3.0346251e-02   8.0417564e-01   1.1076382e+00
   1.3683333e+00   5.3197151e-01  -1.2441963e+00  -3.0649713e+00  -1.0621188e-01   2.7311626e-01   9.5590690e-01
   1.3700000e+00   5.2288440e-01   7.2831002e-01  -1.8511213e+00  -8.6486815e-01   5.0071314e-01   4.5519376e-02
   1.3716667e+00   5.1372234e-01   6.5244439e-01   2.0180257e+00  -3.0346251e-02   2.7311626e-01  -6.3727127e-01
   1.3733333e+00   5.0449376e-01   8.0417564e-01   1.1076382e+00   1.1835038e+00   3.4898188e-01  -1.8207750e-01
   1.3750000e+00   4.9520745e-01   1.6386975e+00   1.1076382e+00  -3.0346251e-02   1.9725063e-01  -4.0967438e-01
   1.3766667e+00   4.8587236e-01   3.7629351e+00   6.5244439e-01  -8.6486815e-01  -1.0621188e-01  -2.5794313e-01
   1.3783333e+00   4.7649773e-01   2.7766819e+00   1.6386975e+00   5.0071314e-01  -4.8554001e-01  -8.6486815e-01
   1.3800000e+00   4.6709292e-01  -1.6993900e+00   1.1835038e+00   5.7657876e-01  -7.8900252e-01  -1.9269869e+00
   1.3816667e+00   4.5766757e-01  -7.8900252e-01   1.9725063e-01   7.2831002e-01  -8.6486815e-01  -1.2441963e+00
   1.3833333e+00   4.4823140e-01   1.3352350e+00  -9.4073377e-01   1.2138500e-01  -9.4073377e-01  -1.2441963e+00
   1.3850000e+00   4.3879422e-01   1.4111007e+00   1.0317725e+00   1.0317725e+00   1.2138500e-01   1.1076382e+00
   1.3866667e+00   4.2936603e-01  -1.5476588e+00  -2.6856432e+00   5.7657876e-01   1.9725063e-01   4.5519376e-02
   1.3883333e+00   4.1995686e-01  -3.3684338e+00  -1.0165994e+00   7.2831002e-01   1.4869663e+00   2.7311626e-01
   1.3900000e+00   4.1057669e-01  -1.0621188e-01   1.1076382e+00   3.4898188e-01   3.4898188e-01  -1.0621188e-01
   1.3916667e+00   4.0123569e-01   3.1560101e+00   3.4898188e-01   1.9725063e-01  -2.5794313e-01  -3.3380876e-01
   1.3933333e+00   3.9194390e-01   3.1560101e+00  -1.6993900e+00   7.2831002e-01  -1.6235244e+00   1.2138500e-01
   1.3950000e+00   3.8271134e-01   6.5244439e-01  -1.8511213e+00  -8.6486815e-01  -4.0967438e-01   1.7145632e+00
   1.3966667e+00   3.7354794e-01  -6.8582527e+00   4.5519376e-02  -9.4073377e-01   2.7311626e-01   5.7657876e-01
   1.3983333e+00   3.6446355e-01  -1.1683307e+00   2.7766819e+00  -1.8207750e-01   1.2593694e+00   5.7657876e-01
   1.4000000e+00   3.5546788e-01  -4.8554001e-01   8.8004127e-01  -1.4717932e+00   1.1076382e+00   3.4898188e-01
   1.4016667e+00   3.4657049e-01   6.5244439e-01   1.6386975e+00  -1.6235244e+00  -7.8900252e-01  -1.1683307e+00
   1.4033333e+00   3.3778073e-01  -3.3380876e-01   8.8004127e-01  -4.0967438e-01  -1.1683307e+00  -7.8900252e-01
   1.4050000e+00   3.2910774e-01   6.5244439e-01   9.5590690e-01  -6.3727127e-01  -3.3380876e-01   2.7311626e-01
   1.4066667e+00   3.2056043e-01   4.2484751e-01  -2.5794313e-01   2.7311626e-01   4.2484751e-01   1.2593694e+00
   1.4083333e+00   3.1214740e-01   1.9725063e-01  -2.5794313e-01   5.0071314e-01   1.4111007e+00   1.8662944e+00
   1.4100000e+00   3.0387699e-01  -1.3200619e+00  -3.0346251e-02   7.2831002e-01   2.7311626e-01   3.4898188e-01
   1.4116667e+00   2.9575720e-01  -1.9269869e+00  -1.0165994e+00   1.3352350e+00   7.2831002e-01  -1.0621188e-01
   1.4133333e+00   2.8779569e-01  -1.8207750e-01  -6.3727127e-01   8.8004127e-01   4.2484751e-01  -3.0346251e-02
   1.4150000e+00   2.7999974e-01   7.2831002e-01  -2.5794313e-01  -6.3727127e-01  -3.3380876e-01  -8.6486815e-01
   1.4166667e+00   2.7237624e-01   5.0071314e-01   1.3352350e+00  -8.6486815e-01  -4.0967438e-01  -6.3727127e-01
   1.4183333e+00   2.6493169e-01   1.7145632e+00   1.1076382e+00  -8.6486815e-01  -2.5794313e-01  -1.5476588e+00
   1.4200000e+00   2.5767211e-01  -1.0165994e+00  -1.3200619e+00  -1.8207750e-01  -2.5794313e-01  -1.8207750e-01
   1.4216667e+00   2.5060313e-01  -2.0028525e+00   2.4732194e+00   4.2484751e-01   1.2593694e+00   1.9725063e-01
   1.4233333e+00   2.4372989e-01  -1.0165994e+00   1.4111007e+00   1.1076382e+00   1.4111007e+00   1.2138500e-01
   1.4250000e+00   2.3705706e-01   1.2593694e+00   1.9725063e-01   8.0417564e-01  -1.8207750e-01   2.7311626e-01
   1.4266667e+00   2.3058880e-01  -2.5794313e-01  -1.0621188e-01  -1.0621188e-01  -1.4717932e+00   6.5244439e-01
   1.4283333e+00   2.2432019e-01   1.4869663e+00   1.4869663e+00  -1.1683307e+00  -3.0346251e-02   4.5519376e-02
   1.4300000e+00   2.1821005e-01  -5.6140564e-01  -5.6140564e-01  -1.8207750e-01  -5.6140564e-01  -4.8554001e-01
   1.4316667e+00   2.1231196e-01   1.7145632e+00  -1.3959275e+00   4.2484751e-01  -5.6140564e-01   2.7311626e-01
   1.4333333e+00   2.0662833e-01   6.5244439e-01  -1.4717932e+00  -1.0621188e-01  -7.1313689e-01   8.8004127e-01
   1.4350000e+00   2.0116108e-01   5.7657876e-01   8.0417564e-01   7.2831002e-01  -4.0967438e-01   8.0417564e-01
   1.4366667e+00   1.9591162e-01   1.9725063e-01  -1.8207750e-01   1.2138500e-01  -6.3727127e-01   7.2831002e-01
   1.4383333e+00   1.9088088e-01   8.0417564e-01   2.6249507e+00  -3.0346251e-02   7.2831002e-01   8.0417564e-01
   1.4400000e+00   1.8606926e-01   2.1697569e+00   1.7145632e+00   4.2484751e-01   1.0317725e+00  -4.0967438e-01
   1.4416667e+00   1.8147670e-01  -4.2788214e+00  -2.6097776e+00   1.0317725e+00  -2.5794313e-01  -7.8900252e-01
   1.4433333e+00   1.7710265e-01  -2.9132401e+00  -1.0924650e+00   7.2831002e-01  -8.6486815e-01  -2.3821807e+00
   1.4450000e+00   1.7294604e-01   2.0938913e+00  -1.9269869e+00   1.9725063e-01  -7.8900252e-01  -1.4717932e+00
   1.4466667e+00   1.6900538e-01   8.0417564e-01   6.5244439e-01  -4.0967438e-01  -2.0028525e+00  -3.3380876e-01
   1.4483333e+00   1.6527869e-01  -1.0924650e+00  -1.3200619e+00  -1.3200619e+00  -3.0346251e-02  -9.4073377e-01
   1.4500000e+00   1.6176354e-01   2.3973538e+00  -1.0621188e-01  -6.3727127e-01   9.5590690e-01   2.7311626e-01
   1.4516667e+00   1.5845708e-01  -1.8207750e-01   3.4898188e-01  -1.0165994e+00   1.7145632e+00   2.0180257e+00
   1.4533333e+00   1.5535600e-01  -2.1545838e+00   5.0071314e-01  -9.4073377e-01   1.7145632e+00   5.0071314e-01
   1.4550000e+00   1.5245663e-01  -1.9269869e+00  -1.7752557e+00  -1.0621188e-01   3.4898188e-01  -7.8900252e-01
   1.4566667e+00   1.4975487e-01  -2.9891057e+00  -3.3380876e-01   1.8662944e+00  -2.3063151e+00  -1.7752557e+00
   1.4583333e+00   1.4724626e-01   2.3214882e+00   4.5519376e-02   1.6386975e+00  -2.3821807e+00   5.0071314e-01
   1.4600000e+00   1.4492600e-01   2.3214882e+00   1.2138500e-01   9.5590690e-01  -5.6140564e-01   3.4898188e-01
   1.4616667e+00   1.4278895e-01   1.2593694e+00   1.2138500e-01  -2.5794313e-01  -8.6486815e-01  -1.0165994e+00
   1.4633333e+00   1.4082964e-01   3.4898188e-01  -7.8900252e-01  -5.6140564e-01   3.4898188e-01  -6.3727127e-01
   1.4650000e+00   1.3904233e-01   2.0180257e+00   1.1835038e+00  -1.1683307e+00   2.0180257e+00   1.9725063e-01
   1.4666667e+00   1.3742100e-01  -4.8554001e-01  -3.4442995e+00  -1.3200619e+00   3.4898188e-01   7.2831002e-01
   1.4683333e+00   1.3595939e-01  -1.1683307e+00   1.9725063e-01  -3.3380876e-01  -1.0621188e-01   5.0071314e-01
   1.4700000e+00   1.3465102e-01  -3.6718963e+00  -6.3727127e-01  -1.8207750e-01   2.7311626e-01   2.7311626e-01
   1.4716667e+00   1.3348922e-01  -1.5476588e+00   7.2831002e-01   5.0071314e-01   1.3352350e+00   7.2831002e-01
   1.4733333e+00   1.3246712e-01  -1.4717932e+00   8.8004127e-01   8.0417564e-01   9.5590690e-01   4.5519376e-02
   1.4750000e+00   1.3157773e-01   1.9421600e+00   8.0417564e-01   5.7657876e-01   8.0417564e-01  -9.4073377e-01
   1.4766667e+00   1.3081392e-01   1.1076382e+00   6.5244439e-01  -1.8207750e-01  -1.0621188e-01  -1.8207750e-01
   1.4783333e+00   1.3016848e-01   1.1835038e+00  -1.0621188e-01  -7.1313689e-01  -4.0967438e-01   4.2484751e-01
   1.4800000e+00   1.2963411e-01   3.5353382e+00   9.5590690e-01   1.5628319e+00   6.5244439e-01   1.7904288e+00
   1.4816667e+00   1.2920347e-01   1.9725063e-01  -6.3727127e-01  -5.6140564e-01   3.4898188e-01   7.2831002e-01
   1.4833333e+00   1.2886917e-01  -2.3063151e+00  -2.8373744e+00  -7.8900252e-01   3.4898188e-01  -3.0346251e-02
   1.4850000e+00   1.2862387e-01  -2.0787182e+00  -6.3727127e-01   4.5519376e-02   1.1076382e+00  -1.0924650e+00
   1.4866667e+00   1.2846020e-01   1.4869663e+00  -4.0967438e-01   1.2593694e+00  -5.6140564e-01   5.0071314e-01
   1.4883333e+00   1.2837088e-01   2.7311626e-01   5.0071314e-01  -1.0621188e-01  -2.7615088e+00  -1.2441963e+00
   1.4900000e+00   1.2834867e-01  -6.3727127e-01   1.0317725e+00  -4.8554001e-01  -2.9132401e+00  -2.4580463e+00
   1.4916667e+00   1.2838644e-01   2.6249507e+00   3.4898188e-01   2.7311626e-01  -4.0967438e-01  -4.0967438e-01
   1.4933333e+00   1.2847717e-01  -2.7615088e+00   1.2138500e-01   6.5244439e-01   4.5519376e-02   1.6386975e+00
   1.4950000e+00   1.2861396e-01  -1.0924650e+00   2.2456226e+00  -1.0621188e-01   1.1076382e+00   1.5628319e+00
   1.4966667e+00   1.2879007e-01  -2.5794313e-01  -2.9891057e+00  -4.0967438e-01   8.0417564e-01   1.7145632e+00
   1.4983333e+00   1.2899895e-01  -4.8554001e-01   2.7008163e+00   1.2138500e-01   4.2484751e-01   5.0071314e-01
   1.5000000e+00   1.2921018e-01   1.1835038e+00  -8.6486815e-01   4.5519376e-02  -4.8554001e-01  -3.3380876e-01
   1.5016667e+00   1.2937954e-01   1.0317725e+00   3.4898188e-01  -4.0967438e-01  -2.5794313e-01  -9.4073377e-01
   1.5033333e+00   1.2956036e-01  -1.3200619e+00   8.0417564e-01   1.9725063e-01  -4.0967438e-01   7.2831002e-01
   1.5050000e+00   1.2974733e-01  -1.4717932e+00  -3.0346251e-02   7.2831002e-01  -1.8207750e-01   1.1835038e+00
   1.5066667e+00   1.2993541e-01   1.5628319e+00   9.5590690e-01   3.4898188e-01  -6.3727127e-01   4.2484751e-01
   1.5083333e+00   1.3011986e-01   8.8004127e-01   5.0071314e-01  -3.0346251e-02  -3.0346251e-02  -2.2304494e+00
   1.5100000e+00   1.3029626e-01   8.8004127e-01   1.5628319e+00   8.0417564e-01   7.2831002e-01  -2.2304494e+00
   1.5116667e+00   1.3046049e-01  -1.7752557e+00  -7.1313689e-01  -6.3727127e-01   1.3352350e+00  -1.3959275e+00
   1.5133333e+00   1.3060877e-01   1.1076382e+00  -1.3200619e+00  -4.8554001e-01   1.4869663e+00  -1.0621188e-01
   1.5150000e+00   1.3073764e-01   1.4869663e+00   4.2484751e-01  -2.5794313e-01   1.3352350e+00   1.4111007e+00
   1.5166667e+00   1.3084397e-01  -5.6140564e-01   9.5590690e-01  -1.8207750e-01  -3.0346251e-02  -6.3727127e-01
   1.5183333e+00   1.3092496e-01   3.4898188e-01   1.2593694e+00   6.5244439e-01  -8.6486815e-01   4.5519376e-02
   1.5200000e+00   1.3097819e-01   1.4111007e+00  -1.0165994e+00   4.5519376e-02  -2.5794313e-01   1.9725063e-01
   1.5216667e+00   1.3100152e-01   1.6386975e+00   4.2484751e-01  -1.8207750e-01  -7.1313689e-01   5.7657876e-01
   1.5233333e+00   1.3099318e-01   2.4732194e+00  -1.0621188e-01   5.0071314e-01  -6.3727127e-01   1.1835038e+00
   1.5250000e+00   1.3095173e-01   9.5590690e-01  -8.6486815e-01   1.2138500e-01  -5.6140564e-01   4.5519376e-02
   1.5266667e+00   1.3087604e-01  -2.7615088e+00  -1.8207750e-01  -3.0346251e-02   6.5244439e-01   5.0071314e-01
   1.5283333e+00   1.3076532e-01  -3.5201651e+00  -2.5794313e-01   4.5519376e-02   1.2138500e-01   1.1835038e+00
   1.5300000e+00   1.3061910e-01  -3.7477620e+00  -7.8900252e-01   3.4898188e-01  -7.1313689e-01  -3.0346251e-02
   1.5316667e+00   1.3043719e-01   1.6386975e+00  -1.4717932e+00   6.5244439e-01   1.2138500e-01  -4.8554001e-01
   1.5333333e+00   1.3021972e-01   8.0417564e-01  -2.5794313e-01   4.5519376e-02   5.0071314e-01  -1.0165994e+00
   1.5350000e+00   1.2996709e-01   2.0180257e+00  -3.3380876e-01   8.0417564e-01   1.9725063e-01   4.2484751e-01
   1.5366667e+00   1.2968000e-01  -4.8554001e-01  -1.0165994e+00  -1.0165994e+00   1.9725063e-01   1.2138500e-01
   1.5383333e+00   1.2935938e-01  -2.5794313e-01   4.2484751e-01  -3.0346251e-02  -4.0967438e-01  -1.0924650e+00
   1.5400000e+00   1.2900642e-01   3.4898188e-01   1.3352350e+00   1.9725063e-01  -1.8207750e-01  -2.5794313e-01
   1.5416667e+00   1.2862255e-01   1.2138500e-01   2.0938913e+00   3.4898188e-01   4.2484751e-01   3.4898188e-01
   1.5433333e+00   1.2820941e-01  -1.1683307e+00   4.5519376e-02  -3.0346251e-02  -1.0621188e-01  -3.3380876e-01
   1.5450000e+00   1.2776883e-01  -2.5339119e+00  -1.8207750e-01  -5.6140564e-01   7.2831002e-01   1.2593694e+00
   1.5466667e+00   1.2730285e-01  -2.7615088e+00   1.1835038e+00  -1.8207750e-01  -3.0346251e-02   2.7311626e-01
   1.5483333e+00   1.2681366e-01   3.4898188e-01  -2.5794313e-01   5.7657876e-01   5.0071314e-01  -3.0346251e-02
   1.5500000e+00   1.2630361e-01   1.0317725e+00  -1.5476588e+00   2.7311626e-01   2.7311626e-01  -3.0346251e-02
   1.5516667e+00   1.2577516e-01  -1.6235244e+00  -6.3727127e-01   1.2138500e-01   3.4898188e-01  -1.0621188e-01
   1.5533333e+00   1.2523092e-01   8.0417564e-01  -7.1313689e-01   4.2484751e-01   7.2831002e-01   1.0317725e+00
   1.5550000e+00   1.2467356e-01   2.7766819e+00   8.8004127e-01   7.2831002e-01  -7.8900252e-01  -3.0346251e-02
   1.5566667e+00   1.2410586e-01   4.2484751e-01   1.1076382e+00  -2.5794313e-01  -4.8554001e-01  -6.3727127e-01
   1.5583333e+00   1.1896542e-01  -5.6140564e-01   1.9725063e-01  -7.8900252e-01  -6.3727127e-01  -9.4073377e-01
   1.5600000e+00   1.1836113e-01  -3.0346251e-02  -8.6486815e-01   4.5519376e-02  -1.8207750e-01   5.0071314e-01
   1.5616667e+00   1.1777396e-01   1.2593694e+00  -1.5476588e+00  -3.0346251e-02  -5.6140564e-01  -3.3380876e-01
   1.5633333e+00   1.1282897e-01  -1.3959275e+00   3.4898188e-01  -4.0967438e-01  -1.0621188e-01  -4.8554001e-01
   1.5650000e+00   1.1272428e-01  -4.0967438e-01  -1.8207750e-01   1.9725063e-01  -1.8207750e-01   1.9725063e-01
   1.5666667e+00   1.1266579e-01   6.5244439e-01   3.4898188e-01   5.0071314e-01   5.7657876e-01   4.2484751e-01
   1.5683333e+00   1.1265420e-01   8.8004127e-01  -3.2167026e+00  -3.0346251e-02   9.5590690e-01  -3.0346251e-02
   1.5700000e+00   1.1269003e-01   1.2138500e-01   2.7311626e-01   3.4898188e-01   3.4898188e-01   1.9725063e-01
   1.5716667e+00   1.1277364e-01   5.0071314e-01   3.2318757e+00   1.2138500e-01  -4.0967438e-01  -3.0346251e-02
   1.5733333e+00   1.1290521e-01   1.9725063e-01  -4.2029557e+00  -7.1313689e-01  -3.3380876e-01  -9.4073377e-01
   1.5750000e+00   1.1308475e-01   3.0801444e+00  -7.8900252e-01  -1.0621188e-01  -5.6140564e-01  -9.4073377e-01
   1.5766667e+00   1.1331211e-01   3.2318757e+00   3.3077413e+00   6.5244439e-01   4.5519376e-02   1.4111007e+00
   1.5783333e+00   1.1358697e-01  -1.4717932e+00   2.4732194e+00  -4.0967438e-01  -1.0621188e-01   1.9421600e+00
   1.5800000e+00   1.1390884e-01  -2.3063151e+00  -3.0649713e+00  -8.6486815e-01   1.9725063e-01   1.1076382e+00
   1.5816667e+00   1.1427711e-01  -4.5822839e+00   1.8662944e+00  -1.8207750e-01   3.4898188e-01   1.9725063e-01
   1.5833333e+00   1.1469097e-01  -1.8511213e+00   1.9421600e+00   2.7311626e-01   1.9725063e-01  -1.8207750e-01
   1.5850000e+00   1.1514950e-01   1.6386975e+00   5.7657876e-01   7.2831002e-01  -4.0967438e-01   4.5519376e-02
   1.5866667e+00   1.1565163e-01  -7.1313689e-01  -7.1313689e-01   1.9725063e-01  -3.0346251e-02   1.9725063e-01
   1.5883333e+00   1.1619615e-01  -1.0165994e+00  -3.0346251e-02  -3.0346251e-02  -3.0346251e-02  -7.1313689e-01
   1.5900000e+00   1.1678174e-01   2.7311626e-01  -1.3959275e+00  -6.3727127e-01  -2.5794313e-01  -5.6140564e-01
   1.5916667e+00   1.1740694e-01   5.7657876e-01  -1.3200619e+00  -1.8207750e-01   4.5519376e-02  -2.5794313e-01
   1.5933333e+00   1.1807021e-01   8.8004127e-01   1.9725063e-01   2.7311626e-01  -1.8207750e-01  -4.0967438e-01
   1.5950000e+00   1.1876988e-01   9.5590690e-01   9.5590690e-01   8.0417564e-01   1.2138500e-01  -3.0346251e-02
   1.5966667e+00   1.1950421e-01   4.2484751e-01   1.4111007e+00   4.2484751e-01   5.7657876e-01   5.7657876e-01
   1.5983333e+00   1.2027135e-01   4.5519376e-02   1.1835038e+00   1.2138500e-01  -1.8207750e-01   4.5519376e-02
   1.6000000e+00   1.2106938e-01  -1.8207750e-01   6.5244439e-01   2.7311626e-01   4.5519376e-02   3.4898188e-01
   1.6016667e+00   1.2189633e-01  -6.3727127e-01   1.2593694e+00   4.5519376e-02   4.2484751e-01  -7.8900252e-01
   1.6033333e+00   1.2275017e-01   7.2831002e-01   5.7657876e-01  -1.8207750e-01  -3.0346251e-02  -1.0621188e-01
   1.6050000e+00   1.2362880e-01  -1.1683307e+00  -8.6486815e-01  -1.8207750e-01  -5.6140564e-01   1.2138500e-01
   1.6066667e+00   1.2453011e-01  -1.4717932e+00  -1.6993900e+00  -4.8554001e-01  -5.6140564e-01  -1.0165994e+00
   1.6083333e+00   1.2545194e-01   5.0071314e-01  -8.6486815e-01   5.7657876e-01  -1.0621188e-01  -4.8554001e-01
   1.6100000e+00   1.2634849e-01  -1.8207750e-01  -7.1313689e-01  -3.0346251e-02  -5.6140564e-01   6.5244439e-01
   1.6116667e+00   1.2722533e-01   1.9725063e-01  -1.6993900e+00   3.4898188e-01   5.7657876e-01   6.5244439e-01
   1.6133333e+00   1.2811244e-01  -1.8207750e-01  -3.0346251e-02   5.0071314e-01   8.0417564e-01   1.2593694e+00
   1.6150000e+00   1.2900805e-01   2.3973538e+00   6.5244439e-01  -1.0621188e-01   1.2138500e-01   1.0317725e+00
   1.6166667e+00   1.2991043e-01  -6.3727127e-01   6.5244439e-01  -1.8207750e-01  -3.0346251e-02  -1.8207750e-01
   1.6183333e+00   1.3081793e-01   7.2831002e-01   9.5590690e-01   5.0071314e-01   5.7657876e-01   1.2138500e-01
   1.6200000e+00   1.3172897e-01   1.7145632e+00   1.2138500e-01  -3.0346251e-02   5.0071314e-01   1.1076382e+00
   1.6216667e+00   1.3264207e-01   8.0417564e-01   5.7657876e-01   4.5519376e-02  -2.5794313e-01  -7.8900252e-01
   1.6233333e+00   1.3355583e-01   3.4898188e-01   4.2484751e-01  -4.8554001e-01   1.9725063e-01  -5.6140564e-01
   1.6250000e+00   1.3446895e-01  -7.8900252e-01   1.2138500e-01  -4.0967438e-01   1.2138500e-01  -9.4073377e-01
   1.6266667e+00   1.3538024e-01  -1.1683307e+00  -4.8554001e-01   1.9725063e-01   1.2138500e-01  -5.6140564e-01
   1.6283333e+00   1.3628861e-01  -1.2441963e+00   2.7311626e-01  -3.0346251e-02  -1.0165994e+00  -4.0967438e-01
   1.6300000e+00   1.3719307e-01   8.8004127e-01  -2.3821807e+00  -1.0165994e+00  -1.6993900e+00  -1.9269869e+00
   1.6316667e+00   1.3809276e-01  -3.0346251e-02  -6.2513276e+00   1.9725063e-01  -5.6140564e-01  -4.8554001e-01
   1.6333333e+00   1.3898693e-01  -1.8207750e-01   3.3836070e+00  -3.0346251e-02   3.4898188e-01   1.1076382e+00
   1.6350000e+00   1.3987495e-01  -7.8900252e-01   4.5215914e+00   1.2138500e-01   5.7657876e-01   6.5244439e-01
   1.6366667e+00   1.4075630e-01  -2.6856432e+00   1.3352350e+00   4.2484751e-01   5.7657876e-01   1.9725063e-01
   1.6383333e+00   1.4163058e-01   1.1076382e+00   2.7311626e-01   1.2593694e+00   6.5244439e-01   1.0317725e+00
   1.6400000e+00   1.4249753e-01  -1.0621188e-01  -1.0621188e-01  -4.8554001e-01   1.2138500e-01   3.4898188e-01
   1.6416667e+00   1.4335695e-01  -7.1313689e-01  -4.8554001e-01   1.9725063e-01  -2.5794313e-01   7.2831002e-01
   1.6433333e+00   1.4420882e-01   8.0417564e-01  -2.5794313e-01   5.0071314e-01   4.5519376e-02   7.2831002e-01
   1.6450000e+00   1.4505317e-01  -5.6140564e-01  -1.8207750e-01  -3.0346251e-02  -1.0621188e-01  -8.6486815e-01
   1.6466667e+00   1.4589019e-01   5.7657876e-01  -4.8554001e-01  -5.6140564e-01   1.2138500e-01  -1.0165994e+00
   1.6483333e+00   1.4672015e-01   3.4898188e-01   1.0317725e+00   1.2138500e-01   1.9725063e-01  -5.6140564e-01
   1.6500000e+00   1.4754340e-01   1.0317725e+00   7.2831002e-01   9.5590690e-01  -3.0346251e-02  -2.5794313e-01
   1.6516667e+00   1.4836040e-01   8.8004127e-01  -3.2925682e+00   4.2484751e-01   1.2138500e-01  -4.0967438e-01
   1.6533333e+00   1.4917170e-01   1.2593694e+00   1.7145632e+00  -7.1313689e-01  -1.8207750e-01   5.0071314e-01
   1.6550000e+00   1.4997794e-01   5.0071314e-01   1.0317725e+00  -3.0346251e-02  -3.0346251e-02   5.7657876e-01
   1.6566667e+00   1.5077980e-01  -1.0621188e-01  -8.6486815e-01  -7.1313689e-01  -5.6140564e-01   1.1076382e+00
   1.6583333e+00   1.5157806e-01  -7.1313689e-01  -9.4073377e-01  -3.3380876e-01   4.5519376e-02  -3.3380876e-01
   1.6600000e+00   1.5237353e-01   1.0317725e+00   1.0317725e+00  -1.0621188e-01   3.4898188e-01  -3.3380876e-01
   1.6616667e+00   1.5316709e-01  -3.0346251e-02   6.5244439e-01   4.5519376e-02   5.7657876e-01   6.5244439e-01
   1.6633333e+00   1.5395965e-01   6.5244439e-01   1.1835038e+00  -3.0346251e-02   4.2484751e-01   2.7311626e-01
   1.6650000e+00   1.5475217e-01   2.2456226e+00  -7.8900252e-01  -1.0621188e-01  -1.1683307e+00  -1.6235244e+00
   1.6666667e+00   1.5554561e-01   5.7657876e-01  -1.8207750e-01   1.9725063e-01  -7.1313689e-01  -2.9132401e+00
   1.6683333e+00   1.5634096e-01  -5.6444026e+00  -1.0621188e-01   3.4898188e-01  -4.0967438e-01  -1.6235244e+00
   1.6700000e+00   1.5713920e-01  -2.9891057e+00   1.9725063e-01   2.7311626e-01   1.0317725e+00   1.6386975e+00
   1.6716667e+00   1.5794133e-01   1.3352350e+00  -1.5476588e+00  -4.0967438e-01   1.2593694e+00   1.7904288e+00
   1.6733333e+00   1.5874833e-01   1.3352350e+00  -3.2167026e+00  -1.8207750e-01   1.1835038e+00   1.1835038e+00
   1.6750000e+00   1.5956113e-01   1.0317725e+00  -6.3727127e-01  -1.0621188e-01   5.7657876e-01   9.5590690e-01
   1.6766667e+00   1.6038067e-01  -1.0621188e-01   1.4869663e+00  -1.0621188e-01  -4.0967438e-01   2.7311626e-01
   1.6783333e+00   1.6120783e-01  -1.8207750e-01   9.5590690e-01  -1.8207750e-01  -7.8900252e-01  -3.3380876e-01
   1.6800000e+00   1.6204342e-01  -1.6235244e+00  -2.5794313e-01  -4.8554001e-01  -1.0924650e+00  -1.0924650e+00
   1.6816667e+00   1.6283274e-01  -4.8554001e-01   1.9725063e-01   4.2484751e-01  -6.3727127e-01  -1.8207750e-01
   1.6833333e+00   1.6360596e-01   1.9725063e-01   4.5519376e-02  -5.6140564e-01  -7.1313689e-01  -6.3727127e-01
   1.6850000e+00   1.6438560e-01  -8.6486815e-01  -3.3380876e-01   4.5519376e-02  -1.0621188e-01  -3.0346251e-02
   1.6866667e+00   1.6517261e-01  -6.3727127e-01   1.1076382e+00   5.7657876e-01   1.9725063e-01  -3.0346251e-02
   1.6883333e+00   1.6596791e-01   1.9421600e+00  -3.6718963e+00   5.0071314e-01  -1.0621188e-01  -3.0346251e-02
   1.6900000e+00   1.6677235e-01   1.0317725e+00  -1.3200619e+00   3.4898188e-01  -1.8207750e-01  -4.8554001e-01
   1.6916667e+00   1.6758674e-01   1.2138500e-01   4.2181289e+00   3.4898188e-01   3.4898188e-01   4.2484751e-01
   1.6933333e+00   1.6841183e-01   4.2484751e-01   1.4111007e+00  -5.6140564e-01   9.5590690e-01   4.5519376e-02
   1.6950000e+00   1.6924828e-01  -5.6140564e-01   2.0180257e+00  -1.8207750e-01   5.0071314e-01  -1.2441963e+00
   1.6966667e+00   1.7009668e-01   1.3352350e+00   5.7657876e-01  -7.8900252e-01   1.9725063e-01  -4.8554001e-01
   1.6983333e+00   1.7095754e-01   2.7008163e+00   6.5244439e-01   4.5519376e-02  -5.6140564e-01  -7.1313689e-01
   1.7000000e+00   1.7183126e-01  -1.0621188e-01   6.5244439e-01   4.2484751e-01  -6.3727127e-01  -6.3727127e-01
   1.7016667e+00   1.7271816e-01  -1.6235244e+00   5.7657876e-01   3.4898188e-01   5.7657876e-01   8.8004127e-01
   1.7033333e+00   1.7361844e-01  -7.8900252e-01   1.8662944e+00   4.2484751e-01   1.0317725e+00   2.6249507e+00
   1.7050000e+00   1.7453219e-01  -2.1545838e+00  -2.1545838e+00   4.5519376e-02   3.4898188e-01   1.0317725e+00
   1.7066667e+00   1.7545939e-01  -2.6097776e+00  -7.8900252e-01  -1.0924650e+00   3.4898188e-01  -1.5476588e+00
   1.7083333e+00   1.7639989e-01  -2.5794313e-01   1.9725063e-01  -3.0346251e-02  -4.0967438e-01  -1.0165994e+00
   1.7100000e+00   1.7735342e-01   1.2593694e+00   4.5519376e-02   1.2138500e-01  -1.8207750e-01   2.7311626e-01
   1.7116667e+00   1.7831958e-01  -1.1683307e+00  -1.9269869e+00  -7.1313689e-01  -9.4073377e-01   1.6386975e+00
   1.7133333e+00   1.7929783e-01   1.9421600e+00   1.2138500e-01  -4.0967438e-01  -6.3727127e-01   5.0071314e-01
   1.7150000e+00   1.8028751e-01   1.0317725e+00   7.2831002e-01  -2.5794313e-01  -1.0621188e-01   1.9725063e-01
   1.7166667e+00   1.8128781e-01  -1.8207750e-01   1.2138500e-01   4.5519376e-02   9.5590690e-01  -2.5794313e-01
   1.7183333e+00   1.8229778e-01   1.0317725e+00  -6.3727127e-01  -1.0621188e-01   5.0071314e-01  -1.8207750e-01
   1.7200000e+00   1.8331635e-01   1.9725063e-01  -1.0924650e+00   7.2831002e-01  -2.5794313e-01  -3.3380876e-01
   1.7216667e+00   1.8434228e-01   3.6112038e+00  -8.6486815e-01   8.8004127e-01  -2.5794313e-01  -4.8554001e-01
   1.7233333e+00   1.8537421e-01   3.2318757e+00   4.2484751e-01   1.9725063e-01   8.8004127e-01  -4.8554001e-01
   1.7250000e+00   1.8641064e-01  -4.0967438e-01  -4.0967438e-01   1.2138500e-01   5.0071314e-01  -7.1313689e-01
   1.7266667e+00   1.8744995e-01  -3.0649713e+00   1.1076382e+00   5.0071314e-01  -2.5794313e-01  -3.3380876e-01
   1.7283333e+00   1.8849036e-01  -7.8900252e-01   1.4869663e+00   6.5244439e-01  -3.3380876e-01   6.5244439e-01
   1.7300000e+00   1.8952998e-01  -6.3727127e-01   1.0317725e+00   3.4898188e-01   4.5519376e-02   1.1076382e+00
   1.7316667e+00   1.9056679e-01  -2.0028525e+00  -1.0621188e-01  -1.8207750e-01   5.7657876e-01   1.1076382e+00
   1.7333333e+00   1.9159866e-01  -1.1683307e+00  -2.5794313e-01  -7.1313689e-01   1.2138500e-01   4.5519376e-02
   1.7350000e+00   1.9262332e-01  -1.3200619e+00  -1.2441963e+00   1.2138500e-01  -1.2441963e+00  -1.1683307e+00
   1.7366667e+00   1.9363844e-01   1.9421600e+00  -2.5794313e-01   1.2138500e-01  -8.6486815e-01   5.7657876e-01
   1.7383333e+00   1.9464154e-01   1.6386975e+00   4.2484751e-01  -1.0621188e-01  -2.5794313e-01   3.4898188e-01
   1.7400000e+00   1.9563010e-01   1.1835038e+00   1.9421600e+00  -1.8207750e-01  -9.4073377e-01  -1.6235244e+00
   1.7416667e+00   1.9660147e-01   1.4111007e+00  -1.0621188e-01  -7.1313689e-01  -1.0165994e+00  -2.3821807e+00
   1.7433333e+00   1.9755296e-01  -1.7752557e+00  -1.4717932e+00  -1.0621188e-01  -9.4073377e-01  -7.8900252e-01
   1.7450000e+00   1.9848181e-01  -5.3409401e+00  -4.0967438e-01   7.2831002e-01   1.5628319e+00   1.5628319e+00
   1.7466667e+00   1.9938521e-01  -1.7752557e+00  -1.0924650e+00   1.9725063e-01   1.7904288e+00   1.7904288e+00
   1.7483333e+00   2.0026031e-01  -1.1683307e+00  -3.3380876e-01   3.4898188e-01   7.2831002e-01   4.5519376e-02
   1.7500000e+00   2.0110422e-01   7.2831002e-01   9.5590690e-01   5.0071314e-01   5.7657876e-01   1.2138500e-01
   1.7516667e+00   2.0191406e-01   1.2138500e-01  -4.0967438e-01  -1.8207750e-01  -5.6140564e-01  -1.0621188e-01
   1.7533333e+00   2.0261286e-01   1.7145632e+00  -1.8207750e-01   1.9725063e-01  -7.1313689e-01  -1.2441963e+00
   1.7550000e+00   2.0325561e-01   5.7657876e-01  -3.3380876e-01  -4.8554001e-01  -2.5794313e-01  -1.0924650e+00
   1.7566667e+00   2.0385187e-01   1.8662944e+00   9.5590690e-01  -3.0346251e-02   3.4898188e-01  -1.0924650e+00
   1.7583333e+00   2.0439926e-01   1.1076382e+00   2.0180257e+00   5.0071314e-01  -1.0621188e-01  -1.0621188e-01
   1.7600000e+00   2.0489551e-01   1.7145632e+00  -5.6140564e-01   5.0071314e-01  -5.6140564e-01   1.1835038e+00
   1.7616667e+00   2.0533844e-01  -1.3200619e+00  -5.4926714e+00   4.5519376e-02   5.0071314e-01   2.0938913e+00
   1.7633333e+00   2.0572601e-01   3.4594726e+00   1.4111007e+00   4.5519376e-02   6.5244439e-01   1.0317725e+00
   1.7650000e+00   2.0605633e-01   3.6112038e+00   1.6386975e+00  -1.8207750e-01  -6.3727127e-01  -1.0924650e+00
   1.7666667e+00   2.0632763e-01   6.5244439e-01  -6.3727127e-01  -2.5794313e-01  -4.8554001e-01  -4.8554001e-01
   1.7683333e+00   2.0653835e-01  -2.3063151e+00  -2.0787182e+00  -4.8554001e-01  -4.0967438e-01   8.0417564e-01
   1.7700000e+00   2.0668706e-01  -1.7752557e+00   7.2831002e-01  -3.0346251e-02   1.2138500e-01   4.5519376e-02
   1.7716667e+00   2.0677255e-01  -4.6581495e+00   1.4111007e+00  -4.8554001e-01  -1.8207750e-01  -7.8900252e-01
   1.7733333e+00   2.0679380e-01  -3.9753588e+00   7.2831002e-01   4.2484751e-01   7.2831002e-01   1.2593694e+00
   1.7750000e+00   2.0674999e-01   5.0071314e-01   5.0071314e-01   1.9725063e-01   7.2831002e-01   1.1835038e+00
   1.7766667e+00   2.0664052e-01   1.2593694e+00   3.4898188e-01  -1.0621188e-01   5.7657876e-01   8.8004127e-01
   1.7783333e+00   2.0646503e-01   5.7657876e-01   3.4898188e-01  -1.8207750e-01   2.7311626e-01   1.1835038e+00
   1.7800000e+00   2.0622336e-01   2.7311626e-01  -4.0967438e-01   2.7311626e-01   5.0071314e-01   2.7311626e-01
   1.7816667e+00   2.0591563e-01  -1.8207750e-01  -1.8207750e-01  -1.8207750e-01   2.7311626e-01  -4.8554001e-01
   1.7833333e+00   2.0554219e-01  -4.0967438e-01   1.2138500e-01   8.0417564e-01   4.5519376e-02  -1.3959275e+00
   1.7850000e+00   2.0510363e-01   1.0317725e+00  -1.3200619e+00   3.4898188e-01  -1.8207750e-01  -1.2441963e+00
   1.7866667e+00   2.0460081e-01   1.2593694e+00  -4.0967438e-01  -1.8207750e-01  -2.5794313e-01  -1.6993900e+00
   1.7883333e+00   2.0403484e-01  -7.1313689e-01   1.2138500e-01  -4.0967438e-01  -4.8554001e-01  -1.2441963e+00
   1.7900000e+00   2.0340708e-01   1.2138500e-01   1.0317725e+00   4.2484751e-01  -1.8207750e-01   1.0317725e+00
   1.7916667e+00   2.0271918e-01   9.5590690e-01   1.2138500e-01  -7.8900252e-01  -1.0924650e+00   8.0417564e-01
   1.7933333e+00   2.0197302e-01   1.2138500e-01   7.2831002e-01   5.7657876e-01  -6.3727127e-01   7.2831002e-01
   1.7950000e+00   2.0117074e-01   1.9421600e+00   1.4111007e+00   5.0071314e-01  -4.8554001e-01  -8.6486815e-01
   1.7966667e+00   2.0031475e-01   9.5590690e-01   2.0180257e+00  -1.8207750e-01   2.7311626e-01  -1.0165994e+00
   1.7983333e+00   1.9940771e-01  -1.2441963e+00  -3.6718963e+00   1.9725063e-01  -1.0621188e-01  -1.8207750e-01
   1.8000000e+00   1.9845251e-01  -2.2304494e+00  -6.3727127e-01  -1.0621188e-01   6.5244439e-01   9.5590690e-01
   1.8016667e+00   1.9745228e-01  -1.2441963e+00   1.2138500e-01  -3.0346251e-02   9.5590690e-01   5.7657876e-01
   1.8033333e+00   1.9641040e-01  -3.2167026e+00  -1.0621188e-01   3.4898188e-01   8.8004127e-01   2.7311626e-01
   1.8050000e+00   1.9533047e-01   2.5490851e+00  -6.3727127e-01   8.0417564e-01   5.0071314e-01   6.5244439e-01
   1.8066667e+00   1.9421628e-01   2.6249507e+00  -5.6140564e-01  -2.5794313e-01  -4.8554001e-01   5.7657876e-01
   1.8083333e+00   1.9307185e-01   2.7311626e-01   4.5519376e-02   2.7311626e-01  -7.1313689e-01   6.5244439e-01
   1.8100000e+00   1.9190137e-01   4.5519376e-02   3.4898188e-01  -3.0346251e-02  -2.5794313e-01  -1.6235244e+00
   1.8116667e+00   1.9070922e-01   1.2138500e-01   8.8004127e-01  -1.8207750e-01   4.5519376e-02  -3.6718963e+00
   1.8133333e+00   1.8949994e-01   2.0938913e+00   1.8662944e+00  -3.3380876e-01  -3.0346251e-02  -1.3959275e+00
   1.8150000e+00   1.8827822e-01   1.3352350e+00   1.0317725e+00   3.4898188e-01   3.4898188e-01   3.7629351e+00
   1.8166667e+00   1.8704887e-01   1.1835038e+00   1.2593694e+00   5.0071314e-01   5.7657876e-01   4.0663976e+00
   1.8183333e+00   1.8581683e-01  -1.0165994e+00   5.7657876e-01  -3.0346251e-02  -5.6140564e-01   1.2138500e-01
   1.8200000e+00   1.8458714e-01  -1.3959275e+00  -1.1683307e+00  -3.0346251e-02  -2.5794313e-01  -2.0787182e+00
   1.8216667e+00   1.8336491e-01  -1.4717932e+00  -2.0787182e+00  -6.3727127e-01   1.9725063e-01  -1.2441963e+00
   1.8233333e+00   1.8215531e-01  -3.0649713e+00  -1.8511213e+00  -7.8900252e-01   3.4898188e-01   5.7657876e-01
   1.8250000e+00   1.8085849e-01  -2.0028525e+00  -3.0346251e-02   4.5519376e-02   5.0071314e-01   8.0417564e-01
   1.8266667e+00   1.7958198e-01   6.5244439e-01   3.4898188e-01   8.8004127e-01   2.7311626e-01   6.5244439e-01
   1.8283333e+00   1.7833148e-01  -2.5794313e-01   4.5519376e-02   4.2484751e-01  -2.5794313e-01  -1.4717932e+00
   1.8300000e+00   1.7711268e-01  -3.0346251e-02  -1.8207750e-01   5.0071314e-01  -3.3380876e-01   1.2138500e-01
   1.8316667e+00   1.7593128e-01   2.0180257e+00   1.1835038e+00   3.4898188e-01  -9.4073377e-01  -2.5794313e-01
   1.8333333e+00   1.7479295e-01   1.3352350e+00   2.4732194e+00   6.5244439e-01  -1.3959275e+00  -1.6993900e+00
   1.8350000e+00   1.7370330e-01  -1.8207750e-01  -1.0621188e-01   2.7311626e-01  -4.8554001e-01  -5.6140564e-01
   1.8366667e+00   1.7266786e-01  -1.3959275e+00   3.4898188e-01   3.4898188e-01  -3.3380876e-01  -4.0967438e-01
   1.8383333e+00   1.7169207e-01  -3.3380876e-01  -1.0165994e+00  -2.5794313e-01   6.5244439e-01   1.2138500e-01
   1.8400000e+00   1.7078123e-01   1.2138500e-01  -2.0028525e+00  -2.5794313e-01   8.0417564e-01   2.7311626e-01
   1.8416667e+00   1.6994052e-01  -4.8554001e-01  -1.0924650e+00   2.7311626e-01   5.7657876e-01   5.0071314e-01
   1.8433333e+00   1.6917493e-01   1.6386975e+00  -8.6486815e-01  -2.5794313e-01   4.2484751e-01  -6.3727127e-01
   1.8450000e+00   1.6848926e-01   5.0071314e-01  -2.5794313e-01   4.2484751e-01   8.0417564e-01  -1.8207750e-01
   1.8466667e+00   1.6788811e-01  -4.8554001e-01  -6.3727127e-01   1.2138500e-01  -3.3380876e-01  -3.0346251e-02
   1.8483333e+00   1.6737582e-01   1.1076382e+00   1.1835038e+00   1.2138500e-01  -4.0967438e-01   6.5244439e-01
   1.8500000e+00   1.6695647e-01   1.7904288e+00   1.9725063e-01   4.2484751e-01  -5.6140564e-01   6.5244439e-01
   1.8516667e+00   1.6663389e-01  -1.6235244e+00  -3.3684338e+00  -1.0621188e-01  -1.0621188e-01  -1.4717932e+00
   1.8533333e+00   1.6641157e-01   1.9725063e-01   9.5590690e-01   1.2138500e-01  -1.8207750e-01  -9.4073377e-01
   1.8550000e+00   1.6629272e-01  -4.8554001e-01   2.7311626e-01   1.2138500e-01  -1.0621188e-01   1.8662944e+00
   1.8566667e+00   1.6628015e-01  -4.0967438e-01  -4.0967438e-01  -7.1313689e-01  -3.0346251e-02   1.6386975e+00
   1.8583333e+00   1.6637638e-01   1.2138500e-01   8.0417564e-01  -1.0165994e+00   3.4898188e-01   7.2831002e-01
   1.8600000e+00   1.6658350e-01  -3.1408369e+00   6.5244439e-01  -1.0924650e+00   4.5519376e-02   2.7311626e-01
   1.8616667e+00   1.6690323e-01  -1.7752557e+00   1.7145632e+00  -1.8207750e-01  -3.0346251e-02  -3.0346251e-02
   1.8633333e+00   1.6733689e-01   3.4594726e+00   1.4111007e+00   5.7657876e-01   5.0071314e-01  -2.5794313e-01
   1.8650000e+00   1.6788538e-01   1.6386975e+00  -3.3380876e-01  -6.3727127e-01   3.4898188e-01  -1.2441963e+00
   1.8666667e+00   1.6854915e-01  -1.3200619e+00   4.5519376e-02  -1.0621188e-01   7.2831002e-01  -1.2441963e+00
   1.8683333e+00   1.6932823e-01   1.9725063e-01  -2.5794313e-01   2.7311626e-01   8.8004127e-01   9.5590690e-01
   1.8700000e+00   1.7022220e-01   8.8004127e-01  -7.8900252e-01   1.2138500e-01   1.2138500e-01   2.3214882e+00
   1.8716667e+00   1.7123018e-01   4.2484751e-01   1.9725063e-01  -2.5794313e-01   4.5519376e-02   1.0317725e+00
   1.8733333e+00   1.7235081e-01   1.2593694e+00   1.9421600e+00   3.4898188e-01  -4.8554001e-01  -4.8554001e-01
   1.8750000e+00   1.7358232e-01  -9.4073377e-01  -3.7477620e+00   2.7311626e-01  -4.8554001e-01  -1.3200619e+00
   1.8766667e+00   1.7492241e-01  -2.1545838e+00   5.7657876e-01   3.4898188e-01   1.2138500e-01  -7.1313689e-01
   1.8783333e+00   1.7636836e-01  -2.6856432e+00  -4.0967438e-01   1.0317725e+00  -1.0621188e-01  -5.6140564e-01
   1.8800000e+00   1.7791697e-01   2.0180257e+00   8.0417564e-01   1.4111007e+00  -8.6486815e-01   1.2138500e-01
   1.8816667e+00   1.7956459e-01   2.3214882e+00   4.2484751e-01   4.5519376e-02  -1.0924650e+00  -1.0621188e-01
   1.8833333e+00   1.8130713e-01   1.7145632e+00  -5.6140564e-01   2.7311626e-01  -1.2441963e+00  -3.3380876e-01
   1.8850000e+00   1.8314003e-01  -3.3380876e-01   4.5519376e-02  -8.6486815e-01  -1.2441963e+00  -7.1313689e-01
   1.8866667e+00   1.8505833e-01   1.9725063e-01   4.2484751e-01  -8.6486815e-01  -1.7752557e+00  -2.0028525e+00
   1.8883333e+00   1.8705664e-01  -3.5960307e+00  -2.1545838e+00  -7.8900252e-01  -2.5794313e-01   9.5590690e-01
   1.8900000e+00   1.8912916e-01  -3.7477620e+00  -1.3959275e+00   8.0417564e-01   1.4111007e+00   2.4732194e+00
   1.8916667e+00   1.9126972e-01   1.2138500e-01  -1.9269869e+00   5.0071314e-01   1.5628319e+00   1.2138500e-01
   1.8933333e+00   1.9347177e-01  -3.0346251e-02   1.2138500e-01  -3.3380876e-01   1.4869663e+00   5.0071314e-01
   1.8950000e+00   1.9570887e-01   2.7311626e-01   9.5590690e-01  -6.3727127e-01   9.5590690e-01  -1.8207750e-01
   1.8966667e+00   1.9787557e-01   1.1835038e+00   1.1835038e+00   9.5590690e-01   5.7657876e-01   1.1835038e+00
   1.8983333e+00   2.0008162e-01   3.3836070e+00   1.0317725e+00   2.7311626e-01   3.4898188e-01   3.4898188e-01
   1.9000000e+00   2.0231977e-01   4.5974570e+00   1.6386975e+00  -3.3380876e-01   1.9725063e-01  -5.6140564e-01
   1.9016667e+00   2.0458256e-01   1.0317725e+00   7.2831002e-01  -3.3380876e-01  -9.4073377e-01  -1.8511213e+00
   1.9033333e+00   2.0686232e-01  -5.5685370e+00   1.0317725e+00  -1.8207750e-01  -1.0165994e+00  -1.9269869e+00
   1.9050000e+00   2.0915120e-01   1.7145632e+00   1.0317725e+00   3.4898188e-01   4.5519376e-02  -7.1313689e-01
   1.9066667e+00   2.1144121e-01   9.5590690e-01   2.7311626e-01   4.2484751e-01  -3.3380876e-01  -7.8900252e-01
   1.9083333e+00   2.1372426e-01  -1.8207750e-01  -1.5476588e+00   6.5244439e-01  -5.6140564e-01   7.2831002e-01
   1.9100000e+00   2.1599217e-01  -1.4717932e+00  -7.1313689e-01  -1.8207750e-01   1.2138500e-01   3.0042788e+00
   1.9116667e+00   2.1823673e-01  -2.5794313e-01  -3.0346251e-02  -2.3063151e+00   1.1835038e+00   2.6249507e+00
   1.9133333e+00   2.2044973e-01   2.7311626e-01  -8.6486815e-01  -2.2304494e+00   2.0938913e+00  -1.0165994e+00
   1.9150000e+00   2.2262296e-01  -2.4580463e+00   2.7311626e-01   7.2831002e-01   3.4898188e-01   1.6386975e+00
   1.9166667e+00   2.2474833e-01   1.1076382e+00  -1.2441963e+00   9.5590690e-01   3.4898188e-01  -2.5794313e-01
   1.9183333e+00   2.2681780e-01  -1.1683307e+00  -1.9269869e+00   1.4869663e+00  -1.8207750e-01  -4.8554001e-01
   1.9200000e+00   2.2882349e-01   3.0801444e+00   3.4594726e+00  -2.5794313e-01  -4.8554001e-01   9.5590690e-01
   1.9216667e+00   2.3075771e-01   4.1422632e+00   1.1076382e+00  -1.3200619e+00  -2.1545838e+00  -3.6718963e+00
   1.9233333e+00   2.3261296e-01  -2.3821807e+00  -3.8236276e+00   1.6386975e+00  -1.6235244e+00  -3.2167026e+00
   1.9250000e+00   2.3438200e-01   3.4898188e-01  -2.0028525e+00   5.7657876e-01  -1.7752557e+00  -1.6235244e+00
   1.9266667e+00   2.3605786e-01  -6.3727127e-01   1.0317725e+00   8.0417564e-01  -1.8207750e-01  -4.0967438e-01
   1.9283333e+00   2.3763390e-01  -1.6993900e+00   8.8004127e-01   8.0417564e-01  -1.0621188e-01   1.7145632e+00
   1.9300000e+00   2.3910382e-01   8.0417564e-01   1.9421600e+00   1.2593694e+00   2.1697569e+00   1.9421600e+00
   1.9316667e+00   2.4046171e-01   2.8525476e+00   2.4732194e+00  -3.3380876e-01   3.5353382e+00   5.0071314e-01
   1.9333333e+00   2.4170206e-01  -4.5822839e+00  -1.7752557e+00  -2.9132401e+00   1.3352350e+00   1.2138500e-01
   1.9350000e+00   2.4281984e-01  -6.3727127e-01  -2.5794313e-01  -4.8098807e+00  -7.1313689e-01   4.2484751e-01
   1.9366667e+00   2.4381043e-01  -2.3063151e+00   1.2593694e+00  -2.3821807e+00  -7.1313689e-01   1.2138500e-01
   1.9383333e+00   2.4466975e-01   1.7904288e+00   3.6112038e+00   2.5490851e+00   1.2138500e-01   5.0071314e-01
   1.9400000e+00   2.4539425e-01   1.1076382e+00   6.5244439e-01   4.1422632e+00  -7.1313689e-01   2.7008163e+00
   1.9416667e+00   2.4598090e-01   1.1076382e+00  -5.1892089e+00   2.0180257e+00  -1.3200619e+00   1.4111007e+00
   1.9433333e+00   2.4642725e-01   1.0317725e+00   3.4898188e-01   1.2138500e-01   7.2831002e-01  -1.6993900e+00
   1.9450000e+00   2.4673143e-01  -4.0967438e-01  -3.1408369e+00  -6.3727127e-01   2.8525476e+00  -3.8236276e+00
   1.9466667e+00   2.4689218e-01  -6.3727127e-01  -1.0621188e-01  -1.8207750e-01   3.2318757e+00  -1.8207750e-01
   1.9483333e+00   2.4690885e-01  -8.6486815e-01  -1.3200619e+00   1.7145632e+00  -3.3380876e-01  -8.6486815e-01
   1.9500000e+00   2.4678142e-01   6.5244439e-01  -9.4073377e-01   1.7904288e+00  -3.2925682e+00  -4.6581495e+00
   1.9516667e+00   2.4651051e-01  -4.8554001e-01  -1.2441963e+00  -8.6486815e-01  -3.3684338e+00  -3.3684338e+00
   1.9533333e+00   2.4609739e-01   1.9421600e+00   1.4869663e+00   7.2831002e-01  -2.8373744e+00   1.1076382e+00
   1.9550000e+00   2.4554398e-01   1.9725063e-01   1.8662944e+00   5.7657876e-01  -7.8900252e-01   3.7629351e+00
   1.9566667e+00   2.4485284e-01  -1.1683307e+00   1.1076382e+00  -1.8207750e-01   1.0317725e+00   3.9146663e+00
   1.9583333e+00   2.4402721e-01  -2.2304494e+00   4.2484751e-01   5.7657876e-01   1.1835038e+00   5.7657876e-01
   1.9600000e+00   2.4307094e-01   1.1076382e+00   2.3973538e+00  -1.0165994e+00  -5.6140564e-01  -2.9891057e+00
   1.9616667e+00   2.4198856e-01   1.2138500e-01   2.4732194e+00  -1.4717932e+00  -1.6993900e+00   3.7629351e+00
   1.9633333e+00   2.4078522e-01  -1.3200619e+00  -4.0512245e+00   9.5590690e-01  -7.1313689e-01   3.9146663e+00
   1.9650000e+00   2.3946669e-01   2.7311626e-01  -4.0512245e+00  -3.0346251e-02   7.2831002e-01  -6.3727127e-01
   1.9666667e+00   2.3799735e-01   2.5490851e+00   1.2593694e+00  -1.6235244e+00   1.2593694e+00  -7.1313689e-01
   1.9683333e+00   2.3632094e-01   7.2831002e-01  -6.3727127e-01  -6.3727127e-01   2.3973538e+00  -1.0165994e+00
   1.9700000e+00   2.3455038e-01   6.0389039e+00   2.7008163e+00   1.9421600e+00   2.5490851e+00   1.3352350e+00
   1.9716667e+00   2.3269434e-01   4.1422632e+00   1.9725063e-01   4.2484751e-01  -1.3200619e+00   1.7904288e+00
   1.9733333e+00   2.3076207e-01  -5.6444026e+00  -4.6581495e+00   4.5519376e-02  -2.9132401e+00  -1.4717932e+00
   1.9750000e+00   2.2876331e-01  -8.9066246e+00  -5.6140564e-01   1.9421600e+00  -7.1313689e-01  -3.3684338e+00
   1.9766667e+00   2.2670830e-01  -1.0165994e+00  -1.2441963e+00   1.1076382e+00   8.8004127e-01  -1.7752557e+00
   1.9783333e+00   2.2460774e-01  -1.7752557e+00  -3.3380876e-01   8.0417564e-01   2.5490851e+00   5.0071314e-01
   1.9800000e+00   2.2247273e-01   2.4732194e+00   1.3352350e+00  -7.8900252e-01  -4.8554001e-01   7.2831002e-01
   1.9816667e+00   2.2031479e-01   1.7145632e+00   1.1835038e+00  -7.1313689e-01  -3.1408369e+00  -9.4073377e-01
   1.9833333e+00   2.1814576e-01   6.5244439e-01   4.5519376e-02  -1.1683307e+00  -2.2304494e+00  -1.1683307e+00
   1.9850000e+00   2.1597783e-01   2.0180257e+00   5.8113070e+00  -1.0924650e+00  -1.0924650e+00  -1.0924650e+00
   1.9866667e+00   2.1382345e-01   6.5244439e-01  -1.6235244e+00   2.1697569e+00   8.8004127e-01  -3.0346251e-02
   1.9883333e+00   2.1169530e-01   3.4898188e-01  -4.2029557e+00   1.3352350e+00   2.2456226e+00   2.7311626e-01
   1.9900000e+00   2.0960627e-01   1.4869663e+00   7.2831002e-01   3.4898188e-01   2.3214882e+00   1.7904288e+00
   1.9916667e+00   2.0756938e-01   4.2484751e-01   6.5244439e-01   1.1835038e+00   1.2593694e+00   1.7145632e+00
   1.9933333e+00   2.0559778e-01   2.7311626e-01  -3.3380876e-01  -6.3727127e-01   3.2318757e+00   5.0071314e-01
   1.9950000e+00   2.0370467e-01   3.4898188e-01  -3.0346251e-02  -4.0967438e-01   2.3214882e+00  -2.0787182e+00
   1.9966667e+00   2.0190327e-01   9.5590690e-01   1.5628319e+00   4.5519376e-02  -4.0967438e-01   1.5628319e+00
   1.9983333e+00   2.0020675e-01   1.9725063e-01  -9.4073377e-01  -8.6486815e-01  -1.6993900e+00  -3.0346251e-02
   2.0000000e+00   1.9862823e-01  -4.0967438e-01  -1.3200619e+00   1.9725063e-01  -1.6993900e+00  -2.6097776e+00
   2.0016667e+00   1.9718069e-01  -2.6856432e+00  -3.0346251e-02  -3.0346251e-02  -2.0787182e+00   5.7657876e-01
   2.0033333e+00   1.9587695e-01  -1.1683307e+00   9.5590690e-01   3.4898188e-01  -1.0924650e+00   2.0938913e+00
   2.0050000e+00   1.9472960e-01  -1.8207750e-01  -1.4717932e+00  -7.8900252e-01  -5.6140564e-01   1.0317725e+00
   2.0066667e+00   1.9375098e-01  -1.2441963e+00   2.7311626e-01  -4.8554001e-01   1.9725063e-01   2.7311626e-01
   2.0083333e+00   1.9295312e-01  -2.5794313e-01   3.4898188e-01   5.0071314e-01   4.5519376e-02  -3.0346251e-02
   2.0100000e+00   1.9234770e-01   1.4869663e+00   1.6386975e+00  -1.0621188e-01  -4.0967438e-01  -7.8900252e-01
   2.0116667e+00   1.9194599e-01  -8.6486815e-01  -2.8373744e+00   4.5519376e-02  -9.4073377e-01  -1.0621188e-01
   2.0133333e+00   1.9175885e-01   2.0938913e+00   5.0071314e-01  -1.6993900e+00   1.0317725e+00   4.2484751e-01
   2.0150000e+00   1.9179662e-01   1.9421600e+00   4.5519376e-02  -3.3380876e-01   6.5244439e-01   2.3973538e+00
   2.0166667e+00   1.9206916e-01  -6.3727127e-01   1.1076382e+00   6.5244439e-01   1.9421600e+00  -1.5476588e+00
   2.0183333e+00   1.9258575e-01  -1.1683307e+00   1.4111007e+00  -1.8207750e-01  -4.8554001e-01  -4.0512245e+00
   2.0200000e+00   1.9335511e-01   6.5244439e-01   4.2484751e-01  -7.8900252e-01  -8.6486815e-01  -1.5476588e+00
   2.0216667e+00   1.9438529e-01  -4.2788214e+00  -2.6097776e+00   4.5519376e-02   1.9725063e-01  -1.0165994e+00
   2.0233333e+00   1.9568371e-01  -5.5685370e+00   4.5519376e-02  -2.5794313e-01   9.5590690e-01   1.1835038e+00
   2.0250000e+00   1.9725711e-01   2.1697569e+00   2.0180257e+00   1.3352350e+00   1.9725063e-01   2.3214882e+00
   2.0266667e+00   1.9911150e-01   6.5244439e-01   1.2138500e-01   2.2456226e+00  -1.6993900e+00  -9.4073377e-01
   2.0283333e+00   2.0125216e-01  -2.0787182e+00  -2.4580463e+00   2.7311626e-01  -2.4580463e+00  -4.0967438e-01
   2.0300000e+00   2.0368360e-01   6.5244439e-01  -7.8900252e-01  -5.6140564e-01   4.2484751e-01   8.0417564e-01
   2.0316667e+00   2.0640959e-01   2.6249507e+00   1.0317725e+00  -1.4717932e+00   1.7145632e+00   4.2484751e-01
   2.0333333e+00   2.0943305e-01   2.7008163e+00  -4.8554001e-01   8.8004127e-01   7.2831002e-01  -5.6140564e-01
   2.0350000e+00   2.1275613e-01   9.5590690e-01   8.0417564e-01   3.4898188e-01  -5.6140564e-01   2.0938913e+00
   2.0366667e+00   2.1638016e-01  -2.5794313e-01  -3.3380876e-01   2.7311626e-01   7.2831002e-01   1.5628319e+00
   2.0383333e+00   2.2024980e-01  -8.6486815e-01   4.2484751e-01   1.7904288e+00  -3.3380876e-01  -1.3200619e+00
   2.0400000e+00   2.2434506e-01   6.5244439e-01   1.2593694e+00   3.4898188e-01   9.5590690e-01   1.5628319e+00
   2.0416667e+00   2.2873924e-01  -3.1408369e+00   8.8004127e-01  -4.8554001e-01  -3.0346251e-02   6.5244439e-01
   2.0433333e+00   2.3343089e-01  -4.0512245e+00  -1.0924650e+00  -6.3727127e-01  -4.0967438e-01  -2.1545838e+00
   2.0450000e+00   2.3841778e-01   1.9421600e+00   2.7311626e-01  -1.0621188e-01  -1.0165994e+00  -2.0787182e+00
   2.0466667e+00   2.4369686e-01   5.2802476e+00  -3.1408369e+00  -3.3380876e-01  -1.0165994e+00  -4.8554001e-01
   2.0483333e+00   2.4926431e-01   6.5244439e-01  -2.3821807e+00  -1.0621188e-01  -3.0346251e-02  -3.3380876e-01
   2.0500000e+00   2.5511554e-01  -2.1545838e+00   4.2484751e-01   2.7311626e-01  -6.3727127e-01   1.2138500e-01
   2.0516667e+00   2.5511554e-01   4.5519376e-02   1.7145632e+00   5.7657876e-01   1.7904288e+00   2.7311626e-01
   2.0533333e+00   2.6124520e-01   1.1835038e+00   2.7766819e+00  -2.5794313e-01   1.6386975e+00  -2.5794313e-01
   2.0550000e+00   2.6764721e-01  -4.8554001e-01  -3.3380876e-01  -5.6140564e-01   7.2831002e-01  -3.0346251e-02
   2.0566667e+00   2.7431478e-01  -1.8511213e+00  -1.8511213e+00   1.9725063e-01  -7.1313689e-01   8.0417564e-01
   2.0583333e+00   2.8124042e-01  -2.0028525e+00   1.4869663e+00   1.1076382e+00  -9.4073377e-01   5.0071314e-01
   2.0600000e+00   2.8841599e-01   1.1076382e+00   1.1835038e+00   5.0071314e-01  -1.5476588e+00   7.2831002e-01
   2.0616667e+00   2.9583272e-01   1.1835038e+00  -5.6140564e-01  -3.3380876e-01  -1.2441963e+00  -5.6140564e-01
   2.0633333e+00   3.0348122e-01   1.1076382e+00   3.4898188e-01  -3.3380876e-01  -3.0346251e-02  -2.5794313e-01
   2.0650000e+00   3.1135155e-01   2.4732194e+00   2.2456226e+00  -4.0967438e-01   1.0317725e+00  -1.2441963e+00
   2.0666667e+00   3.1943323e-01  -9.4073377e-01  -1.8207750e-01   4.5519376e-02   3.4898188e-01  -1.8207750e-01
   2.0683333e+00   3.2771527e-01   8.0417564e-01   4.5519376e-02  -3.0346251e-02   7.2831002e-01   7.2831002e-01
   2.0700000e+00   3.3618624e-01   1.4869663e+00  -4.8554001e-01   1.2138500e-01   1.1835038e+00   2.7311626e-01
   2.0716667e+00   3.4483428e-01   3.4898188e-01   4.5519376e-02  -2.5794313e-01   5.0071314e-01  -7.8900252e-01
   2.0733333e+00   3.5364714e-01   1.4111007e+00   4.5519376e-02  -7.8900252e-01   6.5244439e-01  -4.0967438e-01
   2.0750000e+00   3.6261225e-01   1.0317725e+00   3.4898188e-01  -7.8900252e-01  -4.8554001e-01  -9.4073377e-01
   2.0766667e+00   3.7171674e-01  -4.0512245e+00   2.7311626e-01   1.7145632e+00  -7.8900252e-01   1.9725063e-01
   2.0783333e+00   3.8094749e-01  -2.3821807e+00   5.0071314e-01  -1.0621188e-01  -5.6140564e-01   2.1697569e+00
   2.0800000e+00   3.9029112e-01  -3.0346251e-02   8.0417564e-01   7.2831002e-01   6.5244439e-01   1.9421600e+00
   2.0816667e+00   3.9973420e-01  -1.6993900e+00   1.3352350e+00   1.2593694e+00   1.6386975e+00   1.0317725e+00
   2.0833333e+00   4.0926304e-01  -1.7752557e+00  -2.7615088e+00  -1.8207750e-01   6.5244439e-01  -1.4717932e+00
   2.0850000e+00   4.1886400e-01  -1.3200619e+00  -4.0967438e-01  -1.8207750e-01  -1.0621188e-01  -4.0967438e-01
   2.0866667e+00   4.2852330e-01   2.3973538e+00  -1.8207750e-01  -1.0165994e+00  -4.0967438e-01  -8.6486815e-01
   2.0883333e+00   4.3822727e-01  -2.7615088e+00   2.7311626e-01  -3.3380876e-01  -7.1313689e-01   1.0317725e+00
   2.0900000e+00   4.4796220e-01  -2.0028525e+00  -4.0967438e-01  -1.2441963e+00  -1.8511213e+00  -1.4717932e+00
   2.0916667e+00   4.5771450e-01   2.7766819e+00   1.2138500e-01   4.2484751e-01  -1.5476588e+00   8.8004127e-01
   2.0933333e+00   4.6747078e-01   4.3698601e+00  -1.5476588e+00   1.2138500e-01  -2.5794313e-01   1.9725063e-01
   2.0950000e+00   4.7721775e-01   6.5244439e-01  -4.0967438e-01   8.8004127e-01  -3.0346251e-02  -8.6486815e-01
   2.0966667e+00   4.8694238e-01   1.3352350e+00   1.2593694e+00   7.2831002e-01   4.2484751e-01   8.0417564e-01
   2.0983333e+00   4.9663186e-01   1.0317725e+00   3.0042788e+00  -1.0924650e+00   8.0417564e-01   1.4869663e+00
   2.1000000e+00   5.0627368e-01   1.1835038e+00  -4.0967438e-01  -7.8900252e-01   3.4898188e-01   8.0417564e-01
   2.1016667e+00   5.1585573e-01  -4.8554001e-01  -1.1683307e+00   1.4869663e+00  -4.0967438e-01  -3.3380876e-01
   2.1033333e+00   5.2536609e-01  -9.4073377e-01   1.9725063e-01   4.2484751e-01  -1.4717932e+00  -2.1545838e+00
   2.1050000e+00   5.3479344e-01  -5.6140564e-01   1.2138500e-01  -7.8900252e-01  -4.8554001e-01  -1.0165994e+00
   2.1066667e+00   5.4412665e-01  -9.4073377e-01   1.7904288e+00  -1.0621188e-01   8.0417564e-01  -1.4717932e+00
   2.1083333e+00   5.5335522e-01  -1.9269869e+00  -3.0346251e-02  -1.8207750e-01   1.1076382e+00  -1.6235244e+00
   2.1100000e+00   5.6246903e-01   1.9421600e+00  -1.8511213e+00   1.2138500e-01   8.8004127e-01   3.4898188e-01
   2.1116667e+00   5.7140199e-01   8.8004127e-01   1.4869663e+00   7.2831002e-01  -4.8554001e-01   7.2831002e-01
   2.1133333e+00   5.8015635e-01   7.2831002e-01   2.7311626e-01   4.5519376e-02  -9.4073377e-01   1.2138500e-01
   2.1150000e+00   5.8876565e-01  -6.3727127e-01  -7.1313689e-01  -3.3380876e-01  -7.8900252e-01  -1.8207750e-01
   2.1166667e+00   5.9722229e-01  -4.0967438e-01  -1.0165994e+00  -2.5794313e-01   3.4898188e-01   1.4869663e+00
   2.1183333e+00   6.0551936e-01   2.0180257e+00  -2.5794313e-01   1.5628319e+00   4.2484751e-01   8.8004127e-01
   2.1200000e+00   6.1365046e-01  -2.2304494e+00  -6.3727127e-01  -1.8207750e-01   4.2484751e-01   2.9284132e+00
   2.1216667e+00   6.2939266e-01  -3.0649713e+00  -4.0967438e-01  -3.3380876e-01  -1.3200619e+00   1.2593694e+00
   2.1233333e+00   6.3699417e-01   2.2456226e+00   1.1076382e+00   5.7657876e-01  -7.8900252e-01  -2.4580463e+00
   2.1250000e+00   6.4441064e-01  -1.8207750e-01   1.2593694e+00  -1.3200619e+00  -1.0924650e+00  -2.1545838e+00
   2.1266667e+00   6.5163883e-01  -1.6993900e+00   1.2138500e-01  -2.0787182e+00  -3.3380876e-01  -7.8900252e-01
   2.1283333e+00   6.5867619e-01  -9.4073377e-01  -2.1545838e+00  -6.3727127e-01   2.3973538e+00   1.6386975e+00
   2.1300000e+00   6.6552068e-01  -1.7752557e+00  -3.0346251e-02   4.2484751e-01   1.9421600e+00   1.7904288e+00
   2.1316667e+00   6.7217095e-01  -2.0028525e+00  -1.0621188e-01   1.1835038e+00   4.2484751e-01   2.2456226e+00
   2.1333333e+00   6.7862617e-01   1.1076382e+00  -1.0621188e-01   1.0317725e+00  -1.0165994e+00  -1.0924650e+00
   2.1350000e+00   6.8488617e-01   2.7311626e-01   1.1835038e+00  -2.5794313e-01  -4.8554001e-01  -1.8511213e+00
   2.1366667e+00   6.9095119e-01   1.6386975e+00   2.1697569e+00  -5.6140564e-01   1.9725063e-01  -2.0787182e+00
   2.1383333e+00   6.9682221e-01   4.5519376e-02  -2.8373744e+00  -5.6140564e-01  -1.4717932e+00  -3.3684338e+00
   2.1400000e+00   7.0250051e-01   8.8004127e-01   9.5590690e-01   1.9725063e-01  -2.5794313e-01   3.9146663e+00
   2.1416667e+00   7.0798802e-01   1.8662944e+00   1.0317725e+00  -7.1313689e-01   1.2593694e+00   1.4869663e+00
   2.1433333e+00   7.1328710e-01   2.3214882e+00  -2.5794313e-01  -1.0621188e-01   1.4869663e+00  -6.3727127e-01
   2.1450000e+00   7.1840049e-01  -1.8207750e-01  -1.0924650e+00   1.0317725e+00  -2.5794313e-01  -1.1683307e+00
   2.1466667e+00   7.2333139e-01  -7.1313689e-01  -4.8554001e-01   1.2593694e+00  -1.0924650e+00  -1.8511213e+00
   2.1483333e+00   7.2808343e-01  -2.0787182e+00   8.0417564e-01  -4.8554001e-01  -2.5794313e-01   2.7311626e-01
   2.1500000e+00   7.3266049e-01  -1.8511213e+00   8.0417564e-01  -1.0621188e-01   1.4869663e+00   6.5244439e-01
   2.1516667e+00   7.3706686e-01   2.2456226e+00   1.6386975e+00  -3.0346251e-02   1.5628319e+00   1.0317725e+00
   2.1533333e+00   7.4130708e-01  -5.6140564e-01  -2.5794313e-01  -1.0924650e+00   1.2138500e-01  -3.0346251e-02
   2.1550000e+00   7.4538595e-01  -4.0967438e-01  -5.6140564e-01   3.4898188e-01  -1.3959275e+00   4.2484751e-01
   2.1566667e+00   7.4930857e-01   1.3352350e+00  -7.1313689e-01   5.0071314e-01   1.2138500e-01   1.0317725e+00
   2.1583333e+00   7.5308011e-01  -1.0621188e-01  -1.0924650e+00  -9.4073377e-01   8.8004127e-01   3.4898188e-01
   2.1600000e+00   7.5670601e-01   7.2831002e-01   1.1835038e+00  -5.6140564e-01  -6.3727127e-01  -9.4073377e-01
   2.1616667e+00   7.6019177e-01  -1.0621188e-01  -1.8207750e-01  -6.3727127e-01  -1.3200619e+00  -1.0621188e-01
   2.1633333e+00   7.6354301e-01  -7.8900252e-01  -8.6486815e-01  -7.8900252e-01  -1.0621188e-01  -2.5794313e-01
   2.1650000e+00   7.6676544e-01   1.0317725e+00  -4.8554001e-01   3.4898188e-01   1.1835038e+00  -2.5794313e-01
   2.1666667e+00   7.6986474e-01   2.7311626e-01   3.4898188e-01   7.2831002e-01   2.7311626e-01  -2.3821807e+00
   2.1683333e+00   7.7284669e-01   5.0071314e-01  -9.4073377e-01   3.4898188e-01  -4.8554001e-01   3.4898188e-01
   2.1700000e+00   7.7571691e-01  -2.1545838e+00  -1.1683307e+00  -9.4073377e-01  -1.5476588e+00  -1.3200619e+00
   2.1716667e+00   7.7848106e-01  -4.8098807e+00  -3.3380876e-01  -3.0346251e-02  -4.0967438e-01   7.2831002e-01
   2.1733333e+00   7.8114468e-01  -3.3380876e-01   1.2593694e+00   5.0071314e-01   5.7657876e-01  -3.0346251e-02
   2.1750000e+00   7.8371319e-01   2.8525476e+00  -1.3200619e+00  -3.0346251e-02   4.5519376e-02   1.9725063e-01
   2.1766667e+00   7.8619193e-01   3.6112038e+00   2.0180257e+00   1.9725063e-01  -1.8207750e-01   5.7657876e-01
   2.1783333e+00   7.8858602e-01   1.1835038e+00   1.2593694e+00   1.1076382e+00  -1.8207750e-01  -3.0346251e-02
   2.1800000e+00   7.9090037e-01  -1.4717932e+00  -4.8554001e-01  -4.8554001e-01  -1.3959275e+00  -3.3380876e-01
   2.1816667e+00   7.9307529e-01  -2.1545838e+00  -7.8900252e-01  -3.3380876e-01   4.2484751e-01   1.1835038e+00
   2.1833333e+00   7.9515060e-01  -2.3821807e+00   1.2138500e-01   1.1835038e+00   6.5244439e-01   5.7657876e-01
   2.1850000e+00   7.9715623e-01   1.4111007e+00   1.1076382e+00   1.2593694e+00   8.0417564e-01   1.8662944e+00
   2.1866667e+00   7.9909661e-01   1.7145632e+00  -3.0346251e-02   5.7657876e-01   4.2484751e-01   9.5590690e-01
   2.1883333e+00   8.0097603e-01  -1.6993900e+00  -8.6486815e-01  -1.0165994e+00   1.9725063e-01   1.2138500e-01
   2.1900000e+00   8.0279844e-01  -1.2441963e+00   1.1076382e+00  -2.5794313e-01   1.1076382e+00  -4.0967438e-01
   2.1916667e+00   8.0456764e-01   3.7629351e+00   9.5590690e-01  -4.8554001e-01  -4.8554001e-01  -3.2925682e+00
   2.1933333e+00   8.0628715e-01  -1.8207750e-01   4.2484751e-01   1.9725063e-01  -5.6140564e-01  -1.8511213e+00
   2.1950000e+00   8.0796018e-01   1.9725063e-01  -7.8900252e-01  -3.0346251e-02  -7.8900252e-01  -7.8900252e-01
   2.1966667e+00   8.0958973e-01   1.0317725e+00   4.2484751e-01  -1.8207750e-01  -1.0621188e-01  -6.3727127e-01
   2.1983333e+00   8.1117848e-01   9.5590690e-01  -1.8207750e-01   5.7657876e-01   3.4898188e-01   4.2484751e-01
   2.2000000e+00   8.1272893e-01   1.6386975e+00   8.0417564e-01   1.9725063e-01   8.8004127e-01  -3.0346251e-02
   2.2016667e+00   8.1424316e-01   2.7311626e-01   2.0180257e+00   5.7657876e-01   4.5519376e-02   6.5244439e-01
   2.2033333e+00   8.1572307e-01  -7.8900252e-01  -2.0787182e+00  -7.1313689e-01  -4.8554001e-01  -1.0924650e+00
   2.2050000e+00   8.1717032e-01  -1.5476588e+00  -2.0028525e+00  -2.5794313e-01  -1.2441963e+00  -1.8207750e-01
   2.2066667e+00   8.1858627e-01  -7.8900252e-01  -1.6235244e+00   3.4898188e-01  -1.0165994e+00   1.9725063e-01
   2.2083333e+00   8.1997197e-01  -2.6097776e+00  -2.5794313e-01  -1.0621188e-01   1.2138500e-01   2.7311626e-01
   2.2100000e+00   8.2132829e-01  -3.3380876e-01  -3.0346251e-02  -6.3727127e-01   4.2484751e-01   1.0317725e+00
   2.2116667e+00   8.2265583e-01  -1.8207750e-01   2.7311626e-01   9.5590690e-01   6.5244439e-01   1.7904288e+00
   2.2133333e+00   8.2395496e-01   4.5519376e-02  -3.0346251e-02  -2.5794313e-01   4.5519376e-02   4.2484751e-01
   2.2150000e+00   8.2522582e-01   1.2593694e+00   5.7657876e-01   3.4898188e-01  -4.8554001e-01   3.4898188e-01
   2.2166667e+00   8.2646835e-01   2.8525476e+00   1.1835038e+00   5.0071314e-01  -5.6140564e-01  -3.3380876e-01
   2.2183333e+00   8.2768228e-01   1.2138500e-01  -3.1408369e+00   4.5519376e-02  -4.8554001e-01  -8.6486815e-01
   2.2200000e+00   8.2886720e-01  -1.1683307e+00  -8.6486815e-01   2.7311626e-01   2.7311626e-01   1.1835038e+00
   2.2216667e+00   8.3002250e-01  -2.6097776e+00   1.7145632e+00  -8.6486815e-01   1.1835038e+00   8.8004127e-01
   2.2233333e+00   8.3114739e-01  -7.8900252e-01   7.2831002e-01  -2.5794313e-01   1.1835038e+00  -1.0621188e-01
   2.2250000e+00   8.3224094e-01   2.4732194e+00  -7.8900252e-01   4.2484751e-01   4.2484751e-01  -1.8207750e-01
   2.2266667e+00   8.3330221e-01   2.1697569e+00  -2.5794313e-01   8.0417564e-01   5.0071314e-01   4.5519376e-02
   2.2283333e+00   8.3433000e-01   2.3973538e+00  -2.5794313e-01   1.2138500e-01   4.2484751e-01  -3.0346251e-02
   2.2300000e+00   8.3532317e-01   8.0417564e-01  -4.0967438e-01  -2.5794313e-01  -4.0967438e-01  -4.8554001e-01
   2.2316667e+00   8.3628039e-01  -1.3200619e+00  -7.1313689e-01   2.7311626e-01  -7.8900252e-01  -9.4073377e-01
   2.2333333e+00   8.3720033e-01  -3.5201651e+00  -1.8207750e-01   4.5519376e-02  -2.5794313e-01  -4.8554001e-01
   2.2350000e+00   8.3808166e-01  -1.4717932e+00  -1.4717932e+00  -4.8554001e-01   1.2138500e-01   7.2831002e-01
   2.2366667e+00   8.3892302e-01   1.4111007e+00   1.6386975e+00  -3.0346251e-02   2.7311626e-01   8.0417564e-01
   2.2383333e+00   8.3972296e-01  -1.0621188e-01   2.2456226e+00  -3.3380876e-01  -5.6140564e-01  -1.3200619e+00
   2.2400000e+00   8.4048018e-01   1.1835038e+00   9.5590690e-01   1.4869663e+00  -1.3200619e+00   1.2138500e-01
   2.2416667e+00   8.4119337e-01  -4.8554001e-01   3.4898188e-01   1.2138500e-01  -7.1313689e-01  -3.3380876e-01
   2.2433333e+00   8.4186122e-01  -4.0967438e-01   5.0071314e-01  -3.0346251e-02   8.8004127e-01   1.3352350e+00
   2.2450000e+00   8.4248256e-01   8.8004127e-01   1.9421600e+00  -1.0621188e-01   1.1076382e+00   5.7657876e-01
   2.2466667e+00   8.4305624e-01  -9.4073377e-01  -2.8373744e+00  -7.1313689e-01   5.0071314e-01   4.5519376e-02
   2.2483333e+00   8.4358125e-01  -2.0028525e+00  -1.5476588e+00  -4.8554001e-01   6.5244439e-01   1.9725063e-01
   2.2500000e+00   8.4405665e-01   6.5244439e-01   1.7145632e+00   6.5244439e-01   1.2138500e-01  -6.3727127e-01
   2.2516667e+00   8.4448172e-01   3.7629351e+00   9.5590690e-01  -7.1313689e-01  -4.8554001e-01  -9.4073377e-01
   2.2533333e+00   8.4477833e-01  -4.0967438e-01  -4.8554001e-01   3.4898188e-01   4.5519376e-02  -9.4073377e-01
   2.2550000e+00   8.4500681e-01  -1.6993900e+00   4.5519376e-02   6.5244439e-01   9.5590690e-01   7.2831002e-01
   2.2566667e+00   8.4517984e-01   8.0417564e-01  -4.8554001e-01  -3.0346251e-02  -3.3380876e-01  -3.0346251e-02
   2.2583333e+00   8.4529766e-01   3.7629351e+00  -4.0967438e-01   3.4898188e-01  -6.3727127e-01  -3.0346251e-02
   2.2600000e+00   8.4536073e-01   1.1835038e+00   1.9725063e-01   1.2138500e-01  -4.0967438e-01  -7.8900252e-01
   2.2616667e+00   8.4536978e-01  -1.3200619e+00  -2.5794313e-01   1.9725063e-01  -1.0165994e+00  -7.8900252e-01
   2.2633333e+00   8.4532570e-01   4.5519376e-02   1.2138500e-01  -8.6486815e-01  -3.0346251e-02   1.2138500e-01
   2.2650000e+00   8.4522964e-01  -1.0165994e+00   7.2831002e-01   7.2831002e-01   3.4898188e-01   8.0417564e-01
   2.2666667e+00   8.4508304e-01  -2.4580463e+00   8.8004127e-01   2.7311626e-01  -3.0346251e-02   4.5519376e-02
   2.2683333e+00   8.4488744e-01  -3.3380876e-01  -1.8207750e-01   4.5519376e-02   3.4898188e-01  -1.8207750e-01
   2.2700000e+00   8.4464470e-01   8.0417564e-01  -7.8900252e-01   3.4898188e-01   4.2484751e-01   5.7657876e-01
   2.2716667e+00   8.4435692e-01   1.9725063e-01   3.4898188e-01  -1.0621188e-01  -4.0967438e-01  -6.3727127e-01
   2.2733333e+00   8.4402632e-01  -1.0621188e-01   4.2484751e-01  -1.0621188e-01  -3.3380876e-01   4.2484751e-01
   2.2750000e+00   8.4365544e-01   4.2484751e-01   9.5590690e-01  -1.0621188e-01   4.2484751e-01   5.7657876e-01
   2.2766667e+00   8.4324696e-01   6.5244439e-01   3.4898188e-01   1.9725063e-01   5.7657876e-01   8.0417564e-01
   2.2783333e+00   8.4280378e-01  -2.5339119e+00   8.8004127e-01   4.2484751e-01   6.5244439e-01   1.9725063e-01
   2.2800000e+00   8.4232901e-01   5.0071314e-01  -1.3959275e+00   5.0071314e-01   1.9725063e-01  -3.3380876e-01
   2.2816667e+00   8.4182587e-01  -6.3727127e-01  -1.5476588e+00  -8.6486815e-01  -8.6486815e-01  -9.4073377e-01
   2.2833333e+00   8.4129782e-01  -1.8207750e-01  -1.8207750e-01  -1.8207750e-01  -7.8900252e-01   3.4898188e-01
   2.2850000e+00   8.4074838e-01   1.4869663e+00   1.3352350e+00  -3.3380876e-01  -4.0967438e-01   2.7311626e-01
   2.2866667e+00   8.4018132e-01   8.8004127e-01   3.4898188e-01  -3.0346251e-02  -5.6140564e-01  -5.6140564e-01
   2.2883333e+00   8.3960044e-01  -1.3200619e+00  -7.8900252e-01  -1.0621188e-01  -7.1313689e-01  -6.3727127e-01
   2.2900000e+00   8.3900966e-01  -2.4580463e+00  -5.6140564e-01  -5.6140564e-01   1.2138500e-01  -7.8900252e-01
   2.2916667e+00   8.3841297e-01  -1.0621188e-01   5.0071314e-01   3.4898188e-01   8.8004127e-01   1.9725063e-01
   2.2933333e+00   8.3781450e-01   1.4869663e+00   4.2484751e-01   1.9725063e-01   8.0417564e-01   5.7657876e-01
   2.2950000e+00   8.3721832e-01   2.3214882e+00   2.7311626e-01   4.5519376e-02   6.5244439e-01   1.9725063e-01
   2.2966667e+00   8.3662865e-01   2.0938913e+00   4.2484751e-01   2.7311626e-01   2.7311626e-01   4.5519376e-02
   2.2983333e+00   8.3604962e-01   1.9725063e-01   7.2831002e-01  -3.3380876e-01   1.2138500e-01  -1.8207750e-01
   2.3000000e+00   8.3548540e-01  -1.6993900e+00   9.5590690e-01  -1.8207750e-01  -3.0346251e-02  -1.8207750e-01
   2.3016667e+00   8.3494014e-01  -1.8207750e-01   2.0938913e+00   1.9725063e-01  -1.0621188e-01  -1.8207750e-01
   2.3033333e+00   8.3441789e-01  -2.1545838e+00  -1.1683307e+00   5.7657876e-01  -1.2441963e+00  -6.3727127e-01
   2.3050000e+00   8.3392273e-01  -8.6486815e-01  -1.6993900e+00  -2.5794313e-01  -1.8207750e-01   4.2484751e-01
   2.3066667e+00   8.3345853e-01   7.2831002e-01   1.2138500e-01  -1.0924650e+00   4.5519376e-02   7.2831002e-01
   2.3083333e+00   8.3302913e-01  -7.8900252e-01  -1.4717932e+00   3.4898188e-01   3.4898188e-01   8.0417564e-01
   2.3100000e+00   8.3263831e-01   1.4111007e+00   1.0317725e+00  -3.0346251e-02   2.7311626e-01  -4.0967438e-01
   2.3116667e+00   8.3228956e-01   5.7657876e-01  -4.0967438e-01  -4.8554001e-01  -1.0621188e-01  -3.3380876e-01
   2.3133333e+00   8.3198638e-01   1.6386975e+00   7.2831002e-01  -3.0346251e-02  -4.0967438e-01  -7.8900252e-01
   2.3150000e+00   8.3173192e-01   1.7145632e+00   1.4869663e+00   6.5244439e-01  -1.8207750e-01  -6.3727127e-01
   2.3166667e+00   8.3152927e-01  -7.8900252e-01  -1.8207750e-01   4.2484751e-01  -2.5794313e-01  -4.0967438e-01
   2.3183333e+00   8.3138130e-01  -9.4073377e-01  -4.8554001e-01   1.2138500e-01   4.2484751e-01   3.4898188e-01
   2.3200000e+00   8.3129063e-01   1.0317725e+00   3.4898188e-01   1.2138500e-01  -1.8207750e-01   4.2484751e-01
   2.3216667e+00   8.3125967e-01   8.8004127e-01  -8.6486815e-01  -1.0621188e-01   1.2138500e-01   3.4898188e-01
   2.3233333e+00   8.3129059e-01  -1.8207750e-01  -1.3959275e+00  -1.8207750e-01  -1.8207750e-01   1.9725063e-01
   2.3250000e+00   8.3129469e-01  -3.3684338e+00  -1.0924650e+00   4.5519376e-02   1.9725063e-01   1.2138500e-01
   2.3266667e+00   8.3136042e-01  -1.6993900e+00   9.5590690e-01  -2.5794313e-01   7.2831002e-01   2.7311626e-01
   2.3283333e+00   8.3148951e-01   6.5244439e-01   1.9421600e+00  -3.0346251e-02  -2.5794313e-01  -1.8207750e-01
   2.3300000e+00   8.3168352e-01  -3.3380876e-01  -1.6993900e+00   4.5519376e-02  -7.1313689e-01  -7.1313689e-01
   2.3316667e+00   8.3194385e-01  -4.1270901e+00  -1.8207750e-01  -3.0346251e-02  -4.8554001e-01  -8.6486815e-01
   2.3333333e+00   8.3227153e-01  -1.8207750e-01   4.5519376e-02   4.5519376e-02   4.5519376e-02   2.7311626e-01
   2.3350000e+00   8.3266738e-01   2.1697569e+00   1.9725063e-01   1.9725063e-01   4.2484751e-01   4.2484751e-01
   2.3366667e+00   8.3313206e-01   2.5490851e+00  -1.3200619e+00  -1.0621188e-01  -3.0346251e-02   2.7311626e-01
   2.3383333e+00   8.3313206e-01   1.9725063e-01  -1.8207750e-01   4.5519376e-02   3.4898188e-01  -3.3380876e-01
   2.3400000e+00   8.3313206e-01   1.0317725e+00   7.2831002e-01  -1.0621188e-01   4.5519376e-02   1.2138500e-01
   2.3416667e+00   8.3313206e-01   6.5244439e-01   7.2831002e-01   3.4898188e-01   5.7657876e-01   6.5244439e-01
   2.3433333e+00   8.3313206e-01  -1.4717932e+00   1.1835038e+00  -6.3727127e-01  -1.8207750e-01  -1.8207750e-01
   2.3450000e+00   8.3313206e-01   1.9725063e-01  -3.6718963e+00  -6.3727127e-01   4.2484751e-01   1.2138500e-01
   2.3466667e+00   8.3313206e-01  -3.3380876e-01   1.1835038e+00  -7.8900252e-01   1.9725063e-01  -5.6140564e-01
   2.3483333e+00   8.3313206e-01  -1.3200619e+00   9.5590690e-01   4.5519376e-02   3.4898188e-01   1.9725063e-01
   2.3500000e+00   8.3313206e-01   2.7311626e-01   8.0417564e-01   6.5244439e-01   3.4898188e-01   4.2484751e-01
   2.3516667e+00   8.3313206e-01   1.2138500e-01  -3.3380876e-01   1.9725063e-01  -8.6486815e-01   1.2138500e-01
   2.3533333e+00   8.3313206e-01  -1.0924650e+00   3.4898188e-01   5.0071314e-01  -1.0165994e+00  -1.0621188e-01
   2.3550000e+00   8.3313206e-01  -2.5339119e+00  -8.6486815e-01  -1.0621188e-01  -9.4073377e-01  -3.3380876e-01
   2.3566667e+00   8.3313206e-01   1.2138500e-01   3.4898188e-01   1.9725063e-01  -2.5794313e-01   4.5519376e-02
   2.3583333e+00   8.3313206e-01   3.3077413e+00   3.4898188e-01  -1.8207750e-01   4.2484751e-01  -3.0346251e-02
   2.3600000e+00   8.3313206e-01   1.0317725e+00   4.5519376e-02  -1.8207750e-01   1.9725063e-01   1.2138500e-01
   2.3616667e+00   8.3313206e-01   5.7657876e-01   1.7145632e+00   6.5244439e-01   7.2831002e-01   3.4898188e-01
   2.3633333e+00   8.3313206e-01  -4.0967438e-01  -6.3727127e-01   3.4898188e-01   4.2484751e-01   7.2831002e-01
   2.3650000e+00   8.3313206e-01   1.7904288e+00  -3.0346251e-02   1.9725063e-01  -4.0967438e-01  -3.0346251e-02
   2.3666667e+00   8.3313206e-01   1.2138500e-01  -7.8900252e-01  -9.4073377e-01  -3.0346251e-02   2.7311626e-01
   2.3683333e+00   8.3313206e-01  -1.6235244e+00  -2.5794313e-01  -6.3727127e-01   3.4898188e-01  -4.8554001e-01
   2.3700000e+00   8.3313206e-01  -1.5476588e+00   4.5519376e-02  -2.5794313e-01   4.2484751e-01  -7.1313689e-01
   2.3716667e+00   8.3313206e-01  -8.6486815e-01   3.4898188e-01   4.5519376e-02   5.7657876e-01  -8.6486815e-01
   2.3733333e+00   8.3313206e-01   1.9725063e-01   5.7657876e-01   1.2138500e-01   1.2138500e-01   1.2138500e-01
   2.3750000e+00   8.3313206e-01  -1.3200619e+00   3.4898188e-01   3.4898188e-01   4.5519376e-02   1.9725063e-01
   2.3766667e+00   8.3313206e-01   8.8004127e-01  -1.8207750e-01  -3.3380876e-01  -3.3380876e-01  -1.0621188e-01
   2.3783333e+00   8.3313206e-01   1.4111007e+00   4.2484751e-01   1.2138500e-01  -1.0621188e-01   4.5519376e-02
   2.3800000e+00   8.3313206e-01  -1.0621188e-01   5.0071314e-01   8.0417564e-01   1.2138500e-01  -3.3380876e-01
   2.3816667e+00   8.3313206e-01  -5.6140564e-01   8.0417564e-01   5.7657876e-01   4.5519376e-02   8.8004127e-01
   2.3833333e+00   8.3313206e-01  -1.8207750e-01   4.2484751e-01   1.9725063e-01   3.4898188e-01   6.5244439e-01
   2.3850000e+00   8.3313206e-01   2.0180257e+00   5.0071314e-01   6.5244439e-01  -3.0346251e-02   1.2138500e-01
   2.3866667e+00   8.3313206e-01   1.8662944e+00  -7.1313689e-01   1.2138500e-01   2.7311626e-01   2.7311626e-01
   2.3883333e+00   8.3313206e-01  -2.3821807e+00  -1.6235244e+00  -1.0165994e+00   4.2484751e-01  -9.4073377e-01
   2.3900000e+00   8.3313206e-01  -3.5201651e+00  -3.0346251e-02  -9.4073377e-01   5.7657876e-01  -3.3380876e-01
   2.3916667e+00   8.3313206e-01  -1.2441963e+00   8.8004127e-01   4.2484751e-01   4.2484751e-01   2.7311626e-01
   2.3933333e+00   8.3313206e-01   9.5590690e-01   8.0417564e-01   6.5244439e-01  -1.0621188e-01   4.2484751e-01
   2.3950000e+00   8.3313206e-01  -2.5794313e-01  -4.8857464e+00   8.0417564e-01  -3.0346251e-02   3.4898188e-01
   2.3966667e+00   8.3313206e-01   1.0317725e+00   1.5628319e+00   2.7311626e-01  -1.0621188e-01   1.2138500e-01
   2.3983333e+00   8.3313206e-01   1.4111007e+00   8.8004127e-01  -1.0621188e-01  -4.0967438e-01  -1.8207750e-01
   2.4000000e+00   8.3313206e-01   1.4869663e+00   1.1076382e+00  -3.3380876e-01   5.0071314e-01   1.2138500e-01
   2.4016667e+00   8.3313206e-01   9.5590690e-01  -2.5794313e-01  -2.5794313e-01   4.5519376e-02  -4.8554001e-01
   2.4033333e+00   8.3313206e-01   5.7657876e-01   1.1076382e+00  -1.0621188e-01   2.7311626e-01   4.2484751e-01
   2.4050000e+00   8.3313206e-01   1.9725063e-01  -5.6140564e-01  -1.8207750e-01  -4.8554001e-01  -1.8207750e-01
   2.4066667e+00   8.3313206e-01  -2.9891057e+00   4.5519376e-02   1.2138500e-01   4.5519376e-02   1.9725063e-01
   2.4083333e+00   8.3366591e-01  -2.5794313e-01   5.0071314e-01   2.7311626e-01   2.7311626e-01   8.8004127e-01
   2.4100000e+00   8.3366591e-01   1.2138500e-01  -1.0621188e-01  -6.3727127e-01   2.7311626e-01  -3.3380876e-01
   2.4116667e+00   8.3366591e-01   9.5590690e-01  -7.1313689e-01  -6.3727127e-01   3.4898188e-01  -1.1683307e+00
   2.4133333e+00   8.3366591e-01  -1.3200619e+00   6.5244439e-01   2.7311626e-01  -5.6140564e-01  -1.4717932e+00
   2.4150000e+00   8.3366591e-01   1.6386975e+00  -1.8207750e-01   4.2484751e-01  -1.8207750e-01   1.9725063e-01
   2.4166667e+00   8.3366591e-01   2.8525476e+00   5.0071314e-01   3.4898188e-01   3.4898188e-01   1.2593694e+00
   2.4183333e+00   8.3366591e-01   8.0417564e-01  -1.8207750e-01   4.2484751e-01   4.5519376e-02   8.0417564e-01
   2.4200000e+00   8.3366591e-01  -1.1683307e+00   9.5590690e-01   1.2138500e-01  -1.0621188e-01  -1.0165994e+00
   2.4216667e+00   8.3366591e-01   1.4869663e+00   4.5519376e-02  -6.3727127e-01   4.5519376e-02  -4.8554001e-01
   2.4233333e+00   8.3366591e-01   5.7657876e-01  -9.4073377e-01  -1.0165994e+00  -4.8554001e-01  -5.6140564e-01
   2.4250000e+00   8.3366591e-01  -4.8554001e-01  -1.6993900e+00  -3.3380876e-01  -6.3727127e-01   1.9725063e-01
   2.4266667e+00   8.3366591e-01  -3.3380876e-01  -7.1313689e-01   1.2138500e-01   4.5519376e-02   8.0417564e-01
   2.4283333e+00   8.3366591e-01  -2.0787182e+00  -5.6140564e-01   3.4898188e-01  -4.0967438e-01   1.9725063e-01
   2.4300000e+00   8.3426900e-01  -2.1545838e+00   5.0071314e-01   2.7311626e-01  -1.0621188e-01  -3.0346251e-02
   2.4316667e+00   8.3494114e-01  -1.7752557e+00  -1.0621188e-01   1.9725063e-01   4.2484751e-01  -1.0621188e-01
   2.4333333e+00   8.3568200e-01  -1.8207750e-01   1.2593694e+00  -1.0621188e-01   1.9725063e-01  -4.0967438e-01
   2.4350000e+00   8.3649091e-01  -2.5339119e+00   8.0417564e-01   4.2484751e-01  -1.8207750e-01  -6.3727127e-01
   2.4366667e+00   8.3736696e-01  -7.8900252e-01   9.5590690e-01  -3.0346251e-02   5.7657876e-01   5.7657876e-01
   2.4383333e+00   8.3830903e-01   2.3973538e+00  -7.8900252e-01   1.9725063e-01   4.2484751e-01   7.2831002e-01
   2.4400000e+00   8.3931580e-01   2.8525476e+00  -1.4717932e+00   8.0417564e-01   3.4898188e-01   1.2593694e+00
   2.4416667e+00   8.4038564e-01   1.7904288e+00   6.5244439e-01  -4.8554001e-01  -3.0346251e-02   4.5519376e-02
   2.4433333e+00   8.4151677e-01  -1.8207750e-01   1.1076382e+00  -2.5794313e-01   3.4898188e-01  -1.1683307e+00
