# Supplementary material for: Detecting Nasal Vowels in Speech Interfaces Based on Surface Electromyography
Source: PLoS One. 2015 Jun 12;10(6):e0127040. doi: 10.1371/journal.pone.0127040 (PMC4466523; doi:10.1371/journal.pone.0127040)
Supplement: S1 Data — (ZIP) [file pone.0127040.s001.zip › PLosOneData/aligned/CO/CO-vnp-un-r1-ALIGNED.txt]

   0.0000000e+00   1.1569521e-01   1.1835038e+00   1.9421600e+00   7.2831002e-01  -4.0967438e-01   5.7657876e-01
   1.6666667e-03   1.1292415e-01  -2.2304494e+00   1.2138500e-01   9.5590690e-01  -3.0346251e-02   5.0071314e-01
   3.3333333e-03   1.1020494e-01   8.8004127e-01  -1.3200619e+00  -1.2441963e+00  -7.1313689e-01  -1.3200619e+00
   5.0000000e-03   1.0753888e-01   1.7904288e+00   5.0071314e-01  -4.0967438e-01   4.5519376e-02  -3.0346251e-02
   6.6666667e-03   1.0492724e-01   2.7311626e-01  -2.3063151e+00  -8.6486815e-01  -1.1683307e+00  -8.6486815e-01
   8.3333333e-03   1.0237131e-01  -7.1313689e-01  -8.6486815e-01  -3.0346251e-02   4.2484751e-01  -6.3727127e-01
   1.0000000e-02   9.9872327e-02   5.7657876e-01   1.4111007e+00   7.2831002e-01   1.4869663e+00   1.6386975e+00
   1.1666667e-02   9.7431524e-02   1.9725063e-01   1.9725063e-01   4.2484751e-01   5.7657876e-01   1.1076382e+00
   1.3333333e-02   9.5050100e-02  -3.2167026e+00   3.4898188e-01   2.7008163e+00  -1.0924650e+00  -7.1313689e-01
   1.5000000e-02   9.2729218e-02  -1.9269869e+00  -1.2441963e+00   8.8004127e-01  -1.8511213e+00  -1.7752557e+00
   1.6666667e-02   9.0470009e-02   1.7145632e+00   4.2484751e-01  -2.0787182e+00   6.5244439e-01   5.0071314e-01
   1.8333333e-02   8.8273561e-02  -3.3380876e-01   1.2138500e-01  -1.4717932e+00  -5.6140564e-01   5.7657876e-01
   2.0000000e-02   8.6117093e-02   8.0417564e-01   9.5590690e-01  -4.0967438e-01  -4.0967438e-01  -1.0165994e+00
   2.1666667e-02   8.3967903e-02  -1.8207750e-01  -3.0346251e-02  -1.0621188e-01  -3.0346251e-02  -9.4073377e-01
   2.3333333e-02   8.1887857e-02  -1.8207750e-01   3.4898188e-01   5.0071314e-01   1.0317725e+00   1.2138500e-01
   2.5000000e-02   7.9878127e-02  -2.5794313e-01   1.2138500e-01   1.0317725e+00  -2.5794313e-01   7.2831002e-01
   2.6666667e-02   7.7939793e-02  -4.0967438e-01  -1.0165994e+00  -1.8207750e-01  -1.0621188e-01  -4.8554001e-01
   2.8333333e-02   7.6073873e-02   3.8388007e+00  -1.8207750e-01  -1.8207750e-01   5.0071314e-01   1.9725063e-01
   3.0000000e-02   7.4281281e-02  -1.9269869e+00   4.5519376e-02  -1.0621188e-01  -5.6140564e-01   1.2138500e-01
   3.1666667e-02   7.2562861e-02  -7.1313689e-01   1.2593694e+00   8.0417564e-01   9.5590690e-01  -3.0346251e-02
   3.3333333e-02   7.0919383e-02   4.5519376e-02   5.7657876e-01   3.0042788e+00   6.5244439e-01   1.2138500e-01
   3.5000000e-02   6.9351529e-02   1.1835038e+00   7.2831002e-01  -1.0165994e+00   4.2484751e-01  -6.3727127e-01
   3.6666667e-02   6.7859901e-02  -5.6140564e-01  -9.4073377e-01  -1.6993900e+00  -4.8554001e-01   4.2484751e-01
   3.8333333e-02   6.6445042e-02   3.4898188e-01  -1.0924650e+00  -1.2441963e+00  -4.8554001e-01   5.7657876e-01
   4.0000000e-02   6.5107417e-02  -8.6486815e-01   4.2484751e-01   1.0317725e+00   6.5244439e-01  -1.0621188e-01
   4.1666667e-02   6.3847431e-02   8.8004127e-01  -7.1313689e-01   4.5519376e-02   5.0071314e-01   1.2138500e-01
   4.3333333e-02   6.2665426e-02   8.8004127e-01   1.5628319e+00  -3.0346251e-02  -1.0621188e-01   5.7657876e-01
   4.5000000e-02   6.1561684e-02   1.6386975e+00   2.0180257e+00   5.0071314e-01  -4.0967438e-01   4.2484751e-01
   4.6666667e-02   6.0536441e-02  -2.1545838e+00   1.9725063e-01  -1.8207750e-01  -3.0346251e-02   8.0417564e-01
   4.8333333e-02   5.9589887e-02  -6.3727127e-01   4.5519376e-02   1.1835038e+00  -3.3380876e-01   1.9725063e-01
   5.0000000e-02   5.8722177e-02  -1.8511213e+00  -1.8207750e-01   1.2138500e-01   5.0071314e-01   1.9725063e-01
   5.1666667e-02   5.7933419e-02   2.7311626e-01   6.5244439e-01   5.0071314e-01  -7.8900252e-01  -1.2441963e+00
   5.3333333e-02   5.7223702e-02   1.2138500e-01  -1.8207750e-01  -2.5794313e-01  -7.8900252e-01  -2.8373744e+00
   5.5000000e-02   5.6593096e-02   1.3352350e+00  -7.8900252e-01   1.9725063e-01   1.2138500e-01  -1.9269869e+00
   5.6666667e-02   5.6041643e-02  -4.0512245e+00  -2.3821807e+00  -1.1683307e+00  -3.0346251e-02   5.7657876e-01
   5.8333333e-02   5.5569390e-02  -1.8207750e-01   8.0417564e-01  -5.6140564e-01  -2.5794313e-01   1.7904288e+00
   6.0000000e-02   5.5176367e-02   1.7145632e+00  -5.6140564e-01  -1.0621188e-01   4.5519376e-02   1.9421600e+00
   6.1666667e-02   5.4862618e-02   2.5490851e+00  -1.3200619e+00   4.2484751e-01   1.2138500e-01   1.4111007e+00
   6.3333333e-02   5.4628185e-02   1.4869663e+00   1.9725063e-01   2.7311626e-01  -1.0621188e-01   8.8004127e-01
   6.5000000e-02   5.4473126e-02   1.4869663e+00   2.7008163e+00   5.0071314e-01   1.2593694e+00   8.8004127e-01
   6.6666667e-02   5.4397518e-02  -1.0621188e-01   2.7311626e-01   5.0071314e-01   6.5244439e-01   3.4898188e-01
   6.8333333e-02   5.4401474e-02   5.7657876e-01   1.7904288e+00   1.7904288e+00   8.8004127e-01  -4.8554001e-01
   7.0000000e-02   5.4485114e-02  -1.0165994e+00  -2.5794313e-01  -1.0924650e+00  -1.0621188e-01  -1.3200619e+00
   7.1666667e-02   5.4648607e-02  -1.2441963e+00  -2.8373744e+00  -2.1545838e+00  -1.5476588e+00  -2.0787182e+00
   7.3333333e-02   5.4892160e-02  -1.4717932e+00  -1.3200619e+00  -2.5794313e-01  -1.8207750e-01  -1.1683307e+00
   7.5000000e-02   5.5216012e-02  -6.3727127e-01  -2.5794313e-01   5.7657876e-01   1.2138500e-01   5.0071314e-01
   7.6666667e-02   5.5620453e-02   5.7657876e-01  -7.1313689e-01   5.7657876e-01   4.2484751e-01   7.2831002e-01
   7.8333333e-02   5.6105820e-02   5.0071314e-01   7.2831002e-01   4.5519376e-02   3.4898188e-01  -1.8207750e-01
   8.0000000e-02   5.6672497e-02  -4.0967438e-01   5.7657876e-01   5.0071314e-01  -1.4717932e+00  -4.0967438e-01
   8.1666667e-02   5.7320920e-02   2.4732194e+00   1.5628319e+00   8.8004127e-01   5.0071314e-01   1.1076382e+00
   8.3333333e-02   5.8051582e-02  -1.6235244e+00  -2.3063151e+00   2.7311626e-01   6.5244439e-01  -1.0621188e-01
   8.5000000e-02   5.8865020e-02  -2.4580463e+00  -7.8900252e-01  -4.0967438e-01   1.2593694e+00  -3.0346251e-02
   8.6666667e-02   5.9761831e-02  -2.5794313e-01   5.7657876e-01  -1.3200619e+00   4.2484751e-01   2.7311626e-01
   8.8333333e-02   6.0742668e-02   2.0180257e+00   2.3973538e+00  -7.1313689e-01   2.7311626e-01  -4.8554001e-01
   9.0000000e-02   6.1808225e-02  -8.6486815e-01   1.7904288e+00  -6.3727127e-01  -5.6140564e-01   1.9725063e-01
   9.1666667e-02   6.2922201e-02   1.7145632e+00   8.0417564e-01  -3.0346251e-02  -2.5794313e-01  -1.8207750e-01
   9.3333333e-02   6.4075168e-02   1.1076382e+00  -1.0924650e+00  -3.3380876e-01  -5.6140564e-01  -1.6235244e+00
   9.5000000e-02   6.5318490e-02  -1.8511213e+00  -7.1313689e-01   1.0317725e+00   1.9725063e-01   7.2831002e-01
   9.6666667e-02   6.6653336e-02  -4.8554001e-01  -4.0967438e-01  -3.0346251e-02  -3.0346251e-02  -7.1313689e-01
   9.8333333e-02   6.8080875e-02  -6.3727127e-01   3.4898188e-01  -4.0967438e-01  -2.5794313e-01  -1.3959275e+00
   1.0000000e-01   6.9602296e-02  -1.8511213e+00  -4.8554001e-01   1.9725063e-01  -1.3200619e+00  -1.0165994e+00
   1.0166667e-01   7.1218776e-02  -3.2925682e+00  -2.3063151e+00   2.7311626e-01  -5.6140564e-01  -4.0967438e-01
   1.0333333e-01   7.2931498e-02   2.3973538e+00   5.7657876e-01   5.0071314e-01   1.0317725e+00   7.2831002e-01
   1.0500000e-01   7.4741628e-02   3.3836070e+00   9.5590690e-01   8.0417564e-01   1.0317725e+00   9.5590690e-01
   1.0666667e-01   7.6650327e-02  -1.6993900e+00  -1.4717932e+00   2.7311626e-01   4.5519376e-02   1.3352350e+00
   1.0833333e-01   7.8658734e-02   1.7904288e+00   4.2484751e-01  -7.8900252e-01   7.2831002e-01   3.4898188e-01
   1.1000000e-01   8.0767958e-02   2.5490851e+00   3.4594726e+00   1.1835038e+00   9.5590690e-01   5.0071314e-01
   1.1166667e-01   8.2979088e-02  -4.0967438e-01   9.5590690e-01   2.2456226e+00   7.2831002e-01   1.9725063e-01
   1.1333333e-01   8.5293169e-02  -2.5339119e+00  -7.8900252e-01  -2.4580463e+00  -5.6140564e-01  -1.1683307e+00
   1.1500000e-01   8.7711204e-02  -2.0787182e+00   2.7311626e-01  -1.9269869e+00   1.9725063e-01   1.2138500e-01
   1.1666667e-01   9.0234144e-02   3.4898188e-01   4.2484751e-01  -2.5794313e-01   6.5244439e-01   1.4111007e+00
   1.1833333e-01   9.2862883e-02   1.9725063e-01   4.2484751e-01  -2.5794313e-01   1.2138500e-01   2.7311626e-01
   1.2000000e-01   9.5598259e-02  -3.3380876e-01   6.5244439e-01  -3.3380876e-01  -7.1313689e-01  -3.3380876e-01
   1.2166667e-01   9.5598259e-02   6.5244439e-01  -1.8207750e-01   2.7311626e-01  -1.8207750e-01   5.0071314e-01
   1.2333333e-01   9.8441025e-02   8.0417564e-01   4.5519376e-02   1.8662944e+00  -3.3380876e-01   2.7311626e-01
   1.2500000e-01   9.8441025e-02   5.7657876e-01  -2.0028525e+00   1.4869663e+00  -4.8554001e-01   1.2138500e-01
   1.2666667e-01   9.8441025e-02   5.0071314e-01  -1.8207750e-01  -9.4073377e-01  -2.5794313e-01  -2.5794313e-01
   1.2833333e-01   9.8441025e-02  -1.2441963e+00   1.4869663e+00  -4.0967438e-01  -1.0621188e-01  -4.0967438e-01
   1.3000000e-01   9.8441025e-02  -1.2441963e+00   1.2593694e+00  -3.3380876e-01  -6.3727127e-01  -1.0165994e+00
   1.3166667e-01   9.8441025e-02   1.5628319e+00  -1.0924650e+00   5.7657876e-01   7.2831002e-01  -1.2441963e+00
   1.3333333e-01   9.8441025e-02   1.4111007e+00  -7.8900252e-01   6.5244439e-01  -3.3380876e-01  -1.6235244e+00
   1.3500000e-01   9.8441025e-02   8.8004127e-01   1.6386975e+00  -1.0621188e-01   1.9725063e-01  -1.0165994e+00
   1.3666667e-01   9.8441025e-02  -2.0028525e+00   4.2484751e-01  -3.0346251e-02   2.7311626e-01   1.2138500e-01
   1.3833333e-01   1.0139187e-01  -1.8207750e-01   2.7311626e-01   5.7657876e-01   7.2831002e-01   1.6386975e+00
   1.4000000e-01   1.0445139e-01   3.4898188e-01  -1.0165994e+00  -7.1313689e-01   3.4898188e-01   7.2831002e-01
   1.4166667e-01   1.0762008e-01  -2.4580463e+00  -1.2441963e+00  -3.3380876e-01   5.0071314e-01   1.9725063e-01
   1.4333333e-01   1.1089835e-01  -1.9269869e+00  -4.0967438e-01  -6.3727127e-01  -3.0346251e-02   1.9725063e-01
   1.4500000e-01   1.1428650e-01   1.8662944e+00  -1.0165994e+00  -1.8207750e-01  -7.8900252e-01  -3.3380876e-01
   1.4666667e-01   1.1778471e-01   1.7145632e+00   1.1076382e+00   5.7657876e-01  -4.8554001e-01   2.7311626e-01
   1.4833333e-01   1.2139305e-01  -2.9132401e+00   1.1076382e+00   3.4898188e-01  -5.6140564e-01  -4.0967438e-01
   1.5000000e-01   1.2511143e-01   1.5628319e+00   1.0317725e+00   1.2138500e-01  -1.0621188e-01   1.2138500e-01
   1.5166667e-01   1.2893965e-01   1.5628319e+00   5.7657876e-01  -7.8900252e-01   4.5519376e-02   1.9725063e-01
   1.5333333e-01   1.3287739e-01   5.7657876e-01  -1.5476588e+00  -4.0967438e-01   1.9725063e-01   5.0071314e-01
   1.5500000e-01   1.3692414e-01   1.0317725e+00   1.9725063e-01   1.4111007e+00  -1.8207750e-01   5.0071314e-01
   1.5666667e-01   1.4107925e-01   4.2484751e-01  -3.0346251e-02   8.8004127e-01  -1.0621188e-01  -4.8554001e-01
   1.5833333e-01   1.4534193e-01  -1.6235244e+00  -2.0787182e+00  -7.8900252e-01  -1.0621188e-01  -1.7752557e+00
   1.6000000e-01   1.4971121e-01   8.8004127e-01   1.0317725e+00   1.9725063e-01   1.5628319e+00   2.7311626e-01
   1.6166667e-01   1.5418596e-01  -9.4073377e-01  -1.0621188e-01  -4.0967438e-01   4.2484751e-01   8.8004127e-01
   1.6333333e-01   1.5876486e-01   5.7657876e-01   7.2831002e-01  -4.0967438e-01   5.7657876e-01   1.2593694e+00
   1.6500000e-01   1.6344642e-01   2.0180257e+00   2.7311626e-01  -4.0967438e-01   4.2484751e-01   1.2138500e-01
   1.6666667e-01   1.6822900e-01  -6.3727127e-01   3.4898188e-01   1.3352350e+00  -1.0621188e-01  -1.3200619e+00
   1.6833333e-01   1.7311074e-01  -5.6140564e-01  -1.1683307e+00   8.0417564e-01  -4.0967438e-01   3.4898188e-01
   1.7000000e-01   1.7808962e-01   1.7904288e+00  -4.0967438e-01  -1.1683307e+00  -5.6140564e-01  -1.8207750e-01
   1.7166667e-01   1.8316341e-01   6.5244439e-01   1.9725063e-01  -1.0924650e+00  -9.4073377e-01   4.5519376e-02
   1.7333333e-01   1.8832972e-01  -1.6235244e+00   1.2138500e-01  -4.0967438e-01   2.7311626e-01  -1.0621188e-01
   1.7500000e-01   1.9358596e-01  -2.0028525e+00  -3.0346251e-02   5.0071314e-01  -6.3727127e-01  -1.0621188e-01
   1.7666667e-01   1.9892935e-01  -1.0924650e+00   3.4898188e-01   8.8004127e-01   1.9725063e-01   3.4898188e-01
   1.7833333e-01   2.0431469e-01  -6.3727127e-01   1.2138500e-01   1.0317725e+00   8.0417564e-01   1.1835038e+00
   1.8000000e-01   2.0975210e-01  -5.6140564e-01  -1.6993900e+00   5.0071314e-01  -2.5794313e-01   1.9725063e-01
   1.8166667e-01   2.1527091e-01  -3.3380876e-01   1.9725063e-01   4.2484751e-01  -7.1313689e-01  -9.4073377e-01
   1.8333333e-01   2.2086784e-01  -1.3200619e+00   1.7904288e+00  -2.5794313e-01  -7.1313689e-01   4.2484751e-01
   1.8500000e-01   2.2653940e-01  -9.4073377e-01   1.1076382e+00  -6.3727127e-01  -3.0346251e-02   4.2484751e-01
   1.8666667e-01   2.3228190e-01   1.5628319e+00   1.7145632e+00  -4.0967438e-01   6.5244439e-01   4.5519376e-02
   1.8833333e-01   2.3809146e-01   7.2831002e-01   6.5244439e-01  -6.3727127e-01   1.2138500e-01  -8.6486815e-01
   1.9000000e-01   2.4396399e-01   1.3352350e+00  -5.6140564e-01  -4.0967438e-01  -7.1313689e-01  -2.0787182e+00
   1.9166667e-01   2.4989525e-01   1.9421600e+00  -2.5794313e-01  -3.0346251e-02   4.5519376e-02  -5.6140564e-01
   1.9333333e-01   2.5588079e-01   7.2831002e-01   1.7904288e+00   2.7311626e-01   1.7145632e+00   1.9725063e-01
   1.9500000e-01   2.6191603e-01  -2.3063151e+00  -9.4073377e-01   1.9725063e-01   3.4898188e-01  -2.5794313e-01
   1.9666667e-01   2.6799622e-01   6.5244439e-01   4.5519376e-02   8.0417564e-01  -3.3380876e-01  -1.8207750e-01
   1.9833333e-01   2.7411646e-01   1.1835038e+00   2.7311626e-01   8.0417564e-01  -6.3727127e-01  -5.6140564e-01
   2.0000000e-01   2.8027172e-01  -1.8207750e-01  -1.7752557e+00  -3.0346251e-02  -5.6140564e-01   4.2484751e-01
   2.0166667e-01   2.8645687e-01  -4.0967438e-01   3.4898188e-01  -8.6486815e-01   1.2138500e-01   1.1835038e+00
   2.0333333e-01   2.9266664e-01   1.1835038e+00  -4.0967438e-01  -1.8207750e-01   2.7311626e-01   1.7904288e+00
   2.0500000e-01   2.9889569e-01  -7.8900252e-01  -5.6140564e-01  -1.8207750e-01   3.4898188e-01   1.4869663e+00
   2.0666667e-01   3.0513858e-01   1.9725063e-01   1.9725063e-01   1.2138500e-01   1.9725063e-01   2.7311626e-01
   2.0833333e-01   3.1138980e-01  -1.0924650e+00   8.8004127e-01   7.2831002e-01   2.7311626e-01   4.2484751e-01
   2.1000000e-01   3.1764380e-01  -1.7752557e+00  -2.0028525e+00   4.5519376e-02  -3.0346251e-02  -3.3380876e-01
   2.1166667e-01   3.2389497e-01   9.5590690e-01  -3.0346251e-02  -7.1313689e-01  -3.0346251e-02   4.5519376e-02
   2.1333333e-01   3.3013768e-01  -1.4717932e+00   1.6386975e+00  -2.5794313e-01  -3.3380876e-01  -1.8511213e+00
   2.1500000e-01   3.3636629e-01   1.4111007e+00  -2.5794313e-01   9.5590690e-01  -7.1313689e-01   1.2138500e-01
   2.1666667e-01   3.4875858e-01  -6.3727127e-01  -6.3727127e-01   4.5519376e-02  -7.8900252e-01  -4.8554001e-01
   2.1833333e-01   3.5491103e-01  -1.3200619e+00  -1.5476588e+00   7.2831002e-01  -5.6140564e-01  -3.3380876e-01
   2.2000000e-01   3.6102690e-01  -1.4717932e+00   7.2831002e-01  -1.1683307e+00   7.2831002e-01   8.0417564e-01
   2.2166667e-01   3.6710068e-01   2.7311626e-01   1.1076382e+00  -4.0967438e-01   2.7311626e-01  -4.0967438e-01
   2.2333333e-01   3.7312692e-01  -1.0924650e+00  -1.8207750e-01   1.2138500e-01   4.5519376e-02  -9.4073377e-01
   2.2500000e-01   3.7910023e-01   1.0317725e+00   4.2484751e-01   3.4898188e-01  -2.5794313e-01  -1.0165994e+00
   2.2666667e-01   3.8501534e-01   7.2831002e-01   8.8004127e-01   3.4898188e-01  -2.5794313e-01  -1.0924650e+00
   2.2833333e-01   3.9086708e-01   2.4732194e+00   1.2138500e-01   5.7657876e-01  -4.0967438e-01  -4.8554001e-01
   2.3000000e-01   3.9665036e-01   8.0417564e-01   2.7311626e-01   5.7657876e-01   2.7311626e-01   5.7657876e-01
   2.3166667e-01   4.0236021e-01   9.5590690e-01   1.7145632e+00   6.5244439e-01   1.1835038e+00   6.5244439e-01
   2.3333333e-01   4.0799187e-01   5.6595758e+00   5.7657876e-01   8.8004127e-01   9.5590690e-01   1.9725063e-01
   2.3500000e-01   4.1354061e-01   2.5490851e+00  -4.0967438e-01  -5.6140564e-01  -4.0967438e-01  -4.8554001e-01
   2.3666667e-01   4.1900196e-01  -1.2441963e+00  -1.8511213e+00  -4.8554001e-01  -7.1313689e-01   9.5590690e-01
   2.3833333e-01   4.2437153e-01  -7.5410433e+00  -6.2513276e+00  -3.3380876e-01  -6.3727127e-01  -6.3727127e-01
   2.4000000e-01   4.2964514e-01  -4.4305526e+00   3.4898188e-01  -1.8207750e-01   3.4898188e-01   2.7311626e-01
   2.4166667e-01   4.3481873e-01  -1.0621188e-01   1.2593694e+00   6.5244439e-01   6.5244439e-01   1.9421600e+00
   2.4333333e-01   4.3988847e-01  -1.3200619e+00  -4.8554001e-01   1.2593694e+00  -3.3380876e-01   1.1835038e+00
   2.4500000e-01   4.4485068e-01  -1.5476588e+00   3.4898188e-01   5.0071314e-01   1.2138500e-01   1.4111007e+00
   2.4666667e-01   4.4970188e-01   1.2593694e+00   1.4869663e+00  -1.1683307e+00   5.7657876e-01   8.0417564e-01
   2.4833333e-01   4.5439387e-01   1.8662944e+00   1.0317725e+00  -9.4073377e-01   2.7311626e-01   4.5519376e-02
   2.5000000e-01   4.5895387e-01   6.5244439e-01  -3.3380876e-01  -5.6140564e-01  -7.1313689e-01  -1.0924650e+00
   2.5166667e-01   4.6339766e-01  -2.5794313e-01  -1.0621188e-01  -9.4073377e-01  -7.1313689e-01  -2.6856432e+00
   2.5333333e-01   4.6772263e-01   1.4869663e+00   1.1076382e+00   1.8662944e+00  -7.1313689e-01  -2.0787182e+00
   2.5500000e-01   4.7192640e-01   1.4111007e+00  -1.1683307e+00   4.5519376e-02  -1.8207750e-01  -1.4717932e+00
   2.5666667e-01   4.7600673e-01   2.3973538e+00   1.4869663e+00   1.2138500e-01  -9.4073377e-01  -8.6486815e-01
   2.5833333e-01   4.7996146e-01   2.7008163e+00   1.7145632e+00  -3.3380876e-01  -4.0967438e-01   1.0317725e+00
   2.6000000e-01   4.8378868e-01   1.1076382e+00   2.9284132e+00   8.0417564e-01   2.7311626e-01   1.7904288e+00
   2.6166667e-01   4.8748658e-01  -7.8900252e-01  -5.6140564e-01  -4.8554001e-01   4.5519376e-02   9.5590690e-01
   2.6333333e-01   4.9105345e-01  -2.5339119e+00  -4.5822839e+00  -4.8554001e-01   1.2138500e-01  -1.0621188e-01
   2.6500000e-01   4.9448779e-01  -2.2304494e+00   8.0417564e-01   6.5244439e-01   1.9725063e-01  -7.1313689e-01
   2.6666667e-01   4.9778828e-01  -2.8373744e+00  -3.3380876e-01  -2.5794313e-01   8.0417564e-01  -7.8900252e-01
   2.6833333e-01   5.0095360e-01  -2.6097776e+00   1.8662944e+00   5.7657876e-01   8.0417564e-01   5.0071314e-01
   2.7000000e-01   5.0398263e-01   3.2318757e+00   1.2593694e+00   1.4869663e+00   9.5590690e-01   2.0180257e+00
   2.7166667e-01   5.0687449e-01   9.5590690e-01  -2.5339119e+00   8.8004127e-01   2.7311626e-01   1.2593694e+00
   2.7333333e-01   5.0962819e-01   7.2831002e-01  -1.3200619e+00  -7.8900252e-01   1.2138500e-01   9.5590690e-01
   2.7500000e-01   5.1224309e-01  -3.0346251e-02  -1.4717932e+00  -1.6993900e+00  -5.6140564e-01   7.2831002e-01
   2.7666667e-01   5.1471848e-01  -1.3200619e+00  -3.0346251e-02  -1.6235244e+00  -1.0621188e-01  -9.4073377e-01
   2.7833333e-01   5.1705391e-01  -1.3200619e+00   5.7657876e-01  -1.3959275e+00  -4.0967438e-01  -1.0165994e+00
   2.8000000e-01   5.1924891e-01  -2.5339119e+00  -8.6486815e-01  -1.8207750e-01  -9.4073377e-01  -2.3063151e+00
   2.8166667e-01   5.2130316e-01  -6.3727127e-01  -4.8554001e-01  -2.5794313e-01  -3.0346251e-02  -1.6993900e+00
   2.8333333e-01   5.2321644e-01   1.9725063e-01   8.0417564e-01   5.7657876e-01   1.9725063e-01   5.7657876e-01
   2.8500000e-01   5.2498856e-01   3.7629351e+00   1.2138500e-01   1.0317725e+00  -3.0346251e-02   3.0042788e+00
   2.8666667e-01   5.2661947e-01   5.7657876e-01   1.6386975e+00   8.8004127e-01  -5.6140564e-01   1.2593694e+00
   2.8833333e-01   5.2810917e-01   2.0180257e+00   1.4869663e+00   1.7145632e+00   1.9725063e-01   1.9421600e+00
   2.9000000e-01   5.2945767e-01   3.9905320e+00   4.2484751e-01   6.5244439e-01  -1.8207750e-01   9.5590690e-01
   2.9166667e-01   5.3066512e-01   3.4898188e-01  -5.6140564e-01   6.5244439e-01  -1.8511213e+00  -2.2304494e+00
   2.9333333e-01   5.3173167e-01  -2.6856432e+00   5.0071314e-01   4.5519376e-02  -3.0346251e-02  -2.4580463e+00
   2.9500000e-01   5.3265756e-01  -1.6993900e+00   1.9725063e-01  -1.6235244e+00  -5.6140564e-01  -3.5201651e+00
   2.9666667e-01   5.3344298e-01  -1.3200619e+00   2.7311626e-01  -4.8554001e-01   1.2138500e-01  -2.8373744e+00
   2.9833333e-01   5.3408823e-01   1.0317725e+00   2.7311626e-01   4.2484751e-01   8.8004127e-01  -1.8207750e-01
   3.0000000e-01   5.3459368e-01  -1.6235244e+00  -4.0967438e-01   2.7311626e-01   8.0417564e-01   1.7904288e+00
   3.0166667e-01   5.3495958e-01  -2.8373744e+00  -1.0621188e-01  -9.4073377e-01   7.2831002e-01   2.7766819e+00
   3.0333333e-01   5.3518629e-01  -1.0621188e-01   4.2484751e-01  -5.6140564e-01   2.7311626e-01   2.5490851e+00
   3.0500000e-01   5.3527424e-01   3.6112038e+00   8.0417564e-01  -6.3727127e-01   4.2484751e-01   8.8004127e-01
   3.0666667e-01   5.3522376e-01   1.2593694e+00   3.4898188e-01  -2.5794313e-01   4.5519376e-02  -4.8554001e-01
   3.0833333e-01   5.3503522e-01   1.0317725e+00   3.4898188e-01   5.7657876e-01  -4.0967438e-01  -2.2304494e+00
   3.1000000e-01   5.3470903e-01  -2.2304494e+00  -3.6718963e+00  -4.8554001e-01  -1.6235244e+00  -1.7752557e+00
   3.1166667e-01   5.3424558e-01  -7.1313689e-01  -3.0346251e-02   5.0071314e-01  -8.6486815e-01   2.3214882e+00
   3.1333333e-01   5.3364519e-01   1.5628319e+00   1.4869663e+00   8.0417564e-01  -8.6486815e-01   1.9421600e+00
   3.1500000e-01   5.3290831e-01   2.3214882e+00  -9.4073377e-01   5.0071314e-01  -1.8207750e-01  -4.0967438e-01
   3.1666667e-01   5.3203526e-01  -1.0621188e-01  -2.9132401e+00   8.0417564e-01   1.0317725e+00   1.4111007e+00
   3.1833333e-01   5.3102646e-01  -4.1270901e+00  -2.0028525e+00   7.2831002e-01   4.2484751e-01   8.0417564e-01
   3.2000000e-01   5.2982667e-01  -3.5960307e+00   1.0317725e+00  -3.3380876e-01   6.5244439e-01   5.7657876e-01
   3.2166667e-01   5.2848661e-01   1.3352350e+00   1.3352350e+00  -7.1313689e-01  -4.8554001e-01  -1.0165994e+00
   3.2333333e-01   5.2701634e-01   1.1835038e+00  -7.8900252e-01  -7.8900252e-01  -7.8900252e-01  -1.9269869e+00
   3.2500000e-01   5.2541636e-01   2.0180257e+00  -1.0621188e-01  -7.1313689e-01   5.0071314e-01  -1.0165994e+00
   3.2666667e-01   5.2368709e-01   1.1835038e+00   1.9421600e+00  -7.8900252e-01   1.9421600e+00  -1.8207750e-01
   3.2833333e-01   5.2182901e-01  -2.9891057e+00   5.7657876e-01  -1.8207750e-01   8.8004127e-01   4.5519376e-02
   3.3000000e-01   5.1984249e-01  -2.0028525e+00   1.1835038e+00   2.7311626e-01   9.5590690e-01   6.5244439e-01
   3.3166667e-01   5.1772781e-01  -1.6235244e+00   2.5490851e+00   4.2484751e-01   1.9725063e-01  -1.8207750e-01
   3.3333333e-01   5.1548532e-01   2.6249507e+00  -2.7615088e+00   3.4898188e-01  -9.4073377e-01  -7.1313689e-01
   3.3500000e-01   5.1311536e-01   3.1560101e+00   4.5519376e-02   1.9725063e-01  -1.4717932e+00  -1.0621188e-01
   3.3666667e-01   5.1061814e-01  -2.0787182e+00   5.0071314e-01   8.0417564e-01  -1.6235244e+00   3.4898188e-01
   3.3833333e-01   5.0799399e-01  -3.6718963e+00  -5.6140564e-01   8.0417564e-01  -4.8554001e-01   5.7657876e-01
   3.4000000e-01   5.0524315e-01  -2.5339119e+00  -8.6486815e-01   1.9725063e-01  -5.6140564e-01   1.0317725e+00
   3.4166667e-01   5.0236593e-01   3.4898188e-01  -1.0924650e+00  -7.1313689e-01  -3.3380876e-01  -1.4717932e+00
   3.4333333e-01   4.9936264e-01   1.1835038e+00  -6.3727127e-01  -7.1313689e-01   5.0071314e-01  -2.6097776e+00
   3.4500000e-01   4.9623359e-01   5.0071314e-01  -1.5476588e+00  -5.6140564e-01   4.5519376e-02  -1.6993900e+00
   3.4666667e-01   4.9297916e-01   1.4111007e+00  -5.6140564e-01   5.0071314e-01  -6.3727127e-01   1.1076382e+00
   3.4833333e-01   4.8959979e-01   1.7904288e+00  -1.0165994e+00   1.2593694e+00  -2.5794313e-01   1.1076382e+00
   3.5000000e-01   4.8609593e-01  -6.3727127e-01   4.5519376e-02  -5.6140564e-01  -4.8554001e-01  -3.3380876e-01
   3.5166667e-01   4.8246813e-01   9.5590690e-01   1.6386975e+00  -1.0924650e+00  -4.8554001e-01  -1.2441963e+00
   3.5333333e-01   4.7871700e-01   1.3352350e+00   1.7145632e+00  -1.8207750e-01   4.2484751e-01  -1.0621188e-01
   3.5500000e-01   4.7484326e-01   1.4111007e+00   2.1697569e+00   2.7311626e-01   6.5244439e-01  -1.8207750e-01
   3.5666667e-01   4.7084769e-01   4.2484751e-01  -1.0621188e-01   2.7311626e-01   2.7311626e-01  -4.8554001e-01
   3.5833333e-01   4.6673121e-01   1.2138500e-01   5.7657876e-01   8.0417564e-01   5.0071314e-01   5.0071314e-01
   3.6000000e-01   4.6249485e-01  -1.6993900e+00   4.2484751e-01   1.6386975e+00   5.7657876e-01   1.0317725e+00
   3.6166667e-01   4.5813973e-01  -4.8554001e-01  -2.3063151e+00   1.2138500e-01   2.7311626e-01   1.4869663e+00
   3.6333333e-01   4.5366717e-01  -3.0346251e-02  -2.2304494e+00  -1.0165994e+00   1.0317725e+00   1.6386975e+00
   3.6500000e-01   4.4907857e-01  -6.3727127e-01  -2.0787182e+00  -1.0165994e+00   1.9725063e-01  -4.8554001e-01
   3.6666667e-01   4.4437547e-01  -2.3063151e+00  -1.5476588e+00  -7.1313689e-01   8.8004127e-01   4.5519376e-02
   3.6833333e-01   4.3955961e-01  -2.8373744e+00   2.4732194e+00   2.7311626e-01   9.5590690e-01  -2.5794313e-01
   3.7000000e-01   4.3463290e-01  -4.8554001e-01  -8.6486815e-01   1.9725063e-01  -8.6486815e-01   4.2484751e-01
   3.7166667e-01   4.2959738e-01   2.6249507e+00   2.7766819e+00  -3.0346251e-02  -1.3200619e+00   1.2593694e+00
   3.7333333e-01   4.2445529e-01   2.7008163e+00   3.1560101e+00   2.7311626e-01  -9.4073377e-01   5.0071314e-01
   3.7500000e-01   4.1920901e-01   2.0938913e+00   2.0180257e+00  -5.6140564e-01  -1.8207750e-01   5.0071314e-01
   3.7666667e-01   4.1386115e-01  -2.5339119e+00   8.0417564e-01  -7.1313689e-01  -3.3380876e-01   4.5519376e-02
   3.7833333e-01   4.0841452e-01   8.0417564e-01  -1.2441963e+00  -7.8900252e-01   3.4898188e-01  -6.3727127e-01
   3.8000000e-01   4.0287196e-01   2.7311626e-01  -1.8511213e+00  -1.8207750e-01  -3.0346251e-02  -7.1313689e-01
   3.8166667e-01   3.9723674e-01  -3.3380876e-01  -2.0787182e+00   1.2593694e+00  -7.8900252e-01  -6.3727127e-01
   3.8333333e-01   3.9151215e-01   1.9725063e-01  -1.1683307e+00   1.2593694e+00  -8.6486815e-01  -3.3380876e-01
   3.8500000e-01   3.8570169e-01   4.5519376e-02   2.7766819e+00   5.7657876e-01   1.2138500e-01  -1.0924650e+00
   3.8666667e-01   3.7980909e-01  -9.4073377e-01  -2.5794313e-01  -4.0967438e-01   4.5519376e-02  -1.3200619e+00
   3.8833333e-01   3.7383823e-01  -1.0924650e+00   5.7657876e-01  -3.0346251e-02   9.5590690e-01  -1.0621188e-01
   3.9000000e-01   3.6779318e-01   6.5244439e-01   1.9725063e-01  -3.0346251e-02   1.3352350e+00   1.3352350e+00
   3.9166667e-01   3.6161289e-01  -7.1313689e-01  -3.3380876e-01  -5.6140564e-01  -1.8207750e-01  -6.3727127e-01
   3.9333333e-01   3.5537155e-01   2.7311626e-01   6.5244439e-01  -8.6486815e-01  -7.1313689e-01  -2.5794313e-01
   3.9500000e-01   3.4907394e-01   1.4869663e+00  -6.3727127e-01  -1.2441963e+00  -1.3200619e+00  -6.3727127e-01
   3.9666667e-01   3.4272493e-01   5.0071314e-01   6.5244439e-01  -1.0924650e+00  -1.0165994e+00   8.0417564e-01
   3.9833333e-01   3.3632952e-01   1.8662944e+00  -1.0621188e-01   8.8004127e-01   2.7311626e-01   1.9421600e+00
   4.0000000e-01   3.2989279e-01   2.7766819e+00  -1.8511213e+00  -1.0924650e+00   8.8004127e-01   5.7657876e-01
   4.0166667e-01   3.2341991e-01  -7.8900252e-01   2.3973538e+00  -1.6993900e+00   2.1697569e+00   1.4869663e+00
   4.0333333e-01   3.1691614e-01  -2.3063151e+00  -1.0621188e-01   1.1076382e+00   1.2593694e+00  -7.1313689e-01
   4.0500000e-01   3.1038681e-01  -7.0099839e+00  -1.6993900e+00   1.1835038e+00  -8.6486815e-01  -1.6235244e+00
   4.0666667e-01   3.0383730e-01  -3.5960307e+00  -2.3063151e+00   5.0071314e-01  -1.0165994e+00  -3.2167026e+00
   4.0833333e-01   2.9727306e-01   8.8004127e-01  -2.9891057e+00  -3.0346251e-02  -2.3821807e+00  -2.3063151e+00
   4.1000000e-01   2.9069955e-01   6.5244439e-01   1.4111007e+00  -3.0346251e-02  -1.0165994e+00  -1.8207750e-01
   4.1166667e-01   2.8412230e-01   2.0938913e+00   1.2138500e-01   8.8004127e-01  -1.0621188e-01   7.2831002e-01
   4.1333333e-01   2.7754684e-01   1.4869663e+00  -1.8207750e-01   4.5519376e-02   2.7311626e-01  -2.5794313e-01
   4.1500000e-01   2.7097868e-01   8.8004127e-01   9.5590690e-01   1.2593694e+00   1.0317725e+00   1.9725063e-01
   4.1666667e-01   2.6442339e-01  -1.0621188e-01   8.0417564e-01  -4.0967438e-01   1.2593694e+00   1.9725063e-01
   4.1833333e-01   2.5788646e-01  -1.8511213e+00   1.4869663e+00  -6.3727127e-01   1.1835038e+00   7.2831002e-01
   4.2000000e-01   2.5137339e-01   2.5490851e+00   4.2484751e-01   3.4898188e-01   5.0071314e-01   1.7145632e+00
   4.2166667e-01   2.4488963e-01   1.9421600e+00   5.7657876e-01   9.5590690e-01  -1.0621188e-01   1.9725063e-01
   4.2333333e-01   2.3844058e-01   1.2138500e-01   1.2138500e-01   2.7311626e-01  -4.0967438e-01  -1.6993900e+00
   4.2500000e-01   2.3203156e-01   5.7657876e-01  -7.1313689e-01   5.7657876e-01   2.7311626e-01  -1.9269869e+00
   4.2666667e-01   2.2566785e-01   1.5628319e+00  -9.4073377e-01  -4.0967438e-01  -3.3380876e-01  -3.3380876e-01
   4.2833333e-01   2.1935460e-01   2.4732194e+00   9.5590690e-01  -7.1313689e-01   8.8004127e-01   7.2831002e-01
   4.3000000e-01   2.1309689e-01  -3.7477620e+00  -4.8554001e-01  -1.8207750e-01   1.2593694e+00   3.6112038e+00
   4.3166667e-01   2.0689966e-01   2.3214882e+00   1.9421600e+00   8.0417564e-01   4.5519376e-02   2.9284132e+00
   4.3333333e-01   2.0076777e-01  -9.4073377e-01   5.7657876e-01  -5.6140564e-01  -1.2441963e+00   1.9725063e-01
   4.3500000e-01   1.9470591e-01  -2.6097776e+00   5.0071314e-01  -3.0346251e-02  -1.0621188e-01  -2.1545838e+00
   4.3666667e-01   1.8871863e-01  -1.1683307e+00  -1.1683307e+00   2.7311626e-01  -1.0621188e-01  -1.6235244e+00
   4.3833333e-01   1.8281034e-01   8.0417564e-01   4.2484751e-01  -6.3727127e-01   1.2138500e-01  -4.0967438e-01
   4.4000000e-01   1.7698526e-01  -2.8373744e+00  -7.1313689e-01  -1.8207750e-01   3.4898188e-01   4.2484751e-01
   4.4166667e-01   1.7124745e-01  -5.6140564e-01  -1.0621188e-01  -3.3380876e-01  -1.5476588e+00   5.0071314e-01
   4.4333333e-01   1.6560079e-01   1.1835038e+00   1.9725063e-01  -3.0346251e-02  -1.4717932e+00  -1.1683307e+00
   4.4500000e-01   1.6004895e-01   1.1835038e+00   4.5519376e-02  -5.6140564e-01   4.5519376e-02  -1.5476588e+00
   4.4666667e-01   1.5459542e-01  -2.1545838e+00  -1.0924650e+00   4.5519376e-02   5.7657876e-01  -2.5794313e-01
   4.4833333e-01   1.4924347e-01   1.2593694e+00   7.2831002e-01   4.2484751e-01   4.2484751e-01   5.0071314e-01
   4.5000000e-01   1.4399615e-01   2.2456226e+00   2.2456226e+00   8.8004127e-01   4.2484751e-01  -2.5794313e-01
   4.5166667e-01   1.3885629e-01  -2.5794313e-01  -1.8207750e-01   5.7657876e-01   4.2484751e-01  -3.3380876e-01
   4.5333333e-01   1.3382652e-01   2.3214882e+00   2.0938913e+00   5.0071314e-01   5.7657876e-01   8.8004127e-01
   4.5500000e-01   1.2890919e-01   1.4111007e+00   1.2138500e-01   3.4898188e-01  -4.0967438e-01  -4.0967438e-01
   4.5666667e-01   1.2410647e-01  -7.1313689e-01  -2.9891057e+00   1.0317725e+00   1.5628319e+00   1.4869663e+00
   4.5833333e-01   1.1942025e-01  -1.7752557e+00   8.0417564e-01   4.2484751e-01   1.9421600e+00   2.2456226e+00
   4.6000000e-01   1.1485222e-01   1.2138500e-01  -2.5794313e-01  -2.5794313e-01  -7.1313689e-01  -8.6486815e-01
   4.6166667e-01   1.1039316e-01   2.0938913e+00  -1.3200619e+00  -9.4073377e-01  -1.9269869e+00  -3.1408369e+00
   4.6333333e-01   1.0599333e-01  -2.5794313e-01  -9.4073377e-01  -9.4073377e-01  -7.1313689e-01  -1.7752557e+00
   4.6500000e-01   1.0171919e-01  -2.9891057e+00   7.2831002e-01  -6.3727127e-01  -1.8207750e-01   3.4898188e-01
   4.6666667e-01   9.7571669e-02  -1.5476588e+00  -9.4073377e-01   4.5519376e-02  -5.6140564e-01   1.9725063e-01
   4.6833333e-01   9.3551431e-02  -2.3821807e+00   1.2138500e-01   5.0071314e-01   2.7311626e-01   9.5590690e-01
   4.7000000e-01   8.9658862e-02  -2.5794313e-01  -1.3200619e+00   2.7311626e-01   4.5519376e-02   1.1076382e+00
   4.7166667e-01   8.5894083e-02   3.4898188e-01  -3.3380876e-01   5.7657876e-01   4.2484751e-01   8.0417564e-01
   4.7333333e-01   8.2256954e-02  -1.7752557e+00   9.5590690e-01   6.5244439e-01   1.2138500e-01  -8.6486815e-01
   4.7500000e-01   7.8747080e-02  -6.3727127e-01   1.1835038e+00   8.0417564e-01   1.7904288e+00   9.5590690e-01
   4.7666667e-01   7.5363823e-02   2.1697569e+00   1.9725063e-01  -7.1313689e-01   1.2593694e+00  -3.0346251e-02
   4.7833333e-01   7.2106300e-02   2.5490851e+00   1.4869663e+00  -3.3380876e-01   3.4898188e-01   1.2138500e-01
   4.8000000e-01   6.8973409e-02  -7.8900252e-01   1.0317725e+00  -5.6140564e-01  -4.8554001e-01   1.0317725e+00
   4.8166667e-01   6.5963820e-02   1.0317725e+00  -1.0621188e-01  -1.0165994e+00  -1.7752557e+00   7.2831002e-01
   4.8333333e-01   6.3076002e-02   1.9725063e-01  -7.8900252e-01  -2.5794313e-01  -1.7752557e+00  -2.1545838e+00
   4.8500000e-01   6.0308229e-02   2.0938913e+00  -1.8207750e-01   1.2138500e-01  -5.6140564e-01  -2.2304494e+00
   4.8666667e-01   5.7658583e-02   1.3352350e+00   4.2484751e-01   1.2138500e-01   8.8004127e-01  -1.8207750e-01
   4.8833333e-01   5.5124987e-02   1.7904288e+00   4.5519376e-02  -1.0621188e-01   9.5590690e-01   2.0180257e+00
   4.9000000e-01   5.2705195e-02   1.1076382e+00  -1.7752557e+00   4.2484751e-01  -5.6140564e-01   1.1835038e+00
   4.9166667e-01   5.0396831e-02  -1.3959275e+00  -4.8554001e-01  -2.5794313e-01  -8.6486815e-01  -5.6140564e-01
   4.9333333e-01   4.8197375e-02  -1.9269869e+00   2.4732194e+00   1.9725063e-01   1.9725063e-01   2.7311626e-01
   4.9500000e-01   4.6104207e-02  -5.6140564e-01   5.0071314e-01   2.7311626e-01   8.8004127e-01   8.8004127e-01
   4.9666667e-01   4.4114597e-02   1.5628319e+00  -5.6140564e-01   5.7657876e-01   1.0317725e+00  -6.3727127e-01
   4.9833333e-01   4.2225731e-02  -1.9269869e+00  -1.0165994e+00   3.4898188e-01   1.2138500e-01  -4.8554001e-01
   5.0000000e-01   4.0434727e-02  -3.7477620e+00   3.4898188e-01   7.2831002e-01   1.9725063e-01  -1.8207750e-01
   5.0166667e-01   3.8738653e-02  -3.0346251e-02   1.4111007e+00   8.0417564e-01   4.5519376e-02   1.2138500e-01
   5.0333333e-01   3.7134519e-02   1.9725063e-01  -3.8994932e+00  -4.8554001e-01  -3.0346251e-02  -1.0924650e+00
   5.0500000e-01   3.5619328e-02   5.7657876e-01  -1.0621188e-01  -3.3380876e-01  -2.5794313e-01  -3.3380876e-01
   5.0666667e-01   3.4190062e-02   3.4898188e-01   4.5519376e-02  -1.8207750e-01  -7.1313689e-01  -4.8554001e-01
   5.0833333e-01   3.2843705e-02  -1.0924650e+00  -1.8207750e-01  -1.8207750e-01  -1.0621188e-01  -1.8207750e-01
   5.1000000e-01   3.1577262e-02   1.7145632e+00   1.8662944e+00   3.4898188e-01   1.9725063e-01  -3.0346251e-02
   5.1166667e-01   3.0387762e-02   1.7145632e+00   4.0663976e+00  -1.0621188e-01   4.5519376e-02   4.2484751e-01
   5.1333333e-01   2.9272280e-02   4.5519376e-02  -1.1683307e+00  -8.6486815e-01  -4.8554001e-01   4.5519376e-02
   5.1500000e-01   2.8227945e-02   5.7657876e-01  -1.4717932e+00   2.7311626e-01   3.4898188e-01   7.2831002e-01
   5.1666667e-01   2.7251954e-02  -7.1313689e-01  -1.9269869e+00   1.9725063e-01   2.0180257e+00   5.7657876e-01
   5.1833333e-01   2.6341578e-02  -4.8857464e+00  -2.3063151e+00  -3.0346251e-02  -2.5794313e-01  -1.9269869e+00
   5.2000000e-01   2.5494180e-02  -1.3959275e+00  -2.1545838e+00   1.2138500e-01  -1.0165994e+00  -7.1313689e-01
   5.2166667e-01   2.4707218e-02   4.0663976e+00   8.8004127e-01   1.2138500e-01  -1.1683307e+00   3.4898188e-01
   5.2333333e-01   2.3978260e-02   2.6249507e+00   1.1835038e+00   3.4898188e-01   1.2138500e-01   1.3352350e+00
   5.2500000e-01   2.3304986e-02   5.0071314e-01   4.5519376e-02   1.9725063e-01  -1.8207750e-01   9.5590690e-01
   5.2666667e-01   2.2685199e-02   1.0317725e+00   3.4898188e-01  -3.0346251e-02  -1.8207750e-01   8.0417564e-01
   5.2833333e-01   2.2116832e-02  -3.3380876e-01  -1.0621188e-01   1.2138500e-01   1.2138500e-01   5.7657876e-01
   5.3000000e-01   2.1597952e-02  -1.8511213e+00   1.0317725e+00   3.4898188e-01  -1.0621188e-01   1.2138500e-01
   5.3166667e-01   2.1126764e-02   2.7311626e-01   1.1076382e+00   3.4898188e-01   4.5519376e-02  -7.1313689e-01
   5.3333333e-01   2.0675791e-02  -1.0924650e+00   3.4898188e-01  -3.3380876e-01   1.9725063e-01  -4.0967438e-01
   5.3500000e-01   2.0206021e-02  -4.0967438e-01  -7.1313689e-01  -1.8207750e-01   1.9725063e-01   1.9725063e-01
   5.3666667e-01   2.3367528e-02  -4.8554001e-01   4.5519376e-02   1.9725063e-01   3.4898188e-01   9.5590690e-01
   5.3833333e-01   2.7732974e-02  -1.7752557e+00   1.2138500e-01  -1.8207750e-01   4.5519376e-02  -2.5794313e-01
   5.4000000e-01   2.8774236e-02  -1.9269869e+00   1.0317725e+00   8.0417564e-01   6.5244439e-01   5.0071314e-01
   5.4166667e-01   2.9872616e-02   1.6386975e+00  -1.4717932e+00  -1.8207750e-01  -3.3380876e-01  -1.0621188e-01
   5.4333333e-01   3.1028378e-02   6.5244439e-01  -1.8511213e+00  -5.6140564e-01  -4.0967438e-01  -3.0346251e-02
   5.4500000e-01   3.2241681e-02  -1.8207750e-01   4.2484751e-01  -5.6140564e-01  -1.8207750e-01  -4.8554001e-01
   5.4666667e-01   3.3512567e-02   5.7657876e-01  -1.3959275e+00  -2.5794313e-01  -2.5794313e-01  -1.0924650e+00
   5.4833333e-01   3.4840959e-02   4.5974570e+00  -3.2925682e+00  -2.5794313e-01   1.9725063e-01  -1.3200619e+00
   5.5000000e-01   3.9168478e-02   2.9284132e+00   3.9905320e+00   5.0071314e-01   4.5519376e-02   1.2138500e-01
   5.5166667e-01   4.0723540e-02  -1.0924650e+00   3.0042788e+00   2.7311626e-01   1.2138500e-01   1.5628319e+00
   5.5333333e-01   4.2300495e-02  -2.3063151e+00   1.4869663e+00   4.2484751e-01  -3.3380876e-01  -9.4073377e-01
   5.5500000e-01   4.3887352e-02  -2.0028525e+00  -4.9616120e+00  -3.3380876e-01  -4.0967438e-01  -1.2441963e+00
   5.5666667e-01   4.5527679e-02   5.0071314e-01   7.2831002e-01  -2.5794313e-01  -2.5794313e-01  -2.5794313e-01
   5.5833333e-01   4.7220610e-02  -1.1683307e+00   1.2138500e-01  -6.3727127e-01   4.2484751e-01   1.0317725e+00
   5.6000000e-01   4.8965146e-02  -2.8373744e+00   5.7657876e-01   6.5244439e-01   6.5244439e-01   1.3352350e+00
   5.6166667e-01   5.0760145e-02  -2.5794313e-01   8.0417564e-01   2.7311626e-01   5.7657876e-01   4.2484751e-01
   5.6333333e-01   5.2604338e-02   1.1835038e+00  -7.1313689e-01   3.4898188e-01  -1.0621188e-01  -1.8207750e-01
   5.6500000e-01   5.4496327e-02   2.7766819e+00  -1.8207750e-01   3.4898188e-01  -3.0346251e-02  -7.1313689e-01
   5.6666667e-01   5.6434580e-02   2.3214882e+00  -4.8554001e-01   2.7311626e-01   5.0071314e-01   5.7657876e-01
   5.6833333e-01   5.8417451e-02   1.0317725e+00   1.1076382e+00   2.7311626e-01  -3.0346251e-02   1.1076382e+00
   5.7000000e-01   6.0443175e-02  -1.8207750e-01   8.8004127e-01   5.0071314e-01  -9.4073377e-01   1.9725063e-01
   5.7166667e-01   6.2509879e-02  -9.4073377e-01   1.0317725e+00   6.5244439e-01  -1.8207750e-01  -3.0346251e-02
   5.7333333e-01   6.4615585e-02  -1.4717932e+00   2.7311626e-01  -4.8554001e-01   6.5244439e-01  -9.4073377e-01
   5.7500000e-01   6.6758218e-02  -1.1683307e+00  -5.6140564e-01  -1.3200619e+00  -1.8207750e-01  -1.0165994e+00
   5.7666667e-01   6.8935622e-02  -1.4717932e+00  -1.6993900e+00   3.4898188e-01  -3.3380876e-01  -3.3380876e-01
   5.7833333e-01   7.1145552e-02  -7.1313689e-01  -4.8554001e-01  -2.5794313e-01   4.2484751e-01   5.7657876e-01
   5.8000000e-01   7.3385702e-02   8.0417564e-01   8.8004127e-01   1.2138500e-01   3.4898188e-01   9.5590690e-01
   5.8166667e-01   7.5653697e-02   4.5519376e-02  -6.3727127e-01   2.7311626e-01  -7.8900252e-01  -3.0346251e-02
   5.8333333e-01   7.7947116e-02  -3.8236276e+00  -2.1545838e+00  -3.3380876e-01  -1.1683307e+00  -1.8207750e-01
   5.8500000e-01   8.0263493e-02  -2.6097776e+00   1.9725063e-01   1.2138500e-01   2.7311626e-01  -4.0967438e-01
   5.8666667e-01   8.2600326e-02   2.5490851e+00  -4.0967438e-01   4.2484751e-01   1.9725063e-01  -3.3380876e-01
   5.8833333e-01   8.4955100e-02   3.3077413e+00   5.0071314e-01   5.0071314e-01   3.4898188e-01   2.7311626e-01
   5.9000000e-01   8.7325280e-02   2.2456226e+00   1.1076382e+00   4.2484751e-01   6.5244439e-01   2.7311626e-01
   5.9166667e-01   8.9708338e-02   2.7311626e-01   4.2484751e-01  -1.8207750e-01   3.4898188e-01  -3.3380876e-01
   5.9333333e-01   9.2101747e-02   2.0180257e+00  -7.8900252e-01  -2.5794313e-01  -1.0621188e-01  -3.3380876e-01
   5.9500000e-01   9.4502998e-02   1.4111007e+00  -5.0374776e+00   4.5519376e-02  -4.0967438e-01   3.4898188e-01
   5.9666667e-01   9.6909621e-02  -6.3727127e-01   1.5628319e+00   5.7657876e-01  -5.6140564e-01  -9.4073377e-01
   5.9833333e-01   9.9319174e-02  -2.0028525e+00   4.8250539e+00   4.2484751e-01   3.4898188e-01  -3.0346251e-02
   6.0000000e-01   1.0172927e-01  -3.0649713e+00   1.1076382e+00  -1.0924650e+00   5.0071314e-01   5.0071314e-01
   6.0166667e-01   1.0413759e-01   5.7657876e-01  -4.8554001e-01   3.4898188e-01   3.4898188e-01   9.5590690e-01
   6.0333333e-01   1.0654185e-01   3.3836070e+00   1.7145632e+00   3.4898188e-01  -1.0621188e-01  -1.0924650e+00
   6.0500000e-01   1.0893988e-01   4.5519376e-02   4.2484751e-01   2.7311626e-01   1.2138500e-01  -2.6097776e+00
   6.0666667e-01   1.1132956e-01   2.3973538e+00  -1.3200619e+00   4.2484751e-01   1.2138500e-01   5.7657876e-01
   6.0833333e-01   1.1370890e-01   2.5490851e+00  -5.6140564e-01   4.2484751e-01   1.9725063e-01   2.6249507e+00
   6.1000000e-01   1.1607596e-01  -2.2304494e+00   5.0071314e-01  -1.8207750e-01  -2.5794313e-01   4.2484751e-01
   6.1166667e-01   1.1842896e-01  -2.5339119e+00   2.7766819e+00  -1.0621188e-01   4.5519376e-02   3.4898188e-01
   6.1333333e-01   1.2076618e-01   7.2831002e-01  -5.6140564e-01  -4.8554001e-01  -7.1313689e-01  -3.0346251e-02
   6.1500000e-01   1.2308606e-01  -4.8554001e-01  -1.8511213e+00  -1.0165994e+00  -3.3380876e-01  -1.0621188e-01
   6.1666667e-01   1.2538713e-01  -3.0649713e+00   2.0180257e+00  -4.8554001e-01  -1.8207750e-01   5.0071314e-01
   6.1833333e-01   1.2766806e-01  -2.6097776e+00  -7.8900252e-01   1.9725063e-01  -4.8554001e-01  -7.1313689e-01
   6.2000000e-01   1.2992766e-01  -2.3821807e+00  -7.1313689e-01  -1.0621188e-01  -4.8554001e-01  -1.2441963e+00
   6.2166667e-01   1.3216485e-01   7.2831002e-01  -1.6235244e+00  -1.8207750e-01   4.5519376e-02  -6.3727127e-01
   6.2333333e-01   1.3437869e-01  -3.0346251e-02  -6.3727127e-01   1.2138500e-01   8.8004127e-01   8.0417564e-01
   6.2500000e-01   1.3652954e-01   3.4898188e-01   5.0071314e-01   4.2484751e-01   1.9725063e-01   9.5590690e-01
   6.2666667e-01   1.3862513e-01   9.5590690e-01   1.3352350e+00   4.5519376e-02   2.7311626e-01   1.2138500e-01
   6.2833333e-01   1.4069398e-01   3.8388007e+00   6.5244439e-01   8.0417564e-01   4.5519376e-02   9.5590690e-01
   6.3000000e-01   1.4273597e-01   3.1560101e+00   3.4898188e-01  -2.5794313e-01   2.7311626e-01  -5.6140564e-01
   6.3166667e-01   1.4475116e-01   7.2831002e-01   4.5519376e-02  -3.3380876e-01  -2.5794313e-01  -1.0924650e+00
   6.3333333e-01   1.4673978e-01  -6.3727127e-01  -3.0346251e-02  -7.8900252e-01   2.7311626e-01  -7.1313689e-01
   6.3500000e-01   1.4870215e-01  -2.2304494e+00  -7.8900252e-01  -3.3380876e-01   5.7657876e-01   2.7311626e-01
   6.3666667e-01   1.5063878e-01  -1.8207750e-01  -4.8554001e-01  -2.5794313e-01  -2.5794313e-01  -4.0967438e-01
   6.3833333e-01   1.5255029e-01  -3.7477620e+00  -8.6486815e-01   1.9725063e-01  -1.8207750e-01   1.2138500e-01
   6.4000000e-01   1.5443744e-01  -7.1313689e-01  -1.0621188e-01   9.5590690e-01  -3.0346251e-02  -7.1313689e-01
   6.4166667e-01   1.5630110e-01   1.8662944e+00  -7.1313689e-01  -3.3380876e-01   1.2138500e-01   4.2484751e-01
   6.4333333e-01   1.5814225e-01   1.9725063e-01   5.0071314e-01   5.7657876e-01   5.0071314e-01   1.8662944e+00
   6.4500000e-01   1.5996201e-01   5.7657876e-01  -2.0028525e+00  -8.6486815e-01  -1.8207750e-01  -2.5794313e-01
   6.4666667e-01   1.6176154e-01  -1.7752557e+00  -4.1270901e+00   2.7311626e-01   4.5519376e-02  -2.5794313e-01
   6.4833333e-01   1.6354213e-01   3.4898188e-01   2.3973538e+00  -1.8207750e-01   2.7311626e-01  -3.3380876e-01
   6.5000000e-01   1.6530512e-01   2.8525476e+00   2.4732194e+00   2.7311626e-01   7.2831002e-01   1.2138500e-01
   6.5166667e-01   1.6705193e-01   3.4898188e-01   2.0180257e+00  -3.0346251e-02  -4.8554001e-01  -4.0967438e-01
   6.5333333e-01   1.6878402e-01  -2.0787182e+00   1.0317725e+00   8.0417564e-01  -3.3380876e-01  -7.8900252e-01
   6.5500000e-01   1.7050288e-01   1.6386975e+00   1.7904288e+00   1.9725063e-01  -4.0967438e-01  -2.5794313e-01
   6.5666667e-01   1.7221007e-01   2.7311626e-01   1.1076382e+00  -1.0621188e-01  -1.0621188e-01   5.0071314e-01
   6.5833333e-01   1.7390711e-01  -1.0165994e+00  -7.8900252e-01  -1.8207750e-01   1.2138500e-01   4.2484751e-01
   6.6000000e-01   1.7559556e-01   1.0317725e+00  -2.0787182e+00  -1.0621188e-01   4.5519376e-02   5.0071314e-01
   6.6166667e-01   1.7727695e-01  -1.8207750e-01   4.2484751e-01   7.2831002e-01   1.9725063e-01   1.0317725e+00
   6.6333333e-01   1.7895281e-01  -7.8900252e-01   1.2138500e-01   1.2138500e-01   5.0071314e-01  -1.0621188e-01
   6.6500000e-01   1.8062460e-01  -3.0346251e-02  -3.3380876e-01  -3.3380876e-01  -3.3380876e-01  -1.0621188e-01
   6.6666667e-01   1.8229376e-01  -7.1313689e-01   5.7657876e-01  -1.0621188e-01  -2.5794313e-01  -3.0346251e-02
   6.6833333e-01   1.8396163e-01  -1.0924650e+00  -4.0967438e-01   4.2484751e-01   1.2138500e-01   4.5519376e-02
   6.7000000e-01   1.8562952e-01   7.2831002e-01   6.5244439e-01  -1.0621188e-01   4.2484751e-01   5.7657876e-01
   6.7166667e-01   1.8729861e-01   3.4898188e-01  -7.1313689e-01   4.5519376e-02  -4.8554001e-01  -7.1313689e-01
   6.7333333e-01   1.8897001e-01   3.4898188e-01  -3.3380876e-01  -4.0967438e-01  -2.5794313e-01  -5.6140564e-01
   6.7500000e-01   1.9064470e-01   8.0417564e-01  -7.1313689e-01   2.7311626e-01   1.9725063e-01   1.2138500e-01
   6.7666667e-01   1.9232354e-01   8.8004127e-01  -7.1313689e-01   5.0071314e-01   2.7311626e-01   4.5519376e-02
   6.7833333e-01   1.9400725e-01  -1.6235244e+00  -2.5794313e-01  -1.0621188e-01   2.7311626e-01  -3.3380876e-01
   6.8000000e-01   1.9569643e-01  -7.1313689e-01   8.0417564e-01  -6.3727127e-01  -3.0346251e-02  -1.1683307e+00
   6.8166667e-01   1.9739148e-01   8.0417564e-01  -3.0346251e-02  -3.3380876e-01   4.5519376e-02  -2.5794313e-01
   6.8333333e-01   1.9909268e-01  -1.2441963e+00  -6.3727127e-01  -1.0621188e-01  -4.0967438e-01  -4.8554001e-01
   6.8500000e-01   2.0080013e-01  -1.3200619e+00  -7.8900252e-01   4.2484751e-01  -1.0621188e-01  -2.5794313e-01
   6.8666667e-01   2.0251374e-01   8.8004127e-01  -9.4073377e-01   5.7657876e-01   2.7311626e-01   1.2593694e+00
   6.8833333e-01   2.0423324e-01   2.5490851e+00   5.7657876e-01   9.5590690e-01   3.4898188e-01   5.7657876e-01
   6.9000000e-01   2.0595816e-01   1.1835038e+00   1.5628319e+00   5.0071314e-01  -1.0621188e-01  -3.3380876e-01
   6.9166667e-01   2.0768787e-01  -7.8900252e-01  -2.9891057e+00  -3.3380876e-01  -3.0346251e-02   7.2831002e-01
   6.9333333e-01   2.0942152e-01   1.4111007e+00   2.0180257e+00  -3.3380876e-01  -3.0346251e-02   4.2484751e-01
   6.9500000e-01   2.1115805e-01   1.4869663e+00   1.1076382e+00   2.7311626e-01  -4.8554001e-01   1.1076382e+00
   6.9666667e-01   2.1286109e-01  -3.6718963e+00   5.0071314e-01   5.0071314e-01  -3.0346251e-02   1.9725063e-01
   6.9833333e-01   2.1454859e-01  -2.3821807e+00  -3.3380876e-01   4.5519376e-02   2.7311626e-01  -3.0346251e-02
   7.0000000e-01   2.1623287e-01  -2.3821807e+00   8.0417564e-01  -1.8207750e-01   4.2484751e-01  -7.8900252e-01
   7.0166667e-01   2.1791233e-01   5.0071314e-01  -1.8207750e-01  -4.0967438e-01   5.0071314e-01   5.0071314e-01
   7.0333333e-01   2.1958518e-01   6.5244439e-01   8.0417564e-01   6.5244439e-01  -3.0346251e-02   3.4898188e-01
   7.0500000e-01   2.2124947e-01   1.1076382e+00   4.5519376e-02  -1.0621188e-01  -1.8207750e-01  -1.1683307e+00
   7.0666667e-01   2.2290308e-01   1.5628319e+00   1.2138500e-01  -1.8207750e-01  -6.3727127e-01  -2.4580463e+00
   7.0833333e-01   2.2454375e-01  -1.8207750e-01   5.7657876e-01  -5.6140564e-01  -4.8554001e-01  -2.0028525e+00
   7.1000000e-01   2.2616902e-01  -6.3727127e-01  -1.6993900e+00  -4.0967438e-01  -1.0621188e-01   4.5519376e-02
   7.1166667e-01   2.2777635e-01  -1.0621188e-01  -4.8554001e-01   2.7311626e-01   1.2138500e-01   1.6386975e+00
   7.1333333e-01   2.2936299e-01  -1.0165994e+00   9.5590690e-01   4.5519376e-02   6.5244439e-01   1.1076382e+00
   7.1500000e-01   2.3092612e-01  -1.0621188e-01   8.8004127e-01   4.5519376e-02   9.5590690e-01   1.9421600e+00
   7.1666667e-01   2.3246277e-01  -7.8900252e-01  -7.8900252e-01  -3.3380876e-01  -1.0621188e-01   2.7311626e-01
   7.1833333e-01   2.3396985e-01  -5.6140564e-01  -5.0374776e+00  -2.5794313e-01  -5.6140564e-01  -7.1313689e-01
   7.2000000e-01   2.3544421e-01  -1.0621188e-01   2.3973538e+00   4.2484751e-01   3.4898188e-01  -2.5794313e-01
   7.2166667e-01   2.3688255e-01   1.6386975e+00   2.2456226e+00  -5.6140564e-01   1.9725063e-01  -5.6140564e-01
   7.2333333e-01   2.3828156e-01   1.2593694e+00   1.9725063e-01   1.1076382e+00   1.2138500e-01   5.0071314e-01
   7.2500000e-01   2.3963782e-01  -7.1313689e-01   2.7311626e-01  -3.0346251e-02  -3.0346251e-02  -5.6140564e-01
   7.2666667e-01   2.4094787e-01   5.0071314e-01   9.5590690e-01  -2.5794313e-01  -2.5794313e-01  -1.4717932e+00
   7.2833333e-01   2.4220822e-01   1.0317725e+00   9.5590690e-01   4.5519376e-02  -3.0346251e-02  -1.0621188e-01
   7.3000000e-01   2.4341533e-01   9.5590690e-01  -1.9269869e+00  -4.0967438e-01  -3.0346251e-02   3.4898188e-01
   7.3166667e-01   2.4456567e-01   7.2831002e-01  -2.2304494e+00  -1.8207750e-01  -4.0967438e-01  -4.0967438e-01
   7.3333333e-01   2.4565572e-01   1.8662944e+00   5.0071314e-01   8.8004127e-01  -1.8207750e-01   1.9725063e-01
   7.3500000e-01   2.4668194e-01  -3.1408369e+00   4.2484751e-01   4.5519376e-02  -5.6140564e-01  -4.0967438e-01
   7.3666667e-01   2.4764085e-01  -5.1133432e+00  -1.8207750e-01   4.5519376e-02   3.4898188e-01   1.4111007e+00
   7.3833333e-01   2.4852900e-01   1.5628319e+00  -4.8554001e-01   2.7311626e-01   2.7311626e-01   5.7657876e-01
   7.4000000e-01   2.4934300e-01  -2.5794313e-01  -1.0621188e-01  -2.5794313e-01  -4.0967438e-01  -4.0967438e-01
   7.4166667e-01   2.5007953e-01  -1.0621188e-01   7.2831002e-01  -3.3380876e-01   1.2138500e-01   5.0071314e-01
   7.4333333e-01   2.5073535e-01   9.5590690e-01   8.8004127e-01  -3.0346251e-02  -3.0346251e-02   5.7657876e-01
   7.4500000e-01   2.5130733e-01   1.7904288e+00   7.2831002e-01   3.4898188e-01  -4.0967438e-01   5.7657876e-01
   7.4666667e-01   2.5179243e-01   2.3214882e+00   7.2831002e-01   7.2831002e-01  -1.0621188e-01   1.9725063e-01
   7.4833333e-01   2.5218776e-01   1.1076382e+00   5.7657876e-01  -2.5794313e-01   1.9725063e-01  -8.6486815e-01
   7.5000000e-01   2.5249053e-01  -7.1313689e-01  -4.8554001e-01  -2.5794313e-01   4.5519376e-02  -9.4073377e-01
   7.5166667e-01   2.5269813e-01  -4.0967438e-01  -1.7752557e+00  -1.0621188e-01  -1.0621188e-01  -3.0346251e-02
   7.5333333e-01   2.5280809e-01   1.2138500e-01  -6.3727127e-01   5.7657876e-01   1.9725063e-01  -1.0621188e-01
   7.5500000e-01   2.5281811e-01  -1.1683307e+00  -1.0165994e+00  -4.0967438e-01  -3.0346251e-02  -3.3380876e-01
   7.5666667e-01   2.5272606e-01  -8.6486815e-01  -1.0165994e+00   6.5244439e-01  -5.6140564e-01  -4.0967438e-01
   7.5833333e-01   2.5253002e-01  -3.0346251e-02   6.5244439e-01  -1.0621188e-01  -1.0165994e+00  -8.6486815e-01
   7.6000000e-01   2.5222825e-01  -1.0621188e-01   1.2138500e-01  -1.8207750e-01  -1.0621188e-01   4.5519376e-02
   7.6166667e-01   2.5181920e-01  -1.3200619e+00  -3.0346251e-02  -1.0621188e-01   2.7311626e-01  -1.8207750e-01
   7.6333333e-01   2.5130156e-01   5.0071314e-01   4.5519376e-02  -2.5794313e-01   8.0417564e-01   5.0071314e-01
   7.6500000e-01   2.5067421e-01   5.7657876e-01   7.2831002e-01   1.9725063e-01   2.7311626e-01   4.5519376e-02
   7.6666667e-01   2.4993628e-01   2.7311626e-01   5.7657876e-01   1.9725063e-01   3.4898188e-01  -2.5794313e-01
   7.6833333e-01   2.4907060e-01   1.4111007e+00  -6.3727127e-01   8.0417564e-01   4.5519376e-02  -1.8207750e-01
   7.7000000e-01   2.4809007e-01   4.2484751e-01   1.9725063e-01   1.2138500e-01   2.7311626e-01  -4.8554001e-01
   7.7166667e-01   2.4699727e-01  -1.7752557e+00   1.1835038e+00   3.4898188e-01   5.0071314e-01  -1.8207750e-01
   7.7333333e-01   2.4579234e-01  -4.0967438e-01   1.9725063e-01  -2.5794313e-01   1.2138500e-01   1.5628319e+00
   7.7500000e-01   2.4447563e-01   1.6386975e+00   2.0938913e+00  -1.0621188e-01  -3.0346251e-02   5.7657876e-01
   7.7666667e-01   2.4304775e-01   8.0417564e-01   4.2484751e-01  -5.6140564e-01   4.5519376e-02   4.2484751e-01
   7.7833333e-01   2.4150953e-01  -5.6140564e-01  -6.1754620e+00  -1.8207750e-01  -7.1313689e-01   5.7657876e-01
   7.8000000e-01   2.3986207e-01  -1.8207750e-01   1.9725063e-01  -4.0967438e-01  -7.8900252e-01   1.2138500e-01
   7.8166667e-01   2.3810667e-01  -2.2304494e+00  -1.9269869e+00  -3.3380876e-01  -1.3200619e+00  -9.4073377e-01
   7.8333333e-01   2.3624488e-01   1.1076382e+00   5.7657876e-01   3.4898188e-01   4.2484751e-01   8.8004127e-01
   7.8500000e-01   2.3427847e-01   1.9725063e-01  -1.0621188e-01  -4.0967438e-01   8.8004127e-01   5.0071314e-01
   7.8666667e-01   2.3220944e-01  -1.9269869e+00   1.3352350e+00   6.5244439e-01   8.8004127e-01  -7.1313689e-01
   7.8833333e-01   2.3003999e-01   5.7657876e-01   1.9421600e+00   2.7311626e-01   6.5244439e-01  -8.6486815e-01
   7.9000000e-01   2.2777254e-01  -1.3200619e+00   2.1697569e+00  -7.8900252e-01  -3.0346251e-02  -3.3380876e-01
   7.9166667e-01   2.2540971e-01  -1.0621188e-01   6.5244439e-01   4.5519376e-02  -3.0346251e-02   9.5590690e-01
   7.9333333e-01   2.2295430e-01  -7.8900252e-01   1.1835038e+00   4.5519376e-02   5.0071314e-01   8.8004127e-01
   7.9500000e-01   2.2040932e-01  -2.1545838e+00   7.2831002e-01   1.2138500e-01  -1.8207750e-01  -5.6140564e-01
   7.9666667e-01   2.1777791e-01   1.4869663e+00  -7.8900252e-01   2.7311626e-01   4.2484751e-01   1.9725063e-01
   7.9833333e-01   2.1506340e-01   2.0180257e+00  -7.1313689e-01   3.4898188e-01   1.2138500e-01   4.5519376e-02
   8.0000000e-01   2.1226928e-01   3.6870695e+00  -7.8900252e-01  -3.0346251e-02  -2.5794313e-01  -8.6486815e-01
   8.0166667e-01   2.0939917e-01  -3.1408369e+00   4.5519376e-02  -1.8207750e-01  -4.8554001e-01  -9.4073377e-01
   8.0333333e-01   2.0645681e-01  -2.0787182e+00   1.1835038e+00   3.4898188e-01   3.4898188e-01   1.9725063e-01
   8.0500000e-01   2.0344606e-01   1.7904288e+00   2.7311626e-01  -4.8554001e-01  -2.5794313e-01  -4.0967438e-01
   8.0666667e-01   2.0037089e-01   3.0042788e+00  -6.3727127e-01  -3.0346251e-02  -2.5794313e-01  -1.8207750e-01
   8.0833333e-01   1.9723537e-01  -8.6486815e-01  -2.3821807e+00   3.4898188e-01  -6.3727127e-01   4.5519376e-02
   8.1000000e-01   1.9404363e-01  -8.6486815e-01  -1.0924650e+00   3.4898188e-01  -2.5794313e-01  -1.8207750e-01
   8.1166667e-01   1.9079989e-01   9.5590690e-01   5.0071314e-01   3.4898188e-01  -1.8207750e-01  -2.5794313e-01
   8.1333333e-01   1.8750840e-01   2.9284132e+00  -3.0346251e-02  -2.5794313e-01  -1.0621188e-01   2.7311626e-01
   8.1500000e-01   1.8417346e-01   3.4898188e-01   5.0071314e-01  -1.0621188e-01   4.2484751e-01   1.1835038e+00
   8.1666667e-01   1.8079940e-01  -1.8511213e+00  -1.8207750e-01  -3.3380876e-01  -1.0621188e-01   2.7311626e-01
   8.1833333e-01   1.7739057e-01  -1.8207750e-01   1.4869663e+00  -4.8554001e-01  -3.0346251e-02  -8.6486815e-01
   8.2000000e-01   1.7395130e-01  -2.5794313e-01  -5.6140564e-01  -4.0967438e-01  -1.0621188e-01  -1.9269869e+00
   8.2166667e-01   1.7048593e-01  -2.3821807e+00  -3.2925682e+00  -3.3380876e-01   1.2138500e-01  -4.8554001e-01
   8.2333333e-01   1.6699879e-01  -1.3200619e+00   1.6386975e+00   4.5519376e-02   6.5244439e-01   1.2593694e+00
   8.2500000e-01   1.6349413e-01   2.2456226e+00   1.4869663e+00   8.0417564e-01   6.5244439e-01   6.5244439e-01
   8.2666667e-01   1.5997620e-01   4.2484751e-01   7.2831002e-01   6.5244439e-01   4.5519376e-02   9.5590690e-01
   8.2833333e-01   1.5644918e-01  -3.0346251e-02   5.7657876e-01  -1.8207750e-01  -1.8207750e-01  -3.0346251e-02
   8.3000000e-01   1.5291716e-01   1.1076382e+00   2.7008163e+00   6.5244439e-01  -2.5794313e-01  -1.0621188e-01
   8.3166667e-01   1.4938419e-01   7.2831002e-01   3.4898188e-01  -2.5794313e-01  -2.5794313e-01   1.9725063e-01
   8.3333333e-01   1.4585420e-01  -1.0924650e+00  -1.7752557e+00  -1.8207750e-01   4.5519376e-02  -5.6140564e-01
   8.3500000e-01   1.4233106e-01  -6.3727127e-01  -2.4580463e+00  -4.0967438e-01   1.2138500e-01  -7.8900252e-01
   8.3666667e-01   1.3881848e-01  -4.0967438e-01  -1.6993900e+00  -1.0621188e-01  -7.1313689e-01  -2.5794313e-01
   8.3833333e-01   1.3532013e-01  -3.0346251e-02   1.0317725e+00   1.2138500e-01  -4.0967438e-01  -9.4073377e-01
   8.4000000e-01   1.3182067e-01  -7.1313689e-01  -4.8554001e-01  -4.0967438e-01  -6.3727127e-01  -7.8900252e-01
   8.4166667e-01   1.2834335e-01   1.4869663e+00  -4.0967438e-01  -5.6140564e-01  -1.0621188e-01  -7.1313689e-01
   8.4333333e-01   1.2489148e-01   1.2138500e-01  -1.1683307e+00  -4.0967438e-01   3.4898188e-01   1.4111007e+00
   8.4500000e-01   1.2146824e-01  -2.4580463e+00  -3.3380876e-01   6.5244439e-01   1.4869663e+00   1.9421600e+00
   8.4666667e-01   1.1807663e-01   1.9725063e-01   4.2484751e-01  -1.0621188e-01   5.7657876e-01   8.8004127e-01
   8.4833333e-01   1.1471953e-01   8.8004127e-01  -4.8554001e-01   4.5519376e-02  -3.3380876e-01   5.0071314e-01
   8.5000000e-01   1.1139965e-01  -2.9891057e+00   4.5519376e-02  -6.3727127e-01  -1.8207750e-01   4.2484751e-01
   8.5166667e-01   1.0811953e-01  -1.4717932e+00  -4.8554001e-01  -5.6140564e-01  -4.0967438e-01  -9.4073377e-01
   8.5333333e-01   1.0488156e-01   2.6249507e+00   6.5244439e-01   2.7311626e-01  -1.8207750e-01  -7.8900252e-01
   8.5500000e-01   1.0168797e-01   1.6386975e+00   2.7008163e+00   4.2484751e-01   4.2484751e-01  -4.8554001e-01
   8.5666667e-01   9.8540825e-02   1.5628319e+00   1.2138500e-01   5.7657876e-01   6.5244439e-01   4.2484751e-01
   8.5833333e-01   9.5442031e-02   7.2831002e-01  -2.5794313e-01   5.7657876e-01  -1.8207750e-01  -4.0967438e-01
   8.6000000e-01   9.2393340e-02   1.5628319e+00   5.7657876e-01   7.2831002e-01  -3.0346251e-02  -4.8554001e-01
   8.6166667e-01   8.9396339e-02   1.5628319e+00  -7.8900252e-01   6.5244439e-01   4.2484751e-01   7.2831002e-01
   8.6333333e-01   8.6452472e-02  -1.8207750e-01   1.2138500e-01   8.0417564e-01   2.7311626e-01   1.3352350e+00
   8.6500000e-01   8.3563029e-02  -2.5339119e+00   1.5628319e+00   4.5519376e-02  -7.8900252e-01   1.1076382e+00
   8.6666667e-01   8.0729142e-02  -1.4717932e+00   1.9725063e-01  -3.3380876e-01  -7.1313689e-01  -2.5794313e-01
   8.6833333e-01   7.7951823e-02   1.1835038e+00   8.0417564e-01  -6.3727127e-01  -2.5794313e-01  -1.5476588e+00
   8.7000000e-01   7.5231923e-02  -1.0621188e-01  -1.0621188e-01   4.5519376e-02  -7.8900252e-01  -1.6235244e+00
   8.7166667e-01   7.2570177e-02  -2.1545838e+00  -4.8554001e-01  -3.3380876e-01   1.2138500e-01  -1.7752557e+00
   8.7333333e-01   6.9967182e-02  -4.8554001e-01  -3.0346251e-02  -3.0346251e-02   5.0071314e-01  -1.0621188e-01
   8.7500000e-01   6.7423421e-02  -3.0346251e-02   5.7657876e-01   2.0180257e+00   6.5244439e-01   1.7145632e+00
   8.7666667e-01   6.4939259e-02  -1.0621188e-01  -3.9753588e+00   2.7311626e-01   1.0317725e+00   2.3973538e+00
   8.7833333e-01   6.2514946e-02  -1.0924650e+00  -1.4717932e+00  -2.6856432e+00  -1.0621188e-01   5.0071314e-01
   8.8000000e-01   6.0150634e-02  -2.9891057e+00  -1.0621188e-01  -1.8511213e+00  -5.6140564e-01  -1.8207750e-01
   8.8166667e-01   5.7846373e-02   3.0042788e+00   2.1697569e+00  -1.1683307e+00  -1.8207750e-01  -7.8900252e-01
   8.8333333e-01   5.5602133e-02   4.9009195e+00   1.6386975e+00  -3.0346251e-02  -1.8207750e-01   3.4898188e-01
   8.8500000e-01   5.3417784e-02   3.9146663e+00   2.1697569e+00   1.6386975e+00   1.2138500e-01   4.2484751e-01
   8.8666667e-01   5.1293131e-02  -3.8994932e+00   5.0071314e-01   1.3352350e+00  -4.8554001e-01  -5.6140564e-01
   8.8833333e-01   4.9227902e-02  -2.6097776e+00  -6.3727127e-01  -2.5794313e-01  -1.8207750e-01  -2.5339119e+00
   8.9000000e-01   4.7221756e-02  -2.3063151e+00  -4.0967438e-01  -9.4073377e-01  -3.3380876e-01  -1.4717932e+00
   8.9166667e-01   4.5274302e-02   5.0071314e-01   1.2138500e-01  -1.8207750e-01   4.5519376e-02   5.7657876e-01
   8.9333333e-01   4.3385092e-02   2.1697569e+00  -7.8900252e-01   3.4898188e-01  -3.0346251e-02   1.3352350e+00
   8.9500000e-01   4.1553627e-02   7.2831002e-01  -7.8900252e-01  -3.3380876e-01   7.2831002e-01   4.5519376e-02
   8.9666667e-01   3.9779363e-02   5.0071314e-01  -4.8554001e-01   8.8004127e-01   1.8662944e+00   1.7145632e+00
   8.9833333e-01   3.8061733e-02  -1.9269869e+00   1.7904288e+00   1.4111007e+00   1.1835038e+00   6.5244439e-01
   9.0000000e-01   3.6400121e-02   5.7657876e-01  -1.8207750e-01   3.4898188e-01  -2.5794313e-01  -1.0924650e+00
   9.0166667e-01   3.4793892e-02   1.9421600e+00  -1.8207750e-01  -1.0924650e+00  -1.0924650e+00  -1.4717932e+00
   9.0333333e-01   3.3242387e-02   2.7311626e-01  -2.5794313e-01  -1.1683307e+00  -8.6486815e-01  -1.0924650e+00
   9.0500000e-01   3.1744925e-02  -1.2441963e+00  -7.8900252e-01  -8.6486815e-01   4.5519376e-02  -3.0346251e-02
   9.0666667e-01   3.0300808e-02  -2.8373744e+00  -1.8207750e-01  -7.8900252e-01   1.9725063e-01   8.0417564e-01
   9.0833333e-01   2.8909327e-02  -3.3380876e-01   4.5519376e-02  -3.0346251e-02   1.9725063e-01   1.0317725e+00
   9.1000000e-01   2.7563795e-02  -4.8554001e-01  -1.0621188e-01   1.1835038e+00  -4.0967438e-01   8.0417564e-01
   9.1166667e-01   2.6234973e-02  -2.3063151e+00   2.7311626e-01   4.5215914e+00   5.7657876e-01   1.6386975e+00
   9.1333333e-01   2.4958992e-02   1.1076382e+00   6.5244439e-01   1.9421600e+00   1.4869663e+00   3.4898188e-01
   9.1500000e-01   2.3735229e-02   9.5590690e-01  -7.1313689e-01  -2.9132401e+00  -3.3380876e-01  -9.4073377e-01
   9.1666667e-01   2.2563038e-02  -3.3380876e-01  -3.8994932e+00  -2.2304494e+00  -6.3727127e-01  -3.3380876e-01
   9.1833333e-01   2.1441743e-02  -1.4717932e+00  -4.0967438e-01  -1.3200619e+00  -6.3727127e-01  -3.0346251e-02
   9.2000000e-01   2.0370640e-02   9.5590690e-01  -1.8207750e-01  -1.0165994e+00   2.7311626e-01  -4.8554001e-01
   9.2166667e-01   1.9349001e-02   1.7145632e+00  -1.6235244e+00  -9.4073377e-01  -1.8207750e-01  -5.6140564e-01
   9.2333333e-01   1.8376072e-02   2.7311626e-01  -3.0346251e-02   1.2138500e-01   9.5590690e-01   4.5519376e-02
   9.2500000e-01   1.7451073e-02   3.4898188e-01   3.4898188e-01   1.5628319e+00   4.5519376e-02  -4.8554001e-01
   9.2666667e-01   1.6573197e-02   6.5244439e-01   2.1697569e+00   9.5590690e-01   1.2138500e-01  -6.3727127e-01
   9.2833333e-01   1.5741611e-02   1.9725063e-01   8.0417564e-01   8.0417564e-01   1.9725063e-01  -2.5794313e-01
   9.3000000e-01   1.4955456e-02   5.0071314e-01   1.1835038e+00  -1.8207750e-01   5.0071314e-01  -1.0621188e-01
   9.3166667e-01   1.4213844e-02   2.0938913e+00   1.1835038e+00   1.1835038e+00  -5.6140564e-01  -1.0924650e+00
   9.3333333e-01   1.3515860e-02   5.0071314e-01   3.4898188e-01   1.2138500e-01  -8.6486815e-01  -2.6856432e+00
   9.3500000e-01   1.2860559e-02   1.1835038e+00  -1.0924650e+00  -2.5794313e-01  -4.0967438e-01  -1.6235244e+00
   9.3666667e-01   1.2246966e-02   1.3352350e+00   3.4898188e-01   1.5628319e+00  -5.6140564e-01   4.5519376e-02
   9.3833333e-01   1.1674075e-02   8.0417564e-01  -3.3380876e-01  -7.1313689e-01   1.0317725e+00   2.3214882e+00
   9.4000000e-01   1.1140848e-02   4.2484751e-01   1.9725063e-01  -1.4717932e+00   2.0180257e+00   3.3077413e+00
   9.4166667e-01   1.0646212e-02  -6.0237308e+00   1.2138500e-01  -1.5476588e+00   1.1076382e+00   1.8662944e+00
   9.4333333e-01   1.0189065e-02  -2.9132401e+00  -8.6486815e-01  -1.1683307e+00   9.5590690e-01   1.4111007e+00
   9.4500000e-01   9.7682629e-03   5.7657876e-01  -9.4073377e-01  -2.5794313e-01  -1.0621188e-01  -4.0967438e-01
   9.4666667e-01   9.3826314e-03  -1.8207750e-01   2.7311626e-01  -1.8207750e-01  -3.0346251e-02  -1.5476588e+00
   9.4833333e-01   9.0309569e-03   4.2484751e-01   1.4869663e+00   1.7904288e+00  -8.6486815e-01  -7.1313689e-01
   9.5000000e-01   8.7119901e-03   1.5628319e+00   1.2138500e-01  -3.0346251e-02  -2.1545838e+00  -1.8511213e+00
   9.5166667e-01   8.4244431e-03  -3.0346251e-02   1.1076382e+00   6.5244439e-01  -9.4073377e-01  -2.5794313e-01
   9.5333333e-01   8.1669905e-03   7.2831002e-01   1.8662944e+00   5.0071314e-01   8.8004127e-01   2.3973538e+00
   9.5500000e-01   7.9382699e-03  -3.0346251e-02  -1.0924650e+00  -5.6140564e-01  -1.3200619e+00  -1.4717932e+00
   9.5666667e-01   7.7368816e-03  -8.6486815e-01  -2.4580463e+00  -5.6140564e-01  -4.8554001e-01  -1.6235244e+00
   9.5833333e-01   7.5613879e-03  -2.4580463e+00   2.2456226e+00   3.4898188e-01   1.7904288e+00   1.9725063e-01
   9.6000000e-01   7.4103164e-03   2.3214882e+00  -1.0621188e-01  -3.0346251e-02   1.1835038e+00   1.2593694e+00
   9.6166667e-01   7.2821595e-03   2.0938913e+00  -1.1683307e+00   1.4869663e+00   1.0317725e+00   1.4111007e+00
   9.6333333e-01   7.1753774e-03  -1.0621188e-01   4.5519376e-02   1.9725063e-01  -1.0621188e-01   2.2456226e+00
   9.6500000e-01   7.0883974e-03  -4.8554001e-01   5.7657876e-01  -4.8554001e-01   1.9725063e-01   1.2593694e+00
   9.6666667e-01   7.0196192e-03  -1.0621188e-01  -1.0621188e-01   1.9725063e-01  -8.6486815e-01  -1.0165994e+00
   9.6833333e-01   6.9674153e-03  -2.1545838e+00  -1.3200619e+00  -1.1683307e+00  -1.4717932e+00  -9.4073377e-01
   9.7000000e-01   6.9301363e-03   6.5244439e-01  -1.0621188e-01  -1.1683307e+00  -7.8900252e-01  -2.3063151e+00
   9.7166667e-01   6.9061120e-03   1.6386975e+00   1.3352350e+00   8.0417564e-01  -4.0967438e-01  -1.3200619e+00
   9.7333333e-01   6.8936567e-03   1.1076382e+00  -5.6140564e-01  -4.0967438e-01   6.5244439e-01  -9.4073377e-01
   9.7500000e-01   6.8910729e-03  -3.0346251e-02   4.2484751e-01   1.3352350e+00   1.1835038e+00   6.5244439e-01
   9.7666667e-01   6.8966573e-03  -3.1408369e+00  -3.1408369e+00   9.5590690e-01  -3.3380876e-01   1.0317725e+00
   9.7833333e-01   6.9087039e-03  -3.0346251e-02   1.1076382e+00  -9.4073377e-01   4.2484751e-01   1.2138500e-01
   9.8000000e-01   6.9255112e-03   1.1076382e+00   1.4869663e+00  -4.8554001e-01  -3.0346251e-02   1.0317725e+00
   9.8166667e-01   6.9298569e-03  -5.6140564e-01  -7.1313689e-01   9.5590690e-01  -1.0924650e+00  -1.8207750e-01
   9.8333333e-01   6.8983066e-03   1.9725063e-01  -4.8554001e-01   2.7311626e-01   4.5519376e-02  -1.8207750e-01
   9.8500000e-01   6.8690316e-03  -7.1313689e-01  -1.1683307e+00  -3.0346251e-02  -6.3727127e-01  -1.3959275e+00
   9.8666667e-01   6.8405788e-03  -2.7615088e+00  -1.0165994e+00   1.7904288e+00  -9.4073377e-01  -2.8373744e+00
   9.8833333e-01   6.8115077e-03   2.6249507e+00   1.1076382e+00  -8.6486815e-01   1.3352350e+00   5.7657876e-01
   9.9000000e-01   6.7804011e-03   9.5590690e-01   3.6870695e+00  -2.5794313e-01   1.3352350e+00   1.9421600e+00
   9.9166667e-01   6.7458699e-03   1.6386975e+00   1.2138500e-01  -9.4073377e-01  -2.5794313e-01   5.7657876e-01
   9.9333333e-01   6.7065669e-03   4.2484751e-01   1.2138500e-01   1.1835038e+00   4.5519376e-02   7.2831002e-01
   9.9500000e-01   6.6611911e-03  -1.0165994e+00  -4.0967438e-01  -6.3727127e-01  -4.8554001e-01  -6.3727127e-01
   9.9666667e-01   6.6084999e-03  -6.3727127e-01   9.5590690e-01  -1.5476588e+00   1.2138500e-01   1.2138500e-01
   9.9833333e-01   6.5473185e-03  -4.0967438e-01   5.0071314e-01  -3.0346251e-02   4.2484751e-01   1.2138500e-01
   1.0000000e+00   6.4765496e-03  -9.4073377e-01  -8.6486815e-01   5.0071314e-01   1.6386975e+00   8.0417564e-01
   1.0016667e+00   6.3951822e-03  -3.0649713e+00  -1.0165994e+00  -1.9269869e+00   1.0317725e+00  -8.6486815e-01
   1.0033333e+00   6.3023039e-03   2.6249507e+00  -8.6486815e-01  -1.3200619e+00  -3.0346251e-02  -3.0346251e-02
   1.0050000e+00   6.1971088e-03   1.6386975e+00  -2.9132401e+00   2.3214882e+00  -2.6097776e+00  -4.0967438e-01
   1.0066667e+00   6.0789083e-03  -2.2304494e+00  -1.0924650e+00   2.7311626e-01  -1.7752557e+00  -3.2167026e+00
   1.0083333e+00   5.9471419e-03  -1.5476588e+00   4.2181289e+00  -2.0787182e+00   9.5590690e-01   6.5244439e-01
   1.0100000e+00   5.8013842e-03   2.8525476e+00   3.9905320e+00  -5.6140564e-01   2.2456226e+00   3.2318757e+00
   1.0116667e+00   5.6413581e-03   1.0317725e+00  -1.6993900e+00   2.0180257e+00   1.1076382e+00   1.2593694e+00
   1.0133333e+00   5.4669393e-03  -4.0967438e-01  -2.7615088e+00   2.3214882e+00  -7.8900252e-01  -2.2304494e+00
   1.0150000e+00   5.2781689e-03   1.9725063e-01  -2.0028525e+00   6.5244439e-01  -4.0967438e-01  -2.7615088e+00
   1.0166667e+00   5.0752597e-03  -5.6140564e-01   8.8004127e-01   1.2138500e-01   7.2831002e-01   5.0071314e-01
   1.0183333e+00   4.8586043e-03  -4.0967438e-01  -3.0346251e-02  -8.6486815e-01   2.7311626e-01   3.4898188e-01
   1.0200000e+00   4.6287813e-03  -3.8236276e+00  -4.8554001e-01  -1.0924650e+00  -7.1313689e-01   1.0317725e+00
   1.0216667e+00   4.3865637e-03   1.3352350e+00   1.0317725e+00  -4.8554001e-01  -3.0346251e-02   1.0317725e+00
   1.0233333e+00   4.1329230e-03  -1.0924650e+00  -1.7752557e+00  -4.8554001e-01  -7.1313689e-01  -1.2441963e+00
   1.0250000e+00   3.8690354e-03  -1.1683307e+00  -1.2441963e+00  -1.0924650e+00  -2.3063151e+00  -3.2167026e+00
   1.0266667e+00   3.5962852e-03   2.8525476e+00   2.0938913e+00   1.2138500e-01  -1.8207750e-01   4.5519376e-02
   1.0283333e+00   3.3162689e-03   1.4111007e+00   8.0417564e-01   2.8525476e+00   8.0417564e-01   3.0042788e+00
   1.0300000e+00   3.0307974e-03  -2.6097776e+00  -1.1683307e+00  -3.3380876e-01   2.7311626e-01   3.4898188e-01
   1.0316667e+00   2.7418980e-03   4.2484751e-01  -3.3380876e-01  -1.7752557e+00  -8.6486815e-01  -1.0924650e+00
   1.0333333e+00   2.4518151e-03  -1.8207750e-01   1.0317725e+00   6.5244439e-01  -4.8554001e-01   1.2138500e-01
   1.0350000e+00   2.1630095e-03   1.4869663e+00  -2.5339119e+00  -1.5476588e+00   4.5519376e-02   1.1835038e+00
   1.0366667e+00   1.8781579e-03   1.5628319e+00   1.9725063e-01  -1.6993900e+00  -9.4073377e-01  -1.0621188e-01
   1.0383333e+00   1.6001500e-03  -1.1683307e+00   1.4111007e+00  -1.4717932e+00   7.2831002e-01   3.4898188e-01
   1.0400000e+00   1.3320856e-03   1.5628319e+00  -5.6140564e-01   3.6112038e+00   8.0417564e-01   4.2484751e-01
   1.0416667e+00   1.0772700e-03   2.1697569e+00   6.5244439e-01   6.5244439e-01   1.1076382e+00  -2.9132401e+00
   1.0433333e+00   8.3920897e-04   1.2593694e+00   2.0180257e+00  -7.1313689e-01  -1.8207750e-01  -1.3200619e+00
   1.0450000e+00   6.2160194e-04  -3.3380876e-01  -1.0621188e-01  -1.0924650e+00   1.1076382e+00   1.3352350e+00
   1.0466667e+00   4.2833465e-04   4.2484751e-01  -2.4580463e+00   4.2484751e-01   2.7311626e-01   2.3214882e+00
   1.0483333e+00   2.6347078e-04  -3.0346251e-02  -2.1545838e+00  -3.0346251e-02  -1.3200619e+00  -1.0924650e+00
   1.0500000e+00   1.3124221e-04  -1.0165994e+00   2.9284132e+00   9.5590690e-01  -3.0346251e-02   6.5244439e-01
   1.0516667e+00   3.6038631e-05   1.0317725e+00   1.8662944e+00   3.4898188e-01   8.0417564e-01   4.0663976e+00
   1.0533333e+00  -3.6859924e-05   5.7657876e-01  -1.8207750e-01   8.0417564e-01   4.2484751e-01   1.7904288e+00
   1.0550000e+00  -8.8324686e-05  -2.3821807e+00   9.5590690e-01   1.4111007e+00  -3.0346251e-02  -8.6486815e-01
   1.0566667e+00  -8.7408722e-05  -1.1683307e+00   1.2138500e-01   7.2831002e-01  -4.8554001e-01  -1.3200619e+00
   1.0583333e+00  -2.9063660e-05  -1.0165994e+00  -3.3380876e-01  -4.8554001e-01  -1.2441963e+00  -2.6856432e+00
   1.0600000e+00   9.1838519e-05   1.1076382e+00  -4.8554001e-01  -2.2304494e+00  -3.0346251e-02  -1.4717932e+00
   1.0616667e+00   2.8048986e-04   9.5590690e-01   2.3214882e+00  -1.2441963e+00   1.6386975e+00   8.0417564e-01
   1.0633333e+00   5.4213018e-04  -4.0512245e+00  -8.6486815e-01  -1.2441963e+00   3.4898188e-01  -1.8207750e-01
   1.0650000e+00   8.8203020e-04  -3.5960307e+00   2.7311626e-01   4.5519376e-02  -9.4073377e-01  -7.8900252e-01
   1.0666667e+00   1.3054742e-03   1.0317725e+00   1.9725063e-01   7.2831002e-01  -1.0924650e+00  -4.0967438e-01
   1.0683333e+00   1.8177420e-03   4.9767851e+00  -1.0924650e+00  -6.3727127e-01  -4.8554001e-01  -1.0924650e+00
   1.0700000e+00   2.4240912e-03   2.5490851e+00  -2.4580463e+00  -1.3200619e+00   4.5519376e-02  -7.1313689e-01
   1.0716667e+00   3.1297376e-03   1.5628319e+00   5.7657876e-01   1.1076382e+00   2.7311626e-01   1.5628319e+00
   1.0733333e+00   3.9398375e-03  -1.0621188e-01  -1.4717932e+00   8.0417564e-01   2.7311626e-01   1.7145632e+00
   1.0750000e+00   4.8594675e-03  -6.3727127e-01  -1.5476588e+00   9.5590690e-01   5.7657876e-01   1.3352350e+00
   1.0766667e+00   5.8936057e-03  -2.0028525e+00   8.8004127e-01   2.1697569e+00   1.8662944e+00   8.0417564e-01
   1.0783333e+00   7.0471129e-03  -1.2441963e+00   7.2831002e-01   1.6386975e+00   9.5590690e-01  -8.6486815e-01
   1.0800000e+00   8.3247120e-03  -1.2441963e+00  -4.8554001e-01  -2.0028525e+00   4.2484751e-01  -3.0346251e-02
   1.0816667e+00   9.7309700e-03  -4.9616120e+00  -9.4073377e-01  -2.0028525e+00  -3.3380876e-01  -3.0346251e-02
   1.0833333e+00   1.1270279e-02   6.5244439e-01   4.2484751e-01  -1.7752557e+00  -2.5794313e-01  -4.0967438e-01
   1.0850000e+00   1.2946835e-02   4.4457257e+00   2.0938913e+00  -3.0346251e-02   1.2138500e-01  -1.8207750e-01
   1.0866667e+00   1.4764624e-02   1.7904288e+00  -3.3380876e-01   1.8662944e+00  -6.3727127e-01  -6.3727127e-01
   1.0883333e+00   1.6727399e-02   1.7145632e+00  -1.5476588e+00  -4.8554001e-01  -1.3959275e+00  -7.8900252e-01
   1.0900000e+00   1.8838665e-02   1.9725063e-01  -3.0649713e+00  -4.8554001e-01  -3.3684338e+00  -3.4442995e+00
   1.0916667e+00   2.1101663e-02  -2.0028525e+00  -8.6486815e-01  -4.8554001e-01  -4.0967438e-01  -1.8511213e+00
   1.0933333e+00   2.3519351e-02  -2.0787182e+00   2.6249507e+00   2.7766819e+00   2.7008163e+00   4.2181289e+00
   1.0950000e+00   2.6094389e-02   9.5590690e-01  -5.6140564e-01  -1.9269869e+00   1.1076382e+00   2.5490851e+00
   1.0966667e+00   2.8829126e-02   1.9421600e+00   3.0801444e+00  -1.5476588e+00   7.2831002e-01   1.3352350e+00
   1.0983333e+00   3.1725583e-02  -2.0028525e+00   1.7145632e+00   2.7311626e-01   1.4111007e+00   8.0417564e-01
   1.1000000e+00   3.4785443e-02  -1.7752557e+00   1.2593694e+00   9.5590690e-01   5.0071314e-01  -3.0346251e-02
   1.1016667e+00   3.8010037e-02  -1.8207750e-01  -3.3380876e-01  -2.5794313e-01  -3.0346251e-02  -1.8207750e-01
   1.1033333e+00   4.1400333e-02   2.7311626e-01  -3.0649713e+00  -6.3727127e-01  -5.6140564e-01   4.5519376e-02
   1.1050000e+00   4.4956923e-02  -2.6097776e+00  -1.0924650e+00   2.7311626e-01  -1.8511213e+00  -1.6993900e+00
   1.1066667e+00   4.8680025e-02  -3.4442995e+00   4.5519376e-02  -8.6486815e-01   1.2138500e-01  -1.5476588e+00
   1.1083333e+00   5.2569463e-02   3.2318757e+00   1.3352350e+00  -7.8900252e-01   5.0071314e-01  -5.6140564e-01
   1.1100000e+00   5.6624666e-02   2.1697569e+00   1.5628319e+00   7.2831002e-01   4.2484751e-01  -3.0346251e-02
   1.1116667e+00   6.0844663e-02  -7.1313689e-01   1.4869663e+00   2.7311626e-01  -1.1683307e+00  -3.3380876e-01
   1.1133333e+00   6.5228080e-02   1.1076382e+00  -2.9891057e+00   1.1076382e+00  -1.6235244e+00  -1.8511213e+00
   1.1150000e+00   6.9773140e-02   9.5590690e-01  -3.5960307e+00  -1.1683307e+00   4.2484751e-01  -2.5794313e-01
   1.1166667e+00   7.4477649e-02  -4.8554001e-01   2.4732194e+00  -7.1313689e-01   8.8004127e-01   4.2484751e-01
   1.1183333e+00   7.9339021e-02   1.7904288e+00   2.1697569e+00   2.7311626e-01   1.4869663e+00   1.9421600e+00
   1.1200000e+00   8.4354252e-02   1.4869663e+00   1.9725063e-01  -3.3380876e-01  -3.0346251e-02   8.8004127e-01
   1.1216667e+00   8.9519948e-02   8.0417564e-01   7.2831002e-01   4.2484751e-01   4.2484751e-01   4.5519376e-02
   1.1233333e+00   9.4832311e-02  -1.3200619e+00  -2.5794313e-01   4.2484751e-01   3.4898188e-01  -1.0924650e+00
   1.1250000e+00   1.0027335e-01  -2.8373744e+00  -5.6140564e-01   2.0180257e+00  -3.0346251e-02   5.0071314e-01
   1.1266667e+00   1.0584176e-01   1.1835038e+00   5.7657876e-01  -5.6140564e-01  -3.3380876e-01   1.5628319e+00
   1.1283333e+00   1.1154299e-01   1.4111007e+00   1.5628319e+00  -1.8207750e-01  -3.3380876e-01   7.2831002e-01
   1.1300000e+00   1.1737184e-01   1.3352350e+00  -3.3380876e-01  -1.8207750e-01  -3.3380876e-01  -1.0621188e-01
   1.1316667e+00   1.2332276e-01   4.2484751e-01  -8.6486815e-01  -3.0346251e-02  -1.8207750e-01  -1.3200619e+00
   1.1333333e+00   1.2938987e-01  -1.7752557e+00  -1.0165994e+00   1.2138500e-01  -5.6140564e-01  -1.0924650e+00
   1.1350000e+00   1.3556698e-01  -2.2304494e+00  -9.4073377e-01  -2.0028525e+00   4.5519376e-02  -2.0028525e+00
   1.1366667e+00   1.4184759e-01  -2.4580463e+00   4.5519376e-02   4.2484751e-01   4.5519376e-02   8.0417564e-01
   1.1383333e+00   1.4822491e-01   4.5519376e-02  -7.8900252e-01   1.9725063e-01   1.9725063e-01   8.8004127e-01
   1.1400000e+00   1.5469190e-01   1.3352350e+00  -1.7752557e+00  -5.6140564e-01  -1.8207750e-01  -9.4073377e-01
   1.1416667e+00   1.6124126e-01  -1.6235244e+00  -1.9269869e+00  -1.0621188e-01  -3.0346251e-02   2.7311626e-01
   1.1433333e+00   1.6786545e-01   5.7657876e-01   1.4869663e+00   1.9725063e-01  -3.3380876e-01  -4.8554001e-01
   1.1450000e+00   1.7455675e-01   2.3214882e+00  -3.3380876e-01   1.4869663e+00  -3.0346251e-02   9.5590690e-01
   1.1466667e+00   1.8130724e-01   3.1560101e+00   9.5590690e-01  -1.0621188e-01   5.7657876e-01   9.5590690e-01
   1.1483333e+00   1.8810883e-01   7.2831002e-01   1.6386975e+00   3.4898188e-01   4.5519376e-02   2.7311626e-01
   1.1500000e+00   1.9495332e-01  -5.6140564e-01   3.4898188e-01  -1.6235244e+00   3.4898188e-01   4.5519376e-02
   1.1516667e+00   2.0183235e-01  -4.1270901e+00   1.4111007e+00   3.4898188e-01  -3.3380876e-01  -1.0165994e+00
   1.1533333e+00   2.0873752e-01   1.3352350e+00   8.0417564e-01   3.4898188e-01   1.1835038e+00  -1.0621188e-01
   1.1550000e+00   2.1566034e-01   3.6112038e+00  -3.0346251e-02   2.7311626e-01  -1.0621188e-01  -2.5794313e-01
   1.1566667e+00   2.2259228e-01  -1.0621188e-01   4.2484751e-01  -4.0967438e-01  -5.6140564e-01   2.7311626e-01
   1.1583333e+00   2.2952479e-01  -2.2304494e+00  -4.8554001e-01  -1.5476588e+00   2.7311626e-01   1.0317725e+00
   1.1600000e+00   2.3644935e-01  -2.1545838e+00  -9.4073377e-01  -6.3727127e-01  -1.8207750e-01   4.5519376e-02
   1.1616667e+00   2.4335748e-01  -1.7752557e+00   2.0938913e+00   1.2138500e-01   1.9725063e-01  -3.0346251e-02
   1.1633333e+00   2.5024073e-01   2.2456226e+00   1.8662944e+00   6.5244439e-01  -7.8900252e-01  -9.4073377e-01
   1.1650000e+00   2.5709079e-01   1.6386975e+00   1.5628319e+00   2.4732194e+00  -6.3727127e-01  -1.1683307e+00
   1.1666667e+00   2.6389941e-01   3.4898188e-01   2.2456226e+00   1.3352350e+00  -1.3959275e+00  -1.1683307e+00
   1.1683333e+00   2.7065852e-01  -4.0967438e-01  -2.6856432e+00  -1.4717932e+00  -6.3727127e-01   1.9725063e-01
   1.1700000e+00   2.7736020e-01  -1.0165994e+00  -4.5822839e+00  -1.3200619e+00   5.0071314e-01   1.4111007e+00
   1.1716667e+00   2.8399672e-01  -2.4580463e+00   6.5244439e-01  -9.4073377e-01   1.3352350e+00  -3.0346251e-02
   1.1733333e+00   2.9056056e-01   1.7145632e+00   1.9725063e-01   5.7657876e-01   1.9725063e-01  -4.8554001e-01
   1.1750000e+00   2.9704444e-01   2.1697569e+00   6.5244439e-01   6.5244439e-01  -1.8207750e-01   1.2138500e-01
   1.1766667e+00   3.0344132e-01  -4.0967438e-01  -1.6993900e+00   2.7311626e-01  -6.3727127e-01  -5.6140564e-01
   1.1783333e+00   3.0974447e-01  -1.5476588e+00  -1.6993900e+00   2.7311626e-01  -4.8554001e-01   9.5590690e-01
   1.1800000e+00   3.1594742e-01   3.4898188e-01  -3.3380876e-01  -5.6140564e-01   8.0417564e-01   1.7145632e+00
   1.1816667e+00   3.2204405e-01  -1.4717932e+00   1.5628319e+00  -6.3727127e-01   1.4869663e+00   8.8004127e-01
   1.1833333e+00   3.2204405e-01  -1.2441963e+00   8.8004127e-01  -1.3200619e+00   1.2593694e+00   1.0317725e+00
   1.1850000e+00   3.2204405e-01   1.2138500e-01  -1.0924650e+00  -1.0621188e-01   6.5244439e-01   8.8004127e-01
   1.1866667e+00   3.2802856e-01   1.7904288e+00   2.7311626e-01   2.7311626e-01   6.5244439e-01  -1.6235244e+00
   1.1883333e+00   3.3389550e-01   9.5590690e-01  -2.0787182e+00   1.0317725e+00  -4.8554001e-01  -9.4073377e-01
   1.1900000e+00   3.3963980e-01   1.8662944e+00   2.3973538e+00   5.0071314e-01  -5.6140564e-01  -2.0028525e+00
   1.1916667e+00   3.4525676e-01  -9.4073377e-01   5.7657876e-01  -1.0165994e+00  -9.4073377e-01  -7.8900252e-01
   1.1933333e+00   3.4525676e-01   3.4898188e-01  -9.4073377e-01  -8.6486815e-01  -8.6486815e-01   1.4111007e+00
   1.1950000e+00   3.5074208e-01  -1.0621188e-01   8.8004127e-01  -2.5794313e-01   1.9725063e-01   3.4898188e-01
   1.1966667e+00   3.5609188e-01  -1.0621188e-01  -2.5794313e-01   5.0071314e-01  -1.0621188e-01  -4.0967438e-01
   1.1983333e+00   3.6130268e-01  -5.6140564e-01  -1.8207750e-01   1.2138500e-01  -4.0967438e-01  -8.6486815e-01
   1.2000000e+00   3.6637144e-01  -1.3200619e+00   4.5519376e-02  -1.0621188e-01  -9.4073377e-01  -1.0924650e+00
   1.2016667e+00   3.7128604e-01  -1.0924650e+00   9.5590690e-01   4.2484751e-01   4.5519376e-02   1.1835038e+00
   1.2033333e+00   3.7604954e-01  -2.3063151e+00   1.0317725e+00   6.5244439e-01  -6.3727127e-01   2.7311626e-01
   1.2050000e+00   3.8066398e-01   1.2138500e-01  -1.0924650e+00  -1.0621188e-01   1.6386975e+00   1.9725063e-01
   1.2066667e+00   3.8512815e-01  -2.5339119e+00   4.5519376e-02  -1.0621188e-01   8.8004127e-01   3.4898188e-01
   1.2083333e+00   3.8944129e-01   7.2831002e-01   1.3352350e+00   1.3352350e+00   4.5519376e-02  -4.8554001e-01
   1.2100000e+00   3.9360306e-01   3.6112038e+00  -7.8900252e-01   2.4732194e+00   1.9725063e-01   1.1835038e+00
   1.2116667e+00   3.9761360e-01   4.2484751e-01  -4.5822839e+00  -7.8900252e-01  -4.8554001e-01   7.2831002e-01
   1.2133333e+00   4.0147353e-01   8.0417564e-01  -2.5794313e-01  -4.8554001e-01  -1.6993900e+00   4.2484751e-01
   1.2150000e+00   4.0518390e-01   1.1076382e+00  -2.3063151e+00  -9.4073377e-01  -9.4073377e-01  -2.3821807e+00
   1.2166667e+00   4.0874613e-01   2.7311626e-01   1.8662944e+00  -1.8207750e-01  -1.0621188e-01  -1.5476588e+00
   1.2183333e+00   4.1216212e-01   8.0417564e-01   1.1076382e+00  -8.6486815e-01  -3.3380876e-01  -6.3727127e-01
   1.2200000e+00   4.1543419e-01   8.0417564e-01   1.2138500e-01  -9.4073377e-01  -8.6486815e-01   2.7311626e-01
   1.2216667e+00   4.1856503e-01   2.0180257e+00   1.6386975e+00  -2.5794313e-01  -3.3380876e-01   8.8004127e-01
   1.2233333e+00   4.2155775e-01  -5.1133432e+00   1.1835038e+00   2.7311626e-01   8.0417564e-01   1.7145632e+00
   1.2250000e+00   4.2441589e-01  -2.0028525e+00  -2.5794313e-01   1.9725063e-01   2.0938913e+00   1.4111007e+00
   1.2266667e+00   4.2714319e-01   1.5628319e+00   2.7311626e-01  -3.0346251e-02   1.6386975e+00   1.3352350e+00
   1.2283333e+00   4.2974388e-01   3.4898188e-01   3.4898188e-01   1.2138500e-01   8.0417564e-01   1.9421600e+00
   1.2300000e+00   4.3222249e-01  -2.5339119e+00  -7.8900252e-01   1.1076382e+00  -3.0346251e-02   2.7311626e-01
   1.2316667e+00   4.3458382e-01   4.2484751e-01   5.7657876e-01  -3.0346251e-02  -1.8207750e-01  -1.3200619e+00
   1.2333333e+00   4.3683296e-01   3.5353382e+00  -1.8207750e-01  -7.8900252e-01  -5.6140564e-01  -3.3380876e-01
   1.2350000e+00   4.3897528e-01   3.2318757e+00  -1.8207750e-01  -2.5794313e-01   1.2138500e-01   1.2138500e-01
   1.2366667e+00   4.4101641e-01  -2.5794313e-01  -1.1683307e+00  -2.5794313e-01  -1.0165994e+00  -1.4717932e+00
   1.2383333e+00   4.4296217e-01  -3.2167026e+00   2.7311626e-01  -1.0621188e-01  -3.3380876e-01  -4.8554001e-01
   1.2400000e+00   4.4481855e-01   7.2831002e-01   1.9421600e+00   9.5590690e-01  -1.8207750e-01  -8.6486815e-01
   1.2416667e+00   4.4659179e-01  -3.0346251e-02  -1.0621188e-01   5.0071314e-01  -4.8554001e-01  -2.5794313e-01
   1.2433333e+00   4.4828823e-01  -6.3727127e-01   1.7904288e+00   1.9725063e-01  -2.5794313e-01  -3.0346251e-02
   1.2450000e+00   4.4991427e-01  -1.6993900e+00  -3.4442995e+00   1.9725063e-01  -5.6140564e-01   5.0071314e-01
   1.2466667e+00   4.5147651e-01   4.2484751e-01  -2.9891057e+00  -6.3727127e-01  -4.0967438e-01  -1.0621188e-01
   1.2483333e+00   4.5298158e-01   1.6386975e+00   2.0180257e+00  -1.8207750e-01   6.5244439e-01  -1.0621188e-01
   1.2500000e+00   4.5443606e-01  -1.0924650e+00   4.2484751e-01   4.2484751e-01   4.2484751e-01   4.5519376e-02
   1.2516667e+00   4.5584672e-01   1.2593694e+00  -2.2304494e+00   3.4898188e-01  -3.0346251e-02  -4.0967438e-01
   1.2533333e+00   4.5722015e-01   1.5628319e+00   1.2138500e-01  -2.5794313e-01  -2.5794313e-01   5.0071314e-01
   1.2550000e+00   4.5856300e-01  -1.8207750e-01   1.8662944e+00  -3.0346251e-02   5.0071314e-01   1.4111007e+00
   1.2566667e+00   4.5988181e-01  -1.6993900e+00   2.3214882e+00   5.0071314e-01   1.1076382e+00   1.4869663e+00
   1.2583333e+00   4.6118308e-01   1.5628319e+00  -7.1313689e-01  -1.8207750e-01   1.2138500e-01   3.4898188e-01
   1.2600000e+00   4.6247313e-01   9.5590690e-01   2.7311626e-01  -7.8900252e-01  -7.1313689e-01  -9.4073377e-01
   1.2616667e+00   4.6375815e-01  -1.6993900e+00  -1.0621188e-01  -4.8554001e-01  -8.6486815e-01  -1.0621188e-01
   1.2633333e+00   4.6504421e-01  -1.8511213e+00  -7.8900252e-01  -6.3727127e-01  -3.3380876e-01  -1.0924650e+00
   1.2650000e+00   4.6633712e-01   4.2484751e-01  -3.3380876e-01   9.5590690e-01   1.2138500e-01  -8.6486815e-01
   1.2666667e+00   4.6764258e-01   5.0071314e-01  -3.3380876e-01  -2.5794313e-01   1.2138500e-01  -6.3727127e-01
   1.2683333e+00   4.6896592e-01  -1.8207750e-01  -7.8900252e-01  -5.6140564e-01  -5.6140564e-01  -9.4073377e-01
   1.2700000e+00   4.7031237e-01  -3.3380876e-01  -5.6140564e-01  -1.8207750e-01   9.5590690e-01   5.0071314e-01
   1.2716667e+00   4.7168672e-01   2.0180257e+00  -5.6140564e-01  -2.5794313e-01   1.6386975e+00   9.5590690e-01
   1.2733333e+00   4.7308744e-01   1.8662944e+00  -1.9269869e+00   7.2831002e-01   1.9725063e-01   5.7657876e-01
   1.2750000e+00   4.7452392e-01   1.5628319e+00   1.4869663e+00   1.6386975e+00  -6.3727127e-01   1.2138500e-01
   1.2766667e+00   4.7600116e-01  -4.2788214e+00   2.0180257e+00   5.7657876e-01  -5.6140564e-01   1.9725063e-01
   1.2783333e+00   4.7752272e-01  -3.5960307e+00   3.4898188e-01   1.2138500e-01  -4.8554001e-01  -1.8207750e-01
   1.2800000e+00   4.7909185e-01   1.2138500e-01   8.0417564e-01  -3.0346251e-02   3.4898188e-01   5.0071314e-01
   1.2816667e+00   4.8071142e-01   1.9725063e-01   6.5244439e-01   4.5519376e-02  -1.8207750e-01  -7.1313689e-01
   1.2833333e+00   4.8238394e-01  -2.7615088e+00  -2.0787182e+00  -1.0165994e+00   3.4898188e-01   1.9725063e-01
   1.2850000e+00   4.8411142e-01  -7.1313689e-01  -2.0028525e+00  -4.0967438e-01  -2.5794313e-01  -3.3380876e-01
   1.2866667e+00   4.8589562e-01   1.4869663e+00  -9.4073377e-01   5.7657876e-01  -1.8207750e-01  -1.0621188e-01
   1.2883333e+00   4.8773775e-01   1.5628319e+00   5.0071314e-01   1.2138500e-01  -3.0346251e-02  -7.8900252e-01
   1.2900000e+00   4.8963865e-01  -1.5476588e+00   5.0071314e-01   1.9725063e-01  -2.5794313e-01  -1.8207750e-01
   1.2916667e+00   4.9159873e-01   2.0180257e+00   5.7657876e-01   4.2484751e-01  -1.8207750e-01   2.0180257e+00
   1.2933333e+00   4.9361799e-01   1.3352350e+00   1.1835038e+00   4.5519376e-02  -1.0924650e+00   1.4869663e+00
   1.2950000e+00   4.9569601e-01   2.6249507e+00   3.3077413e+00  -3.0346251e-02   7.2831002e-01  -1.0165994e+00
   1.2966667e+00   4.9783187e-01   1.0317725e+00   1.4111007e+00  -8.6486815e-01   5.0071314e-01  -1.6993900e+00
   1.2983333e+00   5.0002431e-01  -2.5794313e-01  -5.5685370e+00  -8.6486815e-01   5.0071314e-01  -7.8900252e-01
   1.3000000e+00   5.0227156e-01  -1.3200619e+00   1.9725063e-01  -2.5794313e-01  -3.3380876e-01  -2.5794313e-01
   1.3016667e+00   5.0457153e-01  -6.3727127e-01  -2.5794313e-01   5.0071314e-01   5.0071314e-01   6.5244439e-01
   1.3033333e+00   5.0692159e-01   1.2138500e-01   1.1835038e+00   5.0071314e-01   8.8004127e-01   1.3352350e+00
   1.3050000e+00   5.0931880e-01  -1.0924650e+00  -1.0621188e-01   4.5519376e-02   4.5519376e-02   9.5590690e-01
   1.3066667e+00   5.1175978e-01  -1.0924650e+00   2.7311626e-01   4.5519376e-02  -3.0346251e-02   1.7904288e+00
   1.3083333e+00   5.1424079e-01   4.5519376e-02   8.0417564e-01  -1.8207750e-01  -4.8554001e-01  -3.3380876e-01
   1.3100000e+00   5.1675764e-01   3.4898188e-01  -1.0924650e+00   2.7311626e-01  -4.0967438e-01  -2.0028525e+00
   1.3116667e+00   5.1930588e-01  -4.0967438e-01  -2.9891057e+00   1.2138500e-01  -3.3380876e-01  -1.5476588e+00
   1.3133333e+00   5.2188060e-01   8.8004127e-01  -3.0346251e-02   3.4898188e-01   1.2138500e-01  -7.1313689e-01
   1.3150000e+00   5.2447665e-01  -1.1683307e+00   1.2138500e-01  -4.0967438e-01  -1.3200619e+00  -6.3727127e-01
   1.3166667e+00   5.2708845e-01  -1.8511213e+00   2.0180257e+00  -7.1313689e-01  -4.8554001e-01  -3.3380876e-01
   1.3183333e+00   5.2971020e-01   1.4111007e+00  -8.6486815e-01  -1.0165994e+00   7.2831002e-01   2.0180257e+00
   1.3200000e+00   5.3233582e-01   3.8388007e+00  -1.0165994e+00  -4.0967438e-01   8.0417564e-01   1.7145632e+00
   1.3216667e+00   5.3495889e-01   5.7657876e-01   1.2138500e-01  -1.0621188e-01   6.5244439e-01  -1.8207750e-01
   1.3233333e+00   5.3757278e-01  -3.4442995e+00   4.2484751e-01   2.7311626e-01   5.7657876e-01   1.9725063e-01
   1.3250000e+00   5.4017068e-01  -1.4717932e+00   1.3352350e+00   2.7311626e-01   1.2138500e-01  -7.8900252e-01
   1.3266667e+00   5.4274552e-01  -7.8900252e-01   1.9725063e-01   6.5244439e-01  -2.5794313e-01   5.0071314e-01
   1.3283333e+00   5.4529001e-01   1.9725063e-01  -1.8207750e-01   5.0071314e-01  -3.0346251e-02   1.2138500e-01
   1.3300000e+00   5.4779675e-01  -5.6140564e-01   1.9725063e-01   4.2484751e-01   6.5244439e-01  -4.8554001e-01
   1.3316667e+00   5.5025822e-01   1.7145632e+00   7.2831002e-01  -1.0621188e-01  -3.0346251e-02  -6.3727127e-01
   1.3333333e+00   5.5266676e-01   1.3352350e+00  -1.0621188e-01  -4.8554001e-01   1.9725063e-01  -4.0967438e-01
   1.3350000e+00   5.5501462e-01   4.2484751e-01   1.7904288e+00   5.7657876e-01  -6.3727127e-01  -1.3200619e+00
   1.3366667e+00   5.5729396e-01   3.4898188e-01   1.9725063e-01   7.2831002e-01  -7.8900252e-01   3.4898188e-01
   1.3383333e+00   5.5949693e-01  -5.6140564e-01  -3.2925682e+00   2.7311626e-01  -3.3380876e-01   1.3352350e+00
   1.3400000e+00   5.6161563e-01  -2.5339119e+00   1.1835038e+00   2.7311626e-01  -1.8207750e-01   8.0417564e-01
   1.3416667e+00   5.6364221e-01  -1.7752557e+00   1.4869663e+00   5.7657876e-01   4.5519376e-02  -7.1313689e-01
   1.3433333e+00   5.6556877e-01   2.5490851e+00   1.9725063e-01   4.2484751e-01   5.7657876e-01  -3.3380876e-01
   1.3450000e+00   5.6737143e-01   5.0071314e-01  -1.8207750e-01   1.2138500e-01  -4.8554001e-01  -4.8554001e-01
   1.3466667e+00   5.6905908e-01  -3.3380876e-01   2.0180257e+00  -3.0346251e-02  -4.8554001e-01  -7.8900252e-01
   1.3483333e+00   5.7062415e-01   2.9284132e+00   8.8004127e-01  -4.8554001e-01   4.5519376e-02   8.8004127e-01
   1.3500000e+00   5.7205916e-01   5.7657876e-01  -4.2029557e+00  -1.8207750e-01   4.2484751e-01  -1.0621188e-01
   1.3516667e+00   5.7335687e-01  -5.6140564e-01   5.7657876e-01  -1.0621188e-01   1.9725063e-01   7.2831002e-01
   1.3533333e+00   5.7451009e-01  -4.8554001e-01  -1.5476588e+00   9.5590690e-01   1.9725063e-01   1.7145632e+00
   1.3550000e+00   5.7551192e-01  -2.3821807e+00  -8.6486815e-01  -1.8207750e-01  -5.6140564e-01  -3.3380876e-01
   1.3566667e+00   5.7635556e-01  -1.0924650e+00   2.6249507e+00  -1.0621188e-01   3.4898188e-01  -2.5794313e-01
   1.3583333e+00   5.7703453e-01   1.7145632e+00   4.5519376e-02  -2.5794313e-01   1.2138500e-01   1.2138500e-01
   1.3600000e+00   5.7754257e-01   1.9725063e-01  -3.3380876e-01  -6.3727127e-01   1.2138500e-01   1.9725063e-01
   1.3616667e+00   5.7787359e-01  -1.0621188e-01  -3.3380876e-01  -1.0924650e+00  -3.0346251e-02  -1.0621188e-01
   1.3633333e+00   5.7802200e-01   8.8004127e-01   1.2593694e+00  -5.6140564e-01   4.2484751e-01  -4.8554001e-01
   1.3650000e+00   5.7798229e-01   2.8525476e+00   8.8004127e-01  -2.5794313e-01  -4.8554001e-01  -1.0924650e+00
   1.3666667e+00   5.7774938e-01   3.2318757e+00  -4.8554001e-01   1.2138500e-01  -1.8207750e-01   4.2484751e-01
   1.3683333e+00   5.7731857e-01  -1.3200619e+00   2.7311626e-01   2.7311626e-01  -7.8900252e-01  -1.0924650e+00
   1.3700000e+00   5.7668535e-01  -2.0028525e+00   1.7145632e+00   7.2831002e-01   5.0071314e-01  -2.1545838e+00
   1.3716667e+00   5.7584574e-01   1.0317725e+00  -7.8900252e-01   1.1835038e+00   1.2138500e-01  -8.6486815e-01
   1.3733333e+00   5.7479602e-01  -3.4442995e+00  -2.0787182e+00   6.5244439e-01  -7.1313689e-01  -1.9269869e+00
   1.3750000e+00   5.7353291e-01  -6.3727127e-01  -1.7752557e+00   8.8004127e-01  -2.5794313e-01   2.7311626e-01
   1.3766667e+00   5.7205351e-01  -9.4073377e-01   4.5519376e-02   4.5519376e-02   8.0417564e-01   2.4732194e+00
   1.3783333e+00   5.7035532e-01  -1.9269869e+00   4.2484751e-01   1.2138500e-01   1.3352350e+00   3.6870695e+00
   1.3800000e+00   5.6843627e-01  -9.4073377e-01   7.2831002e-01  -8.6486815e-01   1.0317725e+00   1.3352350e+00
   1.3816667e+00   5.6629469e-01   8.0417564e-01  -6.3727127e-01  -7.1313689e-01   4.2484751e-01   4.2484751e-01
   1.3833333e+00   5.6392934e-01   3.4898188e-01  -1.7752557e+00   1.2138500e-01  -3.3380876e-01   4.5519376e-02
   1.3850000e+00   5.6133937e-01   1.5628319e+00   1.3352350e+00   1.9725063e-01  -3.3380876e-01  -3.0346251e-02
   1.3866667e+00   5.5852444e-01   1.9725063e-01   5.0071314e-01  -7.1313689e-01  -1.6993900e+00  -1.8511213e+00
   1.3883333e+00   5.5548453e-01   1.2138500e-01  -3.2167026e+00   1.2138500e-01  -1.5476588e+00  -1.2441963e+00
   1.3900000e+00   5.5222015e-01  -4.8554001e-01   2.9284132e+00   7.2831002e-01  -6.3727127e-01  -6.3727127e-01
   1.3916667e+00   5.4873220e-01  -8.6486815e-01   3.4898188e-01   3.4898188e-01   1.9725063e-01   1.2138500e-01
   1.3933333e+00   5.4502203e-01   2.0938913e+00   5.0071314e-01  -5.6140564e-01   1.7904288e+00  -3.0346251e-02
   1.3950000e+00   5.4109138e-01  -6.3727127e-01   7.2831002e-01   1.9725063e-01   1.9421600e+00   9.5590690e-01
   1.3966667e+00   5.3694242e-01  -3.4442995e+00  -8.6486815e-01  -5.6140564e-01   5.7657876e-01   4.2484751e-01
   1.3983333e+00   5.3257771e-01  -2.6097776e+00  -7.8900252e-01  -7.8900252e-01  -3.0346251e-02  -1.0621188e-01
   1.4000000e+00   5.2800033e-01   1.5628319e+00  -4.0967438e-01  -2.5794313e-01  -4.0967438e-01   1.9725063e-01
   1.4016667e+00   5.2321358e-01   3.0042788e+00   1.9421600e+00   6.5244439e-01  -3.0346251e-02   1.2138500e-01
   1.4033333e+00   5.1822130e-01   3.0801444e+00  -9.4073377e-01  -4.8554001e-01  -7.1313689e-01  -7.8900252e-01
   1.4050000e+00   5.1302765e-01  -1.0165994e+00  -1.2441963e+00  -2.5794313e-01  -4.8554001e-01   5.7657876e-01
   1.4066667e+00   5.0763718e-01   1.0317725e+00   3.3077413e+00   5.7657876e-01  -7.1313689e-01  -6.3727127e-01
   1.4083333e+00   5.0205480e-01   1.0317725e+00  -1.0621188e-01  -3.0346251e-02  -4.8554001e-01  -7.1313689e-01
   1.4100000e+00   4.9628573e-01  -6.3727127e-01  -4.0967438e-01  -3.3380876e-01   1.0317725e+00   8.8004127e-01
   1.4116667e+00   4.9033554e-01  -1.4717932e+00  -1.0621188e-01   1.9725063e-01   1.4111007e+00   3.4898188e-01
   1.4133333e+00   4.8421017e-01   3.4898188e-01   1.3352350e+00   6.5244439e-01   5.0071314e-01  -7.1313689e-01
   1.4150000e+00   4.7791053e-01   1.2138500e-01   8.8004127e-01  -7.1313689e-01  -2.5794313e-01  -1.1683307e+00
   1.4166667e+00   4.7141708e-01   4.5519376e-02   1.7145632e+00  -1.6993900e+00   4.2484751e-01   1.1076382e+00
   1.4183333e+00   4.6476803e-01  -1.6993900e+00  -1.0621188e-01  -1.6235244e+00  -4.8554001e-01   2.3973538e+00
   1.4200000e+00   4.5797050e-01  -1.3200619e+00  -4.8857464e+00   1.2593694e+00  -1.8207750e-01   1.8662944e+00
   1.4216667e+00   4.5103191e-01   9.5590690e-01  -7.1313689e-01   1.7145632e+00  -6.3727127e-01   4.2484751e-01
   1.4233333e+00   4.4395990e-01  -5.6140564e-01   8.0417564e-01  -7.8900252e-01  -7.1313689e-01  -7.1313689e-01
   1.4250000e+00   4.3676225e-01  -2.9891057e+00   1.1835038e+00   3.4898188e-01   2.7311626e-01  -3.3380876e-01
   1.4266667e+00   4.2944696e-01  -1.8207750e-01  -2.5339119e+00   8.0417564e-01   1.9725063e-01  -9.4073377e-01
   1.4283333e+00   4.2202224e-01   1.0317725e+00  -2.5794313e-01   5.7657876e-01   8.0417564e-01  -1.0924650e+00
   1.4300000e+00   4.1449635e-01  -8.6486815e-01  -1.0621188e-01   6.5244439e-01   4.5519376e-02   1.9725063e-01
   1.4316667e+00   4.0687774e-01   9.5590690e-01   7.2831002e-01  -7.1313689e-01  -7.8900252e-01  -1.8207750e-01
   1.4333333e+00   3.9917499e-01   1.7145632e+00   1.9725063e-01  -4.0967438e-01  -1.0165994e+00  -3.0346251e-02
   1.4350000e+00   3.9139668e-01   2.7311626e-01   9.5590690e-01   4.5519376e-02  -9.4073377e-01  -1.3200619e+00
   1.4366667e+00   3.8355154e-01  -9.4073377e-01   2.0938913e+00   1.2138500e-01  -1.8207750e-01   1.9725063e-01
   1.4383333e+00   3.7564829e-01   1.8662944e+00   9.5590690e-01  -1.3200619e+00   1.9725063e-01  -5.6140564e-01
   1.4400000e+00   3.6769572e-01  -1.8207750e-01  -7.8900252e-01  -3.3380876e-01   3.4898188e-01  -1.0621188e-01
   1.4416667e+00   3.5970260e-01  -1.6235244e+00  -2.1545838e+00  -2.5794313e-01  -4.0967438e-01   1.2138500e-01
   1.4433333e+00   3.5167770e-01  -1.8207750e-01   8.8004127e-01  -1.5476588e+00   7.2831002e-01  -4.8554001e-01
   1.4450000e+00   3.4362976e-01   4.2939945e+00   1.8662944e+00   1.9725063e-01   8.0417564e-01  -1.0621188e-01
   1.4466667e+00   3.3556746e-01  -2.5794313e-01  -1.4717932e+00   1.1076382e+00  -8.6486815e-01  -3.3380876e-01
   1.4483333e+00   3.2749942e-01  -1.6993900e+00  -1.4717932e+00   7.2831002e-01   2.7311626e-01   1.6386975e+00
   1.4500000e+00   3.1943418e-01   1.2593694e+00   1.7904288e+00   3.4898188e-01   1.7145632e+00   1.3352350e+00
   1.4516667e+00   3.1138017e-01   2.5490851e+00   1.6386975e+00  -3.0346251e-02   7.2831002e-01   1.7904288e+00
   1.4533333e+00   3.0334570e-01   5.7657876e-01  -9.4073377e-01   4.2484751e-01  -1.2441963e+00   4.5519376e-02
   1.4550000e+00   2.9533893e-01  -2.7615088e+00   1.0317725e+00   2.7311626e-01  -2.2304494e+00  -1.0621188e-01
   1.4566667e+00   2.8736788e-01  -1.3200619e+00   8.0417564e-01   1.2593694e+00  -1.8511213e+00  -1.8207750e-01
   1.4583333e+00   2.7944040e-01   8.0417564e-01  -2.1545838e+00   1.0317725e+00  -1.8207750e-01  -2.1545838e+00
   1.4600000e+00   2.7156414e-01   1.1076382e+00  -2.9891057e+00  -1.8207750e-01   6.5244439e-01  -3.1408369e+00
   1.4616667e+00   2.6374656e-01   1.9725063e-01  -2.5794313e-01   5.7657876e-01   1.7145632e+00  -2.0787182e+00
   1.4633333e+00   2.5599492e-01  -1.6235244e+00  -4.8554001e-01   6.5244439e-01   2.2456226e+00   6.5244439e-01
   1.4650000e+00   2.4831623e-01  -1.4717932e+00  -5.6140564e-01  -4.8554001e-01   1.2138500e-01   7.2831002e-01
   1.4666667e+00   2.4071727e-01  -2.3063151e+00  -2.5794313e-01  -4.8554001e-01  -5.6140564e-01   1.4869663e+00
   1.4683333e+00   2.3320458e-01  -3.3684338e+00   5.0071314e-01   4.5519376e-02   9.5590690e-01   1.0317725e+00
   1.4700000e+00   2.2578441e-01   1.1076382e+00   2.0180257e+00   4.5519376e-02   3.4898188e-01  -7.1313689e-01
   1.4716667e+00   2.1846277e-01   3.0042788e+00  -9.4073377e-01  -3.3380876e-01  -1.9269869e+00   1.2138500e-01
   1.4733333e+00   2.1124538e-01  -6.3727127e-01  -5.6140564e-01  -8.6486815e-01  -2.7615088e+00  -1.1683307e+00
   1.4750000e+00   2.0413767e-01   4.2484751e-01   7.2831002e-01  -7.8900252e-01  -1.3200619e+00   2.7311626e-01
   1.4766667e+00   1.9714477e-01   3.9146663e+00   7.2831002e-01  -1.0165994e+00   4.2484751e-01   1.7145632e+00
   1.4783333e+00   1.9027152e-01  -1.3200619e+00   1.4111007e+00  -2.0787182e+00   1.7145632e+00   1.1835038e+00
   1.4800000e+00   1.8352245e-01  -5.6140564e-01   7.2831002e-01   4.2484751e-01   5.7657876e-01   6.5244439e-01
   1.4816667e+00   1.7690176e-01   3.3836070e+00   1.0317725e+00   1.2593694e+00  -6.3727127e-01  -4.8554001e-01
   1.4833333e+00   1.7041337e-01   2.7311626e-01  -7.1313689e-01  -1.6235244e+00  -2.5794313e-01  -1.6993900e+00
   1.4850000e+00   1.6406086e-01   1.9725063e-01  -6.3727127e-01   5.0071314e-01   8.8004127e-01  -1.8207750e-01
   1.4866667e+00   1.5783012e-01  -7.8900252e-01  -1.4717932e+00   1.0317725e+00   1.0317725e+00   1.4869663e+00
   1.4883333e+00   1.5169740e-01   9.5590690e-01  -2.9132401e+00   6.5244439e-01   1.5628319e+00   1.9421600e+00
   1.4900000e+00   1.4570858e-01  -5.6140564e-01   2.9284132e+00  -2.5794313e-01  -4.0967438e-01  -3.0346251e-02
   1.4916667e+00   1.3986623e-01  -1.0165994e+00   1.2593694e+00   1.1076382e+00  -1.3200619e+00  -1.3200619e+00
   1.4933333e+00   1.3417259e-01   1.9725063e-01   4.2484751e-01   1.1835038e+00  -1.2441963e+00  -4.2029557e+00
   1.4950000e+00   1.2862964e-01   1.3352350e+00  -2.5794313e-01   1.1076382e+00   5.0071314e-01  -2.5794313e-01
   1.4966667e+00   1.2323901e-01  -1.6993900e+00   6.5244439e-01  -1.8207750e-01  -4.0967438e-01   1.0317725e+00
   1.4983333e+00   1.1800207e-01  -1.8207750e-01   6.5244439e-01  -7.8900252e-01  -3.3380876e-01   1.4869663e+00
   1.5000000e+00   1.1291990e-01   5.0071314e-01  -3.3684338e+00  -1.6993900e+00   1.9725063e-01  -3.0346251e-02
   1.5016667e+00   1.0799327e-01   1.2138500e-01  -1.5476588e+00  -6.3727127e-01  -9.4073377e-01  -1.6235244e+00
   1.5033333e+00   1.0322270e-01  -9.4073377e-01   4.5519376e-02  -1.0924650e+00  -1.1683307e+00  -2.7615088e+00
   1.5050000e+00   9.8608404e-02   1.8662944e+00   3.4898188e-01   2.7311626e-01  -3.0346251e-02   8.8004127e-01
   1.5066667e+00   9.4150363e-02   1.9725063e-01  -1.8207750e-01  -3.0346251e-02  -3.0346251e-02   2.8525476e+00
   1.5083333e+00   8.9848282e-02  -1.8207750e-01   5.7657876e-01   3.4898188e-01   1.1076382e+00   2.3973538e+00
   1.5100000e+00   8.5701624e-02  -5.7202683e+00  -1.1683307e+00  -3.0346251e-02   1.3352350e+00   1.6386975e+00
   1.5116667e+00   8.1709604e-02   5.0071314e-01   3.4898188e-01   7.2831002e-01   5.0071314e-01   1.2138500e-01
   1.5133333e+00   7.7871210e-02   2.7311626e-01  -1.0621188e-01   1.1835038e+00  -5.6140564e-01  -5.6140564e-01
   1.5150000e+00   7.4185213e-02  -2.4580463e+00   5.7657876e-01  -1.8207750e-01  -4.8554001e-01   1.9725063e-01
   1.5166667e+00   7.0650160e-02   9.5590690e-01  -7.1313689e-01  -4.0967438e-01   1.2138500e-01   5.7657876e-01
   1.5183333e+00   6.7264402e-02   2.5490851e+00  -2.5794313e-01  -1.8207750e-01   1.2138500e-01  -4.0967438e-01
   1.5200000e+00   6.4026102e-02   3.2318757e+00   1.1835038e+00   4.5519376e-02   3.4898188e-01  -3.3380876e-01
   1.5216667e+00   6.0933234e-02  -7.1313689e-01   1.1076382e+00  -1.8207750e-01  -4.0967438e-01  -2.5794313e-01
   1.5233333e+00   5.7983604e-02  -1.1683307e+00   9.5590690e-01   2.7311626e-01   3.4898188e-01   1.1835038e+00
   1.5250000e+00   5.5174858e-02  -2.5794313e-01   1.1835038e+00   7.2831002e-01   6.5244439e-01   4.2484751e-01
   1.5266667e+00   5.2504503e-02   3.4898188e-01  -2.5794313e-01  -3.3380876e-01  -4.0967438e-01  -2.2304494e+00
   1.5283333e+00   4.9969893e-02   1.9421600e+00  -1.8207750e-01   5.7657876e-01  -6.3727127e-01  -8.6486815e-01
   1.5300000e+00   4.7568267e-02  -3.3380876e-01  -7.8900252e-01  -5.6140564e-01  -2.5794313e-01  -1.1683307e+00
   1.5316667e+00   4.5296753e-02  -4.8554001e-01  -4.0967438e-01  -2.5794313e-01   4.5519376e-02  -7.1313689e-01
   1.5333333e+00   4.3152363e-02  -1.8207750e-01  -1.0165994e+00  -1.8207750e-01  -3.3380876e-01  -6.3727127e-01
   1.5350000e+00   4.1132023e-02   2.7311626e-01   2.4732194e+00  -1.0621188e-01   7.2831002e-01  -4.0967438e-01
   1.5366667e+00   3.9232586e-02   7.2831002e-01   7.2831002e-01   3.4898188e-01   2.7311626e-01   4.2484751e-01
   1.5383333e+00   3.7450824e-02  -1.3200619e+00  -3.5960307e+00  -1.8207750e-01   4.2484751e-01   7.2831002e-01
   1.5400000e+00   3.5783457e-02  -1.1683307e+00   4.2484751e-01  -3.3380876e-01   7.2831002e-01   1.9421600e+00
   1.5416667e+00   2.0701530e-02  -1.3959275e+00  -1.8207750e-01  -3.3380876e-01  -1.0621188e-01   5.7657876e-01
   1.5433333e+00   2.0612958e-02  -2.5794313e-01  -3.3380876e-01   1.9725063e-01  -3.3380876e-01   4.2484751e-01
   1.5450000e+00   2.0572119e-02   2.7311626e-01   2.1697569e+00   5.7657876e-01  -5.6140564e-01  -1.8207750e-01
   1.5466667e+00   2.0577229e-02   1.3352350e+00   2.7766819e+00   5.0071314e-01   4.5519376e-02  -1.3200619e+00
   1.5483333e+00   2.0626624e-02  -1.2441963e+00  -1.0621188e-01  -2.5794313e-01   4.5519376e-02   7.2831002e-01
   1.5500000e+00   2.0718767e-02   1.9725063e-01  -3.0346251e-02  -1.8207750e-01   2.7311626e-01   4.5519376e-02
   1.5516667e+00   2.0852243e-02  -3.3380876e-01  -2.3063151e+00   4.5519376e-02  -1.8207750e-01  -1.2441963e+00
   1.5533333e+00   2.1025759e-02   8.8004127e-01  -5.3409401e+00  -3.3380876e-01  -1.8207750e-01  -2.0787182e+00
   1.5550000e+00   2.1238142e-02   1.1076382e+00   1.7904288e+00  -3.0346251e-02   4.5519376e-02  -1.3200619e+00
   1.5566667e+00   2.1488338e-02   1.4111007e+00  -3.3380876e-01   1.2138500e-01  -1.0621188e-01   4.5519376e-02
   1.5583333e+00   2.1775404e-02   7.2831002e-01   8.0417564e-01   1.1835038e+00   4.2484751e-01   1.4111007e+00
   1.5600000e+00   2.2098513e-02  -2.1545838e+00   2.6249507e+00   6.5244439e-01   7.2831002e-01   1.1835038e+00
   1.5616667e+00   2.2456941e-02  -1.3200619e+00  -1.0621188e-01  -2.5794313e-01  -3.0346251e-02   4.5519376e-02
   1.5633333e+00   2.2850068e-02   2.4732194e+00  -4.0967438e-01  -7.8900252e-01  -3.3380876e-01  -6.3727127e-01
   1.5650000e+00   2.3277372e-02   1.1835038e+00  -3.3380876e-01   5.0071314e-01  -6.3727127e-01   8.8004127e-01
   1.5666667e+00   2.3738422e-02  -4.0967438e-01  -2.0028525e+00  -3.0346251e-02  -4.0967438e-01   6.5244439e-01
   1.5683333e+00   2.4232876e-02  -8.6486815e-01  -6.3727127e-01  -1.0621188e-01   4.2484751e-01  -9.4073377e-01
   1.5700000e+00   2.4760470e-02   4.5519376e-02  -7.1313689e-01  -6.3727127e-01   5.0071314e-01  -8.6486815e-01
   1.5716667e+00   2.5321016e-02   8.8004127e-01   1.2593694e+00   1.9725063e-01  -1.8207750e-01   1.2138500e-01
   1.5733333e+00   2.5914393e-02   4.2484751e-01   2.2456226e+00   1.1076382e+00   4.5519376e-02   1.4111007e+00
   1.5750000e+00   2.6540541e-02   4.5519376e-02   4.5519376e-02   4.5519376e-02  -7.1313689e-01   3.4898188e-01
   1.5766667e+00   2.7199454e-02  -7.8900252e-01  -5.6140564e-01  -1.8207750e-01  -2.5794313e-01   4.5519376e-02
   1.5783333e+00   2.7891173e-02  -1.1683307e+00  -7.1313689e-01   4.5519376e-02  -1.8207750e-01   4.2484751e-01
   1.5800000e+00   2.8615779e-02  -2.4580463e+00  -4.8554001e-01  -1.0621188e-01   2.7311626e-01   4.2484751e-01
   1.5816667e+00   2.9373384e-02  -1.2441963e+00   4.5519376e-02   1.9725063e-01   4.5519376e-02  -1.0924650e+00
   1.5833333e+00   3.8756416e-02   2.7008163e+00  -1.0621188e-01   4.5519376e-02   1.2138500e-01  -7.8900252e-01
   1.5850000e+00   3.9811367e-02  -2.5794313e-01   5.0071314e-01   5.7657876e-01   1.2138500e-01  -2.5794313e-01
   1.5866667e+00   4.0896897e-02  -2.0787182e+00  -1.3200619e+00  -8.6486815e-01  -3.0346251e-02  -1.9269869e+00
   1.5883333e+00   4.2013273e-02  -2.0028525e+00   5.0071314e-01   4.5519376e-02  -1.8207750e-01  -6.3727127e-01
   1.5900000e+00   4.3160739e-02   7.2831002e-01   6.5244439e-01   2.7311626e-01  -6.3727127e-01   2.7311626e-01
   1.5916667e+00   4.4339516e-02   2.9284132e+00  -1.0621188e-01  -1.0621188e-01   4.2484751e-01   1.2138500e-01
   1.5933333e+00   4.5549804e-02   1.2593694e+00  -1.0924650e+00  -3.3380876e-01   4.5519376e-02   4.2484751e-01
   1.5950000e+00   4.6791771e-02  -2.2304494e+00  -1.6235244e+00   5.0071314e-01   8.0417564e-01   2.0180257e+00
   1.5966667e+00   4.8065549e-02   1.2138500e-01   5.5078445e+00   6.5244439e-01   4.5519376e-02   1.4111007e+00
   1.5983333e+00   4.9371221e-02   8.8004127e-01  -2.1545838e+00  -3.3380876e-01  -4.8554001e-01  -2.5794313e-01
   1.6000000e+00   5.0708835e-02  -1.8207750e-01   7.2831002e-01  -1.8207750e-01  -1.0621188e-01   4.2484751e-01
   1.6016667e+00   5.2078378e-02  -5.6140564e-01   1.0317725e+00  -5.6140564e-01   6.5244439e-01   1.2138500e-01
   1.6033333e+00   5.3479802e-02  -7.1313689e-01   8.0417564e-01   1.2138500e-01   1.2138500e-01  -3.0346251e-02
   1.6050000e+00   5.4912973e-02   4.2484751e-01   8.8004127e-01   5.7657876e-01   4.5519376e-02   2.7311626e-01
   1.6066667e+00   5.6377711e-02   1.2593694e+00   6.5244439e-01  -3.0346251e-02  -1.8207750e-01  -1.0165994e+00
   1.6083333e+00   5.7873767e-02   1.2138500e-01   7.2831002e-01   4.5519376e-02  -2.5794313e-01  -1.6235244e+00
   1.6100000e+00   5.9400824e-02  -9.4073377e-01  -1.0165994e+00   6.5244439e-01  -4.8554001e-01   4.2484751e-01
   1.6116667e+00   6.0958483e-02  -3.0346251e-02  -4.8554001e-01   5.7657876e-01  -4.0967438e-01   5.7657876e-01
   1.6133333e+00   6.2546276e-02  -1.0621188e-01   1.2138500e-01   1.2138500e-01   1.9725063e-01  -1.8207750e-01
   1.6150000e+00   6.4163653e-02   2.2456226e+00   4.5519376e-02  -1.8207750e-01   3.4898188e-01  -7.1313689e-01
   1.6166667e+00   6.5809988e-02   1.9725063e-01  -3.0346251e-02  -5.6140564e-01   5.0071314e-01  -3.3380876e-01
   1.6183333e+00   6.7484568e-02  -1.0621188e-01  -1.2441963e+00  -4.0967438e-01  -3.3380876e-01   8.8004127e-01
   1.6200000e+00   6.9186587e-02   6.5244439e-01  -1.0621188e-01   7.2831002e-01  -3.0346251e-02   1.2138500e-01
   1.6216667e+00   7.0915168e-02   4.5519376e-02  -2.5339119e+00  -5.6140564e-01   1.9725063e-01   9.5590690e-01
   1.6233333e+00   7.2669339e-02  -2.7615088e+00  -7.1313689e-01  -7.8900252e-01  -3.3380876e-01   1.1076382e+00
   1.6250000e+00   7.4448042e-02  -9.4073377e-01  -2.5794313e-01   4.5519376e-02  -4.8554001e-01   5.7657876e-01
   1.6266667e+00   7.6250125e-02   1.2593694e+00  -3.0346251e-02   5.0071314e-01  -5.6140564e-01  -3.0346251e-02
   1.6283333e+00   7.8074360e-02   1.0317725e+00   1.7145632e+00   9.5590690e-01  -3.3380876e-01  -1.0621188e-01
   1.6300000e+00   7.9919416e-02   1.0317725e+00   1.7904288e+00   4.2484751e-01  -3.0346251e-02   1.9725063e-01
   1.6316667e+00   8.1783896e-02   1.5628319e+00  -3.3380876e-01   4.5519376e-02  -2.5794313e-01  -5.6140564e-01
   1.6333333e+00   8.3666297e-02   3.4898188e-01  -1.3200619e+00  -7.1313689e-01  -3.0346251e-02  -4.8554001e-01
   1.6350000e+00   8.5565048e-02  -2.6856432e+00  -3.8236276e+00  -5.6140564e-01   1.9725063e-01  -7.8900252e-01
   1.6366667e+00   8.7478489e-02  -1.6993900e+00   1.9725063e-01   5.7657876e-01   1.2138500e-01  -4.0967438e-01
   1.6383333e+00   8.9404889e-02  -3.3380876e-01   2.6249507e+00   4.5519376e-02  -3.0346251e-02  -4.0967438e-01
   1.6400000e+00   9.1342438e-02  -2.2304494e+00  -4.0967438e-01  -7.8900252e-01   5.7657876e-01   6.5244439e-01
   1.6416667e+00   9.3289248e-02  -1.2441963e+00   1.5628319e+00   8.0417564e-01   3.4898188e-01   2.7311626e-01
   1.6433333e+00   9.5243375e-02   1.2593694e+00   5.7657876e-01  -1.0621188e-01   1.2138500e-01   6.5244439e-01
   1.6450000e+00   9.7202808e-02  -1.2441963e+00  -6.3727127e-01   1.2138500e-01   1.2138500e-01  -3.3380876e-01
   1.6466667e+00   9.9165470e-02  -3.9753588e+00   1.5628319e+00   1.2138500e-01  -3.0346251e-02  -3.0346251e-02
   1.6483333e+00   1.0112923e-01   3.6112038e+00   1.2138500e-01   4.2484751e-01   5.0071314e-01   8.8004127e-01
   1.6500000e+00   1.0309194e-01   4.5215914e+00  -1.1683307e+00   1.2138500e-01   4.5519376e-02   1.2138500e-01
   1.6516667e+00   1.0505135e-01   3.6112038e+00  -7.8900252e-01   4.5519376e-02  -7.8900252e-01  -6.3727127e-01
   1.6533333e+00   1.0700524e-01   3.9905320e+00  -2.5794313e-01   4.5519376e-02  -4.0967438e-01   5.0071314e-01
   1.6550000e+00   1.0889425e-01  -6.3727127e-01  -7.8900252e-01  -1.0621188e-01  -4.8554001e-01  -3.3380876e-01
   1.6566667e+00   1.1074640e-01  -3.4442995e+00   7.2831002e-01  -3.0346251e-02  -2.5794313e-01  -9.4073377e-01
   1.6583333e+00   1.1258186e-01  -1.8511213e+00  -2.5794313e-01   1.9725063e-01   1.2138500e-01  -3.3380876e-01
   1.6600000e+00   1.1439871e-01  -2.5794313e-01  -1.9269869e+00  -2.5794313e-01   4.5519376e-02  -1.2441963e+00
   1.6616667e+00   1.1619509e-01  -5.6140564e-01  -1.6235244e+00   1.9725063e-01   1.9725063e-01  -7.8900252e-01
   1.6633333e+00   1.1796919e-01  -7.1313689e-01  -2.5794313e-01  -1.0621188e-01   4.2484751e-01   1.1076382e+00
   1.6650000e+00   1.1971926e-01  -3.3380876e-01   6.5244439e-01  -3.0346251e-02   4.2484751e-01   2.0180257e+00
   1.6666667e+00   1.2144362e-01  -2.5794313e-01   1.8662944e+00  -3.3380876e-01  -1.8207750e-01  -3.0346251e-02
   1.6683333e+00   1.2314066e-01  -5.6140564e-01   1.4869663e+00   2.7311626e-01  -2.5794313e-01  -2.5794313e-01
   1.6700000e+00   1.2480886e-01   1.2138500e-01   1.1835038e+00   7.2831002e-01   1.2138500e-01   8.8004127e-01
   1.6716667e+00   1.2644676e-01   1.0317725e+00  -3.3380876e-01  -4.0967438e-01   1.2138500e-01   8.8004127e-01
   1.6733333e+00   1.2805300e-01  -5.6140564e-01  -1.6993900e+00  -1.0165994e+00   3.4898188e-01  -6.3727127e-01
   1.6750000e+00   1.2962634e-01   1.2138500e-01   4.5519376e-02  -1.8207750e-01   5.0071314e-01  -1.6235244e+00
   1.6766667e+00   1.3116558e-01  -1.0621188e-01  -3.3380876e-01   1.2138500e-01   9.5590690e-01  -1.8207750e-01
   1.6783333e+00   1.3266968e-01  -1.0924650e+00  -1.4717932e+00  -5.6140564e-01   1.2138500e-01   1.0317725e+00
   1.6800000e+00   1.3413767e-01  -1.0165994e+00  -1.0924650e+00   4.5519376e-02  -1.6993900e+00  -3.0346251e-02
   1.6816667e+00   1.3556868e-01  -7.1313689e-01  -5.6140564e-01   3.4898188e-01  -4.8554001e-01   8.0417564e-01
   1.6833333e+00   1.3696198e-01   8.0417564e-01  -6.4789245e+00  -5.6140564e-01   4.5519376e-02  -2.5794313e-01
   1.6850000e+00   1.3831692e-01   1.4869663e+00   3.1560101e+00   5.7657876e-01  -3.0346251e-02   5.7657876e-01
   1.6866667e+00   1.3963298e-01   1.2593694e+00   4.1422632e+00  -1.0621188e-01  -3.3380876e-01  -5.6140564e-01
   1.6883333e+00   1.4090974e-01  -1.0621188e-01   1.1076382e+00   7.2831002e-01   4.5519376e-02  -3.0346251e-02
   1.6900000e+00   1.4214690e-01  -1.0621188e-01   3.7629351e+00   4.2484751e-01  -3.3380876e-01  -4.8554001e-01
   1.6916667e+00   1.4334427e-01   1.9725063e-01   1.5628319e+00  -1.0621188e-01  -1.0621188e-01  -7.1313689e-01
   1.6933333e+00   1.4450177e-01   2.3973538e+00   7.2831002e-01  -1.0621188e-01  -1.8207750e-01  -5.6140564e-01
   1.6950000e+00   1.4561944e-01   1.4111007e+00   1.9725063e-01   5.0071314e-01  -9.4073377e-01  -2.3063151e+00
   1.6966667e+00   1.4669741e-01  -8.6486815e-01  -1.4717932e+00   1.9725063e-01   4.5519376e-02  -3.0346251e-02
   1.6983333e+00   1.4773593e-01  -2.5339119e+00  -7.1313689e-01  -4.0967438e-01   1.5628319e+00   2.7766819e+00
   1.7000000e+00   1.4873534e-01  -8.6486815e-01  -4.8554001e-01  -7.8900252e-01  -1.8207750e-01  -3.3380876e-01
   1.7016667e+00   1.4969610e-01  -2.0028525e+00  -4.8554001e-01   9.5590690e-01   1.2138500e-01  -3.3380876e-01
   1.7033333e+00   1.5061874e-01   5.0071314e-01  -1.8207750e-01   5.0071314e-01   7.2831002e-01   1.6386975e+00
   1.7050000e+00   1.5150391e-01  -1.0924650e+00  -1.8207750e-01  -7.1313689e-01   7.2831002e-01   1.2593694e+00
   1.7066667e+00   1.5235232e-01  -1.0924650e+00   2.7311626e-01  -4.0967438e-01  -1.0621188e-01  -5.6140564e-01
   1.7083333e+00   1.5316479e-01   1.4111007e+00   1.1076382e+00   1.0317725e+00   4.5519376e-02  -1.3200619e+00
   1.7100000e+00   1.5394220e-01   3.0042788e+00   6.5244439e-01   1.9725063e-01  -9.4073377e-01  -2.0028525e+00
   1.7116667e+00   1.5468550e-01   2.3214882e+00   3.0042788e+00   7.2831002e-01  -1.0165994e+00  -1.5476588e+00
   1.7133333e+00   1.5539572e-01  -1.5476588e+00  -1.6993900e+00   1.2138500e-01  -1.6993900e+00  -1.8511213e+00
   1.7150000e+00   1.5607392e-01   4.5519376e-02  -2.6856432e+00   1.9725063e-01  -4.0967438e-01   1.4111007e+00
   1.7166667e+00   1.5672125e-01   5.7657876e-01   5.7657876e-01  -1.8207750e-01   1.4111007e+00   2.8525476e+00
   1.7183333e+00   1.5733888e-01  -2.5794313e-01  -3.0346251e-02  -7.8900252e-01   8.8004127e-01   1.1835038e+00
   1.7200000e+00   1.5792803e-01   1.2138500e-01  -1.0924650e+00  -4.0967438e-01   2.7311626e-01  -5.6140564e-01
   1.7216667e+00   1.5848996e-01   2.7311626e-01  -2.0028525e+00  -7.1313689e-01   1.2138500e-01  -9.4073377e-01
   1.7233333e+00   1.5902594e-01  -1.6993900e+00  -1.0165994e+00  -3.0346251e-02   1.2138500e-01  -7.1313689e-01
   1.7250000e+00   1.5953725e-01  -1.3200619e+00   4.2484751e-01  -1.0621188e-01   4.5519376e-02  -7.8900252e-01
   1.7266667e+00   1.5995277e-01   8.0417564e-01   1.7904288e+00   1.9725063e-01   4.5519376e-02   7.2831002e-01
   1.7283333e+00   1.6032964e-01   1.0317725e+00   1.9421600e+00  -3.3380876e-01  -9.4073377e-01  -3.0346251e-02
   1.7300000e+00   1.6068126e-01  -1.9269869e+00  -1.0621188e-01  -4.0967438e-01   4.5519376e-02   1.0317725e+00
   1.7316667e+00   1.6100937e-01   8.8004127e-01  -2.0787182e+00   4.5519376e-02   6.5244439e-01   1.4111007e+00
   1.7333333e+00   1.6131573e-01   5.7657876e-01  -1.8207750e-01  -2.5794313e-01   2.7311626e-01  -5.6140564e-01
   1.7350000e+00   1.6160214e-01   1.6386975e+00   7.2831002e-01  -6.3727127e-01  -7.8900252e-01  -1.0165994e+00
   1.7366667e+00   1.6187041e-01  -4.8554001e-01   7.2831002e-01   5.7657876e-01   1.2138500e-01  -2.5794313e-01
   1.7383333e+00   1.6212235e-01  -5.6140564e-01  -7.1313689e-01  -2.5794313e-01   3.4898188e-01  -4.0967438e-01
   1.7400000e+00   1.6235976e-01   1.2138500e-01  -1.2441963e+00   1.2138500e-01  -1.0621188e-01  -1.8207750e-01
   1.7416667e+00   1.6258447e-01  -3.3380876e-01  -7.1313689e-01   2.7311626e-01  -1.8207750e-01  -7.1313689e-01
   1.7433333e+00   1.6279823e-01   7.2831002e-01  -1.0924650e+00   3.4898188e-01  -1.0621188e-01   1.2138500e-01
   1.7450000e+00   1.6300280e-01  -1.0621188e-01  -5.6140564e-01   8.8004127e-01   2.7311626e-01   5.7657876e-01
   1.7466667e+00   1.6319988e-01  -2.9891057e+00  -4.8554001e-01   2.7311626e-01  -5.6140564e-01  -7.8900252e-01
   1.7483333e+00   1.6339114e-01  -7.8900252e-01   1.9421600e+00   2.7311626e-01  -5.6140564e-01  -7.1313689e-01
   1.7500000e+00   1.6357815e-01   4.1422632e+00   9.5590690e-01  -1.0621188e-01  -7.1313689e-01   2.7311626e-01
   1.7516667e+00   1.6376245e-01   3.4898188e-01   6.5244439e-01  -3.0346251e-02  -4.0967438e-01   4.2484751e-01
   1.7533333e+00   1.6394548e-01  -1.2441963e+00  -1.8207750e-01  -1.0621188e-01   4.2484751e-01   1.5628319e+00
   1.7550000e+00   1.6412859e-01  -7.8900252e-01  -8.6486815e-01  -1.8207750e-01   8.8004127e-01   6.5244439e-01
   1.7566667e+00   1.6431305e-01  -7.8900252e-01  -1.0165994e+00  -1.2441963e+00   5.7657876e-01  -1.0165994e+00
   1.7583333e+00   1.6450000e-01  -1.7752557e+00  -1.1683307e+00  -1.0924650e+00   1.9725063e-01  -1.8207750e-01
   1.7600000e+00   1.6469048e-01   8.0417564e-01  -4.8554001e-01  -3.0346251e-02  -1.8207750e-01  -1.1683307e+00
   1.7616667e+00   1.6488540e-01  -2.0028525e+00  -6.3727127e-01   1.2138500e-01  -3.3380876e-01  -1.3200619e+00
   1.7633333e+00   1.6508555e-01   7.2831002e-01   1.1835038e+00   1.2138500e-01  -1.8207750e-01   1.2138500e-01
   1.7650000e+00   1.6529156e-01   1.7145632e+00   1.7904288e+00   5.7657876e-01   4.5519376e-02   2.0180257e+00
   1.7666667e+00   1.6550395e-01  -1.0621188e-01   6.5244439e-01   7.2831002e-01  -3.0346251e-02   2.7311626e-01
   1.7683333e+00   1.6572305e-01  -4.8554001e-01  -9.4073377e-01  -4.8554001e-01  -3.3380876e-01  -4.8554001e-01
   1.7700000e+00   1.6594906e-01   1.7145632e+00  -3.2167026e+00  -3.0346251e-02   5.7657876e-01   1.1076382e+00
   1.7716667e+00   1.6618203e-01   2.0938913e+00   1.5628319e+00   8.0417564e-01   1.1835038e+00  -2.5794313e-01
   1.7733333e+00   1.6642181e-01  -3.0346251e-02   2.1697569e+00   1.2138500e-01   1.2138500e-01  -1.6235244e+00
   1.7750000e+00   1.6666811e-01  -1.0165994e+00   9.5590690e-01   5.0071314e-01  -7.8900252e-01  -1.6235244e+00
   1.7766667e+00   1.6692046e-01  -3.0346251e-02   4.2484751e-01  -1.0621188e-01   1.2138500e-01   1.3352350e+00
   1.7783333e+00   1.6717822e-01   1.9725063e-01   2.5490851e+00  -7.8900252e-01  -4.0967438e-01  -3.0346251e-02
   1.7800000e+00   1.6744059e-01   1.0317725e+00  -1.9269869e+00  -6.3727127e-01  -5.6140564e-01  -8.6486815e-01
   1.7816667e+00   1.6770657e-01  -1.8207750e-01  -4.8554001e-01  -2.5794313e-01  -2.5794313e-01   1.2138500e-01
   1.7833333e+00   1.6797501e-01   1.2138500e-01  -1.8207750e-01  -2.5794313e-01  -3.3380876e-01   4.2484751e-01
   1.7850000e+00   1.6824458e-01  -3.3380876e-01  -1.0924650e+00   4.2484751e-01   8.8004127e-01  -4.8554001e-01
   1.7866667e+00   1.6851379e-01  -4.0967438e-01  -7.1313689e-01   2.7311626e-01   4.2484751e-01   5.7657876e-01
   1.7883333e+00   1.6878097e-01  -1.6993900e+00   4.2484751e-01   6.5244439e-01   4.2484751e-01   2.2456226e+00
   1.7900000e+00   1.6904431e-01   4.5519376e-02   1.3352350e+00   2.7311626e-01   1.9725063e-01   1.4111007e+00
   1.7916667e+00   1.6930184e-01  -1.8207750e-01   1.4111007e+00   1.2138500e-01  -6.3727127e-01  -3.3380876e-01
   1.7933333e+00   1.6955143e-01   4.5519376e-02   5.0071314e-01   8.0417564e-01  -1.6993900e+00  -8.6486815e-01
   1.7950000e+00   1.6979081e-01  -1.6993900e+00  -5.6140564e-01  -4.0967438e-01  -8.6486815e-01  -1.3200619e+00
   1.7966667e+00   1.7001760e-01   5.7657876e-01  -4.8554001e-01  -1.8207750e-01  -1.0621188e-01  -1.0621188e-01
   1.7983333e+00   1.7013389e-01   2.7311626e-01  -9.4073377e-01  -7.1313689e-01   8.8004127e-01   1.2138500e-01
   1.8000000e+00   1.7022801e-01   1.4869663e+00  -1.1683307e+00  -1.0621188e-01   8.8004127e-01   9.5590690e-01
   1.8016667e+00   1.7029764e-01   1.9725063e-01   1.2138500e-01   1.2138500e-01   5.7657876e-01   1.4869663e+00
   1.8033333e+00   1.7034044e-01  -9.4073377e-01   5.0071314e-01  -7.8900252e-01   4.5519376e-02   1.9725063e-01
   1.8050000e+00   1.7035402e-01   1.3352350e+00  -3.0346251e-02  -2.5794313e-01   1.2138500e-01  -7.1313689e-01
   1.8066667e+00   1.7033597e-01   1.0317725e+00  -1.4717932e+00  -2.5794313e-01  -1.0621188e-01  -7.1313689e-01
   1.8083333e+00   1.7028389e-01  -2.3063151e+00  -1.6235244e+00   4.2484751e-01  -6.3727127e-01   1.2138500e-01
   1.8100000e+00   1.7019536e-01  -1.0924650e+00   5.7657876e-01  -1.8207750e-01  -4.0967438e-01  -3.0346251e-02
   1.8116667e+00   1.7006797e-01   1.2593694e+00   2.3973538e+00   2.7311626e-01   2.7311626e-01   1.9725063e-01
   1.8133333e+00   1.6989934e-01   1.1076382e+00   1.1835038e+00   1.0317725e+00   4.2484751e-01  -4.0967438e-01
   1.8150000e+00   1.6968714e-01   1.1835038e+00  -7.1313689e-01   7.2831002e-01   5.0071314e-01   8.0417564e-01
   1.8166667e+00   1.6942906e-01   7.2831002e-01  -3.0346251e-02   3.4898188e-01   6.5244439e-01   1.4869663e+00
   1.8183333e+00   1.6912289e-01  -5.6140564e-01  -4.8554001e-01  -4.8554001e-01  -4.0967438e-01   8.8004127e-01
   1.8200000e+00   1.6876643e-01  -1.9269869e+00   1.1076382e+00   1.2138500e-01  -1.0621188e-01  -1.8207750e-01
   1.8216667e+00   1.6835763e-01  -3.5201651e+00  -4.0967438e-01  -5.6140564e-01   1.2138500e-01  -1.0924650e+00
   1.8233333e+00   1.6789448e-01  -2.4580463e+00  -1.2441963e+00  -1.0621188e-01   2.7311626e-01  -1.1683307e+00
   1.8250000e+00   1.6737511e-01   8.0417564e-01  -1.8207750e-01  -1.0621188e-01  -1.0621188e-01  -4.0967438e-01
   1.8266667e+00   1.6679772e-01   4.6733226e+00   5.7657876e-01   1.2138500e-01   1.2138500e-01   4.5519376e-02
   1.8283333e+00   1.6616069e-01   2.7766819e+00   1.0317725e+00   1.9725063e-01   4.5519376e-02  -3.0346251e-02
   1.8300000e+00   1.6546249e-01   3.4898188e-01  -8.6486815e-01  -1.8207750e-01  -4.0967438e-01  -3.0346251e-02
   1.8316667e+00   1.6470174e-01  -1.7752557e+00   2.7311626e-01   1.2138500e-01  -8.6486815e-01  -9.4073377e-01
   1.8333333e+00   1.6387723e-01  -2.0028525e+00   4.2484751e-01  -1.8207750e-01  -4.0967438e-01  -3.0346251e-02
   1.8350000e+00   1.6298788e-01   1.7145632e+00   1.9421600e+00   1.9725063e-01   1.0317725e+00   7.2831002e-01
   1.8366667e+00   1.6203280e-01   3.6112038e+00   1.5628319e+00   8.8004127e-01   9.5590690e-01   1.8662944e+00
   1.8383333e+00   1.6101125e-01   1.1835038e+00   3.4898188e-01  -4.0967438e-01  -1.0621188e-01  -7.8900252e-01
   1.8400000e+00   1.5992268e-01  -1.8511213e+00   1.1835038e+00   5.0071314e-01  -4.0967438e-01  -1.9269869e+00
   1.8416667e+00   1.5876673e-01  -2.6097776e+00  -3.6718963e+00  -4.8554001e-01   4.5519376e-02  -1.1683307e+00
   1.8433333e+00   1.5754320e-01  -2.8373744e+00  -4.2788214e+00  -6.3727127e-01   1.9725063e-01  -4.0967438e-01
   1.8450000e+00   1.5625210e-01   4.5519376e-02  -3.0346251e-02   5.0071314e-01   4.5519376e-02   1.7145632e+00
   1.8466667e+00   1.5489362e-01   8.8004127e-01   7.2831002e-01  -3.3380876e-01  -7.1313689e-01  -6.3727127e-01
   1.8483333e+00   1.5346817e-01   1.4111007e+00   1.2593694e+00   4.2484751e-01  -4.8554001e-01  -3.3380876e-01
   1.8500000e+00   1.5197631e-01   6.5244439e-01   1.9421600e+00   1.8662944e+00   3.4898188e-01   1.9725063e-01
   1.8516667e+00   1.5197631e-01  -3.3380876e-01   9.5590690e-01   1.9725063e-01   1.2138500e-01   5.7657876e-01
   1.8533333e+00   1.5041884e-01  -1.6235244e+00   5.0071314e-01  -2.5339119e+00  -1.8207750e-01   6.5244439e-01
   1.8550000e+00   1.4879674e-01   2.7311626e-01  -1.0924650e+00  -2.0787182e+00  -5.6140564e-01   8.0417564e-01
   1.8566667e+00   1.4711117e-01   5.7657876e-01  -3.2167026e+00  -8.6486815e-01  -6.3727127e-01   2.7311626e-01
   1.8583333e+00   1.4536349e-01   4.5519376e-02  -2.6097776e+00   1.2138500e-01   4.2484751e-01  -4.0967438e-01
   1.8600000e+00   1.4355525e-01  -2.5794313e-01  -2.5794313e-01   1.8662944e+00   1.1076382e+00   1.2138500e-01
   1.8616667e+00   1.4168819e-01  -5.6140564e-01   1.1076382e+00   1.4869663e+00   1.1076382e+00   4.2484751e-01
   1.8633333e+00   1.3976421e-01  -2.9891057e+00  -7.8900252e-01  -5.6140564e-01   1.9725063e-01   2.7311626e-01
   1.8650000e+00   1.3778541e-01   4.2484751e-01  -6.3727127e-01  -1.1683307e+00  -1.0165994e+00  -2.4580463e+00
   1.8666667e+00   1.3575404e-01   8.8004127e-01   1.8662944e+00  -4.0967438e-01  -1.1683307e+00  -2.5339119e+00
   1.8683333e+00   1.3367252e-01   2.8525476e+00   3.0042788e+00   5.0071314e-01   1.2138500e-01  -8.6486815e-01
   1.8700000e+00   1.3152669e-01   9.5590690e-01   8.0417564e-01   4.5519376e-02   6.5244439e-01   3.4898188e-01
   1.8716667e+00   1.2923385e-01  -9.4073377e-01   1.1076382e+00   4.5519376e-02  -2.5794313e-01   4.2484751e-01
   1.8733333e+00   1.2689615e-01   6.5244439e-01   1.3352350e+00   5.7657876e-01   2.7311626e-01   1.1835038e+00
   1.8750000e+00   1.2451708e-01  -4.8554001e-01  -4.8554001e-01  -2.5794313e-01  -1.0621188e-01   5.7657876e-01
   1.8766667e+00   1.2210030e-01  -1.1683307e+00  -1.7752557e+00  -5.6140564e-01   5.0071314e-01   5.0071314e-01
   1.8783333e+00   1.1964957e-01  -5.6140564e-01   1.1076382e+00   5.0071314e-01  -3.0346251e-02  -3.0346251e-02
   1.8800000e+00   1.1716884e-01   2.1697569e+00  -1.7752557e+00  -3.0346251e-02  -5.6140564e-01   3.4898188e-01
   1.8816667e+00   1.1466212e-01  -4.0967438e-01  -3.3380876e-01  -5.6140564e-01  -2.5794313e-01  -3.0346251e-02
   1.8833333e+00   1.1213356e-01   2.4732194e+00   1.1835038e+00   2.0180257e+00  -1.0621188e-01  -1.0924650e+00
   1.8850000e+00   1.0958739e-01   1.1076382e+00  -1.2441963e+00   5.7657876e-01   4.5519376e-02  -1.6993900e+00
   1.8866667e+00   1.0702793e-01   1.4869663e+00  -5.6140564e-01  -1.1683307e+00  -7.1313689e-01  -1.0165994e+00
   1.8883333e+00   1.0445955e-01  -2.5339119e+00   5.0071314e-01  -4.8554001e-01  -8.6486815e-01  -1.0621188e-01
   1.8900000e+00   1.0188666e-01  -2.7615088e+00   6.5244439e-01  -3.3380876e-01   8.0417564e-01   9.5590690e-01
   1.8916667e+00   9.9313728e-02  -1.6993900e+00   1.0317725e+00  -1.0924650e+00   1.8662944e+00   1.3352350e+00
   1.8933333e+00   9.6745218e-02   8.8004127e-01   9.5590690e-01  -1.0621188e-01   1.9421600e+00   1.4111007e+00
   1.8950000e+00   9.4185610e-02  -4.1270901e+00  -2.9891057e+00   7.2831002e-01   7.2831002e-01   4.2484751e-01
   1.8966667e+00   9.1639356e-02  -7.1313689e-01  -2.8373744e+00   7.2831002e-01   2.7311626e-01   5.7657876e-01
   1.8983333e+00   8.9110893e-02   1.7145632e+00   2.2456226e+00   2.7311626e-01  -5.6140564e-01   1.1835038e+00
   1.9000000e+00   8.6604601e-02   2.8525476e+00   1.5628319e+00  -1.8207750e-01  -9.4073377e-01   6.5244439e-01
   1.9016667e+00   8.4124805e-02   2.3973538e+00   1.7904288e+00   9.5590690e-01  -3.3380876e-01   1.9725063e-01
   1.9033333e+00   8.1675754e-02   5.0071314e-01   1.2593694e+00   1.7904288e+00  -4.0967438e-01  -9.4073377e-01
   1.9050000e+00   7.9261594e-02  -8.6486815e-01  -2.9891057e+00  -6.3727127e-01  -1.0924650e+00  -1.0165994e+00
   1.9066667e+00   7.6886378e-02   5.7657876e-01  -2.5794313e-01  -6.3727127e-01  -1.9269869e+00  -3.5960307e+00
   1.9083333e+00   7.4554027e-02   1.5628319e+00   1.7904288e+00  -9.4073377e-01  -4.8554001e-01  -3.3684338e+00
   1.9100000e+00   7.2268331e-02  -1.3200619e+00   7.2831002e-01  -5.6140564e-01   1.7145632e+00  -3.3380876e-01
   1.9116667e+00   7.0032935e-02   4.5519376e-02  -2.5794313e-01   5.7657876e-01   1.8662944e+00   3.0801444e+00
   1.9133333e+00   6.7851308e-02   3.0801444e+00  -6.3727127e-01   5.0071314e-01   5.7657876e-01   3.2318757e+00
   1.9150000e+00   6.5726755e-02   2.7766819e+00   5.0071314e-01  -1.0621188e-01   4.5519376e-02   2.2456226e+00
   1.9166667e+00   6.3662397e-02  -3.7477620e+00  -1.3200619e+00  -9.4073377e-01   3.4898188e-01  -2.5794313e-01
   1.9183333e+00   6.1661155e-02  -6.9341183e+00  -1.0165994e+00   8.0417564e-01   5.0071314e-01   9.5590690e-01
   1.9200000e+00   5.9725744e-02  -3.2925682e+00  -1.5476588e+00   2.7311626e-01  -8.6486815e-01  -4.8554001e-01
   1.9216667e+00   5.7858659e-02   1.1835038e+00  -7.8900252e-01   9.5590690e-01  -1.8207750e-01  -1.5476588e+00
   1.9233333e+00   5.6062189e-02   3.5353382e+00   5.0071314e-01   6.5244439e-01   5.7657876e-01  -7.8900252e-01
   1.9250000e+00   5.4338381e-02   4.2484751e-01   1.2593694e+00  -7.8900252e-01  -4.8554001e-01  -6.3727127e-01
   1.9266667e+00   5.2689050e-02  -9.4073377e-01   1.2138500e-01  -2.0787182e+00  -2.6856432e+00  -2.0028525e+00
   1.9283333e+00   5.1115776e-02   3.0042788e+00   8.8004127e-01  -6.3727127e-01  -1.1683307e+00  -7.1313689e-01
   1.9300000e+00   4.9619902e-02   2.1697569e+00   2.9284132e+00  -1.0165994e+00   2.4732194e+00   1.4111007e+00
   1.9316667e+00   4.8202512e-02  -3.3380876e-01   2.6249507e+00  -9.4073377e-01   9.5590690e-01   1.0317725e+00
   1.9333333e+00   4.6864468e-02  -1.0165994e+00   1.2593694e+00   5.7657876e-01   1.0317725e+00   1.4869663e+00
   1.9350000e+00   4.5606380e-02  -1.0924650e+00   4.2484751e-01   1.9421600e+00   6.5244439e-01   1.4869663e+00
   1.9366667e+00   4.4428609e-02  -1.9269869e+00  -2.7615088e+00   1.5628319e+00  -4.8554001e-01  -2.5794313e-01
   1.9383333e+00   4.3331297e-02  -4.8554001e-01  -2.9891057e+00  -2.5794313e-01  -7.8900252e-01  -1.1683307e+00
   1.9400000e+00   4.2314337e-02   8.0417564e-01  -5.6140564e-01  -5.6140564e-01  -6.3727127e-01  -1.1683307e+00
   1.9416667e+00   4.1341458e-02   4.5519376e-02   4.5519376e-02  -6.3727127e-01  -1.0924650e+00  -7.8900252e-01
   1.9433333e+00   4.0356557e-02  -4.0512245e+00  -5.0374776e+00  -7.8900252e-01  -7.8900252e-01  -3.3380876e-01
   1.9450000e+00   3.9448230e-02   2.7008163e+00   4.5519376e-02   1.0317725e+00  -1.8207750e-01   5.0071314e-01
   1.9466667e+00   3.8616055e-02   2.2456226e+00  -1.4717932e+00  -3.0346251e-02  -9.4073377e-01  -1.0621188e-01
   1.9483333e+00   3.7859454e-02  -2.5794313e-01   8.8004127e-01   1.2138500e-01  -1.8207750e-01  -3.0346251e-02
   1.9500000e+00   3.7177697e-02  -1.4717932e+00   3.0042788e+00   1.9725063e-01   3.0042788e+00   1.5628319e+00
   1.9516667e+00   3.6569916e-02   8.8004127e-01   3.3836070e+00  -8.6486815e-01   2.0938913e+00  -1.3200619e+00
   1.9533333e+00   3.6035117e-02   2.0938913e+00  -1.5476588e+00  -3.0346251e-02  -7.1313689e-01  -3.8994932e+00
   1.9550000e+00   3.5572196e-02  -3.3380876e-01  -2.0028525e+00   2.0180257e+00  -3.5201651e+00  -3.0649713e+00
   1.9566667e+00   3.5179950e-02   1.9725063e-01  -1.4717932e+00  -1.0165994e+00   1.5628319e+00   2.3973538e+00
   1.9583333e+00   3.4857092e-02   1.3352350e+00   6.5244439e-01  -1.3200619e+00   3.0801444e+00   3.9905320e+00
   1.9600000e+00   3.4602268e-02  -1.7752557e+00   8.0417564e-01  -2.5794313e-01   1.9725063e-01   2.3214882e+00
   1.9616667e+00   3.4414072e-02  -3.7477620e+00   1.0317725e+00   2.7311626e-01  -3.3380876e-01   3.1560101e+00
   1.9633333e+00   3.4291057e-02   1.9725063e-01   5.0071314e-01   1.4111007e+00  -8.6486815e-01   1.5628319e+00
   1.9650000e+00   3.4231757e-02   5.7657876e-01  -3.7477620e+00   1.7904288e+00  -2.8373744e+00  -3.1408369e+00
   1.9666667e+00   3.4234701e-02   9.5590690e-01  -3.3380876e-01   1.5628319e+00  -1.4717932e+00  -2.3063151e+00
   1.9683333e+00   3.4298424e-02  -1.0165994e+00   9.5590690e-01  -1.3200619e+00   8.8004127e-01   1.9725063e-01
   1.9700000e+00   3.4421490e-02  -3.3380876e-01  -3.3380876e-01  -7.1313689e-01   3.4898188e-01  -2.5794313e-01
   1.9716667e+00   3.4602503e-02   1.5628319e+00   2.7311626e-01  -1.0165994e+00   8.0417564e-01   7.2831002e-01
   1.9733333e+00   3.4840120e-02   3.4898188e-01   8.0417564e-01   3.4898188e-01   1.1835038e+00   1.9725063e-01
   1.9750000e+00   3.5133072e-02   1.1835038e+00   1.8662944e+00  -1.0621188e-01   8.8004127e-01  -2.0787182e+00
   1.9766667e+00   3.5480173e-02  -4.0967438e-01   3.3077413e+00  -4.8554001e-01  -1.0621188e-01  -2.4580463e+00
   1.9783333e+00   3.5880336e-02   6.5244439e-01   9.5590690e-01   8.8004127e-01  -1.0924650e+00  -1.8511213e+00
   1.9800000e+00   3.6332585e-02  -1.6235244e+00  -8.6486815e-01   1.2138500e-01  -7.1313689e-01  -4.0967438e-01
   1.9816667e+00   3.6836066e-02  -7.1313689e-01  -8.6486815e-01   5.7657876e-01   1.6386975e+00   2.0180257e+00
   1.9833333e+00   3.7390062e-02   1.1835038e+00  -1.0924650e+00   7.2831002e-01   1.1835038e+00   2.3214882e+00
   1.9850000e+00   3.7993999e-02   1.0317725e+00  -9.4073377e-01  -1.6235244e+00  -7.1313689e-01   1.7904288e+00
   1.9866667e+00   3.8647459e-02   4.5519376e-02   6.5244439e-01  -1.0924650e+00  -1.0924650e+00  -4.8554001e-01
   1.9883333e+00   3.9350188e-02   1.0317725e+00   1.3352350e+00  -1.3200619e+00  -3.0346251e-02  -1.9269869e+00
   1.9900000e+00   4.0102096e-02   1.4111007e+00  -8.6486815e-01  -1.0621188e-01  -1.0924650e+00  -1.2441963e+00
   1.9916667e+00   4.0903283e-02  -1.1683307e+00  -2.3063151e+00  -2.5794313e-01  -1.0924650e+00  -7.8900252e-01
   1.9933333e+00   4.1754016e-02  -3.3380876e-01   1.4111007e+00   1.1076382e+00   1.3352350e+00   1.3352350e+00
   1.9950000e+00   4.2654756e-02  -7.8900252e-01  -3.3380876e-01   1.9725063e-01   1.6386975e+00   5.0071314e-01
   1.9966667e+00   4.3606152e-02  -1.3959275e+00  -9.4073377e-01   5.7657876e-01   7.2831002e-01   3.4898188e-01
   1.9983333e+00   4.4609041e-02  -3.2167026e+00  -1.2441963e+00   9.5590690e-01   1.2138500e-01   1.1076382e+00
   2.0000000e+00   4.5664449e-02  -3.1408369e+00  -3.0346251e-02  -1.8207750e-01  -4.0967438e-01   6.5244439e-01
   2.0016667e+00   4.6773587e-02   1.1835038e+00   5.7657876e-01  -9.4073377e-01  -1.1683307e+00  -1.3200619e+00
   2.0033333e+00   4.7937860e-02  -5.6140564e-01  -4.0967438e-01  -1.8511213e+00  -1.2441963e+00  -7.8900252e-01
   2.0050000e+00   4.9158851e-02  -1.0165994e+00   1.2138500e-01  -4.0967438e-01  -1.0621188e-01  -3.0346251e-02
   2.0066667e+00   5.0438314e-02  -4.0967438e-01  -7.8900252e-01   4.2484751e-01  -5.6140564e-01  -7.8900252e-01
   2.0083333e+00   5.1778177e-02  -1.1683307e+00  -1.3200619e+00   2.6249507e+00   4.2484751e-01   1.1835038e+00
   2.0100000e+00   5.3180537e-02   2.7766819e+00   2.3214882e+00   2.7766819e+00   3.4898188e-01   2.3973538e+00
   2.0116667e+00   5.4647632e-02   3.7629351e+00  -6.3727127e-01  -1.1683307e+00  -4.8554001e-01   1.4111007e+00
   2.0133333e+00   5.6124841e-02  -4.0967438e-01   2.7311626e-01  -1.8511213e+00  -3.0346251e-02   5.0071314e-01
   2.0150000e+00   5.7594301e-02   4.0663976e+00   1.7904288e+00  -5.6140564e-01   6.5244439e-01  -1.4717932e+00
   2.0166667e+00   5.9134553e-02   1.0317725e+00  -1.0924650e+00   5.7657876e-01  -2.5794313e-01  -2.3063151e+00
   2.0183333e+00   6.0748892e-02  -3.2167026e+00  -1.6993900e+00   2.7311626e-01   1.1076382e+00  -1.0621188e-01
   2.0200000e+00   6.2440732e-02   1.0317725e+00   4.5519376e-02   9.5590690e-01   8.0417564e-01   1.0317725e+00
   2.0216667e+00   6.4213583e-02   1.1076382e+00   6.5244439e-01  -1.0621188e-01  -6.3727127e-01   1.2138500e-01
   2.0233333e+00   6.6071037e-02  -3.3380876e-01   4.5519376e-02  -9.4073377e-01  -4.0967438e-01  -1.8207750e-01
   2.0250000e+00   6.8016744e-02   1.9725063e-01   8.8004127e-01   5.0071314e-01   6.5244439e-01   1.2138500e-01
   2.0266667e+00   7.0054402e-02  -3.0346251e-02  -3.0346251e-02  -1.2441963e+00   6.5244439e-01  -7.8900252e-01
   2.0283333e+00   7.2187726e-02   1.2593694e+00   7.2831002e-01  -2.5794313e-01   1.9725063e-01  -4.8554001e-01
   2.0300000e+00   7.4420436e-02  -5.6140564e-01   2.7311626e-01  -1.0621188e-01  -6.3727127e-01  -4.0967438e-01
   2.0316667e+00   7.6756232e-02  -3.3380876e-01  -1.0924650e+00   9.5590690e-01  -1.1683307e+00  -1.8207750e-01
   2.0333333e+00   7.9198772e-02  -9.4073377e-01   1.2138500e-01   8.0417564e-01   1.9725063e-01  -3.3380876e-01
   2.0350000e+00   8.1751644e-02  -3.5201651e+00  -2.3063151e+00   8.0417564e-01  -3.0346251e-02  -7.8900252e-01
   2.0366667e+00   8.4418364e-02  -9.4073377e-01   1.9725063e-01  -1.1683307e+00   1.2138500e-01  -2.5794313e-01
   2.0383333e+00   8.7202318e-02   1.3352350e+00   2.3973538e+00  -1.3200619e+00  -1.0621188e-01   8.8004127e-01
   2.0400000e+00   9.0106776e-02   4.5519376e-02   1.7904288e+00  -1.8511213e+00   1.9725063e-01   1.9725063e-01
   2.0416667e+00   9.3134843e-02  -2.5794313e-01  -1.0924650e+00  -5.6140564e-01   5.0071314e-01   1.2138500e-01
   2.0433333e+00   9.6289439e-02   1.6386975e+00  -1.5476588e+00   1.0317725e+00   1.1076382e+00   1.7904288e+00
   2.0450000e+00   9.9573290e-02   1.1835038e+00   6.5244439e-01   3.4898188e-01  -2.5794313e-01   2.7311626e-01
   2.0466667e+00   1.0298889e-01  -2.5339119e+00   8.8004127e-01   1.9725063e-01  -7.8900252e-01  -8.6486815e-01
   2.0483333e+00   1.0653849e-01   1.8662944e+00  -5.6140564e-01   1.1076382e+00  -6.3727127e-01  -1.2441963e+00
   2.0500000e+00   1.1022407e-01   8.8004127e-01   9.5590690e-01   1.7904288e+00  -1.8207750e-01   4.5519376e-02
   2.0516667e+00   1.1404731e-01  -1.0165994e+00  -1.0165994e+00   1.7904288e+00   1.0317725e+00  -4.8554001e-01
   2.0533333e+00   1.1800960e-01  -3.0346251e-02   1.7145632e+00  -1.2441963e+00   1.9725063e-01   1.9725063e-01
   2.0550000e+00   1.2211198e-01  -3.3380876e-01  -2.5794313e-01  -6.3727127e-01  -8.6486815e-01  -9.4073377e-01
   2.0566667e+00   1.2635515e-01  -2.0028525e+00  -3.4442995e+00   1.0317725e+00  -1.4717932e+00  -3.2925682e+00
   2.0583333e+00   1.3073944e-01   1.9725063e-01  -4.0967438e-01  -5.6140564e-01   1.9421600e+00   2.4732194e+00
   2.0600000e+00   1.3526482e-01   1.7904288e+00   5.0071314e-01  -4.8554001e-01   3.4898188e-01   3.4594726e+00
   2.0616667e+00   1.3993084e-01  -4.8554001e-01  -3.3380876e-01   1.1835038e+00  -8.6486815e-01   1.6386975e+00
   2.0633333e+00   1.4473665e-01   1.4111007e+00   9.5590690e-01  -1.6235244e+00  -4.8554001e-01   7.2831002e-01
   2.0650000e+00   1.4968100e-01  -4.4305526e+00   3.4898188e-01  -1.4717932e+00  -6.3727127e-01  -1.0924650e+00
   2.0666667e+00   1.5476219e-01   1.1835038e+00   3.4898188e-01  -1.0165994e+00   1.2138500e-01  -2.8373744e+00
   2.0683333e+00   1.5997810e-01  -4.0967438e-01  -5.6140564e-01  -2.5794313e-01   1.2593694e+00  -7.1313689e-01
   2.0700000e+00   1.6532615e-01  -2.5794313e-01   1.3352350e+00   1.9725063e-01   8.0417564e-01   1.1076382e+00
   2.0716667e+00   1.7080335e-01  -4.8554001e-01   1.2593694e+00   8.0417564e-01  -2.5794313e-01   7.2831002e-01
   2.0733333e+00   1.7640624e-01  -5.0374776e+00  -1.1683307e+00   4.5519376e-02  -1.8207750e-01   1.2138500e-01
   2.0750000e+00   1.8213091e-01   1.4869663e+00   1.4111007e+00  -4.8554001e-01   5.0071314e-01  -4.8554001e-01
   2.0766667e+00   1.8797301e-01   9.6045884e+00   7.2831002e-01  -1.8207750e-01   2.7311626e-01  -7.8900252e-01
   2.0783333e+00   1.9392779e-01   3.0042788e+00  -3.0346251e-02  -1.0165994e+00   5.7657876e-01  -3.3380876e-01
   2.0800000e+00   1.9999000e-01  -4.6581495e+00   8.8004127e-01  -4.0967438e-01  -2.5794313e-01  -1.1683307e+00
   2.0816667e+00   2.0615403e-01  -1.6993900e+00   4.5519376e-02   1.8662944e+00  -5.6140564e-01  -4.0967438e-01
   2.0833333e+00   2.1241382e-01  -3.6718963e+00  -5.6140564e-01   1.1835038e+00  -5.6140564e-01  -4.8554001e-01
   2.0850000e+00   2.1869013e-01   2.0938913e+00   5.0071314e-01   1.4111007e+00  -7.1313689e-01   2.7311626e-01
   2.0866667e+00   2.2499242e-01   3.0042788e+00   5.0071314e-01  -9.4073377e-01  -3.1408369e+00  -3.0649713e+00
   2.0883333e+00   2.3136799e-01   1.4869663e+00  -2.5339119e+00  -1.5476588e+00  -8.6486815e-01  -2.3821807e+00
   2.0900000e+00   2.3780986e-01   1.7145632e+00   3.4898188e-01  -1.8207750e-01   2.5490851e+00   3.1560101e+00
   2.0916667e+00   2.4431074e-01   8.8004127e-01   6.5244439e-01   5.0071314e-01   1.2593694e+00   3.5353382e+00
   2.0933333e+00   2.5086307e-01   1.4111007e+00   7.2831002e-01   1.7904288e+00   1.0317725e+00   2.0180257e+00
   2.0950000e+00   2.5745903e-01  -3.5960307e+00  -8.6486815e-01  -5.6140564e-01  -1.0621188e-01   5.7657876e-01
   2.0966667e+00   2.6409058e-01  -6.3727127e-01   2.0938913e+00  -4.8554001e-01  -9.4073377e-01  -7.8900252e-01
   2.0983333e+00   2.7074949e-01  -1.2441963e+00   3.4898188e-01  -8.6486815e-01   4.5519376e-02  -8.6486815e-01
   2.1000000e+00   2.7742734e-01  -1.9269869e+00  -7.1313689e-01  -8.6486815e-01  -3.0346251e-02  -3.3380876e-01
   2.1016667e+00   2.8411560e-01  -1.3200619e+00  -4.8554001e-01   4.2484751e-01  -1.8207750e-01   1.4111007e+00
   2.1033333e+00   2.9080559e-01  -9.4073377e-01  -4.0967438e-01   5.0071314e-01  -1.0621188e-01   1.5628319e+00
   2.1050000e+00   2.9748859e-01  -9.4073377e-01  -8.6486815e-01   1.5628319e+00  -1.0621188e-01   1.2138500e-01
   2.1066667e+00   3.0415581e-01   3.5353382e+00   1.5628319e+00   6.5244439e-01   2.7311626e-01  -2.5794313e-01
   2.1083333e+00   3.1079845e-01   8.8004127e-01  -2.5794313e-01   2.7311626e-01  -3.0346251e-02  -1.0924650e+00
   2.1100000e+00   3.1740773e-01   2.2456226e+00  -8.6486815e-01  -3.3380876e-01  -7.8900252e-01  -2.0787182e+00
   2.1116667e+00   3.2397491e-01   4.5519376e-02   2.3214882e+00   3.4898188e-01   4.5519376e-02  -2.9132401e+00
   2.1133333e+00   3.3049137e-01   1.1835038e+00   1.1835038e+00  -1.5476588e+00   3.4898188e-01  -6.3727127e-01
   2.1150000e+00   3.3694858e-01  -5.7202683e+00  -1.1683307e+00  -1.8511213e+00  -3.0346251e-02   1.1835038e+00
   2.1166667e+00   3.4333815e-01  -2.0028525e+00  -8.6486815e-01  -4.8554001e-01   1.0317725e+00   1.7145632e+00
   2.1183333e+00   3.4965191e-01  -7.8445058e+00  -1.0621188e-01   1.2138500e-01   1.0317725e+00   1.6386975e+00
   2.1200000e+00   3.5588190e-01   5.8113070e+00  -4.0967438e-01   4.2484751e-01  -7.1313689e-01  -6.3727127e-01
   2.1216667e+00   3.6202039e-01   1.9421600e+00   1.2138500e-01   1.9725063e-01  -6.3727127e-01  -3.3380876e-01
   2.1233333e+00   3.6805994e-01  -4.1270901e+00  -1.0621188e-01  -6.3727127e-01  -3.3380876e-01  -1.3200619e+00
   2.1250000e+00   3.7399345e-01   3.4898188e-01   1.7145632e+00   3.4898188e-01   1.2138500e-01   7.2831002e-01
   2.1266667e+00   3.7981413e-01   4.3698601e+00   1.7904288e+00   7.2831002e-01   5.7657876e-01   7.2831002e-01
   2.1283333e+00   3.8551558e-01   3.7629351e+00   6.5244439e-01  -2.5794313e-01   7.2831002e-01   5.0071314e-01
   2.1300000e+00   3.9109178e-01   2.6249507e+00  -1.6235244e+00  -2.5794313e-01   3.4898188e-01  -4.0967438e-01
   2.1316667e+00   3.9653714e-01   2.1697569e+00  -1.1683307e+00   1.9725063e-01   7.2831002e-01  -1.0621188e-01
   2.1333333e+00   4.0184656e-01  -3.5201651e+00  -6.3727127e-01  -3.0346251e-02  -1.0621188e-01  -6.3727127e-01
   2.1350000e+00   4.0184656e-01   5.7657876e-01  -3.0346251e-02   1.0317725e+00   1.9725063e-01  -2.5794313e-01
   2.1366667e+00   4.0184656e-01   6.5244439e-01  -2.0028525e+00  -3.0346251e-02  -8.6486815e-01   4.2484751e-01
   2.1383333e+00   4.0701531e-01  -1.1683307e+00  -7.8900252e-01   1.5628319e+00  -9.4073377e-01   5.0071314e-01
   2.1400000e+00   4.1203926e-01  -2.0028525e+00  -1.1683307e+00  -1.0621188e-01  -1.3959275e+00   4.5519376e-02
   2.1416667e+00   4.1691472e-01  -2.1545838e+00  -2.9891057e+00   4.5519376e-02  -1.3200619e+00  -3.0346251e-02
   2.1433333e+00   4.2163861e-01   1.3352350e+00  -2.0787182e+00  -7.8900252e-01  -1.1683307e+00  -1.2441963e+00
   2.1450000e+00   4.2620825e-01   2.9284132e+00   4.2181289e+00   8.0417564e-01   3.4898188e-01  -6.3727127e-01
   2.1466667e+00   4.2620825e-01   1.0317725e+00   1.7904288e+00   1.4111007e+00   3.4898188e-01   4.2484751e-01
   2.1483333e+00   4.3062162e-01  -1.8207750e-01   3.4594726e+00   1.1835038e+00   1.9725063e-01   3.4898188e-01
   2.1500000e+00   4.3487726e-01   3.4898188e-01  -7.1313689e-01  -1.5476588e+00  -6.3727127e-01  -7.1313689e-01
   2.1516667e+00   4.3897424e-01  -7.1313689e-01  -5.6140564e-01  -2.1545838e+00  -4.0967438e-01  -1.3959275e+00
   2.1533333e+00   4.4291228e-01  -4.0967438e-01  -1.8207750e-01  -7.1313689e-01   3.4898188e-01  -1.8207750e-01
   2.1550000e+00   4.4669162e-01  -4.2788214e+00  -7.1313689e-01   2.0180257e+00   1.9421600e+00   2.2456226e+00
   2.1566667e+00   4.5031307e-01   4.5519376e-02   4.5519376e-02   7.2831002e-01   1.8662944e+00   3.0042788e+00
   2.1583333e+00   4.5377811e-01  -2.4580463e+00   1.1835038e+00   9.5590690e-01   5.7657876e-01   6.5244439e-01
   2.1600000e+00   4.5708874e-01  -9.4073377e-01   3.4898188e-01  -3.3380876e-01  -2.1545838e+00  -2.1545838e+00
   2.1616667e+00   4.6017610e-01   3.9905320e+00   4.5519376e-02  -2.5794313e-01  -9.4073377e-01  -7.8900252e-01
   2.1633333e+00   4.6308270e-01  -9.4073377e-01  -7.1313689e-01  -7.1313689e-01   1.1076382e+00   8.8004127e-01
   2.1650000e+00   4.6584058e-01   2.0938913e+00  -3.0346251e-02  -6.3727127e-01   1.4111007e+00   5.7657876e-01
   2.1666667e+00   4.6845447e-01   4.2181289e+00  -3.0346251e-02   1.2138500e-01   9.5590690e-01  -1.0165994e+00
   2.1683333e+00   4.7092968e-01  -1.2441963e+00  -1.8207750e-01   6.5244439e-01   4.5519376e-02   4.5519376e-02
   2.1700000e+00   4.7327211e-01  -5.1133432e+00   1.0317725e+00  -5.6140564e-01  -2.5794313e-01   1.9725063e-01
   2.1716667e+00   4.7548813e-01   4.2181289e+00   2.3214882e+00  -2.5794313e-01  -1.0924650e+00  -1.0924650e+00
   2.1733333e+00   4.7758469e-01   1.4869663e+00  -3.3380876e-01  -5.6140564e-01  -8.6486815e-01  -3.3380876e-01
   2.1750000e+00   4.7956915e-01   1.9725063e-01  -1.4717932e+00  -9.4073377e-01  -4.8554001e-01  -4.8554001e-01
   2.1766667e+00   4.8144946e-01  -1.2441963e+00  -1.7752557e+00   6.5244439e-01   5.0071314e-01   1.3352350e+00
   2.1783333e+00   4.8323384e-01  -1.6235244e+00  -6.3727127e-01   5.0071314e-01   5.0071314e-01   6.5244439e-01
   2.1800000e+00   4.8493106e-01  -2.8373744e+00  -8.6486815e-01   5.0071314e-01   3.4898188e-01  -5.6140564e-01
   2.1816667e+00   4.8655016e-01  -7.8900252e-01  -1.2441963e+00  -8.6486815e-01   4.5519376e-02  -5.6140564e-01
   2.1833333e+00   4.8810048e-01  -4.5822839e+00  -1.0165994e+00  -1.8207750e-01  -1.0924650e+00  -8.6486815e-01
   2.1850000e+00   4.8959181e-01   3.4898188e-01   8.8004127e-01   5.0071314e-01  -1.8207750e-01  -8.6486815e-01
   2.1866667e+00   4.9103402e-01   1.4869663e+00  -2.5794313e-01  -5.6140564e-01  -7.1313689e-01  -1.0165994e+00
   2.1883333e+00   4.9243729e-01   9.5590690e-01   4.2484751e-01   5.0071314e-01   6.5244439e-01   5.7657876e-01
   2.1900000e+00   4.9381196e-01   4.3698601e+00   9.5590690e-01  -1.0621188e-01   9.5590690e-01   1.0317725e+00
   2.1916667e+00   4.9516847e-01   1.4111007e+00  -4.0967438e-01  -2.5794313e-01   2.7311626e-01   9.5590690e-01
   2.1933333e+00   4.9651743e-01  -1.6993900e+00  -1.2441963e+00  -3.3380876e-01  -2.5794313e-01  -3.3380876e-01
   2.1950000e+00   4.9786941e-01   1.9725063e-01  -7.8900252e-01  -3.0346251e-02  -3.0346251e-02   8.0417564e-01
   2.1966667e+00   4.9923506e-01   1.3352350e+00   1.9725063e-01   2.7311626e-01  -1.0165994e+00   2.7311626e-01
   2.1983333e+00   5.0062490e-01   1.3352350e+00   1.9725063e-01   2.7311626e-01  -6.3727127e-01   5.7657876e-01
   2.2000000e+00   5.0204946e-01   1.5628319e+00   4.2484751e-01   4.2484751e-01   4.2484751e-01  -1.0924650e+00
   2.2016667e+00   5.0351907e-01   4.5519376e-02   8.8004127e-01  -1.8207750e-01   1.1835038e+00  -5.6140564e-01
   2.2033333e+00   5.0504396e-01  -8.6486815e-01   3.1560101e+00   3.4898188e-01   8.0417564e-01  -1.8207750e-01
   2.2050000e+00   5.0663407e-01  -2.6097776e+00  -1.8511213e+00  -7.8900252e-01  -2.5794313e-01  -1.0924650e+00
   2.2066667e+00   5.0829920e-01  -1.8511213e+00  -1.5476588e+00  -3.3380876e-01   4.5519376e-02  -4.0967438e-01
   2.2083333e+00   5.1004871e-01  -1.0165994e+00  -1.8207750e-01   5.0071314e-01  -7.8900252e-01   3.4898188e-01
   2.2100000e+00   5.1189174e-01  -1.6235244e+00  -2.6097776e+00  -3.0346251e-02  -4.0967438e-01   4.2484751e-01
   2.2116667e+00   5.1383703e-01   3.3836070e+00   3.4898188e-01   1.1076382e+00   3.4898188e-01   1.0317725e+00
   2.2133333e+00   5.1589287e-01   9.5590690e-01  -3.0346251e-02  -1.3200619e+00  -3.0346251e-02  -2.5794313e-01
   2.2150000e+00   5.1806716e-01   4.2484751e-01   1.1076382e+00   1.0317725e+00   2.7311626e-01  -2.5794313e-01
   2.2166667e+00   5.2036733e-01   2.8525476e+00   8.8004127e-01   3.4898188e-01  -1.8207750e-01   4.5519376e-02
   2.2183333e+00   5.2280026e-01   1.4869663e+00   1.7904288e+00   4.5519376e-02  -4.8554001e-01  -4.8554001e-01
   2.2200000e+00   5.2537227e-01   5.0071314e-01  -1.0621188e-01  -2.5794313e-01  -5.6140564e-01  -4.8554001e-01
   2.2216667e+00   5.2808920e-01  -4.7340151e+00  -1.2441963e+00  -2.5794313e-01  -5.6140564e-01   7.2831002e-01
   2.2233333e+00   5.3095620e-01  -7.1313689e-01  -1.8207750e-01   1.1835038e+00   1.2138500e-01   1.3352350e+00
   2.2250000e+00   5.3397796e-01  -4.8554001e-01  -4.8554001e-01   1.0317725e+00   2.7311626e-01   1.5628319e+00
   2.2266667e+00   5.3715837e-01  -2.6856432e+00   1.2138500e-01  -1.0924650e+00   3.4898188e-01  -3.0346251e-02
   2.2283333e+00   5.4050078e-01   2.0180257e+00   7.2831002e-01  -7.1313689e-01   2.7311626e-01   5.0071314e-01
   2.2300000e+00   5.4400781e-01   1.0317725e+00   4.2484751e-01   5.7657876e-01   3.4898188e-01  -2.5794313e-01
   2.2316667e+00   5.4768148e-01  -1.1683307e+00   2.7311626e-01   4.5519376e-02   4.5519376e-02  -5.6140564e-01
   2.2333333e+00   5.5144712e-01  -1.0924650e+00  -4.8554001e-01  -4.0967438e-01   1.9725063e-01  -8.6486815e-01
   2.2350000e+00   5.5536411e-01  -3.3380876e-01   8.8004127e-01   4.5519376e-02  -7.1313689e-01  -7.8900252e-01
   2.2366667e+00   5.5944514e-01   2.6249507e+00   1.0317725e+00   1.9725063e-01  -2.5794313e-01  -2.5794313e-01
   2.2383333e+00   5.6368990e-01   8.8004127e-01   1.1076382e+00   1.2138500e-01  -1.0621188e-01  -1.2441963e+00
   2.2400000e+00   5.6809743e-01   1.9725063e-01  -9.4073377e-01   4.5519376e-02   4.5519376e-02  -5.6140564e-01
   2.2416667e+00   5.7266625e-01   1.1835038e+00  -8.6486815e-01  -3.3380876e-01  -5.6140564e-01  -2.5794313e-01
   2.2433333e+00   5.7739408e-01  -2.5794313e-01  -3.0346251e-02   8.0417564e-01   3.4898188e-01  -5.6140564e-01
   2.2450000e+00   5.8227826e-01  -1.5476588e+00   2.2456226e+00  -1.0621188e-01   5.0071314e-01   4.2484751e-01
   2.2466667e+00   5.8731533e-01  -1.1683307e+00  -2.0787182e+00  -5.6140564e-01   5.0071314e-01   7.2831002e-01
   2.2483333e+00   5.9250135e-01  -2.0028525e+00  -2.3821807e+00  -4.0967438e-01   8.8004127e-01   1.0317725e+00
   2.2500000e+00   5.9783174e-01   3.4898188e-01  -1.8207750e-01  -1.8207750e-01   8.8004127e-01   6.5244439e-01
   2.2516667e+00   6.0330149e-01   3.0801444e+00  -3.0346251e-02   6.5244439e-01   8.0417564e-01   1.9725063e-01
   2.2533333e+00   6.0890497e-01   8.0417564e-01   1.2593694e+00   5.0071314e-01   2.7311626e-01  -7.1313689e-01
   2.2550000e+00   6.1463607e-01   1.0317725e+00   1.3352350e+00  -2.5794313e-01  -4.8554001e-01  -9.4073377e-01
   2.2566667e+00   6.2048820e-01   1.1835038e+00   1.1076382e+00  -3.0346251e-02  -1.0924650e+00   1.2138500e-01
   2.2583333e+00   6.2645430e-01  -2.0787182e+00  -1.8207750e-01  -4.0967438e-01  -8.6486815e-01   5.7657876e-01
   2.2600000e+00   6.3252695e-01  -5.0374776e+00  -1.0165994e+00  -4.0967438e-01   1.9725063e-01   9.5590690e-01
   2.2616667e+00   6.3869823e-01   3.4898188e-01   5.0071314e-01   1.9725063e-01   7.2831002e-01   1.2138500e-01
   2.2633333e+00   6.4495998e-01   2.3214882e+00  -1.2441963e+00  -5.6140564e-01  -1.8207750e-01  -5.6140564e-01
   2.2650000e+00   6.5130362e-01  -2.5794313e-01  -1.3200619e+00  -1.8207750e-01  -1.0621188e-01  -2.5794313e-01
   2.2666667e+00   6.5772031e-01   3.4898188e-01  -7.8900252e-01  -3.0346251e-02   5.0071314e-01  -4.8554001e-01
   2.2683333e+00   6.6420095e-01  -1.8207750e-01   4.2484751e-01  -1.8207750e-01   6.5244439e-01   5.7657876e-01
   2.2700000e+00   6.7073616e-01  -4.0967438e-01   1.0317725e+00   5.7657876e-01   6.5244439e-01   1.2593694e+00
   2.2716667e+00   6.7731643e-01   7.2831002e-01   3.4898188e-01  -1.0621188e-01   4.5519376e-02   5.0071314e-01
   2.2733333e+00   6.8393208e-01  -1.0621188e-01   4.5519376e-02   3.4898188e-01  -1.0621188e-01   4.5519376e-02
   2.2750000e+00   6.9057327e-01   9.5590690e-01   2.7311626e-01   6.5244439e-01  -2.5794313e-01  -3.3380876e-01
   2.2766667e+00   6.9723018e-01  -1.8207750e-01  -2.3063151e+00   1.9725063e-01  -2.5794313e-01  -4.0967438e-01
   2.2783333e+00   7.0389282e-01  -1.7752557e+00   1.0317725e+00  -3.0346251e-02  -3.0346251e-02  -7.8900252e-01
   2.2800000e+00   7.1055124e-01   4.5519376e-02   1.5628319e+00  -2.5794313e-01   1.2138500e-01  -1.0924650e+00
   2.2816667e+00   7.1719556e-01   1.1835038e+00   1.2593694e+00  -4.8554001e-01  -7.1313689e-01  -5.6140564e-01
   2.2833333e+00   7.2381593e-01  -3.3380876e-01  -4.0967438e-01  -5.6140564e-01  -4.8554001e-01   1.9725063e-01
   2.2850000e+00   7.3040259e-01   3.4898188e-01   4.5519376e-02   8.0417564e-01   1.2138500e-01   7.2831002e-01
   2.2866667e+00   7.3694589e-01  -1.3200619e+00   2.7311626e-01   4.2484751e-01  -2.5794313e-01   2.7311626e-01
   2.2883333e+00   7.3694589e-01  -1.7752557e+00   9.5590690e-01   6.5244439e-01   1.9725063e-01   3.4898188e-01
   2.2900000e+00   7.4343643e-01   7.2831002e-01   1.7145632e+00   7.2831002e-01   4.5519376e-02   5.0071314e-01
   2.2916667e+00   7.4986497e-01   1.3352350e+00   1.3352350e+00  -3.3380876e-01   2.7311626e-01   4.2484751e-01
   2.2933333e+00   7.5622247e-01   1.8662944e+00  -1.0924650e+00  -1.0621188e-01  -1.0621188e-01  -2.5794313e-01
   2.2950000e+00   7.6250020e-01  -1.0165994e+00  -1.0165994e+00   2.7311626e-01   4.5519376e-02  -3.3380876e-01
   2.2966667e+00   7.6868968e-01   1.9421600e+00  -1.3200619e+00   3.4898188e-01   1.2138500e-01   1.2138500e-01
   2.2983333e+00   7.7478281e-01  -2.8373744e+00  -2.9891057e+00  -6.3727127e-01  -1.0621188e-01  -3.0346251e-02
   2.3000000e+00   7.8077178e-01  -1.8207750e-01  -7.1313689e-01   1.2138500e-01   6.5244439e-01   5.0071314e-01
   2.3016667e+00   7.8664923e-01   1.1835038e+00  -1.0621188e-01  -7.1313689e-01   5.0071314e-01   4.2484751e-01
   2.3033333e+00   7.9240808e-01   3.4898188e-01  -1.0165994e+00   3.4898188e-01   1.9725063e-01  -1.0621188e-01
   2.3050000e+00   7.9804175e-01   2.4732194e+00   3.3836070e+00   4.5519376e-02  -3.3380876e-01  -1.0621188e-01
   2.3066667e+00   8.0345518e-01  -2.4580463e+00  -3.3380876e-01   3.4898188e-01  -9.4073377e-01  -2.5794313e-01
   2.3083333e+00   8.0872690e-01  -1.4717932e+00   1.4111007e+00   4.5519376e-02  -2.5794313e-01   1.9725063e-01
   2.3100000e+00   8.1385210e-01   1.4111007e+00   1.7145632e+00   1.9725063e-01   1.2138500e-01   3.4898188e-01
   2.3116667e+00   8.1385210e-01   8.8004127e-01  -7.1313689e-01   4.2484751e-01  -1.8207750e-01  -1.0621188e-01
   2.3133333e+00   8.1882651e-01   1.9725063e-01  -4.0967438e-01  -1.0621188e-01   5.0071314e-01   4.2484751e-01
   2.3150000e+00   8.2364639e-01  -1.7752557e+00   1.9421600e+00   5.7657876e-01   4.2484751e-01   8.0417564e-01
   2.3166667e+00   8.2830853e-01  -2.3063151e+00  -7.1313689e-01  -6.3727127e-01  -4.0967438e-01  -3.0346251e-02
   2.3183333e+00   8.3281032e-01  -5.6140564e-01  -1.8511213e+00   3.4898188e-01  -1.8207750e-01  -3.0346251e-02
   2.3200000e+00   8.3714972e-01   3.4898188e-01  -1.0165994e+00   2.7311626e-01  -3.3380876e-01   3.4898188e-01
   2.3216667e+00   8.4132523e-01  -2.9132401e+00  -2.5794313e-01  -7.8900252e-01  -2.5794313e-01  -7.8900252e-01
   2.3233333e+00   8.4533593e-01   1.0317725e+00  -5.6140564e-01  -5.6140564e-01   6.5244439e-01  -7.8900252e-01
   2.3250000e+00   8.4918142e-01   1.4111007e+00   5.0071314e-01  -6.3727127e-01   1.1076382e+00   1.9725063e-01
   2.3266667e+00   8.5286190e-01   1.6386975e+00   5.0071314e-01   8.8004127e-01   9.5590690e-01   5.7657876e-01
   2.3283333e+00   8.5637807e-01   1.8662944e+00   1.1835038e+00   1.0317725e+00   5.0071314e-01   4.2484751e-01
   2.3300000e+00   8.5973120e-01  -1.5476588e+00   1.7145632e+00  -1.8207750e-01  -1.8207750e-01  -3.0346251e-02
   2.3316667e+00   8.6292304e-01  -6.3271933e+00   2.7311626e-01   2.7311626e-01  -9.4073377e-01  -4.8554001e-01
   2.3333333e+00   8.6595590e-01   4.8250539e+00  -3.0346251e-02  -3.0346251e-02  -1.8207750e-01  -3.3380876e-01
   2.3350000e+00   8.6883250e-01   4.9009195e+00  -4.0967438e-01  -1.8207750e-01   2.7311626e-01  -4.0967438e-01
   2.3366667e+00   8.7155609e-01   1.1076382e+00  -2.0028525e+00   1.9725063e-01  -1.8207750e-01   1.9725063e-01
   2.3383333e+00   8.7413031e-01  -1.3200619e+00  -2.5794313e-01  -4.0967438e-01  -6.3727127e-01   3.4898188e-01
   2.3400000e+00   8.7655925e-01  -1.0165994e+00   6.5244439e-01   5.7657876e-01  -3.3380876e-01   4.5519376e-02
   2.3416667e+00   8.7884738e-01  -2.5794313e-01   5.7657876e-01   4.2484751e-01   3.4898188e-01   1.2138500e-01
   2.3433333e+00   8.8099957e-01   6.5244439e-01  -1.8207750e-01  -9.4073377e-01   3.4898188e-01   4.5519376e-02
   2.3450000e+00   8.8302104e-01   8.8004127e-01   3.4898188e-01   4.2484751e-01   3.4898188e-01  -3.3380876e-01
   2.3466667e+00   8.8491721e-01   1.2138500e-01   4.2484751e-01   6.5244439e-01  -5.6140564e-01   1.9725063e-01
   2.3483333e+00   8.8669393e-01  -2.5794313e-01   1.5628319e+00   4.2484751e-01   1.9725063e-01   1.2138500e-01
   2.3500000e+00   8.8835724e-01  -5.6140564e-01  -1.8511213e+00  -9.4073377e-01  -6.3727127e-01  -4.0967438e-01
   2.3516667e+00   8.8991340e-01  -6.3727127e-01  -1.3959275e+00   5.7657876e-01  -2.5794313e-01  -1.0621188e-01
   2.3533333e+00   8.9136885e-01  -1.4717932e+00   1.5628319e+00   7.2831002e-01   1.2138500e-01   8.8004127e-01
   2.3550000e+00   8.9273020e-01   8.8004127e-01  -3.3380876e-01   1.9725063e-01   4.5519376e-02   1.1076382e+00
   2.3566667e+00   8.9400423e-01   7.2831002e-01  -1.4717932e+00  -8.6486815e-01  -1.0621188e-01  -1.0924650e+00
   2.3583333e+00   8.9519770e-01   3.4898188e-01  -7.1313689e-01  -1.0621188e-01   1.2138500e-01   4.2484751e-01
   2.3600000e+00   8.9631751e-01  -2.1545838e+00  -5.6140564e-01   5.7657876e-01   3.4898188e-01  -2.5794313e-01
   2.3616667e+00   8.9737059e-01  -2.7615088e+00   2.3214882e+00   2.7311626e-01   8.0417564e-01   2.7311626e-01
   2.3633333e+00   8.9836391e-01   2.2456226e+00   6.5244439e-01  -1.0621188e-01   8.0417564e-01   4.5519376e-02
   2.3650000e+00   8.9930424e-01   1.3352350e+00  -2.5339119e+00  -1.8207750e-01   4.2484751e-01  -4.0967438e-01
   2.3666667e+00   9.0019846e-01   5.0071314e-01   1.8662944e+00  -1.0621188e-01   3.4898188e-01   4.2484751e-01
   2.3683333e+00   9.0105328e-01  -3.3380876e-01  -2.5794313e-01  -7.1313689e-01  -3.3380876e-01  -4.8554001e-01
   2.3700000e+00   9.0187524e-01  -5.6140564e-01  -4.8554001e-01  -1.0621188e-01   1.2138500e-01  -1.0165994e+00
   2.3716667e+00   9.0267084e-01   9.5590690e-01   2.3973538e+00   5.0071314e-01  -3.3380876e-01  -4.0967438e-01
   2.3733333e+00   9.0344631e-01  -6.3727127e-01   1.0317725e+00  -1.0621188e-01  -6.3727127e-01  -5.6140564e-01
   2.3750000e+00   9.0420765e-01   8.0417564e-01   4.2484751e-01   1.2138500e-01  -2.5794313e-01   7.2831002e-01
   2.3766667e+00   9.0496075e-01   1.9725063e-01  -2.5794313e-01  -2.5794313e-01  -6.3727127e-01  -3.0346251e-02
   2.3783333e+00   9.0569770e-01  -1.8207750e-01   8.8004127e-01   2.7311626e-01  -3.0346251e-02   4.5519376e-02
   2.3800000e+00   9.0635384e-01  -2.7615088e+00  -1.0621188e-01   6.5244439e-01  -1.8207750e-01  -1.8207750e-01
   2.3816667e+00   9.0701330e-01   8.0417564e-01  -1.2441963e+00   5.0071314e-01   2.7311626e-01   3.4898188e-01
   2.3833333e+00   9.0768120e-01   6.5244439e-01  -2.2304494e+00   2.7311626e-01   4.2484751e-01   9.5590690e-01
   2.3850000e+00   9.0836242e-01   2.0180257e+00  -1.0924650e+00   4.2484751e-01   8.0417564e-01   5.0071314e-01
   2.3866667e+00   9.0906155e-01   2.2456226e+00  -1.8207750e-01   7.2831002e-01   6.5244439e-01   8.0417564e-01
   2.3883333e+00   9.0978283e-01  -1.0621188e-01  -4.0967438e-01  -4.8554001e-01  -2.5794313e-01  -4.0967438e-01
   2.3900000e+00   9.0978283e-01  -2.5339119e+00   1.2593694e+00   1.2138500e-01  -4.0967438e-01  -3.0346251e-02
   2.3916667e+00   9.0978283e-01  -1.3200619e+00   1.2138500e-01  -6.3727127e-01  -2.5794313e-01  -7.1313689e-01
   2.3933333e+00   9.0978283e-01   3.4898188e-01   5.0071314e-01   5.0071314e-01   1.2138500e-01   1.9725063e-01
   2.3950000e+00   9.0978283e-01  -1.0165994e+00   1.2138500e-01  -7.8900252e-01  -3.3380876e-01  -1.8207750e-01
   2.3966667e+00   9.0978283e-01  -1.0924650e+00   1.5628319e+00  -6.3727127e-01  -3.0346251e-02  -4.8554001e-01
   2.3983333e+00   9.0978283e-01  -2.3063151e+00   1.0317725e+00  -2.5794313e-01   1.9725063e-01   1.9725063e-01
   2.4000000e+00   9.0978283e-01   1.5628319e+00   2.7311626e-01   1.2138500e-01   1.9725063e-01   1.2138500e-01
   2.4016667e+00   9.0978283e-01   2.0938913e+00   1.2138500e-01  -1.0621188e-01   1.9725063e-01  -3.0346251e-02
   2.4033333e+00   9.0978283e-01   1.9725063e-01  -9.4073377e-01  -3.3380876e-01   4.5519376e-02  -4.0967438e-01
   2.4050000e+00   9.0978283e-01  -3.0346251e-02   9.5590690e-01   1.0317725e+00  -1.8207750e-01   8.8004127e-01
   2.4066667e+00   9.0978283e-01  -1.8511213e+00  -1.2441963e+00   1.9725063e-01  -6.3727127e-01   5.0071314e-01
   2.4083333e+00   9.0978283e-01   1.2138500e-01  -1.7752557e+00  -2.5794313e-01  -3.0346251e-02   6.5244439e-01
   2.4100000e+00   9.0978283e-01   4.2484751e-01   2.0938913e+00  -6.3727127e-01   4.5519376e-02   1.2138500e-01
   2.4116667e+00   9.0978283e-01   2.7311626e-01  -1.0621188e-01   6.5244439e-01   1.2138500e-01  -3.0346251e-02
   2.4133333e+00   9.0978283e-01   1.0317725e+00  -1.0165994e+00   5.7657876e-01   2.7311626e-01  -3.0346251e-02
   2.4150000e+00   9.0978283e-01  -4.8554001e-01  -7.1313689e-01   2.7311626e-01   1.2138500e-01  -7.8900252e-01
   2.4166667e+00   9.0978283e-01   1.6386975e+00   4.5519376e-02  -1.0621188e-01   1.9725063e-01  -4.8554001e-01
   2.4183333e+00   9.0978283e-01   6.5244439e-01  -1.8511213e+00  -1.0621188e-01  -2.5794313e-01  -7.1313689e-01
   2.4200000e+00   9.0978283e-01  -1.3200619e+00  -7.8900252e-01   1.2138500e-01   1.2138500e-01   1.9725063e-01
   2.4216667e+00   9.0978283e-01  -4.8554001e-01  -3.0346251e-02  -1.8207750e-01   4.2484751e-01   2.7311626e-01
   2.4233333e+00   9.0978283e-01  -4.8554001e-01  -1.3200619e+00   4.5519376e-02  -4.0967438e-01  -4.8554001e-01
   2.4250000e+00   9.0978283e-01  -2.9132401e+00  -1.0165994e+00  -1.0621188e-01  -1.8207750e-01   4.5519376e-02
   2.4266667e+00   9.0978283e-01   1.9725063e-01   2.6249507e+00   4.2484751e-01  -3.3380876e-01   8.8004127e-01
   2.4283333e+00   9.0978283e-01   2.7008163e+00   3.3077413e+00  -1.0621188e-01   5.7657876e-01   2.7311626e-01
   2.4300000e+00   9.0978283e-01   1.7904288e+00   5.7657876e-01  -1.8207750e-01   1.9725063e-01  -6.3727127e-01
   2.4316667e+00   9.0978283e-01  -7.1313689e-01  -1.0165994e+00  -4.0967438e-01  -2.5794313e-01  -7.1313689e-01
   2.4333333e+00   9.0978283e-01  -1.8511213e+00   4.2484751e-01  -5.6140564e-01  -7.1313689e-01  -7.1313689e-01
   2.4350000e+00   9.0978283e-01  -1.0924650e+00   1.0317725e+00   8.0417564e-01   4.5519376e-02   6.5244439e-01
   2.4366667e+00   9.0978283e-01   1.3352350e+00  -3.0346251e-02   5.0071314e-01   1.9725063e-01   5.7657876e-01
   2.4383333e+00   9.0978283e-01   8.8004127e-01  -1.0621188e-01   1.9725063e-01  -4.0967438e-01   4.2484751e-01
   2.4400000e+00   9.0978283e-01  -9.4073377e-01  -7.8900252e-01  -2.5794313e-01  -1.8207750e-01   5.0071314e-01
   2.4416667e+00   9.0978283e-01   8.8004127e-01   1.2138500e-01  -4.8554001e-01   1.2138500e-01  -2.5794313e-01
   2.4433333e+00   9.0978283e-01  -1.1683307e+00  -1.0924650e+00   8.8004127e-01   4.5519376e-02  -6.3727127e-01
   2.4450000e+00   9.1053028e-01   1.2593694e+00  -1.0165994e+00   1.9725063e-01   4.5519376e-02  -3.3380876e-01
   2.4466667e+00   9.1130749e-01   5.0071314e-01  -1.6235244e+00   4.2484751e-01   4.5519376e-02   4.5519376e-02
   2.4483333e+00   9.1211780e-01  -7.1313689e-01   1.4869663e+00   2.7311626e-01   5.0071314e-01   5.7657876e-01
   2.4500000e+00   9.1296414e-01   1.4111007e+00   1.2593694e+00   4.5519376e-02   1.2138500e-01  -4.0967438e-01
   2.4516667e+00   9.1384911e-01   6.5244439e-01   2.7311626e-01  -7.8900252e-01  -2.5794313e-01  -4.0967438e-01
   2.4533333e+00   9.1477504e-01  -3.3380876e-01   5.0071314e-01  -5.6140564e-01   4.5519376e-02  -1.8207750e-01
   2.4550000e+00   9.1574386e-01   2.7311626e-01  -4.0967438e-01  -9.4073377e-01  -1.0621188e-01  -2.5794313e-01
