# Supplementary material for: Detecting Nasal Vowels in Speech Interfaces Based on Surface Electromyography
Source: PLoS One. 2015 Jun 12;10(6):e0127040. doi: 10.1371/journal.pone.0127040 (PMC4466523; doi:10.1371/journal.pone.0127040)
Supplement: S1 Data — (ZIP) [file pone.0127040.s001.zip › PLosOneData/aligned/COPO_1/COPO_1-an-r1-ALIGNED.txt]

   0.0000000e+00   3.0674353e-02  -7.1313689e-01  -2.8373744e+00  -1.0165994e+00  -5.6140564e-01  -2.4534944e+01
   1.6666667e-03   3.1382881e-02  -4.8554001e-01  -1.3959275e+00   8.8004127e-01  -3.3380876e-01  -9.1342215e+00
   3.3333333e-03   3.2099181e-02   5.7657876e-01   8.0417564e-01   1.2138500e-01  -1.8207750e-01   1.4156526e+01
   5.0000000e-03   3.2820316e-02  -1.0621188e-01   1.9421600e+00  -3.0346251e-02   1.2138500e-01  -6.0040057e+01
   6.6666667e-03   3.3543279e-02  -2.8373744e+00   6.1906351e+00  -1.8207750e-01   1.1076382e+00  -2.3472825e+01
   8.3333333e-03   3.4265006e-02  -1.3200619e+00   4.2181289e+00  -2.5794313e-01   1.9725063e-01  -2.4610809e+01
   1.0000000e-02   3.4982395e-02  -1.8207750e-01   2.7766819e+00   1.2138500e-01  -2.5794313e-01   2.5612236e+01
   1.1666667e-02   3.5692320e-02  -1.0165994e+00   1.2138500e-01  -2.5794313e-01  -4.8554001e-01  -2.7645434e+01
   1.3333333e-02   3.6391651e-02  -3.0346251e-02  -1.4717932e+00  -1.0924650e+00  -1.8207750e-01   3.9905320e+00
   1.5000000e-02   3.7077279e-02  -4.8554001e-01  -3.4442995e+00  -4.8554001e-01  -4.0967438e-01  -7.7686402e+00
   1.6666667e-02   3.7746115e-02   2.2456226e+00  -4.7340151e+00   5.7657876e-01  -2.5794313e-01  -7.2937214e+01
   1.8333333e-02   3.8395126e-02   2.0938913e+00  -3.8236276e+00   1.2138500e-01   2.7311626e-01  -3.2197372e+01
   2.0000000e-02   3.9021349e-02   1.4869663e+00  -2.7615088e+00  -4.0967438e-01   4.5519376e-02  -2.5339119e+00
   2.1666667e-02   3.9621907e-02   3.4898188e-01  -1.8511213e+00  -1.0165994e+00  -2.5794313e-01  -1.1789518e+01
   2.3333333e-02   4.0194019e-02  -2.9891057e+00  -3.0346251e-02  -3.0346251e-02   4.5519376e-02   3.2318757e+00
   2.5000000e-02   4.0735038e-02   1.4869663e+00   2.7766819e+00   1.1076382e+00  -1.0621188e-01   8.5394350e+01
   2.6666667e-02   4.1242447e-02   5.0071314e-01   5.2802476e+00   5.7657876e-01   5.7657876e-01   8.2663187e+01
   2.8333333e-02   4.1713880e-02  -1.9269869e+00   4.6733226e+00  -3.3380876e-01   5.0071314e-01   7.2117865e+01
   3.0000000e-02   4.2147154e-02  -3.5201651e+00   2.1697569e+00   4.5519376e-02  -1.0924650e+00   2.9329651e+01
   3.1666667e-02   4.2540262e-02  -9.4073377e-01  -1.0621188e-01  -1.8207750e-01  -1.8207750e-01   2.7660608e+01
   3.3333333e-02   4.2891398e-02   2.5490851e+00  -6.3727127e-01  -1.8511213e+00  -5.6140564e-01   7.9355446e+00
   3.5000000e-02   4.3198967e-02   8.8004127e-01  -2.4580463e+00  -4.0967438e-01  -7.8900252e-01  -9.1342215e+00
   3.6666667e-02   4.3461612e-02   8.8004127e-01  -4.3546870e+00   8.8004127e-01   9.5590690e-01   2.0605104e+01
   3.8333333e-02   4.3678192e-02  -2.0787182e+00  -3.6718963e+00   3.4898188e-01   1.1076382e+00  -1.0423937e+01
   4.0000000e-02   4.3847833e-02  -8.6486815e-01  -3.2925682e+00  -4.0967438e-01  -1.8207750e-01  -2.4610809e+01
   4.1666667e-02   4.3969905e-02  -8.6486815e-01  -1.5476588e+00   2.7311626e-01  -4.0967438e-01   1.2942676e+01
   4.3333333e-02   4.4044040e-02   3.4898188e-01   1.9725063e-01   4.2484751e-01   1.9725063e-01  -2.3396959e+01
   4.5000000e-02   4.4070148e-02  -4.0967438e-01   2.7766819e+00  -2.5794313e-01   4.5519376e-02   1.7494614e+01
   4.6666667e-02   4.4048407e-02  -4.8554001e-01   4.5974570e+00  -7.1313689e-01  -4.8554001e-01  -3.5459594e+01
   4.8333333e-02   4.3979279e-02  -3.3380876e-01   4.9009195e+00   5.7657876e-01   1.9725063e-01   6.7975602e+00
   5.0000000e-02   4.3863501e-02   3.4898188e-01   2.4732194e+00   5.7657876e-01  -5.6140564e-01  -2.5339119e+00
   5.1666667e-02   4.3702090e-02  -1.6235244e+00   1.4111007e+00  -1.8207750e-01  -5.6140564e-01   2.3260401e+01
   5.3333333e-02   4.3496352e-02   2.0180257e+00  -3.0346251e-02  -5.6140564e-01  -1.5476588e+00   2.4398386e+01
   5.5000000e-02   4.3247864e-02  -3.0346251e-02  -1.1683307e+00   3.4898188e-01  -3.3380876e-01   4.1695748e+01
   5.6666667e-02   4.2958479e-02  -4.8554001e-01  -4.3546870e+00  -3.3380876e-01  -5.6140564e-01  -4.2287500e+01
   5.8333333e-02   4.2630321e-02   3.4898188e-01  -5.7202683e+00   1.2138500e-01   4.2484751e-01   9.1493946e+00
   6.0000000e-02   4.2244056e-02   1.7904288e+00  -5.1892089e+00  -6.3727127e-01  -5.6140564e-01  -3.7583832e+01
   6.1666667e-02   4.1772012e-02  -8.6486815e-01  -1.7752557e+00  -1.0621188e-01   4.2484751e-01   8.3907383e+00
   6.3333333e-02   4.1272832e-02  -1.0621188e-01   4.2484751e-01  -1.8207750e-01   1.9725063e-01  -1.1865384e+01
   6.5000000e-02   4.0749867e-02   2.7311626e-01   2.0180257e+00   1.2138500e-01  -1.8207750e-01  -6.6185173e+01
   6.6666667e-02   4.0206659e-02   1.2138500e-01   4.2939945e+00   2.7311626e-01  -3.3380876e-01   3.5550633e+01
   6.8333333e-02   3.9646928e-02  -1.3200619e+00   2.0938913e+00  -1.3200619e+00  -8.6486815e-01  -3.5080266e+01
   7.0000000e-02   3.7322390e-02   2.7311626e-01   1.1835038e+00  -3.0346251e-02   1.2593694e+00   2.4853579e+01
   7.1666667e-02   3.6740889e-02  -1.7752557e+00   5.7657876e-01  -2.5794313e-01   1.0317725e+00   1.2593694e+00
   7.3333333e-02   3.6168012e-02  -5.6140564e-01   7.2831002e-01  -2.5794313e-01   7.2831002e-01   1.4763451e+01
   7.5000000e-02   3.5608274e-02  -5.6140564e-01  -2.8373744e+00  -1.0621188e-01  -7.1313689e-01  -2.6659181e+01
   7.6666667e-02   3.5066233e-02  -3.0346251e-02  -4.1270901e+00   5.0071314e-01  -1.0165994e+00   6.4227840e+01
   7.8333333e-02   3.4546472e-02   2.0180257e+00  -4.6581495e+00  -3.0346251e-02  -7.8900252e-01  -1.1182593e+01
   8.0000000e-02   3.4053581e-02   4.3698601e+00  -2.9891057e+00  -3.0346251e-02   4.5519376e-02   5.7354414e+00
   8.1666667e-02   3.3592140e-02  -2.5339119e+00  -2.5339119e+00  -1.8207750e-01  -5.6140564e-01  -3.8114891e+01
   8.3333333e-02   3.3166692e-02  -2.9132401e+00   4.2484751e-01   1.2138500e-01   1.9725063e-01   4.0785361e+01
   8.5000000e-02   3.2781730e-02  -1.0924650e+00   1.7904288e+00  -3.0346251e-02   2.7311626e-01   6.9462568e+01
   8.6666667e-02   3.2441676e-02  -2.2304494e+00   5.0526507e+00   1.2138500e-01   1.9725063e-01   1.7570479e+01
   8.8333333e-02   3.2150861e-02  -1.3959275e+00   4.2939945e+00  -9.4073377e-01  -4.0967438e-01   9.9080509e+00
   9.0000000e-02   3.1913505e-02  -1.8511213e+00   2.3214882e+00  -1.0165994e+00  -5.6140564e-01  -3.7507966e+01
   9.1666667e-02   3.1733703e-02   1.2138500e-01   9.5590690e-01  -5.6140564e-01   2.7311626e-01   1.3322004e+01
   9.3333333e-02   3.1615401e-02   2.5490851e+00   6.5244439e-01  -7.8900252e-01  -6.3727127e-01   4.2181289e+00
   9.5000000e-02   3.1562381e-02   2.2456226e+00  -1.5476588e+00   6.5244439e-01  -4.8554001e-01   1.2184020e+01
   9.6666667e-02   3.1578246e-02   6.5244439e-01  -2.4580463e+00   5.0071314e-01  -8.6486815e-01   8.3148727e+00
   9.8333333e-02   3.1666403e-02  -1.0924650e+00  -5.1133432e+00  -1.8207750e-01  -5.6140564e-01  -6.9902589e+01
   1.0000000e-01   3.1830046e-02   2.4732194e+00  -2.0028525e+00   3.4898188e-01  -1.8207750e-01   3.1560101e+00
   1.0166667e-01   3.7105613e-02  -7.1313689e-01  -4.8554001e-01   2.1697569e+00   2.7311626e-01  -2.9891057e+00
   1.0333333e-01   3.8144547e-02  -1.6993900e+00   4.5519376e-02   4.5519376e-02  -3.0346251e-02  -3.1211119e+01
   1.0500000e-01   3.9276910e-02   4.5519376e-02   3.1560101e+00  -2.5794313e-01   3.4898188e-01   4.2302674e+01
   1.0666667e-01   4.0502600e-02  -3.0346251e-02   4.7491882e+00  -4.8554001e-01   1.2138500e-01   3.2364276e+01
   1.0833333e-01   4.1821214e-02  -4.8857464e+00   4.2939945e+00  -1.0165994e+00  -7.8900252e-01  -3.0680059e+01
   1.1000000e-01   4.3232057e-02   4.2484751e-01   1.6386975e+00  -4.0967438e-01  -3.3380876e-01   6.9766030e+01
   1.1166667e-01   4.4734155e-02  -2.3063151e+00  -1.5476588e+00  -2.5794313e-01  -1.8207750e-01   2.0225776e+01
   1.1333333e-01   4.6293061e-02   2.6249507e+00  -7.8900252e-01  -2.5794313e-01   1.2138500e-01   1.8480867e+01
   1.1500000e-01   4.7898773e-02   1.5628319e+00  -3.5960307e+00   4.5519376e-02   4.2484751e-01   3.2819470e+01
   1.1666667e-01   4.9594998e-02  -2.0028525e+00  -6.0995964e+00  -2.5794313e-01  -5.6140564e-01  -1.9907140e+01
   1.1833333e-01   5.1379924e-02   4.2484751e-01  -4.5064182e+00  -4.0967438e-01  -4.8554001e-01  -5.7961339e+00
   1.2000000e-01   5.3251477e-02  -7.8900252e-01  -1.8511213e+00  -1.8207750e-01  -1.2441963e+00  -2.1727916e+01
   1.2166667e-01   5.5207320e-02  -2.6856432e+00  -8.6486815e-01   4.2484751e-01   4.5519376e-02  -4.3653082e+01
   1.2333333e-01   5.7244877e-02  -2.2304494e+00   6.5244439e-01  -5.6140564e-01   6.5244439e-01  -5.1239644e+01
   1.2500000e-01   5.9361354e-02   5.7657876e-01   2.7766819e+00  -5.6140564e-01   1.4869663e+00  -8.0721027e+00
   1.2666667e-01   6.1553756e-02   1.3352350e+00   4.9009195e+00  -7.1313689e-01   8.0417564e-01   1.7904288e+00
   1.2833333e-01   6.3818897e-02   8.0417564e-01   5.2802476e+00  -1.0924650e+00  -3.3380876e-01   2.8646861e+01
   1.3000000e-01   6.6153445e-02  -1.6993900e+00   2.1697569e+00  -5.6140564e-01  -7.1313689e-01  -1.6720784e+01
   1.3166667e-01   6.8553919e-02   5.0071314e-01   1.1835038e+00   1.9725063e-01  -2.5794313e-01   3.2667739e+01
   1.3333333e-01   7.1016736e-02   1.6386975e+00  -7.1313689e-01   2.7311626e-01  -8.6486815e-01   2.4625982e+01
   1.3500000e-01   7.3538215e-02   2.1697569e+00  -2.2304494e+00   1.2138500e-01  -4.8554001e-01   6.7216945e+00
   1.3666667e-01   7.6114620e-02  -7.8900252e-01  -5.3409401e+00  -1.0621188e-01  -8.6486815e-01  -2.2486572e+01
   1.3833333e-01   7.8742176e-02   2.2456226e+00  -6.1754620e+00   3.4898188e-01   2.7311626e-01   1.2032288e+01
   1.4000000e-01   8.1417097e-02  -1.2441963e+00  -4.5064182e+00  -1.8207750e-01   4.5519376e-02  -7.6927746e+00
   1.4166667e-01   8.4135605e-02  -3.0346251e-02  -2.3063151e+00  -4.0967438e-01  -6.3727127e-01  -5.1694838e+01
   1.4333333e-01   8.6893974e-02  -1.1683307e+00   1.0317725e+00   5.7657876e-01   1.2138500e-01   3.0164173e+01
   1.4500000e-01   8.9688541e-02  -1.3959275e+00   2.2456226e+00   2.7311626e-01   1.9725063e-01   2.1591357e+01
   1.4666667e-01   9.2515740e-02  -2.6856432e+00   5.5078445e+00   1.2138500e-01   4.5519376e-02   4.3440658e+01
   1.4833333e-01   9.5372112e-02  -1.5476588e+00   5.8113070e+00  -5.6140564e-01   1.2138500e-01   6.2103602e+01
   1.5000000e-01   9.8254355e-02  -1.8207750e-01   3.3077413e+00  -5.6140564e-01  -3.0346251e-02  -2.0028525e+00
   1.5166667e-01   1.0115933e-01   1.4869663e+00   8.8004127e-01  -1.8207750e-01  -3.0346251e-02  -2.3700422e+01
   1.5333333e-01   1.0408410e-01  -4.0967438e-01  -3.3380876e-01  -2.5794313e-01  -1.0621188e-01   1.8632598e+01
   1.5500000e-01   1.0702591e-01   4.5519376e-02  -2.3063151e+00  -6.3727127e-01  -6.3727127e-01  -9.6652809e+00
   1.5666667e-01   1.0998228e-01  -1.6993900e+00  -5.1892089e+00   1.9725063e-01   1.2138500e-01   2.7281279e+01
   1.5833333e-01   1.1295095e-01  -2.5794313e-01  -5.6444026e+00   1.2138500e-01  -6.3727127e-01  -5.8446879e+01
   1.6000000e-01   1.1592997e-01  -1.4717932e+00  -3.5201651e+00   8.8004127e-01  -1.8207750e-01  -5.7961339e+00
   1.6166667e-01   1.1891765e-01   2.7311626e-01  -4.0967438e-01  -3.3380876e-01  -5.6140564e-01  -3.2197372e+01
   1.6333333e-01   1.2191261e-01   2.8525476e+00   6.5244439e-01  -7.1313689e-01  -1.8207750e-01  -7.9840986e+01
   1.6500000e-01   1.2491381e-01  -6.3727127e-01   1.7904288e+00  -3.3380876e-01   2.7311626e-01  -7.0099839e+00
   1.6666667e-01   1.2792051e-01  -3.2167026e+00   4.5974570e+00   1.9725063e-01   4.5519376e-02   1.6204898e+01
   1.6833333e-01   1.3093233e-01  -1.6235244e+00   4.1422632e+00  -6.3727127e-01  -3.3380876e-01  -6.0995964e+00
   1.7000000e-01   1.3697157e-01   1.0317725e+00   2.2456226e+00  -3.0346251e-02   1.2138500e-01   2.9784845e+01
   1.7166667e-01   1.3999998e-01   8.8004127e-01  -6.3727127e-01  -5.6140564e-01   1.2138500e-01  -2.9132401e+00
   1.7333333e-01   1.4303551e-01  -1.3200619e+00  -6.3727127e-01  -5.6140564e-01  -4.8554001e-01  -4.9646466e+01
   1.7500000e-01   1.4607956e-01  -1.8207750e-01  -7.8900252e-01  -1.8207750e-01  -4.0967438e-01   1.4611720e+01
   1.7666667e-01   1.4913388e-01   1.2593694e+00  -4.7340151e+00   1.9725063e-01  -4.0967438e-01   2.4398386e+01
   1.7833333e-01   1.5220056e-01   4.2939945e+00  -5.3409401e+00  -1.0621188e-01  -7.1313689e-01  -3.7204503e+01
   1.8000000e-01   1.5528207e-01   1.4111007e+00  -3.7477620e+00   4.2484751e-01  -1.8207750e-01   1.5825570e+01
   1.8166667e-01   1.5838116e-01  -1.8207750e-01  -7.8900252e-01  -1.8207750e-01  -4.0967438e-01   4.4457257e+00
   1.8333333e-01   1.6146233e-01  -3.5201651e+00   1.8662944e+00  -1.8207750e-01  -1.8207750e-01   2.4398386e+01
   1.8500000e-01   1.6454174e-01   6.5244439e-01   3.1560101e+00  -4.8554001e-01  -3.0346251e-02  -1.4900009e+01
   1.8666667e-01   1.6765311e-01  -1.4717932e+00   3.9146663e+00  -4.0967438e-01   4.5519376e-02  -2.7417838e+01
   1.8833333e-01   1.7080057e-01  -1.5476588e+00   4.6733226e+00   4.5519376e-02   7.2831002e-01   2.0149910e+01
   1.9000000e-01   1.7398850e-01  -1.0924650e+00   2.0180257e+00  -4.8554001e-01   4.5519376e-02  -1.3686159e+01
   1.9166667e-01   1.7722144e-01  -4.8554001e-01  -3.0346251e-02  -3.3380876e-01  -2.5794313e-01   3.3426395e+01
   1.9333333e-01   1.8050411e-01   1.9725063e-01  -2.3821807e+00  -4.0967438e-01  -1.3200619e+00  -4.6581495e+00
   1.9500000e-01   1.8384139e-01   8.0417564e-01  -2.3063151e+00   2.7311626e-01  -1.0924650e+00   3.6764483e+01
   1.9666667e-01   1.8723824e-01  -7.1313689e-01  -5.1133432e+00  -3.3380876e-01  -1.6235244e+00  -6.9341183e+00
   1.9833333e-01   1.9069975e-01   1.4111007e+00  -5.1892089e+00  -1.8207750e-01   8.8004127e-01   1.8708464e+01
   2.0000000e-01   1.9423105e-01  -2.5794313e-01  -3.0649713e+00  -2.5794313e-01   1.3352350e+00  -3.5080266e+01
   2.0166667e-01   1.9783729e-01   4.5519376e-02  -5.6140564e-01  -2.5794313e-01   1.2138500e-01  -6.3605742e+01
   2.0333333e-01   2.0152364e-01   6.5244439e-01   6.5244439e-01   4.2484751e-01   1.2138500e-01  -1.6037994e+01
   2.0500000e-01   2.0529525e-01   1.9725063e-01   1.9421600e+00  -3.0346251e-02   1.1076382e+00  -1.3837890e+01
   2.0666667e-01   2.0915717e-01  -1.6235244e+00   5.8113070e+00   1.2138500e-01  -4.0967438e-01  -4.5625588e+01
   2.0833333e-01   2.1311440e-01  -1.0924650e+00   5.8113070e+00  -5.6140564e-01  -9.4073377e-01   1.1728826e+01
   2.1000000e-01   2.1717178e-01  -6.3727127e-01   2.8525476e+00  -7.1313689e-01   4.5519376e-02   5.7657876e-01
   2.1166667e-01   2.2133400e-01  -1.0621188e-01  -3.0346251e-02   4.5519376e-02  -3.0346251e-02   4.6020089e+01
   2.1333333e-01   2.2560556e-01   2.0938913e+00  -4.0967438e-01  -1.8207750e-01  -8.6486815e-01   4.2302674e+01
   2.1500000e-01   2.2999073e-01  -1.0621188e-01  -2.7615088e+00  -1.0621188e-01  -4.0967438e-01   3.4109186e+01
   2.1666667e-01   2.3449352e-01   7.2831002e-01  -6.1754620e+00   5.0071314e-01  -3.3380876e-01   3.2364276e+01
   2.1833333e-01   2.3911764e-01   1.3352350e+00  -6.8582527e+00   6.5244439e-01  -1.4717932e+00  -2.7341972e+01
   2.2000000e-01   2.4386650e-01   1.1076382e+00  -4.7340151e+00  -1.8207750e-01  -7.8900252e-01  -5.3894941e+01
   2.2166667e-01   2.4874313e-01   1.1076382e+00  -2.1545838e+00  -1.0621188e-01   4.5519376e-02  -1.8086365e+01
   2.2333333e-01   2.5375018e-01  -2.6097776e+00  -1.8511213e+00  -1.8207750e-01   1.2138500e-01  -1.1865384e+01
   2.2500000e-01   2.5888989e-01  -2.3063151e+00  -4.8554001e-01   4.5519376e-02   3.4898188e-01  -3.9101144e+01
   2.2666667e-01   2.6416407e-01   4.2484751e-01   4.5974570e+00   5.0071314e-01   1.2593694e+00   7.3786909e+01
   2.2833333e-01   2.6957403e-01  -7.1313689e-01   3.1560101e+00  -3.3380876e-01   5.0071314e-01  -1.7752557e+00
   2.3000000e-01   2.7512061e-01  -2.5794313e-01   1.4111007e+00  -2.5794313e-01  -1.8207750e-01   5.6793008e+01
   2.3166667e-01   2.8080413e-01   9.5590690e-01  -1.0924650e+00  -5.6140564e-01  -1.2441963e+00   2.5081176e+01
   2.3333333e-01   2.8662436e-01   1.2138500e-01  -1.0165994e+00  -6.3727127e-01  -2.5794313e-01   2.4625982e+01
   2.3500000e-01   2.9258052e-01  -1.6235244e+00   1.2138500e-01  -1.8207750e-01   1.9725063e-01   4.4502777e+01
   2.3666667e-01   3.1124799e-01  -2.6856432e+00  -3.5201651e+00  -1.8207750e-01  -4.8554001e-01   2.3867326e+01
   2.3833333e-01   3.1772827e-01   5.7657876e-01  -2.9891057e+00   1.2138500e-01  -6.3727127e-01  -1.3534428e+01
   2.4000000e-01   3.2433164e-01  -1.5476588e+00   4.5519376e-02  -1.2441963e+00  -5.6140564e-01  -4.3577216e+01
   2.4166667e-01   3.4483271e-01  -7.1313689e-01   1.7145632e+00  -4.8554001e-01   1.3352350e+00  -1.9376081e+01
   2.4333333e-01   3.5187772e-01   1.0317725e+00   2.7008163e+00  -2.5794313e-01   7.2831002e-01  -6.3909204e+01
   2.4500000e-01   3.5901730e-01  -1.8207750e-01   3.9146663e+00   7.2831002e-01   1.2138500e-01  -2.8404091e+01
   2.4666667e-01   3.6624388e-01   4.5519376e-02   6.6458289e+00   3.4898188e-01   1.9725063e-01  -5.7961339e+00
   2.4833333e-01   3.7350669e-01   1.9725063e-01   7.1010227e+00  -3.0346251e-02   3.4898188e-01   4.7764999e+01
   2.5000000e-01   3.8082578e-01  -2.5794313e-01   3.3836070e+00  -1.3200619e+00  -7.8900252e-01   1.1835038e+00
   2.5166667e-01   3.8820953e-01   2.2456226e+00   9.5590690e-01  -8.6486815e-01  -2.0028525e+00   2.8874458e+01
   2.5333333e-01   3.9564811e-01  -1.0924650e+00  -4.8554001e-01  -7.8900252e-01  -2.3063151e+00  -3.6718963e+00
   2.5500000e-01   4.0313113e-01  -1.8511213e+00  -1.6993900e+00  -4.8554001e-01  -1.5476588e+00   5.6595758e+00
   2.5666667e-01   4.1818618e-01   2.7311626e-01  -5.0374776e+00   1.2138500e-01   7.2831002e-01   3.1302158e+01
   2.5833333e-01   4.2573479e-01   1.2593694e+00  -5.0374776e+00   4.2484751e-01   3.3077413e+00   6.5699633e+00
   2.6000000e-01   4.3328101e-01   2.3973538e+00  -3.5960307e+00  -3.0346251e-02   5.0071314e-01  -4.8963676e+01
   2.6166667e-01   5.4232918e-01   3.4594726e+00  -1.5476588e+00   4.5519376e-02   4.2484751e-01  -4.9949929e+01
   2.6333333e-01   5.4767192e-01  -2.6097776e+00   4.2484751e-01   1.2138500e-01  -7.1313689e-01  -5.9508998e+01
   2.6500000e-01   5.5275587e-01  -2.5339119e+00  -3.0346251e-02   4.5519376e-02  -1.0165994e+00  -3.6294116e+01
   2.6666667e-01   5.5756804e-01  -1.2441963e+00   2.8525476e+00  -3.0346251e-02   2.7311626e-01  -3.7128638e+01
   2.6833333e-01   5.6209594e-01  -1.0924650e+00   4.1422632e+00   4.5519376e-02   8.0417564e-01   5.6595758e+00
   2.7000000e-01   5.6632748e-01  -1.3959275e+00   2.6249507e+00  -4.0967438e-01  -1.1683307e+00  -1.4596547e+01
   2.7166667e-01   5.7025122e-01  -8.6486815e-01   1.0317725e+00   1.9725063e-01  -1.8207750e-01   3.9192183e+01
   2.7333333e-01   5.7385624e-01  -1.0621188e-01  -3.0346251e-02   4.5519376e-02  -9.4073377e-01   6.0282827e+01
   2.7500000e-01   5.7713226e-01   1.4111007e+00  -3.0649713e+00  -6.3727127e-01   2.7311626e-01   2.4550117e+01
   2.7666667e-01   5.8006971e-01   2.8525476e+00  -6.0237308e+00  -7.1313689e-01   1.1835038e+00   3.3957455e+01
   2.7833333e-01   5.8265972e-01   2.7311626e-01  -6.2513276e+00  -6.3727127e-01  -1.8207750e-01  -3.0907656e+01
   2.8000000e-01   5.8489407e-01  -3.5960307e+00  -3.4442995e+00   3.4898188e-01  -1.7752557e+00   1.5066913e+01
   2.8166667e-01   5.8676545e-01  -1.3200619e+00  -1.7752557e+00  -1.8207750e-01  -1.4717932e+00  -3.3031894e+01
   2.8333333e-01   5.8826724e-01   4.2181289e+00   1.2138500e-01  -3.0346251e-02  -5.6140564e-01  -9.9687434e+00
   2.8500000e-01   5.8939367e-01  -2.5794313e-01  -1.0621188e-01   7.2831002e-01   3.4898188e-01   5.0526507e+00
   2.8666667e-01   5.9013983e-01  -9.4073377e-01   3.0801444e+00   3.4898188e-01   1.2138500e-01   4.4457257e+00
   2.8833333e-01   5.9050170e-01  -1.9269869e+00   4.4457257e+00   3.4898188e-01   1.3352350e+00  -3.4169878e+01
   2.9000000e-01   5.9006066e-01  -1.6235244e+00   2.7766819e+00  -7.1313689e-01   1.2593694e+00  -1.9148484e+01
   2.9166667e-01   5.8922477e-01   1.2138500e-01   1.9725063e-01  -9.4073377e-01   3.4898188e-01   5.8006858e+01
   2.9333333e-01   5.8799445e-01   1.6386975e+00  -1.7752557e+00  -9.4073377e-01  -4.8554001e-01  -2.6856432e+00
   2.9500000e-01   5.8637535e-01   1.4111007e+00  -2.9132401e+00  -4.8554001e-01  -1.2441963e+00   5.7020605e+01
   2.9666667e-01   5.8436892e-01  -3.0346251e-02  -5.3409401e+00  -4.0967438e-01  -2.0028525e+00   2.6826086e+01
   2.9833333e-01   5.8197742e-01   4.5519376e-02  -6.4789245e+00   5.7657876e-01   4.2484751e-01  -5.1770704e+01
   3.0000000e-01   5.7920414e-01   1.3352350e+00  -2.6097776e+00   1.2138500e-01   1.3352350e+00  -2.5445331e+01
   3.0166667e-01   5.7605318e-01   3.4898188e-01  -8.6486815e-01   1.2138500e-01   4.2484751e-01  -3.2652566e+01
   3.0333333e-01   5.7252942e-01   1.1076382e+00   1.1835038e+00  -3.3380876e-01  -7.8900252e-01  -4.9798197e+01
   3.0500000e-01   5.6863874e-01  -2.6856432e+00   2.0180257e+00  -3.3380876e-01  -1.8207750e-01  -4.4942797e+01
   3.0666667e-01   5.6438767e-01  -7.1313689e-01   4.7491882e+00  -4.0967438e-01  -4.0967438e-01  -1.1865384e+01
   3.0833333e-01   5.5978374e-01  -5.0374776e+00   4.6733226e+00  -9.4073377e-01  -1.1683307e+00  -3.1362850e+01
   3.1000000e-01   5.5483509e-01  -2.0028525e+00   3.9905320e+00  -4.0967438e-01   8.0417564e-01   4.7764999e+01
   3.1166667e-01   5.4955076e-01  -3.0346251e-02   1.1076382e+00  -4.8554001e-01   9.5590690e-01  -4.9616120e+00
   3.1333333e-01   5.4394039e-01   3.4898188e-01  -1.0621188e-01   9.5590690e-01   1.4111007e+00   4.4730374e+01
   3.1500000e-01   5.3801444e-01  -1.0621188e-01  -1.7752557e+00  -3.3380876e-01   1.2138500e-01   4.5519376e-02
   3.1666667e-01   5.3178392e-01   1.2138500e-01  -4.5064182e+00   1.9725063e-01  -1.8207750e-01   1.5522107e+01
   3.1833333e-01   5.2526054e-01   6.5244439e-01  -4.5064182e+00   2.7311626e-01  -3.3380876e-01   2.4701848e+01
   3.2000000e-01   5.1845659e-01   1.6386975e+00  -2.0028525e+00  -1.8207750e-01  -1.2441963e+00  -1.0499803e+01
   3.2166667e-01   5.1138486e-01  -3.0346251e-02  -1.9269869e+00  -4.0967438e-01  -4.0967438e-01  -4.8508482e+01
   3.2333333e-01   5.0405871e-01   5.7657876e-01   4.2484751e-01  -7.1313689e-01   3.4898188e-01  -2.3700422e+01
   3.2500000e-01   4.9649192e-01  -3.0346251e-02   1.8662944e+00  -3.0346251e-02   4.2484751e-01   2.2805207e+01
   3.2666667e-01   4.8869873e-01  -4.8554001e-01   3.6870695e+00  -4.0967438e-01   2.7311626e-01  -2.7948897e+01
   3.2833333e-01   4.8069374e-01  -9.4073377e-01   5.0526507e+00   1.9725063e-01  -1.8207750e-01   2.7584742e+01
   3.3000000e-01   4.7249180e-01   4.5519376e-02   2.4732194e+00   2.7311626e-01   6.5244439e-01   4.9282311e+01
   3.3166667e-01   4.6410820e-01   2.1697569e+00   6.5244439e-01   2.7311626e-01  -7.8900252e-01   1.6356629e+01
   3.3333333e-01   4.5555835e-01   6.5244439e-01  -3.3380876e-01  -1.0621188e-01  -1.9269869e+00   1.4991048e+01
   3.3500000e-01   4.4685786e-01  -7.8900252e-01  -2.1545838e+00   1.2138500e-01  -2.0787182e+00   3.5323036e+01
   3.3666667e-01   4.3802246e-01  -1.2441963e+00  -4.1270901e+00  -5.6140564e-01  -7.8900252e-01  -8.5455042e+01
   3.3833333e-01   4.2906801e-01   2.0180257e+00  -4.5822839e+00  -4.8554001e-01   2.7311626e-01   3.3653992e+01
   3.4000000e-01   4.2001040e-01   3.2318757e+00  -4.5822839e+00  -7.1313689e-01  -1.0621188e-01   3.9571511e+01
   3.4166667e-01   4.1086544e-01  -3.8236276e+00  -1.3959275e+00  -4.0967438e-01   1.2138500e-01  -6.3727127e-01
   3.4333333e-01   4.0164900e-01  -3.5201651e+00  -3.3380876e-01  -1.8207750e-01   2.7311626e-01   1.6508360e+01
   3.4500000e-01   3.9237671e-01  -1.0165994e+00   4.2484751e-01   1.2138500e-01  -1.0621188e-01  -3.2880163e+01
   3.4666667e-01   3.8306420e-01  -4.0967438e-01   4.2939945e+00   3.4898188e-01   2.7311626e-01   1.7039420e+01
   3.4833333e-01   3.7372679e-01  -2.0787182e+00   4.2181289e+00   4.5519376e-02   1.2138500e-01   5.2013474e+01
   3.5000000e-01   3.6437955e-01  -4.0967438e-01   3.0042788e+00  -2.5794313e-01  -7.8900252e-01   6.9492914e+00
   3.5166667e-01   3.5503733e-01  -3.3380876e-01   1.7145632e+00  -1.0621188e-01   3.4898188e-01   3.4564380e+01
   3.5333333e-01   3.4571464e-01   1.2138500e-01   2.7311626e-01  -5.6140564e-01  -1.8207750e-01  -3.7477620e+00
   3.5500000e-01   3.3642561e-01   2.1697569e+00  -5.6140564e-01  -7.8900252e-01   1.5628319e+00  -4.1270901e+00
   3.5666667e-01   3.2718397e-01   1.4869663e+00  -2.6856432e+00  -1.0621188e-01   8.8004127e-01  -1.4293084e+01
   3.5833333e-01   3.1800302e-01  -3.3380876e-01  -5.4926714e+00  -3.0346251e-02  -8.6486815e-01  -6.5805845e+01
   3.6000000e-01   3.0889557e-01  -1.0924650e+00  -3.8994932e+00   2.7311626e-01  -4.0967438e-01  -1.2775772e+01
   3.6166667e-01   2.9987396e-01  -2.5794313e-01  -1.6235244e+00   4.5519376e-02   1.9725063e-01  -1.5051740e+01
   3.6333333e-01   2.9092119e-01   6.5244439e-01  -3.0346251e-02  -3.0346251e-02  -3.0346251e-02   4.6854611e+01
   3.6500000e-01   2.8207787e-01   8.8004127e-01   1.3352350e+00  -1.0621188e-01  -4.8554001e-01   4.4578642e+01
   3.6666667e-01   2.7335476e-01  -1.0924650e+00   4.2939945e+00  -1.8207750e-01   4.5519376e-02   2.7281279e+01
   3.6833333e-01   2.6476201e-01  -2.1545838e+00   5.2802476e+00  -3.0346251e-02  -3.3380876e-01   2.8874458e+01
   3.7000000e-01   2.5630910e-01   4.2484751e-01   2.3973538e+00  -6.3727127e-01  -8.6486815e-01  -5.2605226e+01
   3.7166667e-01   2.4800493e-01   1.2138500e-01   8.0417564e-01   1.9725063e-01  -1.3200619e+00  -3.0649713e+00
   3.7333333e-01   2.3985769e-01   8.8004127e-01   2.7311626e-01  -7.1313689e-01  -1.2441963e+00  -5.0253391e+01
   3.7500000e-01   2.3187494e-01  -1.6235244e+00  -4.0967438e-01   1.2138500e-01  -7.8900252e-01   2.3214882e+00
   3.7666667e-01   2.2406351e-01  -1.7752557e+00  -5.8719995e+00   1.9725063e-01  -3.3380876e-01  -5.7202683e+00
   3.7833333e-01   2.1642961e-01  -6.3727127e-01  -4.7340151e+00   5.7657876e-01   1.4111007e+00  -8.9824902e+00
   3.8000000e-01   2.0897869e-01   1.4111007e+00  -3.3684338e+00  -3.0346251e-02   4.5519376e-02  -3.7963160e+01
   3.8166667e-01   2.0171557e-01  -9.4073377e-01  -1.1683307e+00  -3.3380876e-01   4.5519376e-02  -4.9722332e+01
   3.8333333e-01   1.9464436e-01  -4.0967438e-01   1.1076382e+00   4.5519376e-02   2.7311626e-01  -1.5431068e+01
   3.8500000e-01   1.8776848e-01  -9.4073377e-01   2.5490851e+00   3.4898188e-01  -2.5794313e-01   7.4044852e+00
   3.8666667e-01   1.8109070e-01   5.0071314e-01   5.0526507e+00  -3.0346251e-02  -6.3727127e-01   1.2487482e+01
   3.8833333e-01   1.7461310e-01  -1.8207750e-01   5.1285164e+00  -1.0165994e+00  -9.4073377e-01  -1.1410190e+01
   3.9000000e-01   1.6833712e-01   1.4111007e+00   3.6870695e+00  -1.1683307e+00  -3.0346251e-02  -1.2775772e+01
   3.9166667e-01   1.6226356e-01   1.7904288e+00   4.5519376e-02  -8.6486815e-01  -2.5794313e-01  -4.3546870e+00
   3.9333333e-01   1.5639259e-01   3.4898188e-01  -1.0924650e+00   1.2138500e-01   4.5519376e-02   1.8556732e+01
   3.9500000e-01   1.5072378e-01  -1.0924650e+00  -1.8511213e+00  -3.3380876e-01  -4.0967438e-01  -1.9224350e+01
   3.9666667e-01   1.4525611e-01  -1.2441963e+00  -5.4926714e+00  -5.6140564e-01  -7.1313689e-01  -1.3230965e+01
   3.9833333e-01   1.3998802e-01   1.4111007e+00  -6.1754620e+00   4.2484751e-01  -8.6486815e-01  -2.7114375e+01
   4.0000000e-01   1.3491737e-01   6.5244439e-01  -4.6581495e+00  -4.0967438e-01  -7.8900252e-01  -4.5549722e+01
   4.0166667e-01   1.3004154e-01  -2.3063151e+00  -2.0028525e+00   5.0071314e-01   7.2831002e-01   1.2639213e+01
   4.0333333e-01   1.2535742e-01  -2.6856432e+00  -2.5794313e-01  -1.8207750e-01  -2.5794313e-01  -3.4928535e+01
   4.0500000e-01   1.2086142e-01  -1.5476588e+00   1.3352350e+00   1.9725063e-01  -8.6486815e-01  -2.3321094e+01
   4.0666667e-01   1.1654954e-01  -3.0346251e-02   4.3698601e+00   4.2484751e-01  -7.1313689e-01   2.1818954e+01
   4.0833333e-01   1.1241737e-01  -3.3380876e-01   3.2318757e+00  -3.3380876e-01  -1.0621188e-01   2.5232907e+01
   4.1000000e-01   1.0846012e-01   2.3973538e+00   1.9421600e+00  -3.0346251e-02   1.9725063e-01   5.1103086e+01
   4.1166667e-01   1.0467270e-01   3.4898188e-01   1.4869663e+00   1.2138500e-01   8.0417564e-01   7.7807787e+01
   4.1333333e-01   1.0104968e-01  -1.1683307e+00   3.4898188e-01  -1.8207750e-01  -1.8207750e-01  -4.2788214e+00
   4.1500000e-01   9.7585356e-02   8.8004127e-01   7.2831002e-01   4.2484751e-01   6.5244439e-01   7.0372955e+01
   4.1666667e-01   9.4273805e-02   1.4869663e+00  -2.8373744e+00   2.7311626e-01   9.5590690e-01   4.4957970e+01
   4.1833333e-01   9.1108882e-02   1.7904288e+00  -3.5960307e+00  -1.8207750e-01   4.2484751e-01   5.7172336e+01
   4.2000000e-01   8.8084273e-02  -7.1313689e-01  -4.2029557e+00   1.2138500e-01  -7.1313689e-01   1.6204898e+01
   4.2166667e-01   8.5193524e-02  -4.0967438e-01  -2.4580463e+00  -4.8554001e-01  -1.3200619e+00  -5.6550238e+01
   4.2333333e-01   8.2430061e-02   3.4898188e-01  -3.0346251e-02  -1.8207750e-01   1.4111007e+00  -4.0466725e+01
   4.2500000e-01   7.9787248e-02  -1.3200619e+00   1.4869663e+00   2.7311626e-01  -1.8207750e-01  -6.3681607e+01
   4.2666667e-01   7.7258397e-02   1.2138500e-01   5.1285164e+00  -2.5794313e-01  -2.5339119e+00   8.3148727e+00
   4.2833333e-01   7.4836797e-02  -1.5476588e+00   5.5078445e+00   4.5519376e-02  -2.7615088e+00   8.4666040e+00
   4.3000000e-01   7.2515768e-02  -1.8511213e+00   3.1560101e+00  -5.6140564e-01  -9.4073377e-01  -3.2197372e+01
   4.3166667e-01   7.0288666e-02  -1.0621188e-01   7.2831002e-01  -4.8554001e-01   4.2939945e+00   6.4940977e+00
   4.3333333e-01   6.8142681e-02   1.5628319e+00  -1.0621188e-01  -3.3380876e-01   2.0180257e+00   3.4716111e+01
   4.3500000e-01   6.6039570e-02   2.3973538e+00  -3.5960307e+00  -1.1683307e+00   4.5519376e-02  -2.3245228e+01
   4.3666667e-01   6.4010075e-02  -4.0967438e-01  -4.7340151e+00  -5.6140564e-01  -3.3380876e-01   8.0872758e+00
   4.3833333e-01   6.2048173e-02   8.0417564e-01  -4.5064182e+00  -3.3380876e-01  -7.8900252e-01   6.4940977e+00
   4.4000000e-01   6.0148047e-02  -4.0967438e-01  -2.8373744e+00  -5.6140564e-01  -1.2441963e+00   2.3214882e+00
   4.4166667e-01   5.8304076e-02  -1.2441963e+00  -4.0967438e-01  -4.0967438e-01  -1.1683307e+00  -2.5672928e+01
   4.4333333e-01   5.6510862e-02  -7.8900252e-01   4.2484751e-01  -3.0346251e-02  -3.3380876e-01  -5.1391376e+01
   4.4500000e-01   5.4763254e-02  -2.5794313e-01   1.4111007e+00  -4.0967438e-01  -6.3727127e-01   1.6660092e+01
   4.4666667e-01   5.3056361e-02   1.1076382e+00   5.2043820e+00   1.2138500e-01  -8.6486815e-01   3.5626498e+01
   4.4833333e-01   5.1385568e-02  -8.6486815e-01   5.9630383e+00   8.8004127e-01  -1.8207750e-01   5.8234455e+01
   4.5000000e-01   4.9746537e-02   1.4111007e+00   3.5353382e+00   1.0317725e+00  -4.0967438e-01   6.6655540e+01
   4.5166667e-01   4.8135240e-02  -2.9891057e+00  -4.0967438e-01   3.4898188e-01  -9.4073377e-01  -1.4975875e+01
   4.5333333e-01   4.6547953e-02  -1.8511213e+00   1.9725063e-01   1.9725063e-01  -1.8207750e-01   5.0071314e-01
   4.5500000e-01   4.4981265e-02   6.5244439e-01  -8.6486815e-01  -3.0346251e-02   4.5519376e-02  -1.7752557e+00
   4.5666667e-01   4.3432086e-02  -1.0621188e-01  -4.4305526e+00  -1.2441963e+00   3.4898188e-01  -3.7280369e+01
   4.5833333e-01   4.1897655e-02   1.4869663e+00  -4.5822839e+00  -4.8554001e-01   8.0417564e-01   1.3777198e+01
   4.6000000e-01   4.0375529e-02   1.4111007e+00  -3.4442995e+00   5.7657876e-01   2.7311626e-01  -4.0618457e+01
   4.6166667e-01   3.8863595e-02   1.6386975e+00  -7.1313689e-01   3.4898188e-01  -1.0165994e+00  -3.9404607e+01
   4.6333333e-01   3.7360072e-02  -1.7752557e+00  -3.3380876e-01  -3.0346251e-02  -6.3727127e-01  -4.8053288e+01
   4.6500000e-01   3.5863496e-02  -1.1683307e+00   1.1076382e+00   4.5519376e-02   5.7657876e-01  -8.6486815e-01
   4.6666667e-01   3.4372719e-02  -1.0621188e-01   3.9146663e+00   4.2484751e-01  -1.0165994e+00  -3.7128638e+01
   4.6833333e-01   3.2886907e-02  -1.3200619e+00   4.7491882e+00   4.5519376e-02  -2.0028525e+00   1.2866810e+01
   4.7000000e-01   3.1405531e-02  -8.6486815e-01   4.2939945e+00   4.5519376e-02  -1.0165994e+00   3.5398901e+01
   4.7166667e-01   2.9928355e-02   8.0417564e-01   1.7904288e+00   3.4898188e-01   1.4869663e+00   4.3971717e+01
   4.7333333e-01   2.8455429e-02   1.2593694e+00  -1.8207750e-01  -1.0621188e-01   9.5590690e-01   1.1349498e+01
   4.7500000e-01   2.6987077e-02   1.1835038e+00  -1.8511213e+00  -1.0621188e-01   1.1076382e+00   2.5232907e+01
   4.7666667e-01   2.5523881e-02  -1.8207750e-01  -4.2029557e+00  -8.6486815e-01  -2.5794313e-01   4.2484751e-01
   4.7833333e-01   2.4066671e-02  -1.0165994e+00  -5.4168058e+00  -7.1313689e-01   5.7657876e-01  -3.0528328e+01
   4.8000000e-01   2.2616510e-02  -9.4073377e-01  -3.8994932e+00   4.5519376e-02  -3.0346251e-02   1.9391254e+01
   4.8166667e-01   2.1174676e-02  -8.6486815e-01  -1.7752557e+00  -7.1313689e-01  -1.0924650e+00   5.4319789e+00
   4.8333333e-01   1.9742648e-02   1.9725063e-01  -3.0346251e-02  -4.8554001e-01   8.0417564e-01   1.9770582e+01
   4.8500000e-01   1.8322088e-02  -8.6486815e-01  -1.8207750e-01   1.2138500e-01   8.0417564e-01   1.0742573e+01
   4.8666667e-01   1.6914822e-02   6.5244439e-01   2.6249507e+00  -8.6486815e-01  -8.6486815e-01   9.0735290e+00
   4.8833333e-01   1.5522827e-02  -4.0967438e-01   4.0663976e+00  -2.5794313e-01  -2.5794313e-01   3.0543501e+01
   4.9000000e-01   1.4148208e-02  -1.0165994e+00   3.8388007e+00   2.7311626e-01   4.5519376e-02   7.0676418e+01
   4.9166667e-01   1.2793179e-02   2.2456226e+00   5.7657876e-01   8.0417564e-01   5.7657876e-01   6.5593421e+01
   4.9333333e-01   1.1460050e-02   3.4898188e-01   1.1076382e+00   4.2484751e-01  -1.0165994e+00  -7.6169089e+00
   4.9500000e-01   1.0151202e-02   1.9725063e-01  -1.0165994e+00   1.9725063e-01   1.9725063e-01   1.0742573e+01
   4.9666667e-01   8.8690740e-03  -4.0967438e-01  -2.7615088e+00  -6.3727127e-01  -2.5794313e-01  -6.6306558e+00
   4.9833333e-01   7.6161389e-03  -4.8554001e-01  -4.9616120e+00  -1.0621188e-01  -4.0967438e-01  -3.7507966e+01
   5.0000000e-01   6.3948903e-03  -1.0165994e+00  -2.3063151e+00  -3.0346251e-02  -2.5794313e-01  -3.4169878e+01
   5.0166667e-01  -1.3578491e-03  -2.3063151e+00  -2.4580463e+00   2.7311626e-01   1.9725063e-01  -4.4335872e+01
   5.0333333e-01  -2.3147797e-03  -8.6486815e-01  -1.1683307e+00  -4.0967438e-01  -8.6486815e-01   2.0225776e+01
   5.0500000e-01  -3.2210821e-03  -1.9269869e+00  -8.6486815e-01  -2.5794313e-01   9.5590690e-01  -4.4942797e+01
   5.0666667e-01  -4.0745060e-03  -2.0787182e+00   3.0801444e+00   4.5519376e-02   1.2138500e-01  -5.9964191e+01
   5.0833333e-01  -4.8729097e-03  -1.3200619e+00   5.0526507e+00   1.1076382e+00   2.7311626e-01  -1.0196340e+01
   5.1000000e-01  -5.6142709e-03  -4.8554001e-01   2.6249507e+00   4.2484751e-01  -4.0967438e-01  -5.8719995e+00
   5.1166667e-01  -6.2966959e-03   4.1422632e+00   8.0417564e-01   5.7657876e-01  -1.4717932e+00   2.7812339e+01
   5.1333333e-01  -6.9184298e-03  -8.6486815e-01  -1.8207750e-01  -1.8207750e-01  -3.0346251e-02   6.3423664e+00
   5.1500000e-01  -7.4778640e-03   4.2484751e-01  -1.1683307e+00  -4.8554001e-01  -1.0621188e-01  -1.7858769e+01
   5.1666667e-01  -7.9735439e-03   5.0071314e-01  -4.5822839e+00  -1.8207750e-01   1.2138500e-01   6.4940977e+00
   5.1833333e-01  -8.4041761e-03   5.7657876e-01  -5.3409401e+00   3.4898188e-01   2.7311626e-01  -5.3591479e+01
   5.2000000e-01  -8.7686328e-03   1.7145632e+00  -2.9132401e+00   4.5519376e-02   3.4898188e-01  -1.7858769e+01
   5.2166667e-01  -9.0659572e-03  -1.5476588e+00  -1.6993900e+00   1.9725063e-01   3.4898188e-01  -2.6431584e+01
   5.2333333e-01  -9.2953675e-03  -1.3200619e+00   1.0317725e+00   3.4898188e-01  -9.4073377e-01   6.1906351e+00
   5.2500000e-01  -9.4562594e-03   9.5590690e-01   2.5490851e+00  -1.8207750e-01  -1.9269869e+00  -2.8859284e+01
   5.2666667e-01  -9.5482082e-03   1.7904288e+00   5.0526507e+00   2.7311626e-01  -1.7752557e+00   1.5446242e+01
   5.2833333e-01  -9.5709702e-03  -2.9891057e+00   4.4457257e+00  -4.8554001e-01  -4.8554001e-01   3.3198798e+01
   5.3000000e-01  -9.5244826e-03  -3.8236276e+00   2.0938913e+00  -6.3727127e-01   8.8004127e-01   7.3286195e+00
   5.3166667e-01  -9.4088635e-03  -2.1545838e+00   1.2138500e-01  -6.3727127e-01   1.3352350e+00   2.8722726e+01
   5.3333333e-01  -9.2244096e-03   1.0317725e+00   7.2831002e-01   2.7311626e-01   1.3352350e+00   3.3502261e+01
   5.3500000e-01  -8.9715947e-03   1.1835038e+00   1.2138500e-01  -4.8554001e-01  -1.0924650e+00  -1.1637787e+01
   5.3666667e-01  -8.6510669e-03   2.6249507e+00  -6.0995964e+00  -7.8900252e-01  -1.0924650e+00   1.4869663e+00
   5.3833333e-01  -8.2636431e-03   2.7008163e+00  -6.1754620e+00  -3.3380876e-01   4.5519376e-02   1.6811823e+01
   5.4000000e-01  -7.8103077e-03  -3.0346251e-02  -4.4305526e+00  -1.0621188e-01   5.7657876e-01   1.4763451e+01
   5.4166667e-01  -7.2922039e-03  -2.0028525e+00  -2.6856432e+00  -2.5794313e-01  -3.3684338e+00  -4.9343004e+01
   5.4333333e-01  -6.7106303e-03  -1.4717932e+00   2.7311626e-01   1.2138500e-01  -1.0924650e+00   3.6112038e+00
   5.4500000e-01  -6.0670332e-03  -8.6486815e-01   1.7145632e+00  -7.8900252e-01  -1.5476588e+00  -5.7460626e+01
   5.4666667e-01  -5.3630011e-03  -2.9132401e+00   4.6733226e+00  -4.8554001e-01   6.5244439e-01  -2.0665797e+01
   5.4833333e-01  -4.6002545e-03  -2.2304494e+00   5.7354414e+00   2.7311626e-01   2.6249507e+00   4.8902983e+01
   5.5000000e-01  -3.7806400e-03  -2.0028525e+00   2.6249507e+00  -3.3380876e-01   1.6386975e+00  -9.8170121e+00
   5.5166667e-01  -2.9061219e-03   3.8388007e+00  -4.8554001e-01   9.5590690e-01   8.0417564e-01   3.6916214e+01
   5.5333333e-01  -1.9787716e-03   3.4898188e-01  -3.3380876e-01  -3.0346251e-02  -1.0621188e-01   3.9905320e+00
   5.5500000e-01  -1.0007596e-03   2.2456226e+00  -1.6993900e+00   4.5519376e-02  -7.1313689e-01  -4.4184141e+01
   5.5666667e-01   2.5654701e-05   5.0071314e-01  -4.7340151e+00   5.0071314e-01   5.7657876e-01  -1.4748278e+01
   5.5833333e-01   1.0981324e-03  -2.3821807e+00  -4.3546870e+00   8.0417564e-01   1.2138500e-01   6.5699633e+00
   5.6000000e-01   2.2142659e-03   2.0938913e+00  -2.5339119e+00   4.2484751e-01  -4.8554001e-01   1.9618851e+01
   5.6166667e-01   3.3715885e-03  -8.6486815e-01  -2.0787182e+00  -1.8207750e-01  -6.3727127e-01  -2.8935150e+01
   5.6333333e-01   4.5675856e-03   1.2138500e-01   6.5244439e-01  -1.1683307e+00  -9.4073377e-01   2.1697569e+00
   5.6500000e-01   5.7997048e-03  -1.3200619e+00   8.8004127e-01   6.5244439e-01  -4.8554001e-01  -1.3837890e+01
   5.6666667e-01   7.0456270e-03  -2.8373744e+00   3.9905320e+00   4.2484751e-01  -1.3200619e+00   5.8113070e+00
   5.6833333e-01   8.2944121e-03  -3.0346251e-02   4.4457257e+00  -6.3727127e-01  -1.8511213e+00   5.5199830e+01
   5.7000000e-01   9.5692372e-03  -2.5794313e-01   2.1697569e+00  -1.6235244e+00  -1.6235244e+00   4.1422632e+00
   5.7166667e-01   1.0867733e-02   1.1076382e+00   3.4898188e-01  -7.8900252e-01   6.5244439e-01   4.7461536e+01
   5.7333333e-01   1.2187571e-02   2.3214882e+00  -1.0924650e+00  -5.6140564e-01   6.5244439e-01  -1.0423937e+01
   5.7500000e-01   1.3526474e-02   1.6386975e+00  -7.8900252e-01   4.5519376e-02   5.7657876e-01   1.3397870e+01
   5.7666667e-01   1.4882226e-02   4.2484751e-01  -4.1270901e+00   4.5519376e-02  -3.0346251e-02   1.9011926e+01
   5.7833333e-01   1.6252677e-02  -1.8511213e+00  -4.7340151e+00  -1.0621188e-01   1.9725063e-01  -2.2790034e+01
   5.8000000e-01   1.7635755e-02  -3.0346251e-02  -2.8373744e+00  -3.3380876e-01  -3.0346251e-02   2.8525476e+00
   5.8166667e-01   1.9029475e-02  -2.5339119e+00  -1.2441963e+00  -7.1313689e-01   4.2484751e-01  -2.4383212e+01
   5.8333333e-01   2.0431941e-02  -1.4717932e+00   4.5519376e-02  -2.5794313e-01  -3.3380876e-01  -1.8207750e-01
   5.8500000e-01   2.0431941e-02   9.5590690e-01   3.4898188e-01  -8.6486815e-01  -3.0346251e-02  -7.1192304e+01
   5.8666667e-01   2.1841356e-02   2.7766819e+00   5.0526507e+00   2.7311626e-01  -3.0346251e-02   1.2715079e+01
   5.8833333e-01   2.3256028e-02   5.0071314e-01   5.0526507e+00  -2.5794313e-01  -1.4717932e+00  -6.1860832e+01
   5.9000000e-01   2.4674375e-02  -2.9132401e+00   2.7008163e+00  -1.0621188e-01   4.5519376e-02   1.4839317e+01
   5.9166667e-01   2.6094926e-02  -1.6993900e+00   1.0317725e+00  -1.3200619e+00   4.5519376e-02  -2.5339119e+00
   5.9333333e-01   2.7516333e-02  -7.1313689e-01   1.5628319e+00  -1.0621188e-01   4.5519376e-02   1.4687585e+01
   5.9500000e-01   2.8937367e-02   2.7311626e-01  -2.3063151e+00  -1.0621188e-01  -1.0165994e+00  -5.6095044e+01
   5.9666667e-01   3.0356923e-02   2.2456226e+00  -6.4030589e+00  -2.5794313e-01  -1.5476588e+00  -5.3743210e+01
   5.9833333e-01   3.1774023e-02  -1.9269869e+00  -6.1754620e+00   3.4898188e-01   2.7311626e-01   3.4898188e-01
   6.0000000e-01   3.3187817e-02  -1.3200619e+00  -2.9891057e+00  -1.8207750e-01  -3.0346251e-02  -2.0589931e+01
   6.0166667e-01   3.4597582e-02  -4.0967438e-01  -2.6097776e+00   6.5244439e-01   1.0317725e+00   9.3769915e+00
   6.0333333e-01   3.6002724e-02  -5.6140564e-01  -1.8511213e+00   1.9725063e-01   6.5244439e-01  -1.8207750e-01
   6.0500000e-01   3.7402776e-02  -2.5794313e-01   9.5590690e-01   4.5519376e-02  -3.3380876e-01   1.9421600e+00
   6.0666667e-01   3.8797401e-02   7.2831002e-01   4.6733226e+00  -3.3380876e-01  -7.8900252e-01   4.2682002e+01
   6.0833333e-01   4.0186372e-02  -3.0346251e-02   4.5974570e+00  -4.0967438e-01  -9.4073377e-01   1.3777198e+01
   6.1000000e-01   4.1569606e-02  -1.3200619e+00   3.9905320e+00  -2.5794313e-01  -1.0621188e-01   3.8888720e+01
   6.1166667e-01   4.2947115e-02  -1.6993900e+00   1.1835038e+00  -8.6486815e-01   2.7311626e-01  -3.0604194e+01
   6.1333333e-01   4.4319036e-02   1.9421600e+00   1.3352350e+00  -3.3380876e-01   2.7311626e-01   1.7873942e+01
   6.1500000e-01   4.5685619e-02   1.8662944e+00  -2.1545838e+00  -1.0621188e-01  -9.4073377e-01  -5.1133432e+00
   6.1666667e-01   4.7047210e-02  -1.0165994e+00  -4.4305526e+00  -4.8554001e-01  -1.0621188e-01  -5.5791582e+01
   6.1833333e-01   4.8404262e-02   2.3973538e+00  -4.8098807e+00   5.0071314e-01   5.0071314e-01  -1.3686159e+01
   6.2000000e-01   4.9757311e-02  -3.0346251e-02  -3.2167026e+00   1.2138500e-01  -1.8207750e-01   2.7357145e+01
   6.2166667e-01   5.1106986e-02  -1.6235244e+00  -2.6856432e+00  -3.0346251e-02  -8.6486815e-01  -2.3093497e+01
   6.2333333e-01   5.2453999e-02  -1.2441963e+00  -1.8207750e-01   1.2593694e+00  -2.5794313e-01   1.4111007e+00
   6.2500000e-01   5.3799121e-02   1.7145632e+00   2.0938913e+00   4.5519376e-02   1.2138500e-01   2.0377507e+01
   6.2666667e-01   5.5143203e-02  -2.3821807e+00   5.9630383e+00  -4.8554001e-01  -3.0346251e-02  -4.3804813e+01
   6.2833333e-01   5.6487147e-02   1.9725063e-01   4.7491882e+00  -1.0621188e-01  -6.3727127e-01   3.5626498e+01
   6.3000000e-01   5.7831894e-02  -3.3380876e-01   3.3077413e+00  -7.1313689e-01  -1.8207750e-01   1.7949807e+01
   6.3166667e-01   5.9178442e-02  -1.6235244e+00   1.1076382e+00  -1.8207750e-01  -2.5794313e-01   1.5977301e+01
   6.3333333e-01   6.0527803e-02   1.6386975e+00  -5.6140564e-01  -3.0346251e-02  -7.8900252e-01   2.2046551e+01
   6.3500000e-01   6.1881027e-02  -7.1313689e-01  -2.9132401e+00  -4.0967438e-01  -1.0165994e+00  -1.8465694e+01
   6.3666667e-01   6.3239163e-02   1.9725063e-01  -5.0374776e+00   1.9725063e-01   5.0071314e-01   1.6811823e+01
   6.3833333e-01   6.4603281e-02  -1.8207750e-01  -6.0237308e+00  -1.8207750e-01  -1.0621188e-01  -1.5431068e+01
   6.4000000e-01   6.5967002e-02  -3.3380876e-01  -4.5064182e+00   9.5590690e-01   6.5244439e-01   9.8321852e+00
   6.4166667e-01   6.7332847e-02   4.5519376e-02  -7.8900252e-01   8.0417564e-01  -2.5794313e-01   9.9080509e+00
   6.4333333e-01   6.8707342e-02  -7.8900252e-01   1.2138500e-01  -1.8207750e-01  -6.3727127e-01  -3.6673444e+01
   6.4500000e-01   7.0091543e-02   6.5244439e-01   1.7145632e+00  -3.3380876e-01  -4.0967438e-01  -5.3819076e+01
   6.4666667e-01   7.1486459e-02   3.4898188e-01   5.3561133e+00  -1.8207750e-01   5.0071314e-01  -2.4580463e+00
   6.4833333e-01   7.2893066e-02  -1.4717932e+00   4.8250539e+00  -5.6140564e-01   6.5244439e-01  -3.0073134e+01
   6.5000000e-01   7.4312276e-02  -1.8207750e-01   3.4594726e+00  -7.1313689e-01   8.0417564e-01   5.4441174e+01
   6.5166667e-01   7.5744955e-02  -1.6993900e+00  -3.0346251e-02  -4.0967438e-01  -1.8207750e-01   3.6992080e+01
   6.5333333e-01   7.7191891e-02  -4.0967438e-01  -5.6140564e-01  -7.8900252e-01  -9.4073377e-01   1.8025673e+01
   6.5500000e-01   7.8653797e-02   8.8004127e-01  -1.7752557e+00  -6.3727127e-01  -1.0924650e+00  -6.9341183e+00
   6.5666667e-01   8.0131307e-02   7.2831002e-01  -5.0374776e+00  -3.0346251e-02   4.5519376e-02  -4.1270901e+00
   6.5833333e-01   8.1624950e-02   1.5628319e+00  -4.5822839e+00   5.0071314e-01  -6.3727127e-01  -2.1348587e+01
   6.6000000e-01   8.3135175e-02  -5.6140564e-01  -2.6856432e+00   6.5244439e-01   9.5590690e-01  -2.3852153e+01
   6.6166667e-01   8.4662315e-02   8.0417564e-01  -2.5794313e-01  -6.3727127e-01   8.0417564e-01   1.1835038e+00
   6.6333333e-01   8.6206593e-02   1.1076382e+00   8.0417564e-01   1.9725063e-01   1.9725063e-01   3.0315904e+01
   6.6500000e-01   8.7768118e-02  -1.7752557e+00   2.4732194e+00  -3.0346251e-02   2.7311626e-01   9.3011258e+00
   6.6666667e-01   8.9346878e-02  -1.4717932e+00   5.3561133e+00  -1.0621188e-01   7.2831002e-01   5.5837101e+00
   6.6833333e-01   9.0942736e-02  -7.8900252e-01   4.3698601e+00  -1.8207750e-01  -1.8207750e-01  -1.6796650e+01
   6.7000000e-01   9.2555422e-02   2.7311626e-01   2.3973538e+00  -1.8207750e-01   4.2484751e-01  -8.6486815e-01
   6.7166667e-01   9.4184533e-02   1.2138500e-01  -6.3727127e-01  -7.1313689e-01  -1.3959275e+00   1.3777198e+01
   6.7333333e-01   9.5829523e-02   1.2593694e+00  -1.6235244e+00  -1.2441963e+00  -9.4073377e-01  -1.0196340e+01
   6.7500000e-01   9.7489723e-02  -1.2441963e+00  -2.3063151e+00  -1.0621188e-01  -4.8554001e-01   2.9026189e+01
   6.7666667e-01   9.9164309e-02   1.1076382e+00  -3.6718963e+00  -2.5794313e-01  -7.8900252e-01  -5.5715716e+01
   6.7833333e-01   1.0085232e-01   5.0071314e-01  -3.2167026e+00  -3.3380876e-01  -3.3380876e-01  -7.9158195e+01
   6.8000000e-01   1.0255264e-01  -1.5476588e+00  -3.2925682e+00   1.2138500e-01  -3.0346251e-02  -3.6597578e+01
   6.8166667e-01   1.0426403e-01   9.5590690e-01   4.5519376e-02   5.7657876e-01  -3.0346251e-02   1.9542985e+01
   6.8333333e-01   1.0598510e-01  -1.0165994e+00  -8.6486815e-01  -4.0967438e-01   4.5519376e-02  -7.8445058e+00
   6.8500000e-01   1.0771432e-01  -8.6486815e-01   1.6386975e+00   1.9725063e-01   2.7311626e-01   2.8039936e+01
   6.8666667e-01   1.0945001e-01  -2.4580463e+00   3.4594726e+00  -1.8207750e-01  -1.0165994e+00  -7.1313689e-01
   6.8833333e-01   1.1119036e-01  -6.3727127e-01   3.4594726e+00   1.2138500e-01  -4.8554001e-01   2.1287895e+01
   6.9000000e-01   1.1293344e-01  -1.6993900e+00   3.7629351e+00  -6.3727127e-01   5.7657876e-01  -2.8783419e+01
   6.9166667e-01   1.1467715e-01  -1.8511213e+00   2.3214882e+00   4.5519376e-02   1.0317725e+00   5.2089339e+01
   6.9333333e-01   1.1641933e-01   2.8525476e+00   1.5628319e+00   4.2484751e-01   2.7311626e-01   1.7039420e+01
   6.9500000e-01   1.1815762e-01   2.2456226e+00  -3.1408369e+00  -1.8207750e-01   1.9725063e-01   2.3412132e+01
   6.9666667e-01   1.1988961e-01   7.2831002e-01  -6.4789245e+00  -8.6486815e-01  -8.6486815e-01  -1.8086365e+01
   6.9833333e-01   1.2161275e-01   2.6249507e+00  -5.3409401e+00   2.7311626e-01  -8.6486815e-01   3.2060814e+01
   7.0000000e-01   1.2332438e-01  -1.0924650e+00  -4.2029557e+00  -5.6140564e-01  -2.5794313e-01  -4.3122022e+01
   7.0166667e-01   1.2502176e-01  -4.8554001e-01  -3.2167026e+00  -1.0621188e-01   1.9725063e-01  -5.5412254e+01
   7.0333333e-01   1.2670207e-01  -1.0165994e+00  -2.5794313e-01   1.9725063e-01   4.5519376e-02   2.4170789e+01
   7.0500000e-01   1.2836238e-01  -2.0787182e+00   5.7657876e-01  -3.0346251e-02   4.2484751e-01   3.4943708e+01
   7.0666667e-01   1.2999972e-01  -1.9269869e+00   3.9905320e+00   5.0071314e-01  -7.8900252e-01   2.5763967e+01
   7.0833333e-01   1.3161103e-01   1.1835038e+00   4.4457257e+00  -4.0967438e-01  -4.0967438e-01   4.0178436e+01
   7.1000000e-01   1.3319323e-01   1.2593694e+00   3.5353382e+00  -1.4717932e+00  -1.8207750e-01  -1.8086365e+01
   7.1166667e-01   1.3771715e-01  -6.3727127e-01   5.0071314e-01  -4.8554001e-01   7.2831002e-01  -1.0954997e+01
   7.1333333e-01   1.3914534e-01  -9.4073377e-01  -4.8554001e-01  -3.0346251e-02   8.0417564e-01   2.2274148e+01
   7.1500000e-01   1.4052862e-01  -4.8554001e-01  -1.1683307e+00   8.0417564e-01  -5.6140564e-01  -9.4073377e-01
   7.1666667e-01   1.4186381e-01   6.5244439e-01  -4.8857464e+00   3.4898188e-01   5.0071314e-01   2.9936576e+01
   7.1833333e-01   1.4314775e-01  -1.9269869e+00  -4.7340151e+00   8.8004127e-01  -3.0346251e-02   2.6901951e+01
   7.2000000e-01   1.4437730e-01  -1.6993900e+00  -3.5960307e+00  -7.1313689e-01  -1.5476588e+00  -1.0411799e+02
   7.2166667e-01   1.4554938e-01   2.3214882e+00  -8.6486815e-01  -7.8900252e-01  -6.3727127e-01  -7.9203714e+00
   7.2333333e-01   1.4666097e-01   2.3973538e+00   1.7904288e+00  -1.0165994e+00   8.0417564e-01  -8.4514308e+00
   7.2500000e-01   1.4770909e-01   7.2831002e-01   1.8662944e+00  -1.8207750e-01   1.9421600e+00   7.2527539e+00
   7.2666667e-01   1.4869085e-01  -6.3727127e-01   5.0526507e+00   4.5519376e-02   1.1076382e+00  -5.2650745e+00
   7.2833333e-01   1.4960347e-01  -2.2304494e+00   3.7629351e+00  -4.8554001e-01  -1.6235244e+00   3.3836070e+00
   7.3000000e-01   1.5044423e-01  -1.0621188e-01   2.3214882e+00  -9.4073377e-01  -1.6235244e+00  -3.1438716e+01
   7.3166667e-01   1.5121055e-01   1.1076382e+00   1.4869663e+00  -3.3380876e-01  -8.6486815e-01   7.9355446e+00
   7.3333333e-01   1.5189997e-01   1.9421600e+00   2.7311626e-01   1.9725063e-01  -8.6486815e-01  -2.2031378e+01
   7.3500000e-01   1.5251014e-01  -2.0028525e+00  -2.7615088e+00   1.9725063e-01  -1.6235244e+00  -1.8238097e+01
   7.3666667e-01   1.5303888e-01  -1.1683307e+00  -6.4030589e+00   4.2484751e-01  -1.3959275e+00  -5.7081298e+01
   7.3833333e-01   1.5348414e-01  -8.6486815e-01  -4.8098807e+00   4.2484751e-01   2.7311626e-01  -2.0362334e+01
   7.4000000e-01   1.5384403e-01   4.2484751e-01  -2.8373744e+00   6.5244439e-01   2.3214882e+00  -1.5476588e+00
   7.4166667e-01   1.5411685e-01   4.2484751e-01   1.7145632e+00   4.2484751e-01   5.7657876e-01  -7.3134464e+00
   7.4333333e-01   1.5430105e-01  -2.1545838e+00  -2.5794313e-01  -3.3380876e-01  -9.4073377e-01  -4.3425485e+01
   7.4500000e-01   1.5439529e-01  -2.5794313e-01   1.5628319e+00  -4.8554001e-01  -1.0165994e+00   7.9355446e+00
   7.4666667e-01   1.5439840e-01  -1.0165994e+00   3.9146663e+00  -6.3727127e-01   4.5519376e-02  -1.7934634e+01
   7.4833333e-01   1.5430942e-01  -1.5476588e+00   3.6112038e+00  -1.0621188e-01  -7.8900252e-01  -1.0120475e+01
   7.5000000e-01   1.5412759e-01  -2.6097776e+00   1.8662944e+00  -4.8554001e-01  -7.8900252e-01  -2.4990137e+01
   7.5166667e-01   1.5385236e-01  -1.8207750e-01   1.0317725e+00  -4.0967438e-01  -2.0028525e+00   7.1010227e+00
   7.5333333e-01   1.5348339e-01  -3.3380876e-01   7.2831002e-01   5.0071314e-01   1.1835038e+00   2.7053683e+01
   7.5500000e-01   1.5302056e-01   9.5590690e-01  -5.6140564e-01   3.4898188e-01   1.8662944e+00   4.2181289e+00
   7.5666667e-01   1.5246397e-01   1.2593694e+00  -4.7340151e+00  -1.0621188e-01   1.0317725e+00   6.1117349e+01
   7.5833333e-01   1.5181394e-01  -1.3200619e+00  -5.1892089e+00   1.2138500e-01  -1.4717932e+00  -3.4625072e+01
   7.6000000e-01   1.5107101e-01  -4.8554001e-01  -1.4717932e+00  -1.8207750e-01  -5.6140564e-01  -1.3382697e+01
   7.6166667e-01   1.5023595e-01   1.5628319e+00  -1.0924650e+00  -1.8207750e-01  -4.8554001e-01  -3.2925682e+00
   7.6333333e-01   1.4930975e-01   1.9421600e+00  -6.3727127e-01  -7.8900252e-01  -1.3200619e+00  -3.5231997e+01
   7.6500000e-01   1.4829361e-01  -1.8511213e+00   5.0071314e-01  -3.3380876e-01  -1.6235244e+00  -7.3893121e+00
   7.6666667e-01   1.4718897e-01  -8.6486815e-01   4.2181289e+00   4.2484751e-01   2.7311626e-01   1.6660092e+01
   7.6833333e-01   1.4599747e-01  -7.1313689e-01   5.1285164e+00   4.5519376e-02   2.5490851e+00   6.4227840e+01
   7.7000000e-01   1.4472098e-01  -5.6140564e-01   2.5490851e+00  -1.0621188e-01   2.1697569e+00   3.3198798e+01
   7.7166667e-01   1.4336155e-01   1.2138500e-01   7.2831002e-01  -1.8207750e-01  -1.8207750e-01   6.5972749e+01
   7.7333333e-01   1.4192145e-01   1.5628319e+00   2.7311626e-01  -7.8900252e-01  -1.6993900e+00   3.9874973e+01
   7.7500000e-01   1.4040317e-01   4.4457257e+00  -4.8554001e-01  -5.6140564e-01  -1.0165994e+00   3.0467636e+01
   7.7666667e-01   1.3880934e-01  -2.5794313e-01  -5.0374776e+00  -1.3200619e+00  -1.0924650e+00   1.2790945e+01
   7.7833333e-01   1.3714281e-01  -4.1270901e+00  -6.3271933e+00   2.7311626e-01  -2.0028525e+00  -4.0694322e+01
   7.8000000e-01   1.3540334e-01  -2.8373744e+00  -2.6097776e+00   6.5244439e-01  -1.0924650e+00  -1.0196340e+01
   7.8166667e-01   1.3359706e-01  -1.2441963e+00  -1.0924650e+00  -1.0621188e-01   1.5628319e+00  -5.9433132e+01
   7.8333333e-01   1.3172787e-01  -2.5794313e-01   2.7311626e-01   6.5244439e-01   2.4732194e+00  -4.3501350e+01
   7.8500000e-01   1.2979925e-01  -1.1683307e+00   1.1076382e+00   4.2484751e-01  -7.1313689e-01  -2.1045125e+01
   7.8666667e-01   1.2781482e-01  -1.0924650e+00   4.3698601e+00   5.7657876e-01  -2.3063151e+00   1.3473735e+01
   7.8833333e-01   1.2577832e-01   1.6386975e+00   5.2043820e+00   5.7657876e-01  -2.0028525e+00   6.9462568e+01
   7.9000000e-01   1.2369358e-01   1.4869663e+00   3.6112038e+00  -8.6486815e-01   1.6386975e+00   3.2743605e+01
   7.9166667e-01   1.2156454e-01  -2.5339119e+00   1.2593694e+00  -7.1313689e-01   1.5628319e+00   4.9767851e+00
   7.9333333e-01   1.1939522e-01  -1.8207750e-01  -3.0346251e-02  -4.8554001e-01   2.3973538e+00   2.5536370e+01
   7.9500000e-01   1.1718970e-01   2.5490851e+00  -2.6097776e+00  -7.1313689e-01   1.5628319e+00   1.6508360e+01
   7.9666667e-01   1.1495213e-01   1.7904288e+00  -5.1133432e+00   1.2138500e-01   1.9725063e-01   3.2591873e+01
   7.9833333e-01   1.1268667e-01   6.5244439e-01  -5.1133432e+00  -3.3380876e-01  -1.5476588e+00  -1.7782903e+01
   8.0000000e-01   1.1039754e-01  -1.7752557e+00  -3.8994932e+00   1.9725063e-01  -9.4073377e-01  -1.1258459e+01
   8.0166667e-01   1.0808895e-01   4.2484751e-01  -7.8900252e-01   1.2138500e-01   2.7311626e-01   2.0180257e+00
   8.0333333e-01   1.0576512e-01  -1.8511213e+00   7.2831002e-01  -1.0621188e-01  -5.6140564e-01   4.6399417e+01
   8.0500000e-01   1.0343024e-01  -1.0924650e+00   1.8662944e+00  -5.6140564e-01  -2.1545838e+00  -1.8511213e+00
   8.0666667e-01   1.0108850e-01  -1.2441963e+00   4.4457257e+00   6.5244439e-01  -7.8900252e-01  -4.0512245e+00
   8.0833333e-01   9.8743995e-02  -7.1313689e-01   4.0663976e+00  -4.8554001e-01  -1.9269869e+00   1.7145632e+00
   8.1000000e-01   9.6400806e-02   4.2484751e-01   2.9284132e+00  -7.8900252e-01  -9.4073377e-01  -9.2100871e+00
   8.1166667e-01   9.4062919e-02   1.1835038e+00   1.1076382e+00   1.2138500e-01   6.5244439e-01   3.1681486e+01
   8.1333333e-01   9.1734239e-02   9.5590690e-01  -1.2441963e+00  -1.0621188e-01   1.0317725e+00  -2.2410706e+01
   8.1500000e-01   8.9418570e-02  -9.4073377e-01  -1.9269869e+00   8.8004127e-01   8.8004127e-01   8.9217977e+00
   8.1666667e-01   8.7119598e-02  -1.8207750e-01  -4.4305526e+00  -1.0621188e-01   4.2484751e-01  -4.6080782e+01
   8.1833333e-01   8.4840894e-02   4.2181289e+00  -4.8098807e+00   7.2831002e-01   1.4111007e+00   1.0287379e+01
   8.2000000e-01   8.2585887e-02   2.8525476e+00  -4.6581495e+00  -4.0967438e-01  -4.0967438e-01  -2.6128122e+01
   8.2166667e-01   8.0357854e-02  -9.4073377e-01  -7.8900252e-01   1.2138500e-01  -1.0621188e-01  -3.7280369e+01
   8.2333333e-01   7.8159922e-02  -1.6235244e+00   5.0071314e-01   4.2484751e-01  -1.8207750e-01   1.0818438e+01
   8.2500000e-01   7.5995043e-02  -8.6486815e-01   2.3214882e+00   4.2484751e-01   5.7657876e-01   1.2259885e+01
   8.2666667e-01   7.3865984e-02  -2.8373744e+00   5.1285164e+00  -7.1313689e-01  -3.0346251e-02  -1.7327709e+01
   8.2833333e-01   7.1775342e-02   1.5628319e+00   5.0526507e+00  -4.8554001e-01  -4.8554001e-01   7.0251570e+00
   8.3000000e-01   6.9725502e-02  -2.5339119e+00   2.7008163e+00  -1.0924650e+00  -1.0924650e+00  -3.3684338e+00
   8.3166667e-01   6.7718661e-02  -3.4442995e+00   3.4898188e-01   2.7311626e-01  -7.1313689e-01   3.5019573e+01
   8.3333333e-01   6.5756799e-02  -1.0924650e+00  -1.0165994e+00   4.5519376e-02   1.0317725e+00   3.3729858e+01
   8.3500000e-01   6.3841689e-02   1.9725063e-01  -2.3063151e+00  -4.8554001e-01  -3.3380876e-01   3.8433527e+01
   8.3666667e-01   6.1974881e-02   4.2484751e-01  -4.5064182e+00  -1.2441963e+00  -1.3959275e+00  -2.7190241e+01
   8.3833333e-01   6.0157712e-02   5.7657876e-01  -4.0512245e+00   1.9725063e-01  -1.0924650e+00  -5.0936182e+01
   8.4000000e-01   5.8391290e-02   4.2484751e-01  -3.3684338e+00  -3.0346251e-02  -5.6140564e-01  -4.4639335e+01
   8.4166667e-01   5.6676507e-02  -1.0621188e-01  -1.0165994e+00   4.5519376e-02   7.2831002e-01  -5.2605226e+01
   8.4333333e-01   5.5014015e-02  -3.3380876e-01  -1.0924650e+00  -5.6140564e-01  -7.8900252e-01  -2.6886778e+01
   8.4500000e-01   5.3404260e-02  -1.8207750e-01   5.7657876e-01  -1.8207750e-01  -6.3727127e-01  -2.7721300e+01
   8.4666667e-01   5.1847459e-02  -3.3380876e-01   4.2939945e+00  -3.0346251e-02   4.2484751e-01  -2.2562437e+01
   8.4833333e-01   5.0343612e-02   1.1835038e+00   5.1285164e+00  -2.5794313e-01   4.5519376e-02   1.6887689e+01
   8.5000000e-01   4.8892494e-02  -1.4717932e+00   3.0042788e+00  -4.8554001e-01   8.8004127e-01   2.0680970e+01
   8.5166667e-01   4.7476699e-02  -4.0967438e-01   1.5628319e+00  -1.0621188e-01   8.0417564e-01   5.0071314e-01
   8.5333333e-01   4.6113268e-02  -8.6486815e-01   7.2831002e-01  -3.0346251e-02  -5.6140564e-01   2.8646861e+01
   8.5500000e-01   4.4801428e-02  -3.3380876e-01  -2.9132401e+00   1.9725063e-01  -1.5476588e+00  -1.7479440e+01
   8.5666667e-01   4.3540209e-02   2.4732194e+00  -6.7065214e+00   7.2831002e-01  -1.5476588e+00   2.7660608e+01
   8.5833333e-01   4.2328441e-02  -1.3200619e+00  -6.9341183e+00   5.7657876e-01   4.2484751e-01  -4.7067035e+01
   8.6000000e-01   4.1164785e-02   5.0071314e-01  -4.2029557e+00   4.5519376e-02   2.2456226e+00  -3.5763056e+01
   8.6166667e-01   4.0047730e-02   1.1076382e+00  -2.0028525e+00  -3.3380876e-01   8.0417564e-01  -1.3200619e+00
   8.6333333e-01   3.8975598e-02   5.7657876e-01  -1.8207750e-01  -1.8207750e-01   4.5519376e-02   1.5142779e+01
   8.6500000e-01   3.7946573e-02  -2.6856432e+00  -1.0924650e+00  -7.1313689e-01  -1.3200619e+00  -6.0040057e+01
   8.6666667e-01   3.6958702e-02  -7.8900252e-01   3.1560101e+00   4.2484751e-01  -1.0621188e-01   2.8874458e+01
   8.6833333e-01   3.6009903e-02  -3.3380876e-01   3.6870695e+00  -3.0346251e-02  -1.7752557e+00  -2.0969259e+01
   8.7000000e-01   3.5097995e-02  -3.3380876e-01   2.9284132e+00   1.2138500e-01  -2.0028525e+00   5.6034352e+01
   8.7166667e-01   3.4220697e-02  -5.6140564e-01   4.2484751e-01  -1.8207750e-01  -1.0621188e-01   8.7366856e+01
   8.7333333e-01   3.3375649e-02  -1.6993900e+00  -1.2441963e+00  -2.5794313e-01   8.0417564e-01   3.9905320e+00
   8.7500000e-01   3.2560426e-02  -4.0967438e-01  -1.3959275e+00  -3.0346251e-02   9.5590690e-01   5.3606652e+01
   8.7666667e-01   3.1772553e-02   2.3973538e+00  -3.0649713e+00  -2.5794313e-01   1.9725063e-01  -2.0741662e+01
   8.7833333e-01   3.1009519e-02  -5.6140564e-01  -2.3063151e+00  -3.3380876e-01   8.8004127e-01  -3.8039025e+01
   8.8000000e-01   3.0268796e-02  -1.0621188e-01  -1.8207750e-01  -5.6140564e-01   9.5590690e-01  -4.9616120e+00
   8.8166667e-01   2.9547849e-02   3.4898188e-01   5.0071314e-01  -2.5794313e-01  -8.6486815e-01  -9.4376840e+00
   8.8333333e-01   2.8844158e-02  -3.0346251e-02   1.4111007e+00   3.4898188e-01  -1.4717932e+00   3.1302158e+01
   8.8500000e-01   2.8155227e-02  -4.8554001e-01   3.3077413e+00  -2.5794313e-01  -6.3727127e-01   2.6750220e+01
   8.8666667e-01   2.7478605e-02  -1.2441963e+00   7.1010227e+00  -1.8207750e-01   4.2484751e-01   1.3094407e+01
   8.8833333e-01   2.6811896e-02  -2.5794313e-01   8.5424696e+00  -7.1313689e-01   1.7904288e+00  -8.3755652e+00
   8.9000000e-01   2.6152778e-02   3.0801444e+00   6.0389039e+00  -1.8207750e-01   5.7657876e-01   5.0572027e+01
   8.9166667e-01   2.5499012e-02  -2.5794313e-01   1.2593694e+00  -4.8554001e-01  -7.1313689e-01  -3.6976907e+01
   8.9333333e-01   2.4848464e-02  -1.3200619e+00  -8.6486815e-01   5.7657876e-01  -4.0967438e-01   3.8964586e+01
   8.9500000e-01   2.4199109e-02  -3.3380876e-01  -2.2304494e+00  -4.0967438e-01  -6.3727127e-01  -5.7688223e+01
   8.9666667e-01   2.3549051e-02  -2.5794313e-01  -5.7961339e+00   5.7657876e-01  -1.0165994e+00  -3.6901041e+01
   8.9833333e-01   2.2896530e-02   9.5590690e-01  -6.5547902e+00  -8.6486815e-01   7.2831002e-01  -3.2576700e+01
   9.0000000e-01   2.2239937e-02   5.7657876e-01  -4.3546870e+00   1.2138500e-01   8.8004127e-01  -4.4563469e+01
   9.0166667e-01   2.1577821e-02  -5.6140564e-01  -4.0967438e-01   7.2831002e-01   7.2831002e-01   6.0389039e+00
   9.0333333e-01   2.0908903e-02  -2.0787182e+00  -3.3380876e-01   5.7657876e-01  -2.5794313e-01   1.2138500e-01
   9.0500000e-01   2.0232081e-02   1.9725063e-01  -4.8554001e-01   2.7311626e-01  -1.3200619e+00   1.4080660e+01
   9.0666667e-01   1.9546440e-02   1.5628319e+00   2.4732194e+00  -3.3380876e-01  -9.4073377e-01   6.9386702e+01
   9.0833333e-01   1.8851258e-02  -2.2304494e+00   3.6870695e+00  -9.4073377e-01  -1.0924650e+00   1.8025673e+01
   9.1000000e-01   1.8146011e-02  -5.6140564e-01   1.9421600e+00  -5.6140564e-01  -4.0967438e-01   3.6536886e+01
   9.1166667e-01   1.7430381e-02   2.3973538e+00   1.0317725e+00  -1.0621188e-01   1.5628319e+00   6.4379571e+01
   9.1333333e-01   1.6704257e-02   4.3698601e+00   5.7657876e-01  -6.3727127e-01   8.0417564e-01   3.3274664e+01
   9.1500000e-01   1.5967739e-02  -1.2441963e+00  -2.1545838e+00  -1.8207750e-01  -4.0967438e-01  -1.8617425e+01
   9.1666667e-01   1.5221138e-02  -7.8900252e-01  -5.0374776e+00   4.2484751e-01  -2.5794313e-01   1.9239523e+01
   9.1833333e-01   1.4464980e-02  -6.3727127e-01  -5.4168058e+00   1.7904288e+00  -9.4073377e-01  -1.2624040e+01
   9.2000000e-01   1.3700002e-02   4.2484751e-01  -3.8236276e+00   1.9725063e-01  -1.9269869e+00  -3.6718963e+00
   9.2166667e-01   1.2920941e-02  -2.6097776e+00  -1.8511213e+00  -4.0967438e-01  -9.4073377e-01   2.3214882e+00
   9.2333333e-01   1.2098649e-02  -2.0028525e+00   7.2831002e-01   5.0071314e-01   1.3352350e+00   4.7613267e+01
   9.2500000e-01   1.1272413e-02  -1.2441963e+00   1.8662944e+00  -2.5794313e-01   1.7145632e+00  -6.8233545e+01
   9.2666667e-01   8.7879953e-03  -1.6235244e+00   5.2043820e+00  -3.3380876e-01   1.1076382e+00  -3.2804297e+01
   9.2833333e-01   7.9648111e-03  -2.5794313e-01   5.8113070e+00  -4.0967438e-01   8.0417564e-01   2.9481383e+01
   9.3000000e-01   7.1479430e-03  -1.0621188e-01   3.1560101e+00  -3.0346251e-02  -5.6140564e-01  -2.1545838e+00
   9.3166667e-01   6.3399229e-03   4.2484751e-01   2.8525476e+00   1.2138500e-01  -7.8900252e-01   5.8993111e+01
   9.3333333e-01   5.5434188e-03   1.7145632e+00  -1.9269869e+00  -8.6486815e-01  -1.3200619e+00  -1.9679544e+01
   9.3500000e-01   4.7612264e-03  -1.0165994e+00  -3.2925682e+00  -1.3200619e+00  -7.8900252e-01  -7.1313689e-01
   9.3666667e-01   3.9962570e-03   2.3214882e+00  -5.0374776e+00  -1.8511213e+00  -1.9269869e+00   1.3928929e+01
   9.3833333e-01   3.2515246e-03   1.1835038e+00  -6.7065214e+00   1.1835038e+00  -7.8900252e-01  -3.5201651e+00
   9.4000000e-01   2.5301334e-03  -2.6097776e+00  -5.1892089e+00   2.0180257e+00   5.7657876e-01  -4.4715200e+01
   9.4166667e-01   1.8352646e-03  -1.0924650e+00  -2.7615088e+00   3.4898188e-01   9.5590690e-01  -2.0665797e+01
   9.4333333e-01   1.1701624e-03   6.5244439e-01  -8.6486815e-01  -7.8900252e-01   1.9725063e-01  -4.2029557e+00
   9.4500000e-01   5.3811997e-04   3.9146663e+00   2.3973538e+00   5.0071314e-01  -2.5794313e-01   3.0619367e+01
   9.4666667e-01  -6.1345517e-04  -2.1545838e+00   4.8250539e+00  -6.3727127e-01  -1.5476588e+00  -2.8479956e+01
   9.4833333e-01  -1.1262886e-03  -5.4168058e+00   5.3561133e+00  -1.8207750e-01  -1.6993900e+00   1.9725063e-01
   9.5000000e-01  -1.5926934e-03   3.0042788e+00   4.5215914e+00   7.2831002e-01  -1.8207750e-01   1.7904288e+00
   9.5166667e-01  -3.1139286e-03  -3.0346251e-02   1.7145632e+00  -7.8900252e-01   1.6386975e+00   5.2802476e+00
   9.5333333e-01  -3.2340377e-03  -2.1545838e+00  -4.8554001e-01  -1.8207750e-01   1.3352350e+00  -3.4928535e+01
   9.5500000e-01  -3.2858579e-03  -1.7752557e+00  -3.0649713e+00   5.0071314e-01   1.5628319e+00  -5.0374776e+00
   9.5666667e-01  -3.2666558e-03  -7.1313689e-01  -5.5685370e+00  -1.4717932e+00  -3.3380876e-01  -1.5810397e+01
   9.5833333e-01  -3.1738347e-03   1.2138500e-01  -5.4168058e+00  -7.8900252e-01  -9.4073377e-01  -9.0583558e+00
   9.6000000e-01  -3.0049468e-03  -1.5476588e+00  -5.7961339e+00  -1.0165994e+00  -2.3063151e+00   2.2122417e+01
   9.6166667e-01  -2.7577037e-03   2.7311626e-01  -3.7477620e+00  -1.0165994e+00  -1.4717932e+00  -1.8845022e+01
   9.6333333e-01   5.6019772e-03  -1.8207750e-01   1.6386975e+00   1.0317725e+00  -3.0346251e-02  -5.1892089e+00
   9.6500000e-01   6.8804746e-03   2.7008163e+00   4.9767851e+00   2.7766819e+00  -9.4073377e-01   2.0529239e+01
   9.6666667e-01   8.2051519e-03  -1.7752557e+00   5.2043820e+00  -1.8207750e-01  -3.3380876e-01   4.7233939e+01
   9.6833333e-01   9.6221166e-03   4.5519376e-02   6.7216945e+00  -3.2167026e+00   9.5590690e-01  -1.2244712e+01
   9.7000000e-01   1.1130800e-02  -1.2441963e+00   5.0071314e-01  -1.0924650e+00   1.1076382e+00  -4.2970291e+01
   9.7166667e-01   1.2730411e-02  -1.4717932e+00   4.5519376e-02   1.7904288e+00  -2.0787182e+00   1.1728826e+01
   9.7333333e-01   1.4419944e-02   2.0938913e+00   1.9725063e-01   1.7904288e+00   9.5590690e-01  -2.0787182e+00
   9.7500000e-01   1.6198190e-02   1.3352350e+00   8.8004127e-01   2.0180257e+00   1.0317725e+00  -3.6597578e+01
   9.7666667e-01   1.8063742e-02   2.1697569e+00  -3.6718963e+00   8.0417564e-01  -1.8207750e-01  -3.1893910e+01
   9.7833333e-01   2.0015009e-02   1.1835038e+00  -4.8098807e+00   3.4898188e-01   7.2831002e-01   5.5078445e+00
   9.8000000e-01   2.2050228e-02  -1.4717932e+00  -1.7752557e+00  -2.3063151e+00  -1.8207750e-01  -2.9011016e+01
   9.8166667e-01   2.4167481e-02  -1.6235244e+00  -4.8554001e-01   2.7311626e-01  -8.6486815e-01   2.2456226e+00
   9.8333333e-01   2.6364701e-02   5.7657876e-01  -1.0165994e+00   1.2138500e-01  -1.6235244e+00   1.4156526e+01
   9.8500000e-01   2.8639696e-02  -4.4305526e+00  -1.6235244e+00  -1.0924650e+00   5.7657876e-01  -2.3548691e+01
   9.8666667e-01   3.0990158e-02   1.6386975e+00   3.9146663e+00  -1.3200619e+00   3.2318757e+00  -1.7024247e+01
   9.8833333e-01   3.3413687e-02   3.0042788e+00   5.2802476e+00   1.4111007e+00  -2.8373744e+00  -2.2304494e+00
   9.9000000e-01   3.5907799e-02   2.7311626e-01   4.1422632e+00  -1.0621188e-01  -1.5476588e+00   2.2577611e+01
   9.9166667e-01   3.8469952e-02   8.0417564e-01   2.6249507e+00  -4.0967438e-01   1.7904288e+00   4.8371924e+01
   9.9333333e-01   4.1097562e-02  -3.5960307e+00  -7.8900252e-01   9.5590690e-01   2.7311626e-01   2.3487998e+01
   9.9500000e-01   4.3788017e-02  -1.9269869e+00  -7.1313689e-01  -3.3380876e-01   4.5519376e-02  -2.0438200e+01
   9.9666667e-01   4.6538706e-02  -3.3380876e-01  -4.7340151e+00  -4.8554001e-01  -3.0346251e-02  -1.8845022e+01
   9.9833333e-01   4.9347022e-02   9.5590690e-01  -5.5685370e+00  -4.0512245e+00  -5.6140564e-01  -7.4909720e+01
   1.0000000e+00   5.2210401e-02   2.9284132e+00  -4.2029557e+00  -1.8207750e-01  -2.5794313e-01  -2.2410706e+01
   1.0016667e+00   5.5126316e-02  -2.3821807e+00  -1.7752557e+00   3.0042788e+00  -6.3727127e-01  -2.0134737e+01
   1.0033333e+00   5.8092320e-02  -1.0924650e+00   1.5628319e+00   9.5590690e-01  -5.6140564e-01   1.8480867e+01
   1.0050000e+00   6.1106050e-02  -2.5794313e-01   2.0180257e+00   3.4898188e-01  -9.4073377e-01  -2.0969259e+01
   1.0066667e+00   6.4165250e-02  -1.3200619e+00   4.9009195e+00   2.7311626e-01  -1.8207750e-01   2.7205414e+01
   1.0083333e+00   6.7267780e-02   1.9725063e-01   4.0663976e+00  -8.6486815e-01  -2.5794313e-01   2.1743089e+01
   1.0100000e+00   7.0411650e-02  -1.8207750e-01   3.6112038e+00  -6.3727127e-01  -1.0621188e-01   2.3108670e+01
   1.0116667e+00   7.3595009e-02  -3.0346251e-02   5.7657876e-01  -5.6140564e-01  -1.8207750e-01   8.2207993e+01
   1.0133333e+00   7.6816189e-02  -1.3200619e+00  -1.8511213e+00  -1.8207750e-01   4.5519376e-02   1.9315389e+01
   1.0150000e+00   8.0073698e-02  -3.3380876e-01  -2.3821807e+00  -7.1313689e-01   4.2484751e-01   2.1212029e+01
   1.0166667e+00   8.3366242e-02   2.7311626e-01  -5.8719995e+00  -5.6140564e-01   1.2138500e-01  -4.2515097e+01
   1.0183333e+00   8.6692742e-02  -1.8207750e-01  -6.0237308e+00   2.7311626e-01   4.5519376e-02  -9.5894152e+00
   1.0200000e+00   9.0052330e-02   8.8004127e-01  -3.2167026e+00  -5.6140564e-01  -1.5476588e+00  -1.7479440e+01
   1.0216667e+00   9.3444369e-02  -1.7752557e+00  -1.1683307e+00   1.2138500e-01  -1.2441963e+00   4.2939945e+00
   1.0233333e+00   9.6868464e-02  -6.3727127e-01   1.9725063e-01   1.9725063e-01  -7.8900252e-01  -4.7340151e+00
   1.0250000e+00   1.0032446e-01  -1.3200619e+00   2.6249507e+00   2.7311626e-01   4.5519376e-02   2.8419264e+01
   1.0266667e+00   1.0381244e-01  -1.6993900e+00   6.1906351e+00  -4.8554001e-01  -6.3727127e-01  -3.2652566e+01
   1.0283333e+00   1.0733278e-01  -1.0924650e+00   6.7975602e+00  -6.3727127e-01  -4.8554001e-01  -3.6445847e+01
   1.0300000e+00   1.1088607e-01   4.4457257e+00   2.8525476e+00  -4.0967438e-01   1.2138500e-01   7.2527539e+00
   1.0316667e+00   1.1447317e-01   2.9284132e+00  -4.0967438e-01   1.9725063e-01   7.2831002e-01   2.1136164e+01
   1.0333333e+00   1.1809521e-01  -2.3821807e+00  -2.9132401e+00  -7.1313689e-01  -4.8554001e-01  -4.1984038e+01
   1.0350000e+00   1.2175357e-01  -2.6856432e+00  -3.2167026e+00  -1.0621188e-01   2.7311626e-01   3.7826602e+01
   1.0366667e+00   1.2543380e-01  -1.3200619e+00  -5.0374776e+00  -6.3727127e-01   7.2831002e-01   1.0666707e+01
   1.0383333e+00   1.2913310e-01   8.8004127e-01  -6.3271933e+00  -2.5794313e-01   1.9725063e-01  -4.4942797e+01
   1.0400000e+00   1.3287539e-01  -7.8900252e-01  -3.2925682e+00   1.9725063e-01   2.7311626e-01  -2.7615088e+00
   1.0416667e+00   1.3666316e-01   3.4898188e-01  -1.0924650e+00   3.4898188e-01  -6.3727127e-01  -2.3776287e+01
   1.0433333e+00   1.4049909e-01  -6.3727127e-01   5.7657876e-01  -1.0621188e-01  -7.8900252e-01  -9.6683155e+01
   1.0450000e+00   1.4438607e-01  -2.6097776e+00   2.2456226e+00  -1.8207750e-01  -6.3727127e-01  -2.8707553e+01
   1.0466667e+00   1.4832719e-01  -7.8900252e-01   5.3561133e+00  -7.1313689e-01  -5.6140564e-01  -2.4610809e+01
   1.0483333e+00   1.5232569e-01   6.5244439e-01   4.8250539e+00   3.4898188e-01   1.9725063e-01  -2.9162747e+01
   1.0500000e+00   1.5638502e-01   5.7657876e-01   3.5353382e+00   1.2138500e-01  -2.5794313e-01   3.9268048e+01
   1.0516667e+00   1.6050871e-01   2.7311626e-01   7.2831002e-01  -7.1313689e-01  -2.5794313e-01   2.8115801e+01
   1.0533333e+00   1.6470047e-01   4.2484751e-01  -1.4717932e+00  -1.8207750e-01  -2.5794313e-01  -7.1313689e-01
   1.0550000e+00   1.6896409e-01   1.5628319e+00  -2.5794313e-01   2.7311626e-01   7.2831002e-01   1.3018542e+01
   1.0566667e+00   1.7330346e-01   1.4111007e+00  -5.0374776e+00  -2.5794313e-01   1.2138500e-01  -1.8845022e+01
   1.0583333e+00   1.7772254e-01   1.0317725e+00  -5.1133432e+00  -3.3380876e-01   3.4898188e-01   2.2881073e+01
   1.0600000e+00   1.8222531e-01   1.0317725e+00  -2.6097776e+00   1.2138500e-01  -4.0967438e-01  -4.5094529e+01
   1.0616667e+00   1.8681581e-01   5.0071314e-01  -4.0967438e-01   3.4898188e-01  -3.0346251e-02   2.3487998e+01
   1.0633333e+00   1.9149806e-01  -7.1313689e-01  -1.0621188e-01  -3.3380876e-01  -1.0924650e+00  -9.3345067e+01
   1.0650000e+00   1.9627606e-01  -2.2304494e+00   2.0938913e+00   4.5519376e-02  -3.0346251e-02   1.4839317e+01
   1.0666667e+00   2.0115375e-01  -2.6856432e+00   3.6112038e+00  -4.0967438e-01  -5.6140564e-01  -3.3107760e+01
   1.0683333e+00   2.0613503e-01  -1.8207750e-01   3.0801444e+00  -5.6140564e-01  -4.8554001e-01   1.3170273e+01
   1.0700000e+00   2.1122366e-01   5.0071314e-01   1.4869663e+00  -7.8900252e-01  -1.2441963e+00  -2.4610809e+01
   1.0716667e+00   2.1642330e-01  -1.8207750e-01   3.4898188e-01  -4.0967438e-01   7.2831002e-01   1.4611720e+01
   1.0733333e+00   2.2173747e-01  -1.5476588e+00  -4.8554001e-01   5.7657876e-01   1.1076382e+00   4.9509908e+01
   1.0750000e+00   2.2716948e-01  -1.3200619e+00  -1.6993900e+00  -4.8554001e-01   1.9725063e-01  -1.9451947e+01
   1.0766667e+00   2.3272249e-01  -2.5339119e+00  -3.8994932e+00   5.0071314e-01   3.4898188e-01   2.9284132e+00
   1.0783333e+00   2.3839939e-01   2.7311626e-01  -2.9891057e+00   8.8004127e-01   5.0071314e-01  -2.4003884e+01
   1.0800000e+00   2.4420283e-01   3.9146663e+00  -4.0512245e+00  -3.0346251e-02  -4.8554001e-01  -3.1286984e+01
   1.0816667e+00   2.5013522e-01   2.3973538e+00  -2.1545838e+00  -1.8207750e-01  -1.0621188e-01  -6.4789245e+00
   1.0833333e+00   2.5619862e-01   1.7904288e+00  -6.3727127e-01  -6.3727127e-01  -1.6235244e+00  -5.2150032e+01
   1.0850000e+00   2.6239481e-01  -2.9891057e+00   2.4732194e+00  -2.5794313e-01   1.2138500e-01   4.3971717e+01
   1.0866667e+00   2.6872520e-01  -2.4580463e+00   4.5974570e+00  -2.5794313e-01   9.5590690e-01   5.1558280e+01
   1.0883333e+00   2.7519086e-01  -3.0346251e-02   5.4319789e+00  -7.8900252e-01   8.8004127e-01   4.0026705e+01
   1.0900000e+00   2.8179246e-01   3.0042788e+00   4.3698601e+00  -3.3380876e-01   5.0071314e-01   2.8722726e+01
   1.0916667e+00   2.8853027e-01  -1.0924650e+00  -4.0967438e-01  -4.0967438e-01  -4.8554001e-01  -7.8445058e+00
   1.0933333e+00   2.9540413e-01   1.4111007e+00   2.7311626e-01   3.4898188e-01  -6.3727127e-01   2.4474251e+01
   1.0950000e+00   3.0241345e-01  -1.8511213e+00  -7.8900252e-01  -3.0346251e-02  -7.1313689e-01   2.3260401e+01
   1.0966667e+00   3.0955720e-01  -1.3959275e+00  -4.9616120e+00  -3.3380876e-01  -1.0165994e+00  -7.2406154e+01
   1.0983333e+00   3.1683385e-01   5.7657876e-01  -5.1133432e+00   4.2484751e-01  -9.4073377e-01   1.9694717e+01
   1.1000000e+00   3.2424142e-01  -1.0165994e+00  -3.5201651e+00  -1.8207750e-01  -9.4073377e-01  -5.7157163e+01
   1.1016667e+00   3.3177741e-01   7.2831002e-01  -1.2441963e+00   2.7311626e-01  -3.3380876e-01  -2.0893394e+01
   1.1033333e+00   3.3943887e-01   2.0180257e+00  -1.0924650e+00   1.2138500e-01   1.2138500e-01  -3.9328741e+01
   1.1050000e+00   3.4722228e-01  -1.3200619e+00   1.6386975e+00  -1.8207750e-01   3.4898188e-01   5.8871726e+00
   1.1066667e+00   3.5512366e-01  -2.0787182e+00   5.0526507e+00  -5.6140564e-01  -1.8207750e-01   4.0633630e+01
   1.1083333e+00   3.6313325e-01  -2.7615088e+00   4.9767851e+00  -7.8900252e-01  -4.8554001e-01  -2.2714169e+01
   1.1100000e+00   3.7946478e-01  -2.8373744e+00   2.7766819e+00  -1.1683307e+00  -4.8554001e-01   3.9146663e+00
   1.1116667e+00   3.8777911e-01  -3.0346251e-02   1.4869663e+00  -9.4073377e-01  -3.3380876e-01   6.7975602e+00
   1.1133333e+00   3.9618395e-01   2.1697569e+00  -1.8207750e-01  -4.8554001e-01   4.5519376e-02   2.2577611e+01
   1.1150000e+00   4.0467223e-01   8.8004127e-01  -2.8373744e+00  -9.4073377e-01  -1.8207750e-01   7.8596789e+00
   1.1166667e+00   4.1323644e-01  -1.8207750e-01  -5.1892089e+00   1.9725063e-01   3.4898188e-01   1.7798076e+01
   1.1183333e+00   4.2186851e-01   6.5244439e-01  -4.8857464e+00   1.0317725e+00   4.2484751e-01   3.7067945e+01
   1.1200000e+00   4.3055991e-01  -1.8207750e-01  -3.4442995e+00   3.4898188e-01   1.1076382e+00  -1.1486056e+01
   1.1216667e+00   4.3930168e-01  -3.0346251e-02  -3.3380876e-01   6.5244439e-01   5.7657876e-01   5.7627530e+01
   1.1233333e+00   4.4808443e-01   1.7145632e+00  -5.6140564e-01  -6.3727127e-01  -1.0165994e+00  -4.4184141e+01
   1.1250000e+00   4.5689823e-01  -2.7615088e+00   1.6386975e+00  -4.0967438e-01  -1.2441963e+00   3.9146663e+00
   1.1266667e+00   4.6573287e-01  -3.2925682e+00   5.4319789e+00   1.2138500e-01  -3.3380876e-01  -4.3546870e+00
   1.1283333e+00   6.4700470e-01   4.5519376e-02   5.5078445e+00  -2.5794313e-01   4.5519376e-02   4.1619883e+01
   1.1300000e+00   6.5266131e-01   4.2181289e+00   2.7008163e+00   3.4898188e-01   1.9725063e-01   2.1515492e+01
   1.1316667e+00   6.5803070e-01  -1.3959275e+00   3.4898188e-01   4.2484751e-01   5.7657876e-01   5.7172336e+01
   1.1333333e+00   6.6310232e-01  -9.4073377e-01  -1.6993900e+00  -4.8554001e-01  -5.6140564e-01  -3.4549206e+01
   1.1350000e+00   6.6786613e-01   1.5628319e+00  -1.7752557e+00  -1.0621188e-01  -7.1313689e-01   3.7629351e+00
   1.1366667e+00   6.7231247e-01   6.5244439e-01  -5.1133432e+00  -7.1313689e-01  -1.8207750e-01  -2.6431584e+01
   1.1383333e+00   6.7643224e-01  -1.0924650e+00  -4.4305526e+00   4.5519376e-02  -7.8900252e-01  -1.6948381e+01
   1.1400000e+00   6.8021682e-01  -1.6235244e+00  -2.4580463e+00   3.4898188e-01  -2.0028525e+00  -9.6652809e+00
   1.1416667e+00   6.8365545e-01  -2.5339119e+00  -1.2441963e+00  -3.0346251e-02  -8.6486815e-01  -1.0272206e+01
   1.1433333e+00   6.8674209e-01   2.4732194e+00  -3.3380876e-01  -4.8554001e-01   1.3352350e+00  -5.0936182e+01
   1.1450000e+00   6.8947089e-01   1.9725063e-01   3.3836070e+00   2.7311626e-01   3.1560101e+00   1.4915182e+01
   1.1466667e+00   6.9183553e-01   8.0417564e-01   6.1147695e+00  -4.0967438e-01   7.2831002e-01  -7.0858495e+00
   1.1483333e+00   6.9383032e-01  -1.6993900e+00   4.8250539e+00  -7.8900252e-01   2.7311626e-01   6.3089855e+01
   1.1500000e+00   6.9545026e-01  -2.1545838e+00   2.7008163e+00  -3.3380876e-01   4.2484751e-01   1.1197767e+01
   1.1516667e+00   6.9669101e-01  -5.6140564e-01   1.2138500e-01  -1.2441963e+00  -1.2441963e+00   1.1425363e+01
   1.1533333e+00   6.9754879e-01  -7.8900252e-01  -7.1313689e-01  -8.6486815e-01  -1.3200619e+00   5.2802476e+00
   1.1550000e+00   6.9802067e-01  -1.0165994e+00  -2.2304494e+00  -1.8207750e-01  -1.0924650e+00   5.0071314e-01
   1.1566667e+00   6.9810423e-01   1.9725063e-01  -4.5822839e+00  -1.8207750e-01  -1.0165994e+00  -4.6839438e+01
   1.1583333e+00   6.9779784e-01   3.3077413e+00  -4.5064182e+00   6.5244439e-01   8.8004127e-01  -2.5521197e+01
   1.1600000e+00   6.9710059e-01  -4.0967438e-01  -4.2029557e+00   7.2831002e-01  -1.0621188e-01  -2.0817528e+01
   1.1616667e+00   6.9601224e-01   5.7657876e-01  -2.0787182e+00  -1.8207750e-01  -1.4717932e+00  -4.7749826e+01
   1.1633333e+00   6.9453320e-01   1.2593694e+00  -1.5476588e+00   5.7657876e-01  -1.3200619e+00  -3.3562953e+01
   1.1650000e+00   6.9266466e-01  -1.1683307e+00   2.7311626e-01  -1.8207750e-01   5.7657876e-01  -5.6474373e+01
   1.1666667e+00   6.9040845e-01  -2.6856432e+00   4.1422632e+00  -4.0967438e-01   3.4898188e-01  -2.8859284e+01
   1.1683333e+00   6.8776714e-01  -1.3200619e+00   4.0663976e+00  -3.3380876e-01   6.5244439e-01   3.9146663e+00
   1.1700000e+00   6.8474395e-01   2.5490851e+00   3.9146663e+00   4.5519376e-02   6.5244439e-01   5.1406549e+01
   1.1716667e+00   6.8134277e-01  -1.5476588e+00   1.9725063e-01  -9.4073377e-01  -6.3727127e-01  -1.7403575e+01
   1.1733333e+00   6.7756816e-01  -7.1313689e-01  -4.0967438e-01  -3.3380876e-01  -1.8207750e-01   4.1771614e+01
   1.1750000e+00   6.7342537e-01   5.7657876e-01  -1.6235244e+00   7.2831002e-01   1.1076382e+00   3.6385155e+01
   1.1766667e+00   6.6892020e-01   3.4898188e-01  -5.7202683e+00  -7.8900252e-01  -2.5794313e-01  -4.0967438e-01
   1.1783333e+00   6.6405916e-01   1.9725063e-01  -4.8098807e+00  -3.3380876e-01  -3.3380876e-01   3.0164173e+01
   1.1800000e+00   6.5884932e-01   2.2456226e+00  -2.6097776e+00  -2.5794313e-01  -1.8207750e-01  -1.7782903e+01
   1.1816667e+00   6.5329838e-01   2.3214882e+00  -1.8207750e-01  -5.6140564e-01  -1.0165994e+00  -2.4155616e+01
   1.1833333e+00   6.4741446e-01  -1.2441963e+00   5.0071314e-01   1.9725063e-01  -4.0967438e-01   4.2939945e+00
   1.1850000e+00   6.4120641e-01  -2.3821807e+00   1.9421600e+00  -1.8207750e-01  -1.0165994e+00  -1.0348071e+01
   1.1866667e+00   6.3468350e-01  -2.0787182e+00   5.5078445e+00   5.0071314e-01  -4.0967438e-01   1.7949807e+01
   1.1883333e+00   6.2785548e-01  -2.4580463e+00   4.7491882e+00  -6.3727127e-01   4.2484751e-01   3.8205930e+01
   1.1900000e+00   6.2073263e-01  -2.0787182e+00   3.4594726e+00  -8.6486815e-01   4.5519376e-02  -2.3700422e+01
   1.1916667e+00   6.1332557e-01   1.3352350e+00   5.0071314e-01  -4.8554001e-01   4.2484751e-01  -3.6718963e+00
   1.1933333e+00   6.0564547e-01   1.8662944e+00  -4.0967438e-01   2.7311626e-01   1.9725063e-01   8.3907383e+00
   1.1950000e+00   5.9770378e-01   6.5244439e-01  -2.6856432e+00  -4.8554001e-01  -3.3380876e-01   1.6053167e+01
   1.1966667e+00   5.8951232e-01   2.4732194e+00  -5.7961339e+00   4.2484751e-01   2.0180257e+00   1.5142779e+01
   1.1983333e+00   5.8108331e-01  -7.1313689e-01  -5.1133432e+00   5.0071314e-01   1.0317725e+00  -2.0134737e+01
   1.2000000e+00   5.7242917e-01  -1.3959275e+00  -2.6097776e+00   2.7311626e-01  -1.5476588e+00  -5.0253391e+01
   1.2016667e+00   5.6356264e-01  -3.0346251e-02  -9.4073377e-01  -7.8900252e-01  -2.4580463e+00  -2.5748794e+01
   1.2033333e+00   5.5449667e-01   1.1835038e+00   1.2138500e-01   4.5519376e-02  -2.5794313e-01  -1.7403575e+01
   1.2050000e+00   5.4524441e-01  -7.8900252e-01   1.5628319e+00   3.4898188e-01   1.2593694e+00  -4.4184141e+01
   1.2066667e+00   5.3581926e-01  -3.5201651e+00   5.2802476e+00   1.2138500e-01  -1.0621188e-01  -1.8010500e+01
   1.2083333e+00   5.2623461e-01  -9.4073377e-01   6.1147695e+00   3.4898188e-01  -6.3727127e-01   7.2041999e+01
   1.2100000e+00   5.1650412e-01  -1.5476588e+00   2.6249507e+00   1.2138500e-01  -1.8207750e-01   3.2819470e+01
   1.2116667e+00   5.0664138e-01  -5.6140564e-01   5.7657876e-01  -6.3727127e-01   4.5519376e-02   4.6171820e+01
   1.2133333e+00   4.9665529e-01  -1.8511213e+00  -5.6140564e-01  -5.6140564e-01   5.7657876e-01   7.5607684e+01
   1.2150000e+00   4.8656332e-01  -1.0621188e-01  -2.7615088e+00  -6.3727127e-01   3.4898188e-01  -1.5279337e+01
   1.2166667e+00   4.7638009e-01   3.6112038e+00  -5.6444026e+00  -1.8207750e-01   4.5519376e-02  -3.0224866e+01
   1.2183333e+00   4.6611918e-01  -8.6486815e-01  -6.5547902e+00  -7.1313689e-01  -4.8554001e-01  -3.4473341e+01
   1.2200000e+00   4.5579431e-01   1.6386975e+00  -2.8373744e+00   1.2138500e-01  -1.6235244e+00   2.1363761e+01
   1.2216667e+00   4.4541890e-01   2.7311626e-01  -9.4073377e-01   5.0071314e-01  -1.8511213e+00  -2.6962644e+01
   1.2233333e+00   4.3500643e-01  -1.8207750e-01   5.7657876e-01   1.2138500e-01   3.4898188e-01  -6.0995964e+00
   1.2250000e+00   4.2457011e-01  -1.8207750e-01   2.7008163e+00   1.2138500e-01   1.5628319e+00  -5.8446879e+01
   1.2266667e+00   4.1412295e-01   1.1835038e+00   5.1285164e+00   4.5519376e-02   1.1076382e+00   2.9284132e+00
   1.2283333e+00   4.0367783e-01  -6.3727127e-01   4.9767851e+00  -4.0967438e-01  -5.6140564e-01  -2.6507450e+01
   1.2300000e+00   3.9324733e-01  -4.8554001e-01   4.2181289e+00  -1.8207750e-01  -1.0924650e+00   2.8191667e+01
   1.2316667e+00   3.8284385e-01   2.6249507e+00   1.1076382e+00  -1.0621188e-01  -6.3727127e-01  -7.3893121e+00
   1.2333333e+00   3.7247945e-01  -7.8900252e-01  -1.1683307e+00   1.9725063e-01  -3.0346251e-02   5.4137711e+01
   1.2350000e+00   3.6216589e-01  -7.1313689e-01  -1.3200619e+00  -4.8554001e-01  -1.8207750e-01   4.5215914e+00
   1.2366667e+00   3.5191464e-01  -3.3380876e-01  -4.7340151e+00  -1.0621188e-01  -1.8207750e-01   8.0114102e+00
   1.2383333e+00   3.4173680e-01  -1.9269869e+00  -6.0995964e+00  -8.6486815e-01  -1.0924650e+00  -5.1391376e+01
   1.2400000e+00   3.3164315e-01  -3.1408369e+00  -2.6856432e+00  -6.3727127e-01   2.7311626e-01   2.6249507e+00
   1.2416667e+00   3.2164405e-01  -2.2304494e+00  -1.7752557e+00   1.2138500e-01   1.1076382e+00   5.5078445e+00
   1.2433333e+00   3.1174951e-01  -6.3727127e-01   4.2484751e-01   3.4898188e-01   1.0317725e+00  -1.6235244e+00
   1.2450000e+00   3.0196911e-01   8.0417564e-01   6.5244439e-01  -3.3380876e-01   3.4898188e-01   1.6508360e+01
   1.2466667e+00   2.9231203e-01   6.5244439e-01   5.7354414e+00   4.2484751e-01   4.5519376e-02   3.9647377e+01
   1.2483333e+00   2.8278700e-01   1.9421600e+00   4.4457257e+00  -8.6486815e-01  -1.9269869e+00   9.5287227e+00
   1.2500000e+00   2.7340234e-01   7.2831002e-01   3.3077413e+00  -1.0621188e-01  -1.8207750e-01   2.8343398e+01
   1.2516667e+00   2.6416588e-01  -7.1313689e-01   1.2593694e+00   6.5244439e-01   5.0071314e-01   5.0496161e+01
   1.2533333e+00   2.5508504e-01   2.7311626e-01  -1.9269869e+00   4.2484751e-01   4.5519376e-02  -2.2941766e+01
   1.2550000e+00   2.4616675e-01   1.4111007e+00  -1.6993900e+00   2.7311626e-01  -1.0165994e+00  -2.1576184e+01
   1.2566667e+00   2.3741746e-01   1.9421600e+00  -5.5685370e+00   4.5519376e-02  -6.3727127e-01  -2.5597062e+01
   1.2583333e+00   2.2884319e-01   1.2138500e-01  -4.5822839e+00   4.2484751e-01   5.0071314e-01   1.8329135e+01
   1.2600000e+00   2.2044944e-01  -1.9269869e+00  -2.9132401e+00  -7.1313689e-01   1.1076382e+00   7.7838133e+00
   1.2616667e+00   2.1224126e-01  -9.4073377e-01  -8.6486815e-01  -4.8554001e-01  -4.0967438e-01   6.6458289e+00
   1.2633333e+00   2.0422322e-01   1.9725063e-01   9.5590690e-01  -6.3727127e-01  -1.3200619e+00  -1.8541559e+01
   1.2650000e+00   1.9639941e-01   1.9725063e-01   2.5490851e+00  -3.3380876e-01  -7.1313689e-01   3.4336783e+01
   1.2666667e+00   1.8877344e-01  -8.6486815e-01   5.9630383e+00   4.2484751e-01  -1.6993900e+00   9.9080509e+00
   1.2683333e+00   1.8134846e-01  -2.9132401e+00   4.4457257e+00  -2.5794313e-01   7.2831002e-01   5.0526507e+00
   1.2700000e+00   1.7412714e-01  -3.0346251e-02   1.2593694e+00  -3.0346251e-02  -6.3727127e-01  -4.1270901e+00
   1.2716667e+00   1.6711171e-01   5.7657876e-01  -1.0924650e+00   1.9725063e-01   7.2831002e-01   6.4758899e+01
   1.2733333e+00   1.6030393e-01  -2.5339119e+00  -1.8511213e+00  -4.8554001e-01  -1.0165994e+00  -2.5597062e+01
   1.2750000e+00   1.5370510e-01  -7.1313689e-01  -1.8511213e+00  -6.3727127e-01   5.0071314e-01  -2.8024763e+01
   1.2766667e+00   1.4731610e-01   2.2456226e+00  -4.3546870e+00  -3.3380876e-01  -4.0967438e-01  -1.3686159e+01
   1.2783333e+00   1.4113737e-01   1.2138500e-01  -5.1892089e+00   5.7657876e-01   1.2138500e-01  -5.2650745e+00
   1.2800000e+00   1.3516894e-01   1.1076382e+00  -3.5960307e+00   3.4898188e-01  -4.8554001e-01  -4.7901557e+01
   1.2816667e+00   1.2941040e-01  -3.0346251e-02  -1.3200619e+00  -1.0621188e-01  -7.1313689e-01  -3.9480472e+01
   1.2833333e+00   1.2386098e-01  -3.5960307e+00   8.8004127e-01  -6.3727127e-01  -1.3959275e+00  -2.5369466e+01
   1.2850000e+00   1.1849394e-01  -1.6235244e+00   1.2593694e+00   5.0071314e-01  -3.0346251e-02   1.2138500e-01
   1.2866667e+00   1.1333250e-01   6.5699633e+00   4.2181289e+00  -5.6140564e-01   8.8004127e-01  -4.1149516e+01
   1.2883333e+00   1.0837487e-01   8.0417564e-01   6.2665008e+00   4.5519376e-02   6.5244439e-01  -2.0817528e+01
   1.2900000e+00   1.0361889e-01  -2.2304494e+00   2.7766819e+00   1.2138500e-01  -7.8900252e-01   1.0590842e+01
   1.2916667e+00   9.9062106e-02  -7.8900252e-01   4.2484751e-01  -1.0621188e-01  -7.8900252e-01  -2.3017631e+01
   1.2933333e+00   9.4701734e-02  -2.0787182e+00  -2.5794313e-01   4.5519376e-02  -2.5794313e-01   3.9874973e+01
   1.2950000e+00   9.0534704e-02   5.0071314e-01  -3.7477620e+00  -8.6486815e-01  -5.6140564e-01  -1.0499803e+01
   1.2966667e+00   8.6557667e-02  -1.0165994e+00  -5.0374776e+00  -4.0967438e-01  -1.3200619e+00  -4.8205019e+01
   1.2983333e+00   8.2767000e-02   1.6386975e+00  -4.3546870e+00   1.2138500e-01  -7.8900252e-01   4.9009195e+00
   1.3000000e+00   7.9158839e-02   1.2593694e+00  -2.7615088e+00  -3.0346251e-02   1.7904288e+00   1.4839317e+01
   1.3016667e+00   7.5729086e-02   1.6386975e+00  -1.7752557e+00   1.1835038e+00   2.7766819e+00   5.0268564e+01
   1.3033333e+00   7.2473424e-02  -1.5476588e+00  -2.5794313e-01  -3.0346251e-02   1.9725063e-01  -2.7493703e+01
   1.3050000e+00   6.9387334e-02  -3.1408369e+00   1.4869663e+00  -1.8207750e-01  -7.8900252e-01  -1.6341456e+01
   1.3066667e+00   6.6466110e-02  -1.7752557e+00   4.6733226e+00   4.2484751e-01  -8.6486815e-01   7.1768883e+00
   1.3083333e+00   6.3704879e-02   3.4898188e-01   3.6870695e+00  -6.3727127e-01  -2.3063151e+00  -3.3942281e+01
   1.3100000e+00   6.1098610e-02   4.2484751e-01   3.0042788e+00  -9.4073377e-01  -1.0924650e+00   3.5353382e+00
   1.3116667e+00   5.8642142e-02   1.8662944e+00   1.9421600e+00  -3.3380876e-01   1.9725063e-01   3.5398901e+01
   1.3133333e+00   5.6330182e-02   1.3352350e+00   3.4898188e-01   1.2138500e-01   2.7311626e-01   6.8400449e+01
   1.3150000e+00   5.4157336e-02   2.3973538e+00  -1.4717932e+00  -3.3380876e-01  -1.2441963e+00   1.1501229e+01
   1.3166667e+00   5.2118121e-02   2.3973538e+00  -5.7961339e+00  -3.0346251e-02  -1.5476588e+00   3.4898188e-01
   1.3183333e+00   5.0206974e-02  -1.0924650e+00  -4.4305526e+00   6.5244439e-01   6.5244439e-01   3.4109186e+01
   1.3200000e+00   4.8418269e-02  -3.2925682e+00  -4.0512245e+00   5.0071314e-01   1.5628319e+00  -2.3852153e+01
   1.3216667e+00   4.6746338e-02  -7.8900252e-01  -1.6993900e+00   5.0071314e-01   1.7904288e+00   4.2985464e+01
   1.3233333e+00   4.5185479e-02  -3.2167026e+00  -1.0621188e-01  -2.5794313e-01   5.7657876e-01  -1.9755409e+01
   1.3250000e+00   4.3729979e-02  -1.0924650e+00   1.9421600e+00   1.2138500e-01  -4.8554001e-01   5.0071314e-01
   1.3266667e+00   4.2374112e-02  -2.5794313e-01   4.6733226e+00  -6.3727127e-01  -2.7615088e+00  -4.0087397e+01
   1.3283333e+00   4.1112169e-02  -7.8900252e-01   5.2802476e+00  -3.3380876e-01  -2.3821807e+00   1.5825570e+01
   1.3300000e+00   3.9938466e-02  -3.3380876e-01   3.3836070e+00  -7.1313689e-01  -1.0924650e+00   4.2454405e+01
   1.3316667e+00   3.8847345e-02  -2.5794313e-01   5.7657876e-01  -8.6486815e-01   2.2456226e+00  -2.0438200e+01
   1.3333333e+00   3.7833206e-02   1.7904288e+00  -4.0967438e-01  -5.6140564e-01   2.7008163e+00  -2.4990137e+01
   1.3350000e+00   3.6890516e-02   1.3352350e+00  -8.6486815e-01   5.7657876e-01   5.7657876e-01   4.1164689e+01
   1.3366667e+00   3.6013803e-02  -2.5339119e+00  -5.7202683e+00   3.4898188e-01  -1.5476588e+00   6.1147695e+00
   1.3383333e+00   3.5197688e-02   1.6386975e+00  -5.2650745e+00  -2.5794313e-01  -1.1683307e+00  -1.5658665e+01
   1.3400000e+00   3.4436886e-02   5.0526507e+00  -2.5339119e+00   2.7311626e-01  -8.6486815e-01   4.3698601e+00
   1.3416667e+00   3.3726220e-02   1.9725063e-01  -1.5476588e+00   2.7311626e-01  -1.8207750e-01   1.9770582e+01
   1.3433333e+00   3.3060630e-02  -1.8511213e+00  -1.8207750e-01  -2.5794313e-01  -4.8554001e-01  -1.8162231e+01
   1.3450000e+00   3.2435183e-02  -2.3821807e+00   1.0317725e+00   2.7311626e-01  -2.5794313e-01   4.6323552e+01
   1.3466667e+00   3.1845082e-02  -2.8373744e+00   4.1422632e+00  -9.4073377e-01  -1.3200619e+00  -4.6232513e+01
   1.3483333e+00   3.1285679e-02   1.5628319e+00   5.9630383e+00  -3.0346251e-02   1.9725063e-01  -2.5339119e+00
   1.3500000e+00   3.0752478e-02   1.7145632e+00   3.9146663e+00   1.9725063e-01   3.4898188e-01   2.4322520e+01
   1.3516667e+00   3.0241148e-02  -2.3821807e+00   3.4898188e-01  -4.0967438e-01  -1.0165994e+00  -1.8389828e+01
   1.3533333e+00   2.8723965e-02  -2.4580463e+00  -7.8900252e-01  -1.8207750e-01  -9.4073377e-01   2.1697569e+00
   1.3550000e+00   2.8193425e-02  -6.3727127e-01  -2.3063151e+00  -4.8554001e-01  -1.8511213e+00  -4.7749826e+01
   1.3566667e+00   2.7663855e-02   5.0071314e-01  -5.7961339e+00  -7.8900252e-01   5.7657876e-01   3.6840348e+01
   1.3583333e+00   2.7132363e-02   1.2138500e-01  -5.4168058e+00   1.2138500e-01   1.1076382e+00  -3.1059388e+01
   1.3600000e+00   2.6596291e-02   1.2138500e-01  -3.4442995e+00   2.7311626e-01   6.5244439e-01  -4.4260007e+01
   1.3616667e+00   2.6053222e-02  -7.1313689e-01  -1.3200619e+00   3.4898188e-01  -4.8554001e-01  -3.6142385e+01
   1.3633333e+00   2.5500975e-02  -4.8554001e-01  -1.1683307e+00   7.2831002e-01  -1.0924650e+00  -1.2472309e+01
   1.3650000e+00   2.4937615e-02  -9.4073377e-01   1.3352350e+00  -6.3727127e-01   1.2138500e-01   1.0317725e+00
   1.3666667e+00   2.4361451e-02  -2.2304494e+00   4.9767851e+00   9.5590690e-01   7.2831002e-01  -4.0694322e+01
   1.3683333e+00   2.3771040e-02  -5.6140564e-01   6.2665008e+00   6.5244439e-01   8.0417564e-01   5.7551664e+01
   1.3700000e+00   2.3165183e-02  -4.0967438e-01   3.1560101e+00   4.5519376e-02  -1.0621188e-01   3.0042788e+00
   1.3716667e+00   2.2542927e-02   2.7311626e-01   7.2831002e-01  -7.8900252e-01   1.9725063e-01  -1.7100112e+01
   1.3733333e+00   2.1903563e-02   7.2831002e-01  -4.0967438e-01  -1.2441963e+00  -1.8207750e-01   2.1439626e+01
   1.3750000e+00   2.1246629e-02   2.1697569e+00  -1.1683307e+00  -9.4073377e-01   4.2484751e-01   1.1577095e+01
   1.3766667e+00   2.0571899e-02   2.8525476e+00  -4.1270901e+00  -4.0967438e-01  -1.4717932e+00  -5.0177526e+01
   1.3783333e+00   1.9879384e-02   9.5590690e-01  -4.4305526e+00  -1.0621188e-01  -1.3200619e+00  -1.0272206e+01
   1.3800000e+00   1.9169330e-02   5.7657876e-01  -1.2441963e+00  -1.0621188e-01  -6.3727127e-01   1.5294510e+01
   1.3816667e+00   1.8442210e-02  -2.6856432e+00  -7.8900252e-01  -1.8207750e-01  -8.6486815e-01  -5.1618972e+01
   1.3833333e+00   1.7698721e-02  -3.0649713e+00   1.5628319e+00   4.2484751e-01   1.0317725e+00   1.6735957e+01
   1.3850000e+00   1.6939775e-02  -5.6140564e-01   1.7145632e+00  -4.0967438e-01   1.0317725e+00  -2.8783419e+01
   1.3866667e+00   1.6166496e-02  -1.8207750e-01   3.5353382e+00   1.2138500e-01  -5.6140564e-01  -4.4260007e+01
   1.3883333e+00   1.5380210e-02   1.8662944e+00   3.0042788e+00  -1.8207750e-01  -7.8900252e-01   4.0406033e+01
   1.3900000e+00   1.4582439e-02   5.0071314e-01   2.0938913e+00  -1.8207750e-01  -2.0787182e+00  -3.6718963e+00
   1.3916667e+00   1.3774891e-02  -2.0787182e+00   4.2484751e-01  -3.3380876e-01   1.2138500e-01  -1.8207750e-01
   1.3933333e+00   1.2959452e-02  -2.5794313e-01  -1.7752557e+00   3.4898188e-01   1.1076382e+00   3.8661123e+01
   1.3950000e+00   1.2138174e-02   1.4869663e+00  -2.3063151e+00  -1.0621188e-01   1.3352350e+00   5.9979365e+01
   1.3966667e+00   1.1313271e-02   1.4869663e+00  -5.5685370e+00  -3.3380876e-01   5.0071314e-01   2.1697569e+00
   1.3983333e+00   1.0487101e-02   1.2138500e-01  -5.7961339e+00  -1.8207750e-01  -7.8900252e-01   3.2895336e+01
   1.4000000e+00   9.6621597e-03  -1.0165994e+00  -4.1270901e+00  -2.5794313e-01  -1.0165994e+00  -3.8039025e+01
   1.4016667e+00   8.8410689e-03  -4.8554001e-01  -1.3959275e+00   5.0071314e-01   4.5519376e-02  -1.0727400e+01
   1.4033333e+00   8.0265636e-03   1.0317725e+00   4.5519376e-02   1.9725063e-01  -1.3200619e+00  -2.2334841e+01
   1.4050000e+00   7.2214794e-03   1.7904288e+00   1.0317725e+00  -4.8554001e-01  -1.3959275e+00  -5.1467241e+01
   1.4066667e+00   6.4287420e-03  -1.5476588e+00   4.4457257e+00  -5.6140564e-01   1.6386975e+00  -2.5900525e+01
   1.4083333e+00   5.6513538e-03  -1.2441963e+00   5.6595758e+00  -1.8207750e-01   1.4111007e+00  -3.0831791e+01
   1.4100000e+00   4.8923813e-03  -1.3200619e+00   2.7766819e+00   1.0317725e+00   9.5590690e-01   2.2046551e+01
   1.4116667e+00   4.1549417e-03  -1.3200619e+00  -1.0621188e-01  -5.6140564e-01  -2.5794313e-01   5.3075593e+01
   1.4133333e+00   3.4421909e-03  -2.0787182e+00  -1.0924650e+00  -1.9269869e+00  -1.6235244e+00  -7.0099839e+00
   1.4150000e+00   2.7573097e-03  -1.7752557e+00  -1.2441963e+00  -2.5794313e-01   7.2831002e-01   4.7992596e+01
   1.4166667e+00   2.1034909e-03   8.8004127e-01  -3.7477620e+00  -1.0621188e-01  -7.8900252e-01   6.6458289e+00
   1.4183333e+00   1.4839266e-03  -5.6140564e-01  -4.6581495e+00   4.5519376e-02  -1.6235244e+00   7.2527539e+00
   1.4200000e+00   9.0179485e-04  -2.5794313e-01  -3.2925682e+00  -1.8207750e-01  -1.0165994e+00   1.1076382e+00
   1.4216667e+00   3.6024691e-04   4.5519376e-02  -2.0787182e+00   5.0071314e-01  -1.0621188e-01  -5.8826207e+01
   1.4233333e+00  -1.5774696e-04  -7.8900252e-01   4.5519376e-02   5.7657876e-01  -1.1683307e+00  -2.1955512e+01
   1.4250000e+00  -6.8113314e-04  -7.1313689e-01   2.1697569e+00  -4.0967438e-01  -1.1683307e+00   3.6916214e+01
   1.4266667e+00  -1.1573290e-03   2.7311626e-01   4.5974570e+00   1.9725063e-01   1.2138500e-01  -3.1438716e+01
   1.4283333e+00  -1.5830893e-03   1.5628319e+00   5.2802476e+00  -6.3727127e-01  -7.1313689e-01  -9.8928777e+00
   1.4300000e+00  -1.9552267e-03  -1.0924650e+00   5.0526507e+00  -1.0924650e+00   4.5519376e-02  -1.1334325e+01
   1.4316667e+00  -2.2706234e-03   1.6386975e+00   2.7311626e-01  -3.3380876e-01   2.8525476e+00  -1.3913756e+01
   1.4333333e+00  -2.5262429e-03   2.7311626e-01  -1.0924650e+00   5.0071314e-01   2.8525476e+00   2.0756835e+01
   1.4350000e+00  -2.7191420e-03  -9.4073377e-01  -3.3684338e+00  -3.3380876e-01   7.2831002e-01  -2.7615088e+00
   1.4366667e+00  -2.8464816e-03  -1.0924650e+00  -5.1892089e+00  -3.0346251e-02  -4.8554001e-01   3.0240039e+01
   1.4383333e+00  -2.9055382e-03   2.3973538e+00  -4.8098807e+00  -7.1313689e-01  -4.8554001e-01  -2.2258975e+01
   1.4400000e+00  -2.8937146e-03  -1.1683307e+00  -2.6097776e+00  -3.0346251e-02  -1.7752557e+00  -8.7548933e+00
   1.4416667e+00  -2.8085497e-03  -1.0165994e+00  -1.3200619e+00  -3.0346251e-02  -1.7752557e+00  -4.9418869e+01
   1.4433333e+00  -2.6477296e-03   1.1076382e+00   2.7311626e-01   1.2138500e-01  -1.2441963e+00  -3.9783935e+01
   1.4450000e+00  -2.4090963e-03  -2.3063151e+00   2.0180257e+00  -3.3380876e-01  -4.0967438e-01   1.9694717e+01
   1.4466667e+00  -2.0906573e-03  -3.2925682e+00   3.8388007e+00   1.2138500e-01   3.4898188e-01  -2.9390344e+01
   1.4483333e+00   2.0328568e-02  -2.5794313e-01   4.5974570e+00  -1.1683307e+00   3.4898188e-01  -2.5339119e+00
   1.4500000e+00   5.9065602e-02  -1.3959275e+00   3.9905320e+00  -4.8554001e-01   4.5519376e-02   2.9253786e+01
   1.4516667e+00   6.1744338e-02  -1.1683307e+00   1.6386975e+00  -3.3380876e-01  -3.3380876e-01   5.1634146e+01
   1.4533333e+00   6.4434105e-02  -3.2167026e+00  -1.0924650e+00  -6.3727127e-01  -4.8554001e-01   1.2108154e+01
   1.4550000e+00   6.7130960e-02   3.4898188e-01  -1.9269869e+00   1.2138500e-01  -4.0967438e-01   5.2241071e+01
   1.4566667e+00   6.9830996e-02   3.6870695e+00  -4.8857464e+00  -5.6140564e-01   5.0071314e-01  -1.6493187e+01
   1.4583333e+00   7.2530346e-02   1.7904288e+00  -4.9616120e+00   8.0417564e-01   1.9421600e+00   2.6901951e+01
   1.4600000e+00   7.5225186e-02   1.0317725e+00  -2.9891057e+00   8.0417564e-01  -8.6486815e-01   8.6942008e+00
   1.4616667e+00   7.7911764e-02  -5.6140564e-01  -2.1545838e+00   1.2138500e-01  -1.3959275e+00  -2.5141869e+01
   1.4633333e+00   8.0586405e-02  -2.5794313e-01   1.1076382e+00   3.4898188e-01  -1.0621188e-01   1.6887689e+01
   1.4650000e+00   8.3245516e-02  -6.3727127e-01   2.0180257e+00  -3.0346251e-02   5.0071314e-01   1.9391254e+01
   1.4666667e+00   8.5885588e-02   7.2831002e-01   3.1560101e+00  -6.3727127e-01  -1.0621188e-01   4.1544017e+01
   1.4683333e+00   8.5885588e-02  -9.4073377e-01   3.2318757e+00  -4.8554001e-01   2.7311626e-01  -1.1637787e+01
   1.4700000e+00   8.5885588e-02  -3.0346251e-02   1.8662944e+00   1.2138500e-01  -3.0346251e-02   5.8386186e+01
   1.4716667e+00   8.8503231e-02   1.7904288e+00   1.0317725e+00  -4.8554001e-01  -1.7752557e+00  -5.1892089e+00
   1.4733333e+00   9.1095155e-02  -1.9269869e+00  -1.6235244e+00  -4.8554001e-01  -1.4717932e+00  -7.9203714e+00
   1.4750000e+00   9.3658204e-02  -1.3200619e+00  -1.3200619e+00   1.2138500e-01   2.7311626e-01  -3.4018147e+01
   1.4766667e+00   9.6189334e-02  -6.3727127e-01  -4.2029557e+00  -3.3380876e-01  -2.5794313e-01  -4.0087397e+01
   1.4783333e+00   9.8685651e-02   3.9146663e+00  -4.8098807e+00  -1.8207750e-01   4.5519376e-02  -1.4975875e+01
   1.4800000e+00   1.0114439e-01   4.5519376e-02  -2.7615088e+00  -5.6140564e-01   2.7311626e-01  -8.2496283e+01
   1.4816667e+00   1.0356295e-01   1.0317725e+00  -4.8554001e-01  -3.0346251e-02   1.5628319e+00  -1.8238097e+01
   1.4833333e+00   1.0593886e-01   1.6386975e+00   1.2138500e-01   1.9725063e-01   1.2593694e+00  -7.6275301e+01
   1.4850000e+00   1.0826982e-01  -2.1545838e+00   5.7657876e-01   1.9725063e-01  -1.8207750e-01  -1.9300215e+01
   1.4866667e+00   1.1055369e-01  -1.6993900e+00   3.1560101e+00  -3.3380876e-01  -1.0924650e+00  -2.1955512e+01
   1.4883333e+00   1.2316898e-01  -9.4073377e-01   4.8250539e+00  -1.8207750e-01  -1.0924650e+00   2.1970686e+01
   1.4900000e+00   1.2507721e-01  -2.3821807e+00   4.9767851e+00   1.2138500e-01  -6.3727127e-01   6.9386702e+01
   1.4916667e+00   1.2692722e-01   1.2593694e+00   1.0317725e+00  -7.1313689e-01  -9.4073377e-01   2.8570995e+01
   1.4933333e+00   1.2871838e-01  -1.0924650e+00  -1.6993900e+00  -1.8207750e-01  -5.6140564e-01   3.0771098e+01
   1.4950000e+00   1.3045020e-01   8.0417564e-01  -3.5960307e+00  -7.1313689e-01   4.5519376e-02  -3.1408369e+00
   1.4966667e+00   1.3212235e-01   4.5519376e-02  -6.5547902e+00   1.2138500e-01  -7.1313689e-01  -1.4748278e+01
   1.4983333e+00   1.3373468e-01  -1.3200619e+00  -7.2375808e+00   5.0071314e-01   7.2831002e-01  -5.0708585e+01
   1.5000000e+00   1.3528716e-01   1.0317725e+00  -5.5685370e+00   1.2138500e-01   3.4898188e-01   3.6688617e+01
   1.5016667e+00   1.3677992e-01  -3.0346251e-02  -3.2167026e+00  -7.1313689e-01  -6.3727127e-01  -2.2790034e+01
   1.5033333e+00   1.3821322e-01  -2.1545838e+00  -1.1683307e+00  -3.0346251e-02  -3.3380876e-01   1.2942676e+01
   1.5050000e+00   1.3958748e-01  -1.6993900e+00   1.2138500e-01   1.9725063e-01  -3.0346251e-02  -3.3031894e+01
   1.5066667e+00   1.4085825e-01   1.2138500e-01   4.9767851e+00   1.1835038e+00  -8.6486815e-01   2.5839832e+01
   1.5083333e+00   1.4203389e-01   4.5519376e-02   3.3836070e+00   1.2593694e+00  -1.0621188e-01  -1.4596547e+01
   1.5100000e+00   1.4314822e-01  -1.2441963e+00   2.9284132e+00  -1.8207750e-01   4.5519376e-02  -1.7707037e+01
   1.5116667e+00   1.4420252e-01   2.7311626e-01   3.5353382e+00  -6.3727127e-01   8.8004127e-01  -1.1106728e+01
   1.5133333e+00   1.4519821e-01   2.7766819e+00   2.6249507e+00  -6.3727127e-01   1.9725063e-01   2.7736473e+01
   1.5150000e+00   1.4613684e-01   2.1697569e+00   1.1076382e+00   1.2138500e-01   2.7311626e-01   1.0317725e+00
   1.5166667e+00   1.4702012e-01  -2.5794313e-01  -2.9132401e+00  -1.0165994e+00  -1.0924650e+00  -5.0177526e+01
   1.5183333e+00   1.4784984e-01   2.3214882e+00  -3.0649713e+00  -3.0346251e-02  -7.8900252e-01  -3.8645950e+01
   1.5200000e+00   1.5325329e-01   4.5519376e-02  -2.7615088e+00   4.5519376e-02  -3.3380876e-01  -5.8219282e+01
   1.5216667e+00   1.5366622e-01   5.0071314e-01   8.0417564e-01  -3.3380876e-01  -4.8554001e-01  -6.5350651e+01
   1.5233333e+00   1.5405038e-01  -1.6235244e+00   3.1560101e+00   1.9725063e-01  -1.0165994e+00   1.1076382e+00
   1.5250000e+00   1.5440818e-01  -2.9132401e+00   3.7629351e+00  -1.8207750e-01  -4.8554001e-01  -3.6294116e+01
   1.5266667e+00   1.5474195e-01  -2.6097776e+00   6.1147695e+00  -6.3727127e-01  -1.0165994e+00  -1.9679544e+01
   1.5283333e+00   1.5505401e-01  -4.8554001e-01   5.8871726e+00  -2.5794313e-01  -1.8207750e-01   4.8902983e+01
   1.5300000e+00   1.5534661e-01  -2.5794313e-01   3.6112038e+00   1.2138500e-01   3.4898188e-01   3.7978333e+01
   1.5316667e+00   1.5562194e-01   2.0938913e+00   1.3352350e+00  -4.0967438e-01   2.7311626e-01   3.5247170e+01
   1.5333333e+00   1.5588212e-01   1.4869663e+00  -2.0787182e+00   3.4898188e-01   1.9725063e-01   5.6565411e+01
   1.5350000e+00   1.5612915e-01   8.0417564e-01  -3.5201651e+00  -6.3727127e-01   1.1076382e+00   7.5562164e+00
   1.5366667e+00   1.5636496e-01  -8.6486815e-01  -6.0995964e+00  -4.0967438e-01  -5.6140564e-01   1.9618851e+01
   1.5383333e+00   1.5659135e-01  -3.7477620e+00  -6.7065214e+00   1.4111007e+00   3.4898188e-01   3.1984948e+01
   1.5400000e+00   1.5681002e-01  -4.0967438e-01  -4.4305526e+00   3.4898188e-01   3.4898188e-01   4.1544017e+01
   1.5416667e+00   1.5702253e-01  -1.3200619e+00  -3.5960307e+00   4.5519376e-02   4.2484751e-01  -1.5203472e+01
   1.5433333e+00   1.5723031e-01  -7.1313689e-01  -1.5476588e+00   1.2138500e-01  -4.8554001e-01   2.3715595e+01
   1.5450000e+00   1.5743464e-01  -1.0621188e-01  -7.1313689e-01   3.4898188e-01  -1.8207750e-01  -3.3380876e-01
   1.5466667e+00   1.5763663e-01  -5.6140564e-01   3.2318757e+00  -1.0621188e-01  -2.0028525e+00  -2.1424453e+01
   1.5483333e+00   1.5783727e-01   1.3352350e+00   5.2043820e+00  -3.3380876e-01  -1.0165994e+00   1.0317725e+00
   1.5500000e+00   1.5803736e-01   9.5590690e-01   3.8388007e+00  -1.0621188e-01   2.7311626e-01   2.9936576e+01
   1.5516667e+00   1.5823754e-01   4.2484751e-01   1.6386975e+00  -1.2441963e+00  -4.8554001e-01  -3.9252875e+01
   1.5533333e+00   1.5843826e-01   3.4898188e-01  -1.8207750e-01  -4.0967438e-01  -5.6140564e-01   8.3907383e+00
   1.5550000e+00   1.5863981e-01   4.5519376e-02  -2.6856432e+00  -1.0621188e-01  -1.0165994e+00  -2.4914272e+01
   1.5566667e+00   1.5884231e-01   4.5519376e-02  -5.5685370e+00   1.0317725e+00  -1.8207750e-01  -4.3546870e+00
   1.5583333e+00   1.5904567e-01   4.5519376e-02  -4.8857464e+00   1.4111007e+00   2.9284132e+00   2.8525476e+00
   1.5600000e+00   1.5924964e-01  -1.3959275e+00  -2.6097776e+00  -1.8207750e-01   8.0417564e-01  -4.3577216e+01
   1.5616667e+00   1.5945378e-01  -1.0924650e+00  -8.6486815e-01  -6.3727127e-01  -4.8554001e-01  -6.2695354e+01
   1.5633333e+00   1.5965748e-01  -3.3380876e-01  -1.0621188e-01  -3.3380876e-01   1.2138500e-01   2.3108670e+01
   1.5650000e+00   1.5980348e-01  -1.6993900e+00   1.2138500e-01  -5.6140564e-01  -7.8900252e-01  -4.6581495e+00
   1.5666667e+00   1.5990845e-01  -1.6235244e+00   3.4594726e+00  -4.8554001e-01  -1.0165994e+00   6.6458289e+00
   1.5683333e+00   1.5970844e-01  -1.1683307e+00   4.6733226e+00  -1.0924650e+00  -1.6235244e+00  -2.3928019e+01
   1.5700000e+00   1.5947378e-01  -1.8207750e-01   1.9421600e+00  -1.0621188e-01  -1.5476588e+00  -6.0237308e+00
   1.5716667e+00   1.5920244e-01   2.7311626e-01   9.5590690e-01  -3.0346251e-02  -3.3380876e-01  -1.5203472e+01
   1.5733333e+00   1.5889244e-01  -7.1313689e-01   4.2484751e-01   4.2484751e-01  -1.8207750e-01   2.0225776e+01
   1.5750000e+00   1.5854178e-01   6.5244439e-01  -4.8554001e-01  -2.5794313e-01   3.4898188e-01   3.6870695e+00
   1.5766667e+00   1.5814850e-01   1.7145632e+00  -4.2788214e+00  -3.0346251e-02  -5.6140564e-01   1.8632598e+01
   1.5783333e+00   1.5771064e-01   1.9725063e-01  -6.7065214e+00   2.7311626e-01  -7.8900252e-01  -5.0860316e+01
   1.5800000e+00   1.5722632e-01  -4.8554001e-01  -4.5064182e+00   3.4898188e-01  -1.0924650e+00  -8.6441295e+01
   1.5816667e+00   1.5669367e-01  -1.7752557e+00  -1.6993900e+00  -3.3380876e-01  -4.0967438e-01  -4.8584347e+01
   1.5833333e+00   1.5611088e-01  -2.5339119e+00   1.9725063e-01  -1.8207750e-01   5.0071314e-01   6.2665008e+00
   1.5850000e+00   1.5547622e-01   1.2138500e-01   2.2456226e+00   7.2831002e-01   2.5490851e+00  -4.2788214e+00
   1.5866667e+00   1.5478801e-01   4.5519376e-02   6.4182320e+00   4.5519376e-02   1.9725063e-01  -3.1742178e+01
   1.5883333e+00   1.5404465e-01   1.9421600e+00   5.1285164e+00  -1.1683307e+00  -1.6235244e+00   1.5522107e+01
   1.5900000e+00   1.5324462e-01   1.9725063e-01   1.6386975e+00  -1.8511213e+00  -1.7752557e+00   2.1136164e+01
   1.5916667e+00   1.5238651e-01   1.2138500e-01   1.1835038e+00  -4.0967438e-01  -7.1313689e-01  -4.6080782e+01
   1.5933333e+00   1.5146899e-01   1.9421600e+00   4.2484751e-01  -5.6140564e-01   5.7657876e-01  -2.3093497e+01
   1.5950000e+00   1.4945097e-01   8.8004127e-01  -1.8511213e+00  -1.0621188e-01   2.6249507e+00   5.7779261e+01
   1.5966667e+00   1.4834838e-01   4.2484751e-01  -5.7961339e+00  -7.1313689e-01  -4.0967438e-01   8.4666040e+00
   1.5983333e+00   1.4718220e-01  -5.6140564e-01  -4.5822839e+00   9.5590690e-01  -4.0967438e-01   5.5078445e+00
   1.6000000e+00   1.4595173e-01   1.2138500e-01  -3.7477620e+00   8.0417564e-01  -1.0621188e-01   1.9922314e+01
   1.6016667e+00   1.4465634e-01  -1.0621188e-01  -2.3821807e+00  -2.5794313e-01  -7.8900252e-01  -6.9341183e+00
   1.6033333e+00   1.4329561e-01  -9.4073377e-01   1.1076382e+00  -6.3727127e-01  -1.6993900e+00  -1.3230965e+01
   1.6050000e+00   1.4186923e-01  -2.0028525e+00   2.7311626e-01   5.0071314e-01  -3.3380876e-01   1.7267017e+01
   1.6066667e+00   1.4037703e-01  -1.6235244e+00   3.1560101e+00   1.2138500e-01   2.7311626e-01  -4.4487604e+01
   1.6083333e+00   1.3874388e-01  -2.5794313e-01   5.1285164e+00  -7.1313689e-01   9.5590690e-01  -2.5369466e+01
   1.6100000e+00   1.3702906e-01  -4.0967438e-01   4.8250539e+00   4.2484751e-01   8.8004127e-01   5.1558280e+01
   1.6116667e+00   1.3524557e-01   1.9725063e-01   6.5244439e-01  -2.5794313e-01  -2.0787182e+00   6.6458289e+00
   1.6133333e+00   1.3339432e-01   8.0417564e-01  -6.3727127e-01   3.4898188e-01  -2.1545838e+00   1.9011926e+01
   1.6150000e+00   1.3147646e-01   1.8662944e+00  -2.8373744e+00   6.5244439e-01  -1.0621188e-01   1.7494614e+01
   1.6166667e+00   1.2949335e-01  -6.3727127e-01  -5.7961339e+00   7.2831002e-01   3.0042788e+00   2.4246654e+01
   1.6183333e+00   1.2744656e-01  -9.4073377e-01  -6.1754620e+00   1.2138500e-01   2.4732194e+00  -3.7128638e+01
   1.6200000e+00   1.2533788e-01   1.2138500e-01  -3.3684338e+00  -2.5794313e-01  -3.0346251e-02   1.5218645e+01
   1.6216667e+00   1.2316930e-01   4.5519376e-02  -7.1313689e-01  -3.3380876e-01  -2.2304494e+00  -1.7631172e+01
   1.6233333e+00   1.2094304e-01   5.0071314e-01  -3.3380876e-01  -6.3727127e-01  -1.0165994e+00  -4.0846053e+01
   1.6250000e+00   1.1866151e-01  -1.6235244e+00   1.9421600e+00   4.2484751e-01   1.1835038e+00   2.8267533e+01
   1.6266667e+00   1.1632733e-01  -3.5201651e+00   4.2939945e+00  -9.4073377e-01  -1.6993900e+00  -3.5307863e+01
   1.6283333e+00   1.1394334e-01  -1.0924650e+00   4.0663976e+00  -1.0165994e+00  -2.3063151e+00   1.0317725e+00
   1.6300000e+00   1.1151254e-01  -3.0346251e-02   3.7629351e+00  -5.6140564e-01  -1.0165994e+00   4.3061330e+01
   1.6316667e+00   1.0903816e-01   1.0317725e+00   1.2593694e+00  -1.6235244e+00  -1.8207750e-01   2.3791461e+01
   1.6333333e+00   1.0652359e-01   1.7904288e+00   1.2138500e-01   1.9725063e-01  -3.0346251e-02   3.0391770e+01
   1.6350000e+00   1.0397240e-01   9.5590690e-01  -2.2304494e+00  -3.0346251e-02  -3.0346251e-02   1.6508360e+01
   1.6366667e+00   1.0138833e-01   9.5590690e-01  -4.0512245e+00   1.2138500e-01   1.0317725e+00  -4.7340151e+00
   1.6383333e+00   9.8775270e-02   3.4898188e-01  -5.7202683e+00   4.5519376e-02   1.9725063e-01   5.6595758e+00
   1.6400000e+00   9.6137274e-02   2.7008163e+00  -2.9132401e+00   8.0417564e-01  -3.0346251e-02   3.3653992e+01
   1.6416667e+00   9.3478531e-02   4.2484751e-01  -6.3727127e-01   5.7657876e-01  -1.5476588e+00   2.2425879e+01
   1.6433333e+00   9.0803352e-02  -1.0924650e+00  -6.3727127e-01   3.4898188e-01   2.7311626e-01  -3.7811428e+01
   1.6450000e+00   8.8116173e-02   3.4898188e-01   1.1076382e+00   3.4898188e-01   5.0071314e-01   4.5868358e+01
   1.6466667e+00   8.5421522e-02  -4.0967438e-01   3.6112038e+00  -1.0165994e+00  -1.4717932e+00  -6.7323157e+01
   1.6483333e+00   8.2724024e-02  -1.9269869e+00   3.9146663e+00  -4.8554001e-01  -1.3200619e+00  -3.4442995e+00
   1.6500000e+00   8.0028387e-02  -2.7615088e+00   2.8525476e+00  -1.0621188e-01   5.0071314e-01   3.4716111e+01
   1.6516667e+00   7.7339376e-02  -2.5339119e+00   4.2484751e-01  -1.0621188e-01   2.0180257e+00   3.3881589e+01
   1.6533333e+00   7.4661804e-02  -2.5794313e-01   1.2138500e-01  -1.0621188e-01   9.5590690e-01  -2.5339119e+00
   1.6550000e+00   7.2000523e-02   2.7766819e+00  -1.3200619e+00  -2.5794313e-01  -2.5794313e-01  -1.6235244e+00
   1.6566667e+00   6.9360393e-02   1.6386975e+00  -4.0512245e+00   2.7311626e-01  -8.6486815e-01   1.1577095e+01
   1.6583333e+00   6.6746291e-02  -2.3821807e+00  -4.8098807e+00   5.0071314e-01  -1.6993900e+00  -2.5293600e+01
   1.6600000e+00   6.4163076e-02  -9.4073377e-01  -2.7615088e+00  -1.0621188e-01  -1.6235244e+00  -6.3074682e+01
   1.6616667e+00   6.1615568e-02   8.8004127e-01  -4.8554001e-01   2.7311626e-01   2.7311626e-01  -8.0721027e+00
   1.6633333e+00   5.9108561e-02  -1.0621188e-01   1.2138500e-01  -6.3727127e-01  -4.0967438e-01  -4.7142900e+01
   1.6650000e+00   5.6646770e-02  -1.9269869e+00   7.2831002e-01  -7.1313689e-01   9.5590690e-01  -1.8617425e+01
   1.6666667e+00   5.4234842e-02  -1.2441963e+00   5.0526507e+00  -1.8207750e-01   1.4869663e+00   2.5915698e+01
   1.6683333e+00   5.1877327e-02   1.9421600e+00   5.1285164e+00  -7.1313689e-01  -1.0924650e+00   1.0211513e+01
   1.6700000e+00   4.9578671e-02   1.3352350e+00   3.3836070e+00  -7.1313689e-01  -5.6140564e-01   1.4232392e+01
   1.6716667e+00   4.7343184e-02  -2.0028525e+00   1.9725063e-01  -1.8207750e-01  -3.3380876e-01   5.1254817e+01
   1.6733333e+00   4.5175043e-02  -1.5476588e+00  -9.4073377e-01  -6.3727127e-01  -2.5794313e-01  -2.1045125e+01
   1.6750000e+00   4.3078267e-02  -6.3727127e-01  -2.3063151e+00  -4.0967438e-01  -1.2441963e+00  -3.6825175e+01
   1.6766667e+00   4.1056698e-02   1.4111007e+00  -4.9616120e+00   5.0071314e-01  -1.8207750e-01  -2.0134737e+01
   1.6783333e+00   3.9113996e-02   1.4111007e+00  -4.4305526e+00   3.4898188e-01   1.4111007e+00  -8.8307590e+00
   1.6800000e+00   3.7146182e-02  -1.0165994e+00  -3.4442995e+00   3.4898188e-01   5.0071314e-01  -3.2728431e+01
   1.6816667e+00   3.5261552e-02  -2.5794313e-01  -1.6993900e+00   7.2831002e-01  -6.3727127e-01   1.0742573e+01
   1.6833333e+00   3.3463575e-02   1.9725063e-01   1.9725063e-01   3.4898188e-01  -1.0621188e-01  -9.4376840e+00
   1.6850000e+00   3.1755510e-02  -7.1313689e-01   1.9725063e-01  -1.2441963e+00  -1.1683307e+00  -5.0556854e+01
   1.6866667e+00   3.0140397e-02   2.2456226e+00   4.7491882e+00  -7.8900252e-01  -6.3727127e-01   3.0846964e+01
   1.6883333e+00   2.8621037e-02   1.2138500e-01   4.8250539e+00  -4.8554001e-01  -4.8554001e-01   4.0026705e+01
   1.6900000e+00   2.3548379e-02  -4.8554001e-01   3.9146663e+00  -3.3380876e-01  -3.3380876e-01   2.4550117e+01
   1.6916667e+00   2.2540883e-02   3.4898188e-01   1.1835038e+00  -7.8900252e-01   1.9725063e-01   6.4000243e+01
   1.6933333e+00   2.1640459e-02   2.4732194e+00  -1.3200619e+00   2.7311626e-01   1.2138500e-01   3.0164173e+01
   1.6950000e+00   2.0847997e-02  -2.8373744e+00  -3.1408369e+00   5.7657876e-01   5.7657876e-01  -4.6763572e+01
   1.6966667e+00   2.0164083e-02  -3.8236276e+00  -4.8857464e+00   8.8004127e-01   1.1835038e+00   8.7700665e+00
   1.6983333e+00   1.9588996e-02  -1.4717932e+00  -5.1133432e+00   4.5519376e-02   7.2831002e-01  -4.0011532e+01
   1.7000000e+00   1.9122702e-02   2.6249507e+00  -2.3063151e+00  -4.0967438e-01  -1.1683307e+00   3.0391770e+01
   1.7016667e+00   1.8764854e-02  -1.0924650e+00  -1.4717932e+00  -4.0967438e-01  -2.0028525e+00  -3.6218250e+01
   1.7033333e+00   1.8514787e-02  -1.2441963e+00  -6.3727127e-01   4.2484751e-01  -1.5476588e+00  -7.8445058e+00
   1.7050000e+00   1.8371520e-02   5.0071314e-01   1.4111007e+00   4.5519376e-02   4.5519376e-02  -3.6521713e+01
   1.7066667e+00   1.8333755e-02   1.4869663e+00   4.6733226e+00   4.5519376e-02   1.0317725e+00  -2.8024763e+01
   1.7083333e+00   1.8399876e-02  -3.3380876e-01   5.3561133e+00  -4.8554001e-01   3.4898188e-01   3.7295542e+01
   1.7100000e+00   1.8567957e-02  -2.1545838e+00   3.1560101e+00  -9.4073377e-01  -1.0621188e-01   5.1937608e+01
   1.7116667e+00   1.8835761e-02  -2.3063151e+00   7.2831002e-01  -7.8900252e-01  -2.5794313e-01  -1.6720784e+01
   1.7133333e+00   1.9200748e-02  -1.8207750e-01  -5.6140564e-01  -4.8554001e-01   6.5244439e-01   1.6432495e+01
   1.7150000e+00   1.9660078e-02   4.5519376e-02  -2.7615088e+00  -5.6140564e-01   1.5628319e+00  -4.3546870e+00
   1.7166667e+00   2.0210620e-02   4.2484751e-01  -4.7340151e+00  -1.0165994e+00  -4.0967438e-01  -1.9224350e+01
   1.7183333e+00   2.0848960e-02   6.5244439e-01  -5.1133432e+00  -1.8207750e-01  -1.1683307e+00  -4.7446363e+01
   1.7200000e+00   2.1571411e-02   1.8662944e+00  -2.9891057e+00   2.7311626e-01  -3.3380876e-01  -2.7797166e+01
   1.7216667e+00   2.2374024e-02  -1.3200619e+00  -1.3959275e+00   1.9725063e-01  -4.8554001e-01  -6.6792098e+01
   1.7233333e+00   2.3252597e-02   4.5519376e-02  -3.3380876e-01   4.5519376e-02  -7.8900252e-01  -2.6431584e+01
   1.7250000e+00   2.4202694e-02  -7.1313689e-01   1.1076382e+00  -2.5794313e-01  -6.3727127e-01  -1.1561922e+01
   1.7266667e+00   2.5219652e-02  -4.7340151e+00   5.4319789e+00  -4.0967438e-01  -3.3380876e-01   1.0970170e+01
   1.7283333e+00   2.6298603e-02  -3.7477620e+00   4.5215914e+00  -5.6140564e-01  -5.6140564e-01  -3.7735563e+01
   1.7300000e+00   2.7434486e-02   3.6870695e+00   2.8525476e+00   4.5519376e-02   4.2484751e-01   2.2122417e+01
   1.7316667e+00   2.8622067e-02   7.2831002e-01  -5.6140564e-01  -8.6486815e-01   1.2138500e-01  -1.1941250e+01
   1.7333333e+00   2.9855955e-02   1.1835038e+00   7.2831002e-01  -1.8207750e-01   3.4898188e-01   1.1501229e+01
   1.7350000e+00   3.1130626e-02   2.3973538e+00  -6.3727127e-01   5.7657876e-01  -5.6140564e-01   3.5398901e+01
   1.7366667e+00   3.2440439e-02   3.4898188e-01  -5.3409401e+00  -4.8554001e-01   1.2138500e-01  -3.1742178e+01
   1.7383333e+00   3.3779659e-02  -1.3200619e+00  -4.7340151e+00  -4.8554001e-01  -6.3727127e-01  -2.5794313e-01
   1.7400000e+00   3.5142481e-02  -3.1408369e+00  -4.3546870e+00   4.5519376e-02  -7.8900252e-01  -4.1832307e+01
   1.7416667e+00   3.6523050e-02   4.5519376e-02  -3.3684338e+00  -3.3380876e-01   1.9725063e-01   2.9329651e+01
   1.7433333e+00   3.7915487e-02  -3.1408369e+00   7.2831002e-01  -5.6140564e-01   8.0417564e-01   2.1212029e+01
   1.7450000e+00   3.9294556e-02  -1.4717932e+00   3.7629351e+00   1.9725063e-01   8.0417564e-01   7.5562164e+00
   1.7466667e+00   4.0557074e-02   1.8662944e+00   5.5837101e+00   2.7311626e-01   2.7311626e-01  -2.5339119e+00
   1.7483333e+00   4.1813349e-02   1.7904288e+00   5.9630383e+00   1.9725063e-01  -1.5476588e+00   4.2606136e+01
   1.7500000e+00   4.3058195e-02  -1.8207750e-01   2.7008163e+00   1.2138500e-01  -2.5794313e-01   1.1349498e+01
   1.7516667e+00   4.4286532e-02   1.4111007e+00  -1.8207750e-01  -5.6140564e-01  -4.0967438e-01   4.1771614e+01
   1.7533333e+00   4.5493434e-02   5.8113070e+00   9.5590690e-01   6.5244439e-01   4.2484751e-01   2.3214882e+00
   1.7550000e+00   4.6674126e-02   4.5519376e-02  -2.0028525e+00  -1.0621188e-01  -1.8207750e-01  -1.3989622e+01
   1.7566667e+00   4.7824030e-02  -4.2788214e+00  -6.4789245e+00  -3.3380876e-01  -3.3380876e-01  -1.9603678e+01
   1.7583333e+00   4.8938783e-02   6.5244439e-01  -4.1270901e+00   8.0417564e-01  -7.8900252e-01   3.1302158e+01
   1.7600000e+00   5.0014254e-02   1.2138500e-01  -2.5339119e+00  -3.3380876e-01  -1.0621188e-01  -1.1410190e+01
   1.7616667e+00   5.1046595e-02  -1.5476588e+00  -9.4073377e-01  -7.8900252e-01  -7.1313689e-01   2.0225776e+01
   1.7633333e+00   5.2032222e-02  -1.9269869e+00  -1.0165994e+00   3.4898188e-01  -7.8900252e-01   5.2802476e+00
   1.7650000e+00   5.2967888e-02  -2.6097776e+00   4.2484751e-01  -7.1313689e-01   5.7657876e-01   3.4336783e+01
   1.7666667e+00   5.3850653e-02  -6.3727127e-01   4.4457257e+00  -3.3380876e-01   2.0180257e+00  -3.3714685e+01
   1.7683333e+00   5.4677952e-02   1.2138500e-01   5.8113070e+00   2.7311626e-01   2.3214882e+00  -7.8900252e-01
   1.7700000e+00   5.5447584e-02  -2.1545838e+00   2.3214882e+00   2.7311626e-01  -7.8900252e-01  -2.5900525e+01
   1.7716667e+00   5.6157738e-02   4.2484751e-01   1.7904288e+00   1.6386975e+00  -7.8900252e-01   2.9936576e+01
   1.7733333e+00   5.6807025e-02   1.1076382e+00   7.2831002e-01   6.5244439e-01  -4.8554001e-01  -1.7100112e+01
   1.7750000e+00   5.7394471e-02  -1.0621188e-01  -2.8373744e+00   4.5519376e-02  -1.0924650e+00   2.1287895e+01
   1.7766667e+00   5.7919545e-02  -7.1313689e-01  -6.4030589e+00  -1.9269869e+00  -1.6235244e+00  -2.8783419e+01
   1.7783333e+00   5.8382174e-02  -8.6486815e-01  -5.5685370e+00  -1.0621188e-01  -1.0621188e-01  -2.2304494e+00
   1.7800000e+00   5.8782741e-02  -2.5339119e+00  -5.8719995e+00  -1.6235244e+00  -9.4073377e-01  -4.0997785e+01
   1.7816667e+00   5.9122106e-02   1.8662944e+00  -1.6993900e+00  -5.6140564e-01   6.5244439e-01   1.1197767e+01
   1.7833333e+00   5.9401615e-02   1.4869663e+00  -3.3380876e-01   8.0417564e-01   2.0180257e+00  -2.1272722e+01
   1.7850000e+00   5.9623093e-02  -1.3200619e+00   1.3352350e+00  -9.4073377e-01   3.4898188e-01  -5.0405122e+01
   1.7866667e+00   5.9788854e-02  -5.4168058e+00   1.9421600e+00  -7.1313689e-01  -1.6235244e+00  -1.0651534e+01
   1.7883333e+00   5.9901715e-02   1.0317725e+00   6.2665008e+00   1.9725063e-01  -9.4073377e-01   4.9358177e+01
   1.7900000e+00   5.9964971e-02   5.3561133e+00   5.2802476e+00   7.2831002e-01  -6.3727127e-01   1.7873942e+01
   1.7916667e+00   5.9982410e-02   4.5215914e+00   3.3836070e+00   1.4111007e+00   8.8004127e-01   4.9965102e+01
   1.7933333e+00   5.9958302e-02  -2.5794313e-01   1.2138500e-01  -1.8207750e-01  -8.6486815e-01  -1.0924650e+00
   1.7950000e+00   5.9897395e-02  -1.0165994e+00  -2.3821807e+00  -1.8207750e-01  -3.3380876e-01   5.9827633e+01
   1.7966667e+00   5.9804908e-02  -5.6140564e-01  -4.3546870e+00   1.2593694e+00  -2.3063151e+00   6.6276212e+01
   1.7983333e+00   5.9396840e-02  -2.4580463e+00  -5.6444026e+00  -1.8207750e-01  -1.5476588e+00   1.4611720e+01
   1.8000000e+00   5.9239068e-02   8.8004127e-01  -3.8994932e+00  -3.3684338e+00   9.5590690e-01  -5.3409401e+00
   1.8016667e+00   5.9082329e-02   7.2831002e-01   1.2593694e+00  -8.6486815e-01   1.8662944e+00  -5.5488119e+01
   1.8033333e+00   5.8934327e-02   9.5590690e-01   8.8004127e-01   3.9905320e+00   2.0938913e+00  -6.3271933e+00
   1.8050000e+00   5.8803118e-02  -2.1545838e+00   9.5590690e-01   1.1076382e+00   5.0071314e-01  -1.0727400e+01
   1.8066667e+00   5.8697079e-02   8.0417564e-01   4.5974570e+00  -4.8554001e-01  -6.3727127e-01  -3.0452463e+01
   1.8083333e+00   5.8624878e-02  -2.5339119e+00   4.7491882e+00  -1.0165994e+00  -1.0165994e+00   1.8784329e+01
   1.8100000e+00   5.8595442e-02  -6.3727127e-01   9.5590690e-01  -2.5794313e-01  -8.6486815e-01   2.3108670e+01
   1.8116667e+00   5.8617940e-02   5.7657876e-01   1.1076382e+00  -2.0787182e+00  -3.3380876e-01   1.9770582e+01
   1.8133333e+00   5.8667520e-02  -2.7615088e+00  -2.1545838e+00  -2.2304494e+00  -3.3380876e-01   2.7008163e+00
   1.8150000e+00   5.8701202e-02  -1.8207750e-01  -2.0028525e+00  -4.0967438e-01   1.2138500e-01   1.2942676e+01
   1.8166667e+00   5.8813939e-02   2.7311626e-01  -2.8373744e+00   1.8662944e+00   1.7904288e+00   4.3895852e+01
   1.8183333e+00   5.9016008e-02  -8.6486815e-01  -5.6444026e+00   1.6386975e+00   2.0938913e+00  -3.5611325e+01
   1.8200000e+00   1.0584888e-01   1.4869663e+00  -3.2167026e+00   9.5590690e-01   1.9725063e-01  -1.6037994e+01
   1.8216667e+00   1.1064005e-01  -9.4073377e-01  -1.0924650e+00   3.4898188e-01  -7.8900252e-01  -7.3240676e+01
   1.8233333e+00   1.1570283e-01   2.1697569e+00   8.0417564e-01   4.5519376e-02  -3.3684338e+00  -3.2804297e+01
   1.8250000e+00   1.2103822e-01  -1.5476588e+00   1.2138500e-01  -2.0028525e+00  -2.4580463e+00  -2.7873031e+01
   1.8266667e+00   1.2664645e-01  -1.8207750e-01   4.3698601e+00  -9.4073377e-01   4.2484751e-01  -6.3226413e+01
   1.8283333e+00   1.3252696e-01  -1.3200619e+00   4.8250539e+00   1.1076382e+00   1.7145632e+00   2.1136164e+01
   1.8300000e+00   1.3867841e-01  -3.4442995e+00   2.6249507e+00   1.2138500e-01  -7.1313689e-01  -2.2714169e+01
   1.8316667e+00   1.4509865e-01   1.5628319e+00   8.8004127e-01   1.2138500e-01   8.8004127e-01   1.9391254e+01
   1.8333333e+00   1.5178473e-01   6.1906351e+00   8.0417564e-01  -2.5794313e-01  -7.1313689e-01   2.3108670e+01
   1.8350000e+00   1.5873290e-01   1.5628319e+00  -1.2441963e+00  -6.3727127e-01  -4.8554001e-01   2.3184536e+01
   1.8366667e+00   1.6593859e-01  -5.1133432e+00  -4.4305526e+00  -5.6140564e-01  -1.3200619e+00  -5.9888326e+01
   1.8383333e+00   1.7339645e-01  -1.4717932e+00  -4.1270901e+00   4.5519376e-02  -9.4073377e-01   3.9343914e+01
   1.8400000e+00   1.7339645e-01   1.9421600e+00  -3.2167026e+00   1.9725063e-01   3.4898188e-01  -6.1754620e+00
   1.8416667e+00   1.7339645e-01   2.3214882e+00  -2.5339119e+00   4.5519376e-02   4.5519376e-02  -4.6611841e+01
   1.8433333e+00   1.8110031e-01  -1.5476588e+00  -1.4717932e+00  -5.6140564e-01   4.5519376e-02  -1.3534428e+01
   1.8450000e+00   1.8904325e-01  -7.1313689e-01   1.7145632e+00   4.2484751e-01  -6.3727127e-01  -1.4824143e+01
   1.8466667e+00   1.9721756e-01  -1.2441963e+00   2.7766819e+00  -8.6486815e-01   1.9725063e-01  -5.2301763e+01
   1.8483333e+00   2.0561478e-01  -8.6486815e-01   5.2043820e+00  -6.3727127e-01   1.3352350e+00   5.4213577e+01
   1.8500000e+00   2.1422573e-01   5.0071314e-01   2.8525476e+00  -1.2441963e+00   3.4898188e-01   5.6565411e+01
   1.8516667e+00   2.2304049e-01   3.6870695e+00   1.0317725e+00  -1.0165994e+00   4.5519376e-02   8.9217977e+00
   1.8533333e+00   2.3201054e-01  -2.5794313e-01  -3.0346251e-02  -1.8207750e-01  -5.6140564e-01   4.0861227e+01
   1.8550000e+00   2.4110916e-01  -3.1408369e+00  -4.0967438e-01  -1.0621188e-01  -1.0924650e+00  -2.2107244e+01
   1.8566667e+00   2.5037426e-01   1.9725063e-01  -3.7477620e+00   1.2138500e-01  -8.6486815e-01   2.3184536e+01
   1.8583333e+00   2.5979382e-01   4.3698601e+00  -5.6444026e+00   5.7657876e-01  -3.0346251e-02  -2.4307347e+01
   1.8600000e+00   2.6935530e-01  -4.5064182e+00  -4.4305526e+00   1.0317725e+00   2.7311626e-01  -2.5794313e-01
   1.8616667e+00   2.7904569e-01   1.0317725e+00  -3.2925682e+00   5.7657876e-01  -1.8207750e-01  -1.9907140e+01
   1.8633333e+00   2.8885156e-01  -5.1133432e+00  -7.8900252e-01   4.2484751e-01  -7.1313689e-01   1.6811823e+01
   1.8650000e+00   2.9875907e-01  -2.9132401e+00   8.0417564e-01  -4.0967438e-01  -1.0924650e+00  -1.5431068e+01
   1.8666667e+00   3.0875404e-01  -2.1545838e+00   4.1422632e+00  -7.8900252e-01   1.9725063e-01   1.4232392e+01
   1.8683333e+00   3.1882202e-01  -8.6486815e-01   4.5215914e+00  -8.6486815e-01   3.4898188e-01   1.0818438e+01
   1.8700000e+00   3.2894827e-01   1.2138500e-01   3.4594726e+00  -1.0621188e-01  -1.8207750e-01  -1.4217218e+01
   1.8716667e+00   3.3911786e-01   7.2831002e-01   7.2831002e-01   3.4898188e-01  -1.0621188e-01   1.0590842e+01
   1.8733333e+00   3.4931571e-01   2.6249507e+00   1.9725063e-01   2.7311626e-01  -2.5794313e-01   2.2425879e+01
   1.8750000e+00   3.5952662e-01   1.7145632e+00  -7.8900252e-01  -3.3380876e-01  -6.3727127e-01  -1.5886262e+01
   1.8766667e+00   3.6973534e-01   4.2484751e-01  -4.5064182e+00  -7.1313689e-01  -9.4073377e-01  -4.1452978e+01
   1.8783333e+00   3.7992665e-01  -1.3200619e+00  -4.3546870e+00  -4.0967438e-01  -4.8554001e-01  -4.7067035e+01
   1.8800000e+00   3.9008531e-01  -2.3063151e+00  -3.5201651e+00  -3.0346251e-02   2.7311626e-01  -5.6550238e+01
   1.8816667e+00   4.0019623e-01  -1.0621188e-01  -1.4717932e+00   1.2138500e-01  -4.0967438e-01   4.9767851e+00
   1.8833333e+00   4.1024445e-01  -8.6486815e-01   1.9725063e-01  -1.0621188e-01   2.7311626e-01   2.7053683e+01
   1.8850000e+00   4.2021519e-01   9.5590690e-01   4.5519376e-02  -1.0621188e-01  -4.8554001e-01  -3.7659697e+01
   1.8866667e+00   4.3009400e-01   2.3973538e+00   3.2318757e+00  -6.3727127e-01  -3.3380876e-01  -2.4580463e+00
   1.8883333e+00   4.3986660e-01   3.4898188e-01   4.4457257e+00  -3.3380876e-01   4.5519376e-02   6.0282827e+01
   1.8900000e+00   4.4951917e-01  -2.6097776e+00   3.0801444e+00  -4.8554001e-01  -3.3380876e-01   4.5519376e-02
   1.8916667e+00   4.5903825e-01  -3.1408369e+00   1.5628319e+00   1.2138500e-01  -4.0967438e-01   4.9767851e+00
   1.8933333e+00   4.6841076e-01   1.9421600e+00   1.1835038e+00  -1.8207750e-01  -8.6486815e-01   4.6323552e+01
   1.8950000e+00   4.7762422e-01  -4.0967438e-01  -1.1683307e+00  -7.1313689e-01  -4.8554001e-01   4.9009195e+00
   1.8966667e+00   4.8666656e-01   2.2456226e+00  -4.8098807e+00  -3.3380876e-01  -1.2441963e+00   2.3260401e+01
   1.8983333e+00   4.9552636e-01   2.0938913e+00  -5.9478651e+00  -1.0621188e-01  -7.1313689e-01  -3.3259491e+01
   1.9000000e+00   5.0419278e-01  -1.8511213e+00  -4.7340151e+00   1.9725063e-01   9.5590690e-01  -3.7583832e+01
   1.9016667e+00   5.1265558e-01  -1.3200619e+00  -4.0967438e-01   8.0417564e-01   7.2831002e-01  -4.0314994e+01
   1.9033333e+00   5.2090529e-01   3.6870695e+00  -4.0967438e-01   1.2138500e-01   5.7657876e-01  -1.4975875e+01
   1.9050000e+00   5.2893302e-01  -1.3959275e+00   1.4869663e+00   3.4898188e-01   3.4898188e-01  -1.1941250e+01
   1.9066667e+00   5.3673075e-01  -2.0028525e+00   4.5974570e+00   1.2138500e-01   6.5244439e-01  -1.5886262e+01
   1.9083333e+00   5.4429111e-01  -1.5476588e+00   5.6595758e+00  -7.8900252e-01  -1.8207750e-01   9.4528571e+00
   1.9100000e+00   5.5160758e-01   1.6386975e+00   3.7629351e+00  -1.8207750e-01   5.0071314e-01   8.8004127e-01
   1.9116667e+00   5.5867444e-01   2.7311626e-01   1.2593694e+00  -2.5794313e-01   1.2138500e-01   5.7551664e+01
   1.9133333e+00   5.6548679e-01  -1.1683307e+00  -5.6140564e-01  -7.8900252e-01  -1.0165994e+00  -1.1713653e+01
   1.9150000e+00   5.7204053e-01  -9.4073377e-01  -2.3063151e+00  -1.8207750e-01  -7.1313689e-01   1.3246138e+01
   1.9166667e+00   5.7833243e-01  -2.2304494e+00  -4.3546870e+00  -6.3727127e-01  -4.8554001e-01  -1.8086365e+01
   1.9183333e+00   5.8436016e-01  -1.6993900e+00  -4.9616120e+00   3.4898188e-01  -1.0621188e-01  -5.2908688e+01
   1.9200000e+00   5.9012219e-01  -6.3727127e-01  -3.6718963e+00  -1.8207750e-01   5.7657876e-01  -8.6486815e-01
   1.9216667e+00   5.9561787e-01  -1.0165994e+00  -1.3200619e+00  -4.8554001e-01   2.7311626e-01   1.1076382e+00
   1.9233333e+00   6.0084741e-01   1.7145632e+00  -7.1313689e-01  -1.0621188e-01   8.8004127e-01  -2.3472825e+01
   1.9250000e+00   6.0576583e-01   5.7657876e-01   6.5244439e-01  -5.6140564e-01  -1.0621188e-01  -3.3380876e-01
   1.9266667e+00   6.1038303e-01  -2.9132401e+00   2.7766819e+00  -1.0621188e-01  -4.0967438e-01  -2.1727916e+01
   1.9283333e+00   6.1473570e-01   5.7657876e-01   6.1147695e+00  -7.8900252e-01  -2.3063151e+00   9.7563196e+00
   1.9300000e+00   6.1882780e-01   1.0317725e+00   3.6870695e+00  -5.6140564e-01  -2.3821807e+00  -3.0149000e+01
   1.9316667e+00   6.2266415e-01   1.2138500e-01   4.2484751e-01  -3.0346251e-02  -3.0346251e-02   4.1619883e+01
   1.9333333e+00   6.2625041e-01  -8.6486815e-01  -1.0165994e+00  -4.0967438e-01   4.2484751e-01   5.3985980e+01
   1.9350000e+00   6.2959305e-01  -2.5794313e-01  -1.8511213e+00  -4.0967438e-01   5.0071314e-01   2.3487998e+01
   1.9366667e+00   6.3269925e-01   9.5590690e-01  -3.1408369e+00  -4.0967438e-01   6.5244439e-01   1.4869663e+00
   1.9383333e+00   6.3557696e-01   7.4044852e+00  -3.5201651e+00  -1.0621188e-01   8.0417564e-01   4.9054714e+01
   1.9400000e+00   6.3823493e-01  -1.5476588e+00  -3.4442995e+00   2.7311626e-01   9.5590690e-01  -1.8238097e+01
   1.9416667e+00   6.4068243e-01  -2.2304494e+00  -3.3380876e-01   1.9725063e-01  -5.6140564e-01  -3.0149000e+01
   1.9433333e+00   6.4292947e-01  -2.3063151e+00   5.0071314e-01  -2.5794313e-01   1.2138500e-01  -6.4364398e+01
   1.9450000e+00   6.4498659e-01  -1.3200619e+00   8.0417564e-01   3.4898188e-01   5.7657876e-01  -2.6052256e+01
   1.9466667e+00   6.4686492e-01  -2.8373744e+00   4.2939945e+00   3.4898188e-01   1.0317725e+00  -1.3079234e+01
   1.9483333e+00   6.4857602e-01  -1.2441963e+00   3.4594726e+00  -3.3380876e-01  -6.3727127e-01   1.9770582e+01
   1.9500000e+00   6.5013195e-01  -2.9891057e+00   3.3836070e+00  -8.6486815e-01  -5.6140564e-01  -5.0708585e+01
   1.9516667e+00   6.5154517e-01  -5.6140564e-01   1.4869663e+00   1.2138500e-01  -3.3380876e-01   3.9874973e+01
   1.9533333e+00   6.5282843e-01  -1.0924650e+00   7.2831002e-01   5.7657876e-01  -1.0621188e-01  -3.2167026e+00
   1.9550000e+00   6.5399482e-01   3.7629351e+00  -1.3200619e+00  -5.6140564e-01  -7.1313689e-01   1.4004795e+01
   1.9566667e+00   6.5505762e-01   2.0938913e+00  -4.7340151e+00  -7.1313689e-01  -1.6235244e+00   2.5384639e+01
   1.9583333e+00   6.5603034e-01   2.6249507e+00  -5.3409401e+00   4.2484751e-01  -9.4073377e-01   2.6143295e+01
   1.9600000e+00   6.5692660e-01   2.7766819e+00  -4.8098807e+00  -4.8554001e-01   4.5519376e-02  -2.1955512e+01
   1.9616667e+00   6.5776009e-01  -1.9269869e+00  -2.9891057e+00  -3.0346251e-02   5.7657876e-01   2.1136164e+01
   1.9633333e+00   6.5854446e-01  -8.6486815e-01  -1.8207750e-01   2.7311626e-01   1.9725063e-01  -2.0589931e+01
   1.9650000e+00   6.5929338e-01  -1.0924650e+00   8.8004127e-01  -1.0621188e-01   1.2138500e-01  -2.0210603e+01
   1.9666667e+00   6.6002041e-01   2.8525476e+00   4.6733226e+00  -2.5794313e-01   4.5519376e-02   1.8860195e+01
   1.9683333e+00   6.6073892e-01  -2.6097776e+00   3.7629351e+00  -8.6486815e-01  -4.0967438e-01  -4.5822839e+00
   1.9700000e+00   6.6146209e-01   1.0317725e+00   3.8388007e+00  -4.8554001e-01   4.5519376e-02   3.1833217e+01
   1.9716667e+00   6.6220287e-01   2.6249507e+00   7.2831002e-01  -4.8554001e-01  -4.8554001e-01   4.3819986e+01
   1.9733333e+00   6.6297382e-01   6.5244439e-01  -1.8207750e-01   4.5519376e-02  -7.1313689e-01   4.1847480e+01
   1.9750000e+00   6.6378720e-01  -2.6097776e+00  -1.6993900e+00  -4.0967438e-01  -6.3727127e-01   1.0666707e+01
   1.9766667e+00   6.6465481e-01  -4.0512245e+00  -4.9616120e+00  -2.5794313e-01   5.0071314e-01   2.2274148e+01
   1.9783333e+00   6.6558801e-01  -1.7752557e+00  -4.3546870e+00  -6.3727127e-01   2.7311626e-01  -3.7507966e+01
   1.9800000e+00   6.6659760e-01   1.4869663e+00  -2.8373744e+00   4.2484751e-01   8.8004127e-01  -2.1652050e+01
   1.9816667e+00   6.6769400e-01  -6.3727127e-01   2.7311626e-01  -1.0621188e-01   4.2484751e-01  -3.4397475e+01
   1.9833333e+00   6.6888679e-01   1.2138500e-01   2.1697569e+00   1.1076382e+00  -1.8207750e-01  -1.2441963e+00
   1.9850000e+00   6.7018514e-01  -7.8900252e-01   8.8004127e-01   2.7311626e-01  -1.8207750e-01  -2.1955512e+01
   1.9866667e+00   7.0898424e-01  -1.8207750e-01   4.5215914e+00  -4.0967438e-01  -6.3727127e-01  -3.9252875e+01
   1.9883333e+00   7.4185950e-01  -1.1683307e+00   4.9767851e+00  -3.3380876e-01  -3.3380876e-01   2.3260401e+01
   1.9900000e+00   7.4647048e-01  -1.6993900e+00   1.1076382e+00  -3.3380876e-01  -1.8207750e-01  -2.4762541e+01
   1.9916667e+00   7.5116714e-01  -1.3959275e+00  -1.6993900e+00  -3.0346251e-02  -1.0621188e-01   5.3606652e+01
   1.9933333e+00   7.5594051e-01   1.4111007e+00  -2.3063151e+00  -7.1313689e-01  -1.0621188e-01   1.8025673e+01
   1.9950000e+00   7.6078131e-01   2.4732194e+00  -2.3821807e+00  -1.0621188e-01  -3.0346251e-02  -3.4776803e+01
   1.9966667e+00   7.6567988e-01   1.9725063e-01  -4.5822839e+00   5.0071314e-01  -1.8207750e-01   1.0317725e+00
   1.9983333e+00   7.7062619e-01  -6.3727127e-01  -4.6581495e+00   1.2138500e-01   1.2138500e-01   1.5218645e+01
   2.0000000e+00   7.7561022e-01   1.4869663e+00  -2.2304494e+00  -5.6140564e-01  -7.1313689e-01  -1.8617425e+01
   2.0016667e+00   7.8062151e-01  -1.0924650e+00  -1.0924650e+00  -6.3727127e-01  -1.1683307e+00  -4.6535975e+01
   2.0033333e+00   7.8564961e-01  -4.8554001e-01   5.0071314e-01  -7.8900252e-01  -3.3380876e-01  -2.9997269e+01
   2.0050000e+00   7.9068396e-01   5.7657876e-01   2.0938913e+00   2.7311626e-01  -3.3380876e-01   9.5590690e-01
   2.0066667e+00   7.9571387e-01  -2.0028525e+00   5.2043820e+00  -1.0621188e-01   4.2484751e-01  -2.9921403e+01
   2.0083333e+00   8.0072869e-01  -4.6581495e+00   6.1906351e+00  -1.8207750e-01   1.1076382e+00   5.6034352e+01
   2.0100000e+00   8.0571788e-01  -4.8554001e-01   3.3836070e+00  -2.5794313e-01   7.2831002e-01   4.4578642e+01
   2.0116667e+00   8.1067085e-01   1.7145632e+00   5.0071314e-01  -4.8554001e-01   1.2138500e-01   1.6887689e+01
   2.0133333e+00   8.1557720e-01   1.7904288e+00  -1.2441963e+00  -1.0621188e-01   1.2138500e-01  -7.9962371e+00
   2.0150000e+00   8.2042672e-01   1.2138500e-01  -2.3821807e+00  -1.0621188e-01  -4.0967438e-01  -4.0542591e+01
   2.0166667e+00   8.2520937e-01   1.1076382e+00  -5.4926714e+00   4.2484751e-01  -7.1313689e-01   6.7216945e+00
   2.0183333e+00   8.2991537e-01   1.7904288e+00  -6.3271933e+00   3.4898188e-01  -2.5794313e-01   2.5308773e+01
   2.0200000e+00   8.3453523e-01   1.5628319e+00  -4.2788214e+00  -1.0621188e-01  -7.8900252e-01  -5.2301763e+01
   2.0216667e+00   8.3905978e-01  -2.5339119e+00  -8.6486815e-01  -3.3380876e-01  -2.5794313e-01  -3.0452463e+01
   2.0233333e+00   8.4348022e-01   1.9725063e-01   1.1076382e+00   4.2484751e-01   2.7311626e-01   1.8708464e+01
   2.0250000e+00   8.4778809e-01  -2.0787182e+00   1.7904288e+00   1.2138500e-01   1.9725063e-01   3.6157558e+01
   2.0266667e+00   8.5197542e-01   3.3836070e+00   4.2939945e+00  -4.8554001e-01  -4.8554001e-01  -3.3183625e+01
   2.0283333e+00   8.5603468e-01  -3.5960307e+00   5.5078445e+00  -2.5794313e-01   4.5519376e-02   3.0998695e+01
   2.0300000e+00   8.5995874e-01  -5.0374776e+00   4.6733226e+00  -8.6486815e-01   1.2138500e-01   4.1999211e+01
   2.0316667e+00   8.6367151e-01  -5.6140564e-01   1.7904288e+00  -6.3727127e-01   4.5519376e-02   2.1667223e+01
   2.0333333e+00   8.6722097e-01   5.4319789e+00   2.7311626e-01  -2.5794313e-01  -3.3380876e-01  -2.3017631e+01
   2.0350000e+00   8.7061323e-01   1.0317725e+00  -1.7752557e+00  -6.3727127e-01  -5.6140564e-01   6.0389039e+00
   2.0366667e+00   8.7384387e-01  -1.4717932e+00  -5.0374776e+00  -1.0621188e-01   2.7311626e-01  -5.5685370e+00
   2.0383333e+00   8.7690892e-01   4.2484751e-01  -5.0374776e+00   4.2484751e-01  -1.0621188e-01   6.8734258e+00
   2.0400000e+00   8.7980513e-01   2.7311626e-01  -3.2925682e+00  -3.0346251e-02   4.5519376e-02  -5.1163779e+01
   2.0416667e+00   8.8252990e-01  -7.1313689e-01  -1.3200619e+00   1.2138500e-01  -3.0346251e-02  -1.0651534e+01
   2.0433333e+00   8.8508122e-01  -1.1683307e+00  -5.6140564e-01   2.7311626e-01  -3.0346251e-02  -6.8764604e+01
   2.0450000e+00   8.8745774e-01  -8.6486815e-01   1.4111007e+00  -1.8207750e-01  -7.1313689e-01  -4.9494735e+01
   2.0466667e+00   8.8965882e-01  -1.2441963e+00   5.0526507e+00   6.5244439e-01   5.0071314e-01   4.3668255e+01
   2.0483333e+00   8.9168441e-01  -1.6993900e+00   5.4319789e+00  -1.0165994e+00  -4.0967438e-01   1.7494614e+01
   2.0500000e+00   8.9353510e-01  -4.8554001e-01   3.0042788e+00  -4.8554001e-01   5.0071314e-01   2.1697569e+00
   2.0516667e+00   8.9521206e-01   2.9284132e+00   1.3352350e+00  -7.8900252e-01  -5.6140564e-01  -3.9177010e+01
   2.0533333e+00   8.9671716e-01   2.7008163e+00  -6.3727127e-01  -4.8554001e-01  -1.0621188e-01   3.2212545e+01
   2.0550000e+00   8.9805278e-01  -1.2441963e+00  -2.7615088e+00  -3.3380876e-01  -1.0621188e-01   1.7115285e+01
   2.0566667e+00   8.9922197e-01   4.5519376e-02  -5.0374776e+00   2.7311626e-01   1.9725063e-01  -2.8024763e+01
   2.0583333e+00   9.0022822e-01   1.2138500e-01  -6.4789245e+00  -3.3380876e-01  -5.6140564e-01  -6.9826723e+01
   2.0600000e+00   9.0107568e-01  -9.4073377e-01  -3.5960307e+00   4.5519376e-02   1.9725063e-01   2.0680970e+01
   2.0616667e+00   9.0176893e-01   6.5244439e-01  -5.6140564e-01   2.7311626e-01  -1.8207750e-01   1.0742573e+01
   2.0633333e+00   9.0231305e-01   1.7145632e+00  -5.6140564e-01   5.7657876e-01  -3.0346251e-02   5.8871726e+00
   2.0650000e+00   9.0271358e-01  -1.6993900e+00   2.0938913e+00  -1.8207750e-01  -7.8900252e-01   4.5215914e+00
   2.0666667e+00   9.0297648e-01  -2.5339119e+00   4.5974570e+00  -3.3380876e-01  -2.5794313e-01   8.6942008e+00
   2.0683333e+00   9.0310807e-01  -8.6486815e-01   5.0526507e+00  -3.0346251e-02   1.9725063e-01   3.8585258e+01
   2.0700000e+00   9.0311509e-01   1.2138500e-01   2.7008163e+00  -7.1313689e-01   7.2831002e-01   1.9618851e+01
   2.0716667e+00   9.0300455e-01  -7.8900252e-01   6.5244439e-01  -7.1313689e-01  -4.0967438e-01   2.3336267e+01
   2.0733333e+00   9.0278376e-01   3.4898188e-01   6.5244439e-01  -3.3380876e-01  -8.6486815e-01   5.8871726e+00
   2.0750000e+00   9.0246028e-01  -2.5794313e-01  -1.4717932e+00   4.5519376e-02   1.9725063e-01   1.2487482e+01
   2.0766667e+00   9.0204186e-01   4.5519376e-02  -5.8719995e+00  -3.3380876e-01   5.0071314e-01  -3.2925682e+00
   2.0783333e+00   9.0153643e-01   3.1560101e+00  -5.1892089e+00   1.9725063e-01   5.7657876e-01   3.7371408e+01
   2.0800000e+00   9.0095205e-01   7.2831002e-01  -3.7477620e+00   4.5519376e-02  -1.0621188e-01  -3.0528328e+01
   2.0816667e+00   9.0029691e-01  -1.8511213e+00  -1.6235244e+00   5.0071314e-01  -6.3727127e-01   4.5974570e+00
   2.0833333e+00   8.9957919e-01  -4.3546870e+00   3.4898188e-01   4.5519376e-02  -3.3380876e-01  -4.0694322e+01
   2.0850000e+00   8.9880712e-01  -3.3380876e-01   1.9421600e+00   3.4898188e-01  -3.0346251e-02   1.8784329e+01
   2.0866667e+00   8.9798889e-01   1.6386975e+00   3.9905320e+00   7.2831002e-01  -2.5794313e-01  -2.7569569e+01
   2.0883333e+00   8.9713271e-01   1.0317725e+00   4.7491882e+00  -4.8554001e-01  -3.3380876e-01  -1.9148484e+01
   2.0900000e+00   8.9624652e-01  -7.1313689e-01   3.9905320e+00  -9.4073377e-01  -4.8554001e-01   5.4319789e+00
   2.0916667e+00   8.9533831e-01  -1.5476588e+00   5.7657876e-01  -7.1313689e-01  -1.0621188e-01  -1.4293084e+01
   2.0933333e+00   8.9441576e-01   7.2831002e-01   8.0417564e-01   4.5519376e-02   3.4898188e-01   1.3322004e+01
   2.0950000e+00   8.9348645e-01   6.5244439e-01  -1.5476588e+00  -1.8207750e-01  -3.0346251e-02  -1.0727400e+01
   2.0966667e+00   8.9348645e-01   1.5628319e+00  -3.8994932e+00  -4.0967438e-01  -4.0967438e-01   1.2593694e+00
   2.0983333e+00   8.9348645e-01   1.2138500e-01  -5.7202683e+00   2.7311626e-01  -4.8554001e-01   1.1804692e+01
   2.1000000e+00   8.9348645e-01   8.0417564e-01  -3.7477620e+00   2.7311626e-01  -3.0346251e-02   9.3769915e+00
   2.1016667e+00   8.9348645e-01   6.5244439e-01  -2.1545838e+00  -1.8207750e-01  -4.0967438e-01  -2.1879647e+01
   2.1033333e+00   8.9348645e-01  -1.9269869e+00  -6.3727127e-01   4.5519376e-02   5.0071314e-01   1.8708464e+01
   2.1050000e+00   8.9348645e-01  -2.1545838e+00   4.5519376e-02  -4.0967438e-01  -3.0346251e-02  -2.6583316e+01
   2.1066667e+00   8.9348645e-01  -3.0346251e-02   3.8388007e+00   4.5519376e-02   4.5519376e-02   1.3777198e+01
   2.1083333e+00   8.9348645e-01  -1.5476588e+00   5.4319789e+00  -6.3727127e-01  -8.6486815e-01  -1.4717932e+00
   2.1100000e+00   8.9348645e-01  -1.6993900e+00   3.4594726e+00  -1.8207750e-01  -3.0346251e-02   2.9860711e+01
   2.1116667e+00   8.9348645e-01  -4.8554001e-01   7.2831002e-01  -3.0346251e-02  -3.3380876e-01   3.1605620e+01
   2.1133333e+00   8.9348645e-01   1.8662944e+00   3.4898188e-01  -7.1313689e-01  -4.8554001e-01   7.3286195e+00
   2.1150000e+00   8.9348645e-01   1.3352350e+00  -2.6097776e+00  -3.3380876e-01  -2.5794313e-01   7.1010227e+00
   2.1166667e+00   8.9348645e-01  -3.3380876e-01  -4.3546870e+00  -1.8207750e-01  -1.8207750e-01  -6.0237308e+00
   2.1183333e+00   8.9348645e-01   5.7657876e-01  -3.0649713e+00   1.2138500e-01  -9.4073377e-01   2.8722726e+01
   2.1200000e+00   8.9348645e-01   8.8004127e-01  -3.4442995e+00  -4.0967438e-01  -2.0787182e+00  -2.0969259e+01
   2.1216667e+00   8.9348645e-01   6.5244439e-01   1.2138500e-01   3.4898188e-01   1.2138500e-01   4.0861227e+01
   2.1233333e+00   8.9348645e-01  -1.0924650e+00  -1.8207750e-01  -1.0621188e-01   5.7657876e-01  -6.0646982e+01
   2.1250000e+00   8.9348645e-01  -1.0924650e+00   8.0417564e-01   1.9725063e-01   1.0317725e+00  -1.8010500e+01
   2.1266667e+00   8.9348645e-01  -4.0967438e-01   4.9767851e+00  -6.3727127e-01   1.9725063e-01  -1.7858769e+01
   2.1283333e+00   8.9348645e-01  -1.2441963e+00   4.9767851e+00  -2.5794313e-01   2.7311626e-01   2.5460504e+01
   2.1300000e+00   8.9348645e-01   1.9725063e-01   2.7008163e+00  -4.8554001e-01  -1.0621188e-01  -1.3534428e+01
   2.1316667e+00   8.9348645e-01  -1.1683307e+00   1.1835038e+00  -5.6140564e-01   1.2138500e-01   3.7674870e+01
   2.1333333e+00   8.9348645e-01   1.1835038e+00  -6.3727127e-01  -2.5794313e-01  -3.0346251e-02   2.2046551e+01
   2.1350000e+00   8.9348645e-01   5.0071314e-01  -1.2441963e+00   4.5519376e-02  -4.0967438e-01   1.5749704e+01
   2.1366667e+00   8.9348645e-01  -1.8207750e-01  -4.3546870e+00  -3.3380876e-01  -3.3380876e-01   1.9011926e+01
   2.1383333e+00   8.9348645e-01   1.9725063e-01  -5.2650745e+00  -3.0346251e-02  -1.1683307e+00   1.6356629e+01
   2.1400000e+00   8.9348645e-01  -1.3959275e+00  -3.8236276e+00   1.9725063e-01  -6.3727127e-01   5.2802476e+00
   2.1416667e+00   8.9348645e-01  -8.6486815e-01  -1.9269869e+00  -1.0621188e-01  -3.0346251e-02   2.0984432e+01
   2.1433333e+00   8.9348645e-01   4.7491882e+00   4.2484751e-01  -1.8207750e-01  -7.8900252e-01  -1.8511213e+00
   2.1450000e+00   8.9348645e-01  -2.0028525e+00   1.0317725e+00  -1.8207750e-01  -2.5794313e-01  -3.7356235e+01
   2.1466667e+00   8.9348645e-01  -2.6856432e+00   5.2802476e+00  -1.8207750e-01   8.8004127e-01   1.5370376e+01
   2.1483333e+00   8.9255765e-01  -1.0165994e+00   4.1422632e+00  -4.0967438e-01  -1.8207750e-01   1.8632598e+01
   2.1500000e+00   8.9255765e-01   5.0071314e-01   2.9284132e+00  -3.0346251e-02   4.5519376e-02   3.3198798e+01
   2.1516667e+00   8.9255765e-01   2.0180257e+00   3.4898188e-01  -4.8554001e-01   4.5519376e-02   5.9675902e+01
   2.1533333e+00   8.9255765e-01   4.5519376e-02  -1.3200619e+00  -3.0346251e-02  -8.6486815e-01  -1.8313962e+01
   2.1550000e+00   8.9255765e-01  -6.3727127e-01  -2.0787182e+00   2.7311626e-01  -3.3380876e-01   4.6475283e+01
   2.1566667e+00   8.9255765e-01   1.4869663e+00  -5.7202683e+00  -1.0621188e-01  -5.6140564e-01  -8.5272965e+00
   2.1583333e+00   8.9255765e-01  -1.9269869e+00  -6.9341183e+00   1.9725063e-01  -1.0621188e-01   2.9102054e+01
   2.1600000e+00   8.9255765e-01  -3.2167026e+00  -4.9616120e+00   5.0071314e-01   3.4898188e-01   2.6067429e+01
   2.1616667e+00   8.9255765e-01  -1.8511213e+00  -3.2925682e+00   1.2138500e-01  -1.8207750e-01  -4.2439232e+01
   2.1633333e+00   8.9255765e-01  -1.0621188e-01  -1.6993900e+00   2.7311626e-01  -1.0621188e-01  -5.2650745e+00
   2.1650000e+00   8.9255765e-01   7.2831002e-01  -3.0346251e-02   3.4898188e-01  -5.6140564e-01  -3.0649713e+00
