# Supplementary material for: Detecting Nasal Vowels in Speech Interfaces Based on Surface Electromyography
Source: PLoS One. 2015 Jun 12;10(6):e0127040. doi: 10.1371/journal.pone.0127040 (PMC4466523; doi:10.1371/journal.pone.0127040)
Supplement: S1 Data — (ZIP) [file pone.0127040.s001.zip › PLosOneData/aligned/COPO_1/COPO_1-in-r3-ALIGNED.txt]

   0.0000000e+00   1.5096335e-01   1.4869663e+00  -5.4168058e+00  -1.0621188e-01  -1.2441963e+00  -2.9238613e+01
   1.6666667e-03   1.4963493e-01  -4.8554001e-01  -4.5064182e+00  -1.0621188e-01  -1.4717932e+00  -3.3638819e+01
   3.3333333e-03   1.4834639e-01   2.0180257e+00  -2.4580463e+00  -2.5794313e-01  -1.4717932e+00  -3.6749310e+01
   5.0000000e-03   1.4709667e-01  -2.0028525e+00  -8.6486815e-01  -1.8207750e-01   8.8004127e-01  -7.5971839e+01
   6.6666667e-03   1.4588463e-01  -1.3200619e+00   4.2484751e-01   8.0417564e-01   5.0071314e-01  -2.8100628e+01
   8.3333333e-03   1.4470908e-01  -2.2304494e+00   3.2318757e+00   4.2484751e-01   1.1076382e+00  -6.0995964e+00
   1.0000000e-02   1.4356879e-01  -1.7752557e+00   5.5837101e+00  -4.0967438e-01   1.1835038e+00   4.4457257e+00
   1.1666667e-02   1.4246248e-01   8.0417564e-01   3.9146663e+00  -1.0621188e-01   1.9725063e-01   2.8419264e+01
   1.3333333e-02   1.4138884e-01  -1.1683307e+00   2.3214882e+00  -1.3959275e+00   6.5244439e-01   8.3907383e+00
   1.5000000e-02   1.4034655e-01  -3.3380876e-01  -1.0621188e-01  -4.8554001e-01  -1.8207750e-01   8.5424696e+00
   1.6666667e-02   1.3933429e-01   1.7904288e+00  -1.1683307e+00  -3.3380876e-01  -7.1313689e-01  -3.3183625e+01
   1.8333333e-02   1.3835072e-01   2.7008163e+00  -2.3821807e+00  -7.1313689e-01   1.2138500e-01  -4.1604710e+01
   2.0000000e-02   1.3739456e-01   1.4869663e+00  -5.7202683e+00   1.2138500e-01   8.0417564e-01   2.2456226e+00
   2.1666667e-02   1.3646451e-01  -3.3380876e-01  -4.5822839e+00   1.2138500e-01  -1.3200619e+00  -3.3866416e+01
   2.3333333e-02   1.3555934e-01   7.2831002e-01  -2.2304494e+00  -6.3727127e-01  -1.6993900e+00   7.2831002e-01
   2.5000000e-02   1.3467786e-01  -1.7752557e+00  -5.6140564e-01   2.7311626e-01  -7.1313689e-01  -1.0348071e+01
   2.6666667e-02   1.3381893e-01  -1.3200619e+00   5.0071314e-01  -3.3380876e-01  -1.6235244e+00  -1.6993900e+00
   2.8333333e-02   1.3298148e-01  -1.6993900e+00   2.4732194e+00   2.7311626e-01  -5.6140564e-01  -2.2031378e+01
   3.0000000e-02   1.3216451e-01  -8.6486815e-01   4.5974570e+00   3.4898188e-01   1.0317725e+00  -6.6306558e+00
   3.1666667e-02   1.3136714e-01  -4.8554001e-01   4.0663976e+00   4.5519376e-02   3.4898188e-01   7.7079477e+00
   3.3333333e-02   1.3058853e-01   4.2484751e-01   1.3352350e+00  -9.4073377e-01   1.2138500e-01  -2.1545838e+00
   3.5000000e-02   1.2982798e-01   1.0317725e+00  -6.3727127e-01  -1.8207750e-01   8.8004127e-01   3.5550633e+01
   3.6666667e-02   1.2908489e-01   8.8004127e-01  -2.9132401e+00  -3.3380876e-01   8.8004127e-01  -1.1683307e+00
   3.8333333e-02   1.2835875e-01  -1.3200619e+00  -4.5064182e+00  -1.0621188e-01   6.5244439e-01  -2.1196856e+01
   4.0000000e-02   1.2764919e-01  -7.8900252e-01  -6.1754620e+00  -2.5794313e-01   3.4898188e-01   2.3943192e+01
   4.1666667e-02   1.2695597e-01   4.2484751e-01  -6.3271933e+00   2.7311626e-01  -1.6993900e+00  -1.5582800e+01
   4.3333333e-02   1.2627896e-01   1.2138500e-01  -4.1270901e+00   8.8004127e-01  -4.0967438e-01   1.4687585e+01
   4.5000000e-02   1.2561816e-01  -1.3200619e+00  -2.1545838e+00   5.7657876e-01   4.5519376e-02  -2.3169362e+01
   4.6666667e-02   1.2497372e-01   4.5519376e-02  -5.6140564e-01   4.2484751e-01   4.5519376e-02   2.7053683e+01
   4.8333333e-02   1.2434590e-01   5.0071314e-01   1.6386975e+00   5.0071314e-01   5.0071314e-01   7.9355446e+00
   5.0000000e-02   1.2373512e-01   1.4869663e+00   4.8250539e+00   7.2831002e-01   1.0317725e+00   3.3653992e+01
   5.1666667e-02   1.2314191e-01  -4.2788214e+00   5.2802476e+00  -1.0165994e+00  -6.3727127e-01   2.3943192e+01
   5.3333333e-02   1.2256694e-01  -2.9891057e+00   3.9905320e+00  -8.6486815e-01  -7.1313689e-01   5.0875489e+01
   5.5000000e-02   1.2201103e-01  -3.0346251e-02   2.5490851e+00  -1.0165994e+00  -1.8207750e-01   8.0417564e-01
   5.6666667e-02   1.2147511e-01   1.3352350e+00   2.0180257e+00  -5.6140564e-01   2.7311626e-01   1.9770582e+01
   5.8333333e-02   1.2092108e-01   8.8004127e-01   8.8004127e-01  -1.5476588e+00   1.2138500e-01   3.3957455e+01
   6.0000000e-02   1.2036305e-01   7.2831002e-01  -2.5339119e+00  -1.1683307e+00  -2.5794313e-01  -5.7384760e+01
   6.1666667e-02   1.1983274e-01   2.7766819e+00  -3.3380876e-01  -4.0967438e-01  -6.3727127e-01  -2.5066003e+01
   6.3333333e-02   1.1933172e-01   1.3352350e+00  -6.3727127e-01   1.3352350e+00  -7.1313689e-01   2.6370892e+01
   6.5000000e-02   1.1886166e-01  -2.3821807e+00   1.2593694e+00   4.5519376e-02   3.4898188e-01  -1.9983006e+01
   6.6666667e-02   1.1842427e-01  -1.9269869e+00   2.4732194e+00   2.7311626e-01   1.2593694e+00   7.7079477e+00
   6.8333333e-02   1.1802131e-01  -1.0165994e+00   3.0801444e+00   1.9725063e-01   4.5519376e-02  -1.2649835e+02
   7.0000000e-02   1.1765460e-01   4.5519376e-02   6.3423664e+00  -1.8207750e-01  -3.3380876e-01   1.9315389e+01
   7.1666667e-02   1.1732597e-01   8.0417564e-01   5.4319789e+00  -3.3380876e-01  -8.6486815e-01  -3.1408369e+00
   7.3333333e-02   1.1703731e-01  -4.8554001e-01   2.5490851e+00  -7.8900252e-01  -2.5794313e-01   3.3426395e+01
   7.5000000e-02   1.1679050e-01  -2.5794313e-01  -1.0924650e+00  -1.0924650e+00   4.2484751e-01   2.7129548e+01
   7.6666667e-02   1.1658745e-01   1.1076382e+00  -4.0512245e+00  -4.8554001e-01   3.4898188e-01   1.1728826e+01
   7.8333333e-02   1.1643008e-01   6.5244439e-01  -4.9616120e+00  -1.8207750e-01   1.5628319e+00  -5.5184657e+01
   8.0000000e-02   1.1632030e-01   8.8004127e-01  -6.0995964e+00   1.9725063e-01   1.9725063e-01   6.7945255e+01
   8.1666667e-02   1.1626000e-01   1.0317725e+00  -5.0374776e+00   5.0071314e-01  -1.6993900e+00   1.8480867e+01
   8.3333333e-02   1.1625105e-01   1.1835038e+00  -4.3546870e+00   4.2484751e-01  -1.1683307e+00  -3.2880163e+01
   8.5000000e-02   1.1629531e-01  -8.6486815e-01  -1.1683307e+00   1.1076382e+00  -4.8554001e-01   1.7191151e+01
   8.6666667e-02   1.1639458e-01  -3.0346251e-02   1.9725063e-01  -6.3727127e-01  -8.6486815e-01   1.3853063e+01
   8.8333333e-02   1.1655062e-01  -1.8511213e+00   1.1835038e+00  -6.3727127e-01  -4.0967438e-01  -3.8114891e+01
   9.0000000e-02   1.1676514e-01  -3.3684338e+00   3.7629351e+00  -1.0621188e-01  -4.8554001e-01   9.8321852e+00
   9.1666667e-02   1.1703979e-01  -8.6486815e-01   4.5215914e+00   4.5519376e-02   9.5590690e-01   7.4044852e+00
   9.3333333e-02   1.1737614e-01   2.7311626e-01   2.0938913e+00  -4.8554001e-01   2.7311626e-01  -1.2396443e+01
   9.5000000e-02   1.1777567e-01  -1.0165994e+00  -1.1683307e+00  -6.3727127e-01  -2.5794313e-01   4.2484751e-01
   9.6666667e-02   1.1823981e-01  -7.1313689e-01  -5.6140564e-01  -1.0621188e-01  -1.8207750e-01   1.9163657e+01
   9.8333333e-02   1.1876987e-01   4.2484751e-01  -3.1408369e+00  -1.0621188e-01  -3.3380876e-01  -6.0995964e+00
   1.0000000e-01   1.1936705e-01  -3.0346251e-02  -5.9478651e+00   3.4898188e-01  -3.0346251e-02  -1.7327709e+01
   1.0166667e-01   1.2003248e-01  -1.0621188e-01  -4.8098807e+00   3.4898188e-01   6.5244439e-01   3.4594726e+00
   1.0333333e-01   1.2076714e-01  -4.8554001e-01  -3.3684338e+00  -6.3727127e-01  -3.0346251e-02  -6.1754620e+00
   1.0500000e-01   1.2157193e-01   1.2138500e-01   6.5244439e-01   1.9725063e-01  -2.5794313e-01   3.9146663e+00
   1.0666667e-01   1.2244759e-01   1.3352350e+00   2.1697569e+00   2.7311626e-01   3.4898188e-01   2.0680970e+01
   1.0833333e-01   1.2339476e-01   4.2484751e-01   3.0801444e+00   1.9725063e-01   5.7657876e-01  -1.9907140e+01
   1.1000000e-01   1.2441395e-01  -2.2304494e+00   5.8871726e+00   1.2138500e-01   1.2138500e-01   7.1010227e+00
   1.1166667e-01   1.2550551e-01  -1.0924650e+00   4.5974570e+00   1.2138500e-01   6.5244439e-01   3.4716111e+01
   1.1333333e-01   1.4038589e-01   1.2138500e-01   1.3352350e+00  -8.6486815e-01  -2.3063151e+00   3.9950839e+01
   1.1500000e-01   1.4220750e-01  -2.5794313e-01  -7.1313689e-01  -1.0621188e-01  -1.7752557e+00   1.5370376e+01
   1.1666667e-01   1.4407805e-01   8.0417564e-01  -1.4717932e+00  -3.3380876e-01   4.2484751e-01  -1.7934634e+01
   1.1833333e-01   1.4601763e-01   2.1697569e+00  -2.9132401e+00  -8.6486815e-01  -1.8207750e-01  -1.2396443e+01
   1.2000000e-01   1.4802501e-01  -3.3380876e-01  -6.2513276e+00  -3.3380876e-01   1.2138500e-01   2.6295026e+01
   1.2166667e-01   1.5009886e-01   8.8004127e-01  -4.6581495e+00  -3.3380876e-01  -8.6486815e-01  -2.1045125e+01
   1.2333333e-01   1.5223772e-01  -1.2441963e+00  -2.5339119e+00   4.5519376e-02  -1.8207750e-01  -2.8935150e+01
   1.2500000e-01   1.5443999e-01  -1.4717932e+00  -6.3727127e-01   3.4898188e-01   1.1835038e+00  -3.2804297e+01
   1.2666667e-01   1.5670401e-01  -7.8900252e-01   1.9725063e-01  -2.5794313e-01   3.4898188e-01  -2.5293600e+01
   1.2833333e-01   1.5902801e-01   7.2831002e-01   2.4732194e+00  -1.8207750e-01  -1.4717932e+00  -4.1149516e+01
   1.3000000e-01   1.6141013e-01  -1.3200619e+00   4.7491882e+00   3.4898188e-01   3.4898188e-01  -1.9755409e+01
   1.3166667e-01   1.6384847e-01  -4.0967438e-01   5.0526507e+00  -8.6486815e-01  -6.3727127e-01   1.2563348e+01
   1.3333333e-01   1.6634107e-01  -6.3727127e-01   2.8525476e+00   1.9725063e-01  -1.8207750e-01   1.0287379e+01
   1.3500000e-01   4.9218360e-01   2.4732194e+00   3.4898188e-01  -4.0967438e-01  -9.4073377e-01   1.0514976e+01
   1.3666667e-01   4.9911662e-01   5.0071314e-01  -1.0924650e+00  -3.3380876e-01   7.2831002e-01  -2.0665797e+01
   1.3833333e-01   5.0608566e-01  -3.0346251e-02  -2.5339119e+00  -5.6140564e-01  -4.8554001e-01   8.7700665e+00
   1.4000000e-01   5.1308328e-01   1.2138500e-01  -4.7340151e+00   3.4898188e-01   1.2138500e-01  -4.1270901e+00
   1.4166667e-01   5.2010174e-01  -1.8511213e+00  -4.8857464e+00  -1.0621188e-01  -4.0967438e-01  -4.0967438e-01
   1.4333333e-01   5.2713292e-01  -6.3727127e-01  -2.2304494e+00  -3.3380876e-01  -3.0346251e-02   2.3487998e+01
   1.4500000e-01   5.3416831e-01  -6.3727127e-01  -7.1313689e-01  -1.8207750e-01  -7.1313689e-01  -2.2304494e+00
   1.4666667e-01   5.4119909e-01  -3.3380876e-01   4.5519376e-02   3.4898188e-01   1.2138500e-01   1.1956423e+01
   1.4833333e-01   5.4821612e-01   1.4869663e+00   2.2456226e+00   5.7657876e-01   1.9725063e-01   2.9708979e+01
   1.5000000e-01   5.5520994e-01  -2.5794313e-01   5.2043820e+00   7.2831002e-01   1.1835038e+00   2.1060298e+01
   1.5166667e-01   5.6217090e-01  -1.4717932e+00   5.4319789e+00   5.7657876e-01   8.0417564e-01   3.5095439e+01
   1.5333333e-01   5.6908900e-01  -1.8207750e-01   3.5353382e+00   1.9725063e-01   2.7311626e-01   4.7461536e+01
   1.5500000e-01   5.7595403e-01   2.0180257e+00   9.5590690e-01  -2.5794313e-01  -5.6140564e-01   5.5078445e+00
   1.5666667e-01   5.8275566e-01   1.2593694e+00  -1.3959275e+00  -3.3380876e-01  -7.8900252e-01   2.7433011e+01
   1.5833333e-01   5.8948326e-01  -3.0346251e-02  -3.2925682e+00  -7.1313689e-01  -1.0621188e-01  -1.9983006e+01
   1.6000000e-01   5.9612612e-01  -3.3380876e-01  -5.4168058e+00   4.5519376e-02   5.7657876e-01  -3.5383728e+01
   1.6166667e-01   6.0267342e-01  -2.5794313e-01  -4.3546870e+00   1.2138500e-01   1.8662944e+00  -4.6308379e+01
   1.6333333e-01   6.0911422e-01  -1.1683307e+00  -3.3684338e+00   5.7657876e-01   8.0417564e-01  -5.5563985e+01
   1.6500000e-01   6.1543749e-01  -1.3959275e+00  -2.8373744e+00   1.1076382e+00  -1.7752557e+00  -4.0163263e+01
   1.6666667e-01   6.2163226e-01  -1.0924650e+00  -5.6140564e-01   8.0417564e-01  -1.6993900e+00  -1.2244712e+01
   1.6833333e-01   6.2768744e-01   4.2484751e-01   2.9284132e+00  -7.8900252e-01  -1.1683307e+00  -2.6052256e+01
   1.7000000e-01   6.3359204e-01  -1.0924650e+00   7.6320821e+00  -5.6140564e-01   5.0071314e-01  -1.8511213e+00
   1.7166667e-01   6.3933517e-01  -2.4580463e+00   4.3698601e+00  -6.3727127e-01   7.2831002e-01  -2.9132401e+00
   1.7333333e-01   6.4490592e-01   2.7311626e-01   2.0938913e+00   1.2138500e-01   2.7311626e-01   5.2696264e+01
   1.7500000e-01   6.5029355e-01  -1.8207750e-01   1.0317725e+00   1.9725063e-01   2.7311626e-01   3.3653992e+01
   1.7666667e-01   6.5548753e-01   1.1835038e+00  -1.0621188e-01  -1.0621188e-01  -7.1313689e-01   3.4109186e+01
   1.7833333e-01   6.6047745e-01   1.4111007e+00  -2.9891057e+00  -4.8554001e-01  -2.5794313e-01  -9.3618183e+00
   1.8000000e-01   6.6525309e-01   9.5590690e-01  -5.1133432e+00   3.4898188e-01   1.2138500e-01   1.4535854e+01
   1.8166667e-01   6.6980460e-01   1.3352350e+00  -4.8098807e+00   9.5590690e-01   8.0417564e-01  -7.0858495e+00
   1.8333333e-01   6.7412228e-01   1.9421600e+00  -2.6097776e+00   4.5519376e-02  -2.5794313e-01  -2.6507450e+01
   1.8500000e-01   6.7819677e-01   4.5519376e-02  -1.0621188e-01  -3.0346251e-02   1.1835038e+00   5.3561133e+00
   1.8666667e-01   6.8201909e-01  -1.9269869e+00  -9.4073377e-01  -2.5794313e-01  -1.0621188e-01  -2.3063151e+00
   1.8833333e-01   6.8558056e-01  -4.0967438e-01   3.4898188e-01  -6.3727127e-01  -1.7752557e+00  -3.3714685e+01
   1.9000000e-01   6.8887289e-01  -4.5064182e+00   4.5974570e+00  -1.0621188e-01  -1.8511213e+00   1.1880557e+01
   1.9166667e-01   6.9188833e-01  -2.1545838e+00   3.9905320e+00  -2.5794313e-01  -7.1313689e-01   1.2370649e+02
   1.9333333e-01   6.9461934e-01  -1.6993900e+00   3.2318757e+00  -3.3380876e-01  -4.0967438e-01   1.1065760e+02
   1.9500000e-01   6.9705906e-01   1.7145632e+00  -3.0346251e-02  -5.6140564e-01  -1.8207750e-01   9.4649956e+01
   1.9666667e-01   6.9920101e-01   3.5353382e+00   1.9725063e-01  -2.5794313e-01   1.2138500e-01   8.0918278e+01
   1.9833333e-01   7.0103916e-01   4.3698601e+00  -1.9269869e+00   1.2138500e-01   1.9725063e-01   6.9462568e+01
   2.0000000e-01   7.0256817e-01   1.4869663e+00  -4.6581495e+00   1.9725063e-01   9.5590690e-01   5.9524171e+01
   2.0166667e-01   7.0378311e-01  -1.9269869e+00  -4.9616120e+00   8.0417564e-01   3.3077413e+00   5.0951355e+01
   2.0333333e-01   7.0467353e-01  -1.4717932e+00  -1.5476588e+00   6.5244439e-01   2.0180257e+00   4.3592389e+01
   2.0500000e-01   7.0520593e-01  -4.8554001e-01  -2.5794313e-01   4.2484751e-01  -7.8900252e-01   3.7447273e+01
   2.0666667e-01   7.0541416e-01   2.7311626e-01   1.1835038e+00   1.9725063e-01  -2.0028525e+00   3.1909083e+01
   2.0833333e-01   7.0529586e-01   3.4898188e-01   1.6386975e+00   1.2138500e-01  -1.6235244e+00   2.7357145e+01
   2.1000000e-01   7.0484912e-01  -1.0621188e-01   5.5078445e+00   4.5519376e-02  -2.5794313e-01   2.3412132e+01
   2.1166667e-01   7.0407280e-01  -1.0621188e-01   4.1422632e+00  -4.0967438e-01  -3.0346251e-02   2.0074045e+01
   2.1333333e-01   7.0296622e-01  -8.6486815e-01   2.3973538e+00  -3.0346251e-02   3.4898188e-01   1.7039420e+01
   2.1500000e-01   7.0152940e-01  -2.3821807e+00   3.4898188e-01  -3.0346251e-02  -4.8554001e-01   1.4763451e+01
   2.1666667e-01   6.9976298e-01  -1.0621188e-01  -4.8554001e-01   5.7657876e-01  -4.8554001e-01   1.2563348e+01
   2.1833333e-01   6.9766823e-01   7.2831002e-01  -3.1408369e+00   5.7657876e-01   1.1835038e+00   1.4111007e+00
   2.2000000e-01   6.9524694e-01   1.0317725e+00  -5.5685370e+00  -1.8207750e-01   6.5244439e-01  -1.8389828e+01
   2.2166667e-01   6.9250163e-01   2.2456226e+00  -4.8857464e+00  -3.0346251e-02  -3.0346251e-02  -3.5383728e+01
   2.2333333e-01   6.8943538e-01   6.5244439e-01  -2.5339119e+00  -1.0924650e+00  -1.8207750e-01  -4.2970291e+01
   2.2500000e-01   6.8605191e-01  -4.8554001e-01   2.7311626e-01  -4.8554001e-01  -1.8207750e-01  -4.7446363e+01
   2.2666667e-01   6.8235550e-01  -5.6140564e-01   5.7657876e-01   4.5519376e-02  -7.1313689e-01  -4.2666829e+01
   2.2833333e-01   6.7835101e-01   1.9725063e-01   1.9421600e+00  -8.6486815e-01  -7.1313689e-01  -5.9508998e+01
   2.3000000e-01   6.7404397e-01  -1.3200619e+00   5.2043820e+00  -2.5794313e-01  -1.0621188e-01  -4.7673960e+01
   2.3166667e-01   6.6944037e-01  -4.8554001e-01   5.2802476e+00  -8.6486815e-01   1.1835038e+00  -4.1528844e+01
   2.3333333e-01   6.6454675e-01  -4.8554001e-01   1.6386975e+00  -1.0165994e+00   1.9725063e-01  -4.5929050e+01
   2.3500000e-01   6.5937031e-01   1.9725063e-01  -6.3727127e-01  -4.0967438e-01   8.0417564e-01  -3.4018147e+01
   2.3666667e-01   6.5391860e-01   3.2318757e+00  -2.5339119e+00   1.2138500e-01   5.7657876e-01  -2.6962644e+01
   2.3833333e-01   6.4819978e-01   4.2484751e-01  -3.5201651e+00   2.7311626e-01   1.9725063e-01  -1.5582800e+01
   2.4000000e-01   6.4222243e-01  -9.4073377e-01  -5.7961339e+00  -2.5794313e-01  -1.0924650e+00  -2.3852153e+01
   2.4166667e-01   6.3599564e-01  -5.6140564e-01  -4.7340151e+00  -1.8207750e-01  -1.6993900e+00  -3.0680059e+01
   2.4333333e-01   6.2952888e-01   7.2831002e-01  -1.0924650e+00  -3.0346251e-02  -1.0165994e+00  -3.0983522e+01
   2.4500000e-01   6.2283206e-01  -1.3200619e+00  -1.0621188e-01  -1.8207750e-01  -1.5476588e+00  -3.2880163e+01
   2.4666667e-01   6.1591542e-01  -1.8511213e+00   1.4869663e+00   4.2484751e-01   1.9725063e-01  -1.9603678e+01
   2.4833333e-01   6.0878962e-01  -5.6140564e-01   4.2181289e+00   4.5519376e-02  -1.8207750e-01  -2.2183109e+01
   2.5000000e-01   6.0146557e-01  -1.8511213e+00   4.9767851e+00   4.2484751e-01  -1.8207750e-01  -2.6659181e+01
   2.5166667e-01   5.9395460e-01  -1.0924650e+00   4.7491882e+00  -3.0346251e-02   1.4111007e+00  -1.1182593e+01
   2.5333333e-01   5.8626814e-01  -8.6486815e-01   2.3214882e+00  -4.0967438e-01   1.2138500e-01   3.6112038e+00
   2.5500000e-01   5.7841802e-01  -3.3380876e-01   5.0071314e-01  -4.8554001e-01  -7.1313689e-01   6.4182320e+00
   2.5666667e-01   5.7041622e-01   4.2484751e-01  -7.8900252e-01  -7.1313689e-01   4.2484751e-01  -3.3684338e+00
   2.5833333e-01   5.6227483e-01   1.9421600e+00  -3.6718963e+00   1.2138500e-01   4.2484751e-01  -1.8086365e+01
   2.6000000e-01   5.5400622e-01  -4.8554001e-01  -6.1754620e+00   1.0317725e+00  -1.8207750e-01  -2.1803781e+01
   2.6166667e-01   5.4562275e-01   4.5519376e-02  -5.0374776e+00  -3.0346251e-02  -1.2441963e+00  -3.9404607e+01
   2.6333333e-01   5.3713691e-01   7.2831002e-01  -2.2304494e+00   5.0071314e-01   4.2484751e-01   1.4687585e+01
   2.6500000e-01   5.2856129e-01  -4.0967438e-01  -1.0924650e+00  -5.6140564e-01   1.9725063e-01  -3.6718963e+00
   2.6666667e-01   5.1990842e-01  -9.4073377e-01   3.4898188e-01  -2.5794313e-01   5.0071314e-01  -1.7752557e+00
   2.6833333e-01   5.1119091e-01   1.2138500e-01   3.7629351e+00   1.2138500e-01   1.1076382e+00   3.6112038e+00
   2.7000000e-01   5.0242120e-01   3.4898188e-01   5.3561133e+00   1.2138500e-01   1.0317725e+00  -7.9203714e+00
   2.7166667e-01   4.9361179e-01   1.9421600e+00   5.0526507e+00  -1.0621188e-01  -9.4073377e-01  -2.3063151e+00
   2.7333333e-01   4.8477503e-01  -2.8373744e+00   1.7904288e+00   4.5519376e-02  -9.4073377e-01   1.9467120e+01
   2.7500000e-01   4.7591154e-01   7.2831002e-01  -4.8554001e-01  -3.3380876e-01  -1.2441963e+00   7.7838133e+00
   2.7666667e-01   4.6701677e-01  -3.3380876e-01  -1.3200619e+00  -1.8207750e-01  -1.2441963e+00   8.8004127e-01
   2.7833333e-01   4.5813182e-01   1.1835038e+00  -3.4442995e+00  -1.3200619e+00  -1.8207750e-01   4.1422632e+00
   2.8000000e-01   4.4926845e-01  -3.0346251e-02  -5.7961339e+00   1.9725063e-01   1.7904288e+00   3.1560101e+00
   2.8166667e-01   4.4043816e-01  -3.0346251e-02  -4.6581495e+00  -1.0621188e-01   1.2593694e+00  -2.6886778e+01
   2.8333333e-01   4.3165218e-01  -8.6486815e-01  -2.9891057e+00   2.7311626e-01   4.2484751e-01  -1.9376081e+01
   2.8500000e-01   4.2292144e-01  -2.0787182e+00  -4.8554001e-01   9.5590690e-01  -7.8900252e-01   2.9284132e+00
   2.8666667e-01   4.1425647e-01  -4.8554001e-01   9.5590690e-01   5.0071314e-01  -1.8511213e+00   3.7629351e+00
   2.8833333e-01   4.0566754e-01  -6.3727127e-01   2.2456226e+00  -2.5794313e-01  -8.6486815e-01  -3.5080266e+01
   2.9000000e-01   3.9716448e-01   8.8004127e-01   5.8113070e+00   1.9725063e-01  -6.3727127e-01  -2.1545838e+00
   2.9166667e-01   3.8875677e-01   1.0317725e+00   5.0526507e+00  -5.6140564e-01  -1.8207750e-01  -5.1892089e+00
   2.9333333e-01   3.8045343e-01   5.0071314e-01   2.7766819e+00  -1.0621188e-01   5.0071314e-01   2.5536370e+01
   2.9500000e-01   3.7226306e-01   1.9725063e-01   1.9725063e-01  -2.5794313e-01   4.2484751e-01  -6.4789245e+00
   2.9666667e-01   3.6419383e-01   1.1076382e+00  -1.8207750e-01   5.7657876e-01   1.3352350e+00   1.7904288e+00
   2.9833333e-01   3.5625342e-01   8.0417564e-01  -2.0028525e+00  -4.0967438e-01  -1.8207750e-01   2.7766819e+00
   3.0000000e-01   3.4844906e-01  -3.0346251e-02  -5.1892089e+00  -9.4073377e-01  -1.1683307e+00  -7.9203714e+00
   3.0166667e-01   3.4078748e-01  -1.0165994e+00  -5.4926714e+00   2.7311626e-01  -1.0621188e-01  -3.3684338e+00
   3.0333333e-01   3.3327492e-01  -2.1545838e+00  -3.2167026e+00  -3.0346251e-02  -7.8900252e-01  -1.8389828e+01
   3.0500000e-01   3.2591710e-01  -2.0028525e+00  -1.0924650e+00  -3.3380876e-01  -1.0165994e+00  -1.4217218e+01
   3.0666667e-01   3.1871924e-01   8.0417564e-01   1.3352350e+00  -1.0621188e-01   4.2484751e-01   3.2819470e+01
   3.0833333e-01   3.1168604e-01  -2.5794313e-01   1.7904288e+00  -4.0967438e-01   1.7904288e+00  -1.1561922e+01
   3.1000000e-01   3.0482168e-01  -3.3380876e-01   5.8113070e+00   4.5519376e-02   2.7008163e+00   4.5974570e+00
   3.1166667e-01   2.9812982e-01   8.0417564e-01   4.5215914e+00   8.0417564e-01   1.5628319e+00   7.2527539e+00
   3.1333333e-01   2.9161359e-01   2.7311626e-01   3.3077413e+00   4.5519376e-02  -2.0787182e+00  -7.9203714e+00
   3.1500000e-01   2.8527561e-01   6.5244439e-01   8.0417564e-01  -1.0621188e-01  -2.6856432e+00   1.0363245e+01
   3.1666667e-01   2.7911794e-01   8.8004127e-01  -1.9269869e+00  -1.0621188e-01  -1.3200619e+00   4.2181289e+00
   3.1833333e-01   2.7314218e-01  -6.3727127e-01  -2.9132401e+00   1.9725063e-01   2.7311626e-01   1.0970170e+01
   3.2000000e-01   2.6734939e-01   5.0071314e-01  -3.8236276e+00   4.5519376e-02   1.2593694e+00   7.2831002e-01
   3.2166667e-01   2.6174011e-01   1.9725063e-01  -4.2029557e+00  -5.6140564e-01   1.0317725e+00   4.2484751e-01
   3.2333333e-01   2.5631443e-01  -3.3380876e-01  -1.8511213e+00  -4.0967438e-01   5.7657876e-01  -1.4717932e+00
   3.2500000e-01   2.5107191e-01  -8.6486815e-01  -6.3727127e-01  -3.3380876e-01  -4.0967438e-01  -8.6486815e-01
   3.2666667e-01   2.5107191e-01  -1.0621188e-01   9.5590690e-01  -4.0967438e-01  -3.3380876e-01   3.1560101e+00
   3.2833333e-01   2.5107191e-01   1.4869663e+00   2.0180257e+00  -2.5794313e-01  -4.0967438e-01   4.3698601e+00
   3.3000000e-01   2.5107191e-01  -4.7340151e+00   4.2181289e+00   1.9725063e-01   5.0071314e-01  -8.9824902e+00
   3.3166667e-01   2.5107191e-01  -1.3200619e+00   4.0663976e+00   4.2484751e-01   1.2138500e-01   2.2501745e+01
   3.3333333e-01   2.5107191e-01   1.0317725e+00   2.6249507e+00  -7.8900252e-01   8.8004127e-01  -1.1683307e+00
   3.3500000e-01   2.5107191e-01   1.2138500e-01  -1.8207750e-01  -4.0967438e-01   1.7904288e+00   7.8596789e+00
   3.3666667e-01   2.5107191e-01  -1.5476588e+00  -7.1313689e-01  -1.8207750e-01  -9.4073377e-01   4.6733226e+00
   3.3833333e-01   2.5107191e-01   2.7311626e-01  -3.2925682e+00  -1.3959275e+00  -2.0787182e+00  -5.1892089e+00
   3.4000000e-01   2.5107191e-01  -9.4073377e-01  -5.2650745e+00  -2.5794313e-01  -5.6140564e-01  -2.3776287e+01
   3.4166667e-01   2.5107191e-01   1.9725063e-01  -3.8994932e+00   4.5519376e-02  -3.0346251e-02  -1.4065487e+01
   3.4333333e-01   2.5107191e-01  -1.5476588e+00  -3.2167026e+00   3.4898188e-01  -7.8900252e-01  -8.9824902e+00
   3.4500000e-01   2.5107191e-01   3.4594726e+00   1.9725063e-01   6.5244439e-01  -2.5794313e-01  -1.5476588e+00
   3.4666667e-01   2.5107191e-01  -1.1683307e+00  -1.6235244e+00  -3.0346251e-02  -1.0621188e-01  -2.3017631e+01
   3.4833333e-01   2.5107191e-01   6.5244439e-01   1.7145632e+00   5.7657876e-01   7.2831002e-01   1.2411617e+01
   3.5000000e-01   2.5107191e-01  -1.5476588e+00   4.6733226e+00   4.5519376e-02   1.4869663e+00  -1.0954997e+01
   3.5166667e-01   2.5107191e-01  -1.0924650e+00   3.7629351e+00   2.7311626e-01   4.5519376e-02   1.3352350e+00
   3.5333333e-01   2.5107191e-01   1.2138500e-01   1.6386975e+00  -1.8207750e-01  -5.6140564e-01  -1.7555306e+01
   3.5500000e-01   2.5107191e-01   1.9725063e-01   1.1076382e+00   4.5519376e-02  -7.8900252e-01   8.0114102e+00
   3.5666667e-01   2.5107191e-01   6.5244439e-01   2.7311626e-01  -4.0967438e-01  -1.8207750e-01   6.6458289e+00
   3.5833333e-01   2.5107191e-01   2.7008163e+00  -2.2304494e+00  -2.5794313e-01  -7.8900252e-01   3.0042788e+00
   3.6000000e-01   2.5107191e-01   5.0071314e-01  -4.3546870e+00   5.0071314e-01   2.7311626e-01  -4.6581495e+00
   3.6166667e-01   2.5107191e-01  -3.0346251e-02  -4.6581495e+00   2.7311626e-01  -1.3200619e+00  -1.9527812e+01
   3.6333333e-01   2.5107191e-01  -2.2304494e+00  -3.5960307e+00   2.7311626e-01  -3.3380876e-01  -2.2258975e+01
   3.6500000e-01   2.5107191e-01  -1.1683307e+00  -2.5794313e-01  -2.5794313e-01   1.0317725e+00  -6.4789245e+00
   3.6666667e-01   2.5107191e-01   7.2831002e-01   1.1835038e+00   4.5519376e-02   4.2484751e-01   4.5215914e+00
   3.6833333e-01   2.5107191e-01  -1.1683307e+00   2.1697569e+00  -3.3380876e-01   1.9725063e-01  -3.6369981e+01
   3.7000000e-01   2.5107191e-01  -2.1545838e+00   4.9009195e+00  -2.5794313e-01   1.1835038e+00  -2.0028525e+00
   3.7166667e-01   2.5107191e-01  -1.2441963e+00   3.1560101e+00   4.5519376e-02  -1.0621188e-01   1.0059782e+01
   3.7333333e-01   2.5107191e-01  -2.5794313e-01   1.7904288e+00  -1.8207750e-01   8.8004127e-01   5.5078445e+00
   3.7500000e-01   2.5107191e-01   1.2138500e-01   4.2484751e-01   3.4898188e-01   2.7311626e-01   3.5353382e+00
   3.7666667e-01   2.5107191e-01  -1.8207750e-01  -5.6140564e-01   4.5519376e-02  -1.7752557e+00   1.8632598e+01
   3.7833333e-01   2.5107191e-01   1.6386975e+00  -2.3821807e+00  -7.8900252e-01  -1.7752557e+00  -8.2238339e+00
   3.8000000e-01   2.5107191e-01  -8.6486815e-01  -6.1754620e+00  -2.5794313e-01  -7.8900252e-01  -1.3534428e+01
   3.8166667e-01   2.5107191e-01  -2.0787182e+00  -4.6581495e+00  -1.8207750e-01  -3.3380876e-01  -2.3063151e+00
   3.8333333e-01   2.5107191e-01   1.2593694e+00  -1.3200619e+00   7.2831002e-01  -4.8554001e-01   7.8596789e+00
   3.8500000e-01   2.5107191e-01  -1.8207750e-01  -3.3380876e-01   7.2831002e-01   7.2831002e-01  -5.3409401e+00
   3.8666667e-01   2.5107191e-01   8.0417564e-01   1.3352350e+00   8.8004127e-01   1.7145632e+00  -2.6810913e+01
   3.8833333e-01   2.5107191e-01   3.2318757e+00   3.6870695e+00   3.4898188e-01   4.2484751e-01   1.9011926e+01
   3.9000000e-01   2.5107191e-01   2.7311626e-01   6.3423664e+00  -1.8207750e-01  -1.8511213e+00   1.4915182e+01
   3.9166667e-01   2.5107191e-01  -2.4580463e+00   4.8250539e+00  -5.6140564e-01  -1.2441963e+00   1.2259885e+01
   3.9333333e-01   2.5107191e-01  -5.6140564e-01   2.0180257e+00  -7.8900252e-01   6.5244439e-01  -3.6718963e+00
   3.9500000e-01   2.5107191e-01  -2.6856432e+00  -1.8207750e-01  -4.8554001e-01   2.0180257e+00  -1.0924650e+00
   3.9666667e-01   2.5107191e-01   7.2831002e-01  -4.0967438e-01  -7.8900252e-01  -3.3380876e-01  -1.1637787e+01
   3.9833333e-01   2.5107191e-01   1.8662944e+00  -4.4305526e+00  -1.2441963e+00  -1.1683307e+00  -1.2244712e+01
   4.0000000e-01   2.5107191e-01   4.5519376e-02  -7.5410433e+00  -1.8207750e-01  -2.5794313e-01   1.2593694e+00
   4.0166667e-01   2.5107191e-01  -1.2441963e+00  -4.8857464e+00  -4.8554001e-01  -4.0967438e-01  -2.5794313e-01
   4.0333333e-01   2.5107191e-01   4.2484751e-01  -3.2167026e+00  -2.5794313e-01  -1.5476588e+00   3.4898188e-01
   4.0500000e-01   2.5107191e-01   8.8004127e-01   1.2138500e-01  -2.5794313e-01  -1.5476588e+00   1.0590842e+01
   4.0666667e-01   2.5107191e-01  -1.0621188e-01   8.0417564e-01   7.2831002e-01   2.7311626e-01   4.7491882e+00
   4.0833333e-01   2.4601166e-01  -5.6140564e-01   3.5353382e+00   1.0317725e+00   2.9284132e+00   1.2866810e+01
   4.1000000e-01   2.4113231e-01   2.7311626e-01   5.5078445e+00   5.0071314e-01   8.8004127e-01  -1.0575668e+01
   4.1166667e-01   2.3643205e-01   8.8004127e-01   4.9009195e+00   1.9725063e-01   5.0071314e-01   6.5244439e-01
   4.1333333e-01   2.3190864e-01   1.5628319e+00   3.1560101e+00  -2.5794313e-01   3.4898188e-01   1.9421600e+00
   4.1500000e-01   2.2755941e-01  -9.4073377e-01   1.7145632e+00   4.2484751e-01  -5.6140564e-01   1.7798076e+01
   4.1666667e-01   2.2338128e-01  -2.8373744e+00   4.5519376e-02   1.2138500e-01  -6.3727127e-01   1.6432495e+01
   4.1833333e-01   2.1937081e-01   2.7311626e-01  -2.3821807e+00  -1.0165994e+00  -1.8207750e-01  -5.4926714e+00
   4.2000000e-01   2.1552417e-01   1.4111007e+00  -5.2650745e+00  -1.2441963e+00  -4.0967438e-01  -1.3003368e+01
   4.2166667e-01   2.1183719e-01   5.7657876e-01  -4.4305526e+00  -4.0967438e-01  -3.0346251e-02  -6.5547902e+00
   4.2333333e-01   2.0830537e-01  -1.8207750e-01  -2.9891057e+00  -3.0346251e-02   1.9725063e-01  -9.5894152e+00
   4.2500000e-01   2.0492390e-01  -4.0967438e-01  -2.0028525e+00  -6.3727127e-01  -9.4073377e-01  -1.3686159e+01
   4.2666667e-01   2.0168770e-01   1.2138500e-01  -1.8207750e-01   3.4898188e-01  -7.1313689e-01   5.7657876e-01
   4.2833333e-01   1.9857137e-01   9.5590690e-01   2.0180257e+00   1.3352350e+00   1.1076382e+00  -1.3079234e+01
   4.3000000e-01   1.9556317e-01  -2.9891057e+00   4.5974570e+00   1.4111007e+00   5.0071314e-01  -3.3684338e+00
   4.3166667e-01   1.9268433e-01  -1.1683307e+00   4.4457257e+00   6.5244439e-01   6.5244439e-01   2.6674354e+01
   4.3333333e-01   1.8992903e-01   5.7657876e-01   2.7766819e+00  -4.0967438e-01   1.9725063e-01   1.5294510e+01
   4.3500000e-01   1.8729124e-01   2.3214882e+00  -1.8207750e-01  -1.0924650e+00   1.9725063e-01   1.5597973e+01
   4.3666667e-01   1.8476479e-01   5.0071314e-01   1.1076382e+00  -4.0967438e-01   1.3352350e+00   4.3698601e+00
   4.3833333e-01   1.8234337e-01   7.2831002e-01  -1.6235244e+00  -3.3380876e-01  -2.5794313e-01   1.7904288e+00
   4.4000000e-01   1.8002059e-01   8.8004127e-01  -6.6306558e+00  -9.4073377e-01  -1.8511213e+00   1.1880557e+01
   4.4166667e-01   1.7778995e-01   7.2831002e-01  -5.1892089e+00   1.9725063e-01  -1.3200619e+00   9.1493946e+00
   4.4333333e-01   1.7564490e-01   6.5244439e-01  -1.6235244e+00   1.9725063e-01   1.5628319e+00  -1.0621188e-01
   4.4500000e-01   1.7357886e-01  -1.6993900e+00  -3.3380876e-01   1.2138500e-01  -1.8207750e-01  -3.2925682e+00
   4.4666667e-01   1.7158524e-01  -4.8554001e-01   1.3352350e+00  -1.0621188e-01  -1.6235244e+00  -1.7327709e+01
   4.4833333e-01   1.6965745e-01   1.2138500e-01   2.3214882e+00   4.2484751e-01  -3.3380876e-01   1.9391254e+01
   4.5000000e-01   1.6778895e-01  -4.2788214e+00   4.8250539e+00  -4.8554001e-01   4.5519376e-02  -7.0858495e+00
   4.5166667e-01   1.6597325e-01  -6.4789245e+00   4.2181289e+00  -1.0621188e-01   5.7657876e-01   4.1422632e+00
   4.5333333e-01   1.6420394e-01  -2.2304494e+00   3.1560101e+00  -4.0967438e-01  -3.0346251e-02   4.0663976e+00
   4.5500000e-01   1.6247471e-01   4.2939945e+00   4.5519376e-02  -4.8554001e-01  -1.0621188e-01  -1.9451947e+01
   4.5666667e-01   1.6077937e-01   4.5215914e+00  -1.3959275e+00  -4.0967438e-01  -3.3380876e-01  -1.9224350e+01
   4.5833333e-01   1.5911186e-01   1.3352350e+00  -3.1408369e+00   1.2138500e-01  -1.0621188e-01  -2.3821807e+00
   4.6000000e-01   1.5746630e-01   1.1835038e+00  -5.4926714e+00   4.5519376e-02  -4.0967438e-01  -2.3548691e+01
   4.6166667e-01   1.5583697e-01   2.0180257e+00  -4.8098807e+00  -2.5794313e-01   2.7311626e-01  -1.2168847e+01
   4.6333333e-01   1.5421836e-01  -1.0165994e+00  -3.2167026e+00   1.9725063e-01  -3.0346251e-02  -1.1865384e+01
   4.6500000e-01   1.5260515e-01   1.0317725e+00  -9.4073377e-01  -1.0621188e-01  -1.6235244e+00  -9.5894152e+00
   4.6666667e-01   1.5099224e-01   5.0071314e-01   1.2138500e-01  -1.3200619e+00  -1.7752557e+00  -4.5822839e+00
   4.6833333e-01   1.4937482e-01  -1.8511213e+00   1.9421600e+00  -7.1313689e-01  -4.8554001e-01  -1.5734531e+01
   4.7000000e-01   1.4774826e-01  -2.4580463e+00   5.5078445e+00  -3.0346251e-02   4.2484751e-01   9.3769915e+00
   4.7166667e-01   1.4610826e-01   8.8004127e-01   5.9630383e+00   4.5519376e-02   2.7311626e-01   1.4763451e+01
   4.7333333e-01   1.4445075e-01   8.8004127e-01   3.7629351e+00   5.7657876e-01   8.8004127e-01   2.5308773e+01
   4.7500000e-01   1.4277196e-01  -7.8900252e-01  -1.8207750e-01   4.5519376e-02   5.7657876e-01   1.0211513e+01
   4.7666667e-01   1.4277196e-01  -3.3380876e-01  -2.5794313e-01  -1.0621188e-01   1.1835038e+00   1.5673838e+01
   4.7833333e-01   1.4277196e-01  -1.0924650e+00  -2.8373744e+00   4.5519376e-02  -3.3380876e-01   1.8708464e+01
   4.8000000e-01   1.4277196e-01  -4.8554001e-01  -4.8098807e+00   1.9725063e-01  -1.0165994e+00   4.4457257e+00
   4.8166667e-01   1.4277196e-01  -1.6235244e+00  -6.0237308e+00  -3.0346251e-02   1.9725063e-01  -2.0028525e+00
   4.8333333e-01   1.4277196e-01  -1.8511213e+00  -4.0512245e+00  -7.8900252e-01   5.0071314e-01  -1.6189725e+01
   4.8500000e-01   1.4277196e-01  -3.0346251e-02  -1.6235244e+00  -1.8207750e-01  -3.3380876e-01  -3.3942281e+01
   4.8666667e-01   1.4277196e-01   2.4732194e+00  -3.0346251e-02   8.8004127e-01   4.2484751e-01  -4.8857464e+00
   4.8833333e-01   1.4277196e-01   1.7145632e+00   4.9009195e+00   7.2831002e-01  -3.3380876e-01   2.5991564e+01
   4.9000000e-01   1.4277196e-01  -2.3063151e+00   7.1768883e+00  -8.6486815e-01  -9.4073377e-01  -7.6927746e+00
   4.9166667e-01   1.4106842e-01  -8.6486815e-01   3.6870695e+00  -1.6235244e+00  -1.5476588e+00  -4.0967438e-01
   4.9333333e-01   1.3933696e-01  -3.0346251e-02   1.2593694e+00  -8.6486815e-01  -9.4073377e-01   7.2831002e-01
   4.9500000e-01   1.3757470e-01  -2.3063151e+00  -8.6486815e-01  -1.0621188e-01   1.2138500e-01  -3.1408369e+00
   4.9666667e-01   1.3577909e-01   4.5519376e-02  -1.4717932e+00   1.9725063e-01   2.3214882e+00   1.4384123e+01
   4.9833333e-01   1.3394789e-01   1.4869663e+00  -1.8511213e+00   1.2138500e-01   1.0317725e+00   1.1652960e+01
   5.0000000e-01   1.3207918e-01   4.6733226e+00  -3.5960307e+00  -2.5794313e-01  -3.0346251e-02   2.9284132e+00
   5.0166667e-01   1.3017135e-01  -7.8900252e-01  -4.4305526e+00  -1.0621188e-01  -1.0165994e+00   9.7563196e+00
   5.0333333e-01   1.2822311e-01  -2.3063151e+00  -2.2304494e+00  -2.5794313e-01   1.2138500e-01  -9.4376840e+00
   5.0500000e-01   1.2623350e-01  -7.8900252e-01  -3.0346251e-02   4.2484751e-01  -1.0621188e-01   3.1560101e+00
   5.0666667e-01   1.2420188e-01   4.2484751e-01   1.2593694e+00   6.5244439e-01  -1.8207750e-01   1.0363245e+01
   5.0833333e-01   1.2212789e-01   2.7311626e-01   3.0801444e+00   5.7657876e-01  -3.3380876e-01   4.7992596e+01
   5.1000000e-01   1.2001152e-01  -1.1683307e+00   4.5974570e+00   4.5519376e-02  -1.3959275e+00  -3.0649713e+00
   5.1166667e-01   1.1785304e-01  -2.1545838e+00   4.0663976e+00  -1.0924650e+00  -7.1313689e-01  -2.3017631e+01
   5.1333333e-01   1.1565302e-01   8.8004127e-01   2.1697569e+00  -8.6486815e-01   3.4898188e-01   7.1768883e+00
   5.1500000e-01   1.1336291e-01  -5.6140564e-01  -1.3200619e+00  -9.4073377e-01   2.0938913e+00  -6.5547902e+00
   5.1666667e-01   1.1099478e-01  -4.8554001e-01  -1.0165994e+00  -2.5794313e-01   1.1076382e+00  -1.3155100e+01
   5.1833333e-01   1.0858702e-01   2.5490851e+00  -3.2167026e+00  -8.6486815e-01  -8.6486815e-01  -1.8465694e+01
   5.2000000e-01   1.0614169e-01   8.8004127e-01  -5.6444026e+00   4.2484751e-01  -1.0165994e+00  -1.0621188e-01
   5.2166667e-01   1.0366110e-01   1.6386975e+00  -5.7961339e+00   4.2484751e-01   4.5519376e-02  -1.3686159e+01
   5.2333333e-01   1.0114782e-01  -1.3200619e+00  -3.6718963e+00   8.0417564e-01  -1.1683307e+00  -7.7686402e+00
   5.2500000e-01   9.8604698e-02   1.9725063e-01  -3.0346251e-02   4.2484751e-01   1.9725063e-01  -7.1617152e+00
   5.2666667e-01   9.6034768e-02   1.3352350e+00   1.6386975e+00  -4.0967438e-01   4.5519376e-02   1.5749704e+01
   5.2833333e-01   9.3441312e-02  -9.4073377e-01   4.0663976e+00   4.5519376e-02   3.4898188e-01   2.1515492e+01
   5.3000000e-01   9.0827793e-02  -2.1545838e+00   6.7975602e+00  -3.0346251e-02   1.4869663e+00   1.2108154e+01
   5.3166667e-01   8.8197873e-02  -1.0621188e-01   6.3423664e+00   4.5519376e-02  -6.3727127e-01   2.2274148e+01
   5.3333333e-01   8.5555371e-02   2.7311626e-01   2.7766819e+00   2.7311626e-01  -5.6140564e-01   2.5763967e+01
   5.3500000e-01   8.2904255e-02   7.2831002e-01  -4.8554001e-01  -7.1313689e-01   4.5519376e-02  -8.6486815e-01
   5.3666667e-01   8.0248636e-02  -3.0346251e-02  -2.3063151e+00  -8.6486815e-01  -1.4717932e+00  -2.0741662e+01
   5.3833333e-01   7.7592720e-02  -3.3380876e-01  -3.6718963e+00  -5.6140564e-01  -2.0028525e+00  -2.1955512e+01
   5.4000000e-01   7.4940822e-02   8.0417564e-01  -6.1754620e+00   1.2138500e-01  -1.0621188e-01  -2.1652050e+01
   5.4166667e-01   7.2297322e-02  -3.3380876e-01  -5.1133432e+00   3.4898188e-01   6.5244439e-01  -1.3230965e+01
   5.4333333e-01   6.9666660e-02  -7.8900252e-01  -3.2167026e+00   4.5519376e-02   1.1076382e+00  -1.4520681e+01
   5.4500000e-01   6.7053310e-02   2.7311626e-01  -1.2441963e+00  -4.8554001e-01  -6.3727127e-01  -9.6652809e+00
   5.4666667e-01   6.4461762e-02   9.5590690e-01  -3.3380876e-01  -3.0346251e-02  -3.3380876e-01   1.1652960e+01
   5.4833333e-01   6.1896500e-02  -2.0787182e+00   3.4898188e-01  -3.3380876e-01  -3.0346251e-02  -1.5279337e+01
   5.5000000e-01   5.9361991e-02  -1.3959275e+00   4.7491882e+00   4.5519376e-02   8.0417564e-01  -2.0028525e+00
   5.5166667e-01   5.6862654e-02   6.5244439e-01   4.9767851e+00  -3.0346251e-02  -1.8207750e-01   3.1560101e+00
   5.5333333e-01   5.4402852e-02   7.2831002e-01   2.7008163e+00   2.7311626e-01  -1.2441963e+00   7.7838133e+00
   5.5500000e-01   5.1986861e-02  -1.0165994e+00  -3.0346251e-02   4.5519376e-02   1.0317725e+00   1.1956423e+01
   5.5666667e-01   4.9618863e-02   3.4898188e-01   7.2831002e-01   5.0071314e-01   1.4869663e+00   8.9217977e+00
   5.5833333e-01   4.7302925e-02  -2.0787182e+00  -2.9132401e+00   4.5519376e-02   8.0417564e-01   5.3561133e+00
   5.6000000e-01   4.5042976e-02   3.4898188e-01  -5.1892089e+00   4.5519376e-02  -2.5794313e-01  -1.0044609e+01
   5.6166667e-01   4.2842796e-02  -4.8554001e-01  -3.7477620e+00  -5.6140564e-01  -1.0924650e+00  -1.2775772e+01
   5.6333333e-01   4.0706004e-02  -1.4717932e+00  -2.1545838e+00  -1.2441963e+00  -1.6235244e+00  -2.6507450e+01
   5.6500000e-01   3.8636034e-02   8.0417564e-01  -5.6140564e-01  -4.0967438e-01  -1.3200619e+00  -1.4065487e+01
   5.6666667e-01   3.6636116e-02   3.4594726e+00   4.2484751e-01  -1.0621188e-01   1.2138500e-01  -1.2472309e+01
   5.6833333e-01   3.4709286e-02   8.0417564e-01   2.3214882e+00   5.0071314e-01  -3.0346251e-02   1.5628319e+00
   5.7000000e-01   3.2858347e-02  -2.2304494e+00   5.1285164e+00   8.0417564e-01   9.5590690e-01   3.3836070e+00
   5.7166667e-01   3.1085871e-02   7.2831002e-01   5.7354414e+00  -3.3380876e-01   9.5590690e-01   1.2108154e+01
   5.7333333e-01   2.9394190e-02   1.2138500e-01   2.4732194e+00  -7.8900252e-01   4.2484751e-01  -5.1133432e+00
   5.7500000e-01   2.7785378e-02  -5.6140564e-01  -5.6140564e-01   2.7311626e-01   8.0417564e-01   1.3701332e+01
   5.7666667e-01   2.6261253e-02  -2.3063151e+00  -7.8900252e-01  -1.0621188e-01  -3.0346251e-02   1.9421600e+00
   5.7833333e-01   2.4823360e-02  -2.0787182e+00  -2.3063151e+00   4.5519376e-02   3.4898188e-01  -8.5272965e+00
   5.8000000e-01   2.3472974e-02   1.8662944e+00  -4.2029557e+00   1.0317725e+00   1.2138500e-01   8.0872758e+00
   5.8166667e-01   2.2211089e-02   1.6386975e+00  -4.3546870e+00  -1.8207750e-01  -6.3727127e-01   3.8388007e+00
   5.8333333e-01   2.1038419e-02  -1.0621188e-01  -3.3684338e+00  -7.1313689e-01  -5.6140564e-01   1.0211513e+01
   5.8500000e-01   1.9955395e-02  -4.8554001e-01   3.4898188e-01   5.7657876e-01  -1.8207750e-01   7.0251570e+00
   5.8666667e-01   1.8898519e-02  -9.4073377e-01   1.4111007e+00   1.9725063e-01  -1.6235244e+00  -8.2238339e+00
   5.8833333e-01   1.7903723e-02  -8.6486815e-01   2.8525476e+00  -1.8207750e-01  -1.0165994e+00  -4.5064182e+00
   5.9000000e-01   1.6996034e-02  -4.8554001e-01   5.8871726e+00   4.5519376e-02   8.8004127e-01   2.0938913e+00
   5.9166667e-01   1.6175158e-02   3.4898188e-01   4.4457257e+00   8.0417564e-01   2.7311626e-01   1.5370376e+01
   5.9333333e-01   1.5440558e-02   1.4111007e+00   1.4869663e+00   2.7311626e-01  -1.4717932e+00   8.3148727e+00
   5.9500000e-01   1.4791455e-02   8.8004127e-01   4.2484751e-01  -1.0924650e+00  -1.0165994e+00  -8.6031621e+00
   5.9666667e-01   1.4226836e-02   1.6386975e+00  -5.6140564e-01  -5.6140564e-01   1.9421600e+00   7.8596789e+00
   5.9833333e-01   1.3745460e-02  -4.2788214e+00  -9.4073377e-01   4.2484751e-01   1.7145632e+00   1.3170273e+01
   6.0000000e-01   1.3345868e-02  -2.5794313e-01  -4.5064182e+00   3.4898188e-01   3.4898188e-01  -3.5201651e+00
   6.0166667e-01   1.3026388e-02   3.4898188e-01  -4.8857464e+00   2.7311626e-01  -2.5794313e-01  -1.0924650e+00
   6.0333333e-01   1.3026388e-02   1.2593694e+00  -4.5822839e+00  -1.0621188e-01  -1.0165994e+00  -6.8582527e+00
   6.0500000e-01   1.3026388e-02  -6.3727127e-01  -1.6993900e+00  -2.5794313e-01   6.5244439e-01  -1.4596547e+01
   6.0666667e-01   1.3026388e-02  -9.4073377e-01   1.1835038e+00  -1.0621188e-01  -2.5794313e-01   1.7904288e+00
   6.0833333e-01   1.3026388e-02   8.8004127e-01   3.0042788e+00  -5.6140564e-01  -1.8207750e-01   5.0071314e-01
   6.1000000e-01   1.3026388e-02   1.2593694e+00   6.2665008e+00  -1.0924650e+00   3.4898188e-01  -1.6235244e+00
   6.1166667e-01   1.2785147e-02   5.7657876e-01   5.1285164e+00  -5.6140564e-01  -7.1313689e-01  -7.9962371e+00
   6.1333333e-01   1.2620082e-02  -2.1545838e+00   2.1697569e+00   4.2484751e-01  -1.0924650e+00   1.5522107e+01
   6.1500000e-01   1.2528950e-02   8.0417564e-01  -8.6486815e-01  -1.0621188e-01  -1.8207750e-01   3.5019573e+01
   6.1666667e-01   1.2509337e-02  -1.8511213e+00  -1.4717932e+00  -3.3380876e-01   2.7311626e-01   2.4732194e+00
   6.1833333e-01   1.2558678e-02  -6.3727127e-01  -2.7615088e+00  -4.0967438e-01  -4.8554001e-01  -1.4368950e+01
   6.2000000e-01   1.2674261e-02   3.0042788e+00  -4.5064182e+00  -1.8207750e-01   5.0071314e-01  -2.6810913e+01
   6.2166667e-01   1.2853246e-02  -1.0924650e+00  -3.7477620e+00   7.2831002e-01   4.2484751e-01   6.6458289e+00
   6.2333333e-01   1.3092676e-02  -1.3200619e+00  -2.9891057e+00   2.7311626e-01  -5.6140564e-01  -1.0575668e+01
   6.2500000e-01   1.3389493e-02  -3.0346251e-02  -2.5794313e-01   5.0071314e-01  -3.3380876e-01   7.1010227e+00
   6.2666667e-01   1.3740551e-02   5.7657876e-01   4.5519376e-02  -3.3380876e-01  -2.5794313e-01  -7.2375808e+00
   6.2833333e-01   1.4142632e-02   3.4898188e-01   2.6249507e+00   1.2138500e-01   6.5244439e-01   4.1999211e+01
   6.3000000e-01   1.4592457e-02  -1.0165994e+00   3.9146663e+00  -6.3727127e-01  -9.4073377e-01   1.9770582e+01
   6.3166667e-01   1.5086705e-02   4.5519376e-02   4.1422632e+00  -3.0346251e-02   1.9725063e-01   1.5597973e+01
   6.3333333e-01   1.5622026e-02   1.2138500e-01   2.3973538e+00  -4.8554001e-01   8.0417564e-01   5.3561133e+00
   6.3500000e-01   1.6195054e-02  -3.3380876e-01   8.0417564e-01  -4.0967438e-01   1.0317725e+00  -1.0727400e+01
   6.3666667e-01   1.6802425e-02  -9.4073377e-01   1.2138500e-01   4.5519376e-02   1.9725063e-01   1.8662944e+00
   6.3833333e-01   1.7440788e-02   3.8388007e+00  -2.0028525e+00   5.0071314e-01   1.2138500e-01   5.3561133e+00
   6.4000000e-01   1.8106821e-02  -1.0165994e+00  -6.8582527e+00  -1.0621188e-01  -5.6140564e-01  -4.7340151e+00
   6.4166667e-01   1.8797242e-02  -3.1408369e+00  -5.7202683e+00   2.7311626e-01   3.4898188e-01  -1.3989622e+01
   6.4333333e-01   1.9508825e-02   5.0071314e-01  -3.4442995e+00   2.7311626e-01  -7.8900252e-01  -1.5582800e+01
   6.4500000e-01   2.0238413e-02   1.3352350e+00  -7.8900252e-01  -2.5794313e-01  -8.6486815e-01  -2.2941766e+01
   6.4666667e-01   2.0982927e-02   4.5519376e-02  -5.6140564e-01   4.2484751e-01   4.5519376e-02  -2.3548691e+01
   6.4833333e-01   2.1739380e-02  -1.0165994e+00   3.6870695e+00  -1.0621188e-01  -1.8207750e-01   9.5287227e+00
   6.5000000e-01   2.2504890e-02   3.4898188e-01   4.9009195e+00  -5.6140564e-01  -2.5794313e-01  -1.9269869e+00
   6.5166667e-01   2.3276684e-02  -1.4717932e+00   4.7491882e+00  -4.8554001e-01  -2.5794313e-01  -1.1106728e+01
   6.5333333e-01   2.4052115e-02  -1.6235244e+00   2.2456226e+00  -1.0165994e+00  -7.8900252e-01  -3.5201651e+00
   6.5500000e-01   2.4828667e-02  -1.5476588e+00   1.9725063e-01  -7.1313689e-01  -4.8554001e-01   8.8004127e-01
   6.5666667e-01   2.5603964e-02   1.6386975e+00  -9.4073377e-01  -3.3380876e-01   4.5519376e-02   9.2252602e+00
   6.5833333e-01   2.6375777e-02   2.7311626e-01  -2.6856432e+00  -9.4073377e-01  -3.3380876e-01  -2.9891057e+00
   6.6000000e-01   2.7142030e-02  -1.2441963e+00  -4.7340151e+00  -3.0346251e-02   4.5519376e-02   3.9905320e+00
   6.6166667e-01   2.7900809e-02  -2.6856432e+00  -5.2650745e+00  -4.0967438e-01   4.2484751e-01  -7.9962371e+00
   6.6333333e-01   2.8650363e-02  -2.5339119e+00  -3.1408369e+00   1.9725063e-01  -3.0346251e-02  -1.3837890e+01
   6.6500000e-01   2.9389109e-02   3.2318757e+00  -4.8554001e-01   4.2484751e-01  -7.1313689e-01  -2.8783419e+01
   6.6666667e-01   3.0045895e-02   1.4111007e+00  -8.6486815e-01   4.5519376e-02  -7.1313689e-01  -7.9203714e+00
   6.6833333e-01   3.0674837e-02  -1.4717932e+00   1.6386975e+00  -6.3727127e-01  -8.6486815e-01  -2.0286469e+01
   6.7000000e-01   3.1286625e-02   8.0417564e-01   5.5837101e+00   2.7311626e-01  -3.0346251e-02  -1.1683307e+00
   6.7166667e-01   3.1880759e-02  -4.8554001e-01   5.5837101e+00   3.4898188e-01   1.0317725e+00   1.6356629e+01
   6.7333333e-01   3.2456951e-02   8.8004127e-01   2.7766819e+00  -1.0621188e-01   4.2484751e-01   2.0908567e+01
   6.7500000e-01   3.3015113e-02   2.2456226e+00   1.2138500e-01  -7.1313689e-01  -4.8554001e-01  -7.1617152e+00
   6.7666667e-01   3.3555361e-02  -1.0165994e+00  -1.0924650e+00  -7.1313689e-01   1.9725063e-01  -3.6142385e+01
   6.7833333e-01   3.4078012e-02  -7.1313689e-01  -2.7615088e+00  -4.0967438e-01  -4.0967438e-01  -3.5156131e+01
   6.8000000e-01   3.4583567e-02   5.7657876e-01  -4.5064182e+00  -3.0346251e-02   1.9725063e-01  -3.1742178e+01
   6.8166667e-01   3.5072718e-02   4.2484751e-01  -3.6718963e+00   1.2138500e-01  -1.0621188e-01  -4.2590963e+01
   6.8333333e-01   3.5546332e-02   1.2138500e-01  -2.2304494e+00  -3.0346251e-02  -1.8207750e-01  -2.3776287e+01
   6.8500000e-01   3.6005443e-02   1.1076382e+00  -2.3821807e+00  -4.8554001e-01  -2.0028525e+00  -3.9556338e+01
   6.8666667e-01   3.6451245e-02   1.6386975e+00   6.5244439e-01   4.2484751e-01  -2.5794313e-01  -3.7356235e+01
   6.8833333e-01   3.6885082e-02  -1.0621188e-01   3.3836070e+00   3.4898188e-01   1.1076382e+00  -2.3396959e+01
   6.9000000e-01   3.7308427e-02  -3.0346251e-02   5.5078445e+00   1.2138500e-01   2.7311626e-01  -2.2790034e+01
   6.9166667e-01   3.7722888e-02  -4.1270901e+00   4.5215914e+00  -6.3727127e-01  -6.3727127e-01  -5.9053804e+01
   6.9333333e-01   3.8130180e-02  -4.7340151e+00   2.3973538e+00  -4.8554001e-01   1.2138500e-01  -6.3226413e+01
   6.9500000e-01   3.8532120e-02  -2.9891057e+00  -2.5794313e-01   4.5519376e-02   1.1835038e+00  -6.0419385e+01
   6.9666667e-01   3.8930598e-02   7.2831002e-01  -1.3200619e+00  -2.5794313e-01  -2.5794313e-01  -6.7930082e+01
   6.9833333e-01   3.9327592e-02   1.1076382e+00  -2.7615088e+00  -6.3727127e-01  -1.0924650e+00  -5.8522745e+01
   7.0000000e-01   3.9725120e-02   1.1835038e+00  -5.5685370e+00  -1.0621188e-01  -6.3727127e-01  -5.0101660e+01
   7.0166667e-01   4.0125250e-02  -1.8207750e-01  -6.0237308e+00  -2.5794313e-01  -1.8207750e-01  -4.2666829e+01
   7.0333333e-01   4.0530075e-02  -9.4073377e-01  -3.4442995e+00  -3.0346251e-02  -4.8554001e-01  -3.6597578e+01
   7.0500000e-01   4.0941692e-02  -7.1313689e-01  -9.4073377e-01  -6.3727127e-01  -3.3380876e-01  -3.1286984e+01
   7.0666667e-01   4.3173985e-02   4.5519376e-02  -1.8207750e-01  -3.3380876e-01  -4.0967438e-01  -2.6735047e+01
   7.0833333e-01   4.3669126e-02   5.7657876e-01   5.7657876e-01   5.0071314e-01  -4.0967438e-01  -2.2941766e+01
   7.1000000e-01   4.4184781e-02  -1.1683307e+00   3.1560101e+00  -3.3380876e-01  -7.1313689e-01  -1.9527812e+01
   7.1166667e-01   4.4722594e-02   4.2484751e-01   2.6249507e+00  -3.3380876e-01  -1.0924650e+00  -1.6644919e+01
   7.1333333e-01   4.5284092e-02  -1.0621188e-01   4.5519376e-02  -6.3727127e-01   1.2138500e-01  -1.4293084e+01
   7.1500000e-01   4.5870677e-02   2.7311626e-01  -1.6993900e+00   4.5519376e-02   1.9725063e-01  -1.2244712e+01
   7.1666667e-01   4.6483606e-02   8.0417564e-01  -1.9269869e+00   1.2138500e-01   4.5519376e-02   4.2181289e+00
   7.1833333e-01   4.7123987e-02   8.8004127e-01  -2.1545838e+00   2.7311626e-01   6.5244439e-01   3.7219677e+01
   7.2000000e-01   4.7792770e-02   1.1835038e+00  -5.3409401e+00   4.5519376e-02   2.7311626e-01   5.2802476e+00
   7.2166667e-01   4.8490733e-02   1.4869663e+00  -3.8236276e+00  -3.3380876e-01   1.9725063e-01   1.4687585e+01
   7.2333333e-01   4.9218484e-02  -1.5476588e+00  -1.6235244e+00  -3.3380876e-01  -3.0346251e-02  -1.5279337e+01
   7.2500000e-01   4.9976458e-02  -7.1313689e-01   2.0180257e+00   1.9725063e-01  -9.4073377e-01   1.9922314e+01
   7.2666667e-01   5.0764896e-02  -8.6486815e-01   3.9905320e+00   1.2138500e-01  -4.8554001e-01   1.4459988e+01
   7.2833333e-01   5.1583857e-02  -5.6140564e-01   4.5215914e+00  -5.6140564e-01  -9.4073377e-01  -7.0099839e+00
   7.3000000e-01   5.2433204e-02  -5.6140564e-01   7.6320821e+00  -8.6486815e-01   7.2831002e-01  -7.0099839e+00
   7.3166667e-01   5.3261188e-02  -4.0967438e-01   7.4803508e+00   1.2138500e-01   1.2593694e+00   2.9177920e+01
   7.3333333e-01   5.4117061e-02  -1.0621188e-01   3.9905320e+00  -3.3380876e-01   2.7311626e-01  -1.6265590e+01
   7.3500000e-01   5.5000338e-02   2.7766819e+00   1.7904288e+00  -6.3727127e-01   1.2138500e-01   6.4151974e+01
   7.3666667e-01   5.5910387e-02   2.0938913e+00   1.1076382e+00   4.5519376e-02   4.5519376e-02   5.8234455e+01
   7.3833333e-01   5.6846397e-02  -3.0649713e+00  -1.5476588e+00  -1.2441963e+00   1.2138500e-01   3.3274664e+01
   7.4000000e-01   5.7807404e-02  -1.2441963e+00  -4.8098807e+00  -3.3380876e-01  -1.0621188e-01   3.3578126e+01
   7.4166667e-01   5.8792292e-02   7.2831002e-01  -3.7477620e+00   5.7657876e-01  -2.5794313e-01   3.6536886e+01
   7.4333333e-01   5.9799802e-02  -1.0924650e+00  -2.9891057e+00  -8.6486815e-01  -1.5476588e+00  -3.5307863e+01
   7.4500000e-01   6.0828530e-02  -2.3821807e+00  -9.4073377e-01  -1.0621188e-01   1.2138500e-01  -3.0346251e-02
   7.4666667e-01   6.1876952e-02  -2.0787182e+00  -1.0621188e-01   2.7311626e-01  -9.4073377e-01   3.1074561e+01
   7.4833333e-01   6.2943420e-02  -1.6993900e+00   1.0317725e+00   9.5590690e-01  -1.0621188e-01   8.3952903e+01
   7.5000000e-01   6.4026174e-02   1.4869663e+00   3.2318757e+00   1.2138500e-01  -9.4073377e-01   3.8281795e+01
   7.5166667e-01   6.5123354e-02  -7.1313689e-01   2.6249507e+00  -4.0967438e-01  -7.1313689e-01   4.7233939e+01
   7.5333333e-01   6.6233022e-02  -1.3959275e+00   1.6386975e+00  -1.8207750e-01  -1.8207750e-01   2.0984432e+01
   7.5500000e-01   6.7353161e-02   1.0317725e+00  -1.0165994e+00   1.9725063e-01   4.2484751e-01   5.2241071e+01
   7.5666667e-01   6.8481689e-02  -1.0621188e-01  -1.2441963e+00   3.4898188e-01   8.0417564e-01   2.1697569e+00
   7.5833333e-01   6.9616481e-02  -1.0621188e-01  -3.0649713e+00   4.2484751e-01   1.0317725e+00   3.1909083e+01
   7.6000000e-01   7.3036717e-02  -1.6235244e+00  -5.6444026e+00  -1.8207750e-01  -7.1313689e-01  -1.0651534e+01
   7.6166667e-01   7.4174798e-02   1.0317725e+00  -5.1892089e+00  -2.5794313e-01  -7.1313689e-01   2.2881073e+01
   7.6333333e-01   7.5308266e-02   3.3836070e+00  -3.4442995e+00  -1.8207750e-01  -2.5794313e-01   1.4080660e+01
   7.6500000e-01   7.6434992e-02   1.2593694e+00  -7.8900252e-01   4.5519376e-02  -3.3380876e-01   1.4763451e+01
   7.6666667e-01   7.7552908e-02   1.1835038e+00   8.0417564e-01  -2.5794313e-01  -3.3380876e-01   2.5232907e+01
   7.6833333e-01   7.8659999e-02   1.1076382e+00   2.4732194e+00  -3.0346251e-02  -2.5794313e-01  -6.2467757e+01
   7.7000000e-01   7.9754331e-02  -2.0028525e+00   3.8388007e+00  -2.5794313e-01  -7.8900252e-01   7.0372955e+01
   7.7166667e-01   8.0834066e-02  -3.0649713e+00   2.6249507e+00  -6.3727127e-01  -1.1683307e+00  -9.3618183e+00
   7.7333333e-01   8.1897455e-02  -5.6140564e-01   3.0042788e+00   4.2484751e-01   4.2484751e-01   2.0301642e+01
   7.7500000e-01   8.2942883e-02  -6.3727127e-01  -6.3727127e-01   1.2138500e-01   1.7145632e+00   4.5519376e-02
   7.7666667e-01   8.3968840e-02   4.2484751e-01  -6.3727127e-01   4.2484751e-01   1.9421600e+00   3.2516008e+01
   7.7833333e-01   8.4973966e-02   1.7904288e+00  -2.2304494e+00  -4.8554001e-01  -8.6486815e-01  -9.8928777e+00
   7.8000000e-01   8.5957048e-02   1.1076382e+00  -5.3409401e+00  -2.5794313e-01  -9.4073377e-01   9.5590690e-01
   7.8166667e-01   8.6917014e-02  -5.6140564e-01  -4.5064182e+00   1.2138500e-01   9.5590690e-01   3.6870695e+00
   7.8333333e-01   8.7852972e-02  -4.8554001e-01  -1.9269869e+00   4.2484751e-01   6.5244439e-01  -1.4217218e+01
   7.8500000e-01   8.8764183e-02  -7.8900252e-01  -2.5794313e-01  -7.8900252e-01  -1.2441963e+00  -3.0649713e+00
   7.8666667e-01   8.9650100e-02  -2.1545838e+00   8.0417564e-01  -7.8900252e-01  -2.6856432e+00   1.3777198e+01
   7.8833333e-01   9.0510342e-02  -1.1683307e+00   2.3973538e+00  -5.6140564e-01  -2.0028525e+00   4.0178436e+01
   7.9000000e-01   9.1344723e-02   5.7657876e-01   4.9767851e+00  -3.3380876e-01   4.5519376e-02   2.2577611e+01
   7.9166667e-01   9.2153228e-02  -1.2441963e+00   5.3561133e+00  -1.8207750e-01   2.5490851e+00   4.3061330e+01
   7.9333333e-01   9.2936047e-02  -7.1313689e-01   3.3077413e+00  -1.8207750e-01   1.7904288e+00   2.7888204e+01
   7.9500000e-01   9.3693546e-02   2.4732194e+00  -4.0967438e-01  -3.3380876e-01   1.4111007e+00  -2.8555822e+01
   7.9666667e-01   9.4426280e-02   3.4898188e-01  -1.6235244e+00   4.2484751e-01   3.4898188e-01   1.2487482e+01
   7.9833333e-01   9.5131460e-02   1.4111007e+00  -3.7477620e+00   1.2138500e-01  -1.4717932e+00  -2.6052256e+01
   8.0000000e-01   9.5792360e-02   1.6386975e+00  -4.5064182e+00   7.2831002e-01  -8.6486815e-01  -1.3610293e+01
   8.0166667e-01   9.6431326e-02  -1.5476588e+00  -4.0512245e+00   2.7311626e-01  -9.4073377e-01   3.3836070e+00
   8.0333333e-01   9.7049710e-02  -1.6993900e+00  -3.3684338e+00  -5.6140564e-01  -1.0924650e+00  -1.2927503e+01
   8.0500000e-01   9.7649043e-02  -9.4073377e-01  -8.6486815e-01   1.2138500e-01  -1.3200619e+00   1.4384123e+01
   8.0666667e-01   9.8230996e-02  -1.1683307e+00  -4.0967438e-01  -1.8207750e-01   3.4898188e-01   8.3907383e+00
   8.0833333e-01   9.8797393e-02   1.1076382e+00   2.3214882e+00  -2.5794313e-01   2.0180257e+00  -2.4155616e+01
   8.1000000e-01   9.9350191e-02  -1.3200619e+00   5.8871726e+00  -7.1313689e-01   3.4898188e-01   2.7888204e+01
   8.1166667e-01   9.9891469e-02   6.5244439e-01   6.1906351e+00  -2.5794313e-01   8.0417564e-01   5.8158590e+01
   8.1333333e-01   1.0042341e-01  -1.0621188e-01   2.7008163e+00  -1.0621188e-01  -2.5794313e-01  -1.3230965e+01
   8.1500000e-01   1.0094832e-01  -3.4442995e+00   5.7657876e-01  -3.0346251e-02  -1.8207750e-01   3.1681486e+01
   8.1666667e-01   1.0146855e-01  -2.3821807e+00  -8.6486815e-01  -1.8207750e-01  -5.6140564e-01   2.4398386e+01
   8.1833333e-01   1.0198655e-01   2.0938913e+00  -2.3063151e+00  -2.5794313e-01  -1.0924650e+00   2.8495129e+01
   8.2000000e-01   1.0250481e-01   4.6733226e+00  -6.4789245e+00  -3.0346251e-02  -6.3727127e-01  -1.5203472e+01
   8.2166667e-01   1.0302585e-01   1.1835038e+00  -5.8719995e+00  -1.0621188e-01   5.0071314e-01  -1.6872515e+01
   8.2333333e-01   1.0355223e-01  -1.6993900e+00  -2.6856432e+00   1.1076382e+00  -3.3380876e-01  -9.4073377e-01
   8.2500000e-01   1.0408651e-01  -6.3727127e-01  -8.6486815e-01   4.5519376e-02  -7.1313689e-01  -4.3956544e+01
   8.2666667e-01   1.0463122e-01  -1.3200619e+00   1.2593694e+00   9.5590690e-01   8.0417564e-01  -1.9451947e+01
   8.2833333e-01   1.0518887e-01  -1.7752557e+00   2.6249507e+00  -3.0346251e-02   1.4869663e+00  -2.2031378e+01
   8.3000000e-01   1.0576193e-01  -1.3200619e+00   5.8113070e+00  -4.8554001e-01   1.3352350e+00   2.8191667e+01
   8.3166667e-01   1.0635280e-01   7.2831002e-01   5.3561133e+00  -1.2441963e+00   5.0071314e-01   4.8599521e+01
   8.3333333e-01   1.0696378e-01   7.2831002e-01   2.2456226e+00  -6.3727127e-01  -4.8554001e-01   2.4625982e+01
   8.3500000e-01   1.0759709e-01   8.8004127e-01  -1.0924650e+00  -1.2441963e+00  -2.7615088e+00  -1.8769156e+01
   8.3666667e-01   1.0825485e-01  -2.2304494e+00  -1.9269869e+00  -1.0621188e-01  -1.6993900e+00   1.6887689e+01
   8.3833333e-01   1.0893901e-01  -1.8511213e+00  -3.7477620e+00   1.2138500e-01  -1.0924650e+00   8.8004127e-01
   8.4000000e-01   1.0965139e-01   1.3352350e+00  -4.7340151e+00  -1.8207750e-01   1.4111007e+00   2.0529239e+01
   8.4166667e-01   1.1039366e-01   8.0417564e-01  -4.5064182e+00   1.1076382e+00   3.4898188e-01   2.3639729e+01
   8.4333333e-01   1.1116731e-01   6.5244439e-01  -2.5339119e+00   5.0071314e-01  -1.0165994e+00  -2.8373744e+00
   8.4500000e-01   1.1197361e-01   3.4898188e-01   4.5519376e-02  -1.0621188e-01  -7.1313689e-01  -6.6306558e+00
   8.4666667e-01   1.1281368e-01   3.4898188e-01   1.1835038e+00  -2.5794313e-01   6.5244439e-01  -4.3546870e+00
   8.4833333e-01   1.1368838e-01  -1.2441963e+00   2.6249507e+00  -3.3380876e-01   2.3214882e+00  -3.3684338e+00
   8.5000000e-01   1.1459837e-01  -6.3727127e-01   6.4940977e+00  -1.0621188e-01   1.0317725e+00   2.2653476e+01
   8.5166667e-01   1.1554409e-01  -1.0165994e+00   4.1422632e+00  -3.3380876e-01  -1.8207750e-01  -1.8511213e+00
   8.5333333e-01   1.1652571e-01   2.2456226e+00   1.7145632e+00  -7.8900252e-01  -3.0346251e-02   4.7491882e+00
   8.5500000e-01   1.1754318e-01   2.9284132e+00   5.7657876e-01   1.9725063e-01   1.9725063e-01   1.9846448e+01
   8.5666667e-01   1.1859618e-01  -1.1683307e+00  -6.3727127e-01   2.7311626e-01  -9.4073377e-01   1.5522107e+01
   8.5833333e-01   1.1968416e-01  -2.7615088e+00  -3.6718963e+00  -5.6140564e-01  -2.3063151e+00  -2.1576184e+01
   8.6000000e-01   1.2080629e-01  -1.6993900e+00  -5.9478651e+00  -1.0621188e-01  -2.4580463e+00  -1.8541559e+01
   8.6166667e-01   1.2196151e-01   2.8525476e+00  -4.5064182e+00   4.5519376e-02   8.8004127e-01  -5.0374776e+00
   8.6333333e-01   1.2314846e-01   2.7311626e-01  -2.0028525e+00   1.9725063e-01   8.8004127e-01  -2.6735047e+01
   8.6500000e-01   1.2436559e-01  -1.0924650e+00  -7.1313689e-01   2.7311626e-01   2.7311626e-01  -1.3306831e+01
   8.6666667e-01   1.2561105e-01  -1.7752557e+00   5.7657876e-01  -1.0621188e-01  -5.6140564e-01   6.7216945e+00
   8.6833333e-01   1.2688277e-01  -6.3727127e-01   1.7145632e+00  -5.6140564e-01  -1.8511213e+00  -2.5900525e+01
   8.7000000e-01   1.2817079e-01  -2.0028525e+00   5.5837101e+00   4.2484751e-01  -1.4717932e+00   5.8113070e+00
   8.7166667e-01   1.2946186e-01   2.8525476e+00   5.5837101e+00   3.4898188e-01   2.7311626e-01   3.0467636e+01
   8.7333333e-01   1.3077286e-01   2.7311626e-01   2.3973538e+00  -1.8207750e-01   8.8004127e-01   6.7216945e+00
   8.7500000e-01   1.3210091e-01  -1.0621188e-01   5.0071314e-01  -1.8207750e-01   9.5590690e-01   3.5550633e+01
   8.7666667e-01   1.3344296e-01   4.5519376e-02  -2.1545838e+00  -7.1313689e-01  -1.0621188e-01   2.2198282e+01
   8.7833333e-01   1.3479572e-01  -5.6140564e-01  -4.1270901e+00  -9.4073377e-01  -7.8900252e-01  -7.1617152e+00
   8.8000000e-01   1.3615579e-01  -3.0346251e-02  -5.9478651e+00  -3.0346251e-02  -1.0621188e-01   1.5749704e+01
   8.8166667e-01   1.3751957e-01  -9.4073377e-01  -5.9478651e+00  -1.8207750e-01   5.7657876e-01  -2.9921403e+01
   8.8333333e-01   1.3888335e-01   8.0417564e-01  -2.9132401e+00   2.7311626e-01   7.2831002e-01  -1.5962128e+01
   8.8500000e-01   1.4024329e-01   1.9421600e+00  -4.8554001e-01   1.2138500e-01  -7.8900252e-01  -9.6652809e+00
   8.8666667e-01   1.4159546e-01   8.0417564e-01   5.7657876e-01  -2.5794313e-01  -2.1545838e+00  -1.9376081e+01
   8.8833333e-01   1.4293587e-01   9.5590690e-01   1.7904288e+00   4.5519376e-02  -1.5476588e+00  -9.8124602e+01
   8.9000000e-01   1.4426047e-01  -1.3200619e+00   4.9009195e+00   4.5519376e-02   6.5244439e-01  -1.2624040e+01
   8.9166667e-01   1.4556518e-01  -3.4442995e+00   4.0663976e+00  -3.3380876e-01   2.0180257e+00   1.0317725e+00
   8.9333333e-01   1.4684591e-01  -1.6235244e+00   2.1697569e+00  -5.6140564e-01   1.1835038e+00   5.9144843e+01
   8.9500000e-01   1.4809860e-01   6.5244439e-01   7.2831002e-01  -1.6993900e+00  -1.8207750e-01   2.0908567e+01
   8.9666667e-01   1.4931924e-01   1.8662944e+00  -1.0621188e-01  -7.8900252e-01  -8.6486815e-01   2.8115801e+01
   8.9833333e-01   1.5050388e-01   2.0180257e+00  -1.6235244e+00  -4.8554001e-01  -1.6993900e+00   1.1956423e+01
   9.0000000e-01   1.5164866e-01   1.6386975e+00  -4.7340151e+00  -1.0621188e-01  -8.6486815e-01   2.7357145e+01
   9.0166667e-01   1.5274983e-01   3.4898188e-01  -4.9616120e+00  -5.6140564e-01  -8.6486815e-01  -1.3230965e+01
   9.0333333e-01   1.5380380e-01   2.7311626e-01  -2.2304494e+00   8.8004127e-01   4.5519376e-02   2.8950323e+01
   9.0500000e-01   1.5480713e-01  -2.7615088e+00  -1.6235244e+00   2.7311626e-01  -9.4073377e-01  -2.8631688e+01
   9.0666667e-01   1.5575656e-01  -4.8554001e-01   5.0071314e-01   6.5244439e-01  -1.8207750e-01   2.1970686e+01
   9.0833333e-01   1.5664906e-01  -3.3684338e+00   1.5628319e+00   1.2138500e-01   1.6386975e+00   9.3011258e+00
   9.1000000e-01   1.5748179e-01  -2.0787182e+00   5.2043820e+00  -1.8207750e-01   1.5628319e+00   1.2487482e+01
   9.1166667e-01   1.5825220e-01  -4.0967438e-01   5.0526507e+00  -3.0346251e-02  -3.3380876e-01  -1.0575668e+01
   9.1333333e-01   1.5895797e-01   1.2138500e-01   3.3836070e+00  -1.8207750e-01  -5.6140564e-01   2.5763967e+01
   9.1500000e-01   1.5959709e-01   1.1835038e+00   7.2831002e-01  -7.8900252e-01  -1.1683307e+00  -3.5307863e+01
   9.1666667e-01   1.6016783e-01   6.5244439e-01  -1.0621188e-01   1.2138500e-01  -7.1313689e-01   2.4094923e+01
   9.1833333e-01   1.6066878e-01   1.2138500e-01  -3.0649713e+00  -1.8207750e-01  -4.8554001e-01  -1.0120475e+01
   9.2000000e-01   1.6109886e-01   2.7766819e+00  -5.6444026e+00  -3.0346251e-02  -1.6235244e+00  -1.6037994e+01
   9.2166667e-01   1.6145734e-01   1.2138500e-01  -5.2650745e+00   1.2138500e-01  -7.8900252e-01  -1.1486056e+01
   9.2333333e-01   1.6174380e-01  -3.3684338e+00  -2.6856432e+00  -4.8554001e-01   4.5519376e-02  -4.2439232e+01
   9.2500000e-01   1.6195820e-01  -6.3727127e-01  -3.0346251e-02   3.4898188e-01   1.7904288e+00   4.2181289e+00
   9.2666667e-01   1.6210086e-01  -3.3380876e-01   4.5519376e-02  -1.8207750e-01   6.5244439e-01  -3.8570085e+01
   9.2833333e-01   1.6217245e-01   1.4869663e+00   1.9421600e+00  -1.8207750e-01   4.5519376e-02   4.4882105e+01
   9.3000000e-01   1.6217401e-01  -3.3380876e-01   3.9146663e+00  -9.4073377e-01  -5.6140564e-01  -1.8617425e+01
   9.3166667e-01   1.6210694e-01  -1.8207750e-01   5.1285164e+00  -6.3727127e-01   3.4898188e-01   1.8708464e+01
   9.3333333e-01   1.6197301e-01  -4.8554001e-01   2.4732194e+00  -7.1313689e-01  -1.8207750e-01  -1.3989622e+01
   9.3500000e-01   1.6177432e-01   1.2138500e-01   2.7311626e-01  -3.3380876e-01   1.2138500e-01   2.6067429e+01
   9.3666667e-01   1.6151334e-01  -1.0165994e+00   1.2138500e-01  -3.3380876e-01  -8.6486815e-01   1.5218645e+01
   9.3833333e-01   1.6119287e-01  -1.0924650e+00  -2.3821807e+00   6.5244439e-01   4.5519376e-02  -2.6507450e+01
   9.4000000e-01   1.6081603e-01   1.6386975e+00  -4.7340151e+00   5.7657876e-01   1.2138500e-01  -1.6113859e+01
   9.4166667e-01   1.6036760e-01   2.4732194e+00  -4.6581495e+00   9.5590690e-01   8.8004127e-01  -7.1617152e+00
   9.4333333e-01   1.5984687e-01   2.2456226e+00  -3.3684338e+00  -1.8207750e-01  -9.4073377e-01  -2.1045125e+01
   9.4500000e-01   1.5928355e-01  -7.8900252e-01  -2.5794313e-01  -7.1313689e-01  -1.9269869e+00  -1.8617425e+01
   9.4666667e-01   1.5868206e-01  -7.8900252e-01   1.1076382e+00   3.4898188e-01  -1.7752557e+00   8.2390071e+00
   9.4833333e-01   1.5804701e-01  -1.6993900e+00   2.5490851e+00   1.9725063e-01  -1.4717932e+00   2.4929445e+01
   9.5000000e-01   1.5738319e-01  -9.4073377e-01   4.2939945e+00  -2.5794313e-01  -1.1683307e+00   5.3561133e+00
   9.5166667e-01   1.5669559e-01   5.0071314e-01   3.5353382e+00   4.5519376e-02  -1.8207750e-01   6.5745152e+01
   9.5333333e-01   1.5598931e-01   2.7311626e-01   1.2593694e+00   4.5519376e-02   5.0071314e-01   4.5033836e+01
   9.5500000e-01   1.5526958e-01  -3.0346251e-02  -5.6140564e-01  -1.0924650e+00   2.8525476e+00   1.2335751e+01
   9.5666667e-01   1.5454174e-01   8.0417564e-01  -5.6140564e-01  -4.8554001e-01   1.9421600e+00   1.9239523e+01
   9.5833333e-01   1.5381117e-01   5.7657876e-01  -1.6235244e+00  -7.8900252e-01  -6.3727127e-01   2.3336267e+01
   9.6000000e-01   1.5308328e-01   5.7657876e-01  -4.5822839e+00  -4.8554001e-01  -1.6235244e+00  -1.4975875e+01
   9.6166667e-01   1.5236349e-01   7.2831002e-01  -3.9753588e+00   7.2831002e-01  -1.4717932e+00   1.1577095e+01
   9.6333333e-01   1.5165720e-01   5.7657876e-01  -3.6718963e+00   5.7657876e-01  -5.6140564e-01  -8.1479683e+00
   9.6500000e-01   1.5096974e-01  -2.0787182e+00  -1.0165994e+00   1.9725063e-01   1.3352350e+00  -2.0969259e+01
   9.6666667e-01   1.5030636e-01  -7.1313689e-01   7.2831002e-01  -3.0346251e-02   1.4111007e+00  -3.8236276e+00
   9.6833333e-01   1.4967218e-01  -4.0967438e-01   3.3077413e+00   1.2138500e-01  -4.8554001e-01   4.7491882e+00
   9.7000000e-01   1.4907219e-01  -1.3200619e+00   5.9630383e+00  -2.5794313e-01  -1.7752557e+00   8.0872758e+00
   9.7166667e-01   1.4851118e-01  -3.0649713e+00   5.0526507e+00  -7.1313689e-01  -9.4073377e-01   1.5522107e+01
   9.7333333e-01   1.4799373e-01  -3.0346251e-02   3.9146663e+00  -1.5476588e+00   4.5519376e-02  -3.0346251e-02
   9.7500000e-01   1.4752422e-01  -7.1313689e-01   1.1076382e+00  -5.6140564e-01   9.5590690e-01   1.0970170e+01
   9.7666667e-01   1.4710670e-01   1.2138500e-01  -4.0967438e-01  -3.0346251e-02   1.9725063e-01  -1.0272206e+01
   9.7833333e-01   1.4674499e-01   1.6386975e+00  -2.0787182e+00   1.1076382e+00  -1.0621188e-01   2.5839832e+01
   9.8000000e-01   1.4644255e-01   4.4457257e+00  -5.4168058e+00   1.2138500e-01  -1.6235244e+00  -2.5293600e+01
   9.8166667e-01   1.4620251e-01   1.0317725e+00  -5.6444026e+00   1.9725063e-01  -1.8511213e+00  -2.7615088e+00
   9.8333333e-01   1.4602764e-01  -2.5339119e+00  -2.8373744e+00   2.7311626e-01  -3.0346251e-02   6.9492914e+00
   9.8500000e-01   1.4592032e-01  -4.2788214e+00  -1.3959275e+00  -5.6140564e-01   1.3352350e+00  -2.7417838e+01
   9.8666667e-01   1.4588250e-01   3.4898188e-01   5.0071314e-01  -2.5794313e-01   1.7145632e+00  -1.2624040e+01
   9.8833333e-01   1.4591575e-01  -9.4073377e-01   2.9284132e+00   2.7311626e-01   2.7311626e-01  -2.1272722e+01
   9.9000000e-01   1.4602116e-01  -2.5339119e+00   3.7629351e+00  -4.8554001e-01  -1.3959275e+00  -2.0514065e+01
   9.9166667e-01   1.4619939e-01  -3.3380876e-01   4.2181289e+00  -1.8207750e-01  -4.8554001e-01  -1.6872515e+01
   9.9333333e-01   1.4645063e-01   1.1076382e+00   3.9146663e+00  -4.0967438e-01  -3.3380876e-01   2.5688101e+01
   9.9500000e-01   1.4677460e-01  -3.3380876e-01   4.2484751e-01  -7.8900252e-01  -2.3063151e+00   1.8329135e+01
   9.9666667e-01   1.4717053e-01   4.5519376e-02  -7.8900252e-01   1.9725063e-01  -3.4442995e+00   1.0317725e+00
   9.9833333e-01   1.4763719e-01   1.4869663e+00  -2.0787182e+00   7.2831002e-01   1.4111007e+00   2.3260401e+01
   1.0000000e+00   1.4763719e-01   1.4869663e+00  -4.8857464e+00   3.4898188e-01   3.2318757e+00   5.0420296e+01
   1.0016667e+00   1.4763719e-01   4.5519376e-02  -4.9616120e+00  -1.8207750e-01   1.0317725e+00  -1.9831275e+01
   1.0033333e+00   1.4763719e-01   2.5490851e+00  -3.7477620e+00   4.5519376e-02  -1.0924650e+00  -5.8674476e+01
   1.0050000e+00   1.4763719e-01  -1.9269869e+00  -1.1683307e+00  -7.1313689e-01  -1.8207750e-01   2.4474251e+01
   1.0066667e+00   1.4763719e-01  -6.3727127e-01   2.7311626e-01  -1.6235244e+00   6.5244439e-01  -1.5051740e+01
   1.0083333e+00   1.4763719e-01   3.8388007e+00   2.2456226e+00  -6.3727127e-01   1.1076382e+00   8.5424696e+00
   1.0100000e+00   1.4763719e-01  -2.1545838e+00   4.2939945e+00   2.7311626e-01  -6.3727127e-01   9.4528571e+00
   1.0116667e+00   1.4817286e-01  -2.6097776e+00   5.4319789e+00   4.5519376e-02  -9.4073377e-01   3.3881589e+01
   1.0133333e+00   1.4877533e-01  -2.0028525e+00   2.8525476e+00  -4.8554001e-01  -2.3821807e+00  -1.2396443e+01
   1.0150000e+00   1.4944193e-01  -4.0967438e-01  -1.0621188e-01  -2.5794313e-01   5.7657876e-01  -1.5810397e+01
   1.0166667e+00   1.5016952e-01   8.0417564e-01  -2.0028525e+00  -6.3727127e-01   1.8662944e+00   4.3516524e+01
   1.0183333e+00   1.5095451e-01   8.0417564e-01  -4.3546870e+00  -4.0967438e-01   1.2593694e+00  -1.2396443e+01
   1.0200000e+00   1.5179284e-01   1.9725063e-01  -6.0237308e+00   5.7657876e-01  -1.8207750e-01   1.7798076e+01
   1.0216667e+00   1.5268005e-01  -1.2441963e+00  -5.4168058e+00   9.5590690e-01  -1.3200619e+00  -2.8631688e+01
   1.0233333e+00   1.5361128e-01  -1.6235244e+00  -2.0028525e+00  -1.0621188e-01  -6.3727127e-01  -3.3714685e+01
   1.0250000e+00   1.5454738e-01  -7.1313689e-01  -5.6140564e-01   4.5519376e-02  -9.4073377e-01  -5.9964191e+01
   1.0266667e+00   1.4730389e-01  -4.8554001e-01   1.3352350e+00  -3.0346251e-02   4.2484751e-01  -4.2515097e+01
   1.0283333e+00   1.4527234e-01  -3.0346251e-02   2.3973538e+00  -5.6140564e-01   1.1076382e+00  -4.3956544e+01
   1.0300000e+00   1.4323897e-01   4.2484751e-01   4.9009195e+00   1.2138500e-01   1.9725063e-01  -2.8100628e+01
   1.0316667e+00   1.3536468e-01   1.9725063e-01   5.5837101e+00  -1.8207750e-01  -1.0924650e+00   9.6804540e+00
   1.0333333e+00   1.2284581e-01   6.5244439e-01   3.1560101e+00  -8.6486815e-01  -1.2441963e+00  -4.2211635e+01
   1.0350000e+00   1.2259525e-01   1.8662944e+00   1.9421600e+00  -5.6140564e-01   8.8004127e-01   3.0846964e+01
   1.0366667e+00   1.2258959e-01  -1.1683307e+00  -4.0967438e-01  -1.0924650e+00  -1.9269869e+00  -1.6037994e+01
   1.0383333e+00   1.2284365e-01   1.2138500e-01  -2.7615088e+00  -3.0346251e-02  -2.1545838e+00   3.0619367e+01
   1.0400000e+00   1.2337174e-01  -5.6140564e-01  -6.7065214e+00  -1.0621188e-01  -4.8554001e-01  -9.5894152e+00
   1.0416667e+00   1.2418767e-01  -2.3063151e+00  -4.9616120e+00   6.5244439e-01   1.6386975e+00   2.1818954e+01
   1.0433333e+00   1.2530464e-01   1.9725063e-01  -2.3821807e+00   1.9725063e-01   4.5519376e-02  -3.3714685e+01
   1.0450000e+00   1.2673519e-01   1.1076382e+00  -1.7752557e+00   9.5590690e-01   4.5519376e-02  -2.3396959e+01
   1.0466667e+00   1.2849114e-01   1.2593694e+00  -4.8554001e-01   3.4898188e-01   4.2484751e-01  -3.0346251e-02
   1.0483333e+00   1.3058354e-01  -2.6097776e+00   1.4869663e+00   1.0317725e+00   4.2484751e-01   4.6778745e+01
   1.0500000e+00   1.3302261e-01  -2.3063151e+00   4.5974570e+00   5.0071314e-01   2.7311626e-01  -1.0196340e+01
   1.0516667e+00   1.3581767e-01  -2.5794313e-01   4.2939945e+00  -1.3200619e+00   8.0417564e-01   4.5261433e+01
   1.0533333e+00   1.3897712e-01  -4.8554001e-01   2.3973538e+00  -2.9132401e+00  -8.6486815e-01  -4.5822839e+00
   1.0550000e+00   1.4250837e-01   5.7657876e-01  -2.5794313e-01  -1.1683307e+00   1.1076382e+00   4.5185567e+01
   1.0566667e+00   1.4641782e-01   3.4898188e-01  -4.8554001e-01  -5.6140564e-01  -4.0967438e-01  -3.0346251e-02
   1.0583333e+00   1.5071079e-01  -3.0346251e-02  -1.6235244e+00   3.4898188e-01   3.4898188e-01  -2.8935150e+01
   1.0600000e+00   1.5539151e-01   2.7311626e-01  -4.8098807e+00  -4.0967438e-01   4.5519376e-02   1.6204898e+01
   1.0616667e+00   1.6046309e-01   1.8662944e+00  -4.8098807e+00  -7.8900252e-01  -1.6993900e+00  -1.4141353e+01
   1.0633333e+00   1.6592748e-01  -1.1683307e+00  -1.6993900e+00  -1.0621188e-01  -1.9269869e+00   6.1906351e+00
   1.0650000e+00   1.7178545e-01  -1.8511213e+00  -4.8554001e-01   5.7657876e-01   5.0071314e-01  -3.1969775e+01
   1.0666667e+00   1.7803658e-01  -4.8554001e-01   5.0071314e-01  -1.0165994e+00   1.2138500e-01  -1.2244712e+01
   1.0683333e+00   1.8467924e-01   1.3352350e+00   2.7766819e+00  -8.6486815e-01  -2.3063151e+00  -4.0011532e+01
   1.0700000e+00   1.9171059e-01  -5.6140564e-01   4.5974570e+00   1.0317725e+00   9.5590690e-01   1.8708464e+01
   1.0716667e+00   1.9912657e-01  -1.5476588e+00   3.6112038e+00   1.2138500e-01   1.6386975e+00   4.1012958e+01
   1.0733333e+00   2.0692189e-01   1.3352350e+00   1.7145632e+00   2.7311626e-01  -8.6486815e-01   8.5424696e+00
   1.0750000e+00   2.1509008e-01   1.1835038e+00  -2.5794313e-01  -4.0967438e-01  -2.5339119e+00   5.7248202e+01
   1.0766667e+00   2.2360300e-01  -1.2441963e+00  -7.1313689e-01   3.4898188e-01  -1.0621188e-01  -1.3610293e+01
   1.0783333e+00   2.3246948e-01  -3.3380876e-01  -2.0028525e+00  -3.3380876e-01   1.9725063e-01  -4.2363366e+01
   1.0800000e+00   2.4168305e-01   1.2138500e-01  -4.5822839e+00   4.5519376e-02  -4.8554001e-01   4.6733226e+00
   1.0816667e+00   2.5123262e-01   1.9421600e+00  -4.9616120e+00   4.2484751e-01  -3.3380876e-01  -3.7204503e+01
   1.0833333e+00   2.6110599e-01  -3.0346251e-02  -2.6856432e+00   9.5590690e-01   6.5244439e-01  -2.5217734e+01
   1.0850000e+00   2.7128991e-01  -1.0621188e-01  -3.3380876e-01   3.4898188e-01   1.4111007e+00  -8.8307590e+00
   1.0866667e+00   2.8177008e-01   9.5590690e-01   1.4111007e+00  -8.6486815e-01   1.2138500e-01   8.9976633e+00
   1.0883333e+00   2.9253121e-01  -2.4580463e+00   2.5490851e+00  -1.6993900e+00  -1.0924650e+00  -7.6275301e+01
   1.0900000e+00   3.0355708e-01  -1.0621188e-01   4.1422632e+00  -1.3200619e+00  -1.4717932e+00   5.8113070e+00
   1.0916667e+00   7.6690590e-01  -6.3727127e-01   4.8250539e+00  -9.4073377e-01  -6.3727127e-01   2.0225776e+01
   1.0933333e+00   7.6679311e-01  -4.2788214e+00   1.5628319e+00  -6.3727127e-01  -1.0924650e+00  -1.3458562e+01
   1.0950000e+00   7.6676803e-01  -2.3821807e+00  -2.5794313e-01   1.1835038e+00   9.5590690e-01   3.3274664e+01
   1.0966667e+00   7.6682982e-01   5.7657876e-01  -2.5794313e-01   8.0417564e-01   6.5244439e-01   4.4047583e+01
   1.0983333e+00   7.6697678e-01   2.3214882e+00  -3.2167026e+00  -1.0621188e-01  -3.3380876e-01  -4.4563469e+01
   1.1000000e+00   7.6720630e-01   1.2593694e+00  -6.4030589e+00   4.2484751e-01   1.2138500e-01  -4.3273754e+01
   1.1016667e+00   7.6751474e-01  -3.0346251e-02  -5.1892089e+00   5.0071314e-01  -3.3380876e-01  -7.5440779e+01
   1.1033333e+00   7.6789776e-01   4.2484751e-01  -2.2304494e+00  -1.0924650e+00  -3.0346251e-02  -1.5127606e+01
   1.1050000e+00   7.6835002e-01  -7.1313689e-01  -2.9132401e+00  -2.0787182e+00  -1.3200619e+00  -1.5279337e+01
   1.1066667e+00   7.6886538e-01  -7.8900252e-01   1.0317725e+00  -1.0621188e-01   8.0417564e-01  -4.0512245e+00
   1.1083333e+00   7.6943697e-01   1.2593694e+00   2.5490851e+00  -1.0621188e-01   1.6386975e+00  -1.5506934e+01
   1.1100000e+00   7.7005715e-01  -7.1313689e-01   4.2939945e+00   2.7311626e-01  -3.0346251e-02  -1.3079234e+01
   1.1116667e+00   7.7071750e-01  -2.6097776e+00   4.5974570e+00   4.5519376e-02  -2.7615088e+00  -1.5279337e+01
   1.1133333e+00   7.7140904e-01  -1.4717932e+00   3.3077413e+00   1.9725063e-01  -4.8554001e-01   1.7191151e+01
   1.1150000e+00   7.7212211e-01   3.4898188e-01  -4.8554001e-01   1.9725063e-01   1.2593694e+00   2.2956939e+01
   1.1166667e+00   7.7284651e-01   8.0417564e-01  -9.4073377e-01  -3.3380876e-01  -8.6486815e-01   4.2226808e+01
   1.1183333e+00   7.7357146e-01  -1.8207750e-01  -3.0649713e+00  -1.4717932e+00  -2.3821807e+00  -8.6790277e+00
   1.1200000e+00   7.7428584e-01   4.1422632e+00  -5.1133432e+00   2.7311626e-01   5.7657876e-01   2.2956939e+01
   1.1216667e+00   7.7497808e-01   1.1835038e+00  -4.4305526e+00  -5.6140564e-01  -1.8207750e-01  -1.6644919e+01
   1.1233333e+00   7.7563620e-01   8.8004127e-01  -1.8511213e+00   8.8004127e-01   7.2831002e-01  -5.9478651e+00
   1.1250000e+00   7.7624800e-01   1.7904288e+00   1.3352350e+00   8.8004127e-01   4.2484751e-01   3.0042788e+00
   1.1266667e+00   7.7680105e-01  -1.0924650e+00   1.4869663e+00  -4.0967438e-01  -9.4073377e-01  -1.5476588e+00
   1.1283333e+00   7.7728271e-01  -1.9269869e+00   1.3352350e+00  -5.6140564e-01  -3.3380876e-01   1.1121901e+01
   1.1300000e+00   7.7768024e-01  -1.5476588e+00   3.3836070e+00  -4.8554001e-01   3.4898188e-01   4.5868358e+01
   1.1316667e+00   7.7798094e-01  -4.0512245e+00   3.5353382e+00   1.2138500e-01  -1.3959275e+00   1.5218645e+01
   1.1333333e+00   7.7817199e-01  -9.4073377e-01   2.7008163e+00   1.3352350e+00   4.5519376e-02   3.7750736e+01
   1.1350000e+00   7.7824072e-01   2.7311626e-01   8.0417564e-01   4.5519376e-02   4.2484751e-01   2.5157042e+01
   1.1366667e+00   7.7817459e-01   2.2456226e+00  -6.3727127e-01   1.9725063e-01  -3.0346251e-02   1.7115285e+01
   1.1383333e+00   7.7796119e-01  -1.4717932e+00  -2.9891057e+00  -1.9269869e+00  -1.6235244e+00  -1.3762025e+01
   1.1400000e+00   7.7758845e-01  -1.1683307e+00  -4.7340151e+00  -1.8511213e+00  -1.8511213e+00   1.3246138e+01
   1.1416667e+00   7.7704457e-01   3.4898188e-01  -4.6581495e+00  -4.8554001e-01  -2.2304494e+00  -2.8783419e+01
   1.1433333e+00   7.7631801e-01  -7.8900252e-01  -3.2167026e+00   8.8004127e-01   1.5628319e+00  -4.9115407e+01
   1.1450000e+00   7.7539773e-01   4.2484751e-01   6.5244439e-01   4.5519376e-02   1.8662944e+00  -1.0044609e+01
   1.1466667e+00   7.7427316e-01  -7.1313689e-01   1.4111007e+00   4.5519376e-02   7.2831002e-01  -4.4866932e+01
   1.1483333e+00   7.7293417e-01  -1.1683307e+00   2.1697569e+00   1.2138500e-01   4.5519376e-02  -1.1789518e+01
   1.1500000e+00   7.7137120e-01  -1.8511213e+00   5.5078445e+00  -5.6140564e-01  -1.6993900e+00   1.3777198e+01
   1.1516667e+00   7.6957008e-01  -1.3200619e+00   4.9767851e+00   3.4898188e-01  -1.6235244e+00   3.9495645e+01
   1.1533333e+00   7.6751426e-01   1.0317725e+00   2.5490851e+00  -4.0967438e-01   5.7657876e-01   1.6660092e+01
   1.1550000e+00   7.6520875e-01   2.3973538e+00  -1.0621188e-01  -3.0346251e-02   1.4111007e+00  -1.4368950e+01
   1.1566667e+00   7.6264656e-01   1.1076382e+00  -7.1313689e-01  -1.0621188e-01   1.0317725e+00  -3.3684338e+00
   1.1583333e+00   7.5982159e-01   2.7766819e+00  -2.1545838e+00  -7.8900252e-01  -5.6140564e-01  -2.5369466e+01
   1.1600000e+00   7.5672840e-01  -1.0621188e-01  -5.2650745e+00  -1.8207750e-01   4.2484751e-01  -4.4487604e+01
   1.1616667e+00   7.5336229e-01   1.2138500e-01  -4.5064182e+00   5.7657876e-01   1.8662944e+00  -2.0028525e+00
   1.1633333e+00   7.4971948e-01  -2.5794313e-01  -2.8373744e+00  -1.8207750e-01  -1.8207750e-01  -2.6128122e+01
   1.1650000e+00   7.4579692e-01  -4.0967438e-01  -7.8900252e-01   2.7311626e-01  -1.4717932e+00   5.8871726e+00
   1.1666667e+00   7.1042426e-01  -4.8554001e-01   6.5244439e-01   3.4898188e-01  -2.5794313e-01  -9.3618183e+00
   1.1683333e+00   7.0425369e-01  -1.2441963e+00   2.2456226e+00  -1.8207750e-01   4.2484751e-01  -6.0995964e+00
   1.1700000e+00   6.9781322e-01   1.1835038e+00   3.5353382e+00  -4.0967438e-01   5.7657876e-01  -3.1408369e+00
   1.1716667e+00   6.9110799e-01  -6.3727127e-01   3.7629351e+00  -3.0346251e-02  -1.8207750e-01   2.6977817e+01
   1.1733333e+00   6.8414382e-01  -4.5822839e+00   1.0317725e+00  -1.0621188e-01  -1.3200619e+00  -1.2851637e+01
   1.1750000e+00   6.7692732e-01  -7.1313689e-01   7.2831002e-01  -4.8554001e-01  -1.3200619e+00   1.7267017e+01
   1.1766667e+00   6.6946574e-01  -3.0346251e-02  -1.7752557e+00  -4.0967438e-01  -1.8207750e-01   1.9770582e+01
   1.1783333e+00   6.6176700e-01   1.0317725e+00  -1.7752557e+00  -4.0967438e-01  -1.3200619e+00   2.6249507e+00
   1.1800000e+00   6.5383967e-01   3.4594726e+00  -5.1892089e+00  -2.5794313e-01  -1.0621188e-01  -3.0452463e+01
   1.1816667e+00   6.4569287e-01   2.1697569e+00  -4.9616120e+00   8.0417564e-01  -1.0165994e+00  -3.6825175e+01
   1.1833333e+00   6.3733627e-01  -2.2304494e+00  -2.6856432e+00   8.0417564e-01  -1.0165994e+00  -5.0374776e+00
   1.1850000e+00   6.2878017e-01  -1.8511213e+00  -1.3200619e+00   1.2138500e-01  -6.3727127e-01   3.4898188e-01
   1.1866667e+00   6.2003513e-01  -2.2304494e+00   5.7657876e-01  -7.1313689e-01   3.4898188e-01  -7.9962371e+00
   1.1883333e+00   6.1111235e-01  -1.0165994e+00   2.0180257e+00  -6.3727127e-01   8.8004127e-01  -1.8769156e+01
   1.1900000e+00   6.0202327e-01  -9.4073377e-01   4.5215914e+00  -4.8554001e-01   7.2831002e-01   1.1835038e+00
   1.1916667e+00   5.9277980e-01   1.9725063e-01   5.6595758e+00  -8.6486815e-01  -2.0028525e+00   3.6840348e+01
   1.1933333e+00   5.8339400e-01  -2.2304494e+00   4.2181289e+00  -1.0924650e+00  -1.2441963e+00   1.8253270e+01
   1.1950000e+00   5.7387832e-01  -6.3727127e-01   8.0417564e-01  -1.1683307e+00  -1.0924650e+00   2.3973538e+00
   1.1966667e+00   5.6424536e-01   1.8662944e+00  -7.8900252e-01   2.7311626e-01   6.5244439e-01   2.2729342e+01
   1.1983333e+00   5.5450788e-01   5.7354414e+00  -3.0649713e+00   2.7311626e-01   2.1697569e+00   2.8798592e+01
   1.2000000e+00   5.4467874e-01   9.5590690e-01  -6.0237308e+00   4.5519376e-02   1.4111007e+00  -1.5203472e+01
   1.2016667e+00   5.3477093e-01   4.2484751e-01  -4.5064182e+00   8.0417564e-01   9.5590690e-01   6.5244439e-01
   1.2033333e+00   5.2479739e-01  -1.3200619e+00  -3.5960307e+00   2.7311626e-01  -4.8554001e-01  -2.7721300e+01
   1.2050000e+00   5.1477114e-01  -4.8554001e-01  -7.8900252e-01   1.2138500e-01  -4.8554001e-01   1.5446242e+01
   1.2066667e+00   5.0470503e-01  -1.8511213e+00  -5.6140564e-01  -4.8554001e-01  -6.3727127e-01   8.7700665e+00
   1.2083333e+00   4.9461184e-01  -1.0165994e+00   2.3214882e+00  -1.0621188e-01  -7.1313689e-01   8.0872758e+00
   1.2100000e+00   4.8450428e-01  -1.4717932e+00   5.8871726e+00  -3.3380876e-01  -1.0924650e+00  -2.3321094e+01
   1.2116667e+00   4.7439478e-01   1.9725063e-01   3.5353382e+00  -5.6140564e-01  -1.0165994e+00  -1.5506934e+01
   1.2133333e+00   4.6428700e-01  -6.3727127e-01   2.9284132e+00  -7.8900252e-01  -4.8554001e-01   1.2639213e+01
   1.2150000e+00   4.5418956e-01   1.6386975e+00  -1.8207750e-01  -7.8900252e-01  -1.5476588e+00   2.4019057e+01
   1.2166667e+00   4.4412557e-01   1.1076382e+00  -1.3200619e+00  -9.4073377e-01  -2.0787182e+00  -6.7823870e+00
   1.2183333e+00   4.3410648e-01  -1.0924650e+00  -3.7477620e+00  -1.0621188e-01   1.9725063e-01  -2.0589931e+01
   1.2200000e+00   4.2414336e-01   3.4898188e-01  -5.7202683e+00   7.2831002e-01   1.0317725e+00   4.2181289e+00
   1.2216667e+00   4.1424700e-01   1.1076382e+00  -4.2029557e+00   4.2484751e-01  -3.0346251e-02  -1.5051740e+01
   1.2233333e+00   4.0442770e-01   3.4898188e-01  -3.7477620e+00  -3.3380876e-01  -2.7615088e+00   1.7873942e+01
   1.2250000e+00   3.9469537e-01  -1.1683307e+00  -3.8994932e+00  -9.4073377e-01  -2.3821807e+00  -3.8418353e+01
   1.2266667e+00   3.8505945e-01  -1.0165994e+00  -4.0967438e-01  -1.8207750e-01   9.5590690e-01  -6.8582527e+00
   1.2283333e+00   3.7552892e-01  -1.0165994e+00   3.4594726e+00   5.7657876e-01   5.3561133e+00  -6.1329773e+01
   1.2300000e+00   3.6611231e-01  -3.5201651e+00   6.6458289e+00  -1.0621188e-01   2.5490851e+00  -1.7934634e+01
   1.2316667e+00   3.5681763e-01  -1.4717932e+00   5.8871726e+00  -1.0621188e-01   1.2138500e-01  -3.3714685e+01
   1.2333333e+00   3.4765233e-01   3.4594726e+00   3.8388007e+00   3.4898188e-01  -2.5794313e-01   1.7722210e+01
   1.2350000e+00   3.3862339e-01   1.1835038e+00   8.8004127e-01   4.5519376e-02  -7.1313689e-01   6.1906351e+00
   1.2366667e+00   3.2973725e-01   2.4732194e+00   5.0071314e-01   1.0317725e+00  -1.0621188e-01   1.5294510e+01
   1.2383333e+00   3.2099981e-01   9.5590690e-01  -2.1545838e+00  -3.0346251e-02   4.5519376e-02   3.6870695e+00
   1.2400000e+00   3.1241643e-01  -1.0924650e+00  -6.6306558e+00  -7.8900252e-01  -4.0967438e-01  -1.1182593e+01
   1.2416667e+00   3.0399195e-01  -1.2441963e+00  -5.4168058e+00  -1.2441963e+00  -1.5476588e+00  -2.0817528e+01
   1.2433333e+00   2.9573065e-01   5.7657876e-01  -3.7477620e+00  -1.0165994e+00  -9.4073377e-01  -1.1334325e+01
   1.2450000e+00   2.8763631e-01  -2.5794313e-01  -2.9132401e+00  -9.4073377e-01  -1.7752557e+00  -2.3624556e+01
   1.2466667e+00   2.7971214e-01  -2.6856432e+00  -4.0967438e-01  -3.3380876e-01   1.2138500e-01  -3.3684338e+00
   1.2483333e+00   2.7196086e-01  -2.5339119e+00   1.7904288e+00   3.4898188e-01   6.5244439e-01  -3.8994932e+00
   1.2500000e+00   2.6438471e-01  -1.7752557e+00   4.8250539e+00   9.5590690e-01   2.7311626e-01   4.2939945e+00
   1.2516667e+00   2.5698538e-01  -1.2441963e+00   4.4457257e+00   9.5590690e-01  -3.3380876e-01   1.8708464e+01
   1.2533333e+00   2.4976412e-01   5.0071314e-01   3.0801444e+00  -1.0924650e+00  -4.0967438e-01   1.0363245e+01
   1.2550000e+00   2.4272168e-01  -3.3380876e-01   1.3352350e+00  -7.8900252e-01  -5.6140564e-01   2.6977817e+01
   1.2566667e+00   2.3585840e-01  -1.8207750e-01   9.5590690e-01  -6.3727127e-01  -7.1313689e-01  -1.0348071e+01
   1.2583333e+00   2.2917416e-01   4.5519376e-02  -1.1683307e+00   4.2484751e-01  -2.3821807e+00   2.2653476e+01
   1.2600000e+00   2.2266842e-01  -2.5794313e-01  -5.4926714e+00   2.7311626e-01  -2.1545838e+00   3.0695233e+01
   1.2616667e+00   2.1634029e-01   3.3077413e+00  -5.5685370e+00   5.7657876e-01  -3.0346251e-02   6.2665008e+00
   1.2633333e+00   2.1018845e-01   1.2593694e+00  -3.7477620e+00   1.2138500e-01   4.0663976e+00  -2.4307347e+01
   1.2650000e+00   2.0421129e-01  -1.8207750e-01  -2.5794313e-01  -3.3380876e-01   2.5490851e+00  -3.5383728e+01
   1.2666667e+00   1.9840683e-01  -7.8900252e-01   2.1697569e+00   2.7311626e-01   1.3352350e+00   1.2639213e+01
   1.2683333e+00   1.9277282e-01   4.1422632e+00   3.4594726e+00  -1.8207750e-01  -5.6140564e-01  -9.0583558e+00
   1.2700000e+00   1.8730669e-01   9.5590690e-01   5.0526507e+00  -3.0346251e-02  -1.8511213e+00  -2.4383212e+01
   1.2716667e+00   1.8200566e-01  -2.2304494e+00   4.5215914e+00   8.0417564e-01  -1.8511213e+00  -5.4168058e+00
   1.2733333e+00   1.7686669e-01  -1.5476588e+00   3.2318757e+00   9.5590690e-01  -3.0346251e-02   3.9495645e+01
   1.2750000e+00   1.7188655e-01  -3.0649713e+00   5.0071314e-01   1.9725063e-01   6.5244439e-01   5.0071314e-01
   1.2766667e+00   1.6706182e-01   1.6386975e+00  -3.0346251e-02  -1.8207750e-01   1.1835038e+00   3.1074561e+01
   1.2783333e+00   1.6238893e-01   4.2484751e-01  -2.3063151e+00  -1.5476588e+00   5.0071314e-01   3.5323036e+01
   1.2800000e+00   1.5786415e-01  -1.3200619e+00  -5.7961339e+00  -2.3063151e+00  -7.1313689e-01   2.0377507e+01
   1.2816667e+00   1.5348367e-01  -1.4717932e+00  -5.5685370e+00  -1.1683307e+00  -2.4580463e+00  -1.0575668e+01
   1.2833333e+00   1.4924359e-01  -1.7752557e+00  -4.2029557e+00  -1.3200619e+00  -2.7615088e+00  -1.0044609e+01
   1.2850000e+00   1.4511723e-01   7.2831002e-01   4.5519376e-02  -1.0621188e-01  -2.0028525e+00   1.6386975e+00
   1.2866667e+00   1.4110520e-01   2.7766819e+00   1.2138500e-01  -1.0621188e-01  -1.8511213e+00  -2.0028525e+00
   1.2883333e+00   1.3722032e-01   2.7008163e+00   2.0938913e+00   6.5244439e-01   3.0801444e+00   2.3563864e+01
   1.2900000e+00   1.3345873e-01   1.4111007e+00   5.6595758e+00  -2.5794313e-01   2.0180257e+00  -1.8313962e+01
   1.2916667e+00   1.2981660e-01  -1.3200619e+00   6.4182320e+00  -7.8900252e-01   4.2484751e-01  -2.5369466e+01
   1.2933333e+00   1.2629012e-01  -1.5476588e+00   3.9905320e+00  -4.8554001e-01  -5.6140564e-01  -7.3134464e+00
   1.2950000e+00   1.2287557e-01  -1.0165994e+00   1.1076382e+00  -3.3380876e-01  -1.2441963e+00  -1.8693290e+01
   1.2966667e+00   1.1956930e-01  -2.5794313e-01  -5.6140564e-01   2.7311626e-01  -9.4073377e-01   1.0439110e+01
   1.2983333e+00   1.1636774e-01  -2.3063151e+00  -4.0512245e+00   6.5244439e-01  -6.3727127e-01  -2.8479956e+01
   1.3000000e+00   1.1326742e-01   1.9725063e-01  -4.5822839e+00   1.0317725e+00   1.0317725e+00   4.3698601e+00
   1.3016667e+00   1.1026500e-01   3.6112038e+00  -3.6718963e+00   1.7145632e+00  -3.0346251e-02   2.7008163e+00
   1.3033333e+00   1.0735726e-01   1.6386975e+00  -2.7615088e+00  -6.3727127e-01  -4.8554001e-01  -8.9824902e+00
   1.3050000e+00   1.0454108e-01  -1.3200619e+00  -2.2304494e+00  -4.8554001e-01   8.0417564e-01   2.4701848e+01
   1.3066667e+00   1.0181352e-01   5.0071314e-01  -1.8207750e-01  -2.5794313e-01  -1.0621188e-01  -5.9478651e+00
   1.3083333e+00   9.9171735e-02   2.7311626e-01   2.0180257e+00   6.5244439e-01   1.2593694e+00   4.5868358e+01
   1.3100000e+00   9.6613065e-02  -2.5339119e+00   3.6870695e+00   4.2484751e-01   1.1076382e+00   1.6129032e+01
   1.3116667e+00   9.4134972e-02  -5.6140564e-01   4.8250539e+00  -3.3380876e-01  -9.4073377e-01   2.4398386e+01
   1.3133333e+00   9.1735074e-02  -1.6235244e+00   1.7145632e+00  -1.3200619e+00  -2.3821807e+00  -3.7280369e+01
   1.3150000e+00   8.9411137e-02  -1.2441963e+00  -9.4073377e-01  -5.6140564e-01  -4.8554001e-01   1.2639213e+01
   1.3166667e+00   8.7161069e-02   1.8662944e+00  -2.0787182e+00  -6.3727127e-01  -1.2441963e+00  -4.1270901e+00
   1.3183333e+00   8.4982923e-02  -1.3200619e+00  -2.6097776e+00  -7.1313689e-01  -7.1313689e-01  -2.2183109e+01
   1.3200000e+00   8.2874895e-02   2.7311626e-01  -4.5822839e+00  -3.0346251e-02  -9.4073377e-01  -2.4003884e+01
   1.3216667e+00   8.0835309e-02  -3.0346251e-02  -4.5822839e+00   5.0071314e-01  -1.0165994e+00  -1.3913756e+01
   1.3233333e+00   7.8862616e-02  -5.6140564e-01  -2.5339119e+00   1.2138500e-01  -7.1313689e-01  -2.3017631e+01
   1.3250000e+00   7.6955396e-02  -5.6140564e-01  -3.0346251e-02   1.9725063e-01   1.1076382e+00   4.5974570e+00
   1.3266667e+00   7.5112332e-02   7.2831002e-01   1.1076382e+00   1.2138500e-01   1.3352350e+00  -1.0165994e+00
   1.3283333e+00   7.3332225e-02  -1.0924650e+00   2.4732194e+00   2.7311626e-01   9.5590690e-01  -8.6486815e-01
   1.3300000e+00   7.1613960e-02  -1.2441963e+00   3.9905320e+00  -1.0621188e-01  -9.4073377e-01   1.5901435e+01
   1.3316667e+00   6.9956513e-02  -2.4580463e+00   3.8388007e+00   4.5519376e-02  -1.2441963e+00   6.4940977e+00
   1.3333333e+00   6.8358934e-02  -1.6993900e+00   3.5353382e+00   3.4898188e-01  -6.3727127e-01   3.3274664e+01
   1.3350000e+00   6.6820349e-02   9.5590690e-01   6.5244439e-01  -9.4073377e-01  -1.8511213e+00   5.9630383e+00
   1.3366667e+00   6.5339921e-02   1.1835038e+00  -4.0967438e-01  -7.1313689e-01   1.2138500e-01  -4.7340151e+00
   1.3383333e+00   6.3916872e-02   5.0071314e-01  -2.0787182e+00  -1.0924650e+00  -4.0967438e-01  -1.5476588e+00
   1.3400000e+00   6.2550447e-02   4.0663976e+00  -4.3546870e+00   4.5519376e-02   1.2138500e-01   1.9163657e+01
   1.3416667e+00   6.1239913e-02   2.3973538e+00  -4.2029557e+00   1.1076382e+00   4.2484751e-01  -1.2775772e+01
   1.3433333e+00   6.1239913e-02   1.4869663e+00  -2.6097776e+00   5.0071314e-01   6.5244439e-01  -3.8873547e+01
   1.3450000e+00   6.1239913e-02  -1.2441963e+00  -7.8900252e-01  -3.0346251e-02   1.9421600e+00  -1.2396443e+01
   1.3466667e+00   6.1239913e-02  -1.4717932e+00   8.0417564e-01   6.5244439e-01   2.0180257e+00   3.5171305e+01
   1.3483333e+00   6.1239913e-02  -2.1545838e+00   1.7145632e+00   4.2484751e-01   2.7311626e-01   4.5337299e+01
   1.3500000e+00   5.9984556e-02  -3.9753588e+00   4.8250539e+00  -6.3727127e-01  -4.0967438e-01   4.8220192e+01
   1.3516667e+00   5.8783653e-02  -2.9132401e+00   4.7491882e+00  -1.2441963e+00  -1.8207750e-01   4.8220192e+01
   1.3533333e+00   5.7636472e-02   2.2456226e+00   3.2318757e+00  -1.4717932e+00  -9.4073377e-01   1.9239523e+01
   1.3550000e+00   5.6542257e-02   2.7008163e+00  -1.8207750e-01  -3.0346251e-02  -4.0967438e-01  -9.5135496e+00
   1.3566667e+00   5.5500225e-02  -1.6235244e+00  -1.1683307e+00  -1.0621188e-01  -3.0346251e-02  -1.1182593e+01
   1.3583333e+00   5.4509551e-02  -6.3727127e-01  -3.0649713e+00  -5.6140564e-01  -1.1683307e+00  -3.5914788e+01
   1.3600000e+00   5.3569359e-02   1.2138500e-01  -5.1133432e+00  -1.8207750e-01   4.5519376e-02   2.0529239e+01
   1.3616667e+00   5.2678712e-02   1.1076382e+00  -4.5822839e+00   4.2484751e-01  -7.1313689e-01  -5.7915820e+01
   1.3633333e+00   5.1780811e-02   6.5244439e-01  -1.9269869e+00   7.2831002e-01  -4.8554001e-01  -1.6644919e+01
   1.3650000e+00   5.0905313e-02  -1.5476588e+00  -4.0967438e-01  -1.0621188e-01  -1.7752557e+00  -1.0423937e+01
   1.3666667e+00   5.0073243e-02  -4.0967438e-01   6.5244439e-01   5.0071314e-01  -1.6235244e+00  -1.5476588e+00
   1.3683333e+00   4.9283741e-02   9.5590690e-01   2.5490851e+00   5.7657876e-01  -7.1313689e-01   3.3426395e+01
   1.3700000e+00   4.8535901e-02  -2.5794313e-01   5.0526507e+00  -6.3727127e-01  -1.3200619e+00  -8.3482536e+01
   1.3716667e+00   4.7828758e-02   9.5590690e-01   6.0389039e+00   1.2138500e-01   1.6386975e+00   1.9391254e+01
   1.3733333e+00   4.7161280e-02  -4.8554001e-01   3.0042788e+00   3.4898188e-01   2.7008163e+00   2.2956939e+01
   1.3750000e+00   4.6532375e-02  -1.0621188e-01   3.4898188e-01   7.2831002e-01   6.5244439e-01   3.0467636e+01
   1.3766667e+00   4.5940891e-02  -2.5794313e-01  -2.0787182e+00  -3.0346251e-02  -1.3959275e+00   1.8253270e+01
   1.3783333e+00   4.5385597e-02  -7.8900252e-01  -3.4442995e+00   4.5519376e-02  -2.5794313e-01   3.0467636e+01
   1.3800000e+00   4.4865193e-02   5.0071314e-01  -4.3546870e+00   1.2138500e-01  -4.0967438e-01   2.5490851e+00
   1.3816667e+00   4.4378313e-02   2.3214882e+00  -5.3409401e+00  -1.0165994e+00   4.5519376e-02  -2.9390344e+01
   1.3833333e+00   4.3923525e-02   2.3214882e+00  -4.6581495e+00  -4.8554001e-01   7.2831002e-01   1.7646345e+01
   1.3850000e+00   4.3499317e-02   7.2831002e-01  -4.5064182e+00   2.7311626e-01   4.5519376e-02   1.8101539e+01
   1.3866667e+00   4.3104111e-02  -5.6140564e-01  -3.2167026e+00   3.4898188e-01  -1.6235244e+00   1.5522107e+01
   1.3883333e+00   4.2736272e-02  -2.7615088e+00  -1.0924650e+00  -1.0621188e-01  -2.0787182e+00   4.2181289e+00
   1.3900000e+00   4.2394094e-02  -2.1545838e+00   2.7008163e+00   1.2138500e-01   4.5519376e-02   3.9905320e+00
   1.3916667e+00   4.2075810e-02  -2.6856432e+00   2.3214882e+00  -1.8207750e-01   2.1697569e+00  -8.6031621e+00
   1.3933333e+00   4.1779600e-02  -1.7752557e+00   1.3352350e+00  -1.8207750e-01   1.1076382e+00  -1.9907140e+01
   1.3950000e+00   4.1503585e-02   3.4898188e-01   4.2484751e-01   1.2138500e-01   4.2484751e-01   4.3971717e+01
   1.3966667e+00   4.1245849e-02   1.4111007e+00   4.2484751e-01  -8.6486815e-01  -4.8554001e-01   1.6887689e+01
   1.3983333e+00   4.1004422e-02  -1.0165994e+00  -6.3727127e-01  -3.3380876e-01  -1.2441963e+00   2.4701848e+01
   1.4000000e+00   4.0777300e-02  -3.4442995e+00  -2.4580463e+00  -3.3380876e-01  -1.0924650e+00   1.5370376e+01
   1.4016667e+00   4.0562451e-02  -3.0346251e-02  -1.6235244e+00  -2.5794313e-01  -1.8207750e-01  -2.3169362e+01
   1.4033333e+00   4.0357816e-02   3.1560101e+00  -7.1313689e-01  -2.5794313e-01  -6.3727127e-01  -1.8010500e+01
   1.4050000e+00   4.0161311e-02   2.0938913e+00   1.2593694e+00  -3.3380876e-01   4.2484751e-01  -1.5431068e+01
   1.4066667e+00   3.9970846e-02   2.7311626e-01   2.6249507e+00  -4.0967438e-01  -6.3727127e-01  -1.2851637e+01
   1.4083333e+00   3.9784326e-02   1.4111007e+00   5.6595758e+00  -4.8554001e-01  -9.4073377e-01  -9.1751889e+01
   1.4100000e+00   3.9599655e-02  -1.1683307e+00   7.7079477e+00   4.5519376e-02   8.8004127e-01  -4.7370497e+01
   1.4116667e+00   3.9414747e-02   4.5519376e-02   7.0251570e+00   4.5519376e-02  -3.3380876e-01   1.3322004e+01
   1.4133333e+00   3.9227529e-02  -3.0346251e-02   3.6870695e+00  -1.3200619e+00   1.2138500e-01  -2.1652050e+01
   1.4150000e+00   3.9035956e-02  -7.8900252e-01   2.2456226e+00  -4.0967438e-01   4.2484751e-01   1.8784329e+01
   1.4166667e+00   3.8838015e-02  -2.2304494e+00   4.5519376e-02   1.9725063e-01   9.5590690e-01  -2.4838406e+01
   1.4183333e+00   3.8631723e-02   2.0938913e+00  -2.7615088e+00   1.1835038e+00   4.2484751e-01   3.9146663e+00
   1.4200000e+00   3.8415152e-02  -4.0967438e-01  -6.0995964e+00   8.0417564e-01  -3.3684338e+00   1.0894304e+01
   1.4216667e+00   3.8186422e-02  -3.8994932e+00  -6.7823870e+00  -4.8554001e-01  -1.0165994e+00  -4.3425485e+01
   1.4233333e+00   3.7943715e-02  -2.2304494e+00  -4.9616120e+00  -6.3727127e-01   2.0938913e+00   1.3625467e+01
   1.4250000e+00   3.7685277e-02  -1.0165994e+00  -1.6993900e+00  -5.6140564e-01   1.5628319e+00  -8.2996996e+00
   1.4266667e+00   3.7409430e-02   5.2043820e+00  -1.6235244e+00   4.2484751e-01   2.7311626e-01  -2.4762541e+01
   1.4283333e+00   3.7114576e-02   2.5490851e+00  -4.0967438e-01   1.0317725e+00   8.8004127e-01   8.7700665e+00
   1.4300000e+00   3.7114576e-02  -2.6097776e+00   2.6249507e+00   1.2138500e-01  -8.6486815e-01  -1.7707037e+01
   1.4316667e+00   3.6799199e-02  -5.6140564e-01   3.6870695e+00  -6.3727127e-01  -2.0787182e+00  -3.3380876e-01
   1.4333333e+00   3.6461886e-02  -1.7752557e+00   2.7766819e+00   1.9725063e-01  -1.3200619e+00   2.8191667e+01
   1.4350000e+00   3.6101311e-02  -1.5476588e+00  -1.4717932e+00  -1.8207750e-01   2.0938913e+00   1.6053167e+01
   1.4366667e+00   3.5643782e-02  -1.8207750e-01  -2.3821807e+00  -8.6486815e-01   1.5628319e+00   2.1060298e+01
   1.4383333e+00   3.5145620e-02  -1.1683307e+00  -2.7615088e+00  -1.8511213e+00  -1.5476588e+00   9.9080509e+00
   1.4400000e+00   3.4618031e-02   1.4869663e+00  -5.7202683e+00  -7.8900252e-01  -5.6140564e-01  -3.0073134e+01
   1.4416667e+00   3.4060542e-02   2.5490851e+00  -4.5822839e+00   7.2831002e-01   6.5244439e-01   1.2487482e+01
   1.4433333e+00   3.3472837e-02  -7.8900252e-01  -3.0649713e+00   5.7657876e-01  -1.6235244e+00  -5.1694838e+01
   1.4450000e+00   3.2854758e-02   3.4898188e-01   1.9725063e-01   1.3352350e+00  -2.0028525e+00  -2.3700422e+01
   1.4466667e+00   3.2206308e-02   1.0317725e+00   1.0317725e+00  -1.8207750e-01  -1.1683307e+00  -1.7403575e+01
   1.4483333e+00   3.1527652e-02   3.4898188e-01   2.5490851e+00  -1.8207750e-01  -1.3959275e+00  -4.8053288e+01
   1.4500000e+00   3.0819116e-02  -4.8554001e-01   5.6595758e+00   5.7657876e-01  -1.4717932e+00   1.8101539e+01
   1.4516667e+00   3.0081190e-02  -2.6097776e+00   4.0663976e+00  -6.3727127e-01  -3.0346251e-02  -5.4926714e+00
   1.4533333e+00   2.9314521e-02  -1.4717932e+00   3.0042788e+00  -3.3380876e-01   1.9421600e+00   4.9661639e+01
   1.4550000e+00   2.8519918e-02  -2.5794313e-01   8.8004127e-01  -5.6140564e-01   7.2831002e-01  -1.1486056e+01
   1.4566667e+00   2.7698343e-02   9.5590690e-01  -1.0165994e+00   6.5244439e-01   3.4898188e-01   1.4232392e+01
   1.4583333e+00   2.6850913e-02   1.4111007e+00  -3.1408369e+00  -3.3380876e-01  -3.3380876e-01  -3.8190757e+01
   1.4600000e+00   2.5978892e-02   2.4732194e+00  -4.5822839e+00  -2.5794313e-01  -1.0165994e+00   1.5370376e+01
   1.4616667e+00   2.5083690e-02   5.0071314e-01  -5.1133432e+00  -6.3727127e-01   4.5519376e-02   3.5626498e+01
   1.4633333e+00   2.4166854e-02  -1.2441963e+00  -3.5201651e+00  -9.4073377e-01   8.8004127e-01  -3.0907656e+01
   1.4650000e+00   2.3230064e-02  -2.4580463e+00  -1.6235244e+00   5.0071314e-01   4.2484751e-01  -1.8207750e-01
   1.4666667e+00   2.2275128e-02   4.5519376e-02   1.1835038e+00   9.5590690e-01  -1.0165994e+00   1.2593694e+00
   1.4683333e+00   2.1303972e-02  -1.6993900e+00   6.5244439e-01  -1.8207750e-01   5.0071314e-01  -6.2088429e+01
   1.4700000e+00   2.0318635e-02  -4.0512245e+00   4.2939945e+00  -2.5794313e-01   2.2456226e+00  -1.2396443e+01
   1.4716667e+00   1.9321259e-02  -1.0165994e+00   4.9009195e+00  -3.3380876e-01  -7.1313689e-01   2.1060298e+01
   1.4733333e+00   1.8314082e-02   9.5590690e-01   4.1422632e+00  -3.3380876e-01  -8.6486815e-01   3.4033320e+01
   1.4750000e+00   1.7299428e-02   2.7008163e+00   2.0180257e+00  -1.0621188e-01  -1.1683307e+00   3.1453889e+01
   1.4766667e+00   1.6279700e-02   2.5490851e+00   8.8004127e-01  -3.3380876e-01  -1.8207750e-01   1.4459988e+01
   1.4783333e+00   1.5257368e-02  -6.3727127e-01  -2.1545838e+00  -1.0621188e-01   9.5590690e-01   3.6870695e+00
   1.4800000e+00   1.4234960e-02   9.5590690e-01  -4.7340151e+00  -3.0346251e-02  -1.0621188e-01   3.7629351e+00
   1.4816667e+00   1.3215054e-02   2.7311626e-01  -6.5547902e+00   9.5590690e-01  -8.6486815e-01  -1.0879131e+01
   1.4833333e+00   1.2200264e-02  -4.8554001e-01  -1.5476588e+00  -5.6140564e-01  -1.5476588e+00  -2.5066003e+01
   1.4850000e+00   1.1193234e-02   1.3352350e+00  -5.6140564e-01   1.2138500e-01  -8.6486815e-01   2.3639729e+01
   1.4866667e+00   1.0196628e-02  -2.6097776e+00  -7.1313689e-01  -4.8554001e-01  -1.0621188e-01  -3.2652566e+01
   1.4883333e+00   9.2131125e-03  -7.8900252e-01   1.2593694e+00  -3.0346251e-02  -1.0924650e+00  -2.8783419e+01
   1.4900000e+00   8.2453558e-03  -1.8511213e+00   5.5837101e+00   5.0071314e-01  -1.8207750e-01   3.6688617e+01
   1.4916667e+00   7.2960131e-03  -3.3380876e-01   4.3698601e+00  -1.2441963e+00  -3.3380876e-01  -9.2100871e+00
   1.4933333e+00   6.3677159e-03  -1.6235244e+00   2.6249507e+00  -5.6140564e-01   8.0417564e-01   2.7357145e+01
   1.4950000e+00   5.4630646e-03  -7.8900252e-01   5.7657876e-01  -4.8554001e-01  -3.0346251e-02  -1.6113859e+01
   1.4966667e+00   4.5846176e-03   1.4869663e+00  -1.3200619e+00  -3.0346251e-02  -3.0346251e-02   2.0225776e+01
   1.4983333e+00   3.7348831e-03   1.1076382e+00  -2.6097776e+00  -7.1313689e-01  -2.5794313e-01  -1.4824143e+01
   1.5000000e+00   2.9163080e-03   1.8662944e+00  -4.5064182e+00   3.4898188e-01   1.9725063e-01  -2.5339119e+00
   1.5016667e+00   2.9163080e-03   1.6386975e+00  -4.8098807e+00   1.9725063e-01   6.5244439e-01  -5.0374776e+00
   1.5033333e+00   2.1312723e-03   3.4898188e-01  -2.6856432e+00  -3.3380876e-01   1.2138500e-01  -2.1120991e+01
   1.5050000e+00   1.3820786e-03  -2.1545838e+00  -8.6486815e-01   4.2484751e-01  -4.8554001e-01   3.3653992e+01
   1.5066667e+00   6.7094547e-04  -1.5476588e+00   2.7311626e-01  -1.8207750e-01  -1.0621188e-01  -8.6486815e-01
   1.5083333e+00  -4.7712765e-17  -1.3200619e+00   1.0317725e+00  -7.1313689e-01   3.4898188e-01  -9.3041605e+01
   1.5100000e+00  -7.1499751e-04   3.4898188e-01   4.7491882e+00   5.7657876e-01   4.2484751e-01   2.6249507e+00
   1.5116667e+00  -1.3891672e-03  -2.5339119e+00   4.6733226e+00  -3.0346251e-02  -1.0621188e-01   9.5287227e+00
   1.5133333e+00  -2.0203126e-03   5.0071314e-01   2.9284132e+00  -5.6140564e-01   2.7311626e-01   3.9799108e+01
   1.5150000e+00  -2.6063153e-03   3.4898188e-01   1.5628319e+00  -4.0967438e-01  -2.5794313e-01   3.5247170e+01
   1.5166667e+00  -3.1451410e-03   5.7657876e-01  -5.6140564e-01  -1.1683307e+00  -4.0967438e-01   6.4182320e+00
   1.5183333e+00  -3.6348444e-03   5.0071314e-01  -1.1683307e+00  -3.0346251e-02   1.2138500e-01   2.9784845e+01
   1.5200000e+00  -4.0735744e-03   3.4898188e-01  -5.2650745e+00  -3.0346251e-02  -1.2441963e+00  -5.3515613e+01
   1.5216667e+00  -4.4595791e-03  -3.3380876e-01  -5.1133432e+00   5.7657876e-01  -1.6993900e+00  -9.9687434e+00
   1.5233333e+00  -4.7912096e-03   9.5590690e-01  -2.6097776e+00  -1.8207750e-01  -1.0165994e+00   1.2487482e+01
   1.5250000e+00  -5.0669245e-03   3.4898188e-01  -1.3959275e+00  -3.3380876e-01  -1.5476588e+00  -5.4168058e+00
   1.5266667e+00  -5.2852941e-03   1.5628319e+00  -1.6993900e+00  -3.0346251e-02  -3.3380876e-01  -2.4155616e+01
   1.5283333e+00  -5.4450037e-03  -2.4580463e+00   1.4869663e+00   2.7311626e-01   1.3352350e+00   3.7067945e+01
   1.5300000e+00  -5.5448572e-03  -2.4580463e+00   3.7629351e+00  -3.3380876e-01   5.7657876e-01   2.7766819e+00
   1.5316667e+00  -5.5837794e-03  -2.8373744e+00   4.9009195e+00   2.7311626e-01   7.2831002e-01   3.7067945e+01
   1.5333333e+00  -5.5608200e-03  -2.8373744e+00   3.1560101e+00   4.5519376e-02   3.4898188e-01   4.2226808e+01
   1.5350000e+00  -5.4751552e-03  -1.6993900e+00   1.4869663e+00  -4.0967438e-01   1.2138500e-01   4.0861227e+01
   1.5366667e+00  -5.3260902e-03   8.0417564e-01  -1.0924650e+00  -3.3380876e-01   4.5519376e-02  -4.3349619e+01
   1.5383333e+00  -5.1130614e-03   4.3698601e+00  -2.1545838e+00   5.0071314e-01  -4.8554001e-01   6.1147695e+00
   1.5400000e+00  -4.8356378e-03   2.7008163e+00  -5.2650745e+00  -4.8554001e-01  -7.8900252e-01  -3.6142385e+01
   1.5416667e+00  -4.4935224e-03   5.0526507e+00  -5.1892089e+00   2.7311626e-01   4.2484751e-01  -1.9451947e+01
   1.5433333e+00  -4.0865537e-03  -1.5476588e+00  -1.9269869e+00   4.2484751e-01  -7.1313689e-01   9.0735290e+00
   1.5450000e+00  -3.6147067e-03  -1.9269869e+00  -6.3727127e-01  -3.0346251e-02  -1.1683307e+00  -5.2150032e+01
   1.5466667e+00  -3.0780926e-03  -2.1545838e+00   1.2138500e-01  -2.5794313e-01  -1.0621188e-01  -8.9066246e+00
   1.5483333e+00  -2.4769599e-03  -1.3200619e+00   4.2484751e-01   5.0071314e-01   8.8004127e-01   2.2425879e+01
   1.5500000e+00   5.9439118e-02  -1.2441963e+00   3.0801444e+00  -1.0621188e-01  -3.0346251e-02  -2.1500319e+01
   1.5516667e+00   6.0962180e-02   5.0071314e-01   3.8388007e+00  -4.8554001e-01  -7.8900252e-01   1.8632598e+01
   1.5533333e+00   6.8118885e-02  -6.3727127e-01   2.7766819e+00  -5.6140564e-01  -8.6486815e-01  -4.4715200e+01
   1.5550000e+00   6.9447402e-02  -2.8373744e+00   1.0317725e+00  -1.8207750e-01  -6.3727127e-01  -2.8024763e+01
   1.5566667e+00   7.0738304e-02  -4.8554001e-01  -4.0967438e-01  -3.0346251e-02   2.7311626e-01   4.5974570e+00
   1.5583333e+00   7.1990327e-02   7.2831002e-01  -1.4717932e+00   2.7311626e-01   1.5628319e+00   7.7838133e+00
   1.5600000e+00   7.3202282e-02   9.5590690e-01  -4.8857464e+00  -4.0967438e-01   6.5244439e-01  -1.1865384e+01
   1.5616667e+00   7.4373072e-02   4.2484751e-01  -4.5822839e+00  -1.0924650e+00   4.2484751e-01  -6.5578248e+01
   1.5633333e+00   7.5501681e-02   1.4869663e+00  -2.6856432e+00   1.9725063e-01   4.5519376e-02   3.6112038e+00
   1.5650000e+00   7.6587181e-02  -8.6486815e-01  -1.2441963e+00  -1.8207750e-01  -1.9269869e+00  -5.3409401e+00
   1.5666667e+00   7.7628734e-02  -6.3727127e-01   4.5519376e-02   2.7311626e-01  -1.1683307e+00  -1.1637787e+01
   1.5683333e+00   7.8625590e-02   4.2484751e-01   5.7657876e-01  -3.0346251e-02  -1.1683307e+00  -8.7351683e+01
   1.5700000e+00   7.9577093e-02   6.5244439e-01   4.8250539e+00   4.2484751e-01  -1.0621188e-01   2.1667223e+01
   1.5716667e+00   8.0482664e-02  -1.3200619e+00   4.9009195e+00  -7.1313689e-01   5.7657876e-01  -3.8236276e+00
   1.5733333e+00   8.1341827e-02  -1.6235244e+00   3.8388007e+00  -4.0967438e-01   1.9725063e-01   3.4564380e+01
   1.5750000e+00   8.2127505e-02  -1.3200619e+00   8.8004127e-01  -3.3380876e-01  -2.5794313e-01   4.1771614e+01
   1.5766667e+00   8.2797227e-02  -9.4073377e-01  -8.6486815e-01   1.2138500e-01   6.5244439e-01   1.6508360e+01
   1.5783333e+00   8.3416623e-02  -4.8554001e-01  -2.6097776e+00   4.5519376e-02   8.0417564e-01   3.2136680e+01
   1.5800000e+00   8.3986004e-02  -3.0346251e-02  -6.3271933e+00  -4.8554001e-01  -1.1683307e+00  -2.9011016e+01
   1.5816667e+00   8.4505812e-02   8.8004127e-01  -5.4926714e+00   5.0071314e-01  -2.0787182e+00   1.4384123e+01
   1.5833333e+00   8.4976598e-02   1.9421600e+00  -4.9616120e+00   1.2138500e-01  -7.8900252e-01  -2.6431584e+01
   1.5850000e+00   8.5399062e-02  -6.3727127e-01  -1.3200619e+00   1.2138500e-01   3.0801444e+00  -3.3714685e+01
   1.5866667e+00   8.5774012e-02  -1.6993900e+00   2.0180257e+00   5.0071314e-01   2.5490851e+00   2.1894820e+01
   1.5883333e+00   8.6623692e-02  -8.6486815e-01   2.9284132e+00  -3.3380876e-01  -7.1313689e-01  -1.0044609e+01
   1.5900000e+00   8.6819081e-02   1.1076382e+00   5.2802476e+00   3.4898188e-01  -2.8373744e+00   2.0756835e+01
   1.5916667e+00   8.6972776e-02   1.5628319e+00   4.0663976e+00  -7.1313689e-01  -2.3821807e+00   5.6595758e+00
   1.5933333e+00   8.7086264e-02  -2.5794313e-01   2.8525476e+00  -7.1313689e-01  -1.5476588e+00   2.4094923e+01
   1.5950000e+00   8.7161143e-02  -6.3727127e-01   1.1835038e+00   5.0071314e-01   3.7629351e+00   5.2802476e+00
   1.5966667e+00   8.7199101e-02   2.7311626e-01   1.4111007e+00   1.9725063e-01   3.2318757e+00   4.9965102e+01
   1.5983333e+00   8.7201912e-02   6.5244439e-01  -1.8511213e+00  -1.0621188e-01   1.9725063e-01   9.9080509e+00
   1.6000000e+00   8.7171441e-02  -1.0621188e-01  -6.2513276e+00   1.9725063e-01  -1.0165994e+00  -1.1637787e+01
   1.6016667e+00   8.7109628e-02  -1.0621188e-01  -4.5064182e+00  -7.1313689e-01  -1.3959275e+00   3.2060814e+01
   1.6033333e+00   8.7018489e-02   8.0417564e-01  -3.1408369e+00  -1.6235244e+00  -2.5339119e+00  -1.1410190e+01
   1.6050000e+00   8.6900105e-02   4.5519376e-02  -1.6993900e+00  -4.0967438e-01  -1.0165994e+00  -3.0649713e+00
   1.6066667e+00   8.6756618e-02  -1.3200619e+00  -1.8207750e-01  -2.5794313e-01  -1.1683307e+00  -1.5127606e+01
   1.6083333e+00   8.6590223e-02  -5.6140564e-01   2.3214882e+00   5.7657876e-01   3.4898188e-01   7.6320821e+00
   1.6100000e+00   8.6403161e-02  -2.3821807e+00   4.5974570e+00  -4.0967438e-01   2.7311626e-01  -3.3562953e+01
   1.6116667e+00   8.6197711e-02  -8.6486815e-01   6.1147695e+00  -1.8207750e-01   1.2138500e-01   2.8874458e+01
   1.6133333e+00   8.5976186e-02  -9.4073377e-01   2.5490851e+00  -8.6486815e-01  -7.1313689e-01  -3.2424969e+01
   1.6150000e+00   8.5740926e-02  -1.8207750e-01   2.0938913e+00  -6.3727127e-01   2.2456226e+00   2.4094923e+01
   1.6166667e+00   8.5494278e-02   2.7008163e+00  -3.0346251e-02   1.9725063e-01   2.6249507e+00   4.9009195e+00
   1.6183333e+00   8.5238619e-02   1.6386975e+00  -3.2167026e+00   1.2138500e-01   4.2484751e-01  -1.7403575e+01
   1.6200000e+00   8.4976306e-02   8.0417564e-01  -6.8582527e+00   1.9725063e-01  -2.6097776e+00  -2.4307347e+01
   1.6216667e+00   8.4709708e-02   1.0317725e+00  -5.7202683e+00   7.2831002e-01  -2.8373744e+00  -2.8859284e+01
   1.6233333e+00   8.4441173e-02  -5.6140564e-01  -3.4442995e+00   1.4111007e+00   4.5519376e-02  -7.3134464e+00
   1.6250000e+00   8.4173033e-02   1.3352350e+00  -1.2441963e+00   5.0071314e-01   1.9421600e+00   1.2866810e+01
   1.6266667e+00   8.3907598e-02  -2.4580463e+00   1.1076382e+00   1.9725063e-01   1.6386975e+00   2.4474251e+01
   1.6283333e+00   8.3647134e-02   1.2593694e+00   1.8662944e+00  -1.0165994e+00  -1.3200619e+00  -4.6991169e+01
   1.6300000e+00   8.3393881e-02  -3.8236276e+00   4.9009195e+00  -3.0346251e-02  -2.0028525e+00  -1.5476588e+00
   1.6316667e+00   8.3150022e-02  -4.3546870e+00   4.5215914e+00   1.2138500e-01  -3.3380876e-01   1.2411617e+01
   1.6333333e+00   8.2917694e-02  -2.0028525e+00   2.5490851e+00  -4.0967438e-01   4.2484751e-01  -1.1258459e+01
   1.6350000e+00   8.2698977e-02  -4.8554001e-01   3.4898188e-01  -1.8207750e-01  -3.0346251e-02   3.4260917e+01
   1.6366667e+00   8.2495881e-02   6.5244439e-01  -1.8511213e+00  -2.5794313e-01   2.7311626e-01  -1.0499803e+01
   1.6383333e+00   8.2310359e-02   1.5628319e+00  -2.3063151e+00   1.9725063e-01   1.7145632e+00  -4.8857464e+00
   1.6400000e+00   8.2144282e-02   1.4111007e+00  -4.3546870e+00  -2.5794313e-01   1.2593694e+00  -2.2334841e+01
   1.6416667e+00   8.1999445e-02   2.3973538e+00  -4.5064182e+00  -7.1313689e-01  -3.3380876e-01  -2.4610809e+01
   1.6433333e+00   8.1819977e-02   2.3214882e+00  -2.6097776e+00  -1.1683307e+00  -7.8900252e-01  -1.4717932e+00
   1.6450000e+00   8.1587832e-02   1.2593694e+00  -2.3821807e+00   3.4898188e-01  -5.6140564e-01   1.8101539e+01
   1.6466667e+00   8.1381577e-02  -7.1313689e-01  -4.0967438e-01  -2.5794313e-01  -8.6486815e-01  -9.0583558e+00
   1.6483333e+00   8.1203206e-02  -2.2304494e+00   2.9284132e+00   8.0417564e-01  -1.9269869e+00  -1.8010500e+01
   1.6500000e+00   8.1054625e-02  -8.6486815e-01   5.5078445e+00   6.5244439e-01  -2.0028525e+00   2.4322520e+01
   1.6516667e+00   8.0937661e-02  -6.3727127e-01   3.6870695e+00  -1.8207750e-01  -2.3821807e+00  -4.8098807e+00
   1.6533333e+00   8.0854052e-02  -4.0967438e-01   2.3214882e+00  -7.1313689e-01   6.5244439e-01   1.9922314e+01
   1.6550000e+00   8.0805440e-02  -1.3200619e+00   5.7657876e-01  -3.0346251e-02   2.1697569e+00   3.7599005e+01
   1.6566667e+00   8.0793395e-02  -3.0649713e+00  -8.6486815e-01  -1.0621188e-01   1.3352350e+00   9.7563196e+00
   1.6583333e+00   8.0819387e-02   1.6386975e+00  -1.6235244e+00   3.4898188e-01   1.2593694e+00   4.5215914e+00
   1.6600000e+00   8.0884794e-02   4.8250539e+00  -4.9616120e+00  -2.5794313e-01   5.7657876e-01   4.6702880e+01
   1.6616667e+00   8.0990908e-02   3.8388007e+00  -4.5822839e+00  -4.8554001e-01   5.0071314e-01   6.0389039e+00
   1.6633333e+00   8.1138929e-02   3.4898188e-01  -3.2925682e+00  -3.0346251e-02  -1.0924650e+00   1.9087792e+01
   1.6650000e+00   8.1329968e-02  -2.9132401e+00  -1.1683307e+00  -1.0621188e-01  -2.0787182e+00  -2.1348587e+01
   1.6666667e+00   8.1565049e-02  -3.8236276e+00   4.2484751e-01   3.4898188e-01  -1.6235244e+00   2.0149910e+01
   1.6683333e+00   8.1845096e-02  -3.3684338e+00   1.7904288e+00  -7.8900252e-01   8.8004127e-01  -2.3776287e+01
   1.6700000e+00   8.2170955e-02  -1.9269869e+00   5.3561133e+00  -3.0346251e-02  -5.6140564e-01   4.5944224e+01
   1.6716667e+00   8.2543378e-02  -1.2441963e+00   5.8871726e+00   5.7657876e-01   4.2484751e-01   3.0240039e+01
   1.6733333e+00   8.2963030e-02   4.4457257e+00   3.7629351e+00   5.7657876e-01   1.1076382e+00   3.3350530e+01
   1.6750000e+00   8.3430490e-02  -1.0165994e+00  -7.8900252e-01   5.7657876e-01  -1.8207750e-01  -2.0134737e+01
   1.6766667e+00   8.3946254e-02   9.5590690e-01  -7.1313689e-01   1.9725063e-01   5.0071314e-01   1.2866810e+01
   1.6783333e+00   8.4510729e-02  -9.4073377e-01  -2.5339119e+00  -1.2441963e+00   1.1076382e+00  -3.3183625e+01
   1.6800000e+00   8.5124239e-02  -4.0967438e-01  -4.6581495e+00  -5.6140564e-01   1.9725063e-01  -2.5521197e+01
   1.6816667e+00   8.5787023e-02   1.2138500e-01  -5.0374776e+00  -3.0346251e-02  -4.0967438e-01  -2.5748794e+01
   1.6833333e+00   8.6499240e-02   4.2484751e-01  -3.2167026e+00  -6.3727127e-01  -1.3200619e+00  -5.5336388e+01
   1.6850000e+00   8.7260972e-02   6.5244439e-01  -3.3380876e-01  -1.0621188e-01  -7.1313689e-01  -1.4520681e+01
   1.6866667e+00   8.8072212e-02  -3.3380876e-01  -2.5794313e-01   3.4898188e-01  -1.8511213e+00  -3.5156131e+01
   1.6883333e+00   8.8932871e-02  -1.0165994e+00   1.6386975e+00   2.7311626e-01  -2.3821807e+00   1.7418748e+01
   1.6900000e+00   8.9842792e-02  -1.9269869e+00   4.2939945e+00  -4.0967438e-01  -2.0028525e+00  -4.1680575e+01
   1.6916667e+00   9.0801727e-02  -2.3821807e+00   4.7491882e+00   1.2138500e-01   1.4869663e+00   3.0391770e+01
   1.6933333e+00   9.1809350e-02   1.9725063e-01   2.0938913e+00  -1.0924650e+00   3.3077413e+00  -3.8236276e+00
   1.6950000e+00   9.2865266e-02   5.0071314e-01  -5.6140564e-01  -1.0165994e+00   1.1076382e+00  -1.8541559e+01
   1.6966667e+00   9.3968987e-02   2.7311626e-01  -1.6993900e+00  -3.3380876e-01  -3.3380876e-01   2.2425879e+01
   1.6983333e+00   9.5119955e-02  -5.6140564e-01  -1.6993900e+00  -1.8207750e-01  -1.2441963e+00  -1.9755409e+01
   1.7000000e+00   9.6317531e-02   1.5628319e+00  -4.8098807e+00  -1.0621188e-01  -1.0924650e+00  -4.3880679e+01
   1.7016667e+00   9.7560996e-02   2.0180257e+00  -5.1133432e+00   8.8004127e-01  -1.0165994e+00   1.7646345e+01
   1.7033333e+00   9.8849551e-02   1.2138500e-01  -3.5201651e+00   2.7311626e-01  -1.0924650e+00  -3.0376597e+01
   1.7050000e+00   1.0018232e-01   8.8004127e-01  -1.1683307e+00  -3.0346251e-02  -7.1313689e-01   6.5699633e+00
   1.7066667e+00   1.0155834e-01  -2.7615088e+00  -7.1313689e-01  -1.8207750e-01  -1.8207750e-01  -2.3700422e+01
   1.7083333e+00   1.0297658e-01  -1.9269869e+00   1.5628319e+00   1.2138500e-01  -3.0346251e-02   3.8205930e+01
   1.7100000e+00   1.0443590e-01   1.9421600e+00   5.0526507e+00  -4.8554001e-01   1.4111007e+00   8.0417564e-01
   1.7116667e+00   1.0593512e-01   2.7311626e-01   5.5078445e+00  -3.0346251e-02   4.2484751e-01  -8.3755652e+00
   1.7133333e+00   1.0747294e-01  -2.2304494e+00   3.9146663e+00  -1.0621188e-01  -4.8554001e-01   3.3274664e+01
   1.7150000e+00   1.0896723e-01  -1.1683307e+00   1.5628319e+00  -6.3727127e-01  -5.6140564e-01   2.5384639e+01
   1.7166667e+00   1.1043659e-01  -8.6486815e-01   1.2138500e-01  -3.0346251e-02  -8.6486815e-01   4.1316420e+01
   1.7183333e+00   1.1194047e-01  -7.8900252e-01  -1.9269869e+00  -1.8207750e-01  -1.6235244e+00   4.2909599e+01
   1.7200000e+00   1.1347783e-01   2.2456226e+00  -5.6444026e+00  -1.8207750e-01  -2.2304494e+00  -6.3271933e+00
   1.7216667e+00   1.1504752e-01   7.2831002e-01  -5.4168058e+00  -3.0346251e-02   6.5244439e-01   3.3198798e+01
   1.7233333e+00   1.1664832e-01   4.5519376e-02  -2.3821807e+00   3.4898188e-01   3.8388007e+00   1.3322004e+01
   1.7250000e+00   1.1827894e-01  -5.6140564e-01  -1.0621188e-01   1.2138500e-01   1.9421600e+00   1.8556732e+01
   1.7266667e+00   1.1993799e-01  -9.4073377e-01   2.7311626e-01  -3.3380876e-01  -9.4073377e-01  -2.6735047e+01
   1.7283333e+00   1.2162402e-01   5.0071314e-01   1.7145632e+00  -2.5794313e-01  -2.1545838e+00  -4.1604710e+01
   1.7300000e+00   1.2333549e-01   2.8525476e+00   4.6733226e+00   9.5590690e-01  -7.8900252e-01   1.5446242e+01
   1.7316667e+00   1.2507080e-01  -1.8207750e-01   4.2939945e+00  -4.8554001e-01  -3.3380876e-01  -2.9997269e+01
   1.7333333e+00   1.2682824e-01  -1.8207750e-01   2.3973538e+00  -1.5476588e+00  -2.5794313e-01  -1.3306831e+01
   1.7350000e+00   1.2860604e-01  -1.0924650e+00   1.2138500e-01  -1.4717932e+00  -2.5794313e-01  -2.7266106e+01
   1.7366667e+00   1.3040235e-01  -7.8900252e-01  -8.6486815e-01  -1.0621188e-01   9.5590690e-01  -9.4376840e+00
   1.7383333e+00   1.3221523e-01  -1.0924650e+00  -1.9269869e+00   2.7311626e-01   5.0071314e-01   3.5353382e+00
   1.7400000e+00   1.3404269e-01  -1.0924650e+00  -5.6444026e+00  -3.3380876e-01  -2.5794313e-01  -2.9162747e+01
   1.7416667e+00   1.3588264e-01   3.5353382e+00  -5.2650745e+00   2.7311626e-01  -7.8900252e-01  -1.3534428e+01
   1.7433333e+00   1.3773293e-01  -1.1683307e+00  -2.8373744e+00   2.7311626e-01  -8.6486815e-01  -2.2865900e+01
   1.7450000e+00   1.3959132e-01   1.9421600e+00  -1.1683307e+00  -6.3727127e-01  -1.0924650e+00  -9.3618183e+00
   1.7466667e+00   1.4145552e-01   2.7311626e-01   5.0071314e-01  -5.6140564e-01   1.4869663e+00  -8.4514308e+00
   1.7483333e+00   1.4332316e-01  -2.0028525e+00   1.8662944e+00   6.5244439e-01   1.9421600e+00   3.4716111e+01
   1.7500000e+00   1.4519181e-01  -3.3380876e-01   4.7491882e+00   1.2138500e-01   4.5519376e-02  -1.0924650e+00
   1.7516667e+00   1.4705897e-01  -1.8511213e+00   3.8388007e+00  -3.3380876e-01  -1.0924650e+00  -1.9451947e+01
   1.7533333e+00   1.4892209e-01  -3.9753588e+00   1.2593694e+00  -1.1683307e+00  -7.8900252e-01  -4.8554001e-01
   1.7550000e+00   1.5077856e-01  -2.0028525e+00  -2.5794313e-01  -2.5794313e-01  -1.8207750e-01   2.0377507e+01
   1.7566667e+00   1.5262571e-01   4.2484751e-01   4.5519376e-02  -1.8207750e-01  -1.0165994e+00  -3.2167026e+00
   1.7583333e+00   1.5446084e-01  -1.8207750e-01  -1.6235244e+00  -3.0346251e-02  -1.4717932e+00  -4.8857464e+00
   1.7600000e+00   1.5628119e-01   8.0417564e-01  -4.1270901e+00  -1.0621188e-01  -2.0787182e+00  -4.0512245e+00
   1.7616667e+00   1.5808399e-01  -9.4073377e-01  -4.5822839e+00   7.2831002e-01   8.0417564e-01  -1.1789518e+01
   1.7633333e+00   1.5986639e-01   6.5244439e-01  -1.4717932e+00   1.2138500e-01   3.2318757e+00   5.6595758e+00
   1.7650000e+00   1.6162557e-01   2.1697569e+00  -9.4073377e-01   1.2138500e-01   1.8662944e+00   1.5597973e+01
   1.7666667e+00   1.6335867e-01   1.4111007e+00   2.0180257e+00   3.4898188e-01   6.5244439e-01   3.7371408e+01
   1.7683333e+00   1.6506280e-01  -1.8207750e-01   2.6249507e+00   1.9725063e-01  -1.8207750e-01   3.3578126e+01
   1.7700000e+00   1.6673510e-01  -1.0165994e+00   5.5078445e+00   2.7311626e-01  -3.3380876e-01   5.3227324e+01
   1.7716667e+00   1.6837270e-01   1.5628319e+00   5.1285164e+00   2.7311626e-01   4.5519376e-02   3.7978333e+01
   1.7733333e+00   1.6997274e-01  -1.4717932e+00   2.0938913e+00  -4.0967438e-01  -1.8207750e-01  -7.6927746e+00
   1.7750000e+00   1.7153241e-01  -7.8900252e-01   1.0317725e+00  -4.8554001e-01  -8.6486815e-01   2.3184536e+01
   1.7766667e+00   1.7304889e-01   8.8004127e-01  -7.8900252e-01  -4.0967438e-01  -2.0028525e+00  -2.4155616e+01
   1.7783333e+00   1.7451946e-01  -8.6486815e-01  -3.0649713e+00   5.0071314e-01  -1.0165994e+00   1.9542985e+01
   1.7800000e+00   1.7594140e-01  -1.3200619e+00  -5.3409401e+00   4.2484751e-01   1.6386975e+00  -3.8342488e+01
   1.7816667e+00   1.7731209e-01   2.4732194e+00  -3.7477620e+00   4.2484751e-01   1.7904288e+00  -2.1545838e+00
   1.7833333e+00   1.7862899e-01   1.3352350e+00  -3.9753588e+00  -1.1683307e+00  -4.8554001e-01   6.5244439e-01
   1.7850000e+00   1.7988963e-01  -4.8554001e-01  -1.5476588e+00  -5.6140564e-01  -1.3200619e+00   1.2138500e-01
   1.7866667e+00   1.8099111e-01  -8.6486815e-01   9.5590690e-01  -6.3727127e-01  -7.8900252e-01  -1.5506934e+01
   1.7883333e+00   1.8199143e-01  -4.0967438e-01   1.7904288e+00   4.5519376e-02   3.4898188e-01  -3.5838922e+01
   1.7900000e+00   1.8292918e-01  -2.6097776e+00   4.4457257e+00  -1.8207750e-01   1.3352350e+00  -4.2439232e+01
   1.7916667e+00   1.8380296e-01  -3.3380876e-01   4.8250539e+00   2.7311626e-01  -5.6140564e-01  -1.1030862e+01
   1.7933333e+00   1.8461152e-01  -1.0621188e-01   2.7008163e+00  -4.0967438e-01  -1.0924650e+00  -1.5051740e+01
   1.7950000e+00   1.8535378e-01  -4.8554001e-01   1.9725063e-01  -1.8207750e-01  -3.0346251e-02   8.0872758e+00
   1.7966667e+00   1.8602886e-01   2.4732194e+00   4.5519376e-02   7.2831002e-01   5.0071314e-01   1.3853063e+01
   1.7983333e+00   1.8663607e-01  -1.9269869e+00  -2.8373744e+00   1.2138500e-01  -1.7752557e+00   4.2454405e+01
   1.8000000e+00   1.8717494e-01  -1.0924650e+00  -5.4926714e+00  -1.6235244e+00   4.5519376e-02  -5.0374776e+00
   1.8016667e+00   1.8764522e-01   7.2831002e-01  -4.5064182e+00  -5.6140564e-01   6.5244439e-01  -6.9295664e+01
   1.8033333e+00   1.8804691e-01   9.5590690e-01  -2.3821807e+00  -4.0967438e-01  -1.0924650e+00  -2.7797166e+01
   1.8050000e+00   1.8838026e-01   8.8004127e-01  -1.8207750e-01   5.0071314e-01  -1.1683307e+00  -8.6486815e-01
   1.8066667e+00   1.8864578e-01  -3.0346251e-02   1.5628319e+00   6.5244439e-01   8.0417564e-01   1.5522107e+01
   1.8083333e+00   1.8884425e-01   2.3214882e+00   1.1076382e+00   6.5244439e-01   1.0317725e+00   3.3957455e+01
   1.8100000e+00   1.8904461e-01  -1.6235244e+00   3.0042788e+00   8.0417564e-01   1.0317725e+00   2.0756835e+01
   1.8116667e+00   1.8904954e-01  -1.8511213e+00   3.9905320e+00  -3.0346251e-02   2.4732194e+00   5.6793008e+01
   1.8133333e+00   1.8899350e-01  -3.1408369e+00   1.3352350e+00  -3.3380876e-01  -2.0787182e+00   3.4488514e+01
   1.8150000e+00   1.8887879e-01  -3.3380876e-01  -4.0967438e-01  -1.8207750e-01  -3.0649713e+00   1.2259885e+01
   1.8166667e+00   1.8870804e-01   2.7311626e-01  -6.3727127e-01   3.4898188e-01  -1.3959275e+00   1.3928929e+01
   1.8183333e+00   1.8848419e-01  -1.7752557e+00   5.0071314e-01   2.7311626e-01   5.0071314e-01   1.9087792e+01
   1.8200000e+00   1.8821054e-01   5.7657876e-01  -3.7477620e+00   4.5519376e-02   4.2484751e-01  -3.4397475e+01
   1.8216667e+00   1.8789070e-01   9.5590690e-01  -3.7477620e+00   1.2138500e-01   6.5244439e-01  -7.3134464e+00
   1.8233333e+00   1.8752865e-01  -3.3380876e-01  -3.9753588e+00  -9.4073377e-01   1.9725063e-01  -3.8721816e+01
   1.8250000e+00   1.8712867e-01  -9.4073377e-01  -9.4073377e-01  -2.5794313e-01  -3.0346251e-02   1.9725063e-01
   1.8266667e+00   1.8669540e-01   7.2831002e-01   5.7657876e-01  -1.1683307e+00  -1.8511213e+00  -4.3653082e+01
   1.8283333e+00   1.8623382e-01   4.2484751e-01   1.7904288e+00  -7.1313689e-01  -5.6140564e-01  -3.6445847e+01
   1.8300000e+00   1.8574922e-01  -3.8236276e+00   5.4319789e+00   2.7311626e-01  -6.3727127e-01  -4.0466725e+01
   1.8316667e+00   1.8524723e-01   4.2484751e-01   5.8113070e+00   6.5244439e-01   1.7904288e+00   3.6461020e+01
   1.8333333e+00   1.8473380e-01   4.5519376e-02   3.1560101e+00  -7.8900252e-01  -5.6140564e-01  -1.7175978e+01
   1.8350000e+00   1.8421517e-01   2.7311626e-01   1.9421600e+00   4.5519376e-02  -1.8511213e+00   5.6186083e+01
   1.8366667e+00   1.8369791e-01  -7.8900252e-01  -2.1545838e+00  -1.8207750e-01  -1.1683307e+00  -7.0858495e+00
   1.8383333e+00   1.8318884e-01   1.2593694e+00  -1.5476588e+00  -3.0346251e-02  -1.4717932e+00   2.7311626e-01
   1.8400000e+00   3.9278509e-01   1.6386975e+00  -5.8719995e+00  -2.5794313e-01  -1.5476588e+00   9.2252602e+00
   1.8416667e+00   4.0279047e-01   2.8525476e+00  -6.6306558e+00   5.0071314e-01   1.0317725e+00   4.5519376e-02
   1.8433333e+00   4.1294070e-01   7.2831002e-01  -3.7477620e+00   2.7311626e-01   3.8388007e+00   2.8419264e+01
   1.8450000e+00   4.2322334e-01  -2.6856432e+00  -3.0346251e-02   5.7657876e-01   4.3698601e+00   5.9630383e+00
   1.8466667e+00   4.3362549e-01  -2.2304494e+00   1.4111007e+00  -3.3380876e-01   5.0071314e-01  -2.3321094e+01
   1.8483333e+00   4.4413398e-01  -6.3727127e-01   1.6386975e+00   2.7311626e-01  -1.4717932e+00   3.2516008e+01
   1.8500000e+00   4.5473523e-01  -9.4073377e-01   5.1285164e+00   5.7657876e-01  -1.0621188e-01   2.4853579e+01
   1.8516667e+00   4.6541533e-01   5.0071314e-01   4.5974570e+00   1.9725063e-01  -1.3200619e+00   1.4111007e+00
   1.8533333e+00   4.7616014e-01  -1.4717932e+00   1.6386975e+00  -3.0346251e-02   6.5244439e-01   9.5287227e+00
   1.8550000e+00   4.8695533e-01   1.1076382e+00   1.8662944e+00  -4.0967438e-01   1.1076382e+00   1.0287379e+01
   1.8566667e+00   4.9778630e-01   1.7145632e+00  -1.3200619e+00  -1.2441963e+00   1.1076382e+00   4.3698601e+00
   1.8583333e+00   5.0863838e-01  -4.0967438e-01  -1.6993900e+00  -2.5794313e-01  -1.1683307e+00   3.2819470e+01
   1.8600000e+00   5.1949674e-01  -5.6140564e-01  -5.3409401e+00  -4.8554001e-01  -2.7615088e+00  -1.5886262e+01
   1.8616667e+00   5.3034650e-01   5.0071314e-01  -5.0374776e+00   7.2831002e-01  -2.9891057e+00  -7.2375808e+00
   1.8633333e+00   5.4117280e-01  -2.5794313e-01  -5.1133432e+00   4.5519376e-02  -1.4717932e+00   1.7145632e+00
   1.8650000e+00   5.5196071e-01   9.5590690e-01  -1.2441963e+00   3.4898188e-01   1.1076382e+00  -9.4376840e+00
   1.8666667e+00   7.7641471e-01  -7.1313689e-01   4.2484751e-01  -1.0621188e-01   5.0071314e-01  -4.4411738e+01
   1.8683333e+00   7.8160854e-01   1.2138500e-01   3.0801444e+00  -1.0621188e-01  -3.0346251e-02  -3.0224866e+01
   1.8700000e+00   7.8650297e-01  -3.4442995e+00   4.7491882e+00  -1.0621188e-01  -1.5476588e+00  -5.6474373e+01
   1.8716667e+00   7.9109856e-01  -2.4580463e+00   5.7354414e+00   7.2831002e-01  -3.3380876e-01   4.5519376e-02
   1.8733333e+00   7.9539665e-01  -1.9269869e+00   4.0663976e+00   3.4898188e-01   2.7766819e+00   1.8784329e+01
   1.8750000e+00   7.9939934e-01  -3.0346251e-02   1.4869663e+00  -4.0967438e-01   2.6249507e+00   3.4898188e-01
   1.8766667e+00   8.0310946e-01   1.3352350e+00  -1.0924650e+00  -6.3727127e-01   4.5519376e-02   6.6458289e+00
   1.8783333e+00   8.0653058e-01   1.2593694e+00  -2.3821807e+00  -1.1683307e+00  -2.0028525e+00   2.6219161e+01
   1.8800000e+00   8.0966703e-01   2.5490851e+00  -5.7202683e+00   2.7311626e-01  -1.2441963e+00   1.9239523e+01
   1.8816667e+00   8.1252377e-01  -1.7752557e+00  -5.1892089e+00   5.0071314e-01  -8.6486815e-01  -1.8920887e+01
   1.8833333e+00   8.1510646e-01  -1.1683307e+00  -2.6856432e+00  -1.8207750e-01  -4.8554001e-01   1.7570479e+01
   1.8850000e+00   8.1742141e-01   1.9725063e-01  -1.2441963e+00  -9.4073377e-01  -1.4717932e+00   1.2563348e+01
   1.8866667e+00   8.1947554e-01   1.2593694e+00  -1.8207750e-01  -5.6140564e-01   7.2831002e-01   2.3973538e+00
   1.8883333e+00   8.2127637e-01  -2.5794313e-01   5.0071314e-01   5.0071314e-01   9.5590690e-01   4.7491882e+00
   1.8900000e+00   8.2283196e-01   1.2138500e-01   4.5215914e+00   4.5519376e-02  -2.5794313e-01   8.2390071e+00
   1.8916667e+00   8.2415087e-01  -2.7615088e+00   4.8250539e+00   5.7657876e-01   4.2484751e-01   1.2866810e+01
   1.8933333e+00   8.2524217e-01  -5.6140564e-01   3.0042788e+00  -4.0967438e-01  -9.4073377e-01  -1.9983006e+01
   1.8950000e+00   8.2611541e-01   8.0417564e-01   6.5244439e-01  -7.1313689e-01  -2.0028525e+00   2.3184536e+01
   1.8966667e+00   8.2678044e-01   3.4594726e+00  -1.3200619e+00  -1.0621188e-01  -2.0787182e+00   1.9421600e+00
   1.8983333e+00   8.0216282e-01  -2.2304494e+00  -1.6993900e+00   5.0071314e-01   1.0317725e+00  -8.3755652e+00
   1.9000000e+00   8.0265310e-01  -1.5476588e+00  -4.7340151e+00   8.0417564e-01   1.5628319e+00   1.0970170e+01
   1.9016667e+00   8.0323547e-01  -3.0346251e-02  -5.5685370e+00  -1.8207750e-01   5.0071314e-01  -7.0509514e+01
   1.9033333e+00   8.0390749e-01   9.5590690e-01  -2.5339119e+00   1.0317725e+00   3.6112038e+00  -1.0879131e+01
   1.9050000e+00   8.0466633e-01  -2.5794313e-01  -9.4073377e-01   8.0417564e-01  -4.8554001e-01  -2.6856432e+00
   1.9066667e+00   8.0550892e-01  -8.6486815e-01   1.1835038e+00   5.7657876e-01  -2.0028525e+00   2.4777714e+01
   1.9083333e+00   8.0643180e-01  -1.0924650e+00   1.4111007e+00  -4.0967438e-01  -7.8900252e-01  -1.0954997e+01
   1.9100000e+00   8.0743112e-01  -1.0924650e+00   5.0526507e+00  -3.3380876e-01  -7.8900252e-01  -6.5547902e+00
   1.9116667e+00   8.0850287e-01  -4.0967438e-01   4.7491882e+00  -1.0924650e+00  -1.1683307e+00  -1.6113859e+01
   1.9133333e+00   8.1342445e-01  -3.0346251e-02   3.0801444e+00  -3.0346251e-02  -1.3200619e+00   2.4701848e+01
   1.9150000e+00   8.1478932e-01  -1.0924650e+00  -8.6486815e-01   3.4898188e-01  -1.8207750e-01   4.5519376e-02
   1.9166667e+00   8.1619780e-01   7.2831002e-01  -1.6235244e+00  -9.4073377e-01  -6.3727127e-01  -1.3837890e+01
   1.9183333e+00   8.1764456e-01   2.1697569e+00  -2.3063151e+00   1.9725063e-01  -1.0621188e-01   1.7798076e+01
   1.9200000e+00   8.1912422e-01   1.4111007e+00  -4.1270901e+00  -6.3727127e-01  -2.0028525e+00  -4.1604710e+01
   1.9216667e+00   8.2063141e-01  -2.9132401e+00  -4.5064182e+00  -8.6486815e-01  -2.5794313e-01  -2.2258975e+01
   1.9233333e+00   8.2216060e-01  -2.5794313e-01  -3.6718963e+00  -7.8900252e-01  -1.3200619e+00  -1.0423937e+01
   1.9250000e+00   8.2370643e-01   1.8662944e+00  -1.3959275e+00   1.2138500e-01  -6.3727127e-01   2.0180257e+00
   1.9266667e+00   8.2526345e-01   1.9725063e-01  -9.4073377e-01   8.8004127e-01   1.2593694e+00  -2.2714169e+01
   1.9283333e+00   8.2682635e-01  -2.5794313e-01   1.2593694e+00   1.1835038e+00   2.0938913e+00   6.0358693e+01
   1.9300000e+00   8.2838984e-01  -3.8236276e+00   3.7629351e+00  -3.0346251e-02   4.2484751e-01  -6.9341183e+00
   1.9316667e+00   8.2994876e-01  -1.1683307e+00   5.4319789e+00  -3.0346251e-02   5.7657876e-01   5.8871726e+00
   1.9333333e+00   8.3149806e-01   2.6249507e+00   5.3561133e+00   8.8004127e-01  -6.3727127e-01   6.2786393e+01
   1.9350000e+00   8.3300024e-01   9.5590690e-01   2.5490851e+00  -1.1683307e+00  -4.8554001e-01   4.6095955e+01
   1.9366667e+00   8.3443655e-01   4.0663976e+00  -1.6993900e+00  -9.4073377e-01  -1.6993900e+00  -1.2244712e+01
   1.9383333e+00   8.3584477e-01   3.0801444e+00  -2.3063151e+00  -3.3380876e-01   3.4898188e-01   6.7975602e+00
   1.9400000e+00   8.3722090e-01   3.4898188e-01  -5.6444026e+00  -1.6235244e+00   5.0071314e-01  -1.8086365e+01
   1.9416667e+00   8.3856124e-01  -2.8373744e+00  -5.4168058e+00  -2.5794313e-01   2.5490851e+00  -2.5521197e+01
   1.9433333e+00   8.3986234e-01  -4.5822839e+00  -3.6718963e+00   7.2831002e-01   1.9725063e-01  -1.9831275e+01
   1.9450000e+00   8.4112105e-01   4.2484751e-01  -1.3200619e+00   4.2484751e-01  -1.3200619e+00  -6.3271933e+00
   1.9466667e+00   8.4233453e-01   1.9725063e-01   7.2831002e-01  -7.8900252e-01  -1.8207750e-01   7.6320821e+00
   1.9483333e+00   8.4350019e-01  -1.8511213e+00   2.6249507e+00  -3.3380876e-01  -1.4717932e+00   2.4170789e+01
   1.9500000e+00   8.4461580e-01  -2.0028525e+00   6.1147695e+00   2.7311626e-01  -2.6097776e+00   1.2942676e+01
   1.9516667e+00   8.4567939e-01  -1.8207750e-01   6.1147695e+00   2.7311626e-01  -2.5794313e-01  -4.7340151e+00
   1.9533333e+00   8.4668942e-01   9.5590690e-01   4.2181289e+00   1.1835038e+00   4.2484751e-01   1.6356629e+01
   1.9550000e+00   8.4764454e-01   5.0071314e-01   9.5590690e-01   2.4732194e+00   1.4111007e+00   1.4687585e+01
   1.9566667e+00   8.4854384e-01  -1.0621188e-01  -1.6235244e+00   1.9421600e+00   2.0180257e+00   1.5977301e+01
   1.9583333e+00   8.4938658e-01  -3.4442995e+00  -2.0787182e+00  -8.6486815e-01   5.7657876e-01  -1.7024247e+01
   1.9600000e+00   8.5017248e-01  -1.4717932e+00  -4.5064182e+00  -1.2441963e+00  -9.4073377e-01  -8.5272965e+00
   1.9616667e+00   8.5090149e-01   1.1076382e+00  -5.3409401e+00  -3.6718963e+00  -2.3063151e+00   1.5628319e+00
   1.9633333e+00   8.5157387e-01   2.2456226e+00  -2.5339119e+00  -2.3063151e+00  -1.9269869e+00  -1.2624040e+01
   1.9650000e+00   8.5219020e-01  -6.3727127e-01  -2.2304494e+00  -9.4073377e-01  -6.3727127e-01  -3.6749310e+01
   1.9666667e+00   8.5275126e-01  -1.5476588e+00  -3.3380876e-01  -1.0621188e-01   8.0417564e-01  -2.0362334e+01
   1.9683333e+00   8.5325822e-01  -9.4073377e-01   7.2831002e-01   1.7145632e+00   6.5244439e-01  -2.4231481e+01
   1.9700000e+00   8.5371238e-01  -1.8207750e-01   5.7354414e+00   2.8525476e+00  -7.1313689e-01  -1.8389828e+01
   1.9716667e+00   8.5411543e-01  -5.6140564e-01   5.8871726e+00   1.0317725e+00   8.0417564e-01   7.9355446e+00
   1.9733333e+00   8.5446914e-01  -4.8554001e-01   3.3836070e+00   4.2484751e-01  -4.0967438e-01  -5.5685370e+00
   1.9750000e+00   8.5477557e-01   1.4869663e+00   2.7311626e-01  -2.3821807e+00   1.9725063e-01   1.2411617e+01
   1.9766667e+00   8.5503700e-01   1.9421600e+00  -6.3727127e-01  -6.3727127e-01  -7.1313689e-01   2.7357145e+01
   1.9783333e+00   8.5525583e-01   1.0317725e+00  -1.5476588e+00  -4.8554001e-01  -3.3380876e-01  -1.0196340e+01
   1.9800000e+00   8.5543468e-01   9.5590690e-01  -5.1892089e+00  -1.6235244e+00  -1.8207750e-01  -9.7411465e+00
   1.9816667e+00   8.5557619e-01   6.6458289e+00  -5.1892089e+00  -6.3727127e-01  -1.8207750e-01  -2.2638303e+01
   1.9833333e+00   8.5568331e-01  -4.0512245e+00  -2.0028525e+00   1.4111007e+00   1.3352350e+00   2.0301642e+01
   1.9850000e+00   8.5575891e-01  -6.3271933e+00   1.9725063e-01   1.1076382e+00   1.4869663e+00   2.5308773e+01
   1.9866667e+00   8.5580607e-01  -1.6993900e+00   4.5519376e-02   2.7311626e-01   1.6386975e+00  -2.0362334e+01
   1.9883333e+00   8.5582790e-01  -9.4073377e-01   7.2831002e-01  -5.6140564e-01   5.7657876e-01  -1.4824143e+01
   1.9900000e+00   8.5582753e-01  -3.0346251e-02   4.1422632e+00  -6.3727127e-01  -1.8511213e+00   1.5218645e+01
   1.9916667e+00   8.5580808e-01   2.7311626e-01   4.5215914e+00  -4.0967438e-01  -1.0621188e-01   1.5294510e+01
   1.9933333e+00   8.5577280e-01  -1.0924650e+00   3.1560101e+00  -1.0924650e+00  -1.8511213e+00   6.7975602e+00
   1.9950000e+00   8.5572484e-01  -1.4717932e+00   8.0417564e-01  -5.6140564e-01   1.2138500e-01  -1.7024247e+01
   1.9966667e+00   8.5566726e-01  -1.0924650e+00  -1.9269869e+00  -1.0924650e+00   1.9725063e-01   1.4156526e+01
   1.9983333e+00   8.5560317e-01  -1.8207750e-01  -2.6097776e+00  -3.3380876e-01  -1.3200619e+00   4.1012958e+01
   2.0000000e+00   8.5553561e-01   2.9284132e+00  -4.9616120e+00   1.2138500e-01   6.5244439e-01   1.1835038e+00
   2.0016667e+00   8.5546747e-01   1.9421600e+00  -4.4305526e+00   1.1835038e+00   1.4111007e+00   1.8662944e+00
   2.0033333e+00   8.5540159e-01  -1.8207750e-01  -2.2304494e+00   2.2456226e+00   2.7311626e-01  -4.8129154e+01
   2.0050000e+00   8.5534065e-01   3.4594726e+00   4.2484751e-01   1.4869663e+00  -4.8554001e-01   1.4535854e+01
   2.0066667e+00   8.5524220e-01  -4.8554001e-01   1.1076382e+00   1.1076382e+00   5.7657876e-01   1.4611720e+01
   2.0083333e+00   8.5511647e-01  -3.1408369e+00   1.1835038e+00   7.2831002e-01  -1.8207750e-01   4.6733226e+00
   2.0100000e+00   8.5499887e-01  -1.6993900e+00   3.6112038e+00  -7.1313689e-01  -4.8554001e-01  -4.5822839e+00
   2.0116667e+00   8.5489190e-01  -4.1270901e+00   3.3836070e+00  -1.7752557e+00  -2.3821807e+00   8.1631414e+00
   2.0133333e+00   8.5479794e-01   6.5244439e-01   3.2318757e+00  -1.3200619e+00  -1.1683307e+00  -2.3063151e+00
   2.0150000e+00   8.5471923e-01   4.7491882e+00   5.7657876e-01  -1.6993900e+00   1.0317725e+00  -2.0028525e+00
   2.0166667e+00   8.5465792e-01   1.7904288e+00  -2.3063151e+00  -1.0924650e+00   3.4898188e-01  -1.4368950e+01
   2.0183333e+00   8.5461595e-01  -2.6856432e+00  -2.3821807e+00  -4.8554001e-01  -5.6140564e-01   1.2108154e+01
   2.0200000e+00   8.5459512e-01  -2.9132401e+00  -5.7961339e+00   1.2138500e-01  -2.5794313e-01  -3.2956028e+01
   2.0216667e+00   8.5459702e-01   5.0071314e-01  -5.4168058e+00   2.7311626e-01   6.5244439e-01   1.8480867e+01
   2.0233333e+00   8.5462316e-01  -1.1683307e+00  -3.5201651e+00   4.5519376e-02   8.8004127e-01  -6.8582527e+00
   2.0250000e+00   8.5467478e-01  -1.5476588e+00  -9.4073377e-01   2.7311626e-01  -1.3200619e+00  -1.2320578e+01
   2.0266667e+00   8.5475305e-01  -1.4717932e+00  -2.5794313e-01   2.7311626e-01  -1.5476588e+00  -3.4094013e+01
   2.0283333e+00   8.5485885e-01   5.0071314e-01   2.0938913e+00   6.5244439e-01  -1.0165994e+00  -1.9072619e+01
   2.0300000e+00   8.5499291e-01   1.4869663e+00   5.9630383e+00   6.5244439e-01   9.5590690e-01  -1.4975875e+01
   2.0316667e+00   8.5515588e-01   1.2138500e-01   6.1147695e+00   2.7311626e-01   5.0071314e-01   2.1591357e+01
   2.0333333e+00   8.5534807e-01  -4.8554001e-01   3.0042788e+00  -7.1313689e-01   1.9725063e-01  -2.7615088e+00
   2.0350000e+00   8.5556972e-01   1.6386975e+00   1.1835038e+00  -8.6486815e-01  -7.1313689e-01   2.0908567e+01
   2.0366667e+00   8.5582084e-01   9.5590690e-01  -6.3727127e-01  -7.8900252e-01   1.2138500e-01   4.2181289e+00
   2.0383333e+00   8.5610135e-01  -9.4073377e-01  -2.3063151e+00   1.2138500e-01   1.5628319e+00   2.3563864e+01
   2.0400000e+00   8.5641089e-01   8.0417564e-01  -5.1133432e+00  -4.0967438e-01   1.9725063e-01  -5.2650745e+00
   2.0416667e+00   8.5674902e-01   2.5490851e+00  -5.1133432e+00  -3.0346251e-02   4.5519376e-02   1.2942676e+01
   2.0433333e+00   8.5711508e-01  -7.8900252e-01  -2.8373744e+00   7.2831002e-01  -1.8207750e-01  -2.1045125e+01
   2.0450000e+00   8.5750830e-01  -1.4717932e+00  -8.6486815e-01   4.2484751e-01  -9.4073377e-01  -7.9203714e+00
   2.0466667e+00   8.5792773e-01  -2.3063151e+00   3.4898188e-01  -1.1683307e+00  -2.0028525e+00  -5.7961339e+00
   2.0483333e+00   8.5837232e-01  -7.8900252e-01   2.0938913e+00   1.2138500e-01  -7.8900252e-01  -3.3380876e-01
   2.0500000e+00   8.5884089e-01  -2.3063151e+00   5.5078445e+00   2.7311626e-01   3.4898188e-01   3.0695233e+01
   2.0516667e+00   8.5933205e-01   8.0417564e-01   5.4319789e+00  -2.5794313e-01   1.4869663e+00   1.7494614e+01
   2.0533333e+00   8.5984445e-01   7.2831002e-01   4.4457257e+00  -1.8207750e-01   9.5590690e-01   3.0619367e+01
   2.0550000e+00   8.6037648e-01  -2.0787182e+00   4.5519376e-02  -4.8554001e-01  -7.8900252e-01  -6.0237308e+00
   2.0566667e+00   8.6092654e-01  -1.0621188e-01  -1.0165994e+00   4.5519376e-02  -3.3380876e-01   2.4398386e+01
   2.0583333e+00   8.6149290e-01   1.3352350e+00  -1.4717932e+00  -3.0346251e-02  -7.1313689e-01   2.3943192e+01
   2.0600000e+00   8.6207377e-01   7.2831002e-01  -4.4305526e+00  -2.5794313e-01  -1.5476588e+00  -1.9831275e+01
   2.0616667e+00   8.6266722e-01   2.3973538e+00  -4.3546870e+00   1.2138500e-01  -1.4717932e+00   9.2252602e+00
   2.0633333e+00   8.6327142e-01   3.4898188e-01  -2.3821807e+00  -3.0346251e-02  -4.0967438e-01  -2.1500319e+01
   2.0650000e+00   8.6388436e-01   8.8004127e-01  -1.8511213e+00  -1.8207750e-01  -1.0621188e-01  -1.4717932e+00
   2.0666667e+00   8.6450406e-01  -1.3200619e+00  -1.3200619e+00  -3.3380876e-01  -1.0621188e-01  -3.0604194e+01
   2.0683333e+00   8.6512844e-01  -2.5339119e+00  -4.0967438e-01   6.5244439e-01  -1.7752557e+00   8.9217977e+00
   2.0700000e+00   8.6575552e-01  -1.5476588e+00   3.2318757e+00   4.5519376e-02   1.2138500e-01  -2.5597062e+01
   2.0716667e+00   8.6638323e-01  -4.0967438e-01   3.9146663e+00   3.4898188e-01   2.1697569e+00   2.6295026e+01
   2.0733333e+00   8.6700951e-01   1.0317725e+00   2.0938913e+00  -2.5794313e-01   3.0801444e+00   2.2956939e+01
   2.0750000e+00   8.6763239e-01   1.6386975e+00  -1.0621188e-01   5.0071314e-01   8.8004127e-01   3.1681486e+01
   2.0766667e+00   8.6763239e-01   1.7145632e+00  -2.7615088e+00   2.7311626e-01  -3.3380876e-01   8.3907383e+00
   2.0783333e+00   8.6763239e-01   8.0417564e-01  -3.5960307e+00  -2.5794313e-01  -1.4717932e+00   1.3322004e+01
   2.0800000e+00   8.6763239e-01   1.9725063e-01  -6.0995964e+00  -6.3727127e-01  -1.6235244e+00  -6.2513276e+00
   2.0816667e+00   8.6763239e-01   1.9725063e-01  -6.7823870e+00  -1.1683307e+00  -4.8554001e-01  -3.5307863e+01
   2.0833333e+00   8.6763239e-01  -1.9269869e+00  -4.6581495e+00   1.2138500e-01   7.2831002e-01   4.4351045e+01
   2.0850000e+00   8.6763239e-01  -7.1313689e-01  -5.6140564e-01  -3.3380876e-01   8.8004127e-01   1.4384123e+01
   2.0866667e+00   8.6763239e-01  -4.8554001e-01   8.8004127e-01  -3.3380876e-01  -5.6140564e-01  -5.5685370e+00
   2.0883333e+00   8.6763239e-01  -2.3063151e+00   2.3214882e+00   4.5519376e-02  -2.6097776e+00  -4.0770188e+01
   2.0900000e+00   8.6763239e-01  -3.0346251e-02   7.5562164e+00  -2.5794313e-01  -2.0028525e+00  -4.2287500e+01
   2.0916667e+00   8.6763239e-01  -1.6235244e+00   6.9492914e+00  -7.1313689e-01  -7.1313689e-01   1.4111007e+00
   2.0933333e+00   8.6763239e-01  -2.4580463e+00   5.3561133e+00  -4.0967438e-01   1.9725063e-01  -3.3259491e+01
   2.0950000e+00   8.6763239e-01  -4.8554001e-01   3.9146663e+00  -1.8207750e-01  -3.0346251e-02   3.0042788e+00
   2.0966667e+00   8.6763239e-01   2.3973538e+00   1.9421600e+00  -5.6140564e-01  -1.3200619e+00   2.9026189e+01
   2.0983333e+00   8.6763239e-01   3.3077413e+00  -3.0346251e-02  -2.5794313e-01   5.7657876e-01  -4.7218766e+01
   2.1000000e+00   8.6763239e-01   8.8004127e-01  -1.4717932e+00   3.4898188e-01   1.5628319e+00  -2.0362334e+01
   2.1016667e+00   8.6763239e-01   6.5244439e-01  -3.0649713e+00  -2.5794313e-01   1.6386975e+00  -2.2714169e+01
   2.1033333e+00   8.6763239e-01  -3.3380876e-01  -1.3200619e+00   1.2138500e-01   3.4898188e-01   1.3094407e+01
   2.1050000e+00   8.6763239e-01  -5.6140564e-01  -4.0967438e-01   2.7311626e-01  -7.8900252e-01   1.8329135e+01
   2.1066667e+00   8.6763239e-01  -1.0924650e+00   7.2831002e-01  -3.3380876e-01  -1.9269869e+00   2.7766819e+00
   2.1083333e+00   8.6763239e-01  -1.0165994e+00   1.7145632e+00   8.0417564e-01   5.0071314e-01   1.1197767e+01
   2.1100000e+00   8.6763239e-01   7.2831002e-01   4.2939945e+00   1.2138500e-01  -1.8207750e-01   2.9633114e+01
   2.1116667e+00   8.6824982e-01   1.6386975e+00   4.5215914e+00  -4.0967438e-01  -7.1313689e-01   4.9009195e+00
   2.1133333e+00   8.6824982e-01  -3.0346251e-02   2.0938913e+00  -3.3380876e-01   8.8004127e-01   2.1697569e+00
   2.1150000e+00   8.6880002e-01   1.9725063e-01  -1.5476588e+00  -4.0967438e-01   1.7904288e+00   1.7342882e+01
   2.1166667e+00   8.6931352e-01   1.1076382e+00  -1.6235244e+00   1.9725063e-01   3.4898188e-01   2.9557248e+01
   2.1183333e+00   8.6981217e-01  -7.8900252e-01  -3.8994932e+00  -4.8554001e-01  -7.1313689e-01  -2.9162747e+01
   2.1200000e+00   8.7029456e-01  -1.0165994e+00  -7.5410433e+00  -4.0967438e-01  -6.3727127e-01  -2.1196856e+01
   2.1216667e+00   8.7075940e-01  -3.3380876e-01  -6.6306558e+00  -2.5794313e-01  -4.8554001e-01  -1.6493187e+01
   2.1233333e+00   8.7120552e-01  -4.0967438e-01  -4.4305526e+00   5.7657876e-01  -4.0967438e-01  -6.2513276e+00
   2.1250000e+00   8.7163190e-01  -1.2441963e+00  -2.3821807e+00  -4.8554001e-01  -1.7752557e+00  -4.6156647e+01
   2.1266667e+00   8.7203762e-01   4.5519376e-02   2.7311626e-01   3.4898188e-01  -4.8554001e-01   9.9839165e+00
   2.1283333e+00   8.7242189e-01  -4.8554001e-01   1.3352350e+00  -4.0967438e-01   1.0317725e+00  -3.3684338e+00
   2.1300000e+00   8.7278403e-01  -1.3200619e+00   4.6733226e+00   1.2138500e-01   4.5519376e-02  -5.4926714e+00
   2.1316667e+00   8.7312359e-01  -1.1683307e+00   4.2181289e+00   4.5519376e-02  -2.5794313e-01   2.4625982e+01
   2.1333333e+00   8.7344011e-01  -1.0621188e-01   3.0042788e+00   1.2138500e-01  -1.0621188e-01   4.5109702e+01
   2.1350000e+00   8.7373345e-01  -4.0967438e-01   1.2138500e-01  -1.0621188e-01  -3.0346251e-02   4.1164689e+01
   2.1366667e+00   8.7400343e-01   8.8004127e-01  -1.7752557e+00   4.2484751e-01  -3.3380876e-01   3.5702364e+01
   2.1383333e+00   8.7425009e-01   3.3836070e+00  -2.4580463e+00  -3.3380876e-01   1.2138500e-01  -2.9693806e+01
   2.1400000e+00   8.7447365e-01  -1.0165994e+00  -4.6581495e+00  -2.5794313e-01  -1.2441963e+00   1.3853063e+01
   2.1416667e+00   8.7467432e-01  -4.0967438e-01  -5.1892089e+00  -5.6140564e-01  -1.3959275e+00  -4.4715200e+01
   2.1433333e+00   8.7485257e-01   3.4898188e-01  -2.9132401e+00   5.0071314e-01  -4.0967438e-01   2.7311626e-01
   2.1450000e+00   8.7500893e-01  -2.6097776e+00  -1.8511213e+00  -5.6140564e-01  -1.8207750e-01  -3.5763056e+01
   2.1466667e+00   8.7514405e-01  -9.4073377e-01  -1.0621188e-01   1.9725063e-01  -1.8207750e-01   2.4853579e+01
   2.1483333e+00   8.7525870e-01  -2.7615088e+00   2.7311626e-01  -4.0967438e-01  -7.1313689e-01  -5.2453494e+01
   2.1500000e+00   8.7535372e-01  -2.3063151e+00   4.9767851e+00  -6.3727127e-01   1.6386975e+00  -1.3230965e+01
   2.1516667e+00   8.7543009e-01  -3.3380876e-01   5.2802476e+00  -1.8207750e-01   2.5490851e+00  -2.6856432e+00
   2.1533333e+00   8.7548883e-01   1.1076382e+00   4.2939945e+00  -1.8207750e-01   4.2484751e-01  -1.4141353e+01
   2.1550000e+00   8.7553110e-01   8.8004127e-01   2.2456226e+00   4.5519376e-02  -2.5794313e-01   3.2318757e+00
   2.1566667e+00   8.7555808e-01   3.3077413e+00   6.5244439e-01   3.4898188e-01  -7.1313689e-01   2.4019057e+01
   2.1583333e+00   8.7557105e-01   2.7766819e+00  -1.3959275e+00  -2.5794313e-01  -8.6486815e-01  -3.1408369e+00
   2.1600000e+00   8.7557127e-01   1.4111007e+00  -4.8857464e+00   2.7311626e-01  -2.5794313e-01   1.0894304e+01
   2.1616667e+00   8.7556012e-01   5.0071314e-01  -4.8857464e+00   1.2138500e-01  -7.1313689e-01   2.8798592e+01
   2.1633333e+00   8.7553899e-01   2.7311626e-01  -4.2029557e+00  -9.4073377e-01  -1.1683307e+00  -4.4184141e+01
   2.1650000e+00   8.7550931e-01  -9.4073377e-01  -1.6235244e+00  -5.6140564e-01  -5.6140564e-01  -3.2925682e+00
   2.1666667e+00   8.7547242e-01  -1.6993900e+00  -4.0967438e-01   1.9725063e-01  -6.3727127e-01   1.6508360e+01
   2.1683333e+00   8.7542979e-01  -1.9269869e+00   5.0071314e-01   5.0071314e-01  -1.8207750e-01   1.1425363e+01
   2.1700000e+00   8.7538282e-01  -1.6235244e+00   3.9905320e+00   1.2138500e-01   1.9725063e-01   1.6508360e+01
   2.1716667e+00   8.7533291e-01  -9.4073377e-01   4.9767851e+00   2.7311626e-01   8.8004127e-01   4.5261433e+01
   2.1733333e+00   8.7528144e-01  -1.6993900e+00   3.0042788e+00  -2.5794313e-01  -4.0967438e-01  -8.0721027e+00
   2.1750000e+00   8.7522975e-01   2.7311626e-01   9.5590690e-01  -4.0967438e-01  -3.0346251e-02   1.5218645e+01
   2.1766667e+00   8.7517911e-01   5.0071314e-01   5.0071314e-01  -1.8207750e-01   2.7311626e-01   4.3137195e+01
