# Supplementary material for: Detecting Nasal Vowels in Speech Interfaces Based on Surface Electromyography
Source: PLoS One. 2015 Jun 12;10(6):e0127040. doi: 10.1371/journal.pone.0127040 (PMC4466523; doi:10.1371/journal.pone.0127040)
Supplement: S1 Data — (ZIP) [file pone.0127040.s001.zip › PLosOneData/aligned/COPO_1/COPO_1-on-r2-ALIGNED.txt]

   0.0000000e+00   1.1083502e-01   9.5590690e-01   5.0071314e-01  -4.0967438e-01   1.0317725e+00  -9.2859527e+00
   1.6666667e-03   1.0889675e-01  -2.1545838e+00   2.5490851e+00  -4.8554001e-01   1.2138500e-01  -2.6810913e+01
   3.3333333e-03   1.0698070e-01  -7.8900252e-01   4.4457257e+00   3.4898188e-01   2.0180257e+00   2.8570995e+01
   5.0000000e-03   1.0508694e-01  -2.4580463e+00   1.4869663e+00  -4.8554001e-01  -7.1313689e-01   3.9905320e+00
   6.6666667e-03   1.0321568e-01  -7.1313689e-01   2.7008163e+00  -1.5476588e+00  -1.0165994e+00   1.6811823e+01
   8.3333333e-03   1.0136732e-01   4.2484751e-01   8.8004127e-01  -6.3727127e-01   5.0071314e-01   1.6584226e+01
   1.0000000e-02   9.9542369e-02   5.7657876e-01   8.0417564e-01   1.0317725e+00   1.6386975e+00  -1.3458562e+01
   1.1666667e-02   9.7741512e-02   1.4869663e+00   6.5244439e-01   1.9725063e-01  -9.4073377e-01   1.0742573e+01
   1.3333333e-02   9.5965542e-02   6.5699633e+00  -4.1270901e+00   8.8004127e-01  -2.7615088e+00  -4.1270901e+00
   1.5000000e-02   9.4215390e-02   2.9284132e+00  -4.5064182e+00  -1.0621188e-01  -1.8207750e-01  -1.8769156e+01
   1.6666667e-02   9.2492100e-02  -1.2441963e+00  -4.9616120e+00  -2.2304494e+00  -1.1683307e+00  -6.7065214e+00
   1.8333333e-02   9.0796824e-02  -2.3821807e+00  -3.4442995e+00  -1.0165994e+00  -7.1313689e-01   3.5702364e+01
   2.0000000e-02   8.9130815e-02  -2.4580463e+00  -8.6486815e-01   1.1835038e+00   6.5244439e-01  -7.8900252e-01
   2.1666667e-02   8.7495413e-02  -4.0967438e-01   1.1076382e+00   5.7657876e-01  -4.0967438e-01   3.7750736e+01
   2.3333333e-02   8.5892041e-02  -3.3380876e-01   7.1768883e+00   4.2484751e-01   2.6249507e+00   9.0735290e+00
   2.5000000e-02   8.4322189e-02  -1.5476588e+00   7.7838133e+00  -3.0346251e-02  -7.8900252e-01  -5.7202683e+00
   2.6666667e-02   8.2787402e-02  -4.0967438e-01   4.9767851e+00   5.0071314e-01   3.4898188e-01   2.4929445e+01
   2.8333333e-02   8.1289278e-02  -1.0621188e-01   1.1076382e+00  -7.8900252e-01  -4.8554001e-01  -2.7645434e+01
   3.0000000e-02   7.9829448e-02   2.1697569e+00   5.7657876e-01   2.7311626e-01   3.5353382e+00   8.5424696e+00
   3.1666667e-02   7.8409574e-02   1.0317725e+00  -2.0787182e+00  -1.0621188e-01  -1.7752557e+00  -1.2472309e+01
   3.3333333e-02   7.7031326e-02   3.5353382e+00  -6.4789245e+00  -1.6993900e+00  -2.0787182e+00  -3.3183625e+01
   3.5000000e-02   7.5696391e-02  -4.8554001e-01  -6.4030589e+00  -5.6140564e-01   4.2484751e-01  -3.0649713e+00
   3.6666667e-02   7.4406437e-02  -3.8994932e+00  -3.5960307e+00   1.2138500e-01  -5.6140564e-01  -3.1135253e+01
   3.8333333e-02   7.3163129e-02  -2.0028525e+00  -3.5201651e+00  -7.8900252e-01  -1.6235244e+00   7.4803508e+00
   4.0000000e-02   7.1968092e-02   3.4898188e-01   3.4898188e-01   1.2138500e-01  -1.7752557e+00  -4.0163263e+01
   4.1666667e-02   7.0822929e-02  -3.0346251e-02   9.5590690e-01  -3.3380876e-01   1.9725063e-01  -1.0165994e+00
   4.3333333e-02   6.9729194e-02   1.2138500e-01   4.6733226e+00   9.5590690e-01  -7.1313689e-01   2.0938913e+00
   4.5000000e-02   6.8688386e-02  -1.8207750e-01   5.7354414e+00   7.2831002e-01  -2.5794313e-01   1.3473735e+01
   4.6666667e-02   6.7701944e-02   7.2831002e-01   3.9146663e+00  -8.6486815e-01   9.5590690e-01   3.1681486e+01
   4.8333333e-02   6.6771244e-02   5.4319789e+00   2.9284132e+00   1.9725063e-01   1.9725063e-01   1.6735957e+01
   5.0000000e-02   6.5888075e-02  -1.3200619e+00  -5.6140564e-01  -7.1313689e-01   2.7311626e-01   2.2805207e+01
   5.1666667e-02   6.5008288e-02  -2.9132401e+00  -2.3063151e+00  -1.8511213e+00  -1.2441963e+00  -1.2396443e+01
   5.3333333e-02   6.4191800e-02  -1.6993900e+00  -4.8098807e+00   8.0417564e-01   1.2138500e-01  -2.1879647e+01
   5.5000000e-02   6.3439839e-02   3.4898188e-01  -4.5064182e+00   1.0317725e+00   2.7311626e-01   3.4033320e+01
   5.6666667e-02   6.2753497e-02   3.9905320e+00  -8.6486815e-01  -1.0621188e-01   1.9725063e-01  -1.7175978e+01
   5.8333333e-02   6.2133722e-02   4.2484751e-01  -1.7752557e+00  -6.3727127e-01   5.7657876e-01  -6.5547902e+00
   6.0000000e-02   6.1581322e-02  -5.4168058e+00  -1.3200619e+00  -2.5794313e-01  -7.1313689e-01  -1.4975875e+01
   6.1666667e-02   6.1096967e-02  -1.8511213e+00   1.7145632e+00   5.7657876e-01  -7.8900252e-01   2.0453373e+01
   6.3333333e-02   6.0681173e-02   1.9725063e-01   3.3836070e+00  -4.8554001e-01  -6.3727127e-01  -3.5004400e+01
   6.5000000e-02   6.0334328e-02  -1.9269869e+00   2.2456226e+00  -1.4717932e+00   4.2484751e-01   1.0211513e+01
   6.6666667e-02   6.0056664e-02  -1.2441963e+00   4.8250539e+00  -5.6140564e-01   1.2138500e-01   8.0114102e+00
   6.8333333e-02   5.9848282e-02  -1.9269869e+00  -5.6140564e-01  -5.6140564e-01   3.4898188e-01   1.5066913e+01
   7.0000000e-02   5.9709149e-02  -8.6486815e-01  -1.0924650e+00   1.4869663e+00  -1.0621188e-01   9.6045884e+00
   7.1666667e-02   5.9639098e-02   8.8004127e-01  -1.9269869e+00   1.0317725e+00   1.0317725e+00  -2.6856432e+00
   7.3333333e-02   5.9637828e-02   2.0180257e+00  -3.8236276e+00   4.2484751e-01  -1.9269869e+00  -2.0058872e+01
   7.5000000e-02   5.9704926e-02   1.7145632e+00  -2.8373744e+00   5.0071314e-01  -1.4717932e+00  -5.6019179e+01
   7.6666667e-02   5.9839858e-02  -3.3380876e-01  -2.5339119e+00  -1.0924650e+00  -4.8554001e-01  -3.1286984e+01
   7.8333333e-02   6.0041979e-02  -1.8207750e-01  -1.8511213e+00  -7.8900252e-01   4.5519376e-02  -3.5201651e+00
   8.0000000e-02   6.0310542e-02   1.0317725e+00  -1.4717932e+00  -7.1313689e-01   1.2138500e-01  -8.3755652e+00
   8.1666667e-02   6.0644713e-02  -7.8900252e-01   4.2484751e-01  -1.3959275e+00  -4.0967438e-01  -8.1434164e+01
   8.3333333e-02   6.1043561e-02  -1.2441963e+00   2.8525476e+00   4.2484751e-01   1.2138500e-01  -2.8024763e+01
   8.5000000e-02   6.1506085e-02  -2.4580463e+00   3.8388007e+00   1.1076382e+00   1.4111007e+00  -8.9824902e+00
   8.6666667e-02   6.2031203e-02  -2.5794313e-01   2.9284132e+00   4.5519376e-02  -1.3200619e+00   3.3653992e+01
   8.8333333e-02   6.2617779e-02  -3.3380876e-01   5.7657876e-01   2.7311626e-01  -2.5794313e-01   3.8130064e+01
   9.0000000e-02   6.3264628e-02   1.5628319e+00   3.4898188e-01   1.3352350e+00  -1.2441963e+00  -1.4672412e+01
   9.1666667e-02   6.3970516e-02   2.1697569e+00  -1.9269869e+00  -1.8207750e-01  -3.3380876e-01   1.0439110e+01
   9.3333333e-02   6.4734177e-02   2.7311626e-01  -4.8098807e+00  -7.1313689e-01   8.8004127e-01  -4.5064182e+00
   9.5000000e-02   6.5554319e-02  -6.3727127e-01  -3.0649713e+00   8.0417564e-01  -1.8207750e-01  -3.1408369e+00
   9.6666667e-02   6.6429631e-02   3.4898188e-01  -3.6718963e+00  -1.6993900e+00   2.7311626e-01   4.7006342e+01
   9.8333333e-02   6.7358802e-02  -4.0967438e-01  -1.1683307e+00  -9.4073377e-01  -3.0346251e-02   2.5005311e+01
   1.0000000e-01   6.8340513e-02  -3.0346251e-02   8.8004127e-01  -1.6235244e+00   4.2484751e-01   1.7115285e+01
   1.0166667e-01   6.9373455e-02  -5.6140564e-01   2.3973538e+00  -2.5794313e-01   1.9725063e-01   1.5901435e+01
   1.0333333e-01   7.0456339e-02  -2.6097776e+00   3.6870695e+00   1.4111007e+00  -1.0165994e+00  -2.2865900e+01
   1.0500000e-01   7.1587897e-02  -1.6235244e+00   5.4319789e+00   1.9725063e-01  -2.5794313e-01   1.9421600e+00
   1.0666667e-01   7.2766893e-02  -1.0165994e+00   3.5353382e+00  -1.0165994e+00   1.2138500e-01   2.9708979e+01
   1.0833333e-01   7.3992123e-02   3.4898188e-01   4.5519376e-02  -4.8554001e-01   1.2138500e-01  -3.9753588e+00
   1.1000000e-01   7.5262429e-02   5.0071314e-01  -6.3727127e-01   5.0071314e-01  -1.0924650e+00  -5.4926714e+00
   1.1166667e-01   7.6576701e-02   7.2831002e-01  -2.1545838e+00  -5.6140564e-01  -1.4717932e+00   1.0363245e+01
   1.1333333e-01   7.7933881e-02   1.9421600e+00  -4.1270901e+00   5.0071314e-01  -1.2441963e+00   7.9355446e+00
   1.1500000e-01   7.9332962e-02   3.1560101e+00  -5.1892089e+00   5.0071314e-01   1.2138500e-01   1.5142779e+01
   1.1666667e-01   8.0773001e-02  -1.5476588e+00  -4.5822839e+00  -1.8207750e-01  -1.8207750e-01   7.5562164e+00
   1.1833333e-01   8.2253120e-02  -2.0787182e+00  -8.6486815e-01  -3.0346251e-02   5.0071314e-01   6.8734258e+00
   1.2000000e-01   8.3772493e-02   2.3973538e+00   1.1835038e+00  -1.8207750e-01   4.2484751e-01   2.1894820e+01
   1.2166667e-01   8.5310669e-02   4.5519376e-02   1.0317725e+00  -4.0967438e-01  -3.3380876e-01  -8.0721027e+00
   1.2333333e-01   8.6839771e-02  -3.2925682e+00   5.5837101e+00  -7.8900252e-01  -4.8554001e-01   1.3397870e+01
   1.2500000e-01   8.8409938e-02  -2.9891057e+00   3.9905320e+00   1.9725063e-01  -1.8207750e-01  -1.1683307e+00
   1.2666667e-01   9.0020812e-02  -1.1683307e+00   3.0801444e+00   8.8004127e-01   8.0417564e-01   4.9009195e+00
   1.2833333e-01   9.1672056e-02  -1.4717932e+00  -1.0621188e-01   8.0417564e-01   1.0317725e+00   3.8964586e+01
   1.3000000e-01   9.3363362e-02   4.2484751e-01  -1.0621188e-01   1.9725063e-01   1.2138500e-01   1.6129032e+01
   1.3166667e-01   9.5094445e-02   5.7657876e-01  -2.6097776e+00  -2.6097776e+00  -4.0967438e-01  -3.1135253e+01
   1.3333333e-01   9.6865032e-02   1.1835038e+00  -4.6581495e+00  -1.0621188e-01  -1.0621188e-01  -4.4305526e+00
   1.3500000e-01   9.8674874e-02  -9.4073377e-01  -6.4030589e+00  -1.2441963e+00  -1.2441963e+00  -4.6687707e+01
   1.3666667e-01   1.0052373e-01  -1.8207750e-01  -3.2925682e+00  -1.8207750e-01   7.2831002e-01  -2.1545838e+00
   1.3833333e-01   1.0241138e-01   8.0417564e-01  -5.6140564e-01  -1.0165994e+00   9.5590690e-01  -5.7536491e+01
   1.4000000e-01   1.0433758e-01   4.2181289e+00   4.2484751e-01   5.7657876e-01   1.5628319e+00  -1.5051740e+01
   1.4166667e-01   1.0630213e-01  -2.5339119e+00   1.1835038e+00   1.4869663e+00  -4.2029557e+00   1.1121901e+01
   1.4333333e-01   1.0630213e-01  -3.2167026e+00   4.4457257e+00   1.7145632e+00  -9.4073377e-01  -4.5822839e+00
   1.4500000e-01   1.0630213e-01  -2.3063151e+00   4.0663976e+00   1.2138500e-01  -1.3200619e+00  -1.3913756e+01
   1.4666667e-01   1.0630213e-01  -1.0165994e+00   2.2456226e+00   4.5519376e-02  -3.3380876e-01   5.9068977e+01
   1.4833333e-01   1.0630213e-01   9.5590690e-01   1.0317725e+00  -1.9269869e+00   4.2484751e-01   2.2122417e+01
   1.5000000e-01   1.0630213e-01  -1.6235244e+00  -1.8207750e-01  -5.6140564e-01   8.8004127e-01  -1.9148484e+01
   1.5166667e-01   1.0630213e-01  -5.6140564e-01  -1.0924650e+00  -1.0165994e+00   6.5244439e-01   6.3620915e+01
   1.5333333e-01   1.0630213e-01   5.7657876e-01  -3.2925682e+00  -6.3727127e-01  -4.0967438e-01   4.8220192e+01
   1.5500000e-01   1.0630213e-01  -1.0621188e-01  -5.1133432e+00   2.7311626e-01   1.9725063e-01  -1.7100112e+01
   1.5666667e-01   1.0630213e-01   5.7657876e-01  -4.1270901e+00  -1.0621188e-01  -1.0924650e+00  -1.1713653e+01
   1.5833333e-01   1.0830479e-01   4.2484751e-01  -2.3821807e+00   1.1835038e+00   1.2138500e-01  -3.1590447e+01
   1.6000000e-01   1.1034534e-01   4.2484751e-01   3.4898188e-01   8.0417564e-01   5.7657876e-01   1.9770582e+01
   1.6166667e-01   1.1242352e-01   2.0180257e+00   3.3077413e+00  -1.2441963e+00   1.2138500e-01  -6.5881710e+01
   1.6333333e-01   1.1453907e-01   7.2831002e-01   6.2665008e+00   7.2831002e-01   5.0071314e-01   1.9391254e+01
   1.6500000e-01   1.1669172e-01  -2.0787182e+00   4.5974570e+00  -1.0924650e+00  -4.8554001e-01  -8.6790277e+00
   1.6666667e-01   1.1888114e-01  -2.9132401e+00   2.3214882e+00   7.2831002e-01  -7.1313689e-01   1.0439110e+01
   1.6833333e-01   1.2110699e-01  -8.6486815e-01  -5.6140564e-01  -6.3727127e-01  -1.1683307e+00   2.9784845e+01
   1.7000000e-01   1.2336890e-01  -3.3380876e-01  -2.3821807e+00  -5.6140564e-01   5.7657876e-01   1.4869663e+00
   1.7166667e-01   1.2566643e-01   1.9421600e+00  -3.5960307e+00  -7.8900252e-01  -1.8207750e-01   5.2696264e+01
   1.7333333e-01   1.2799911e-01  -5.6140564e-01  -6.4030589e+00  -7.1313689e-01  -1.8207750e-01  -1.1182593e+01
   1.7500000e-01   1.3036641e-01   3.4898188e-01  -6.1754620e+00  -1.8207750e-01   1.4869663e+00  -2.7615088e+00
   1.7666667e-01   1.3276775e-01  -8.6486815e-01  -3.2925682e+00  -2.5794313e-01  -1.8207750e-01  -8.5272965e+00
   1.7833333e-01   1.3520249e-01   1.3352350e+00   7.2831002e-01   4.2484751e-01  -1.3200619e+00   7.4044852e+00
   1.8000000e-01   1.4526007e-01  -3.0649713e+00   1.3352350e+00   4.2484751e-01  -7.8900252e-01  -1.4975875e+01
   1.8166667e-01   1.4784966e-01   3.4898188e-01   5.5078445e+00  -4.0967438e-01   5.7657876e-01  -1.7555306e+01
   1.8333333e-01   1.5046726e-01  -1.3200619e+00   4.9767851e+00  -1.1683307e+00   4.5519376e-02  -1.4824143e+01
   1.8500000e-01   1.5311172e-01  -1.6235244e+00   3.7629351e+00  -1.8207750e-01  -3.0346251e-02   3.7523139e+01
   1.8666667e-01   1.5578176e-01  -2.5339119e+00   2.7766819e+00   3.4898188e-01  -8.6486815e-01   4.5337299e+01
   1.8833333e-01   1.5847606e-01   1.8662944e+00   2.1697569e+00  -1.0621188e-01  -7.8900252e-01   8.8459321e+00
   1.9000000e-01   1.6119318e-01   2.6249507e+00  -1.3200619e+00   5.0071314e-01   4.2484751e-01   4.1422632e+00
   1.9166667e-01   1.6393164e-01  -4.0967438e-01  -2.5339119e+00  -1.0621188e-01  -3.3380876e-01  -5.2650745e+00
   1.9333333e-01   1.6668984e-01  -1.0165994e+00  -5.9478651e+00  -6.3727127e-01  -1.0621188e-01   3.7629351e+00
   1.9500000e-01   1.6946613e-01   5.7657876e-01  -4.3546870e+00   1.9725063e-01  -1.0621188e-01  -1.4520681e+01
   1.9666667e-01   1.7225876e-01   5.7657876e-01  -2.5339119e+00  -7.8900252e-01   7.2831002e-01  -7.0099839e+00
   1.9833333e-01   1.7506592e-01   2.7311626e-01  -1.8511213e+00  -1.4717932e+00   8.0417564e-01  -2.0893394e+01
   2.0000000e-01   1.7788575e-01   1.3352350e+00   2.7311626e-01  -1.0924650e+00  -1.0165994e+00   1.1956423e+01
   2.0166667e-01   1.8071628e-01  -7.1313689e-01   1.4111007e+00   1.4869663e+00  -6.3727127e-01   3.0846964e+01
   2.0333333e-01   1.8352589e-01  -1.8511213e+00   5.6595758e+00   1.3352350e+00  -6.3727127e-01   1.7873942e+01
   2.0500000e-01   1.8630543e-01   4.2484751e-01   6.6458289e+00  -1.8207750e-01  -4.8554001e-01   5.2043820e+00
   2.0666667e-01   1.8909365e-01   4.5519376e-02   1.3352350e+00  -3.0346251e-02   1.2593694e+00   8.0872758e+00
   2.0833333e-01   1.9188864e-01  -1.1683307e+00  -2.3821807e+00   2.7311626e-01   5.0071314e-01   3.9040452e+01
   2.1000000e-01   1.9468839e-01  -2.4580463e+00   1.5628319e+00  -5.6140564e-01  -3.0346251e-02  -8.0721027e+00
   2.1166667e-01   1.9749084e-01   4.5519376e-02  -1.0924650e+00  -1.0924650e+00   1.9725063e-01  -1.2168847e+01
   2.1333333e-01   2.0029389e-01  -3.3380876e-01  -3.8994932e+00   4.2484751e-01   8.8004127e-01  -3.8994932e+00
   2.1500000e-01   2.0309540e-01   1.9725063e-01  -6.3271933e+00  -7.1313689e-01   4.5519376e-02  -8.5272965e+00
   2.1666667e-01   2.0589320e-01  -1.6993900e+00  -5.9478651e+00  -1.0621188e-01   4.2484751e-01  -2.4383212e+01
   2.1833333e-01   2.0868513e-01  -1.8207750e-01  -1.1683307e+00   2.7311626e-01   8.8004127e-01  -1.3382697e+01
   2.2000000e-01   2.1146900e-01  -6.3727127e-01   1.4111007e+00   1.2138500e-01  -1.1683307e+00  -2.7873031e+01
   2.2166667e-01   2.1424266e-01  -2.5794313e-01   5.2802476e+00   4.2484751e-01   4.2484751e-01   2.8267533e+01
   2.2333333e-01   2.1700397e-01  -1.3200619e+00   3.9905320e+00   4.2484751e-01  -2.4580463e+00  -3.4018147e+01
   2.2500000e-01   2.1975085e-01  -4.8554001e-01   3.7629351e+00  -3.3380876e-01  -8.6486815e-01   4.5519376e-02
   2.2666667e-01   2.2248125e-01   2.0938913e+00   1.7904288e+00  -1.0924650e+00  -1.8207750e-01  -3.8994932e+00
   2.2833333e-01   2.2519321e-01   3.0042788e+00   1.1076382e+00  -1.0165994e+00   1.2138500e-01   3.9723242e+01
   2.3000000e-01   2.2788485e-01  -1.1683307e+00  -1.1683307e+00  -4.0967438e-01  -2.5794313e-01  -1.0423937e+01
   2.3166667e-01   2.3055439e-01   2.8525476e+00  -5.6140564e-01   5.7657876e-01   2.7311626e-01   1.9770582e+01
   2.3333333e-01   2.3320016e-01   2.7766819e+00  -3.5960307e+00  -3.0346251e-02  -1.3200619e+00  -3.5231997e+01
   2.3500000e-01   2.3582061e-01  -4.4305526e+00  -6.2513276e+00   9.5590690e-01  -1.0621188e-01   1.1835038e+00
   2.3666667e-01   2.3841435e-01  -3.4442995e+00  -4.5822839e+00  -1.0621188e-01  -1.0621188e-01  -2.1727916e+01
   2.3833333e-01   2.4098013e-01  -1.7752557e+00  -1.6235244e+00  -1.0621188e-01   4.2484751e-01  -4.0770188e+01
   2.4000000e-01   2.4351686e-01  -4.8554001e-01   4.2484751e-01   4.5519376e-02   2.7311626e-01   2.8722726e+01
   2.4166667e-01   2.4602363e-01   5.0071314e-01   2.8525476e+00   1.3352350e+00   4.5519376e-02   3.8054198e+01
   2.4333333e-01   2.4849974e-01   8.8004127e-01   5.5837101e+00  -3.0346251e-02  -3.0346251e-02  -1.4748278e+01
   2.4500000e-01   2.5094467e-01  -1.4717932e+00   4.2181289e+00  -1.0621188e-01  -5.6140564e-01   3.3426395e+01
   2.4666667e-01   2.5335810e-01   2.2456226e+00   3.1560101e+00  -1.0165994e+00   1.2138500e-01   4.1695748e+01
   2.4833333e-01   2.5573995e-01   2.7311626e-01  -1.0924650e+00  -1.0165994e+00   1.3352350e+00   8.3907383e+00
   2.5000000e-01   2.5809037e-01  -2.2304494e+00  -7.1313689e-01  -5.6140564e-01   4.5519376e-02  -2.7569569e+01
   2.5166667e-01   2.6040970e-01  -1.1683307e+00  -1.7752557e+00  -3.0346251e-02  -4.8554001e-01   2.6826086e+01
   2.5333333e-01   2.6269858e-01   1.9725063e-01  -4.3546870e+00  -1.5476588e+00  -1.3200619e+00  -2.1272722e+01
   2.5500000e-01   2.6495784e-01   5.7657876e-01  -5.5685370e+00   4.2484751e-01   6.5244439e-01  -1.7100112e+01
   2.5666667e-01   2.6718858e-01   1.1835038e+00  -3.9753588e+00   2.7311626e-01   5.0071314e-01   1.1349498e+01
   2.5833333e-01   2.6939214e-01   2.7311626e-01  -4.8554001e-01   1.9725063e-01   3.4898188e-01   1.9618851e+01
   2.6000000e-01   2.7157012e-01  -8.6486815e-01   7.2831002e-01  -7.1313689e-01  -5.6140564e-01  -3.4776803e+01
   2.6166667e-01   2.7372435e-01  -7.8900252e-01   1.0317725e+00   2.7311626e-01  -1.6993900e+00  -4.3653082e+01
   2.6333333e-01   2.7585691e-01   6.5244439e-01   5.7354414e+00   8.0417564e-01  -4.0967438e-01   3.0042788e+00
   2.6500000e-01   2.7797012e-01   1.0317725e+00   5.8113070e+00  -1.3200619e+00   1.2138500e-01  -1.3837890e+01
   2.6666667e-01   2.8006655e-01   2.0180257e+00   4.1422632e+00  -1.0621188e-01   3.4898188e-01  -6.4789245e+00
   2.6833333e-01   2.8214897e-01  -3.3684338e+00   1.1835038e+00  -2.5794313e-01   1.9725063e-01   1.7191151e+01
   2.7000000e-01   2.8422039e-01  -3.1408369e+00  -8.6486815e-01  -4.8554001e-01  -6.3727127e-01   1.9467120e+01
   2.7166667e-01   2.8628404e-01   4.5519376e-02  -3.5960307e+00   1.2138500e-01  -4.0967438e-01  -8.7548933e+00
   2.7333333e-01   2.8834333e-01   9.5590690e-01  -4.7340151e+00   5.7657876e-01  -1.8207750e-01   3.7295542e+01
   2.7500000e-01   2.9036375e-01   1.0317725e+00  -5.1133432e+00  -2.5794313e-01  -2.5794313e-01   3.6688617e+01
   2.7666667e-01   2.9236185e-01  -1.3200619e+00  -2.6097776e+00  -1.8207750e-01  -4.8554001e-01  -1.7024247e+01
   2.7833333e-01   2.9437122e-01  -1.0924650e+00  -1.2441963e+00   8.0417564e-01  -9.4073377e-01  -1.2775772e+01
   2.8000000e-01   2.9639614e-01  -2.3821807e+00   3.4898188e-01  -6.3727127e-01  -9.4073377e-01  -4.7294632e+01
   2.8166667e-01   2.9844097e-01   2.7008163e+00   1.0317725e+00  -1.0621188e-01   4.2484751e-01  -1.1410190e+01
   2.8333333e-01   3.0051013e-01  -9.4073377e-01   2.6249507e+00   8.0417564e-01   1.1835038e+00  -8.0721027e+00
   2.8500000e-01   3.0260811e-01   1.2138500e-01   2.6249507e+00  -3.3380876e-01   1.9725063e-01  -1.7934634e+01
   2.8666667e-01   3.0473941e-01   1.5628319e+00   2.9284132e+00   4.5519376e-02   1.9725063e-01  -7.5410433e+00
   2.8833333e-01   3.0690856e-01  -4.8554001e-01   2.0180257e+00   1.2138500e-01   5.0071314e-01   4.6551149e+01
   2.9000000e-01   4.1157508e-01  -1.2441963e+00  -5.6140564e-01  -4.0967438e-01  -4.0967438e-01   3.1681486e+01
   2.9166667e-01   4.1636382e-01   1.4869663e+00  -1.6235244e+00  -1.0621188e-01  -1.8207750e-01   5.5882621e+01
   2.9333333e-01   4.2121919e-01   9.5590690e-01  -4.8857464e+00  -1.8207750e-01  -2.3063151e+00   3.3805723e+01
   2.9500000e-01   4.2613558e-01   1.0317725e+00  -6.2513276e+00   1.2138500e-01  -1.3959275e+00  -4.0542591e+01
   2.9666667e-01   4.3106189e-01  -1.6235244e+00  -3.4442995e+00   7.2831002e-01   1.9725063e-01  -4.3197888e+01
   2.9833333e-01   4.3602244e-01  -1.6993900e+00  -6.3727127e-01   4.5519376e-02   8.8004127e-01  -2.1576184e+01
   3.0000000e-01   4.4102925e-01   1.2138500e-01   1.4869663e+00  -1.0621188e-01   1.7145632e+00  -1.8207750e-01
   3.0166667e-01   4.4607526e-01  -4.8554001e-01   2.7766819e+00  -1.2441963e+00   5.0071314e-01  -3.6218250e+01
   3.0333333e-01   4.5115309e-01  -2.5339119e+00   6.0389039e+00  -6.3727127e-01   2.7311626e-01   8.8004127e-01
   3.0500000e-01   4.5625486e-01   1.9725063e-01   5.8871726e+00  -7.8900252e-01   3.4898188e-01  -9.6652809e+00
   3.0666667e-01   4.6137242e-01   1.2138500e-01   2.9284132e+00  -1.0621188e-01   2.7311626e-01   3.3729858e+01
   3.0833333e-01   4.6649721e-01   8.8004127e-01   3.4898188e-01  -1.8207750e-01  -9.4073377e-01   3.6688617e+01
   3.1000000e-01   4.7162038e-01  -4.0967438e-01  -1.3959275e+00   3.4898188e-01  -5.6140564e-01   5.3379055e+01
   3.1166667e-01   4.7673275e-01   6.5244439e-01  -2.8373744e+00   1.2138500e-01  -8.6486815e-01   1.5142779e+01
   3.1333333e-01   4.8182488e-01   2.3973538e+00  -6.1754620e+00  -1.0621188e-01  -4.8554001e-01  -2.1045125e+01
   3.1500000e-01   4.8688717e-01   1.4869663e+00  -4.8098807e+00   2.7311626e-01  -4.0967438e-01  -2.6507450e+01
   3.1666667e-01   4.9190961e-01  -1.0924650e+00  -1.4717932e+00   4.5519376e-02   1.9725063e-01   2.0605104e+01
   3.1833333e-01   4.9688226e-01  -2.1545838e+00   1.9725063e-01  -3.0346251e-02  -5.6140564e-01  -2.2183109e+01
   3.2000000e-01   5.0179479e-01  -2.5794313e-01   1.9421600e+00  -3.3380876e-01  -7.8900252e-01   2.0908567e+01
   3.2166667e-01   5.0663690e-01   1.3352350e+00   2.2456226e+00  -4.0967438e-01   1.2138500e-01   3.2318757e+00
   3.2333333e-01   5.1139818e-01  -8.6486815e-01   5.6595758e+00  -2.5794313e-01   3.4898188e-01  -2.7645434e+01
   3.2500000e-01   5.1606813e-01   4.5519376e-02   3.7629351e+00  -3.0346251e-02  -6.3727127e-01  -2.4990137e+01
   3.2666667e-01   5.2063623e-01  -1.7752557e+00   2.6249507e+00  -2.5794313e-01  -5.6140564e-01   1.9391254e+01
   3.2833333e-01   5.2509203e-01  -1.0924650e+00  -1.0165994e+00  -3.0346251e-02  -9.4073377e-01   4.0557764e+01
   3.3000000e-01   5.2942509e-01   1.2593694e+00  -2.0028525e+00  -3.3380876e-01  -1.9269869e+00   3.1529754e+01
   3.3166667e-01   5.3362505e-01   2.1697569e+00  -2.6097776e+00   2.7311626e-01  -7.8900252e-01   3.2212545e+01
   3.3333333e-01   5.3768168e-01   1.9725063e-01  -4.4305526e+00   1.7145632e+00   2.3973538e+00   2.9284132e+00
   3.3500000e-01   5.4158490e-01   7.2831002e-01  -5.2650745e+00   3.4898188e-01   8.0417564e-01  -1.4141353e+01
   3.3666667e-01   5.4532484e-01  -6.3727127e-01  -3.7477620e+00   4.2484751e-01  -1.8207750e-01  -4.3046157e+01
   3.3833333e-01   5.4889188e-01   4.5519376e-02  -1.6235244e+00  -1.0621188e-01  -8.6486815e-01   2.9936576e+01
   3.4000000e-01   5.5227651e-01  -2.6856432e+00   4.2484751e-01  -7.1313689e-01   4.2484751e-01  -1.9603678e+01
   3.4166667e-01   5.5546972e-01  -1.2441963e+00   2.5490851e+00  -7.8900252e-01   2.1697569e+00   2.5991564e+01
   3.4333333e-01   5.5846264e-01   1.1835038e+00   7.4044852e+00  -2.5794313e-01   7.2831002e-01   4.8371924e+01
   3.4500000e-01   5.6124686e-01  -2.6856432e+00   6.4940977e+00  -1.0621188e-01  -1.7752557e+00   2.0225776e+01
   3.4666667e-01   5.6381430e-01   2.1697569e+00   4.2939945e+00  -3.0346251e-02   6.5244439e-01   1.9087792e+01
   3.4833333e-01   5.6615729e-01  -1.0165994e+00   1.2138500e-01   1.1076382e+00   2.7311626e-01   1.4459988e+01
   3.5000000e-01   5.6826856e-01   3.3077413e+00   9.5590690e-01   1.3352350e+00   1.6386975e+00   5.9630383e+00
   3.5166667e-01   5.7014139e-01  -4.8554001e-01  -3.2925682e+00  -1.6235244e+00  -7.8900252e-01  -4.3728947e+01
   3.5333333e-01   5.7176946e-01   7.2831002e-01  -5.1892089e+00  -1.2441963e+00  -1.0621188e-01   4.4882105e+01
   3.5500000e-01   5.7314694e-01  -2.2304494e+00  -4.4305526e+00  -1.0621188e-01  -1.6235244e+00  -3.4625072e+01
   3.5666667e-01   5.7426862e-01  -7.8900252e-01  -3.0649713e+00   6.5244439e-01  -1.8511213e+00  -5.3409401e+00
   3.5833333e-01   5.7512968e-01  -1.0924650e+00  -1.8207750e-01   5.7657876e-01  -1.5476588e+00  -1.9679544e+01
   3.6000000e-01   5.7572603e-01  -1.2441963e+00   1.7904288e+00  -6.3727127e-01  -1.6235244e+00  -1.6948381e+01
   3.6166667e-01   5.7605397e-01   4.5519376e-02   2.0180257e+00  -3.3380876e-01   1.2593694e+00   1.5218645e+01
   3.6333333e-01   5.7611047e-01  -1.2441963e+00   2.7008163e+00  -6.3727127e-01   5.7657876e-01  -3.7735563e+01
   3.6500000e-01   5.7589317e-01  -4.0967438e-01   4.0663976e+00   2.7311626e-01  -1.8207750e-01   2.0756835e+01
   3.6666667e-01   5.7540015e-01  -1.6235244e+00   1.5628319e+00  -3.3380876e-01  -9.4073377e-01  -2.3321094e+01
   3.6833333e-01   5.7457738e-01   8.0417564e-01   1.2138500e-01  -1.0621188e-01  -4.0967438e-01   3.1984948e+01
   3.7000000e-01   5.7347212e-01  -4.8554001e-01   3.4898188e-01   8.8004127e-01   1.2593694e+00   4.1392286e+01
   3.7166667e-01   5.7209358e-01  -1.9269869e+00  -1.9269869e+00   1.9725063e-01   1.4111007e+00   2.2956939e+01
   3.7333333e-01   5.7044244e-01   1.6386975e+00  -6.4030589e+00  -6.3727127e-01   4.2484751e-01  -5.1998301e+01
   3.7500000e-01   5.6632816e-01   7.2831002e-01  -5.0374776e+00  -1.0621188e-01  -1.8207750e-01  -1.5127606e+01
   3.7666667e-01   5.6386926e-01   1.9725063e-01  -3.5201651e+00  -7.8900252e-01  -1.5476588e+00  -3.7887294e+01
   3.7833333e-01   5.6114621e-01   1.4869663e+00  -1.6993900e+00   4.5519376e-02  -1.0924650e+00  -1.4444815e+01
   3.8000000e-01   5.5816254e-01  -2.2304494e+00   3.4898188e-01   5.0071314e-01  -2.5794313e-01  -3.0346251e-02
   3.8166667e-01   5.5492219e-01  -1.4717932e+00   1.3352350e+00   1.0317725e+00   5.7657876e-01  -2.9132401e+00
   3.8333333e-01   5.5142972e-01   5.7657876e-01   5.7354414e+00   9.5590690e-01   8.0417564e-01   3.2971201e+01
   3.8500000e-01   5.4769006e-01   9.5590690e-01   4.9767851e+00  -4.8554001e-01   2.7311626e-01   3.8812855e+01
   3.8666667e-01   5.4370873e-01   1.0317725e+00   4.2181289e+00  -1.8207750e-01   7.2831002e-01   5.5806755e+01
   3.8833333e-01   5.3949166e-01   1.4111007e+00   8.8004127e-01  -9.4073377e-01  -7.8900252e-01   8.7700665e+00
   3.9000000e-01   5.3504518e-01  -1.6993900e+00  -1.1683307e+00  -6.3727127e-01  -1.4717932e+00  -5.8719995e+00
   3.9166667e-01   5.3037611e-01  -1.5476588e+00  -2.2304494e+00  -4.8554001e-01  -5.6140564e-01   6.5699633e+00
   3.9333333e-01   5.2549163e-01  -9.4073377e-01  -4.6581495e+00  -7.8900252e-01   2.5490851e+00  -4.8887810e+01
   3.9500000e-01   5.2039932e-01   5.0071314e-01  -3.0649713e+00  -1.8207750e-01   7.2831002e-01  -5.2908688e+01
   3.9666667e-01   5.0962309e-01  -2.6097776e+00  -1.7752557e+00   2.7311626e-01  -2.5794313e-01  -2.8373744e+00
   3.9833333e-01   5.0395594e-01   1.2138500e-01  -8.6486815e-01  -1.8207750e-01  -1.0924650e+00   9.9080509e+00
   4.0000000e-01   4.9811441e-01   2.2456226e+00   7.2831002e-01   1.9725063e-01  -8.6486815e-01   1.6963554e+01
   4.0166667e-01   4.9210759e-01   2.0180257e+00   1.0317725e+00  -4.0967438e-01  -1.8511213e+00  -5.5685370e+00
   4.0333333e-01   4.8594467e-01  -1.2441963e+00   4.5215914e+00   5.7657876e-01  -3.3380876e-01   4.5640761e+01
   4.0500000e-01   4.7963515e-01  -4.0967438e-01   3.5353382e+00  -5.6140564e-01   4.5519376e-02   2.3487998e+01
   4.0666667e-01   4.7318858e-01  -1.8207750e-01   2.7008163e+00   3.4898188e-01   1.2138500e-01   1.1501229e+01
   4.0833333e-01   4.6661473e-01  -2.5794313e-01   8.0417564e-01  -2.5794313e-01  -3.3380876e-01  -2.9617941e+01
   4.1000000e-01   4.5992339e-01   8.0417564e-01   4.5519376e-02  -6.3727127e-01   1.9725063e-01   1.1425363e+01
   4.1166667e-01   4.5312450e-01   6.5244439e-01  -1.7752557e+00  -3.3380876e-01  -3.3380876e-01   4.4502777e+01
   4.1333333e-01   4.4622796e-01   8.8004127e-01  -5.0374776e+00  -5.6140564e-01  -1.0621188e-01   2.7311626e-01
   4.1500000e-01   4.3924368e-01  -3.0346251e-02  -5.1892089e+00  -1.0621188e-01  -7.8900252e-01  -4.3546870e+00
   4.1666667e-01   4.3218164e-01  -1.1683307e+00  -3.2167026e+00  -2.5794313e-01  -1.2441963e+00  -4.3880679e+01
   4.1833333e-01   4.2505167e-01  -1.1683307e+00  -1.0165994e+00  -1.0621188e-01  -2.1545838e+00  -4.1528844e+01
   4.2000000e-01   4.1786359e-01  -4.0967438e-01   1.0317725e+00   5.7657876e-01  -1.8207750e-01   1.2790945e+01
   4.2166667e-01   4.1062708e-01  -4.0967438e-01   2.7766819e+00  -3.3380876e-01  -3.3380876e-01   1.0287379e+01
   4.2333333e-01   4.0335171e-01  -1.0924650e+00   4.8250539e+00  -4.0967438e-01  -6.3727127e-01  -1.7327709e+01
   4.2500000e-01   3.9604687e-01  -3.5201651e+00   4.2181289e+00  -8.6486815e-01  -1.0621188e-01  -6.9341183e+00
   4.2666667e-01   3.8872184e-01  -1.3200619e+00   2.4732194e+00  -4.0967438e-01   1.7145632e+00   2.5081176e+01
   4.2833333e-01   3.8138555e-01   1.3352350e+00   2.7311626e-01  -1.8207750e-01   2.5490851e+00   7.7838133e+00
   4.3000000e-01   3.7404688e-01   3.7629351e+00   2.7311626e-01   1.9725063e-01  -4.8554001e-01  -1.7100112e+01
   4.3166667e-01   3.6671434e-01   4.0663976e+00  -1.6993900e+00  -3.0346251e-02  -4.8554001e-01   1.7115285e+01
   4.3333333e-01   3.5939625e-01  -1.0165994e+00  -5.9478651e+00  -1.0621188e-01  -1.0924650e+00  -3.7659697e+01
   4.3500000e-01   3.5210054e-01   2.3214882e+00  -5.5685370e+00   4.5519376e-02  -8.6486815e-01   5.5078445e+00
   4.3666667e-01   3.4476932e-01  -3.0649713e+00  -4.4305526e+00  -2.5794313e-01   1.2138500e-01  -3.3942281e+01
   4.3833333e-01   3.3747862e-01  -2.1545838e+00  -1.6235244e+00  -3.0346251e-02   1.9725063e-01  -2.9162747e+01
   4.4000000e-01   3.3023569e-01  -1.6993900e+00  -1.6993900e+00   1.2138500e-01  -1.0165994e+00   2.3336267e+01
   4.4166667e-01   3.2304738e-01  -1.3200619e+00  -4.0967438e-01  -5.6140564e-01  -1.0165994e+00  -7.9613389e+01
   4.4333333e-01   3.1592020e-01   5.0071314e-01   2.5490851e+00   5.7657876e-01  -2.5794313e-01  -2.9891057e+00
   4.4500000e-01   3.0886023e-01  -9.4073377e-01   2.5490851e+00   7.2831002e-01   5.0071314e-01   2.0180257e+00
   4.4666667e-01   3.0187316e-01  -4.5822839e+00   5.7657876e-01   6.5244439e-01   5.0071314e-01   3.3881589e+01
   4.4833333e-01   2.9496425e-01  -2.0028525e+00   1.9725063e-01  -4.0967438e-01   2.1697569e+00   6.3165721e+01
   4.5000000e-01   2.8813838e-01   1.1835038e+00  -1.6993900e+00  -1.0924650e+00  -1.8207750e-01  -3.0452463e+01
   4.5166667e-01   2.8139998e-01   3.3836070e+00  -2.4580463e+00  -3.3380876e-01  -7.1313689e-01   1.9239523e+01
   4.5333333e-01   2.7475309e-01   1.4111007e+00  -4.4305526e+00  -4.8554001e-01  -7.8900252e-01   2.1818954e+01
   4.5500000e-01   2.6820132e-01   1.6386975e+00  -3.9753588e+00  -6.3727127e-01  -1.0924650e+00  -1.5127606e+01
   4.5666667e-01   2.6174787e-01   1.5628319e+00  -1.5476588e+00   1.2138500e-01  -2.5794313e-01   1.2108154e+01
   4.5833333e-01   2.5539554e-01   1.9725063e-01   6.5244439e-01   1.2138500e-01  -8.6486815e-01   4.8250539e+00
   4.6000000e-01   2.4914673e-01  -1.0924650e+00   1.7145632e+00   1.2138500e-01  -6.3727127e-01  -2.0817528e+01
   4.6166667e-01   2.4300342e-01  -1.7752557e+00   3.1560101e+00  -3.0346251e-02  -1.0621188e-01  -3.2167026e+00
   4.6333333e-01   2.3696723e-01  -1.3200619e+00   6.8734258e+00  -4.8554001e-01  -6.3727127e-01  -4.2363366e+01
   4.6500000e-01   2.3103941e-01  -1.1683307e+00   7.4803508e+00  -4.8554001e-01  -1.6235244e+00   1.1273632e+01
   4.6666667e-01   2.2522084e-01   3.4898188e-01   5.7354414e+00  -1.0165994e+00  -1.5476588e+00   4.0178436e+01
   4.6833333e-01   2.1951202e-01   8.0417564e-01   2.5490851e+00  -1.0924650e+00   1.2138500e-01   1.8405001e+01
   4.7000000e-01   2.1391316e-01  -1.8207750e-01   2.0180257e+00  -5.6140564e-01   3.2318757e+00   2.4474251e+01
   4.7166667e-01   2.0842413e-01  -9.4073377e-01   1.6386975e+00  -7.1313689e-01   1.1835038e+00   1.7494614e+01
   4.7333333e-01   2.0304448e-01   1.4111007e+00  -2.9891057e+00   2.7311626e-01  -1.8207750e-01   1.4839317e+01
   4.7500000e-01   1.9777350e-01   3.4898188e-01  -4.5822839e+00   4.2484751e-01  -1.8207750e-01  -7.0099839e+00
   4.7666667e-01   1.9261016e-01   4.5519376e-02  -3.1408369e+00   4.2484751e-01   9.5590690e-01   1.7342882e+01
   4.7833333e-01   1.8755323e-01   8.0417564e-01  -2.1545838e+00  -1.8207750e-01   4.2484751e-01   1.2184020e+01
   4.8000000e-01   1.8260122e-01  -7.8900252e-01  -1.3200619e+00  -1.0165994e+00  -1.0621188e-01  -5.1315510e+01
   4.8166667e-01   1.7775241e-01  -4.8554001e-01   1.2138500e-01  -3.0346251e-02  -1.6235244e+00  -2.8555822e+01
   4.8333333e-01   1.7300491e-01  -2.3821807e+00   2.1697569e+00  -4.0967438e-01  -1.0165994e+00  -1.7024247e+01
   4.8500000e-01   1.6835663e-01  -1.1683307e+00   2.3973538e+00   2.7311626e-01  -8.6486815e-01   1.9467120e+01
   4.8666667e-01   1.6380534e-01  -9.4073377e-01  -4.0967438e-01  -1.8207750e-01  -5.6140564e-01  -1.3230965e+01
   4.8833333e-01   1.5934865e-01  -1.0621188e-01  -1.3200619e+00  -3.0346251e-02   1.6386975e+00  -9.7411465e+00
   4.9000000e-01   1.5498408e-01   1.0317725e+00  -8.6486815e-01   2.7311626e-01   8.8004127e-01   1.5066913e+01
   4.9166667e-01   1.5070903e-01  -1.8511213e+00  -1.6235244e+00  -9.4073377e-01  -9.4073377e-01  -3.9753588e+00
   4.9333333e-01   1.4652082e-01  -1.6993900e+00  -4.6581495e+00  -5.6140564e-01  -4.8554001e-01   3.0801444e+00
   4.9500000e-01   1.4241673e-01   1.4111007e+00  -4.6581495e+00   5.7657876e-01  -5.6140564e-01  -2.3700422e+01
   4.9666667e-01   1.3839397e-01   3.9905320e+00  -4.0512245e+00   1.1076382e+00  -4.0967438e-01  -6.8582527e+00
   4.9833333e-01   1.3444976e-01   1.1076382e+00  -1.2441963e+00   5.7657876e-01   1.2138500e-01   5.1285164e+00
   5.0000000e-01   1.3058129e-01   2.7311626e-01   9.5590690e-01   1.9725063e-01  -3.0346251e-02   2.4777714e+01
   5.0166667e-01   1.2678577e-01  -1.0621188e-01   2.0938913e+00  -4.8554001e-01  -2.0787182e+00  -2.0362334e+01
   5.0333333e-01   1.2306043e-01   2.7311626e-01   5.2802476e+00   1.9725063e-01  -1.0165994e+00   3.9343914e+01
   5.0500000e-01   1.1940256e-01  -9.4073377e-01   4.5215914e+00  -1.8207750e-01  -9.4073377e-01   4.4578642e+01
   5.0666667e-01   1.1579715e-01  -9.4073377e-01   2.3214882e+00  -4.8554001e-01  -1.3200619e+00  -3.9708069e+01
   5.0833333e-01   1.1218036e-01   1.2138500e-01  -3.0346251e-02  -3.3380876e-01   1.2138500e-01   4.0026705e+01
   5.1000000e-01   1.0862429e-01  -3.2925682e+00  -2.6097776e+00  -1.0165994e+00   8.0417564e-01  -1.4596547e+01
   5.1166667e-01   1.0512688e-01   4.5519376e-02  -1.8511213e+00  -4.0967438e-01   2.1697569e+00   1.3625467e+01
   5.1333333e-01   1.0168615e-01   7.2831002e-01  -3.5201651e+00  -4.0967438e-01   5.0071314e-01  -2.2031378e+01
   5.1500000e-01   9.8300228e-02   1.7145632e+00  -4.2788214e+00   1.2138500e-01  -4.8554001e-01   5.1285164e+00
   5.1666667e-01   9.4967393e-02   4.2939945e+00  -2.4580463e+00  -5.6140564e-01  -1.9269869e+00  -6.3605742e+01
   5.1833333e-01   9.1686035e-02  -2.5794313e-01  -3.3380876e-01   1.9725063e-01   5.0071314e-01  -3.0831791e+01
   5.2000000e-01   8.8454692e-02  -1.3200619e+00   7.2831002e-01   4.5519376e-02   1.3352350e+00   2.4732194e+00
   5.2166667e-01   8.5272038e-02  -2.6856432e+00   1.2593694e+00   1.2138500e-01  -9.4073377e-01   7.1055746e+01
   5.2333333e-01   8.2136902e-02  -2.1545838e+00   4.9767851e+00  -1.0621188e-01  -5.6140564e-01  -9.0583558e+00
   5.2500000e-01   7.9048269e-02   2.0938913e+00   5.1285164e+00  -1.0621188e-01  -1.8207750e-01  -2.9132401e+00
   5.2666667e-01   7.6005282e-02  -1.3200619e+00   2.4732194e+00  -1.8207750e-01  -2.5794313e-01  -1.8207750e-01
   5.2833333e-01   7.3007235e-02  -2.9891057e+00   1.1835038e+00  -4.0967438e-01  -2.5794313e-01   1.2108154e+01
   5.3000000e-01   7.0053584e-02  -4.0967438e-01  -4.0967438e-01  -5.6140564e-01  -5.6140564e-01   4.1240555e+01
   5.3166667e-01   6.7143950e-02   1.7145632e+00  -1.3200619e+00  -1.0621188e-01  -6.3727127e-01   2.8267533e+01
   5.3333333e-01   6.4278106e-02  -4.8554001e-01  -5.7202683e+00  -4.8554001e-01  -6.3727127e-01  -1.3155100e+01
   5.3500000e-01   6.1455979e-02   1.2138500e-01  -5.5685370e+00   1.2138500e-01  -4.0967438e-01  -3.7477620e+00
   5.3666667e-01   5.8677644e-02   5.0071314e-01  -3.2925682e+00   5.7657876e-01   4.5519376e-02   1.5522107e+01
   5.3833333e-01   5.5943337e-02   1.6386975e+00  -1.4717932e+00   1.2138500e-01  -1.0621188e-01  -3.1818044e+01
   5.4000000e-01   5.3253420e-02   1.4869663e+00   1.2593694e+00   5.7657876e-01   9.5590690e-01   3.3836070e+00
   5.4166667e-01   5.0608398e-02  -3.0346251e-02   2.7008163e+00   1.9725063e-01   1.7145632e+00   5.5048099e+01
   5.4333333e-01   4.8008900e-02  -1.8511213e+00   5.9630383e+00  -4.8554001e-01  -7.8900252e-01  -2.9162747e+01
   5.4500000e-01   4.5455676e-02  -3.3380876e-01   5.5837101e+00  -4.0967438e-01  -8.6486815e-01   1.6811823e+01
   5.4666667e-01   4.2949594e-02   1.9725063e-01   2.6249507e+00  -3.0346251e-02  -1.2441963e+00  -2.2304494e+00
   5.4833333e-01   1.9361093e-03   1.7145632e+00   9.5590690e-01   2.7311626e-01  -1.9269869e+00   3.6612751e+01
   5.5000000e-01   7.6542166e-04   6.5244439e-01  -2.2304494e+00   4.5519376e-02  -2.3063151e+00  -1.2441963e+00
   5.5166667e-01  -3.3221245e-04  -4.0967438e-01  -4.1270901e+00   1.2138500e-01   1.1076382e+00   4.0663976e+00
   5.5333333e-01  -1.3562064e-03   1.2138500e-01  -6.0237308e+00  -7.8900252e-01   2.0180257e+00  -4.3804813e+01
   5.5500000e-01  -2.3060943e-03  -4.8554001e-01  -5.1892089e+00  -3.3380876e-01   1.9421600e+00  -4.6581495e+00
   5.5666667e-01  -3.1815354e-03  -1.5476588e+00  -4.3546870e+00  -2.5794313e-01   4.5519376e-02  -3.8797682e+01
   5.5833333e-01  -3.9823162e-03  -9.4073377e-01  -1.4717932e+00   7.2831002e-01   5.0071314e-01   6.4940977e+00
   5.6000000e-01  -4.7083545e-03  -1.8207750e-01  -4.8554001e-01   6.5244439e-01  -2.5794313e-01   1.6280764e+01
   5.6166667e-01  -5.3596990e-03  -1.5476588e+00   8.8004127e-01  -3.0346251e-02  -7.8900252e-01   2.6219161e+01
   5.6333333e-01  -5.9365323e-03  -1.0924650e+00   5.0526507e+00   1.9725063e-01  -3.0346251e-02   1.5673838e+01
   5.6500000e-01  -6.4391708e-03  -7.1313689e-01   5.1285164e+00  -3.3380876e-01   5.0071314e-01   2.2198282e+01
   5.6666667e-01  -6.8680642e-03  -2.5794313e-01   4.2939945e+00  -1.8207750e-01   6.5244439e-01   2.2653476e+01
   5.6833333e-01  -7.2237935e-03   1.8662944e+00   1.9421600e+00   2.7311626e-01   9.5590690e-01   3.1681486e+01
   5.7000000e-01  -7.5070728e-03  -2.0787182e+00   8.8004127e-01  -1.0621188e-01  -4.8554001e-01  -1.5355203e+01
   5.7166667e-01  -7.7187427e-03   2.2456226e+00  -2.5794313e-01  -7.8900252e-01  -1.0924650e+00  -1.9603678e+01
   5.7333333e-01  -7.8597723e-03   5.0071314e-01  -5.6444026e+00  -7.1313689e-01  -5.6140564e-01  -4.8660213e+01
   5.7500000e-01  -7.9312522e-03   3.4898188e-01  -5.1892089e+00   1.9725063e-01  -9.4073377e-01  -2.3396959e+01
   5.7666667e-01  -7.9343921e-03   1.1835038e+00  -2.9132401e+00   4.5519376e-02  -5.6140564e-01  -2.6856432e+00
   5.7833333e-01  -7.8705180e-03   9.5590690e-01  -7.1313689e-01  -3.0346251e-02  -1.3200619e+00   8.3148727e+00
   5.8000000e-01  -7.7410643e-03  -1.8511213e+00   8.8004127e-01   1.9725063e-01   1.9725063e-01  -3.0346251e-02
   5.8166667e-01  -7.5475720e-03  -2.9891057e+00   8.0417564e-01  -3.0346251e-02  -4.0967438e-01  -3.1590447e+01
   5.8333333e-01  -7.2916811e-03  -2.6856432e+00   3.5353382e+00  -4.0967438e-01  -1.6235244e+00  -2.2941766e+01
   5.8500000e-01  -6.9751247e-03  -5.6140564e-01   4.0663976e+00  -6.3727127e-01  -5.6140564e-01   2.2653476e+01
   5.8666667e-01  -6.5997241e-03  -2.6097776e+00   2.5490851e+00  -4.8554001e-01   4.2484751e-01   3.7371408e+01
   5.8833333e-01  -6.1673808e-03   3.6870695e+00   4.5519376e-02  -1.8207750e-01   2.7311626e-01   3.6764483e+01
   5.9000000e-01  -5.6800715e-03   3.7629351e+00  -1.8511213e+00  -1.8207750e-01  -1.5476588e+00   1.4004795e+01
   5.9166667e-01  -5.1398386e-03   1.9421600e+00  -1.6235244e+00  -6.3727127e-01  -4.8554001e-01   4.9767851e+00
   5.9333333e-01  -4.5487861e-03  -1.0165994e+00  -6.1754620e+00  -3.3380876e-01   1.6386975e+00  -8.2238339e+00
   5.9500000e-01  -3.9090698e-03  -1.0165994e+00  -4.6581495e+00   8.0417564e-01  -3.3380876e-01   8.3907383e+00
   5.9666667e-01  -3.2228918e-03  -2.6097776e+00  -4.1270901e+00   3.4898188e-01  -1.8207750e-01   4.5974570e+00
   5.9833333e-01  -2.4924916e-03  -2.6856432e+00  -9.4073377e-01   2.7311626e-01  -7.8900252e-01  -4.7598094e+01
   6.0000000e-01  -1.7201398e-03  -1.8207750e-01  -2.5794313e-01   2.7311626e-01  -4.0967438e-01   2.7766819e+00
   6.0166667e-01  -9.0813031e-04   1.5628319e+00   4.2484751e-01   4.5519376e-02  -1.9269869e+00  -1.0575668e+01
   6.0333333e-01  -5.8772855e-05   1.7904288e+00   5.2043820e+00  -1.8207750e-01   1.2138500e-01  -2.0514065e+01
   6.0500000e-01   8.2561397e-04  -1.3200619e+00   5.3561133e+00  -4.0967438e-01   1.4111007e+00   9.6045884e+00
   6.0666667e-01   1.7427100e-03  -1.5476588e+00   4.5974570e+00  -3.0346251e-02   1.1076382e+00   3.6385155e+01
   6.0833333e-01   2.6902006e-03  -1.0621188e-01   1.9421600e+00  -1.8207750e-01   1.2138500e-01   1.8480867e+01
   6.1000000e-01   3.6657830e-03   5.7657876e-01  -1.0924650e+00   4.5519376e-02  -5.6140564e-01   1.0514976e+01
   6.1166667e-01   4.6671738e-03   1.6386975e+00  -2.2304494e+00  -1.8207750e-01  -7.1313689e-01   1.1501229e+01
   6.1333333e-01   5.6921145e-03   2.7766819e+00  -5.3409401e+00   4.5519376e-02  -1.2441963e+00   8.9976633e+00
   6.1500000e-01   1.3907676e-02  -1.0621188e-01  -5.5685370e+00  -1.8207750e-01  -1.0621188e-01  -1.6872515e+01
   6.1666667e-01   1.4968411e-02  -1.0924650e+00  -3.8994932e+00   4.5519376e-02  -1.8207750e-01  -2.5339119e+00
   6.1833333e-01   1.6033080e-02  -8.6486815e-01  -2.0787182e+00   1.2138500e-01  -1.0621188e-01   1.0894304e+01
   6.2000000e-01   1.7100540e-02  -1.8207750e-01   5.7657876e-01   1.9725063e-01  -2.5794313e-01   1.3473735e+01
   6.2166667e-01   1.8169744e-02  -8.6486815e-01   2.9284132e+00  -1.3200619e+00   4.2484751e-01  -2.9390344e+01
   6.2333333e-01   1.9239740e-02  -2.1545838e+00   4.0663976e+00  -7.8900252e-01  -3.3380876e-01  -4.9267138e+01
   6.2500000e-01   2.0309670e-02  -1.6993900e+00   4.5974570e+00   2.7311626e-01   4.2484751e-01  -1.7175978e+01
   6.2666667e-01   2.1378766e-02  -1.5476588e+00   2.0180257e+00  -2.5794313e-01  -4.0967438e-01  -5.0374776e+00
   6.2833333e-01   2.2446350e-02  -7.8900252e-01   9.5590690e-01  -2.5794313e-01  -4.0967438e-01   1.8025673e+01
   6.3000000e-01   2.3511833e-02  -1.8207750e-01  -6.3727127e-01  -4.8554001e-01  -4.8554001e-01  -5.8719995e+00
   6.3166667e-01   2.4574706e-02   8.0417564e-01  -1.6235244e+00   1.2138500e-01  -7.1313689e-01   1.9542985e+01
   6.3333333e-01   2.5634539e-02  -2.5794313e-01  -6.2513276e+00   4.5519376e-02  -2.5794313e-01  -5.4881194e+01
   6.3500000e-01   2.5634539e-02   1.6386975e+00  -3.9753588e+00   5.0071314e-01  -4.0967438e-01  -9.9687434e+00
   6.3666667e-01   2.5634539e-02   2.7008163e+00  -1.8511213e+00  -7.1313689e-01  -2.3063151e+00  -3.7432100e+01
   6.3833333e-01   2.6690980e-02  -1.1683307e+00  -7.1313689e-01  -1.8207750e-01  -4.0967438e-01  -1.7024247e+01
   6.4000000e-01   2.7743743e-02  -3.3380876e-01  -1.0621188e-01   7.2831002e-01   5.7657876e-01  -1.6872515e+01
   6.4166667e-01   2.8792611e-02   1.9421600e+00   9.5590690e-01   2.7311626e-01   1.7145632e+00  -1.3382697e+01
   6.4333333e-01   2.9837421e-02  -3.3380876e-01   4.4457257e+00  -4.0967438e-01   3.4898188e-01  -3.5914788e+01
   6.4500000e-01   3.0878067e-02  -2.4580463e+00   6.4940977e+00   3.4898188e-01  -1.6993900e+00   4.8220192e+01
   6.4666667e-01   3.1914490e-02  -1.6235244e+00   2.7008163e+00  -9.4073377e-01  -1.6235244e+00   2.1970686e+01
   6.4833333e-01   3.2946669e-02  -2.5339119e+00   1.0317725e+00  -3.3380876e-01   4.2484751e-01   4.8144327e+01
   6.5000000e-01   3.3974620e-02   2.7311626e-01  -8.6486815e-01  -1.8207750e-01   1.0317725e+00  -1.6993900e+00
   6.5166667e-01   3.4998385e-02   3.9146663e+00  -7.1313689e-01   1.2138500e-01   5.0071314e-01   4.3061330e+01
   6.5333333e-01   3.6018026e-02   1.2138500e-01  -5.4168058e+00   4.5519376e-02   2.7311626e-01   5.0071314e-01
   6.5500000e-01   3.7033622e-02   1.2593694e+00  -5.2650745e+00   1.2138500e-01  -3.3380876e-01   3.4594726e+00
   6.5666667e-01   3.8045256e-02  -1.8511213e+00  -2.8373744e+00   1.2138500e-01   2.7311626e-01   2.2805207e+01
   6.5833333e-01   3.9053014e-02  -2.0028525e+00  -7.8900252e-01   1.9725063e-01  -7.1313689e-01   3.0240039e+01
   6.6000000e-01   4.0056967e-02  -1.2441963e+00   9.5590690e-01  -4.0967438e-01  -9.4073377e-01   7.1768883e+00
   6.6166667e-01   4.1057188e-02   1.2593694e+00   9.5590690e-01   2.7311626e-01   5.7657876e-01   5.1861742e+01
   6.6333333e-01   4.2053723e-02   1.2138500e-01   4.4457257e+00  -3.3380876e-01   7.2831002e-01  -1.6993900e+00
   6.6500000e-01   4.3046590e-02  -2.0787182e+00   4.4457257e+00  -5.6140564e-01  -4.8554001e-01  -4.8857464e+00
   6.6666667e-01   4.4035785e-02  -4.8554001e-01   2.9284132e+00   4.5519376e-02   2.7311626e-01   3.7295542e+01
   6.6833333e-01   4.5021259e-02   1.8662944e+00   6.5244439e-01   4.5519376e-02  -1.0621188e-01  -5.6444026e+00
   6.7000000e-01   4.6002927e-02  -1.8207750e-01  -1.0924650e+00  -3.3380876e-01  -1.0621188e-01   1.9998179e+01
   6.7166667e-01   4.6980661e-02   8.8004127e-01  -1.9269869e+00  -1.3200619e+00  -8.6486815e-01  -1.0348071e+01
   6.7333333e-01   4.7954274e-02   2.3973538e+00  -4.0512245e+00  -4.0967438e-01   1.9725063e-01  -1.3200619e+00
   6.7500000e-01   4.8923541e-02  -6.3727127e-01  -6.4030589e+00   8.0417564e-01  -4.8554001e-01  -3.2728431e+01
   6.7666667e-01   4.9888169e-02  -1.6993900e+00  -4.1270901e+00   4.5519376e-02  -5.6140564e-01  -1.8845022e+01
   6.7833333e-01   5.0824428e-02  -9.4073377e-01  -2.0028525e+00   1.2138500e-01   6.5244439e-01  -1.7327709e+01
   6.8000000e-01   5.1736414e-02  -7.8900252e-01   7.2831002e-01  -3.0346251e-02  -3.0346251e-02  -3.3183625e+01
   6.8166667e-01   5.2640962e-02  -6.3727127e-01   1.6386975e+00  -4.0967438e-01  -6.3727127e-01  -4.0390860e+01
   6.8333333e-01   5.3537741e-02  -3.0346251e-02   5.7354414e+00   5.0071314e-01  -2.5794313e-01   5.9630383e+00
   6.8500000e-01   5.4426359e-02   1.2138500e-01   5.5837101e+00  -1.8207750e-01   8.8004127e-01   3.3805723e+01
   6.8666667e-01   5.5306389e-02  -7.1313689e-01   2.0938913e+00   4.5519376e-02   5.0071314e-01   2.7736473e+01
   6.8833333e-01   5.6177352e-02  -1.0621188e-01   1.1835038e+00  -4.8554001e-01  -2.5794313e-01   1.6660092e+01
   6.9000000e-01   5.7038731e-02  -2.5794313e-01  -1.2441963e+00   1.2138500e-01  -1.0165994e+00  -1.3155100e+01
   6.9166667e-01   5.7889960e-02   1.5628319e+00  -2.0787182e+00  -3.0346251e-02  -1.0165994e+00   4.8250539e+00
   6.9333333e-01   5.8730429e-02  -4.0967438e-01  -4.5064182e+00  -3.0346251e-02  -9.4073377e-01  -8.1479683e+00
   6.9500000e-01   5.9559494e-02   4.2484751e-01  -4.4305526e+00  -7.1313689e-01  -8.6486815e-01   2.6249507e+00
   6.9666667e-01   6.0376469e-02  -4.8554001e-01  -3.5960307e+00   5.0071314e-01   6.5244439e-01  -2.8373744e+00
   6.9833333e-01   6.1180636e-02   4.5519376e-02  -2.5339119e+00  -1.8207750e-01   8.8004127e-01   1.0287379e+01
   7.0000000e-01   6.1971242e-02  -7.1313689e-01   1.0317725e+00  -3.3380876e-01   8.0417564e-01  -3.7356235e+01
   7.0166667e-01   6.2747500e-02   1.0317725e+00   1.8662944e+00   3.4898188e-01   2.7311626e-01   7.7079477e+00
   7.0333333e-01   6.3508607e-02  -2.0028525e+00   5.5078445e+00   1.2138500e-01  -1.8207750e-01   2.7008163e+00
   7.0500000e-01   6.4253732e-02  -2.6097776e+00   4.3698601e+00  -2.5794313e-01  -1.8207750e-01  -3.8721816e+01
   7.0666667e-01   6.4982027e-02  -2.5794313e-01   3.2318757e+00  -7.1313689e-01   1.2138500e-01   3.2212545e+01
   7.0833333e-01   6.5692632e-02   9.5590690e-01   2.0180257e+00  -1.8511213e+00  -7.1313689e-01   2.2046551e+01
   7.1000000e-01   6.6384677e-02   5.7657876e-01  -1.1683307e+00   1.2138500e-01  -1.0621188e-01   1.2790945e+01
   7.1166667e-01   6.7057293e-02   2.7008163e+00  -2.6097776e+00  -7.1313689e-01  -8.6486815e-01  -1.2396443e+01
   7.1333333e-01   6.7709603e-02  -2.5794313e-01  -3.3684338e+00  -3.3380876e-01  -3.3380876e-01   2.2881073e+01
   7.1500000e-01   6.8340741e-02  -7.8900252e-01  -4.5064182e+00  -1.8207750e-01  -6.3727127e-01  -2.7569569e+01
   7.1666667e-01   6.8949854e-02   2.6249507e+00  -1.2441963e+00   1.2138500e-01  -2.5794313e-01  -6.6306558e+00
   7.1833333e-01   6.9536097e-02   1.5628319e+00  -1.4717932e+00  -1.0621188e-01  -2.5794313e-01  -2.1652050e+01
   7.2000000e-01   7.0098653e-02  -3.3380876e-01   2.7311626e-01   2.7311626e-01  -3.3380876e-01   1.6963554e+01
   7.2166667e-01   7.0636723e-02  -1.6235244e+00   1.1835038e+00  -1.8207750e-01  -2.5794313e-01  -7.0130185e+01
   7.2333333e-01   7.1149549e-02   4.5519376e-02   4.9767851e+00  -1.0621188e-01  -1.0621188e-01   2.0908567e+01
   7.2500000e-01   7.1636394e-02   5.0071314e-01   4.5974570e+00  -1.8207750e-01  -7.8900252e-01   3.0543501e+01
   7.2666667e-01   7.2096574e-02  -1.4717932e+00   1.3352350e+00  -3.3380876e-01  -1.8207750e-01  -2.2304494e+00
   7.2833333e-01   7.2529438e-02  -5.6140564e-01  -3.3380876e-01  -7.8900252e-01  -4.0967438e-01   6.6458289e+00
   7.3000000e-01   7.2934392e-02  -1.6993900e+00  -8.6486815e-01  -7.1313689e-01  -1.8207750e-01   1.4869663e+00
   7.3166667e-01   7.3310890e-02  -1.0621188e-01  -1.6235244e+00   4.5519376e-02   5.7657876e-01   4.8599521e+01
   7.3333333e-01   7.3658436e-02  -7.1313689e-01  -5.7961339e+00   1.2138500e-01   1.9725063e-01   2.5460504e+01
   7.3500000e-01   7.3976604e-02   4.2484751e-01  -5.7202683e+00   4.5519376e-02  -3.3380876e-01  -1.5355203e+01
   7.3666667e-01   7.4265021e-02  -3.3380876e-01  -2.6097776e+00   5.0071314e-01  -2.5794313e-01  -5.1133432e+00
   7.3833333e-01   7.4523389e-02  -1.8207750e-01  -9.4073377e-01  -2.5794313e-01  -5.6140564e-01  -4.9646466e+01
   7.4000000e-01   7.4751462e-02  -5.6140564e-01   1.1076382e+00   1.9725063e-01  -1.8207750e-01  -9.6652809e+00
   7.4166667e-01   7.4949077e-02  -1.6235244e+00   8.8004127e-01  -3.3380876e-01   6.5244439e-01  -8.8307590e+00
   7.4333333e-01   7.5116138e-02   5.7657876e-01   5.0526507e+00   1.2138500e-01   1.2138500e-01   2.4322520e+01
   7.4500000e-01   7.5252616e-02   1.4111007e+00   4.9767851e+00  -6.3727127e-01  -1.0621188e-01  -1.0348071e+01
   7.4666667e-01   7.5358559e-02  -4.0967438e-01   2.9284132e+00  -2.5794313e-01   3.4898188e-01   2.7660608e+01
   7.4833333e-01   7.5434091e-02  -3.3380876e-01   1.1076382e+00   4.2484751e-01   1.2138500e-01   1.6508360e+01
   7.5000000e-01   7.5465483e-02   5.0071314e-01  -3.3380876e-01  -1.0621188e-01  -9.4073377e-01  -3.5004400e+01
   7.5166667e-01   7.5461145e-02  -1.6235244e+00  -1.1683307e+00  -1.8207750e-01  -3.0346251e-02   4.9358177e+01
   7.5333333e-01   7.5427021e-02  -3.3380876e-01  -4.8857464e+00  -1.8207750e-01   4.5519376e-02   5.0116833e+01
   7.5500000e-01   7.5363606e-02  -2.3063151e+00  -5.5685370e+00   4.5519376e-02   5.7657876e-01  -3.1438716e+01
   7.5666667e-01   7.5271457e-02   1.7904288e+00  -2.9891057e+00  -6.3727127e-01  -6.3727127e-01  -1.8920887e+01
   7.5833333e-01   7.5151209e-02  -1.2441963e+00  -1.3200619e+00  -4.8554001e-01  -4.8554001e-01  -1.7100112e+01
   7.6000000e-01   7.5003563e-02   5.7657876e-01   4.2484751e-01  -4.8554001e-01   4.5519376e-02  -1.4748278e+01
   7.6166667e-01   7.4829281e-02  -1.6993900e+00   1.8662944e+00  -1.8207750e-01   5.7657876e-01  -2.6097776e+00
   7.6333333e-01   7.4629191e-02  -4.0967438e-01   3.9905320e+00   4.2484751e-01   3.4898188e-01  -8.6486815e-01
   7.6500000e-01   7.4404165e-02  -2.6097776e+00   5.5837101e+00   3.4898188e-01   5.7657876e-01   2.6295026e+01
   7.6666667e-01   7.4155143e-02  -2.5794313e-01   2.0180257e+00  -3.0346251e-02  -1.0621188e-01   6.0389039e+00
   7.6833333e-01   7.3883101e-02   1.0317725e+00   7.2831002e-01   4.2484751e-01   1.2138500e-01   1.7873942e+01
   7.7000000e-01   7.3589069e-02   1.5628319e+00  -1.4717932e+00  -1.0621188e-01  -7.8900252e-01  -3.9708069e+01
   7.7166667e-01   7.3274104e-02   2.6249507e+00  -2.0787182e+00  -4.8554001e-01  -1.0621188e-01   1.3094407e+01
   7.7333333e-01   7.2939302e-02   1.4111007e+00  -4.7340151e+00  -3.3380876e-01  -4.8554001e-01  -4.1984038e+01
   7.7500000e-01   7.2585783e-02   4.2484751e-01  -5.3409401e+00   3.4898188e-01  -4.0967438e-01   2.1060298e+01
   7.7666667e-01   7.2214693e-02   4.2484751e-01  -3.3684338e+00   4.5519376e-02  -1.0924650e+00   9.7563196e+00
   7.7833333e-01   7.1827187e-02   1.1835038e+00  -4.8554001e-01  -3.0346251e-02  -4.8554001e-01  -7.1313689e-01
   7.8000000e-01   7.1424432e-02  -1.0165994e+00   4.5519376e-02  -4.0967438e-01   4.5519376e-02  -3.9753588e+00
   7.8166667e-01   7.1007602e-02  -5.6140564e-01   1.8662944e+00  -1.0165994e+00  -4.0967438e-01  -6.1102176e+01
   7.8333333e-01   7.0577860e-02  -1.2441963e+00   5.7354414e+00   3.4898188e-01   8.8004127e-01  -1.0272206e+01
   7.8500000e-01   7.0136365e-02  -7.8900252e-01   4.2181289e+00  -5.6140564e-01  -1.8207750e-01   3.9146663e+00
   7.8666667e-01   6.9684258e-02  -2.5794313e-01   2.3214882e+00   1.2138500e-01   3.4898188e-01   2.6674354e+01
   7.8833333e-01   6.9222664e-02  -1.7752557e+00   3.4898188e-01   5.7657876e-01   1.9725063e-01   4.8220192e+01
   7.9000000e-01   6.8752671e-02  -7.8900252e-01  -4.0967438e-01  -1.0621188e-01  -3.3380876e-01  -2.0028525e+00
   7.9166667e-01   6.8275340e-02   2.0180257e+00  -1.8511213e+00   1.9725063e-01  -3.0346251e-02   2.5232907e+01
   7.9333333e-01   6.7302699e-02   1.1835038e+00  -5.7961339e+00   2.7311626e-01  -5.6140564e-01  -4.3546870e+00
   7.9500000e-01   6.6809292e-02   4.2484751e-01  -5.4926714e+00   3.4898188e-01   7.2831002e-01   3.5353382e+00
   7.9666667e-01   6.6312336e-02   8.0417564e-01  -4.6581495e+00  -1.0621188e-01   8.0417564e-01  -1.5203472e+01
   7.9833333e-01   6.5812648e-02  -1.0924650e+00  -2.2304494e+00   1.9725063e-01   4.2484751e-01  -3.5535460e+01
   8.0000000e-01   6.5310975e-02  -2.8373744e+00   4.2484751e-01  -2.5794313e-01  -5.6140564e-01  -4.2788214e+00
   8.0166667e-01   6.4807994e-02  -2.3821807e+00   1.1835038e+00  -1.8207750e-01  -8.6486815e-01  -1.6796650e+01
   8.0333333e-01   6.4304315e-02  -6.3727127e-01   4.9767851e+00  -6.3727127e-01  -1.0165994e+00  -1.7100112e+01
   8.0500000e-01   6.3800475e-02  -2.5794313e-01   5.1285164e+00  -8.6486815e-01  -4.8554001e-01  -2.5293600e+01
   8.0666667e-01   6.3296929e-02  -2.5794313e-01   2.8525476e+00  -5.6140564e-01  -4.0967438e-01   6.2665008e+00
   8.0833333e-01   6.2794056e-02   1.4111007e+00   8.8004127e-01  -1.0621188e-01   1.2138500e-01   2.9253786e+01
   8.1000000e-01   6.2292159e-02   1.3352350e+00  -1.6235244e+00  -3.0346251e-02  -7.1313689e-01   1.3701332e+01
   8.1166667e-01   6.1791454e-02  -2.1545838e+00   1.2138500e-01   4.5519376e-02   2.7311626e-01   3.8357661e+01
   8.1333333e-01   6.1292078e-02  -1.3200619e+00  -3.9753588e+00  -3.0346251e-02   8.0417564e-01  -3.5535460e+01
   8.1500000e-01   6.0794077e-02   1.9725063e-01  -4.7340151e+00  -3.0346251e-02  -7.1313689e-01  -1.0499803e+01
   8.1666667e-01   6.0297429e-02  -3.3380876e-01  -3.2167026e+00  -6.3727127e-01  -6.3727127e-01   4.8371924e+01
   8.1833333e-01   5.9802020e-02  -3.0346251e-02  -8.6486815e-01   1.2138500e-01  -1.0621188e-01   2.4625982e+01
   8.2000000e-01   5.9290376e-02  -5.6140564e-01  -5.6140564e-01  -2.5794313e-01   4.5519376e-02  -2.0665797e+01
   8.2166667e-01   5.8777333e-02  -7.8900252e-01   1.1835038e+00   1.9725063e-01   1.4111007e+00  -4.6004916e+01
   8.2333333e-01   5.8265542e-02   1.4111007e+00   4.2939945e+00   8.0417564e-01   2.6249507e+00   5.7657876e-01
   8.2500000e-01   5.7754656e-02   4.5519376e-02   4.6733226e+00  -2.5794313e-01  -5.6140564e-01   5.2923861e+01
   8.2666667e-01   5.7244247e-02   8.0417564e-01   1.2593694e+00   1.2138500e-01  -1.5476588e+00  -6.7065214e+00
   8.2833333e-01   5.6733820e-02   2.4732194e+00  -3.3380876e-01  -3.3380876e-01  -1.0924650e+00  -7.4651777e+00
   8.3000000e-01   5.6222808e-02  -1.6993900e+00  -1.0165994e+00  -7.8900252e-01  -2.3821807e+00   8.9976633e+00
   8.3166667e-01   5.5710582e-02   1.9421600e+00  -1.4717932e+00   3.4898188e-01  -7.8900252e-01   4.4426911e+01
   8.3333333e-01   5.5196466e-02   4.3698601e+00  -4.9616120e+00  -1.0621188e-01  -7.8900252e-01  -1.3762025e+01
   8.3500000e-01   5.4679726e-02  -2.5339119e+00  -4.8857464e+00   1.9725063e-01   3.6112038e+00  -4.2211635e+01
   8.3666667e-01   5.4159588e-02  -1.6993900e+00  -8.6486815e-01   9.5590690e-01   4.5215914e+00   9.4528571e+00
   8.3833333e-01   5.3635235e-02   5.0071314e-01  -4.8554001e-01   4.2484751e-01   1.5628319e+00   2.1818954e+01
   8.4000000e-01   5.3105828e-02  -1.0165994e+00   1.4869663e+00  -7.8900252e-01  -6.3727127e-01  -2.8631688e+01
   8.4166667e-01   5.2570497e-02  -1.8207750e-01   2.3214882e+00  -2.5794313e-01  -2.3821807e+00  -1.7631172e+01
   8.4333333e-01   5.2028359e-02  -2.8373744e+00   4.7491882e+00   6.5244439e-01  -2.7615088e+00   3.9343914e+01
   8.4500000e-01   5.1478523e-02  -1.4717932e+00   3.3836070e+00  -1.0621188e-01  -1.7752557e+00   9.7563196e+00
   8.4666667e-01   5.0920098e-02  -1.3200619e+00   3.1560101e+00   5.7657876e-01   2.3214882e+00   4.2378539e+01
   8.4833333e-01   5.0352197e-02   1.0317725e+00   5.0071314e-01  -3.0346251e-02   1.7145632e+00   3.0467636e+01
   8.5000000e-01   4.9773950e-02   1.8662944e+00  -1.6235244e+00  -5.6140564e-01  -1.1683307e+00   4.0663976e+00
   8.5166667e-01   4.9184508e-02  -9.4073377e-01  -3.2925682e+00  -7.8900252e-01  -7.8900252e-01  -1.5476588e+00
   8.5333333e-01   4.8583051e-02   1.3352350e+00  -5.5685370e+00  -5.6140564e-01   1.2138500e-01  -3.7963160e+01
   8.5500000e-01   4.7968793e-02   4.5519376e-02  -5.7961339e+00  -7.1313689e-01   2.7311626e-01  -5.7005432e+01
   8.5666667e-01   4.7340998e-02  -7.8900252e-01  -2.2304494e+00  -1.2441963e+00   4.5519376e-02  -4.7901557e+01
   8.5833333e-01   4.6698978e-02  -1.0924650e+00  -7.1313689e-01   2.7311626e-01  -1.1683307e+00  -2.6279853e+01
   8.6000000e-01   4.6042098e-02  -6.3727127e-01   4.5519376e-02   8.8004127e-01  -1.4717932e+00   3.6992080e+01
   8.6166667e-01   4.5369794e-02  -8.6486815e-01   4.2484751e-01  -4.0967438e-01  -2.0787182e+00  -7.2254423e+01
   8.6333333e-01   4.4681568e-02  -3.0346251e-02   3.3077413e+00  -1.0621188e-01  -2.5794313e-01  -3.7659697e+01
   8.6500000e-01   4.3977002e-02  -6.3727127e-01   5.3561133e+00   4.5519376e-02   1.4869663e+00   5.5351561e+01
   8.6666667e-01   4.3255750e-02  -6.3727127e-01   2.8525476e+00  -7.8900252e-01   4.2484751e-01   1.2108154e+01
   8.6833333e-01   4.2517558e-02   1.1076382e+00   1.0317725e+00  -3.0346251e-02  -3.0346251e-02   5.2772130e+01
   8.7000000e-01   4.1762262e-02   1.2593694e+00  -1.6993900e+00   3.4898188e-01  -4.0967438e-01   6.1906351e+00
   8.7166667e-01   4.0989792e-02  -3.3380876e-01  -3.2167026e+00   5.7657876e-01  -7.1313689e-01  -1.2441963e+00
   8.7333333e-01   4.0200165e-02  -1.6235244e+00  -5.6444026e+00   8.8004127e-01   8.0417564e-01   1.6204898e+01
   8.7500000e-01   3.9393507e-02  -7.8900252e-01  -4.5064182e+00  -7.8900252e-01   3.4898188e-01  -3.8266622e+01
   8.7666667e-01   3.8570041e-02   1.6386975e+00  -1.3200619e+00  -5.6140564e-01  -3.3380876e-01  -1.8693290e+01
   8.7833333e-01   3.7730090e-02   4.5519376e-02   3.4898188e-01  -1.0621188e-01   1.2138500e-01   4.2181289e+00
   8.8000000e-01   3.6874084e-02  -3.0346251e-02   1.0317725e+00  -1.8207750e-01  -4.8554001e-01  -4.0239128e+01
   8.8166667e-01   3.6002549e-02   2.0938913e+00   3.5353382e+00  -1.8207750e-01   7.2831002e-01  -3.3684338e+00
   8.8333333e-01   3.5116119e-02   1.2138500e-01   6.5699633e+00   6.5244439e-01   6.5244439e-01  -1.0575668e+01
   8.8500000e-01   3.4215527e-02   1.9725063e-01   5.5837101e+00   2.7311626e-01  -3.3380876e-01   3.4033320e+01
   8.8666667e-01   3.3301601e-02  -3.8236276e+00   2.0938913e+00  -1.0165994e+00  -1.8207750e-01   1.9163657e+01
   8.8833333e-01   3.2375268e-02  -2.0028525e+00  -6.3727127e-01  -5.6140564e-01  -1.0621188e-01   2.7053683e+01
   8.9000000e-01   3.1437547e-02   2.7311626e-01  -2.0028525e+00  -5.6140564e-01  -5.6140564e-01   1.3928929e+01
   8.9166667e-01   3.0458349e-02   5.7657876e-01  -2.5339119e+00   4.5519376e-02  -4.8554001e-01   3.0012442e+01
   8.9333333e-01   2.9471298e-02  -7.8900252e-01  -6.7065214e+00  -9.4073377e-01  -2.5794313e-01  -2.6097776e+00
   8.9500000e-01   2.8477770e-02   1.2138500e-01  -6.0995964e+00  -1.8207750e-01  -3.3380876e-01  -1.8086365e+01
   8.9666667e-01   2.7479204e-02   8.0417564e-01  -3.2167026e+00   4.2484751e-01  -6.3727127e-01   7.0251570e+00
   8.9833333e-01   2.6477095e-02   1.1835038e+00  -8.6486815e-01   1.2593694e+00  -7.8900252e-01   2.4170789e+01
   9.0000000e-01   2.5472986e-02   2.7008163e+00   5.7657876e-01   2.7311626e-01  -1.1683307e+00  -6.4789245e+00
   9.0166667e-01   2.4468465e-02  -3.4442995e+00   3.0042788e+00  -4.0967438e-01  -2.5794313e-01   1.5901435e+01
   9.0333333e-01   2.3465157e-02  -4.9616120e+00   5.8871726e+00  -1.8207750e-01   8.8004127e-01  -9.2100871e+00
   9.0500000e-01   2.2464712e-02  -2.3821807e+00   6.4940977e+00   1.9725063e-01   1.1076382e+00   4.0178436e+01
   9.0666667e-01   2.1468804e-02   2.2456226e+00   3.0801444e+00  -1.0165994e+00   1.0317725e+00   3.8388007e+00
   9.0833333e-01   2.0479121e-02   2.1697569e+00   4.2484751e-01   4.5519376e-02  -8.6486815e-01   5.2468667e+01
   9.1000000e-01   1.9497353e-02   1.5628319e+00  -5.6140564e-01   1.2138500e-01  -4.8554001e-01   2.9405517e+01
   9.1166667e-01   1.8525188e-02   4.2484751e-01  -2.6856432e+00   4.5519376e-02   4.5519376e-02   2.3973538e+00
   9.1333333e-01   1.7564304e-02   1.9725063e-01  -5.7961339e+00   2.7311626e-01  -5.6140564e-01  -4.8205019e+01
   9.1500000e-01   1.6616359e-02  -4.0967438e-01  -5.2650745e+00   5.0071314e-01   4.2484751e-01  -1.7631172e+01
   9.1666667e-01   1.5682981e-02   9.5590690e-01  -2.5339119e+00  -2.5794313e-01  -3.0346251e-02   5.0526507e+00
   9.1833333e-01   1.4765764e-02  -1.8207750e-01  -1.3959275e+00  -1.2441963e+00  -7.1313689e-01  -2.6507450e+01
   9.2000000e-01   1.3866256e-02  -2.3063151e+00  -1.1683307e+00  -2.5794313e-01  -3.3380876e-01   7.2527539e+00
   9.2166667e-01   1.2985953e-02  -1.9269869e+00   8.0417564e-01   5.0071314e-01   4.5519376e-02  -5.7202683e+00
   9.2333333e-01   1.2126291e-02  -1.1683307e+00   4.8250539e+00   1.9725063e-01   7.2831002e-01  -4.2590963e+01
   9.2500000e-01   1.1288638e-02   1.2138500e-01   6.4182320e+00  -4.0967438e-01   4.5519376e-02   3.5019573e+01
   9.2666667e-01   1.0474286e-02   1.9725063e-01   2.2456226e+00  -7.1313689e-01  -1.6235244e+00  -1.0651534e+01
   9.2833333e-01   9.6844470e-03   6.5244439e-01   1.4111007e+00  -5.6140564e-01  -1.2441963e+00   7.2527539e+00
   9.3000000e-01   8.9202416e-03   1.2138500e-01  -3.0346251e-02   1.2138500e-01  -1.5476588e+00   1.2259885e+01
   9.3166667e-01   8.1826983e-03   6.5244439e-01  -4.8554001e-01  -3.3380876e-01  -2.5794313e-01  -7.1617152e+00
   9.3333333e-01   7.4727439e-03  -1.8207750e-01  -4.8098807e+00   1.2138500e-01   4.2484751e-01  -1.4065487e+01
   9.3500000e-01   6.7912005e-03   7.2831002e-01  -6.0995964e+00   1.2138500e-01   1.2138500e-01  -3.3031894e+01
   9.3666667e-01   6.1387815e-03   1.3352350e+00  -4.8098807e+00   4.2484751e-01   4.5519376e-02  -4.8963676e+01
   9.3833333e-01   5.5160858e-03   5.0071314e-01  -2.4580463e+00  -2.5794313e-01  -2.5794313e-01  -3.5535460e+01
   9.4000000e-01   4.9235961e-03  -1.8207750e-01  -8.6486815e-01  -1.1683307e+00  -5.6140564e-01  -2.4914272e+01
   9.4166667e-01   4.3616764e-03  -2.1545838e+00   8.8004127e-01  -6.3727127e-01   8.0417564e-01  -3.0983522e+01
   9.4333333e-01   3.8305693e-03  -7.8900252e-01   4.9009195e+00  -1.8207750e-01   4.5519376e-02   3.6612751e+01
   9.4500000e-01   3.3303964e-03   3.4898188e-01   4.3698601e+00  -7.8900252e-01  -6.3727127e-01  -1.0879131e+01
   9.4666667e-01   2.8611568e-03  -1.7752557e+00   3.3836070e+00  -8.6486815e-01  -1.8207750e-01   2.4853579e+01
   9.4833333e-01   2.4227283e-03   3.4898188e-01  -2.5794313e-01   3.4898188e-01   4.2484751e-01   2.3867326e+01
   9.5000000e-01   2.0148683e-03  -1.1683307e+00  -1.0621188e-01  -1.8207750e-01  -6.3727127e-01   1.6584226e+01
   9.5166667e-01   1.6372163e-03  -6.3727127e-01  -1.0924650e+00   6.5244439e-01  -1.4717932e+00   2.7129548e+01
   9.5333333e-01   1.2892968e-03   4.1422632e+00  -4.0512245e+00   4.5519376e-02  -1.0924650e+00   1.2108154e+01
   9.5500000e-01   9.7052290e-04  -1.5476588e+00  -5.6444026e+00  -9.4073377e-01  -9.4073377e-01  -4.1832307e+01
   9.5666667e-01   6.8020073e-04  -1.6993900e+00  -3.2925682e+00   1.9725063e-01  -1.0924650e+00   5.1285164e+00
   9.5833333e-01   4.1753515e-04  -2.5339119e+00  -1.0165994e+00   4.2484751e-01   1.1076382e+00  -1.0575668e+01
   9.6000000e-01   1.8163570e-04  -6.3727127e-01   6.5244439e-01  -1.8207750e-01   9.5590690e-01   7.1010227e+00
   9.6166667e-01  -3.4998726e-05   8.8004127e-01   3.0801444e+00   4.5519376e-02   7.2831002e-01  -7.6169089e+00
   9.6333333e-01  -2.6500774e-04   1.2138500e-01   5.8871726e+00   1.0317725e+00  -3.0346251e-02  -4.5170394e+01
   9.6500000e-01  -4.6950219e-04   5.7657876e-01   5.5837101e+00   1.2138500e-01   6.5244439e-01   4.0937092e+01
   9.6666667e-01  -6.4953048e-04  -1.0924650e+00   9.5590690e-01  -1.0924650e+00  -1.8207750e-01  -2.5066003e+01
   9.6833333e-01  -8.0621270e-04   4.5519376e-02   8.8004127e-01   1.9725063e-01   4.2484751e-01   1.9391254e+01
   9.7000000e-01  -9.4072988e-04   1.6386975e+00  -1.9269869e+00   2.7311626e-01  -1.0924650e+00  -6.2513276e+00
   9.7166667e-01  -1.0543131e-03  -1.2441963e+00  -4.2029557e+00   4.5519376e-02  -1.4717932e+00   4.2181289e+00
   9.7333333e-01  -1.1482313e-03  -7.1313689e-01  -6.0995964e+00  -9.4073377e-01  -4.0967438e-01  -3.2273238e+01
   9.7500000e-01  -1.2237792e-03   1.9421600e+00  -6.3271933e+00  -1.0924650e+00   5.0071314e-01   6.7216945e+00
   9.7666667e-01  -1.2822644e-03   1.4111007e+00  -3.6718963e+00  -1.6993900e+00  -1.8207750e-01  -5.0480988e+01
   9.7833333e-01  -1.3249938e-03  -4.8554001e-01  -7.1313689e-01  -4.8554001e-01  -3.0346251e-02   1.9421600e+00
   9.8000000e-01  -1.3532603e-03  -1.2441963e+00   5.7657876e-01  -4.8554001e-01  -3.3380876e-01  -3.4549206e+01
   9.8166667e-01  -1.3683290e-03  -5.6140564e-01   3.1560101e+00   4.5519376e-02  -4.0967438e-01   4.2757867e+01
   9.8333333e-01  -1.3714228e-03   2.0938913e+00   5.4319789e+00   1.9725063e-01  -1.5476588e+00  -4.3197888e+01
   9.8500000e-01  -1.3637084e-03  -2.5794313e-01   5.7354414e+00   1.2593694e+00  -8.6486815e-01   7.2831002e-01
   9.8666667e-01  -1.3462822e-03   8.0417564e-01   4.3698601e+00   1.0317725e+00  -7.1313689e-01   5.1285164e+00
   9.8833333e-01  -1.3201559e-03   2.6249507e+00   8.8004127e-01  -9.4073377e-01   3.4898188e-01   5.2620399e+01
   9.9000000e-01  -1.2862430e-03  -2.4580463e+00   1.2138500e-01  -1.0924650e+00   1.4869663e+00   2.4246654e+01
   9.9166667e-01  -1.2453445e-03  -8.6486815e-01  -1.5476588e+00   4.5519376e-02   1.1835038e+00   4.5489030e+01
   9.9333333e-01  -1.1981358e-03   1.9725063e-01  -5.4168058e+00  -6.3727127e-01  -2.1545838e+00   1.4611720e+01
   9.9500000e-01  -1.1451537e-03   1.9421600e+00  -6.3271933e+00  -1.0621188e-01  -1.8207750e-01  -3.9480472e+01
   9.9666667e-01  -1.0867836e-03  -4.7340151e+00  -3.5960307e+00   9.5590690e-01  -7.1313689e-01  -3.0907656e+01
   9.9833333e-01  -1.0232476e-03  -1.4717932e+00  -1.0621188e-01   8.8004127e-01  -2.5794313e-01   5.4319789e+00
   1.0000000e+00  -9.5459358e-04   4.2484751e-01   2.5490851e+00  -1.8207750e-01   7.2831002e-01   1.0666707e+01
   1.0016667e+00  -8.8068385e-04  -1.5476588e+00   2.1697569e+00  -3.0346251e-02  -2.5794313e-01   6.6124480e+01
   1.0033333e+00  -8.0118587e-04  -6.3727127e-01   4.3698601e+00  -9.4073377e-01  -5.6140564e-01   3.0998695e+01
   1.0050000e+00  -7.1556313e-04  -2.5794313e-01   4.1422632e+00  -2.6097776e+00  -1.8207750e-01  -1.5810397e+01
   1.0066667e+00  -6.2306696e-04  -1.1683307e+00   2.0938913e+00  -6.3727127e-01   3.4898188e-01  -1.8207750e-01
   1.0083333e+00  -5.2272983e-04   5.0071314e-01   1.4869663e+00  -2.5794313e-01   2.7311626e-01   4.7006342e+01
   1.0100000e+00  -4.1335893e-04   1.1076382e+00  -3.3380876e-01   4.5519376e-02  -5.6140564e-01   8.8004127e-01
   1.0116667e+00  -2.9353171e-04  -2.5794313e-01  -3.2925682e+00   1.3352350e+00   1.2138500e-01   1.0970170e+01
   1.0133333e+00  -1.6159177e-04   2.7766819e+00  -3.7477620e+00  -8.6486815e-01   5.7657876e-01   2.4246654e+01
   1.0150000e+00  -1.5646525e-05  -3.0346251e-02  -7.2375808e+00   5.7657876e-01  -3.3380876e-01  -8.9824902e+00
   1.0166667e+00   1.4643419e-04   2.3214882e+00  -1.6993900e+00  -5.6140564e-01   5.7657876e-01   2.6901951e+01
   1.0183333e+00   3.2701820e-04   4.0663976e+00  -1.6993900e+00   2.0180257e+00   1.4869663e+00  -6.6306558e+00
   1.0200000e+00   5.2870975e-04  -2.4580463e+00  -1.8511213e+00  -4.8554001e-01  -2.5794313e-01  -3.8797682e+01
   1.0216667e+00   5.2870975e-04  -4.3546870e+00   3.4594726e+00   5.7657876e-01   4.5519376e-02  -9.9687434e+00
   1.0233333e+00   5.2870975e-04  -4.0512245e+00   5.2043820e+00   3.4898188e-01  -7.8900252e-01  -1.8617425e+01
   1.0250000e+00   5.2870975e-04  -8.6486815e-01   4.2939945e+00  -4.0967438e-01  -1.1683307e+00  -7.4651777e+00
   1.0266667e+00   5.2870975e-04  -2.9891057e+00   1.2138500e-01  -1.6235244e+00  -1.7752557e+00  -1.8086365e+01
   1.0283333e+00   7.5434705e-04   1.1835038e+00   1.2593694e+00  -2.9891057e+00  -2.0787182e+00   1.1349498e+01
   1.0300000e+00   1.0069984e-03   3.1560101e+00   1.9725063e-01  -1.3959275e+00  -3.0346251e-02   2.8419264e+01
   1.0316667e+00   1.0069984e-03   1.9725063e-01  -2.9891057e+00   2.3973538e+00   1.9725063e-01  -3.8721816e+01
   1.0333333e+00   1.0069984e-03  -1.0621188e-01  -4.2788214e+00   2.0180257e+00   4.2484751e-01  -2.3245228e+01
   1.0350000e+00   1.2899571e-03  -1.0924650e+00  -4.3546870e+00   9.5590690e-01   2.2456226e+00  -1.3003368e+01
   1.0366667e+00   1.6067350e-03   4.2484751e-01  -3.2925682e+00   1.5628319e+00  -1.3200619e+00   1.1728826e+01
   1.0383333e+00   1.9610549e-03  -6.3727127e-01  -3.3380876e-01  -1.3959275e+00  -7.8900252e-01  -1.8617425e+01
   1.0400000e+00   2.3568413e-03  -1.4717932e+00   1.9725063e-01  -4.0967438e-01   5.0071314e-01   1.6386975e+00
   1.0416667e+00   2.7982103e-03  -3.4442995e+00  -1.2441963e+00  -1.7752557e+00  -4.8554001e-01  -3.2804297e+01
   1.0433333e+00   3.2727885e-03  -2.3821807e+00   3.3077413e+00  -1.8207750e-01   1.1835038e+00  -3.0346251e-02
   1.0450000e+00   3.7617225e-03   4.6733226e+00   6.4940977e+00   2.7311626e-01  -4.8554001e-01   5.0344430e+01
   1.0466667e+00   4.3123946e-03   1.2138500e-01   2.9284132e+00  -6.3727127e-01   4.5519376e-02   2.1894820e+01
   1.0483333e+00   4.9297395e-03  -2.1545838e+00   2.0938913e+00   9.5590690e-01   1.1076382e+00   5.6186083e+01
   1.0500000e+00   5.6187902e-03   1.2593694e+00   2.5490851e+00   2.0938913e+00  -3.0346251e-02  -9.4073377e-01
   1.0516667e+00   6.3846582e-03   1.7904288e+00  -1.8207750e-01   1.2138500e-01  -9.4073377e-01   3.5626498e+01
   1.0533333e+00   7.2325195e-03   1.4111007e+00  -5.7202683e+00   4.5519376e-02  -1.0621188e-01   1.1349498e+01
   1.0550000e+00   8.1675932e-03   6.5244439e-01  -7.0858495e+00  -1.1683307e+00  -1.3959275e+00  -4.0997785e+01
   1.0566667e+00   9.1951260e-03  -1.2441963e+00  -3.8236276e+00  -3.0346251e-02  -7.1313689e-01  -1.3079234e+01
   1.0583333e+00   1.0320371e-02  -3.2925682e+00  -5.6140564e-01  -3.3380876e-01  -5.6140564e-01  -5.6322641e+01
   1.0600000e+00   1.1548568e-02  -2.3063151e+00   5.7657876e-01  -1.3200619e+00   4.5519376e-02  -1.2017115e+01
   1.0616667e+00   1.2884926e-02  -4.2029557e+00   2.9284132e+00   4.2484751e-01  -4.0967438e-01   4.5261433e+01
   1.0633333e+00   1.4334598e-02  -7.1313689e-01   4.1422632e+00  -2.5794313e-01  -7.1313689e-01  -1.7479440e+01
   1.0650000e+00   1.5902667e-02  -2.5794313e-01   2.3214882e+00  -4.0967438e-01   3.4898188e-01  -3.5080266e+01
   1.0666667e+00   1.7594118e-02   1.6386975e+00   3.5353382e+00  -8.6486815e-01   9.5590690e-01  -2.2410706e+01
   1.0683333e+00   1.9413822e-02   1.1835038e+00   8.0417564e-01   2.7311626e-01  -2.5794313e-01   4.9767851e+00
   1.0700000e+00   2.1366515e-02   1.7904288e+00  -1.0165994e+00   1.2138500e-01  -7.8900252e-01  -1.8313962e+01
   1.0716667e+00   2.3456773e-02   3.0042788e+00  -1.5476588e+00   4.2484751e-01   9.5590690e-01   2.5081176e+01
   1.0733333e+00   2.5688997e-02   4.2484751e-01  -3.5960307e+00  -6.3727127e-01   1.9725063e-01  -1.1941250e+01
   1.0750000e+00   2.8067389e-02  -1.4717932e+00  -4.1270901e+00   5.7657876e-01   1.9725063e-01  -2.4459078e+01
   1.0766667e+00   3.0595933e-02   2.6249507e+00  -3.2167026e+00   1.7145632e+00  -1.1683307e+00   1.2790945e+01
   1.0783333e+00   3.3278377e-02   1.4111007e+00  -2.1545838e+00  -1.2441963e+00  -6.3727127e-01  -2.4383212e+01
   1.0800000e+00   3.6118210e-02  -3.5960307e+00  -4.0967438e-01  -1.1683307e+00   2.0180257e+00  -9.4073377e-01
   1.0816667e+00   3.9118653e-02  -4.0512245e+00   1.2138500e-01  -1.7752557e+00   5.0071314e-01  -4.8887810e+01
   1.0833333e+00   4.2282624e-02   4.5519376e-02   6.0389039e+00   2.3214882e+00  -1.7752557e+00  -1.1561922e+01
   1.0850000e+00   4.2282624e-02   7.2831002e-01   4.9767851e+00  -7.1313689e-01  -7.1313689e-01  -1.7175978e+01
   1.0866667e+00   4.5612748e-02  -9.4073377e-01   2.5490851e+00  -6.3727127e-01   1.1076382e+00   3.3350530e+01
   1.0883333e+00   4.9111312e-02   1.1835038e+00   9.5590690e-01   1.0317725e+00   5.7657876e-01   4.9889236e+01
   1.0900000e+00   5.2780271e-02   3.2318757e+00  -1.0621188e-01  -5.6140564e-01  -1.8207750e-01  -1.0924650e+00
   1.0916667e+00   5.6621225e-02   1.3352350e+00  -1.1683307e+00  -6.3727127e-01  -7.8900252e-01   4.9434042e+01
   1.0933333e+00   6.0635409e-02  -4.0967438e-01  -5.3409401e+00   8.8004127e-01  -1.3959275e+00   2.0180257e+00
   1.0950000e+00   6.4823688e-02  -1.2441963e+00  -4.8857464e+00  -3.0346251e-02  -7.1313689e-01   7.6320821e+00
   1.0966667e+00   6.9186530e-02  -2.9891057e+00  -3.6718963e+00  -7.8900252e-01   3.4898188e-01   4.5215914e+00
   1.0983333e+00   7.3724016e-02  -1.7752557e+00  -3.7477620e+00  -8.6486815e-01   9.5590690e-01  -4.1984038e+01
   1.1000000e+00   7.8435821e-02   5.0071314e-01  -7.8900252e-01   1.2138500e-01   1.9725063e-01   6.4940977e+00
   1.1016667e+00   8.3321210e-02  -1.3959275e+00   1.2593694e+00   4.2484751e-01  -4.8554001e-01  -2.2790034e+01
   1.1033333e+00   8.8379047e-02  -9.4073377e-01   4.2181289e+00  -1.8207750e-01  -1.6235244e+00   1.2715079e+01
   1.1050000e+00   9.3607764e-02  -1.2441963e+00   4.6733226e+00   9.5590690e-01  -5.6140564e-01   2.7357145e+01
   1.1066667e+00   9.9005390e-02  -2.9132401e+00   4.5519376e-02  -3.3380876e-01   1.1835038e+00   6.6458289e+00
   1.1083333e+00   1.0456953e-01   6.5244439e-01  -1.0924650e+00  -5.6140564e-01   2.7766819e+00   3.3274664e+01
   1.1100000e+00   1.1029738e-01   8.8004127e-01  -4.8554001e-01  -4.8554001e-01   3.4898188e-01   2.5763967e+01
   1.1116667e+00   1.1618573e-01  -4.8554001e-01  -2.3821807e+00   4.2484751e-01  -4.0967438e-01   2.2274148e+01
   1.1133333e+00   1.2223094e-01   1.1835038e+00  -6.8582527e+00   4.5519376e-02  -7.1313689e-01  -2.0817528e+01
   1.1150000e+00   1.2842900e-01   8.0417564e-01  -6.3271933e+00   1.3352350e+00  -6.3727127e-01  -1.3534428e+01
   1.1166667e+00   1.3475936e-01  -7.8900252e-01  -2.3821807e+00  -1.8207750e-01  -9.4073377e-01   1.1273632e+01
   1.1183333e+00   1.4121292e-01   3.4898188e-01  -6.3727127e-01  -2.5794313e-01  -5.6140564e-01  -2.8859284e+01
   1.1200000e+00   1.4780657e-01   8.8004127e-01   2.8525476e+00  -4.0967438e-01  -4.0967438e-01  -1.8086365e+01
   1.1216667e+00   1.5453491e-01  -1.7752557e+00   3.7629351e+00  -6.3727127e-01  -1.0621188e-01   1.5825570e+01
   1.1233333e+00   1.6139220e-01  -1.8207750e-01   6.7975602e+00  -1.0621188e-01  -1.0924650e+00  -9.3618183e+00
   1.1250000e+00   1.6837234e-01  -1.8511213e+00   6.8734258e+00  -9.4073377e-01  -2.5794313e-01   2.5157042e+01
   1.1266667e+00   1.7546893e-01  -3.0346251e-02   4.6733226e+00  -3.3380876e-01  -7.8900252e-01   1.3246138e+01
   1.1283333e+00   1.8267524e-01   8.8004127e-01   3.3077413e+00   1.4111007e+00  -4.0967438e-01   2.7433011e+01
   1.1300000e+00   1.8998430e-01   3.2318757e+00   2.3973538e+00  -1.0924650e+00  -5.6140564e-01  -2.5339119e+00
   1.1316667e+00   2.2780885e-01   7.2831002e-01   1.9725063e-01  -1.2441963e+00   4.2484751e-01   3.2318757e+00
   1.1333333e+00   2.3557450e-01  -2.7615088e+00  -2.6097776e+00  -1.0621188e-01   1.4111007e+00   4.4502777e+01
   1.1350000e+00   2.4338799e-01  -1.8207750e-01  -4.0512245e+00  -2.5794313e-01   1.6386975e+00  -4.1301247e+01
   1.1366667e+00   2.5124094e-01   8.8004127e-01  -2.8373744e+00   2.7311626e-01   1.0317725e+00   1.5522107e+01
   1.1383333e+00   2.5912490e-01  -1.7752557e+00  -2.3821807e+00  -2.5794313e-01   1.2138500e-01  -1.7251844e+01
   1.1400000e+00   2.6703141e-01  -1.3959275e+00  -8.6486815e-01   4.2484751e-01  -1.8207750e-01   1.6887689e+01
   1.1416667e+00   2.7495202e-01  -1.6235244e+00   4.2484751e-01  -1.8207750e-01  -4.8554001e-01  -1.7934634e+01
   1.1433333e+00   2.8287830e-01   1.9725063e-01   4.7491882e+00  -7.1313689e-01  -1.6993900e+00   3.3836070e+00
   1.1450000e+00   2.9080187e-01   1.4111007e+00   3.5353382e+00  -3.0346251e-02  -1.6235244e+00   1.3094407e+01
   1.1466667e+00   2.9871446e-01   1.6386975e+00   1.3352350e+00   4.5519376e-02  -2.0028525e+00   8.3148727e+00
   1.1483333e+00   3.0660790e-01  -2.4580463e+00  -2.4580463e+00   1.9725063e-01  -7.1313689e-01   2.5460504e+01
   1.1500000e+00   3.1447416e-01  -1.9269869e+00  -2.1545838e+00  -4.0967438e-01   1.6386975e+00   2.5157042e+01
   1.1516667e+00   3.2230540e-01  -6.3727127e-01  -4.1270901e+00  -3.3380876e-01   8.0417564e-01  -4.7673960e+01
   1.1533333e+00   3.3783238e-01   2.3214882e+00  -6.0237308e+00  -3.3380876e-01   3.4898188e-01  -3.2956028e+01
   1.1550000e+00   3.4551348e-01   3.4898188e-01  -4.1270901e+00   1.4869663e+00   3.4898188e-01   1.2942676e+01
   1.1566667e+00   3.5313032e-01   4.2484751e-01  -2.9132401e+00   5.7657876e-01  -1.8207750e-01  -6.5274785e+01
   1.1583333e+00   4.1102373e-01   1.6386975e+00  -1.7752557e+00   7.2831002e-01   5.0071314e-01  -5.1133432e+00
   1.1600000e+00   4.1780387e-01  -2.0787182e+00  -7.1313689e-01  -1.2441963e+00  -2.5794313e-01  -4.0314994e+01
   1.1616667e+00   4.2446914e-01  -2.8373744e+00   1.7145632e+00  -4.0967438e-01   5.0071314e-01  -4.4335872e+01
   1.1633333e+00   4.3101665e-01   2.0180257e+00   6.1906351e+00   4.5519376e-02   5.7657876e-01   5.8871726e+00
   1.1650000e+00   4.3744390e-01  -2.0787182e+00   3.6112038e+00  -1.0924650e+00   8.8004127e-01  -6.3271933e+00
   1.1666667e+00   4.4374886e-01  -5.6140564e-01   2.1697569e+00  -7.1313689e-01  -1.6235244e+00   3.3350530e+01
   1.1683333e+00   4.4992104e-01  -4.0967438e-01  -3.3380876e-01  -1.6993900e+00  -2.6097776e+00   3.6870695e+00
   1.1700000e+00   4.5596167e-01  -2.6856432e+00  -2.0787182e+00  -1.2441963e+00  -8.6486815e-01   4.0663976e+00
   1.1716667e+00   4.6187678e-01   4.2484751e-01  -4.0967438e-01  -4.0967438e-01   9.5590690e-01   3.2212545e+01
   1.1733333e+00   4.6766602e-01   1.5628319e+00  -4.2029557e+00  -4.8554001e-01   3.4898188e-01  -2.7493703e+01
   1.1750000e+00   4.7332949e-01  -5.6140564e-01  -4.7340151e+00   3.4898188e-01  -7.8900252e-01   7.2831002e-01
   1.1766667e+00   4.7886769e-01  -2.5794313e-01  -1.9269869e+00   1.2138500e-01   1.2138500e-01   2.4170789e+01
   1.1783333e+00   4.8428143e-01   9.5590690e-01  -6.3727127e-01  -1.0165994e+00  -8.6486815e-01  -3.9935666e+01
   1.1800000e+00   4.8957199e-01  -3.0346251e-02   1.0317725e+00   1.1076382e+00   4.5519376e-02  -1.2851637e+01
   1.1816667e+00   4.9474093e-01  -1.3959275e+00   1.1835038e+00   1.0317725e+00   5.7657876e-01  -2.8783419e+01
   1.1833333e+00   4.9979017e-01  -3.6718963e+00   6.0389039e+00  -1.8207750e-01  -1.0924650e+00   1.2866810e+01
   1.1850000e+00   5.8728455e-01  -2.9891057e+00   6.1906351e+00   1.2138500e-01   3.4898188e-01   1.8556732e+01
   1.1866667e+00   5.9054598e-01   3.9905320e+00   4.1422632e+00  -1.0924650e+00   6.5244439e-01  -2.6856432e+00
   1.1883333e+00   5.9377384e-01   3.4898188e-01  -1.0924650e+00  -5.6140564e-01   5.7657876e-01   2.3867326e+01
   1.1900000e+00   5.9697056e-01  -3.3380876e-01  -6.3727127e-01  -4.8554001e-01  -5.6140564e-01   2.4732194e+00
   1.1916667e+00   6.0013824e-01   1.6386975e+00  -1.8511213e+00  -3.3380876e-01   1.9725063e-01   1.2866810e+01
   1.1933333e+00   6.0327882e-01   3.2318757e+00  -4.2029557e+00  -4.8554001e-01  -3.3380876e-01  -5.7961339e+00
   1.1950000e+00   6.0639372e-01  -1.2441963e+00  -5.4926714e+00  -1.0621188e-01  -4.0967438e-01  -5.9357266e+01
   1.1966667e+00   6.0948414e-01  -2.0028525e+00  -3.5201651e+00   1.9725063e-01  -9.4073377e-01  -5.2681091e+01
   1.1983333e+00   6.7264808e-01  -1.3200619e+00  -7.1313689e-01   5.0071314e-01   6.5244439e-01  -5.3409401e+00
   1.2000000e+00   6.7442776e-01  -3.3380876e-01  -6.3727127e-01   7.2831002e-01   4.2484751e-01  -1.4672412e+01
   1.2016667e+00   6.7609139e-01   1.4111007e+00   1.5628319e+00  -1.8207750e-01  -8.6486815e-01  -7.4651777e+00
   1.2033333e+00   6.7763230e-01  -4.0967438e-01   3.9146663e+00  -1.8207750e-01  -3.3380876e-01  -2.2714169e+01
   1.2050000e+00   6.7904377e-01  -2.6097776e+00   4.5974570e+00  -1.8207750e-01  -1.5476588e+00   2.4777714e+01
   1.2066667e+00   6.8031909e-01  -6.3727127e-01   3.9905320e+00   1.9725063e-01   6.5244439e-01   3.9268048e+01
   1.2083333e+00   6.8145164e-01   4.5519376e-02   1.9421600e+00  -9.4073377e-01   1.2138500e-01   2.3032804e+01
   1.2100000e+00   6.8243475e-01   1.6386975e+00  -2.5794313e-01  -4.8554001e-01  -1.0621188e-01   2.5157042e+01
   1.2116667e+00   6.8326190e-01   9.5590690e-01  -2.6856432e+00  -5.6140564e-01   1.2138500e-01   1.5294510e+01
   1.2133333e+00   6.8392667e-01   6.5244439e-01  -4.5822839e+00  -3.3380876e-01  -7.1313689e-01   5.0071314e-01
   1.2150000e+00   6.8442282e-01   2.2456226e+00  -4.4305526e+00   1.2138500e-01  -1.6235244e+00   8.4666040e+00
   1.2166667e+00   6.8474421e-01  -1.2441963e+00  -3.8236276e+00  -4.0967438e-01  -2.9132401e+00  -5.9584863e+01
   1.2183333e+00   6.8488491e-01  -1.5476588e+00  -1.5476588e+00  -1.8207750e-01  -1.7752557e+00  -1.8238097e+01
   1.2200000e+00   6.8483929e-01  -3.7477620e+00   6.5244439e-01  -4.0967438e-01  -1.2441963e+00   7.1010227e+00
   1.2216667e+00   6.8460186e-01  -6.3727127e-01   9.5590690e-01  -1.8207750e-01   2.1697569e+00  -2.7493703e+01
   1.2233333e+00   6.8416750e-01  -1.6235244e+00   5.4319789e+00   2.7311626e-01   2.7008163e+00   2.2729342e+01
   1.2250000e+00   6.8353128e-01   8.8004127e-01   5.2043820e+00  -1.8207750e-01   5.7657876e-01   1.4869663e+00
   1.2266667e+00   6.8268870e-01   2.7311626e-01   1.7904288e+00  -3.3380876e-01  -1.0621188e-01   5.7354414e+00
   1.2283333e+00   6.8163555e-01   3.2318757e+00   1.8662944e+00  -5.6140564e-01   4.2484751e-01   4.1695748e+01
   1.2300000e+00   6.8036798e-01  -1.3200619e+00  -5.6140564e-01  -4.8554001e-01  -4.0967438e-01  -6.4789245e+00
   1.2316667e+00   6.7888248e-01  -1.5476588e+00  -3.5201651e+00  -3.0346251e-02  -1.8207750e-01   3.6157558e+01
   1.2333333e+00   6.7717603e-01   1.9421600e+00  -4.0512245e+00  -3.3380876e-01   1.4111007e+00  -3.6445847e+01
   1.2350000e+00   6.7524597e-01   1.9421600e+00  -4.7340151e+00   6.5244439e-01   7.2831002e-01   1.1652960e+01
   1.2366667e+00   6.7309001e-01  -1.0621188e-01  -3.5201651e+00  -6.3727127e-01  -2.4580463e+00  -5.9584863e+01
   1.2383333e+00   6.7068772e-01  -1.3959275e+00  -7.8900252e-01   4.5519376e-02  -2.3821807e+00   1.3397870e+01
   1.2400000e+00   6.6805220e-01  -1.5476588e+00  -8.6486815e-01  -7.1313689e-01  -2.6097776e+00  -2.4155616e+01
   1.2416667e+00   6.6518571e-01  -2.3821807e+00   1.2138500e-01  -1.0621188e-01   1.2138500e-01   2.1743089e+01
   1.2433333e+00   6.6208793e-01  -4.8554001e-01   2.9284132e+00  -6.3727127e-01   1.4111007e+00   6.7216945e+00
   1.2450000e+00   6.5875902e-01   8.8004127e-01   3.6870695e+00  -1.1683307e+00   5.7657876e-01  -2.1500319e+01
   1.2466667e+00   6.5519967e-01  -9.4073377e-01   3.0801444e+00   5.7657876e-01   2.2456226e+00   3.0088308e+01
   1.2483333e+00   6.5141102e-01   7.2831002e-01   1.1076382e+00   5.7657876e-01   1.1076382e+00   2.1439626e+01
   1.2500000e+00   6.4739472e-01   3.3077413e+00  -1.2441963e+00  -4.0967438e-01  -1.6235244e+00   1.4687585e+01
   1.2516667e+00   6.4315289e-01  -4.8554001e-01  -2.3063151e+00   4.5519376e-02  -1.8207750e-01   1.8480867e+01
   1.2533333e+00   6.3868814e-01   4.2484751e-01  -4.6581495e+00  -7.1313689e-01  -6.3727127e-01  -3.6901041e+01
   1.2550000e+00   6.3400357e-01   3.0042788e+00  -2.9132401e+00   2.7311626e-01   5.7657876e-01   1.8329135e+01
   1.2566667e+00   6.2910271e-01   3.4898188e-01  -1.9269869e+00   1.2138500e-01  -4.8554001e-01  -2.2107244e+01
   1.2583333e+00   6.2398957e-01  -1.0924650e+00  -6.3727127e-01   6.5244439e-01   1.9725063e-01  -1.1941250e+01
   1.2600000e+00   6.1866863e-01  -2.0028525e+00   5.7657876e-01  -3.3380876e-01  -1.5476588e+00  -2.3472825e+01
   1.2616667e+00   6.1314478e-01  -1.3200619e+00   2.7008163e+00  -6.3727127e-01  -1.7752557e+00  -3.1059388e+01
   1.2633333e+00   6.0742329e-01  -2.1545838e+00   4.9009195e+00  -3.0346251e-02   1.2138500e-01   2.6826086e+01
   1.2650000e+00   6.0150990e-01  -1.8511213e+00   4.9767851e+00   3.4898188e-01  -1.0621188e-01  -9.0583558e+00
   1.2666667e+00   5.9541074e-01  -8.6486815e-01   2.1697569e+00  -1.0621188e-01  -7.8900252e-01  -3.2273238e+01
   1.2683333e+00   5.8913219e-01  -5.6140564e-01   6.5244439e-01  -2.5794313e-01   1.2138500e-01   3.7067945e+01
   1.2700000e+00   5.8268113e-01   4.2484751e-01  -2.5794313e-01  -3.3380876e-01  -5.6140564e-01  -7.8900252e-01
   1.2716667e+00   5.7606464e-01   1.1835038e+00  -2.7615088e+00  -3.3380876e-01   3.4898188e-01   2.7311626e-01
   1.2733333e+00   5.6929018e-01  -3.0346251e-02  -5.1133432e+00   1.9725063e-01  -4.8554001e-01   1.8860195e+01
   1.2750000e+00   5.6236542e-01   8.8004127e-01  -3.4442995e+00   6.5244439e-01   1.1835038e+00  -2.5339119e+00
   1.2766667e+00   5.5529836e-01   1.4869663e+00  -4.2788214e+00  -4.0967438e-01  -5.6140564e-01  -3.8342488e+01
   1.2783333e+00   5.4809720e-01   1.7145632e+00  -1.5476588e+00  -1.0621188e-01   1.9725063e-01  -1.0954997e+01
   1.2800000e+00   5.4077031e-01  -7.1313689e-01  -7.8900252e-01  -7.8900252e-01   1.7904288e+00  -2.9921403e+01
   1.2816667e+00   5.3332625e-01  -7.1313689e-01   1.7904288e+00  -4.0967438e-01   6.5244439e-01  -5.6474373e+01
   1.2833333e+00   5.2577371e-01  -2.2304494e+00   5.2043820e+00  -7.8900252e-01  -1.0924650e+00  -6.2998816e+01
   1.2850000e+00   5.1812160e-01  -1.6993900e+00   5.1285164e+00  -7.8900252e-01  -1.8511213e+00   1.5673838e+01
   1.2866667e+00   5.1037880e-01   4.1422632e+00   3.1560101e+00  -7.8900252e-01   4.2484751e-01  -1.1561922e+01
   1.2883333e+00   5.0255433e-01   8.8004127e-01  -3.0346251e-02   4.5519376e-02  -1.0621188e-01   5.3530786e+01
   1.2900000e+00   4.9465721e-01  -1.0621188e-01  -1.8207750e-01  -4.8554001e-01  -1.2441963e+00  -2.7615088e+00
   1.2916667e+00   4.8669652e-01  -3.6718963e+00  -3.2925682e+00  -1.0621188e-01  -1.3200619e+00  -1.4065487e+01
   1.2933333e+00   4.7868133e-01   2.7311626e-01  -5.1892089e+00   1.2138500e-01   1.2138500e-01   2.3184536e+01
   1.2950000e+00   4.7062061e-01  -7.1313689e-01  -5.4168058e+00   4.5519376e-02   1.0317725e+00   1.1880557e+01
   1.2966667e+00   4.6252328e-01   5.0071314e-01  -1.6993900e+00   2.7311626e-01   7.2831002e-01   2.4929445e+01
   1.2983333e+00   4.5439824e-01  -5.6140564e-01  -3.3380876e-01   2.7311626e-01   1.9725063e-01   3.0315904e+01
   1.3000000e+00   4.4625419e-01   1.2138500e-01   1.9725063e-01   4.5519376e-02   1.1835038e+00  -8.6031621e+00
   1.3016667e+00   4.3809977e-01   4.5519376e-02   2.0180257e+00  -1.8207750e-01  -1.8207750e-01  -1.5810397e+01
   1.3033333e+00   4.2994341e-01  -5.6140564e-01   4.9767851e+00  -2.5794313e-01  -4.8554001e-01  -3.5687191e+01
   1.3050000e+00   4.2179340e-01  -2.4580463e+00   5.2043820e+00  -3.3380876e-01  -3.3380876e-01   3.1757351e+01
   1.3066667e+00   4.1365774e-01  -2.7615088e+00   3.1560101e+00  -7.1313689e-01  -5.6140564e-01  -1.3610293e+01
   1.3083333e+00   4.0554435e-01   5.0071314e-01  -7.1313689e-01  -3.0346251e-02  -1.8207750e-01   3.4336783e+01
   1.3100000e+00   3.9741608e-01   2.0938913e+00  -6.3727127e-01   1.2138500e-01  -1.0621188e-01   2.3412132e+01
   1.3116667e+00   3.8932303e-01   2.0180257e+00  -9.4073377e-01  -1.0621188e-01  -1.0621188e-01  -1.0044609e+01
   1.3133333e+00   3.8127238e-01   1.1076382e+00  -4.7340151e+00  -1.0621188e-01   9.5590690e-01  -2.4155616e+01
   1.3150000e+00   3.7327128e-01  -5.6140564e-01  -4.5822839e+00  -3.3380876e-01   3.4898188e-01  -2.5976391e+01
   1.3166667e+00   3.6532640e-01  -7.8900252e-01  -4.1270901e+00  -1.8207750e-01   5.7657876e-01  -1.4596547e+01
   1.3183333e+00   3.5744423e-01   1.2593694e+00  -9.4073377e-01   1.2138500e-01  -1.0165994e+00  -1.4217218e+01
   1.3200000e+00   3.4963097e-01  -6.3727127e-01  -1.8207750e-01  -4.8554001e-01  -2.2304494e+00  -2.8328225e+01
   1.3216667e+00   3.4189247e-01  -3.3380876e-01   1.1835038e+00  -2.5794313e-01  -1.0924650e+00  -2.4231481e+01
   1.3233333e+00   3.3423430e-01  -9.4073377e-01   4.5974570e+00   4.5519376e-02  -1.0924650e+00   3.7750736e+01
   1.3250000e+00   3.2666171e-01  -2.9891057e+00   4.2939945e+00  -4.8554001e-01  -4.0967438e-01   7.3331715e+01
   1.3266667e+00   3.1917960e-01  -1.8511213e+00   1.2593694e+00  -5.6140564e-01   3.4898188e-01   1.1273632e+01
   1.3283333e+00   3.1179258e-01   4.5519376e-02   1.2593694e+00  -3.0346251e-02   2.1697569e+00   5.7551664e+01
   1.3300000e+00   3.0450491e-01   4.5519376e-02  -3.0346251e-02  -4.8554001e-01   1.6386975e+00  -1.8617425e+01
   1.3316667e+00   2.9732053e-01   1.0317725e+00  -1.2441963e+00   1.9725063e-01   1.2138500e-01  -1.2927503e+01
   1.3333333e+00   2.9024305e-01  -5.6140564e-01  -4.7340151e+00  -1.8207750e-01  -1.0165994e+00  -5.2832823e+01
   1.3350000e+00   2.8327574e-01  -3.3380876e-01  -3.3684338e+00   4.2484751e-01  -1.6235244e+00  -1.1713653e+01
   1.3366667e+00   2.7642155e-01  -1.0165994e+00  -3.2925682e+00  -1.8207750e-01  -1.0924650e+00  -5.1012047e+01
   1.3383333e+00   2.6968313e-01  -8.6486815e-01  -1.8511213e+00  -2.5794313e-01  -3.0346251e-02  -1.6341456e+01
   1.3400000e+00   2.6306277e-01  -7.1313689e-01  -7.8900252e-01  -2.5794313e-01   1.1076382e+00  -3.1818044e+01
   1.3416667e+00   2.5656249e-01   1.6386975e+00   1.2138500e-01  -1.0621188e-01   1.3352350e+00  -1.1865384e+01
   1.3433333e+00   2.5018399e-01   2.5490851e+00   4.5974570e+00  -3.0346251e-02   2.7311626e-01  -8.4999848e+01
   1.3450000e+00   2.4392867e-01  -1.0165994e+00   4.2181289e+00   1.9725063e-01  -6.3727127e-01   9.3011258e+00
   1.3466667e+00   2.3779765e-01  -2.5339119e+00   2.8525476e+00  -4.8554001e-01  -1.0924650e+00   1.0590842e+01
   1.3483333e+00   2.3179176e-01  -2.2304494e+00   1.4111007e+00  -3.3380876e-01  -1.1683307e+00   3.5474767e+01
   1.3500000e+00   2.2591158e-01  -1.8207750e-01   4.2484751e-01   4.5519376e-02  -4.8554001e-01   2.6219161e+01
   1.3516667e+00   2.2015743e-01   4.2484751e-01  -2.2304494e+00   4.5519376e-02   4.5519376e-02   5.1937608e+01
   1.3533333e+00   2.1452937e-01   3.6870695e+00  -6.9341183e+00  -1.8207750e-01  -5.6140564e-01  -6.7065214e+00
   1.3550000e+00   2.0902724e-01   2.7311626e-01  -5.3409401e+00  -1.0621188e-01  -1.0165994e+00  -3.3562953e+01
   1.3566667e+00   2.0365066e-01  -7.8900252e-01  -4.1270901e+00   3.4898188e-01  -1.2441963e+00  -2.2562437e+01
   1.3583333e+00   1.9839904e-01  -7.8900252e-01  -4.0967438e-01   5.0071314e-01  -1.8207750e-01  -4.6763572e+01
   1.3600000e+00   1.9327161e-01   2.3973538e+00   1.8662944e+00   1.2138500e-01   1.6386975e+00   1.0439110e+01
   1.3616667e+00   1.8826738e-01  -2.6856432e+00   2.4732194e+00  -2.5794313e-01   1.1076382e+00   7.1010227e+00
   1.3633333e+00   1.8338524e-01  -1.8511213e+00   5.8113070e+00  -7.8900252e-01   4.5519376e-02   8.1631414e+00
   1.3650000e+00   1.7862391e-01  -1.6235244e+00   4.9009195e+00  -7.1313689e-01   3.4898188e-01   3.2136680e+01
   1.3666667e+00   1.7398196e-01  -1.8207750e-01   2.8525476e+00  -4.8554001e-01   4.5519376e-02   5.0268564e+01
   1.3683333e+00   1.6945786e-01   1.2593694e+00  -2.5794313e-01  -5.6140564e-01   1.9725063e-01  -8.6790277e+00
   1.3700000e+00   1.6504996e-01   1.8662944e+00  -1.6993900e+00  -7.8900252e-01  -5.6140564e-01  -2.4914272e+01
   1.3716667e+00   1.6075649e-01   7.2831002e-01  -2.5339119e+00  -3.3380876e-01  -1.3200619e+00   4.3698601e+00
   1.3733333e+00   1.5657564e-01  -1.7752557e+00  -5.6444026e+00   4.2484751e-01  -6.3727127e-01   7.1890268e+01
   1.3750000e+00   1.5250550e-01  -1.0924650e+00  -5.3409401e+00  -3.0346251e-02  -5.6140564e-01  -5.6701969e+01
   1.3766667e+00   1.4854412e-01  -3.3380876e-01  -3.4442995e+00   6.5244439e-01  -4.0967438e-01  -2.0362334e+01
   1.3783333e+00   1.4468949e-01  -1.0165994e+00  -4.0967438e-01   3.4898188e-01   4.5519376e-02  -3.3866416e+01
   1.3800000e+00   1.4092901e-01   4.2484751e-01   1.8662944e+00   4.5519376e-02   2.7311626e-01   2.1363761e+01
   1.3816667e+00   1.3720561e-01   2.1697569e+00   2.6249507e+00   4.2484751e-01   9.5590690e-01   2.4550117e+01
   1.3833333e+00   1.3357935e-01   1.2593694e+00   5.5837101e+00  -7.1313689e-01   4.2484751e-01  -2.4307347e+01
   1.3850000e+00   1.3004852e-01  -3.3380876e-01   5.4319789e+00  -2.5794313e-01  -1.8207750e-01   5.0526507e+00
   1.3866667e+00   1.2661147e-01   8.0417564e-01   3.1560101e+00  -6.3727127e-01  -1.0621188e-01   3.2364276e+01
   1.3883333e+00   1.2326661e-01  -1.9269869e+00   4.2484751e-01  -5.6140564e-01  -1.3200619e+00   4.3698601e+00
   1.3900000e+00   1.2001242e-01  -1.4717932e+00  -4.8554001e-01   1.2138500e-01  -3.0346251e-02   3.0164173e+01
   1.3916667e+00   1.1684745e-01   3.4898188e-01  -1.4717932e+00  -2.5794313e-01  -4.0967438e-01   1.0590842e+01
   1.3933333e+00   1.1377032e-01   7.2831002e-01  -5.0374776e+00   5.0071314e-01  -2.5794313e-01   3.0240039e+01
   1.3950000e+00   1.1077977e-01   1.9725063e-01  -3.8994932e+00  -1.0621188e-01  -1.2441963e+00   1.8556732e+01
   1.3966667e+00   1.0787460e-01  -2.5794313e-01  -3.4442995e+00  -3.0346251e-02  -3.3380876e-01   7.9355446e+00
   1.3983333e+00   1.0505370e-01   1.7904288e+00  -2.0787182e+00  -5.6140564e-01   8.0417564e-01  -2.9845538e+01
   1.4000000e+00   1.0231608e-01  -4.0967438e-01   5.7657876e-01  -4.0967438e-01   1.0317725e+00  -1.1683307e+00
   1.4016667e+00   9.9660825e-02   4.2484751e-01   2.3973538e+00  -1.8207750e-01   1.0317725e+00   4.8250539e+00
   1.4033333e+00   9.7087112e-02  -7.1313689e-01   4.2939945e+00  -7.1313689e-01  -4.0967438e-01   8.9217977e+00
   1.4050000e+00   9.4594220e-02  -8.6486815e-01   5.2043820e+00  -3.3380876e-01  -1.0924650e+00   4.2075077e+01
   1.4066667e+00   9.2181518e-02  -1.2441963e+00   2.3973538e+00  -3.0346251e-02  -8.6486815e-01   5.0526507e+00
   1.4083333e+00   8.9848455e-02   6.5244439e-01   6.5244439e-01  -1.0621188e-01  -1.1683307e+00  -1.4065487e+01
   1.4100000e+00   8.7594576e-02   3.4898188e-01   1.2138500e-01  -3.0346251e-02  -8.6486815e-01   3.4640245e+01
   1.4116667e+00   8.5419490e-02  -2.2304494e+00  -1.5476588e+00   1.2138500e-01   2.7311626e-01  -2.7493703e+01
   1.4133333e+00   8.3322887e-02  -3.3380876e-01  -4.4305526e+00   5.0071314e-01   1.9725063e-01   2.0149910e+01
   1.4150000e+00   8.1304527e-02   2.3214882e+00  -5.2650745e+00  -2.5794313e-01  -9.4073377e-01  -6.9341183e+00
   1.4166667e+00   7.9364220e-02   2.4732194e+00  -3.6718963e+00  -3.3380876e-01  -4.8554001e-01   1.6204898e+01
   1.4183333e+00   7.7501838e-02  -4.8554001e-01  -2.1545838e+00   2.7311626e-01   1.2593694e+00  -1.3913756e+01
   1.4200000e+00   7.5717297e-02  -3.4442995e+00  -8.6486815e-01   5.0071314e-01   1.0317725e+00   1.2563348e+01
   1.4216667e+00   7.4010539e-02  -4.6581495e+00   3.4898188e-01   1.2138500e-01  -1.0924650e+00  -5.3591479e+01
   1.4233333e+00   7.2381540e-02  -3.9753588e+00   4.4457257e+00  -2.5794313e-01  -1.0924650e+00  -8.3755652e+00
   1.4250000e+00   7.0830297e-02  -8.6486815e-01   5.8113070e+00  -1.0165994e+00  -4.8554001e-01  -2.8783419e+01
   1.4266667e+00   6.9356811e-02   4.2939945e+00   2.9284132e+00  -7.1313689e-01   3.4898188e-01   1.0211513e+01
   1.4283333e+00   6.7961076e-02   3.6870695e+00  -7.8900252e-01  -7.8900252e-01   4.2484751e-01   1.8329135e+01
   1.4300000e+00   6.6643084e-02  -4.8554001e-01  -8.6486815e-01  -7.1313689e-01   8.0417564e-01  -1.7707037e+01
   1.4316667e+00   6.5402805e-02  -3.0346251e-02  -2.0028525e+00  -1.0165994e+00   1.9725063e-01  -3.5383728e+01
   1.4333333e+00   6.4240174e-02   8.8004127e-01  -3.2167026e+00  -6.3727127e-01  -1.0621188e-01  -5.1846569e+01
   1.4350000e+00   6.3155088e-02   1.4869663e+00  -3.2925682e+00   5.0071314e-01  -9.4073377e-01  -9.1342215e+00
   1.4366667e+00   6.2147396e-02   7.2831002e-01  -3.9753588e+00   2.7311626e-01  -1.0924650e+00  -2.0286469e+01
   1.4383333e+00   6.1216889e-02  -3.3380876e-01  -1.7752557e+00  -3.0346251e-02  -6.3727127e-01  -2.9542075e+01
   1.4400000e+00   6.0363289e-02   8.8004127e-01  -1.0621188e-01  -3.0346251e-02  -1.8207750e-01   1.6204898e+01
   1.4416667e+00   5.9586242e-02  -7.1313689e-01   8.8004127e-01  -1.8207750e-01   1.9725063e-01  -1.6113859e+01
   1.4433333e+00   5.8885313e-02   1.4869663e+00   4.2939945e+00  -2.5794313e-01   5.0071314e-01   2.3943192e+01
   1.4450000e+00   5.8259980e-02  -1.9269869e+00   4.2939945e+00  -1.0165994e+00  -4.8554001e-01  -1.7934634e+01
   1.4466667e+00   5.7709618e-02  -3.6718963e+00   2.7766819e+00  -4.0967438e-01  -7.8900252e-01   1.5749704e+01
   1.4483333e+00   5.7233505e-02  -1.4717932e+00   1.4869663e+00  -3.3380876e-01  -7.8900252e-01   5.3227324e+01
   1.4500000e+00   5.6830802e-02   2.7311626e-01  -9.4073377e-01  -6.3727127e-01   4.5519376e-02  -7.7686402e+00
   1.4516667e+00   5.6478237e-02   4.5215914e+00  -1.8511213e+00  -3.0346251e-02   1.1835038e+00   2.5384639e+01
   1.4533333e+00   5.6138630e-02  -3.3380876e-01  -5.2650745e+00   1.1076382e+00  -1.8207750e-01   2.9253786e+01
   1.4550000e+00   5.5865431e-02  -2.4580463e+00  -5.0374776e+00  -3.0346251e-02  -1.7752557e+00  -3.6445847e+01
   1.4566667e+00   5.5657719e-02  -1.0924650e+00  -2.2304494e+00   7.2831002e-01  -7.1313689e-01   1.0666707e+01
   1.4583333e+00   5.5514489e-02  -1.3200619e+00   1.9725063e-01   4.2484751e-01   5.7657876e-01  -2.3245228e+01
   1.4600000e+00   5.5434657e-02   6.5244439e-01   3.4898188e-01   3.4898188e-01   4.2484751e-01  -4.0011532e+01
   1.4616667e+00   5.5417055e-02  -2.4580463e+00   9.5590690e-01  -9.4073377e-01  -1.8207750e-01  -1.6720784e+01
   1.4633333e+00   5.5460434e-02  -3.2167026e+00   5.2802476e+00  -1.0165994e+00   1.2138500e-01   1.0059782e+01
   1.4650000e+00   5.5563470e-02  -1.0924650e+00   4.5974570e+00  -7.1313689e-01  -3.3380876e-01  -1.5203472e+01
   1.4666667e+00   5.5724747e-02   2.7311626e-01   2.7766819e+00   2.7311626e-01   8.8004127e-01   3.1226292e+01
   1.4683333e+00   5.6542736e-02   1.2138500e-01  -7.1313689e-01   1.9725063e-01   9.5590690e-01  -1.6569053e+01
   1.4700000e+00   5.6921306e-02   1.7904288e+00  -1.2441963e+00   4.5519376e-02   6.5244439e-01   2.8874458e+01
   1.4716667e+00   5.7349909e-02  -4.0967438e-01  -1.5476588e+00  -1.0621188e-01  -1.3200619e+00   2.2198282e+01
   1.4733333e+00   5.7826685e-02  -1.8207750e-01  -5.3409401e+00  -4.8554001e-01  -1.0621188e-01  -4.1225382e+01
   1.4750000e+00   5.8349723e-02   2.3214882e+00  -5.2650745e+00   2.7311626e-01  -7.8900252e-01  -1.5051740e+01
   1.4766667e+00   5.8917046e-02   1.9725063e-01  -2.0787182e+00  -3.0346251e-02  -2.2304494e+00  -3.4442995e+00
   1.4783333e+00   5.9526625e-02  -1.8207750e-01  -3.3380876e-01   4.5519376e-02  -6.3727127e-01   5.0071314e-01
   1.4800000e+00   6.0176382e-02  -1.0924650e+00   4.2484751e-01   4.2484751e-01  -7.8900252e-01  -1.2699906e+01
   1.4816667e+00   6.0864198e-02  -1.4717932e+00   4.2484751e-01  -1.8207750e-01   4.2484751e-01  -7.5516645e+01
   1.4833333e+00   6.1587916e-02  -9.4073377e-01   4.5974570e+00  -1.0621188e-01   2.1697569e+00  -1.5962128e+01
   1.4850000e+00   6.2345344e-02   3.4898188e-01   6.7975602e+00   2.7311626e-01   8.8004127e-01   3.3653992e+01
   1.4866667e+00   6.9350133e-02   8.8004127e-01   3.0042788e+00  -5.6140564e-01   2.7311626e-01   3.4594726e+00
   1.4883333e+00   8.0205633e-02   5.7657876e-01   8.8004127e-01  -5.6140564e-01   8.0417564e-01   2.3639729e+01
   1.4900000e+00   8.1183016e-02   1.3352350e+00  -1.5476588e+00  -4.0967438e-01  -3.3380876e-01   7.1010227e+00
   1.4916667e+00   8.2118205e-02  -1.0165994e+00  -2.8373744e+00  -7.8900252e-01  -7.1313689e-01   6.4940977e+00
   1.4933333e+00   8.2995604e-02   3.4898188e-01  -3.4442995e+00  -2.5794313e-01  -4.0967438e-01   2.7129548e+01
   1.4950000e+00   8.3857323e-02  -1.4717932e+00  -5.3409401e+00  -3.3380876e-01  -5.6140564e-01  -3.4852669e+01
   1.4966667e+00   8.4702499e-02   1.7904288e+00  -2.1545838e+00   2.7311626e-01  -4.8554001e-01   2.1439626e+01
   1.4983333e+00   8.5530392e-02   1.9725063e-01  -2.5794313e-01   3.4898188e-01  -7.1313689e-01   1.8253270e+01
   1.5000000e+00   8.6340406e-02  -9.4073377e-01  -1.2441963e+00   5.7657876e-01  -1.0621188e-01   1.5294510e+01
   1.5016667e+00   8.7132067e-02  -1.6993900e+00  -1.8207750e-01   5.0071314e-01   8.0417564e-01   3.6688617e+01
   1.5033333e+00   8.7905028e-02  -8.6486815e-01   4.4457257e+00  -1.8207750e-01  -7.8900252e-01   4.7006342e+01
   1.5050000e+00   8.8659079e-02  -7.8900252e-01   4.5974570e+00  -8.6486815e-01   4.5519376e-02   4.8250539e+00
   1.5066667e+00   8.9394121e-02   1.2138500e-01   1.9421600e+00   2.7311626e-01   8.8004127e-01   3.3198798e+01
   1.5083333e+00   9.0110187e-02   2.7311626e-01   5.7657876e-01   2.7311626e-01  -6.3727127e-01   2.1363761e+01
   1.5100000e+00   9.0807416e-02   2.3214882e+00  -1.8511213e+00  -5.6140564e-01  -4.8554001e-01  -3.8266622e+01
   1.5116667e+00   9.1486053e-02   3.6112038e+00  -1.3200619e+00  -1.8207750e-01   7.2831002e-01   2.3184536e+01
   1.5133333e+00   9.2146458e-02  -7.8900252e-01  -3.8236276e+00  -4.8554001e-01   5.7657876e-01  -3.0649713e+00
   1.5150000e+00   9.2789078e-02  -2.8373744e+00  -3.5960307e+00   1.9725063e-01   8.0417564e-01  -1.3200619e+00
   1.5166667e+00   9.3414450e-02  -3.0346251e-02  -3.0649713e+00  -2.5794313e-01  -2.5794313e-01  -7.4151064e+01
   1.5183333e+00   9.4023194e-02   3.4898188e-01  -1.6993900e+00   3.4898188e-01   2.7311626e-01   2.4853579e+01
   1.5200000e+00   9.4616006e-02  -3.1408369e+00  -7.8900252e-01  -1.8207750e-01  -8.6486815e-01  -5.9660729e+01
   1.5216667e+00   9.5193643e-02  -1.7752557e+00   1.4869663e+00   4.5519376e-02  -5.6140564e-01  -8.0721027e+00
   1.5233333e+00   9.5756922e-02  -7.8900252e-01   5.1285164e+00  -4.0967438e-01  -1.0924650e+00  -2.1045125e+01
   1.5250000e+00   9.6306705e-02   1.2593694e+00   5.3561133e+00  -5.6140564e-01  -1.0924650e+00   8.7700665e+00
   1.5266667e+00   9.6843884e-02   3.4898188e-01   2.5490851e+00  -4.0967438e-01   1.1835038e+00   4.6733226e+00
   1.5283333e+00   9.7369395e-02   1.2138500e-01   4.5519376e-02  -2.5794313e-01   7.2831002e-01   1.3853063e+01
   1.5300000e+00   9.7884170e-02  -9.4073377e-01  -1.0165994e+00  -1.0621188e-01   9.5590690e-01  -3.5960307e+00
   1.5316667e+00   9.8389172e-02   1.2593694e+00  -2.4580463e+00  -7.8900252e-01  -5.6140564e-01  -3.9556338e+01
   1.5333333e+00   9.8885342e-02   5.0071314e-01  -5.0374776e+00  -3.3380876e-01  -8.6486815e-01  -6.6488635e+01
   1.5350000e+00   9.9373625e-02   3.4898188e-01  -5.8719995e+00   7.2831002e-01  -2.5794313e-01   1.4004795e+01
   1.5366667e+00   9.9854936e-02  -1.0165994e+00  -3.3684338e+00   4.2484751e-01  -1.0924650e+00  -2.9617941e+01
   1.5383333e+00   1.0033016e-01  -7.1313689e-01  -1.0165994e+00   2.7311626e-01   2.7311626e-01   2.9936576e+01
   1.5400000e+00   1.0080014e-01  -1.8207750e-01   1.0317725e+00  -4.8554001e-01  -2.5794313e-01   9.9839165e+00
   1.5416667e+00   1.0126568e-01  -3.3380876e-01   2.0938913e+00   2.7311626e-01   4.5519376e-02  -1.3913756e+01
   1.5433333e+00   1.0172753e-01  -1.6235244e+00   6.3423664e+00   2.7311626e-01   5.7657876e-01  -8.5272965e+00
   1.5450000e+00   1.0218634e-01   4.2484751e-01   5.1285164e+00  -3.0346251e-02  -3.0346251e-02   1.2335751e+01
   1.5466667e+00   1.0264273e-01   1.1076382e+00   2.7766819e+00  -9.4073377e-01   5.0071314e-01   1.1577095e+01
   1.5483333e+00   1.0309721e-01   2.7311626e-01   8.8004127e-01   1.2138500e-01  -5.6140564e-01   4.9206446e+01
   1.5500000e+00   1.0355024e-01  -1.2441963e+00  -1.3200619e+00  -4.0967438e-01   1.2138500e-01   2.0605104e+01
   1.5516667e+00   1.0400214e-01   1.2593694e+00  -2.2304494e+00  -3.3380876e-01  -1.8207750e-01   5.3379055e+01
   1.5533333e+00   1.0445317e-01   1.8662944e+00  -4.7340151e+00  -1.8207750e-01  -5.6140564e-01  -3.0452463e+01
   1.5550000e+00   1.0490348e-01   5.0071314e-01  -4.1270901e+00   2.7311626e-01  -1.8207750e-01   2.9936576e+01
   1.5566667e+00   1.0535310e-01  -2.6097776e+00  -2.4580463e+00   1.9725063e-01  -2.5794313e-01  -3.5914788e+01
   1.5583333e+00   1.0580197e-01  -2.5794313e-01  -1.5476588e+00   4.2484751e-01   1.2138500e-01   1.5370376e+01
   1.5600000e+00   1.0624992e-01  -2.0787182e+00  -1.4717932e+00  -1.8207750e-01  -1.0621188e-01  -1.0044609e+01
   1.5616667e+00   1.0669666e-01  -1.0621188e-01   1.7145632e+00  -2.5794313e-01  -4.8554001e-01  -4.4184141e+01
   1.5633333e+00   1.0709779e-01   8.0417564e-01   4.9767851e+00  -3.0346251e-02   1.9725063e-01  -2.0514065e+01
   1.5650000e+00   1.0746023e-01   6.5244439e-01   5.0526507e+00  -2.5794313e-01  -2.5794313e-01   4.5519376e-02
   1.5666667e+00   1.0781570e-01  -1.1683307e+00   3.6112038e+00  -4.0967438e-01  -4.0967438e-01   3.4791976e+01
   1.5683333e+00   1.0816387e-01   1.7904288e+00   1.4111007e+00  -4.8554001e-01  -4.0967438e-01   2.8267533e+01
   1.5700000e+00   1.0850437e-01  -2.0028525e+00  -3.3380876e-01   4.5519376e-02  -1.0621188e-01   1.9694717e+01
   1.5716667e+00   1.0883676e-01  -2.4580463e+00  -2.2304494e+00  -7.8900252e-01   1.2138500e-01  -1.9755409e+01
   1.5733333e+00   1.0916056e-01  -1.6993900e+00  -4.0512245e+00  -1.0621188e-01   5.0071314e-01   2.0301642e+01
   1.5750000e+00   1.0947523e-01   8.8004127e-01  -5.4168058e+00  -1.0621188e-01  -7.8900252e-01   2.5688101e+01
   1.5766667e+00   1.0978022e-01   2.0938913e+00  -4.2788214e+00  -2.5794313e-01   4.5519376e-02  -4.6581495e+00
   1.5783333e+00   1.1007491e-01   1.9725063e-01  -2.0028525e+00   4.5519376e-02   9.5590690e-01  -6.2391891e+01
   1.5800000e+00   1.1035866e-01   1.9725063e-01   4.2484751e-01   4.2484751e-01   1.9725063e-01   8.5424696e+00
   1.5816667e+00   1.1063082e-01   8.0417564e-01   7.2831002e-01   4.5519376e-02   1.9725063e-01  -1.5734531e+01
   1.5833333e+00   1.1089068e-01  -1.3959275e+00   4.2939945e+00   4.2484751e-01   1.2138500e-01   2.8343398e+01
   1.5850000e+00   1.1113754e-01  -7.8900252e-01   5.2043820e+00  -4.0967438e-01  -1.0924650e+00   1.2411617e+01
   1.5866667e+00   1.1137069e-01  -1.0621188e-01   3.2318757e+00  -1.0924650e+00  -8.6486815e-01   2.2425879e+01
   1.5883333e+00   1.1158939e-01   9.5590690e-01   4.2484751e-01  -3.0346251e-02  -7.1313689e-01   6.2634661e+01
   1.5900000e+00   1.1179293e-01  -1.0621188e-01  -1.2441963e+00  -1.8207750e-01  -4.8554001e-01  -1.1941250e+01
   1.5916667e+00   1.1198058e-01   5.7657876e-01  -2.0787182e+00  -1.8207750e-01   2.7311626e-01   3.3502261e+01
   1.5933333e+00   1.1215164e-01   1.9725063e-01  -5.9478651e+00   2.7311626e-01   5.7657876e-01  -3.8721816e+01
   1.5950000e+00   1.1230541e-01   5.7657876e-01  -5.6444026e+00   5.0071314e-01   8.0417564e-01  -4.2059903e+01
   1.5966667e+00   1.1244123e-01  -2.5794313e-01  -1.5476588e+00  -1.8207750e-01   5.7657876e-01  -2.9162747e+01
   1.5983333e+00   1.1255846e-01  -1.2441963e+00  -9.4073377e-01   7.2831002e-01  -7.8900252e-01  -4.9267138e+01
   1.6000000e+00   1.1284590e-01  -4.0967438e-01   1.4869663e+00   1.2138500e-01  -1.8207750e-01  -2.1196856e+01
   1.6016667e+00   1.1284034e-01  -1.1683307e+00   1.8662944e+00  -3.3380876e-01  -8.6486815e-01   3.4898188e-01
   1.6033333e+00   1.1281292e-01  -1.6993900e+00   3.9905320e+00   6.5244439e-01  -2.2304494e+00   1.5446242e+01
   1.6050000e+00   1.1276340e-01  -3.3380876e-01   4.8250539e+00  -1.5476588e+00  -7.1313689e-01   3.0846964e+01
   1.6066667e+00   1.1234187e-01  -9.4073377e-01   3.0801444e+00  -4.8554001e-01   8.0417564e-01  -9.8170121e+00
   1.6083333e+00   1.1218065e-01  -1.8207750e-01   1.4869663e+00   8.8004127e-01   1.4869663e+00   3.8812855e+01
   1.6100000e+00   1.1199736e-01   4.5519376e-02   3.4898188e-01   2.7311626e-01   7.2831002e-01   3.9874973e+01
   1.6116667e+00   1.1179227e-01   3.4898188e-01  -2.8373744e+00  -1.0924650e+00  -1.5476588e+00  -7.8900252e-01
   1.6133333e+00   1.1156571e-01   1.6386975e+00  -4.5822839e+00  -4.8554001e-01  -3.3380876e-01   1.8662944e+00
   1.6150000e+00   1.1131810e-01   9.5590690e-01  -4.4305526e+00   4.5519376e-02  -6.3727127e-01  -1.3382697e+01
   1.6166667e+00   1.1104994e-01   1.5628319e+00  -3.9753588e+00  -1.0621188e-01  -3.3380876e-01  -3.5231997e+01
   1.6183333e+00   1.1012796e-01  -7.1313689e-01  -6.3727127e-01   1.9725063e-01   1.2593694e+00   2.5839832e+01
   1.6200000e+00   1.0972833e-01  -1.6235244e+00   2.7311626e-01   9.5590690e-01   6.5244439e-01   3.8585258e+01
   1.6216667e+00   1.0928555e-01   4.5519376e-02   1.5628319e+00   5.7657876e-01  -3.3380876e-01   2.1970686e+01
   1.6233333e+00   1.0882234e-01  -1.0165994e+00   5.5078445e+00  -3.3380876e-01  -1.3200619e+00  -1.3155100e+01
   1.6250000e+00   1.0834001e-01  -3.2925682e+00   4.3698601e+00  -2.5794313e-01  -2.0787182e+00  -4.0967438e-01
   1.6266667e+00   1.0783997e-01  -4.0967438e-01   2.4732194e+00   1.2138500e-01  -2.2304494e+00   7.4773162e+01
   1.6283333e+00   1.0732372e-01  -1.7752557e+00   4.5519376e-02  -1.0924650e+00  -1.9269869e+00  -2.4155616e+01
   1.6300000e+00   1.0679283e-01   8.0417564e-01  -1.3200619e+00  -1.0621188e-01  -1.8207750e-01   2.6901951e+01
   1.6316667e+00   1.0624896e-01   2.1697569e+00  -1.0924650e+00   1.9725063e-01   1.7904288e+00   9.3011258e+00
   1.6333333e+00   1.0569380e-01   2.5490851e+00  -4.5822839e+00  -2.5794313e-01   8.8004127e-01   1.4869663e+00
   1.6350000e+00   1.0512912e-01   6.5244439e-01  -5.2650745e+00  -2.5794313e-01   4.2484751e-01  -4.5246260e+01
   1.6366667e+00   1.0455673e-01  -1.8511213e+00  -2.1545838e+00   1.2138500e-01  -1.8207750e-01  -5.1133432e+00
   1.6383333e+00   1.0397847e-01   5.0071314e-01  -1.8207750e-01   1.9725063e-01  -8.6486815e-01   2.5384639e+01
   1.6400000e+00   1.0339619e-01   1.5628319e+00   6.5244439e-01  -1.0621188e-01  -1.0621188e-01   1.2563348e+01
   1.6416667e+00   1.0281179e-01   1.9725063e-01   2.7766819e+00   1.2593694e+00   7.2831002e-01   2.0605104e+01
   1.6433333e+00   1.0222712e-01  -2.5339119e+00   4.6733226e+00  -1.0621188e-01  -7.1313689e-01  -2.3321094e+01
   1.6450000e+00   1.0164406e-01  -4.5064182e+00   5.9630383e+00  -4.0967438e-01   4.2484751e-01   4.8296058e+01
   1.6466667e+00   1.0106445e-01  -9.4073377e-01   3.6870695e+00  -6.3727127e-01   1.2593694e+00   1.6811823e+01
   1.6483333e+00   1.0049010e-01   4.8250539e+00  -8.6486815e-01  -6.3727127e-01   9.5590690e-01  -2.0438200e+01
   1.6500000e+00   9.9922784e-02   1.1076382e+00  -1.0924650e+00  -1.8207750e-01   7.2831002e-01   4.1923345e+01
   1.6516667e+00   9.9364198e-02   4.2484751e-01  -3.2167026e+00  -1.0924650e+00   1.9725063e-01  -7.0099839e+00
   1.6533333e+00   9.8815989e-02   1.9725063e-01  -5.2650745e+00  -2.0028525e+00  -2.5339119e+00  -2.0286469e+01
   1.6550000e+00   9.8279712e-02  -9.4073377e-01  -6.8582527e+00  -2.5794313e-01  -1.7752557e+00  -4.5929050e+01
   1.6566667e+00   9.7756838e-02  -1.0165994e+00  -2.5339119e+00   4.5519376e-02   1.2138500e-01   1.6432495e+01
   1.6583333e+00   9.7248733e-02  -3.3380876e-01  -6.3727127e-01   4.2484751e-01   2.7311626e-01  -6.3454010e+01
   1.6600000e+00   9.6756652e-02   1.3352350e+00   1.4869663e+00   5.0071314e-01   1.5628319e+00  -3.6142385e+01
   1.6616667e+00   9.6281724e-02   1.1076382e+00   3.1560101e+00  -2.5794313e-01   2.7311626e-01  -9.8170121e+00
   1.6633333e+00   9.5824956e-02  -8.6486815e-01   5.6595758e+00   5.7657876e-01  -5.6140564e-01  -6.3727127e-01
   1.6650000e+00   9.5387200e-02   3.4898188e-01   6.1906351e+00   7.2831002e-01   4.5519376e-02   3.9874973e+01
   1.6666667e+00   9.4969178e-02  -9.4073377e-01   2.8525476e+00  -7.1313689e-01  -4.0967438e-01  -7.1617152e+00
   1.6683333e+00   9.4571442e-02  -5.6140564e-01   5.0071314e-01  -7.1313689e-01  -7.8900252e-01   5.1254817e+01
   1.6700000e+00   9.4194393e-02   5.0071314e-01  -5.6140564e-01  -1.3959275e+00  -1.0924650e+00   2.5991564e+01
   1.6716667e+00   9.3838254e-02  -1.0621188e-01  -1.0924650e+00  -5.6140564e-01  -7.1313689e-01  -3.0649713e+00
   1.6733333e+00   9.3503091e-02   1.3352350e+00  -4.6581495e+00   7.2831002e-01  -4.0967438e-01   1.4080660e+01
   1.6750000e+00   9.3188782e-02  -7.8900252e-01  -6.0995964e+00   1.9725063e-01  -7.8900252e-01  -6.7065214e+00
   1.6766667e+00   9.2895034e-02  -1.3200619e+00  -4.6581495e+00  -7.1313689e-01  -4.8554001e-01  -2.7873031e+01
   1.6783333e+00   9.2621372e-02  -1.2441963e+00  -1.0165994e+00  -9.4073377e-01   8.0417564e-01  -9.1342215e+00
   1.6800000e+00   9.2367142e-02   1.2138500e-01   8.0417564e-01  -5.6140564e-01   1.9725063e-01  -3.9753588e+00
   1.6816667e+00   9.2131510e-02   1.2593694e+00   1.3352350e+00   3.4898188e-01   8.0417564e-01   2.7964070e+01
   1.6833333e+00   9.1913474e-02   1.1835038e+00   5.5078445e+00  -4.8554001e-01   8.0417564e-01  -7.4651777e+00
   1.6850000e+00   9.1711844e-02  -2.6856432e+00   6.4182320e+00  -3.3380876e-01  -1.0621188e-01   2.9102054e+01
   1.6866667e+00   9.1525266e-02  -2.3821807e+00   2.1697569e+00   1.2138500e-01  -7.8900252e-01   4.3213061e+01
   1.6883333e+00   9.1352226e-02  -1.0165994e+00  -7.8900252e-01  -1.0621188e-01  -9.4073377e-01  -8.5272965e+00
   1.6900000e+00   9.1191047e-02  -4.8554001e-01  -9.4073377e-01   1.2138500e-01  -6.3727127e-01  -1.6493187e+01
   1.6916667e+00   9.0963418e-02   1.0317725e+00  -2.7615088e+00   1.9725063e-01  -3.0346251e-02  -4.9616120e+00
   1.6933333e+00   9.0727619e-02  -1.6235244e+00  -4.8098807e+00  -1.0621188e-01   4.2484751e-01  -1.2092981e+01
   1.6950000e+00   9.0494396e-02  -1.0165994e+00  -4.7340151e+00   5.7657876e-01  -3.0346251e-02   3.9146663e+00
   1.6966667e+00   9.0261974e-02   1.7145632e+00  -2.2304494e+00   1.3352350e+00   5.7657876e-01   8.3907383e+00
   1.6983333e+00   9.0028496e-02   4.9767851e+00  -2.4580463e+00   1.9725063e-01  -3.0346251e-02  -2.5066003e+01
   1.7000000e+00   8.9792054e-02   1.1076382e+00  -7.1313689e-01  -4.8554001e-01  -9.4073377e-01  -4.4866932e+01
   1.7016667e+00   8.9550692e-02  -1.8511213e+00   1.3352350e+00  -4.0967438e-01  -5.6140564e-01  -1.4065487e+01
   1.7033333e+00   8.9302428e-02  -1.5476588e+00   5.2043820e+00  -1.7752557e+00  -1.9269869e+00  -6.2513276e+00
   1.7050000e+00   8.9045256e-02  -2.0028525e+00   5.2043820e+00  -4.8554001e-01  -7.8900252e-01   5.1937608e+01
   1.7066667e+00   8.8777163e-02  -7.8900252e-01   3.1560101e+00  -7.1313689e-01  -1.3959275e+00  -1.7024247e+01
   1.7083333e+00   8.8496146e-02   8.8004127e-01   1.5628319e+00   1.9725063e-01  -3.3380876e-01   2.6370892e+01
   1.7100000e+00   8.8200231e-02   3.9146663e+00  -3.0346251e-02  -4.0967438e-01   2.7311626e-01   4.9767851e+00
   1.7116667e+00   8.7887464e-02  -1.0165994e+00  -1.3959275e+00   1.6386975e+00   7.2831002e-01   1.6204898e+01
   1.7133333e+00   8.7555959e-02  -1.9269869e+00  -3.7477620e+00   4.2484751e-01   5.7657876e-01  -4.4305526e+00
   1.7150000e+00   8.7203885e-02  -1.9269869e+00  -5.1892089e+00  -1.8207750e-01   3.4898188e-01  -4.5322125e+01
   1.7166667e+00   8.6829485e-02  -2.3063151e+00  -3.1408369e+00  -9.4073377e-01   4.5519376e-02   3.4033320e+01
   1.7183333e+00   8.6431106e-02  -1.0621188e-01  -2.0787182e+00  -5.6140564e-01   3.4898188e-01  -1.6189725e+01
   1.7200000e+00   8.6007193e-02   3.1560101e+00  -7.8900252e-01   4.5519376e-02   7.2831002e-01   1.7722210e+01
   1.7216667e+00   8.5556309e-02  -1.5476588e+00   1.5628319e+00   2.7311626e-01  -7.8900252e-01  -1.4975875e+01
   1.7233333e+00   8.5077159e-02   6.5244439e-01   4.4457257e+00   5.0071314e-01  -3.0346251e-02  -9.5135496e+00
   1.7250000e+00   8.4568577e-02  -1.6993900e+00   4.9009195e+00  -4.0967438e-01   1.2593694e+00   3.6916214e+01
   1.7266667e+00   8.3459295e-02  -8.6486815e-01   3.1560101e+00  -1.8207750e-01   5.7657876e-01   2.2198282e+01
   1.7283333e+00   8.2222531e-02   1.1835038e+00   4.5519376e-02  -3.3380876e-01  -6.3727127e-01  -2.4990137e+01
   1.7300000e+00   8.1555302e-02  -1.3200619e+00  -4.8554001e-01   4.5519376e-02  -1.0165994e+00  -9.2859527e+00
   1.7316667e+00   8.0855351e-02  -1.9269869e+00  -1.6235244e+00  -3.0346251e-02  -1.0165994e+00  -1.5355203e+01
   1.7333333e+00   8.0122827e-02   6.5244439e-01  -5.1892089e+00  -3.3380876e-01  -1.5476588e+00   2.3487998e+01
   1.7350000e+00   7.9358094e-02   6.5244439e-01  -5.5685370e+00  -2.5794313e-01  -2.5794313e-01  -5.4274269e+01
   1.7366667e+00   7.8561740e-02   8.8004127e-01  -2.4580463e+00  -5.6140564e-01  -1.8207750e-01  -5.3136285e+01
   1.7383333e+00   7.7734584e-02   8.8004127e-01  -3.3380876e-01  -5.6140564e-01   9.5590690e-01  -2.9132401e+00
   1.7400000e+00   7.6877676e-02  -8.6486815e-01  -3.0346251e-02  -1.4717932e+00   3.4898188e-01  -2.1500319e+01
   1.7416667e+00   7.5992292e-02   1.0317725e+00   2.7008163e+00  -4.0967438e-01   4.5519376e-02   2.3214882e+00
   1.7433333e+00   7.5079948e-02  -9.4073377e-01   5.2802476e+00   1.0317725e+00  -7.8900252e-01  -1.1410190e+01
   1.7450000e+00   7.4142391e-02  -2.0787182e+00   4.6733226e+00   5.7657876e-01  -6.3727127e-01   2.3715595e+01
   1.7466667e+00   7.3181604e-02  -1.0621188e-01   3.4594726e+00   9.5590690e-01  -3.0346251e-02   3.2591873e+01
   1.7483333e+00   7.2199792e-02  -1.0924650e+00  -3.3380876e-01   3.4898188e-01  -6.3727127e-01   1.1804692e+01
   1.7500000e+00   7.1199395e-02  -7.1313689e-01  -8.6486815e-01  -1.8207750e-01  -1.6993900e+00   2.5157042e+01
   1.7516667e+00   7.0183062e-02   9.5590690e-01  -2.3063151e+00  -3.0346251e-02  -7.8900252e-01   4.1240555e+01
   1.7533333e+00   6.9153665e-02   1.2138500e-01  -5.7961339e+00  -1.0165994e+00   6.5244439e-01  -3.5080266e+01
   1.7550000e+00   6.8114284e-02  -2.5794313e-01  -5.4926714e+00  -4.0967438e-01   1.1835038e+00  -2.8555822e+01
   1.7566667e+00   6.7068186e-02   6.5244439e-01  -3.1408369e+00  -2.5794313e-01   3.4898188e-01   1.7904288e+00
   1.7583333e+00   6.6018848e-02  -6.3727127e-01  -2.3063151e+00  -1.8207750e-01  -1.1683307e+00  -4.2211635e+01
   1.7600000e+00   6.4854060e-02  -1.9269869e+00  -2.2304494e+00   5.0071314e-01  -7.8900252e-01  -2.1652050e+01
   1.7616667e+00   6.3691533e-02  -3.3380876e-01  -7.8900252e-01   2.0180257e+00  -3.3380876e-01  -3.0604194e+01
   1.7633333e+00   6.2535716e-02   6.5244439e-01   4.9009195e+00   6.5244439e-01   5.7657876e-01   4.5337299e+01
   1.7650000e+00   6.1391224e-02  -2.0787182e+00   4.6733226e+00  -1.0924650e+00   1.8662944e+00   2.8874458e+01
   1.7666667e+00   6.0262821e-02   1.4111007e+00   1.8662944e+00  -1.2441963e+00   6.5244439e-01   1.1076382e+00
   1.7683333e+00   5.9155423e-02  -2.5794313e-01  -2.2304494e+00  -1.1683307e+00   1.2138500e-01   1.5142779e+01
   1.7700000e+00   5.8074044e-02  -3.3380876e-01  -3.1408369e+00  -8.6486815e-01  -7.1313689e-01   1.1835038e+00
   1.7716667e+00   5.7023815e-02  -1.5476588e+00  -1.8511213e+00  -6.3727127e-01   7.2831002e-01   1.3018542e+01
   1.7733333e+00   5.6009951e-02  -2.5794313e-01  -3.7477620e+00   1.2138500e-01  -1.0621188e-01  -3.1135253e+01
   1.7750000e+00   5.5037724e-02   6.5244439e-01  -2.5339119e+00   8.8004127e-01  -7.1313689e-01   5.9630383e+00
   1.7766667e+00   5.4112463e-02   2.6249507e+00  -2.5794313e-01   3.4898188e-01  -1.4717932e+00  -5.0936182e+01
   1.7783333e+00   5.3239511e-02  -1.5476588e+00   2.0180257e+00  -3.0346251e-02  -1.2441963e+00  -4.5625588e+01
   1.7800000e+00   5.2424226e-02  -2.7615088e+00   2.7008163e+00  -2.5794313e-01   1.2138500e-01  -3.6718963e+00
   1.7816667e+00   5.1671946e-02  -7.8900252e-01   4.2181289e+00  -4.8554001e-01  -6.3727127e-01  -2.9693806e+01
   1.7833333e+00   5.0987967e-02  -1.2441963e+00   8.9217977e+00  -1.0621188e-01  -1.0621188e-01   2.1743089e+01
   1.7850000e+00   5.0377536e-02   2.4732194e+00   7.3286195e+00  -5.6140564e-01  -3.0346251e-02   2.8419264e+01
   1.7866667e+00   4.9845810e-02  -3.0346251e-02   4.3698601e+00  -4.0967438e-01   6.5244439e-01  -3.2925682e+00
   1.7883333e+00   4.9397849e-02  -3.0346251e-02   2.6249507e+00  -1.6235244e+00   1.6386975e+00   5.1785877e+01
   1.7900000e+00   4.9038585e-02  -4.0967438e-01  -9.4073377e-01  -7.8900252e-01  -4.0967438e-01  -4.4487604e+01
   1.7916667e+00   4.8772810e-02   8.0417564e-01  -2.0028525e+00   5.0071314e-01  -1.0165994e+00  -3.5004400e+01
   1.7933333e+00   4.8605149e-02  -2.3821807e+00  -5.9478651e+00   9.5590690e-01  -2.5794313e-01   5.2772130e+01
   1.7950000e+00   4.8540037e-02  -1.0165994e+00  -4.6581495e+00   5.7657876e-01  -3.0346251e-02  -2.5900525e+01
   1.7966667e+00   4.8581701e-02   1.2593694e+00  -3.2925682e+00  -1.0924650e+00   2.7311626e-01   2.6750220e+01
   1.7983333e+00   4.8734151e-02   4.5519376e-02  -4.0512245e+00  -1.2441963e+00  -3.0346251e-02   1.4763451e+01
   1.8000000e+00   4.9001143e-02   1.7904288e+00  -2.3063151e+00   2.0180257e+00   4.5519376e-02   5.7354414e+00
   1.8016667e+00   4.9386173e-02   1.4869663e+00   7.2831002e-01  -9.4073377e-01   1.2138500e-01   1.0059782e+01
   1.8033333e+00   4.9892462e-02  -7.1313689e-01   1.7145632e+00  -1.0621188e-01   5.7657876e-01   3.5095439e+01
   1.8050000e+00   5.0522926e-02  -3.1408369e+00   2.4732194e+00  -4.8554001e-01  -9.4073377e-01   3.7826602e+01
   1.8066667e+00   5.1280179e-02  -1.0621188e-01   4.2181289e+00   9.5590690e-01  -3.0346251e-02   3.7902467e+01
   1.8083333e+00   5.2166507e-02   2.0938913e+00   3.3077413e+00   1.6386975e+00   2.7311626e-01  -1.1789518e+01
   1.8100000e+00   5.3183868e-02   1.9421600e+00   6.5244439e-01   1.4869663e+00  -2.5794313e-01  -1.5582800e+01
   1.8116667e+00   5.4333863e-02  -1.8207750e-01  -2.6856432e+00   5.7657876e-01  -1.0621188e-01   2.4732194e+00
   1.8133333e+00   5.5617749e-02  -5.6140564e-01  -6.2513276e+00  -1.3200619e+00   6.5244439e-01  -6.8582527e+00
   1.8150000e+00   5.7036406e-02  -2.3063151e+00  -7.6927746e+00  -1.0165994e+00   5.0071314e-01   5.6595758e+00
   1.8166667e+00   6.0279736e-02  -1.5476588e+00  -5.1133432e+00  -1.2441963e+00   5.0071314e-01  -3.2576700e+01
   1.8183333e+00   6.2104319e-02  -8.6486815e-01  -1.9269869e+00  -1.0621188e-01  -1.6993900e+00  -4.5625588e+01
   1.8200000e+00   6.4063489e-02  -6.3727127e-01   5.7657876e-01  -4.8554001e-01  -1.3200619e+00  -1.0165994e+00
   1.8216667e+00   6.6156263e-02  -4.0967438e-01   1.8662944e+00  -1.8511213e+00  -9.4073377e-01  -3.0983522e+01
   1.8233333e+00   6.8381272e-02  -2.0028525e+00   4.3698601e+00  -1.0165994e+00  -4.0967438e-01  -1.9072619e+01
   1.8250000e+00   7.0736784e-02  -7.1313689e-01   6.3423664e+00   8.0417564e-01   1.0317725e+00   1.5446242e+01
   1.8266667e+00   8.3976400e-02   3.5353382e+00   2.7766819e+00  -1.0621188e-01   8.0417564e-01  -6.4789245e+00
   1.8283333e+00   8.6928045e-02   3.9146663e+00  -3.0346251e-02  -1.2441963e+00  -1.6993900e+00  -1.4520681e+01
   1.8300000e+00   8.9989181e-02  -2.5339119e+00  -4.8554001e-01   2.7311626e-01  -2.2304494e+00  -1.7707037e+01
   1.8316667e+00   1.2568918e-01   2.7766819e+00  -9.4073377e-01   1.1835038e+00  -1.8207750e-01  -3.0073134e+01
   1.8333333e+00   1.2966300e-01   2.7311626e-01  -4.3546870e+00   1.0317725e+00  -1.8207750e-01  -2.9238613e+01
   1.8350000e+00   1.3368988e-01   1.7145632e+00  -3.8994932e+00  -1.2441963e+00  -2.6097776e+00  -4.1301247e+01
   1.8366667e+00   1.3776464e-01  -2.5794313e-01  -3.9753588e+00   3.4898188e-01   4.5519376e-02   2.2122417e+01
   1.8383333e+00   1.4188215e-01  -4.2788214e+00  -2.0028525e+00  -1.8511213e+00  -6.3727127e-01   1.4459988e+01
   1.8400000e+00   1.4603735e-01   4.2484751e-01  -5.6140564e-01   1.3352350e+00   4.5519376e-02   2.6977817e+01
   1.8416667e+00   1.5022527e-01  -1.1683307e+00   7.2831002e-01   1.8662944e+00   1.1835038e+00  -8.3861864e+01
   1.8433333e+00   1.5444107e-01  -1.7752557e+00   5.3561133e+00  -1.0621188e-01   2.3973538e+00  -2.1500319e+01
   1.8450000e+00   1.5868006e-01  -3.7477620e+00   3.9905320e+00  -8.6486815e-01   7.2831002e-01  -2.7266106e+01
   1.8466667e+00   1.6293770e-01  -2.1545838e+00   1.9725063e-01  -4.5822839e+00   4.2484751e-01   1.6584226e+01
   1.8483333e+00   1.6720967e-01   5.7657876e-01   1.0317725e+00  -2.5339119e+00   2.0180257e+00   3.0695233e+01
   1.8500000e+00   1.7149184e-01   5.8113070e+00   1.8662944e+00   2.0180257e+00  -2.2304494e+00  -4.8857464e+00
   1.8516667e+00   1.7578032e-01   2.0938913e+00  -1.7752557e+00   9.5590690e-01  -6.3727127e-01   1.4687585e+01
   1.8533333e+00   1.8007148e-01  -4.0967438e-01  -6.4030589e+00  -7.1313689e-01  -1.3200619e+00  -1.3382697e+01
   1.8550000e+00   1.8436197e-01  -2.2304494e+00  -3.8994932e+00   2.9284132e+00  -5.6140564e-01   2.3487998e+01
   1.8566667e+00   1.8864870e-01  -1.4717932e+00  -3.2167026e+00   2.3214882e+00  -5.6140564e-01  -1.2320578e+01
   1.8583333e+00   1.9292893e-01   4.5519376e-02  -3.0346251e-02  -6.3727127e-01   1.0317725e+00   1.3853063e+01
   1.8600000e+00   1.9720021e-01  -1.9269869e+00  -1.8207750e-01  -2.2304494e+00   1.7145632e+00  -2.8024763e+01
   1.8616667e+00   2.0146042e-01  -1.0165994e+00   9.5590690e-01   2.7311626e-01  -2.9891057e+00   1.2108154e+01
   1.8633333e+00   2.0570779e-01   1.9725063e-01   2.3973538e+00  -1.1683307e+00  -1.6235244e+00   2.4625982e+01
   1.8650000e+00   2.0994091e-01  -2.9891057e+00   4.2939945e+00  -3.0649713e+00   8.0417564e-01   2.9253786e+01
   1.8666667e+00   2.1415871e-01   6.5244439e-01   5.2043820e+00   1.2593694e+00   1.0317725e+00   1.1273632e+01
   1.8683333e+00   2.1836051e-01   5.2043820e+00   2.1697569e+00   1.6386975e+00  -1.7752557e+00   4.0937092e+01
   1.8700000e+00   2.2254598e-01  -4.8554001e-01   2.0938913e+00  -7.1313689e-01  -3.3380876e-01  -9.8170121e+00
   1.8716667e+00   2.2671516e-01  -2.5339119e+00  -1.0924650e+00  -1.6235244e+00   5.0071314e-01  -5.2301763e+01
   1.8733333e+00   2.2671516e-01  -1.0165994e+00  -6.3271933e+00  -9.4073377e-01  -1.0621188e-01   3.9146663e+00
   1.8750000e+00   2.3086846e-01   1.9725063e-01  -8.4514308e+00   1.4111007e+00  -1.7752557e+00  -6.0237308e+00
   1.8766667e+00   2.3500667e-01   1.9725063e-01  -4.1270901e+00   1.2138500e-01  -2.0787182e+00   1.5628319e+00
   1.8783333e+00   2.3913093e-01   3.6112038e+00  -1.6235244e+00  -7.1313689e-01  -6.3727127e-01  -9.0583558e+00
   1.8800000e+00   2.4320446e-01   3.9905320e+00   1.7904288e+00   4.5519376e-02   4.5519376e-02  -9.8928777e+00
   1.8816667e+00   2.4717112e-01  -5.5685370e+00   1.0317725e+00   1.0317725e+00   7.2831002e-01  -3.4397475e+01
   1.8833333e+00   2.5112889e-01  -2.9132401e+00   4.5974570e+00   6.5244439e-01   1.1835038e+00   3.9040452e+01
   1.8850000e+00   2.5508085e-01  -7.8900252e-01   4.6733226e+00  -1.3200619e+00  -4.0967438e-01   4.5519376e-02
   1.8866667e+00   2.5903038e-01   1.3352350e+00   4.0663976e+00  -1.8207750e-01  -1.0621188e-01   2.6750220e+01
   1.8883333e+00   2.6298120e-01   1.6386975e+00   2.7311626e-01   1.2138500e-01  -4.0967438e-01  -9.5135496e+00
   1.8900000e+00   2.6693732e-01   1.1076382e+00  -2.5794313e-01  -1.4717932e+00   1.7904288e+00   2.5536370e+01
   1.8916667e+00   2.7090302e-01   4.2181289e+00  -2.3821807e+00  -8.6486815e-01  -1.0621188e-01   1.8025673e+01
   1.8933333e+00   2.7488285e-01   2.7311626e-01  -3.5201651e+00  -6.3727127e-01  -1.3200619e+00  -2.0134737e+01
   1.8950000e+00   2.7888159e-01  -1.5476588e+00  -4.8857464e+00   1.5628319e+00  -6.3727127e-01  -3.7432100e+01
   1.8966667e+00   2.8290424e-01  -2.9132401e+00  -4.4305526e+00   1.9725063e-01  -6.3727127e-01   6.6458289e+00
   1.8983333e+00   2.8695600e-01  -2.6856432e+00  -3.1408369e+00  -4.0967438e-01  -2.3063151e+00  -4.4715200e+01
   1.9000000e+00   2.9104221e-01  -1.7752557e+00  -9.4073377e-01   4.2484751e-01  -2.5794313e-01   1.7145632e+00
   1.9016667e+00   2.9516837e-01  -1.0621188e-01   1.0317725e+00  -1.5476588e+00   1.3352350e+00  -4.2970291e+01
   1.9033333e+00   2.9934009e-01  -1.7752557e+00   4.4457257e+00  -1.0621188e-01   5.0071314e-01   3.1529754e+01
   1.9050000e+00   3.0356303e-01   5.0071314e-01   4.9767851e+00  -5.6140564e-01  -1.2441963e+00   4.0709495e+01
   1.9066667e+00   3.0784295e-01   2.4732194e+00   5.1285164e+00   1.2138500e-01  -3.0346251e-02   1.3701332e+01
   1.9083333e+00   3.1218560e-01   4.2484751e-01   2.8525476e+00   3.4898188e-01   8.0417564e-01   4.8220192e+01
   1.9100000e+00   3.1659673e-01  -6.3727127e-01  -3.0346251e-02   1.3352350e+00  -9.4073377e-01   4.4457257e+00
   1.9116667e+00   3.2108204e-01   2.1697569e+00  -3.7477620e+00   1.7145632e+00  -8.6486815e-01   9.7563196e+00
   1.9133333e+00   3.2564718e-01   1.6386975e+00  -5.8719995e+00  -2.2304494e+00  -7.1313689e-01  -3.5307863e+01
   1.9150000e+00   3.3029766e-01  -2.6856432e+00  -4.3546870e+00  -9.4073377e-01   1.6386975e+00   7.1010227e+00
   1.9166667e+00   3.3503891e-01   1.5628319e+00  -3.9753588e+00   1.2138500e-01   3.4898188e-01  -2.6583316e+01
   1.9183333e+00   3.3987613e-01  -2.5339119e+00  -2.5794313e-01  -3.0346251e-02   9.5590690e-01  -2.8252359e+01
   1.9200000e+00   3.6566964e-01  -3.3380876e-01   1.1076382e+00   4.2484751e-01   2.0180257e+00  -3.2121506e+01
   1.9216667e+00   3.7117947e-01  -1.7752557e+00   1.5628319e+00  -4.0967438e-01   3.4898188e-01  -4.5246260e+01
   1.9233333e+00   3.7681475e-01  -3.2167026e+00   4.4457257e+00  -3.3380876e-01  -1.3959275e+00  -6.8582527e+00
   1.9250000e+00   3.8257825e-01   1.9725063e-01   4.0663976e+00  -1.3200619e+00  -2.3063151e+00  -6.1754620e+00
   1.9266667e+00   3.8847245e-01   1.6386975e+00   3.3836070e+00  -5.6140564e-01  -7.1313689e-01   6.1193215e+01
   1.9283333e+00   3.9449937e-01   1.1835038e+00  -4.8554001e-01   1.2593694e+00  -1.8207750e-01   2.3791461e+01
   1.9300000e+00   4.0066043e-01   1.9725063e-01   2.7311626e-01   1.2138500e-01  -3.0346251e-02   1.6508360e+01
   1.9316667e+00   4.0695679e-01  -7.8900252e-01  -1.4717932e+00  -3.3380876e-01  -1.3959275e+00   1.7570479e+01
   1.9333333e+00   4.1338895e-01  -1.8207750e-01  -4.2788214e+00  -5.6140564e-01  -6.3727127e-01   1.6386975e+00
   1.9350000e+00   4.1995698e-01   3.6112038e+00  -5.4926714e+00  -3.0346251e-02  -5.6140564e-01  -1.8511213e+00
   1.9366667e+00   4.2666045e-01  -1.8207750e-01  -3.2925682e+00   3.4898188e-01   4.2484751e-01  -1.7555306e+01
   1.9383333e+00   4.3349831e-01   7.2831002e-01   7.2831002e-01   1.2593694e+00   5.0071314e-01   2.7053683e+01
   1.9400000e+00   4.4046909e-01   2.7311626e-01   3.0042788e+00   1.3352350e+00  -3.3380876e-01  -3.5838922e+01
   1.9416667e+00   4.4757065e-01  -2.6097776e+00   3.4898188e-01  -1.6993900e+00   1.5628319e+00   3.0846964e+01
   1.9433333e+00   4.5480047e-01   8.0417564e-01   2.7766819e+00  -1.0621188e-01   1.8662944e+00   5.7657876e-01
   1.9450000e+00   4.6210790e-01  -2.5794313e-01   3.4594726e+00  -4.8554001e-01  -1.8207750e-01  -7.8900252e-01
   1.9466667e+00   4.6947182e-01  -9.4073377e-01   1.9421600e+00  -2.1545838e+00  -9.4073377e-01  -1.5127606e+01
   1.9483333e+00   4.7695096e-01   1.5628319e+00   1.0317725e+00  -7.8900252e-01  -4.8554001e-01   4.6627014e+01
   1.9500000e+00   4.8454095e-01   1.4869663e+00  -5.6140564e-01  -1.0165994e+00  -4.0967438e-01   9.3011258e+00
   1.9516667e+00   4.9223711e-01   6.5244439e-01  -2.1545838e+00  -7.1313689e-01  -3.3380876e-01  -5.2225897e+01
   1.9533333e+00   5.0003409e-01   2.1697569e+00  -5.4926714e+00   4.2484751e-01  -4.0967438e-01  -2.6583316e+01
   1.9550000e+00   5.0792618e-01  -7.0099839e+00  -4.2788214e+00   6.5244439e-01  -4.0967438e-01   1.2411617e+01
   1.9566667e+00   5.1590715e-01  -5.4926714e+00  -2.8373744e+00   1.2138500e-01  -1.0165994e+00  -7.3771736e+01
   1.9583333e+00   5.2397036e-01  -4.0512245e+00   8.8004127e-01   5.7657876e-01  -6.3727127e-01  -4.4184141e+01
   1.9600000e+00   5.3210876e-01  -7.8900252e-01   7.2831002e-01   1.9725063e-01  -2.5794313e-01   1.5628319e+00
   1.9616667e+00   5.4031484e-01   3.3836070e+00   1.8662944e+00   2.7311626e-01   9.5590690e-01   1.8101539e+01
   1.9633333e+00   5.4858076e-01   1.2593694e+00   4.0663976e+00  -7.8900252e-01  -4.0967438e-01  -1.5127606e+01
   1.9650000e+00   5.5689837e-01  -2.5794313e-01   3.9905320e+00  -9.4073377e-01  -3.0346251e-02   2.9253786e+01
   1.9666667e+00   5.6525905e-01  -7.1313689e-01   3.9146663e+00  -7.1313689e-01  -1.3959275e+00   2.5688101e+01
   1.9683333e+00   5.7365403e-01   1.1076382e+00  -3.0346251e-02  -1.4717932e+00  -6.3727127e-01  -9.8928777e+00
   1.9700000e+00   5.8207412e-01   3.5353382e+00  -3.5201651e+00  -2.5794313e-01  -1.8207750e-01   2.2198282e+01
   1.9716667e+00   6.5738852e-01   1.0317725e+00  -2.5339119e+00   8.8004127e-01  -3.0346251e-02  -2.5339119e+00
   1.9733333e+00   7.4737125e-01  -1.3200619e+00  -3.8994932e+00   8.8004127e-01   1.4869663e+00   3.9647377e+01
   1.9750000e+00   7.5389544e-01  -9.4073377e-01  -5.4168058e+00   1.0317725e+00   1.4869663e+00  -5.6140564e-01
   1.9766667e+00   7.6023452e-01  -2.1545838e+00  -3.2925682e+00   4.2484751e-01   5.0071314e-01   3.6688617e+01
   1.9783333e+00   7.6638247e-01  -2.8373744e+00   4.2484751e-01   2.7311626e-01  -3.0346251e-02  -1.9300215e+01
   1.9800000e+00   7.7233380e-01  -1.2441963e+00   2.3214882e+00  -2.5794313e-01  -4.8554001e-01   2.9284132e+00
   1.9816667e+00   7.7808348e-01   1.1835038e+00   7.2831002e-01  -4.8554001e-01   1.2138500e-01  -3.5914788e+01
   1.9833333e+00   7.8362698e-01   7.2831002e-01   4.9767851e+00   4.5519376e-02   5.0071314e-01  -2.0362334e+01
   1.9850000e+00   7.8891000e-01  -2.1545838e+00   3.3836070e+00  -1.8207750e-01  -1.8207750e-01  -5.3894941e+01
   1.9866667e+00   7.9393873e-01   1.1076382e+00   3.1560101e+00  -1.2441963e+00  -6.3727127e-01   2.3412132e+01
   1.9883333e+00   7.9874759e-01   3.7629351e+00   1.9725063e-01  -1.5476588e+00  -1.5476588e+00   2.5005311e+01
   1.9900000e+00   8.0333460e-01  -3.1408369e+00   4.2484751e-01   1.2138500e-01  -1.4717932e+00   2.0984432e+01
   1.9916667e+00   8.0769848e-01   3.4898188e-01  -1.3200619e+00   6.5244439e-01   1.2593694e+00  -1.5279337e+01
   1.9933333e+00   8.1183847e-01   6.0389039e+00  -5.9478651e+00  -1.8207750e-01   2.7311626e-01  -3.2925682e+00
   1.9950000e+00   8.1575443e-01  -3.0346251e-02  -7.3893121e+00  -8.6486815e-01  -2.5339119e+00  -3.5763056e+01
   1.9966667e+00   8.1944681e-01  -3.8994932e+00  -4.1270901e+00  -3.0346251e-02  -2.6097776e+00   3.3122933e+01
   1.9983333e+00   8.2291666e-01  -1.6235244e+00   8.8004127e-01  -8.6486815e-01  -4.0967438e-01  -4.0967438e-01
   2.0000000e+00   8.2616564e-01   2.1697569e+00   8.8004127e-01  -7.1313689e-01  -3.3380876e-01   1.0135648e+01
   2.0016667e+00   8.2919591e-01  -2.3063151e+00  -1.0621188e-01  -1.4717932e+00   1.0317725e+00  -7.7261554e+01
   2.0033333e+00   8.3201029e-01  -6.3727127e-01   4.9767851e+00   4.5519376e-02   8.0417564e-01  -1.5431068e+01
   2.0050000e+00   8.3461203e-01   1.9725063e-01   5.8113070e+00  -3.0346251e-02  -4.0967438e-01   2.8115801e+01
   2.0066667e+00   8.3700500e-01  -1.6993900e+00   4.9767851e+00  -1.8207750e-01   1.2138500e-01   3.4488514e+01
   2.0083333e+00   8.3919353e-01   5.0071314e-01   2.6249507e+00   1.7904288e+00   5.0071314e-01   6.1041483e+01
   2.0100000e+00   8.4118248e-01   4.8250539e+00  -4.0967438e-01   5.7657876e-01  -7.8900252e-01  -2.2486572e+01
   2.0116667e+00   8.4297717e-01  -2.6856432e+00  -1.7752557e+00  -4.8554001e-01  -7.1313689e-01   5.8113070e+00
   2.0133333e+00   8.4458331e-01  -2.1545838e+00  -4.9616120e+00  -1.6235244e+00   4.2484751e-01   2.9936576e+01
   2.0150000e+00   8.4600709e-01  -1.1683307e+00  -5.1133432e+00  -1.0165994e+00   7.2831002e-01   4.9009195e+00
   2.0166667e+00   8.4725506e-01  -1.1683307e+00  -3.2167026e+00   1.4869663e+00  -3.0346251e-02   3.5474767e+01
   2.0183333e+00   8.4833416e-01  -1.0621188e-01  -2.0028525e+00  -6.3727127e-01  -4.0967438e-01  -1.2017115e+01
   2.0200000e+00   8.4925165e-01   8.0417564e-01  -4.8554001e-01   5.7657876e-01  -4.0967438e-01   1.4308257e+01
   2.0216667e+00   8.5001504e-01   9.5590690e-01   4.2484751e-01  -1.0165994e+00  -8.6486815e-01  -6.4516129e+01
   2.0233333e+00   8.5063222e-01  -7.8900252e-01   3.9905320e+00   8.8004127e-01   4.2484751e-01  -1.4672412e+01
   2.0250000e+00   8.5111118e-01  -1.3200619e+00   4.9009195e+00  -5.6140564e-01  -1.0621188e-01  -3.6521713e+01
   2.0266667e+00   8.5146028e-01   2.3973538e+00   3.5353382e+00  -1.9269869e+00  -4.8554001e-01   1.2563348e+01
   2.0283333e+00   8.5168785e-01  -2.3063151e+00  -2.5794313e-01  -1.0621188e-01  -1.0621188e-01   5.1178952e+01
   2.0300000e+00   8.5180257e-01  -1.0621188e-01  -2.5794313e-01  -1.0621188e-01  -1.8207750e-01   1.6053167e+01
   2.0316667e+00   8.5181302e-01   1.2138500e-01  -2.0028525e+00  -3.3380876e-01  -6.3727127e-01   2.6295026e+01
   2.0333333e+00   8.5172801e-01   1.7145632e+00  -4.2788214e+00   5.0071314e-01  -1.8207750e-01  -5.3515613e+01
   2.0350000e+00   8.5155630e-01   1.7145632e+00  -5.0374776e+00   5.7657876e-01   5.0071314e-01  -1.4293084e+01
   2.0366667e+00   8.5130663e-01   2.7766819e+00  -3.2167026e+00  -3.0346251e-02  -3.3380876e-01  -3.3031894e+01
   2.0383333e+00   8.5098777e-01  -3.5960307e+00  -1.6993900e+00   1.9725063e-01   1.2593694e+00  -2.1727916e+01
   2.0400000e+00   8.5060837e-01   2.7311626e-01   6.5244439e-01  -1.0621188e-01   5.7657876e-01  -3.3562953e+01
   2.0416667e+00   8.5017703e-01   6.4182320e+00   2.5490851e+00  -3.0346251e-02  -3.3380876e-01  -5.8902073e+01
   2.0433333e+00   8.4970214e-01  -6.5547902e+00   6.7216945e+00   5.0071314e-01   1.1835038e+00  -4.4305526e+00
   2.0450000e+00   8.4919203e-01  -4.3546870e+00   4.4457257e+00  -4.8554001e-01   1.1835038e+00  -3.5960307e+00
   2.0466667e+00   8.4865477e-01   2.7311626e-01   1.4869663e+00  -1.7752557e+00  -4.0967438e-01  -7.4651777e+00
   2.0483333e+00   8.4809823e-01  -5.6140564e-01   4.5519376e-02  -6.3727127e-01  -8.6486815e-01   1.5142779e+01
   2.0500000e+00   8.4753005e-01  -1.1683307e+00  -1.6993900e+00  -4.8554001e-01  -9.4073377e-01   4.2939945e+00
   2.0516667e+00   8.4695751e-01  -2.1545838e+00   1.2138500e-01  -1.0165994e+00  -1.1683307e+00   2.4777714e+01
   2.0533333e+00   8.4638775e-01   5.0071314e-01  -4.8857464e+00   1.9725063e-01  -1.5476588e+00   2.3214882e+00
   2.0550000e+00   8.4582749e-01   1.0317725e+00  -4.4305526e+00   8.0417564e-01  -7.1313689e-01  -5.4957060e+01
   2.0566667e+00   8.4522525e-01   9.5590690e-01  -4.1270901e+00   3.4898188e-01  -3.0346251e-02  -1.4368950e+01
   2.0583333e+00   8.4461828e-01   1.4869663e+00  -1.6993900e+00   4.2484751e-01  -3.3380876e-01  -1.4748278e+01
   2.0600000e+00   8.4403512e-01  -4.0967438e-01   7.2831002e-01  -1.1683307e+00  -1.8207750e-01  -1.4444815e+01
   2.0616667e+00   8.4348149e-01  -5.6140564e-01   1.4869663e+00  -1.8207750e-01   4.2484751e-01   4.5868358e+01
   2.0633333e+00   8.4296272e-01   5.4319789e+00   2.5490851e+00  -7.1313689e-01  -1.3200619e+00  -5.0374776e+00
   2.0650000e+00   8.4248379e-01  -5.6140564e-01   5.8113070e+00   5.7657876e-01  -5.6140564e-01   7.8566443e+01
   2.0666667e+00   8.4204929e-01  -4.8857464e+00   3.9146663e+00  -1.0924650e+00   3.4898188e-01   3.6764483e+01
   2.0683333e+00   8.4166348e-01   1.2138500e-01   1.9725063e-01  -6.3727127e-01  -1.8207750e-01  -2.5217734e+01
   2.0700000e+00   8.4133013e-01   4.5519376e-02  -1.8207750e-01   4.2484751e-01   1.2593694e+00   4.6702880e+01
   2.0716667e+00   8.4105268e-01  -4.0967438e-01  -1.8511213e+00  -4.0967438e-01   1.4111007e+00   6.5244439e-01
   2.0733333e+00   8.4083422e-01   2.7311626e-01  -4.0512245e+00   3.4898188e-01   1.2593694e+00   5.6413680e+01
   2.0750000e+00   8.4067728e-01   1.4111007e+00  -5.2650745e+00  -2.5794313e-01   1.2138500e-01  -8.3755652e+00
   2.0766667e+00   8.4058417e-01   9.5590690e-01  -3.0649713e+00   9.5590690e-01  -3.3380876e-01   4.4957970e+01
   2.0783333e+00   8.4055667e-01  -7.1313689e-01  -2.0028525e+00  -2.5794313e-01  -1.0924650e+00  -5.4426001e+01
   2.0800000e+00   8.4059623e-01  -7.1313689e-01  -7.8900252e-01  -1.0165994e+00  -4.8554001e-01  -1.1713653e+01
   2.0816667e+00   8.4070387e-01  -7.8900252e-01   1.9421600e+00   4.2484751e-01  -4.0967438e-01   2.5005311e+01
   2.0833333e+00   8.4088027e-01  -2.5794313e-01   4.7491882e+00  -2.5794313e-01  -7.8900252e-01  -2.6355719e+01
   2.0850000e+00   8.4112570e-01   5.0071314e-01   4.8250539e+00   1.9725063e-01  -4.8554001e-01   3.7219677e+01
   2.0866667e+00   8.4144008e-01   1.2593694e+00   2.3973538e+00  -7.1313689e-01  -7.1313689e-01  -2.4003884e+01
   2.0883333e+00   8.4182291e-01  -2.5339119e+00  -1.8207750e-01  -1.3200619e+00  -9.4073377e-01   6.1906351e+00
   2.0900000e+00   8.4227343e-01   1.9725063e-01  -4.0967438e-01  -1.0621188e-01  -6.3727127e-01   3.7674870e+01
   2.0916667e+00   8.4279052e-01   1.7904288e+00  -2.0028525e+00  -7.1313689e-01  -5.6140564e-01   4.4457257e+00
   2.0933333e+00   8.4337270e-01   5.0071314e-01  -5.1133432e+00   1.2138500e-01   2.7311626e-01   2.6295026e+01
   2.0950000e+00   8.4401825e-01  -4.8554001e-01  -5.4926714e+00  -4.0967438e-01  -7.8900252e-01  -4.0314994e+01
   2.0966667e+00   8.4472511e-01  -1.4717932e+00  -3.3684338e+00  -6.3727127e-01  -7.8900252e-01  -7.0433648e+01
   2.0983333e+00   8.4549095e-01  -4.8554001e-01  -9.4073377e-01  -2.5794313e-01   2.7311626e-01   2.0908567e+01
   2.1000000e+00   8.4631322e-01  -1.2441963e+00  -2.5794313e-01   4.5519376e-02   5.7657876e-01  -5.0405122e+01
   2.1016667e+00   8.4718909e-01  -7.1313689e-01   2.0938913e+00   7.2831002e-01   5.0071314e-01  -8.3755652e+00
   2.1033333e+00   8.4811559e-01   5.7657876e-01   3.9905320e+00  -4.8554001e-01  -7.1313689e-01  -3.3259491e+01
   2.1050000e+00   8.4908944e-01  -2.0787182e+00   4.8250539e+00   4.5519376e-02  -8.6486815e-01   1.5977301e+01
   2.1066667e+00   8.5010724e-01   1.4869663e+00   4.2181289e+00  -3.0346251e-02   4.2484751e-01  -8.9066246e+00
   2.1083333e+00   8.5116547e-01  -1.1683307e+00   2.1697569e+00   2.7311626e-01   1.2138500e-01   6.9492914e+00
   2.1100000e+00   8.5226039e-01  -2.4580463e+00  -1.2441963e+00   1.9725063e-01   5.7657876e-01  -5.7202683e+00
   2.1116667e+00   8.5338824e-01   5.0071314e-01  -2.4580463e+00  -4.0967438e-01   4.2484751e-01  -2.3472825e+01
   2.1133333e+00   8.5454502e-01   8.8004127e-01  -4.1270901e+00   2.7311626e-01   9.5590690e-01   2.8874458e+01
   2.1150000e+00   8.5572677e-01   1.7145632e+00  -5.4168058e+00   5.7657876e-01  -4.0967438e-01  -1.2244712e+01
   2.1166667e+00   8.5692946e-01  -5.6140564e-01  -3.8994932e+00  -3.3380876e-01   9.5590690e-01  -5.9478651e+00
   2.1183333e+00   8.5814898e-01  -1.1683307e+00  -1.0924650e+00  -5.6140564e-01   5.0071314e-01  -2.5141869e+01
   2.1200000e+00   8.5938124e-01   5.7657876e-01   8.8004127e-01  -1.8207750e-01  -1.0165994e+00  -4.3122022e+01
   2.1216667e+00   8.6062209e-01   5.7657876e-01   8.8004127e-01   5.7657876e-01  -4.8554001e-01   5.0526507e+00
   2.1233333e+00   8.6186746e-01   5.0071314e-01   4.6733226e+00  -4.8554001e-01  -1.0924650e+00  -2.9011016e+01
   2.1250000e+00   8.6311328e-01   2.3214882e+00   5.1285164e+00  -4.0967438e-01  -5.6140564e-01  -6.0995964e+00
   2.1266667e+00   8.6435557e-01  -3.2167026e+00   2.3973538e+00  -8.6486815e-01  -5.6140564e-01   2.1697569e+00
   2.1283333e+00   8.6435557e-01  -1.6235244e+00   9.5590690e-01  -2.5794313e-01  -2.5794313e-01   5.6337814e+01
   2.1300000e+00   8.6551796e-01  -2.3063151e+00  -7.8900252e-01  -3.3380876e-01  -2.5794313e-01  -1.4368950e+01
   2.1316667e+00   8.6551796e-01   1.9725063e-01  -2.2304494e+00   4.5519376e-02  -2.5794313e-01   5.2392802e+01
   2.1333333e+00   8.6551796e-01   8.8004127e-01  -5.1133432e+00  -3.0346251e-02  -5.6140564e-01  -5.4426001e+01
   2.1350000e+00   8.6551796e-01   1.6386975e+00  -5.0374776e+00   4.5519376e-02  -1.0621188e-01   7.7838133e+00
   2.1366667e+00   8.6551796e-01  -8.6486815e-01  -3.8994932e+00  -1.8207750e-01  -5.6140564e-01  -4.3956544e+01
   2.1383333e+00   8.6551796e-01  -7.1313689e-01  -7.8900252e-01   1.2138500e-01   4.2484751e-01  -7.5410433e+00
   2.1400000e+00   8.6551796e-01  -8.6486815e-01   5.0071314e-01  -3.3380876e-01  -2.5794313e-01  -2.0286469e+01
   2.1416667e+00   8.6551796e-01  -1.6993900e+00   1.1076382e+00  -3.0346251e-02  -1.0621188e-01   8.5424696e+00
   2.1433333e+00   8.6665328e-01  -3.0346251e-02   4.2181289e+00   2.7311626e-01   3.4898188e-01  -4.9616120e+00
   2.1450000e+00   8.6776990e-01   2.0938913e+00   4.6733226e+00  -2.5794313e-01  -1.8207750e-01   8.8004127e-01
   2.1466667e+00   8.6886461e-01   1.9725063e-01   3.6870695e+00  -6.3727127e-01  -1.2441963e+00  -3.3684338e+00
   2.1483333e+00   8.6993445e-01  -3.3380876e-01   1.1076382e+00  -3.0346251e-02   4.2484751e-01   4.5109702e+01
   2.1500000e+00   8.7097659e-01   4.5519376e-02  -1.0621188e-01  -4.8554001e-01  -3.0346251e-02  -8.6031621e+00
   2.1516667e+00   8.7198831e-01  -1.3200619e+00  -1.0924650e+00  -1.8207750e-01   3.4898188e-01   2.6067429e+01
   2.1533333e+00   8.7296732e-01  -9.4073377e-01  -5.2650745e+00  -1.0621188e-01  -2.5794313e-01  -2.7341972e+01
   2.1550000e+00   8.7391129e-01   2.1697569e+00  -4.2029557e+00  -3.0346251e-02  -5.6140564e-01   8.8459321e+00
   2.1566667e+00   8.7481830e-01   1.1835038e+00  -4.6581495e+00  -3.3380876e-01  -1.2441963e+00  -2.3321094e+01
   2.1583333e+00   8.7568658e-01  -7.1313689e-01  -1.0165994e+00  -4.0967438e-01  -1.0924650e+00  -3.8949413e+01
   2.1600000e+00   8.7651461e-01  -1.6235244e+00   1.2138500e-01  -3.0346251e-02  -2.5794313e-01   2.0074045e+01
   2.1616667e+00   8.7730108e-01   1.2138500e-01   1.0317725e+00  -4.0967438e-01   5.7657876e-01  -4.5929050e+01
   2.1633333e+00   8.7804490e-01   3.4898188e-01   4.0663976e+00   2.7311626e-01   9.5590690e-01   1.8405001e+01
   2.1650000e+00   8.7874530e-01   4.5519376e-02   3.3836070e+00  -4.8554001e-01  -1.0621188e-01  -2.1196856e+01
   2.1666667e+00   8.7940162e-01   1.8662944e+00   2.5490851e+00  -1.8207750e-01   1.2138500e-01   2.2122417e+01
   2.1683333e+00   8.8001350e-01  -1.9269869e+00   8.0417564e-01  -3.0346251e-02   5.7657876e-01   5.4592905e+01
   2.1700000e+00   8.8058085e-01   4.5519376e-02  -5.6140564e-01  -4.0967438e-01   5.7657876e-01  -1.6948381e+01
   2.1716667e+00   8.8158230e-01  -3.3380876e-01  -1.8511213e+00   4.5519376e-02   8.0417564e-01   2.2729342e+01
   2.1733333e+00   8.8201721e-01  -7.8900252e-01  -5.2650745e+00   4.2484751e-01  -1.0621188e-01  -1.7251844e+01
   2.1750000e+00   8.8240906e-01   8.8004127e-01  -4.9616120e+00   8.0417564e-01  -5.6140564e-01   2.0908567e+01
   2.1766667e+00   8.8275879e-01  -3.0346251e-02  -2.8373744e+00  -3.3380876e-01  -1.2441963e+00   6.8734258e+00
   2.1783333e+00   8.8306738e-01  -1.0924650e+00   1.2138500e-01  -4.0967438e-01  -6.3727127e-01  -1.9907140e+01
   2.1800000e+00   8.8333609e-01  -8.6486815e-01   1.5628319e+00  -6.3727127e-01  -1.0621188e-01  -3.5838922e+01
   2.1816667e+00   8.8356634e-01   1.8662944e+00   1.7145632e+00   3.4898188e-01   6.5244439e-01   2.6674354e+01
   2.1833333e+00   8.8375954e-01  -4.8554001e-01   4.2939945e+00  -5.6140564e-01  -3.0346251e-02  -2.1652050e+01
   2.1850000e+00   8.8391740e-01  -1.0165994e+00   5.4319789e+00  -2.5794313e-01  -4.0967438e-01   6.4531302e+01
   2.1866667e+00   8.8404169e-01  -1.1683307e+00   2.5490851e+00  -7.8900252e-01  -6.3727127e-01  -3.1818044e+01
   2.1883333e+00   8.8413424e-01  -1.6993900e+00   3.4898188e-01  -1.8207750e-01  -7.8900252e-01   2.8646861e+01
   2.1900000e+00   8.8419702e-01  -1.6235244e+00  -1.0924650e+00  -3.3380876e-01  -1.2441963e+00   2.1743089e+01
   2.1916667e+00   8.8423202e-01   8.8004127e-01  -2.6856432e+00  -3.3380876e-01   2.7311626e-01  -1.0803265e+01
