# Supplementary material for: Detecting Nasal Vowels in Speech Interfaces Based on Surface Electromyography
Source: PLoS One. 2015 Jun 12;10(6):e0127040. doi: 10.1371/journal.pone.0127040 (PMC4466523; doi:10.1371/journal.pone.0127040)
Supplement: S1 Data — (ZIP) [file pone.0127040.s001.zip › PLosOneData/aligned/COPO_1/COPO_1-un-r3-ALIGNED.txt]

   0.0000000e+00   3.7184586e-01   2.0180257e+00   5.0526507e+00  -6.3727127e-01   8.0417564e-01   3.1560101e+00
   1.6666667e-03   3.6638068e-01   1.7904288e+00   4.5215914e+00  -5.6140564e-01   1.2138500e-01   1.1835038e+00
   3.3333333e-03   3.6087644e-01  -1.3200619e+00   1.5628319e+00  -7.8900252e-01   3.4898188e-01   4.2484751e-01
   5.0000000e-03   3.5533900e-01  -2.0028525e+00  -3.3380876e-01  -8.6486815e-01  -5.6140564e-01   1.2138500e-01
   6.6666667e-03   3.4977429e-01  -7.1313689e-01  -7.1313689e-01  -6.3727127e-01  -1.3200619e+00  -1.6993900e+00
   8.3333333e-03   3.4418834e-01   2.7766819e+00  -2.9891057e+00   1.0317725e+00  -3.0346251e-02  -1.5476588e+00
   1.0000000e-02   3.3858723e-01   2.2456226e+00  -3.8994932e+00   1.9725063e-01  -8.6486815e-01  -1.0924650e+00
   1.1666667e-02   3.3297706e-01  -2.7615088e+00  -3.0649713e+00   1.4111007e+00   2.7311626e-01  -6.3727127e-01
   1.3333333e-02   3.2736393e-01  -2.3821807e+00  -1.7752557e+00  -8.6486815e-01   8.8004127e-01   1.2138500e-01
   1.5000000e-02   3.2175396e-01   8.8004127e-01  -2.0028525e+00  -7.8900252e-01   9.5590690e-01   7.2831002e-01
   1.6666667e-02   3.1615319e-01   1.7904288e+00  -1.6993900e+00   6.5244439e-01  -4.0967438e-01  -4.0967438e-01
   1.8333333e-02   3.1056767e-01  -1.8511213e+00   8.0417564e-01   3.4898188e-01  -1.0165994e+00  -1.0924650e+00
   2.0000000e-02   3.0500332e-01  -1.4717932e+00   4.1422632e+00   4.2484751e-01   1.2138500e-01   8.0417564e-01
   2.1666667e-02   2.9946600e-01  -7.8900252e-01   5.6595758e+00  -6.3727127e-01   9.5590690e-01   1.7145632e+00
   2.3333333e-02   2.9396144e-01  -4.8554001e-01   1.5628319e+00  -5.6140564e-01  -1.0621188e-01  -1.8207750e-01
   2.5000000e-02   2.8849524e-01  -2.5794313e-01  -2.5794313e-01  -4.0967438e-01  -2.5794313e-01  -7.1313689e-01
   2.6666667e-02   2.8307287e-01   4.0663976e+00   1.1835038e+00   8.0417564e-01  -8.6486815e-01  -1.2441963e+00
   2.8333333e-02   2.7769960e-01  -4.0967438e-01  -1.4717932e+00  -2.5794313e-01  -9.4073377e-01  -1.2441963e+00
   3.0000000e-02   2.7238053e-01   1.4869663e+00  -4.0512245e+00  -8.6486815e-01   1.2138500e-01   5.7657876e-01
   3.1666667e-02   2.6712054e-01  -3.3380876e-01  -4.5064182e+00  -3.0346251e-02   5.7657876e-01   3.4898188e-01
   3.3333333e-02   2.6192433e-01  -1.8207750e-01  -2.3821807e+00   1.2593694e+00   5.7657876e-01  -4.8554001e-01
   3.5000000e-02   2.5679632e-01  -1.2441963e+00  -9.4073377e-01  -3.0346251e-02  -5.6140564e-01  -6.3727127e-01
   3.6666667e-02   2.5174070e-01  -7.8900252e-01   5.7657876e-01   8.8004127e-01   8.0417564e-01   4.2484751e-01
   3.8333333e-02   2.4676141e-01  -1.8207750e-01   2.0180257e+00   5.0071314e-01   8.0417564e-01   3.4898188e-01
   4.0000000e-02   2.4186212e-01  -4.8554001e-01   4.2181289e+00  -9.4073377e-01  -4.0967438e-01   5.7657876e-01
   4.1666667e-02   2.3704620e-01  -2.5794313e-01   4.7491882e+00   1.9725063e-01   1.1835038e+00   5.7657876e-01
   4.3333333e-02   2.3231675e-01  -1.8207750e-01   3.6870695e+00   2.7311626e-01  -1.8207750e-01   4.5519376e-02
   4.5000000e-02   2.2767655e-01   1.2138500e-01  -3.0346251e-02  -3.3380876e-01  -1.2441963e+00  -1.5476588e+00
   4.6666667e-02   2.2312812e-01   2.7311626e-01  -3.4442995e+00  -4.8554001e-01   4.5519376e-02  -1.0621188e-01
   4.8333333e-02   2.1867362e-01   2.1697569e+00  -1.8511213e+00   8.0417564e-01   5.0071314e-01  -1.0621188e-01
   5.0000000e-02   2.1431494e-01   2.4732194e+00  -4.1270901e+00  -2.5794313e-01  -3.0346251e-02  -5.6140564e-01
   5.1666667e-02   2.1005366e-01   4.2484751e-01  -3.5960307e+00  -4.0967438e-01   3.4898188e-01   5.0071314e-01
   5.3333333e-02   2.0589102e-01  -1.8511213e+00  -2.6856432e+00   5.0071314e-01  -4.0967438e-01   1.2138500e-01
   5.5000000e-02   2.0182797e-01   8.0417564e-01   8.0417564e-01  -1.0621188e-01  -3.3380876e-01   5.0071314e-01
   5.6666667e-02   1.8638965e-01  -9.4073377e-01   5.7657876e-01  -3.3380876e-01  -3.3380876e-01  -1.8207750e-01
   5.8333333e-02   1.8275634e-01  -2.5339119e+00   1.4111007e+00  -7.1313689e-01  -6.3727127e-01   1.9725063e-01
   6.0000000e-02   1.7922624e-01  -4.8554001e-01   4.1422632e+00  -4.0967438e-01   2.7311626e-01   4.2484751e-01
   6.1666667e-02   1.7579851e-01  -1.7752557e+00   1.5628319e+00  -3.0346251e-02   1.2138500e-01  -4.0967438e-01
   6.3333333e-02   1.4679459e-01   3.2318757e+00   3.5353382e+00   1.7904288e+00  -6.3727127e-01  -7.8900252e-01
   6.5000000e-02   1.4437241e-01  -3.0346251e-02   8.8004127e-01  -3.0346251e-02  -1.4717932e+00  -1.0924650e+00
   6.6666667e-02   1.4202660e-01  -2.0028525e+00  -1.4717932e+00  -6.3727127e-01   4.5519376e-02   1.9725063e-01
   6.8333333e-02   1.3975429e-01   4.2484751e-01  -1.6235244e+00  -1.2441963e+00   1.9725063e-01   2.7311626e-01
   7.0000000e-02   1.3755264e-01  -7.1313689e-01  -4.6581495e+00  -6.3727127e-01   1.1076382e+00  -3.0346251e-02
   7.1666667e-02   1.3541882e-01  -1.8511213e+00  -5.7202683e+00   1.9725063e-01   8.8004127e-01   4.2484751e-01
   7.3333333e-02   1.3335005e-01   1.2138500e-01  -2.1545838e+00   5.7657876e-01  -3.0346251e-02   1.2138500e-01
   7.5000000e-02   1.3134365e-01   1.4111007e+00  -3.0346251e-02   1.2593694e+00   1.9725063e-01   7.2831002e-01
   7.6666667e-02   1.2939700e-01  -1.8207750e-01   1.1076382e+00   2.3214882e+00   1.9725063e-01   1.2138500e-01
   7.8333333e-02   1.2750763e-01   1.1835038e+00   2.7008163e+00   1.2138500e-01  -5.6140564e-01  -3.3380876e-01
   8.0000000e-02   1.2567317e-01  -1.8207750e-01   5.5078445e+00   8.8004127e-01   1.9725063e-01  -5.6140564e-01
   8.1666667e-02   1.2389145e-01  -7.8900252e-01   3.2318757e+00  -1.3200619e+00   4.5519376e-02  -4.0967438e-01
   8.3333333e-02   1.2216046e-01   3.4898188e-01   1.5628319e+00  -1.0924650e+00  -1.0165994e+00  -4.0967438e-01
   8.5000000e-02   1.2047838e-01  -1.9269869e+00   8.0417564e-01   5.0071314e-01  -7.1313689e-01  -1.0924650e+00
   8.6666667e-02   1.1884362e-01   5.0071314e-01  -1.0165994e+00   7.2831002e-01   1.9725063e-01  -3.0346251e-02
   8.8333333e-02   1.1725478e-01  -1.3200619e+00  -3.1408369e+00  -1.0924650e+00   5.7657876e-01   9.5590690e-01
   9.0000000e-02   1.1571076e-01  -1.0165994e+00  -4.9616120e+00  -1.3200619e+00  -6.3727127e-01  -3.0346251e-02
   9.1666667e-02   1.1421067e-01  -9.4073377e-01  -3.7477620e+00  -1.0621188e-01  -4.8554001e-01  -3.3380876e-01
   9.3333333e-02   1.1275388e-01   9.5590690e-01  -1.0924650e+00   1.0317725e+00  -3.3380876e-01  -5.6140564e-01
   9.5000000e-02   1.1134007e-01  -3.3380876e-01  -1.4717932e+00  -7.8900252e-01  -1.8207750e-01   3.4898188e-01
   9.6666667e-02   1.0996916e-01   6.5244439e-01  -1.0924650e+00   5.0071314e-01   4.2484751e-01   3.4898188e-01
   9.8333333e-02   1.0864139e-01   1.0317725e+00   1.4111007e+00   6.5244439e-01   5.0071314e-01  -4.0967438e-01
   1.0000000e-01   1.0735726e-01  -1.2441963e+00   4.1422632e+00   1.9725063e-01   6.5244439e-01   1.2138500e-01
   1.0166667e-01   1.0611757e-01  -2.9132401e+00   4.8250539e+00  -3.0346251e-02   1.0317725e+00   8.0417564e-01
   1.0333333e-01   1.0492342e-01  -7.8900252e-01   4.0663976e+00  -5.6140564e-01   2.7311626e-01   1.9725063e-01
   1.0500000e-01   1.0377617e-01   2.7008163e+00   1.0317725e+00   4.5519376e-02  -1.0924650e+00  -4.0967438e-01
   1.0666667e-01   1.0267750e-01   1.6386975e+00  -7.1313689e-01   1.2138500e-01  -1.2441963e+00  -1.0165994e+00
   1.0833333e-01   1.0162934e-01  -1.6993900e+00  -1.8511213e+00  -2.5794313e-01  -4.0967438e-01  -5.6140564e-01
   1.1000000e-01   1.0058370e-01   5.7657876e-01  -4.8857464e+00  -1.0621188e-01   6.5244439e-01   2.7311626e-01
   1.1166667e-01   9.9558107e-02  -6.3727127e-01  -5.3409401e+00   7.2831002e-01   4.2484751e-01  -2.5794313e-01
   1.1333333e-01   9.8593873e-02   1.2593694e+00  -1.8511213e+00   4.5519376e-02  -5.6140564e-01  -1.8207750e-01
   1.1500000e-01   9.7694222e-02  -5.6140564e-01  -1.0165994e+00  -2.5794313e-01  -9.4073377e-01  -6.3727127e-01
   1.1666667e-01   9.6862568e-02   2.7311626e-01   1.9725063e-01  -1.8207750e-01   3.4898188e-01   2.7311626e-01
   1.1833333e-01   9.6102496e-02  -6.3727127e-01  -4.0967438e-01  -4.0967438e-01  -4.8554001e-01  -2.5794313e-01
   1.2000000e-01   9.5417750e-02  -2.3063151e+00   3.8388007e+00   5.7657876e-01   2.7311626e-01  -7.8900252e-01
   1.2166667e-01   9.4812208e-02  -1.3200619e+00   4.6733226e+00  -3.0346251e-02  -3.0346251e-02  -1.8207750e-01
   1.2333333e-01   9.4289868e-02   1.4111007e+00   3.8388007e+00  -7.1313689e-01   1.2593694e+00   1.2593694e+00
   1.2500000e-01   9.3854820e-02   5.0071314e-01   8.8004127e-01  -1.8207750e-01   2.7311626e-01   2.7311626e-01
   1.2666667e-01   9.3511225e-02   7.2831002e-01  -6.3727127e-01   4.5519376e-02  -2.5794313e-01  -4.8554001e-01
   1.2833333e-01   9.3263307e-02  -8.6486815e-01  -1.8511213e+00  -9.4073377e-01  -4.8554001e-01  -6.3727127e-01
   1.3000000e-01   9.3115309e-02   2.7311626e-01  -3.1408369e+00  -4.8554001e-01  -1.0924650e+00   1.2138500e-01
   1.3166667e-01   9.3071481e-02   5.0071314e-01  -5.6444026e+00   5.7657876e-01  -4.8554001e-01  -5.6140564e-01
   1.3333333e-01   9.3136051e-02   1.0317725e+00  -2.6097776e+00   5.7657876e-01   1.3352350e+00   1.2138500e-01
   1.3500000e-01   9.3313205e-02   2.7311626e-01  -1.0165994e+00   4.5519376e-02   3.4898188e-01   4.5519376e-02
   1.3666667e-01   9.3607052e-02   1.2593694e+00  -4.0967438e-01   2.7311626e-01   7.2831002e-01   6.5244439e-01
   1.3833333e-01   9.4021606e-02  -7.1313689e-01  -3.0346251e-02  -1.8207750e-01  -4.8554001e-01  -1.8207750e-01
   1.4000000e-01   9.4560768e-02  -1.0165994e+00   2.7766819e+00   1.2138500e-01  -7.1313689e-01  -1.0621188e-01
   1.4166667e-01   9.5228279e-02  -2.0028525e+00   3.9905320e+00   1.9725063e-01   1.9725063e-01   3.4898188e-01
   1.4333333e-01   9.6027717e-02  -1.5476588e+00   5.1285164e+00  -1.8207750e-01   4.2484751e-01   4.2484751e-01
   1.4500000e-01   9.6962455e-02   8.0417564e-01   2.0938913e+00  -1.4717932e+00  -2.5794313e-01   8.8004127e-01
   1.4666667e-01   9.8035652e-02   1.9725063e-01  -5.6140564e-01   1.2138500e-01   1.2138500e-01   4.5519376e-02
   1.4833333e-01   9.9250216e-02   1.8662944e+00  -1.2441963e+00   4.2484751e-01   2.7311626e-01  -5.6140564e-01
   1.5000000e-01   1.0060880e-01   2.3214882e+00  -4.4305526e+00  -1.8207750e-01  -7.8900252e-01  -7.8900252e-01
   1.5166667e-01   1.0211375e-01   2.7008163e+00  -3.4442995e+00  -3.3380876e-01  -6.3727127e-01  -7.1313689e-01
   1.5333333e-01   1.0376711e-01  -1.3200619e+00  -2.7615088e+00  -2.5794313e-01   4.5519376e-02   1.9725063e-01
   1.5500000e-01   1.0557060e-01  -6.3727127e-01  -1.0165994e+00   4.5519376e-02   1.6386975e+00   7.2831002e-01
   1.5666667e-01   1.0752558e-01  -2.6856432e+00  -9.4073377e-01   5.0071314e-01   4.2484751e-01  -3.0346251e-02
   1.5833333e-01   1.0963307e-01  -1.5476588e+00   1.1835038e+00   5.0071314e-01  -4.0967438e-01  -1.8207750e-01
   1.6000000e-01   1.1189369e-01   8.0417564e-01   4.8250539e+00   4.5519376e-02  -5.6140564e-01  -4.0967438e-01
   1.6166667e-01   1.1430766e-01  -3.7477620e+00   3.5353382e+00  -6.3727127e-01  -2.5794313e-01   4.5519376e-02
   1.6333333e-01   1.1687482e-01  -1.0924650e+00   3.0042788e+00   8.8004127e-01   5.0071314e-01  -3.0346251e-02
   1.6500000e-01   1.1959457e-01   2.7766819e+00   5.0071314e-01  -5.6140564e-01  -1.0621188e-01  -1.8207750e-01
   1.6666667e-01   1.2246591e-01   1.6386975e+00  -4.0967438e-01  -1.8207750e-01   3.4898188e-01   3.4898188e-01
   1.6833333e-01   1.2548739e-01   1.8662944e+00  -1.4717932e+00  -3.3380876e-01   2.7311626e-01   7.2831002e-01
   1.7000000e-01   1.2865714e-01  -3.0346251e-02  -3.0649713e+00  -4.0967438e-01  -6.3727127e-01  -2.5794313e-01
   1.7166667e-01   1.3197285e-01   2.3214882e+00  -1.9269869e+00   1.2138500e-01   4.5519376e-02  -1.8207750e-01
   1.7333333e-01   1.3543178e-01   1.3352350e+00  -1.4717932e+00   1.9725063e-01  -1.7752557e+00  -1.5476588e+00
   1.7500000e-01   1.3903075e-01  -8.6486815e-01  -1.6993900e+00   7.2831002e-01  -2.1545838e+00  -2.1545838e+00
   1.7666667e-01   1.4276615e-01  -1.0924650e+00  -3.0346251e-02  -1.8207750e-01   8.0417564e-01  -4.0967438e-01
   1.7833333e-01   1.4663395e-01  -2.9891057e+00  -1.4717932e+00  -1.8207750e-01   2.0180257e+00   2.7311626e-01
   1.8000000e-01   1.5062971e-01  -1.9269869e+00   3.9146663e+00  -3.0346251e-02   2.4732194e+00   1.1076382e+00
   1.8166667e-01   1.5469130e-01   1.9725063e-01   4.2181289e+00  -4.8554001e-01  -2.5794313e-01   5.0071314e-01
   1.8333333e-01   1.5885110e-01  -2.3821807e+00   2.0180257e+00   1.2138500e-01  -7.1313689e-01   4.2484751e-01
   1.8500000e-01   1.6312718e-01   8.0417564e-01   8.0417564e-01  -4.8554001e-01   1.9725063e-01   1.1835038e+00
   1.8666667e-01   1.6751381e-01   3.0042788e+00  -3.3380876e-01  -6.3727127e-01   4.2484751e-01   1.1835038e+00
   1.8833333e-01   1.7200489e-01   2.3214882e+00  -1.3959275e+00  -2.5794313e-01  -9.4073377e-01  -2.5794313e-01
   1.9000000e-01   1.7659395e-01  -1.0924650e+00  -3.5960307e+00  -3.0346251e-02  -8.6486815e-01   4.5519376e-02
   1.9166667e-01   1.8127420e-01   1.9421600e+00  -3.3684338e+00   9.5590690e-01   1.2138500e-01  -4.0967438e-01
   1.9333333e-01   1.8603854e-01  -1.8511213e+00  -3.4442995e+00  -6.3727127e-01  -5.6140564e-01   4.2484751e-01
   1.9500000e-01   2.0076126e-01  -7.8900252e-01  -1.7752557e+00  -2.5794313e-01  -3.3380876e-01   3.4898188e-01
   1.9666667e-01   2.0578598e-01   8.0417564e-01   1.1076382e+00   4.2484751e-01  -3.0346251e-02  -9.4073377e-01
   1.9833333e-01   2.1085579e-01  -1.2441963e+00   2.0938913e+00   4.5519376e-02   1.2138500e-01   6.5244439e-01
   2.0000000e-01   2.1596241e-01  -1.8511213e+00   4.0663976e+00   3.4898188e-01  -1.3200619e+00  -3.3380876e-01
   2.0166667e-01   2.2109746e-01   4.2484751e-01   5.2043820e+00   9.5590690e-01  -7.1313689e-01  -4.0967438e-01
   2.0333333e-01   2.2625255e-01  -1.2441963e+00   2.2456226e+00  -4.8554001e-01  -1.3200619e+00  -1.8207750e-01
   2.0500000e-01   2.3141925e-01   1.9725063e-01   2.7311626e-01  -1.7752557e+00  -8.6486815e-01  -4.0967438e-01
   2.0666667e-01   2.3658917e-01  -8.6486815e-01  -1.0165994e+00  -2.5794313e-01   4.2484751e-01  -1.0621188e-01
   2.0833333e-01   2.4175398e-01  -1.2441963e+00  -4.0967438e-01   5.7657876e-01   2.9284132e+00  -3.3380876e-01
   2.1000000e-01   2.4690546e-01   1.5628319e+00  -3.9753588e+00   3.4898188e-01   3.7629351e+00   1.4869663e+00
   2.1166667e-01   2.5203551e-01   3.0042788e+00  -3.7477620e+00   1.2138500e-01   2.0938913e+00   1.5628319e+00
   2.1333333e-01   2.5713624e-01   1.0317725e+00  -1.3200619e+00   1.2138500e-01  -3.0346251e-02   2.7311626e-01
   2.1500000e-01   2.6219994e-01   2.1697569e+00   2.7311626e-01   4.5519376e-02  -5.6140564e-01  -4.8554001e-01
   2.1666667e-01   2.6721914e-01  -3.0649713e+00   4.2484751e-01   8.0417564e-01  -9.4073377e-01  -1.0924650e+00
   2.1833333e-01   2.7218668e-01  -7.8900252e-01   1.6386975e+00   1.3352350e+00   4.2484751e-01  -3.3380876e-01
   2.2000000e-01   2.7709569e-01  -2.1545838e+00   2.7008163e+00   2.7311626e-01  -2.5794313e-01  -3.0346251e-02
   2.2166667e-01   2.8193964e-01   5.7657876e-01   4.2181289e+00  -9.4073377e-01  -5.6140564e-01  -7.8900252e-01
   2.2333333e-01   2.8671238e-01  -5.6140564e-01   3.3077413e+00  -7.8900252e-01  -4.0967438e-01   4.5519376e-02
   2.2500000e-01   2.9140816e-01  -7.8900252e-01  -1.8207750e-01  -9.4073377e-01  -7.8900252e-01  -1.8207750e-01
   2.2666667e-01   2.9602165e-01   1.2138500e-01  -2.2304494e+00   1.2138500e-01  -4.0967438e-01  -1.8207750e-01
   2.2833333e-01   3.0054797e-01   2.4732194e+00  -1.0165994e+00  -1.0924650e+00  -3.3380876e-01   1.0317725e+00
   2.3000000e-01   3.0498272e-01  -1.0621188e-01  -4.7340151e+00   3.4898188e-01  -2.5794313e-01  -7.1313689e-01
   2.3166667e-01   3.0932198e-01  -1.9269869e+00  -3.8994932e+00  -1.8207750e-01   1.2138500e-01  -2.5794313e-01
   2.3333333e-01   3.1356236e-01   1.1835038e+00  -2.7615088e+00   4.5519376e-02   5.7657876e-01   3.4898188e-01
   2.3500000e-01   3.1770095e-01   1.5628319e+00  -2.5339119e+00   5.0071314e-01  -3.3380876e-01   1.2138500e-01
   2.3666667e-01   3.2173542e-01   1.1835038e+00   4.5519376e-02  -3.3380876e-01  -9.4073377e-01  -3.3380876e-01
   2.3833333e-01   3.2566395e-01   4.2484751e-01   1.7904288e+00  -6.3727127e-01  -4.0967438e-01   5.0071314e-01
   2.4000000e-01   3.2948530e-01  -1.4717932e+00   4.9767851e+00   4.5519376e-02   4.2484751e-01   8.8004127e-01
   2.4166667e-01   3.3319876e-01  -3.7477620e+00   2.0938913e+00  -3.0346251e-02   1.2138500e-01  -3.0346251e-02
   2.4333333e-01   3.3680419e-01  -1.6235244e+00   2.9284132e+00   4.2484751e-01   5.7657876e-01  -5.6140564e-01
   2.4500000e-01   3.4030199e-01  -4.0967438e-01   1.1835038e+00   1.2138500e-01  -3.0346251e-02  -2.5794313e-01
   2.4666667e-01   3.4369312e-01   1.2593694e+00  -1.5476588e+00   2.7311626e-01  -5.6140564e-01  -5.6140564e-01
   2.4833333e-01   3.4697908e-01  -7.1313689e-01  -1.9269869e+00  -3.3380876e-01   1.9725063e-01  -2.5794313e-01
   2.5000000e-01   3.5010031e-01   2.0180257e+00  -5.9478651e+00  -7.8900252e-01  -1.8207750e-01  -8.6486815e-01
   2.5166667e-01   3.5311476e-01   1.8662944e+00  -4.9616120e+00  -4.0967438e-01  -9.4073377e-01  -6.3727127e-01
   2.5333333e-01   3.5603628e-01  -3.3380876e-01  -1.8511213e+00  -3.0346251e-02  -8.6486815e-01  -8.6486815e-01
   2.5500000e-01   3.5886856e-01  -3.3380876e-01  -4.0967438e-01   6.5244439e-01  -1.0621188e-01   4.5519376e-02
   2.5666667e-01   3.6161575e-01  -1.7752557e+00   1.2138500e-01   4.5519376e-02  -1.0621188e-01   8.0417564e-01
   2.5833333e-01   3.6428236e-01   6.5244439e-01   1.3352350e+00  -3.0346251e-02  -1.0924650e+00  -7.1313689e-01
   2.6000000e-01   3.6687328e-01  -1.2441963e+00   5.7354414e+00   1.1835038e+00   1.1835038e+00   5.0071314e-01
   2.6166667e-01   3.6939375e-01   1.2138500e-01   4.3698601e+00   4.2484751e-01   2.8525476e+00   1.7904288e+00
   2.6333333e-01   3.7184931e-01   3.4898188e-01   1.9421600e+00  -1.0621188e-01   2.7008163e+00   2.1697569e+00
   2.6500000e-01   3.7424578e-01   2.5490851e+00   1.1835038e+00  -1.8207750e-01   3.4898188e-01   2.7311626e-01
   2.6666667e-01   3.7658925e-01  -9.4073377e-01  -4.0967438e-01  -7.1313689e-01  -1.0621188e-01   7.2831002e-01
   2.6833333e-01   3.7888600e-01  -2.1545838e+00  -1.3200619e+00  -1.0165994e+00  -1.3200619e+00   4.5519376e-02
   2.7000000e-01   3.8114252e-01   2.8525476e+00  -2.6856432e+00  -1.0621188e-01  -2.3063151e+00  -1.0924650e+00
   2.7166667e-01   3.8336540e-01   1.0317725e+00  -3.9753588e+00  -3.0346251e-02  -1.8511213e+00  -1.3200619e+00
   2.7333333e-01   3.8556138e-01   1.9725063e-01  -1.2441963e+00   5.0071314e-01  -1.0621188e-01  -4.0967438e-01
   2.7500000e-01   3.8773719e-01  -1.0621188e-01  -1.0621188e-01   3.4898188e-01   1.9725063e-01  -7.8900252e-01
   2.7666667e-01   3.8989967e-01  -2.1545838e+00   9.5590690e-01   1.9725063e-01   1.0317725e+00   2.7311626e-01
   2.7833333e-01   3.9205561e-01  -1.0165994e+00   2.1697569e+00  -3.0346251e-02   6.5244439e-01   6.5244439e-01
   2.8000000e-01   3.9421177e-01  -1.4717932e+00   3.4594726e+00   4.5519376e-02  -1.8207750e-01  -2.5794313e-01
   2.8166667e-01   3.9637471e-01  -1.6235244e+00   4.2181289e+00  -6.3727127e-01   1.2138500e-01  -1.0621188e-01
   2.8333333e-01   3.9855100e-01  -2.0787182e+00   2.7766819e+00  -6.3727127e-01   3.4898188e-01  -4.8554001e-01
   2.8500000e-01   4.0074690e-01   1.2593694e+00   5.7657876e-01  -1.8207750e-01   2.2456226e+00   1.7904288e+00
   2.8666667e-01   4.0296858e-01   9.5590690e-01  -6.3727127e-01  -3.0346251e-02  -3.0346251e-02   2.7311626e-01
   2.8833333e-01   4.0522179e-01   1.1076382e+00  -1.6235244e+00   4.5519376e-02  -1.5476588e+00   1.2138500e-01
   2.9000000e-01   4.0751218e-01   1.8662944e+00  -4.2788214e+00  -4.0967438e-01  -4.0967438e-01   1.2138500e-01
   2.9166667e-01   4.0984487e-01   9.5590690e-01  -5.7202683e+00   8.0417564e-01  -3.0346251e-02  -2.5794313e-01
   2.9333333e-01   4.1222479e-01   1.5628319e+00  -3.1408369e+00   1.0317725e+00  -1.0621188e-01   1.9725063e-01
   2.9500000e-01   4.1465625e-01   1.1076382e+00  -1.0924650e+00   5.0071314e-01  -8.6486815e-01  -7.1313689e-01
   2.9666667e-01   4.1714334e-01  -2.3821807e+00  -7.8900252e-01   1.2138500e-01  -3.3380876e-01  -2.5794313e-01
   2.9833333e-01   4.1968958e-01   1.6386975e+00   1.4869663e+00   5.0071314e-01   1.2138500e-01   1.2138500e-01
   3.0000000e-01   4.2229792e-01  -4.0967438e-01   5.1285164e+00   2.7311626e-01   4.5519376e-02  -8.6486815e-01
   3.0166667e-01   4.2497094e-01  -2.3063151e+00   4.8250539e+00  -9.4073377e-01  -2.5794313e-01  -9.4073377e-01
   3.0333333e-01   4.3051792e-01  -1.2441963e+00   3.1560101e+00  -6.3727127e-01   1.0317725e+00   4.2484751e-01
   3.0500000e-01   4.3339404e-01  -1.6993900e+00   2.7311626e-01  -1.1683307e+00   1.9725063e-01   1.9725063e-01
   3.0666667e-01   4.3633898e-01  -1.0165994e+00   6.5244439e-01  -7.1313689e-01   1.1835038e+00   1.1835038e+00
   3.0833333e-01   4.3935221e-01   2.0180257e+00  -1.0165994e+00  -4.0967438e-01   4.2484751e-01   1.9725063e-01
   3.1000000e-01   4.4243259e-01   3.5353382e+00  -4.6581495e+00  -1.8207750e-01  -1.7752557e+00  -6.3727127e-01
   3.1166667e-01   4.4557836e-01   1.4869663e+00  -4.6581495e+00   4.2484751e-01  -1.6235244e+00  -9.4073377e-01
   3.1333333e-01   4.4878702e-01  -3.0346251e-02  -2.9132401e+00   5.7657876e-01  -3.0346251e-02   1.2138500e-01
   3.1500000e-01   4.5205543e-01  -9.4073377e-01  -1.3200619e+00  -3.0346251e-02   1.2138500e-01  -7.8900252e-01
   3.1666667e-01   4.5537984e-01  -2.6856432e+00   1.9725063e-01   8.8004127e-01   5.7657876e-01   7.2831002e-01
   3.1833333e-01   4.5875576e-01  -2.9132401e+00   1.1835038e+00  -3.0346251e-02  -7.1313689e-01   4.2484751e-01
   3.2000000e-01   4.6211031e-01  -5.4926714e+00   6.1906351e+00   4.2484751e-01  -5.6140564e-01  -1.8207750e-01
   3.2166667e-01   4.6894856e-01  -2.7615088e+00   5.6595758e+00   4.2484751e-01  -4.0967438e-01  -1.8207750e-01
   3.2333333e-01   4.7241916e-01   4.4457257e+00   3.9905320e+00   8.0417564e-01  -1.0621188e-01   4.5519376e-02
   3.2500000e-01   4.7591433e-01   1.7904288e+00  -2.5794313e-01  -2.5794313e-01   1.1835038e+00   1.1076382e+00
   3.2666667e-01   4.7942588e-01   2.5490851e+00  -2.6856432e+00   1.2138500e-01   3.0042788e+00   2.5490851e+00
   3.2833333e-01   4.8294510e-01   5.5837101e+00  -1.3200619e+00  -2.5794313e-01   1.8662944e+00   1.7904288e+00
   3.3000000e-01   4.8646270e-01  -1.2441963e+00  -5.8719995e+00  -7.1313689e-01  -5.6140564e-01  -5.6140564e-01
   3.3166667e-01   4.8996879e-01  -7.8900252e-01  -4.5822839e+00  -4.0967438e-01  -9.4073377e-01  -2.7615088e+00
   3.3333333e-01   4.9345309e-01   2.0180257e+00  -2.5339119e+00   6.5244439e-01  -1.1683307e+00  -2.9132401e+00
   3.3500000e-01   4.9690476e-01  -8.6486815e-01  -6.3727127e-01   5.0071314e-01  -1.4717932e+00  -2.5339119e+00
   3.3666667e-01   5.0031256e-01  -3.8236276e+00   1.2593694e+00   1.2138500e-01   2.7311626e-01  -1.8207750e-01
   3.3833333e-01   5.0366489e-01  -4.0967438e-01   2.8525476e+00   1.9725063e-01   4.2484751e-01   4.2484751e-01
   3.4000000e-01   5.0694978e-01   2.7311626e-01   4.5974570e+00   3.4898188e-01   1.3352350e+00   3.4898188e-01
   3.4166667e-01   5.1015498e-01  -1.4717932e+00   4.1422632e+00  -4.8554001e-01   5.7657876e-01   2.7311626e-01
   3.4333333e-01   5.1326794e-01   1.4111007e+00   2.2456226e+00  -8.6486815e-01  -7.1313689e-01   5.0071314e-01
   3.4500000e-01   5.1627602e-01   1.8662944e+00  -3.3380876e-01  -1.0165994e+00  -1.6235244e+00  -4.0967438e-01
   3.4666667e-01   5.1916640e-01  -6.3727127e-01  -2.3821807e+00  -1.3959275e+00  -1.5476588e+00  -3.3380876e-01
   3.4833333e-01   5.2192608e-01  -1.0165994e+00  -2.3821807e+00   4.5519376e-02  -4.8554001e-01  -1.8207750e-01
   3.5000000e-01   5.3984566e-01  -2.2304494e+00  -5.2650745e+00   1.9725063e-01   8.8004127e-01   8.8004127e-01
   3.5166667e-01   5.3919600e-01   1.4111007e+00  -4.2788214e+00   6.5244439e-01   2.0938913e+00   1.4111007e+00
   3.5333333e-01   5.3823981e-01  -1.9269869e+00  -1.3959275e+00   1.2138500e-01   8.0417564e-01  -1.8207750e-01
   3.5500000e-01   5.3697060e-01  -2.6097776e+00   5.0071314e-01   5.7657876e-01  -1.2441963e+00  -6.3727127e-01
   3.5666667e-01   5.3538258e-01   6.5244439e-01   9.5590690e-01   3.4898188e-01  -1.5476588e+00  -1.9269869e+00
   3.5833333e-01   5.3347083e-01   3.0801444e+00   4.2484751e-01  -1.1683307e+00  -1.1683307e+00  -1.0924650e+00
   3.6000000e-01   5.3123121e-01  -4.0967438e-01   3.8388007e+00  -3.3380876e-01   1.1076382e+00  -1.0621188e-01
   3.6166667e-01   5.2866047e-01   1.4869663e+00   4.8250539e+00  -1.0621188e-01   2.1697569e+00   1.4111007e+00
   3.6333333e-01   4.5039870e-01   1.9421600e+00   3.2318757e+00   4.5519376e-02   1.1835038e+00   8.8004127e-01
   3.6500000e-01   4.4281070e-01   1.2593694e+00   1.0317725e+00  -1.0621188e-01  -1.0621188e-01   5.0071314e-01
   3.6666667e-01   4.3497693e-01  -1.4717932e+00  -7.8900252e-01  -4.8554001e-01  -1.3200619e+00  -4.0967438e-01
   3.6833333e-01   4.2690941e-01  -1.7752557e+00  -1.6993900e+00  -1.0621188e-01  -9.4073377e-01  -6.3727127e-01
   3.7000000e-01   4.1862065e-01  -1.1683307e+00  -3.8994932e+00  -1.8207750e-01  -1.3959275e+00  -7.8900252e-01
   3.7166667e-01   4.1012379e-01  -1.0621188e-01  -4.6581495e+00   2.7311626e-01  -1.6993900e+00  -1.4717932e+00
   3.7333333e-01   4.0143253e-01   1.2138500e-01  -2.1545838e+00   2.7311626e-01  -3.0346251e-02  -1.0621188e-01
   3.7500000e-01   3.9256106e-01  -3.3380876e-01   4.5519376e-02   5.0071314e-01   2.7766819e+00   2.2456226e+00
   3.7666667e-01   3.8352394e-01  -8.6486815e-01   1.9725063e-01   6.5244439e-01   1.0317725e+00   9.5590690e-01
   3.7833333e-01   3.7433625e-01  -2.5794313e-01  -1.0165994e+00   1.9725063e-01   4.5519376e-02  -4.8554001e-01
   3.8000000e-01   3.6501334e-01  -1.3200619e+00   3.4594726e+00  -1.0621188e-01  -1.0621188e-01  -4.0967438e-01
   3.8166667e-01   3.5557088e-01   2.2456226e+00   5.4319789e+00   4.2484751e-01   1.9725063e-01  -4.0967438e-01
   3.8333333e-01   3.4602482e-01   5.7657876e-01   3.5353382e+00   3.4898188e-01  -4.0967438e-01  -2.5794313e-01
   3.8500000e-01   3.3639129e-01  -5.6140564e-01   2.8525476e+00  -7.8900252e-01   8.0417564e-01   1.2593694e+00
   3.8666667e-01   3.2668656e-01   1.4111007e+00   1.4111007e+00  -8.6486815e-01  -1.4717932e+00   6.5244439e-01
   3.8833333e-01   3.1692700e-01  -7.1313689e-01  -1.6993900e+00  -7.1313689e-01  -8.6486815e-01   1.9725063e-01
   3.9000000e-01   3.0712904e-01  -2.3821807e+00  -5.4168058e+00   3.4898188e-01  -8.6486815e-01  -5.6140564e-01
   3.9166667e-01   2.9730907e-01   1.9421600e+00  -5.4168058e+00   1.3352350e+00   4.5519376e-02  -6.3727127e-01
   3.9333333e-01   2.8748343e-01   7.6320821e+00  -5.4168058e+00   4.2484751e-01   6.5244439e-01   1.2138500e-01
   3.9500000e-01   2.7766835e-01  -1.3200619e+00  -4.4305526e+00  -3.3380876e-01  -1.3959275e+00  -1.8511213e+00
   3.9666667e-01   2.6787989e-01  -4.8098807e+00  -1.5476588e+00  -8.6486815e-01  -1.5476588e+00  -9.4073377e-01
   3.9833333e-01   2.5813387e-01  -1.0924650e+00   6.5244439e-01  -4.0967438e-01   8.8004127e-01   5.0071314e-01
   4.0000000e-01   2.4844586e-01  -7.8900252e-01   2.7766819e+00   1.2138500e-01   3.1560101e+00   1.7145632e+00
   4.0166667e-01   2.3883113e-01  -4.8554001e-01   2.3214882e+00   1.9725063e-01   2.0180257e+00   2.1697569e+00
   4.0333333e-01   2.2930456e-01   5.7657876e-01  -1.0621188e-01   1.9725063e-01   1.2138500e-01   3.4898188e-01
   4.0500000e-01   2.1988062e-01   1.3352350e+00  -3.0346251e-02   5.0071314e-01  -3.3380876e-01  -6.3727127e-01
   4.0666667e-01   2.1057334e-01   3.0042788e+00  -1.2441963e+00  -2.5794313e-01  -1.0924650e+00  -6.3727127e-01
   4.0833333e-01   2.0139627e-01  -3.2167026e+00  -1.9269869e+00   1.9725063e-01  -6.3727127e-01  -6.3727127e-01
   4.1000000e-01   1.9236241e-01  -4.8554001e-01  -5.1892089e+00   4.2484751e-01  -7.8900252e-01  -1.3200619e+00
   4.1166667e-01   1.8348418e-01  -2.4580463e+00  -4.8857464e+00   5.7657876e-01  -3.3380876e-01  -7.8900252e-01
   4.1333333e-01   1.7477342e-01   8.8004127e-01  -1.9269869e+00   2.7311626e-01  -1.0924650e+00  -7.1313689e-01
   4.1500000e-01   1.6621806e-01   2.0180257e+00   1.3352350e+00  -2.5794313e-01   5.0071314e-01   5.0071314e-01
   4.1666667e-01   1.5779538e-01   2.5490851e+00   3.9905320e+00   2.7311626e-01   5.0071314e-01   5.0071314e-01
   4.1833333e-01   1.4957450e-01  -3.5201651e+00   5.5078445e+00  -3.0346251e-02  -7.8900252e-01  -1.1683307e+00
   4.2000000e-01   1.4156482e-01  -2.6856432e+00   7.0251570e+00  -2.5794313e-01  -4.8554001e-01  -4.0967438e-01
   4.2166667e-01   1.3377499e-01  -4.8098807e+00   5.9630383e+00  -1.6235244e+00  -1.2441963e+00  -1.0621188e-01
   4.2333333e-01   1.2621286e-01  -2.9891057e+00   5.1285164e+00  -6.3727127e-01   1.1076382e+00   4.2484751e-01
   4.2500000e-01   1.1888551e-01   8.0417564e-01   3.7629351e+00   2.7311626e-01   7.2831002e-01   1.1076382e+00
   4.2666667e-01   1.1179919e-01   3.7629351e+00   2.3214882e+00   4.5519376e-02   9.5590690e-01   8.8004127e-01
   4.2833333e-01   1.0495938e-01   2.1697569e+00   8.8004127e-01  -4.0967438e-01   1.2138500e-01  -2.5794313e-01
   4.3000000e-01   9.8370727e-02   4.4457257e+00  -7.1313689e-01  -2.5794313e-01   3.4898188e-01  -3.3380876e-01
   4.3166667e-01   9.2037051e-02   1.2593694e+00  -2.6097776e+00  -4.0967438e-01  -4.8554001e-01  -9.4073377e-01
   4.3333333e-01   8.5961378e-02  -4.0967438e-01  -3.8236276e+00  -3.3380876e-01  -1.8207750e-01  -4.8554001e-01
   4.3500000e-01   8.0145914e-02  -3.0346251e-02  -2.9891057e+00   1.9725063e-01  -1.0621188e-01  -9.4073377e-01
   4.3666667e-01   7.4592078e-02  -2.5794313e-01  -8.6486815e-01   6.5244439e-01   1.9725063e-01   1.2138500e-01
   4.3833333e-01   6.9300482e-02  -2.0028525e+00  -5.6140564e-01   4.2484751e-01  -4.8554001e-01  -1.0621188e-01
   4.4000000e-01   6.4270980e-02  -8.6486815e-01   2.9284132e+00  -1.0621188e-01  -1.4717932e+00  -2.5794313e-01
   4.4166667e-01   5.9502661e-02   5.7657876e-01   3.5353382e+00   4.5519376e-02   1.2138500e-01   1.0317725e+00
   4.4333333e-01   5.4993870e-02  -1.0924650e+00   1.5628319e+00   4.5519376e-02  -1.0621188e-01   8.0417564e-01
   4.4500000e-01   5.0742239e-02   2.1697569e+00   1.2138500e-01   4.2484751e-01   3.4898188e-01   4.2484751e-01
   4.4666667e-01   4.6744705e-02   2.7311626e-01  -1.1683307e+00   5.0071314e-01  -1.0165994e+00  -4.0967438e-01
   4.4833333e-01   4.2997544e-02   1.2593694e+00  -2.4580463e+00   4.2484751e-01  -1.4717932e+00  -1.6235244e+00
   4.5000000e-01   3.9496389e-02  -1.1683307e+00  -5.5685370e+00  -3.0346251e-02   1.9725063e-01  -7.1313689e-01
   4.5166667e-01   3.6236263e-02  -2.5794313e-01  -5.3409401e+00  -4.0967438e-01   1.0317725e+00   4.2484751e-01
   4.5333333e-01   3.3211616e-02   3.6870695e+00  -2.2304494e+00  -4.0967438e-01   2.7311626e-01   3.4898188e-01
   4.5500000e-01   3.0416358e-02   2.6249507e+00  -1.0924650e+00  -1.0924650e+00  -3.0346251e-02  -6.3727127e-01
   4.5666667e-01   2.7843890e-02  -3.2167026e+00  -2.5794313e-01  -6.3727127e-01   2.7311626e-01  -2.5794313e-01
   4.5833333e-01   2.5487148e-02   8.0417564e-01   1.1076382e+00  -3.0346251e-02   8.8004127e-01   2.7311626e-01
   4.6000000e-01   2.3338633e-02  -1.8207750e-01   3.8388007e+00   1.9725063e-01  -3.0346251e-02  -2.5794313e-01
   4.6166667e-01   2.1390455e-02  -5.5685370e+00   3.8388007e+00   2.7311626e-01  -1.8207750e-01  -7.8900252e-01
   4.6333333e-01   1.9634374e-02  -3.9753588e+00   1.6386975e+00   4.2484751e-01  -1.0621188e-01  -4.0967438e-01
   4.6500000e-01   1.8061835e-02  -1.9269869e+00   6.5244439e-01   4.2484751e-01  -6.3727127e-01   6.5244439e-01
   4.6666667e-01   1.6664010e-02   8.8004127e-01   1.0317725e+00   5.7657876e-01  -2.5794313e-01  -1.8207750e-01
   4.6833333e-01   1.5431846e-02  -3.0346251e-02  -2.5794313e-01   4.5519376e-02   3.4898188e-01  -3.0346251e-02
   4.7000000e-01   1.4356094e-02   8.0417564e-01  -3.6718963e+00  -1.0165994e+00   4.2484751e-01  -3.0346251e-02
   4.7166667e-01   1.3427362e-02   3.5353382e+00  -5.1133432e+00  -7.1313689e-01   1.2138500e-01   6.5244439e-01
   4.7333333e-01   1.2636147e-02   2.3214882e+00  -3.8994932e+00  -4.0967438e-01   3.4898188e-01   8.8004127e-01
   4.7500000e-01   1.1972880e-02  -1.8207750e-01  -1.8511213e+00  -2.5794313e-01  -1.8207750e-01  -3.0346251e-02
   4.7666667e-01   1.1427962e-02   5.0071314e-01   2.7311626e-01  -3.0346251e-02  -4.0967438e-01   1.2138500e-01
   4.7833333e-01   1.0991809e-02   1.5628319e+00   1.7145632e+00   3.4898188e-01  -9.4073377e-01  -3.3380876e-01
   4.8000000e-01   1.0654883e-02  -7.1313689e-01   5.0526507e+00   6.5244439e-01  -7.1313689e-01  -1.8207750e-01
   4.8166667e-01   1.0407733e-02  -2.5339119e+00   4.6733226e+00   5.0071314e-01  -4.0967438e-01  -3.3380876e-01
   4.8333333e-01   1.0241031e-02  -3.3380876e-01   2.4732194e+00  -1.8207750e-01   4.2484751e-01   3.4898188e-01
   4.8500000e-01   1.0145605e-02  -7.1313689e-01   1.9725063e-01  -4.0967438e-01  -1.8207750e-01  -7.1313689e-01
   4.8666667e-01   1.0074293e-02   8.8004127e-01  -4.8554001e-01   4.2484751e-01   5.0071314e-01   7.2831002e-01
   4.8833333e-01   1.0006370e-02   1.2138500e-01  -1.0924650e+00   5.0071314e-01   5.7657876e-01  -5.6140564e-01
   4.9000000e-01   9.9848126e-03   1.9725063e-01  -4.2788214e+00   2.7311626e-01   1.9725063e-01  -1.8207750e-01
   4.9166667e-01   1.0001721e-02  -1.9269869e+00  -4.5064182e+00   5.0071314e-01   1.2593694e+00   7.2831002e-01
   4.9333333e-01   1.0049492e-02   9.5590690e-01  -2.0787182e+00   7.2831002e-01   1.1835038e+00   4.2484751e-01
   4.9500000e-01   1.0120848e-02   6.5244439e-01   5.7657876e-01   5.7657876e-01   4.5519376e-02   8.0417564e-01
   4.9666667e-01   1.0208851e-02   2.3214882e+00   1.9725063e-01   2.7311626e-01  -1.0165994e+00  -3.0346251e-02
   4.9833333e-01   1.0808711e-02   2.1697569e+00   8.0417564e-01   5.0071314e-01  -9.4073377e-01  -1.6993900e+00
   5.0000000e-01   1.0800182e-02  -2.0787182e+00   4.2181289e+00  -3.3380876e-01  -1.2441963e+00  -2.0787182e+00
   5.0166667e-01   1.0690486e-02  -4.1270901e+00   4.5215914e+00  -1.0924650e+00  -5.6140564e-01  -8.6486815e-01
   5.0333333e-01   1.0444755e-02  -1.7752557e+00   3.0801444e+00  -1.4717932e+00   1.1835038e+00   2.0180257e+00
   5.0500000e-01   1.0267877e-02   8.8004127e-01  -1.0621188e-01  -7.8900252e-01   2.7311626e-01  -3.3380876e-01
   5.0666667e-01   1.0054275e-02   2.1697569e+00  -3.3380876e-01   4.2484751e-01   1.9725063e-01  -1.3200619e+00
   5.0833333e-01   9.8039517e-03   2.6249507e+00  -2.2304494e+00  -2.5794313e-01  -2.5794313e-01   2.7311626e-01
   5.1000000e-01   9.5173226e-03  -1.1683307e+00  -5.5685370e+00  -2.5794313e-01  -1.0165994e+00   6.5244439e-01
   5.1166667e-01   9.1952081e-03  -5.6140564e-01  -5.1133432e+00  -4.0967438e-01  -1.2441963e+00  -1.5476588e+00
   5.1333333e-01   8.4497244e-03   7.2831002e-01  -3.7477620e+00  -2.5794313e-01  -1.0924650e+00  -1.8207750e-01
   5.1500000e-01   8.0298672e-03  -1.6993900e+00  -1.0924650e+00   5.0071314e-01  -1.0924650e+00  -4.8554001e-01
   5.1666667e-01   7.5815116e-03  -1.0165994e+00   5.0071314e-01  -7.1313689e-01  -1.0621188e-01  -4.8554001e-01
   5.1833333e-01   7.1072413e-03   5.0071314e-01   2.3214882e+00  -3.3380876e-01   1.4869663e+00   1.1835038e+00
   5.2000000e-01   6.6099326e-03  -1.0924650e+00   4.5215914e+00   6.5244439e-01   2.5490851e+00   1.7145632e+00
   5.2166667e-01   6.0927351e-03  -2.5339119e+00   4.5215914e+00   4.5519376e-02   1.9725063e-01  -1.0621188e-01
   5.2333333e-01   5.5590474e-03   1.0317725e+00   3.3836070e+00  -2.5794313e-01  -3.4442995e+00  -1.6235244e+00
   5.2500000e-01   5.0124953e-03   1.3352350e+00   1.7145632e+00   1.9725063e-01  -1.6993900e+00  -1.0621188e-01
   5.2666667e-01   4.4569065e-03   2.7311626e-01  -1.3200619e+00   2.7311626e-01   1.7145632e+00   1.5628319e+00
   5.2833333e-01   3.8962884e-03   6.5244439e-01  -2.9891057e+00   4.2484751e-01   3.1560101e+00   2.0938913e+00
   5.3000000e-01   3.3348016e-03   2.3214882e+00  -3.9753588e+00   1.9725063e-01   1.2593694e+00  -1.8207750e-01
   5.3166667e-01   2.7767372e-03  -2.9132401e+00  -4.0512245e+00   3.4898188e-01   8.0417564e-01  -1.0924650e+00
   5.3333333e-01   2.2264916e-03  -4.0967438e-01  -2.7615088e+00   6.5244439e-01  -4.8554001e-01   2.7311626e-01
   5.3500000e-01   1.6885420e-03   1.1076382e+00  -8.6486815e-01  -2.5794313e-01  -1.3200619e+00   1.9725063e-01
   5.3666667e-01   1.1674226e-03   1.9725063e-01   2.1697569e+00  -3.0346251e-02  -1.2441963e+00  -1.1683307e+00
   5.3833333e-01   6.6770041e-04   8.8004127e-01   1.0317725e+00  -7.1313689e-01  -4.8554001e-01   1.9725063e-01
   5.4000000e-01   1.9395201e-04  -1.0924650e+00   3.3836070e+00   6.5244439e-01  -1.8207750e-01  -3.0346251e-02
   5.4166667e-01  -3.0377613e-04  -4.0967438e-01   5.1285164e+00   5.7657876e-01   1.2138500e-01   1.9725063e-01
   5.4333333e-01  -8.0732009e-04  -1.0165994e+00   2.7008163e+00  -7.1313689e-01  -1.4717932e+00   4.5519376e-02
   5.4500000e-01  -1.2710016e-03   1.9421600e+00   7.2831002e-01  -1.0924650e+00  -2.3821807e+00  -9.4073377e-01
   5.4666667e-01  -1.6900544e-03   2.7311626e-01   1.9725063e-01  -7.8900252e-01  -7.8900252e-01  -4.0967438e-01
   5.4833333e-01  -2.0598079e-03   8.8004127e-01  -2.3063151e+00  -4.0967438e-01   1.2593694e+00   1.0317725e+00
   5.5000000e-01  -2.3757060e-03  -4.8554001e-01  -4.6581495e+00   2.7311626e-01   1.3352350e+00  -3.0346251e-02
   5.5166667e-01  -2.6333252e-03  -1.8511213e+00  -3.7477620e+00   4.5519376e-02   1.5628319e+00   6.5244439e-01
   5.5333333e-01  -2.8283918e-03   8.0417564e-01  -3.3684338e+00  -2.5794313e-01   1.0317725e+00  -2.5794313e-01
   5.5500000e-01  -2.9567981e-03   8.8004127e-01  -4.0967438e-01   9.5590690e-01   4.5519376e-02  -1.5476588e+00
   5.5666667e-01  -3.0146172e-03  -1.6235244e+00   9.5590690e-01   2.7311626e-01  -1.0165994e+00  -7.1313689e-01
   5.5833333e-01  -2.9981168e-03   1.7145632e+00   1.9421600e+00   1.9725063e-01  -4.8554001e-01  -2.5794313e-01
   5.6000000e-01  -2.9037722e-03  -3.2925682e+00   4.0663976e+00   1.2138500e-01  -6.3727127e-01  -5.6140564e-01
   5.6166667e-01  -2.7282771e-03  -2.7615088e+00   4.5215914e+00  -3.0346251e-02  -2.5794313e-01   3.4898188e-01
   5.6333333e-01  -2.4685546e-03   4.5519376e-02   2.7008163e+00  -9.4073377e-01  -1.2441963e+00  -3.0346251e-02
   5.6500000e-01  -2.1217661e-03  -3.3380876e-01  -1.8207750e-01  -1.8207750e-01   7.2831002e-01   8.8004127e-01
   5.6666667e-01  -1.6853189e-03   1.9725063e-01  -6.3727127e-01   4.5519376e-02   1.6386975e+00   8.8004127e-01
   5.6833333e-01  -1.1568734e-03   2.0938913e+00  -1.6235244e+00   1.9725063e-01   8.0417564e-01   4.2484751e-01
   5.7000000e-01  -5.3434823e-04   4.4457257e+00  -1.9269869e+00   3.4898188e-01   4.2484751e-01   4.2484751e-01
   5.7166667e-01   1.8407523e-04  -1.0165994e+00  -4.9616120e+00  -4.8554001e-01   1.2138500e-01   7.2831002e-01
   5.7333333e-01   9.9994957e-04  -8.6486815e-01  -1.5476588e+00   9.5590690e-01   3.4898188e-01   7.2831002e-01
   5.7500000e-01   1.9145594e-03   1.9725063e-01  -9.4073377e-01   4.2484751e-01  -1.1683307e+00  -1.8207750e-01
   5.7666667e-01   2.9289205e-03  -2.3063151e+00  -2.5794313e-01   8.0417564e-01  -5.6140564e-01  -4.8554001e-01
   5.7833333e-01   4.0437796e-03  -6.3727127e-01  -1.7752557e+00   9.5590690e-01   1.2138500e-01  -1.8207750e-01
   5.8000000e-01   5.2596156e-03  -7.8900252e-01   1.3352350e+00   2.7311626e-01  -2.5794313e-01   8.0417564e-01
   5.8166667e-01   6.5766419e-03  -1.0621188e-01   5.2802476e+00  -1.5476588e+00   3.4898188e-01   1.4111007e+00
   5.8333333e-01   7.9948101e-03   1.5628319e+00   3.2318757e+00  -1.2441963e+00  -7.8900252e-01  -3.0346251e-02
   5.8500000e-01   9.5138120e-03   3.9146663e+00   1.0317725e+00   4.5519376e-02  -6.3727127e-01  -1.0924650e+00
   5.8666667e-01   1.1133087e-02  -3.0346251e-02  -4.8554001e-01  -3.0346251e-02  -1.0621188e-01  -6.3727127e-01
   5.8833333e-01   1.2851826e-02  -2.9891057e+00  -6.3727127e-01  -1.8207750e-01  -4.0967438e-01  -4.8554001e-01
   5.9000000e-01   1.4668979e-02   9.5590690e-01  -3.6718963e+00  -3.0346251e-02   4.5519376e-02  -1.0621188e-01
   5.9166667e-01   1.6583262e-02   4.1422632e+00  -4.0512245e+00  -3.0346251e-02   5.7657876e-01  -1.0621188e-01
   5.9333333e-01   1.8593164e-02   7.2831002e-01  -3.8236276e+00  -1.8207750e-01   1.9725063e-01   1.9725063e-01
   5.9500000e-01   2.0696957e-02  -3.1408369e+00  -2.3821807e+00   2.7311626e-01   4.5519376e-02   1.9725063e-01
   5.9666667e-01   2.2892704e-02  -2.0028525e+00  -1.4717932e+00   3.4898188e-01  -4.8554001e-01  -4.8554001e-01
   5.9833333e-01   2.5178269e-02  -2.5339119e+00   1.4111007e+00   1.2138500e-01  -1.0621188e-01  -3.3380876e-01
   6.0000000e-01   2.7551328e-02  -2.8373744e+00   5.3561133e+00   4.2484751e-01  -3.0346251e-02  -1.0621188e-01
   6.0166667e-01   3.0009376e-02  -1.8207750e-01   5.3561133e+00  -7.1313689e-01  -5.6140564e-01   1.9725063e-01
   6.0333333e-01   3.2549743e-02  -2.3821807e+00   2.7008163e+00   1.2138500e-01   4.5519376e-02   4.2484751e-01
   6.0500000e-01   3.5169601e-02   2.2456226e+00   8.0417564e-01  -8.6486815e-01  -6.3727127e-01  -2.5794313e-01
   6.0666667e-01   3.7865976e-02  -3.3380876e-01  -5.6140564e-01   4.5519376e-02   6.5244439e-01   4.2484751e-01
   6.0833333e-01   4.0635764e-02   4.5519376e-02  -1.5476588e+00   1.9725063e-01   3.4898188e-01  -1.0621188e-01
   6.1000000e-01   4.3475732e-02   1.4869663e+00  -4.2029557e+00   5.7657876e-01   2.7311626e-01  -3.3380876e-01
   6.1166667e-01   4.6382544e-02   2.7311626e-01  -5.4168058e+00  -1.0621188e-01   4.5519376e-02  -7.1313689e-01
   6.1333333e-01   4.9285126e-02   8.8004127e-01  -4.2029557e+00   2.7311626e-01  -4.8554001e-01  -3.3380876e-01
   6.1500000e-01   5.2219548e-02   1.0317725e+00  -4.8554001e-01   1.9725063e-01  -8.6486815e-01  -4.0967438e-01
   6.1666667e-01   5.5209441e-02   9.5590690e-01   5.7657876e-01   4.5519376e-02  -4.0967438e-01   3.4898188e-01
   6.1833333e-01   5.8251535e-02  -4.0967438e-01   1.0317725e+00  -3.0346251e-02  -3.3380876e-01  -1.0621188e-01
   6.2000000e-01   6.1342534e-02   1.4869663e+00   4.6733226e+00   7.2831002e-01   6.5244439e-01   1.2138500e-01
   6.2166667e-01   6.4479107e-02  -1.1683307e+00   4.2181289e+00  -1.8207750e-01  -2.5794313e-01   1.9725063e-01
   6.2333333e-01   6.7657903e-02  -1.3200619e+00   2.3973538e+00  -2.5794313e-01   4.2484751e-01   6.5244439e-01
   6.2500000e-01   7.0875574e-02   2.6249507e+00   2.3214882e+00  -2.5794313e-01   7.2831002e-01   1.9725063e-01
   6.2666667e-01   7.4128769e-02   1.2138500e-01  -3.0346251e-02  -9.4073377e-01   6.5244439e-01   8.8004127e-01
   6.2833333e-01   7.7414153e-02  -1.0621188e-01  -1.3959275e+00   4.2484751e-01  -1.0621188e-01  -4.8554001e-01
   6.3000000e-01   8.0728404e-02  -3.0346251e-02  -3.9753588e+00  -2.5794313e-01  -3.0346251e-02  -6.3727127e-01
   6.3166667e-01   8.4068243e-02  -4.0967438e-01  -4.5064182e+00  -3.3380876e-01   1.9725063e-01  -1.0621188e-01
   6.3333333e-01   8.7430416e-02  -2.1545838e+00  -1.8511213e+00  -1.8207750e-01  -1.0924650e+00  -7.8900252e-01
   6.3500000e-01   9.0811717e-02  -1.3200619e+00  -3.0346251e-02  -3.0346251e-02  -1.0621188e-01  -3.3380876e-01
   6.3666667e-01   9.4208988e-02   1.9421600e+00   1.0317725e+00   1.9725063e-01   4.5519376e-02   4.2484751e-01
   6.3833333e-01   9.7619122e-02   8.8004127e-01   1.8662944e+00  -1.8207750e-01   4.5519376e-02  -3.3380876e-01
   6.4000000e-01   1.0103908e-01  -1.3200619e+00   3.9146663e+00   1.2138500e-01   2.7311626e-01   3.4898188e-01
   6.4166667e-01   1.0446589e-01  -1.8511213e+00   2.7766819e+00  -7.1313689e-01  -8.6486815e-01  -1.8207750e-01
   6.4333333e-01   1.0789663e-01   4.5519376e-02   2.7766819e+00  -3.0346251e-02  -9.4073377e-01   2.7311626e-01
   6.4500000e-01   1.1132847e-01   1.5628319e+00   1.4111007e+00   4.5519376e-02   1.2138500e-01   4.5519376e-02
   6.4666667e-01   1.1475864e-01   9.5590690e-01   1.2138500e-01   4.5519376e-02  -3.0346251e-02  -4.8554001e-01
   6.4833333e-01   1.1818444e-01   6.5244439e-01  -6.3727127e-01   2.7311626e-01   5.0071314e-01  -1.0621188e-01
   6.5000000e-01   1.2160327e-01   1.1835038e+00  -4.6581495e+00  -1.8207750e-01  -3.0346251e-02   4.5519376e-02
   6.5166667e-01   1.2501259e-01  -1.6993900e+00  -4.5822839e+00   4.5519376e-02   3.4898188e-01  -4.8554001e-01
   6.5333333e-01   1.2840993e-01   2.3214882e+00  -2.6097776e+00   1.9725063e-01   1.2593694e+00  -3.3380876e-01
   6.5500000e-01   1.3179292e-01  -2.9132401e+00  -7.8900252e-01  -2.5794313e-01   1.9725063e-01   4.5519376e-02
   6.5666667e-01   1.3515924e-01  -2.0787182e+00  -7.8900252e-01  -3.3380876e-01   4.5519376e-02   8.0417564e-01
   6.5833333e-01   1.3850666e-01   8.8004127e-01   1.4869663e+00  -1.8207750e-01  -2.5794313e-01   1.0317725e+00
   6.6000000e-01   1.4183303e-01  -3.0346251e-02   4.8250539e+00   5.0071314e-01   2.7311626e-01   2.7311626e-01
   6.6166667e-01   1.4513623e-01  -1.0165994e+00   4.8250539e+00  -3.0346251e-02  -5.6140564e-01  -4.0967438e-01
   6.6333333e-01   1.4841425e-01  -7.1313689e-01   2.7766819e+00   6.5244439e-01  -7.8900252e-01  -9.4073377e-01
   6.6500000e-01   1.5166513e-01   1.4869663e+00  -3.0346251e-02   5.0071314e-01   1.2138500e-01  -2.5794313e-01
   6.6666667e-01   1.5488697e-01  -7.1313689e-01  -6.3727127e-01  -4.0967438e-01  -1.5476588e+00  -8.6486815e-01
   6.6833333e-01   1.5807791e-01  -1.0924650e+00  -1.6235244e+00  -9.4073377e-01  -3.3380876e-01  -3.3380876e-01
   6.7000000e-01   1.6123617e-01  -1.8207750e-01  -3.3684338e+00   4.5519376e-02   4.2484751e-01   4.2484751e-01
   6.7166667e-01   1.6436001e-01   1.2138500e-01  -3.8236276e+00   1.2138500e-01   1.9725063e-01   7.2831002e-01
   6.7333333e-01   1.6744772e-01   3.9146663e+00  -2.3063151e+00  -5.6140564e-01  -7.8900252e-01  -4.8554001e-01
   6.7500000e-01   1.7049765e-01  -1.0621188e-01  -4.0967438e-01   1.9725063e-01  -3.0346251e-02  -1.2441963e+00
   6.7666667e-01   1.7350817e-01  -1.9269869e+00  -4.0967438e-01   1.9725063e-01   1.5628319e+00   4.5519376e-02
   6.7833333e-01   1.7647769e-01  -2.7615088e+00   1.1076382e+00   3.4898188e-01   1.9421600e+00   1.2593694e+00
   6.8000000e-01   1.7940465e-01  -6.3727127e-01   4.9009195e+00  -1.8207750e-01   5.0071314e-01   1.1835038e+00
   6.8166667e-01   1.8228750e-01   5.7657876e-01   5.5837101e+00  -4.8554001e-01  -7.1313689e-01   5.0071314e-01
   6.8333333e-01   1.8512473e-01   1.9421600e+00   2.1697569e+00  -1.2441963e+00  -1.1683307e+00   4.2484751e-01
   6.8500000e-01   1.9567866e-01  -2.5794313e-01   1.2138500e-01  -2.5794313e-01  -1.5476588e+00  -7.1313689e-01
   6.8666667e-01   1.9818121e-01  -7.8900252e-01  -1.3200619e+00  -6.3727127e-01  -1.6993900e+00  -1.0165994e+00
   6.8833333e-01   2.0062828e-01  -9.4073377e-01  -2.3821807e+00   1.9725063e-01  -1.1683307e+00  -1.9269869e+00
   6.9000000e-01   2.0301881e-01   1.9421600e+00  -4.2029557e+00   7.2831002e-01   2.1697569e+00   5.0071314e-01
   6.9166667e-01   2.0535177e-01   4.2181289e+00  -3.8994932e+00  -3.0346251e-02   2.3973538e+00   1.1835038e+00
   6.9333333e-01   2.0984090e-01  -8.6486815e-01  -3.1408369e+00   4.2484751e-01  -5.6140564e-01   3.4898188e-01
   6.9500000e-01   2.2359182e-01  -2.5794313e-01   4.5519376e-02  -2.5794313e-01  -1.4717932e+00  -1.1683307e+00
   6.9666667e-01   2.2529396e-01   1.1076382e+00   1.1835038e+00  -1.8207750e-01  -6.3727127e-01  -1.3200619e+00
   6.9833333e-01   2.2692754e-01  -1.6993900e+00   5.0071314e-01   4.5519376e-02  -1.8511213e+00  -1.9269869e+00
   7.0000000e-01   2.2849154e-01  -3.0649713e+00   3.3836070e+00   2.7311626e-01  -5.6140564e-01  -4.0967438e-01
   7.0166667e-01   2.2998493e-01  -2.0028525e+00   3.6112038e+00   7.2831002e-01   4.5519376e-02   2.7311626e-01
   7.0333333e-01   2.3140668e-01  -1.1683307e+00   3.3836070e+00   5.0071314e-01   1.7145632e+00   1.1076382e+00
   7.0500000e-01   2.3275576e-01  -1.0165994e+00   2.1697569e+00  -3.0346251e-02   4.4457257e+00   3.1560101e+00
   7.0666667e-01   2.3403112e-01  -3.3380876e-01  -1.0165994e+00  -3.0346251e-02   9.5590690e-01   1.1076382e+00
   7.0833333e-01   2.4121786e-01   4.1422632e+00  -4.8554001e-01  -1.2441963e+00  -1.2441963e+00  -5.6140564e-01
   7.1000000e-01   2.4047629e-01   2.0938913e+00  -3.5201651e+00  -2.5794313e-01  -1.8511213e+00  -1.5476588e+00
   7.1166667e-01   2.2604784e-01  -2.5794313e-01  -6.5547902e+00  -3.0346251e-02  -1.3959275e+00  -9.4073377e-01
   7.1333333e-01   2.2417971e-01  -1.8511213e+00  -4.0512245e+00  -1.0621188e-01  -3.3380876e-01  -7.1313689e-01
   7.1500000e-01   2.2222309e-01   7.2831002e-01  -1.7752557e+00  -1.0621188e-01   1.2138500e-01   3.4898188e-01
   7.1666667e-01   2.2017944e-01   1.2138500e-01  -6.3727127e-01   5.7657876e-01  -4.8554001e-01   4.5519376e-02
   7.1833333e-01   2.1805036e-01   2.1697569e+00   9.5590690e-01   1.2138500e-01  -7.8900252e-01  -3.0346251e-02
   7.2000000e-01   2.1583762e-01   5.0071314e-01   4.5215914e+00   5.0071314e-01  -4.0967438e-01  -1.4717932e+00
   7.2166667e-01   2.1354310e-01  -1.6235244e+00   5.9630383e+00  -4.8554001e-01   1.9725063e-01  -4.8554001e-01
   7.2333333e-01   2.1116886e-01  -1.8207750e-01   2.4732194e+00  -3.0346251e-02  -2.5794313e-01  -1.8207750e-01
   7.2500000e-01   2.0871709e-01  -3.0346251e-02   2.4732194e+00  -3.0346251e-02   4.5519376e-02   6.5244439e-01
   7.2666667e-01   2.0619013e-01   1.0317725e+00   1.2593694e+00  -2.5794313e-01  -1.8207750e-01  -1.8207750e-01
   7.2833333e-01   2.0359044e-01   1.2138500e-01  -5.6140564e-01  -2.5794313e-01  -1.0621188e-01  -1.4717932e+00
   7.3000000e-01   2.0092066e-01  -2.7615088e+00  -4.5064182e+00   8.0417564e-01   2.3214882e+00   1.9725063e-01
   7.3166667e-01   1.9818352e-01   3.3077413e+00  -4.4305526e+00   5.0071314e-01   1.3352350e+00   4.2484751e-01
   7.3333333e-01   1.9538193e-01  -7.1313689e-01  -3.8994932e+00   3.4898188e-01   5.7657876e-01   1.9725063e-01
   7.3500000e-01   1.9251890e-01  -1.0165994e+00  -2.5339119e+00  -4.8554001e-01  -1.2441963e+00  -7.8900252e-01
   7.3666667e-01   1.8959759e-01  -2.2304494e+00  -2.3063151e+00  -3.0346251e-02  -1.2441963e+00  -3.3380876e-01
   7.3833333e-01   1.8662125e-01   2.7311626e-01  -4.0967438e-01  -1.8207750e-01  -1.7752557e+00   1.9725063e-01
   7.4000000e-01   1.8359328e-01   5.0071314e-01   3.5353382e+00  -4.0967438e-01  -1.7752557e+00   8.0417564e-01
   7.4166667e-01   1.8051716e-01   1.2138500e-01   3.3836070e+00  -5.6140564e-01   9.5590690e-01   2.4732194e+00
   7.4333333e-01   1.7739651e-01   3.4898188e-01   3.6870695e+00   8.0417564e-01   3.4594726e+00   2.9284132e+00
   7.4500000e-01   1.7423502e-01   3.1560101e+00   8.0417564e-01  -3.0346251e-02   9.5590690e-01   5.0071314e-01
   7.4666667e-01   1.7103648e-01  -1.0621188e-01  -1.8207750e-01   3.4898188e-01  -1.6993900e+00  -1.0165994e+00
   7.4833333e-01   1.6780475e-01  -1.5476588e+00  -1.2441963e+00  -1.0621188e-01  -9.4073377e-01  -1.6235244e+00
   7.5000000e-01   1.6454379e-01  -1.2441963e+00  -4.9616120e+00  -3.3380876e-01   5.7657876e-01  -3.3380876e-01
   7.5166667e-01   1.6125760e-01  -1.1683307e+00  -3.3684338e+00   4.2484751e-01   1.2593694e+00  -2.5794313e-01
   7.5333333e-01   1.5795026e-01   1.2138500e-01  -1.0165994e+00   1.9725063e-01   1.2138500e-01  -1.1683307e+00
   7.5500000e-01   1.5462587e-01   3.3077413e+00  -7.8900252e-01  -1.0621188e-01  -2.5794313e-01  -3.3380876e-01
   7.5666667e-01   1.5128859e-01   4.2484751e-01   1.1076382e+00  -2.5794313e-01  -1.4717932e+00  -1.4717932e+00
   7.5833333e-01   1.4793952e-01   1.9725063e-01   1.6386975e+00   6.5244439e-01  -1.8207750e-01  -2.0028525e+00
   7.6000000e-01   1.4456755e-01  -7.1313689e-01   3.9146663e+00  -3.3380876e-01  -4.0967438e-01   4.5519376e-02
   7.6166667e-01   1.4119565e-01  -3.3684338e+00   4.1422632e+00  -9.4073377e-01  -7.1313689e-01   1.2138500e-01
   7.6333333e-01   1.3782809e-01  -7.8900252e-01   3.2318757e+00   4.5519376e-02  -5.6140564e-01   1.9725063e-01
   7.6500000e-01   1.3446912e-01   6.5244439e-01  -6.3727127e-01  -6.3727127e-01  -3.3380876e-01  -3.3380876e-01
   7.6666667e-01   1.3112300e-01  -2.6097776e+00  -4.0967438e-01  -1.8207750e-01  -2.5794313e-01  -1.0621188e-01
   7.6833333e-01   1.2779390e-01  -1.6235244e+00  -1.4717932e+00   4.5519376e-02  -9.4073377e-01   3.4898188e-01
   7.7000000e-01   1.2448596e-01   8.0417564e-01  -4.3546870e+00   4.2484751e-01  -1.0165994e+00   1.2138500e-01
   7.7166667e-01   1.2120327e-01   1.4111007e+00  -3.5960307e+00   1.2138500e-01  -3.0346251e-02   2.7311626e-01
   7.7333333e-01   1.1794983e-01   1.9421600e+00  -1.0165994e+00   2.7311626e-01   6.5244439e-01  -3.0346251e-02
   7.7500000e-01   1.1472956e-01   4.0663976e+00   5.0071314e-01  -1.0621188e-01   1.1835038e+00  -3.0346251e-02
   7.7666667e-01   1.1154627e-01  -1.3200619e+00   8.8004127e-01   4.5519376e-02   1.1835038e+00   8.0417564e-01
   7.7833333e-01   1.0840368e-01  -1.3200619e+00   2.8525476e+00   3.4898188e-01   4.2484751e-01  -4.8554001e-01
   7.8000000e-01   1.0530538e-01   8.8004127e-01   4.9009195e+00   7.2831002e-01   5.0071314e-01  -3.3380876e-01
   7.8166667e-01   1.0225484e-01   6.5244439e-01   3.6870695e+00   6.5244439e-01   7.2831002e-01   1.0317725e+00
   7.8333333e-01   9.9255387e-02  -2.4580463e+00   1.7904288e+00  -3.3380876e-01  -1.0621188e-01   5.7657876e-01
   7.8500000e-01   9.6310195e-02   3.0042788e+00  -5.6140564e-01  -3.0346251e-02   4.5519376e-02   4.5519376e-02
   7.8666667e-01   9.3422285e-02   8.0417564e-01  -1.3200619e+00  -7.8900252e-01  -4.0967438e-01  -2.5794313e-01
   7.8833333e-01   9.0594502e-02  -4.2029557e+00  -2.1545838e+00  -1.5476588e+00  -1.1683307e+00  -2.5794313e-01
   7.9000000e-01   8.7829520e-02  -1.8511213e+00  -3.9753588e+00  -8.6486815e-01  -5.6140564e-01   1.2138500e-01
   7.9166667e-01   8.5129827e-02  -1.8207750e-01  -4.5822839e+00   4.5519376e-02  -2.0028525e+00  -1.1683307e+00
   7.9333333e-01   8.2497715e-02  -4.0967438e-01  -3.5960307e+00   2.7311626e-01  -2.1545838e+00  -1.7752557e+00
   7.9500000e-01   7.9935281e-02  -4.0967438e-01  -2.3821807e+00  -2.5794313e-01  -7.8900252e-01  -1.0924650e+00
   7.9666667e-01   7.7444404e-02   9.5590690e-01  -3.3380876e-01   3.4898188e-01   2.3973538e+00   2.1697569e+00
   7.9833333e-01   7.5026761e-02  -1.0621188e-01   2.0938913e+00   2.7311626e-01   3.9146663e+00   3.3077413e+00
   8.0000000e-01   7.2683807e-02   9.5590690e-01   5.2802476e+00   1.2138500e-01   2.3214882e+00   1.9421600e+00
   8.0166667e-01   7.0416773e-02   2.0180257e+00   4.7491882e+00   1.3352350e+00   5.7657876e-01   2.7311626e-01
   8.0333333e-01   6.8226660e-02   2.0180257e+00   2.5490851e+00   5.7657876e-01  -1.4717932e+00  -1.3959275e+00
   8.0500000e-01   6.6114243e-02  -2.2304494e+00   2.7311626e-01  -8.6486815e-01  -1.3200619e+00  -2.0028525e+00
   8.0666667e-01   6.4080068e-02  -1.0621188e-01  -7.8900252e-01  -4.8554001e-01  -1.3959275e+00  -2.5794313e-01
   8.0833333e-01   6.2124439e-02  -5.6140564e-01  -1.6993900e+00  -1.6235244e+00  -6.3727127e-01   1.2138500e-01
   8.1000000e-01   6.0247425e-02  -1.8207750e-01  -4.6581495e+00  -1.5476588e+00  -4.8554001e-01  -1.8207750e-01
   8.1166667e-01   5.8448870e-02  -4.0967438e-01  -5.3409401e+00   1.9725063e-01   5.7657876e-01   3.4898188e-01
   8.1333333e-01   5.6728373e-02   8.8004127e-01  -3.6718963e+00   4.5519376e-02  -1.0165994e+00  -3.3380876e-01
   8.1500000e-01   5.5085308e-02  -7.1313689e-01  -1.8207750e-01  -3.0346251e-02  -1.0924650e+00  -7.1313689e-01
   8.1666667e-01   5.3518822e-02  -1.6235244e+00   1.4869663e+00   6.5244439e-01  -4.8554001e-01  -1.0165994e+00
   8.1833333e-01   5.2027831e-02   1.1835038e+00   3.2318757e+00   1.0317725e+00   4.5519376e-02  -1.8207750e-01
   8.2000000e-01   5.0611036e-02   2.3214882e+00   4.7491882e+00   1.0317725e+00   1.2593694e+00   5.0071314e-01
   8.2166667e-01   4.9266909e-02  -1.8207750e-01   2.5490851e+00  -1.0621188e-01  -1.0621188e-01  -3.3380876e-01
   8.2333333e-01   4.7993735e-02  -1.2441963e+00   2.1697569e+00   3.4898188e-01  -6.3727127e-01  -7.1313689e-01
   8.2500000e-01   4.6789580e-02  -1.0924650e+00   2.7311626e-01  -3.0346251e-02  -5.6140564e-01  -3.0346251e-02
   8.2666667e-01   4.5652324e-02   5.0071314e-01  -4.8554001e-01  -7.1313689e-01   2.7311626e-01   4.2484751e-01
   8.2833333e-01   4.4579662e-02  -1.0165994e+00  -8.6486815e-01  -1.4717932e+00   4.5519376e-02   4.2484751e-01
   8.3000000e-01   4.3560352e-02  -2.9891057e+00  -3.6718963e+00   4.2484751e-01   6.5244439e-01  -3.0346251e-02
   8.3166667e-01   4.2579806e-02  -2.0787182e+00  -4.6581495e+00   1.2138500e-01  -3.0346251e-02  -6.3727127e-01
   8.3333333e-01   4.1657865e-02   1.7145632e+00  -3.8236276e+00  -3.0346251e-02  -8.6486815e-01  -6.3727127e-01
   8.3500000e-01   4.0791679e-02   2.7766819e+00  -7.8900252e-01   4.5519376e-02   2.7311626e-01  -4.0967438e-01
   8.3666667e-01   3.9978243e-02   2.2456226e+00   8.0417564e-01   1.1076382e+00   8.0417564e-01  -4.8554001e-01
   8.3833333e-01   3.9214426e-02  -1.9269869e+00   1.8662944e+00   1.0317725e+00   1.1835038e+00   2.7311626e-01
   8.4000000e-01   3.8496975e-02   2.7311626e-01   4.5215914e+00  -1.0621188e-01   5.7657876e-01   8.0417564e-01
   8.4166667e-01   3.7822535e-02   7.2831002e-01   4.1422632e+00  -7.8900252e-01  -4.0967438e-01   4.5519376e-02
   8.4333333e-01   3.6588839e-02  -2.1545838e+00   1.8662944e+00  -4.0967438e-01   5.0071314e-01   8.8004127e-01
   8.4500000e-01   3.6022500e-02  -1.3200619e+00   6.5244439e-01  -7.8900252e-01   4.2484751e-01   7.2831002e-01
   8.4666667e-01   3.5485038e-02   1.9725063e-01  -7.8900252e-01   4.2484751e-01  -4.8554001e-01  -4.8554001e-01
   8.4833333e-01   3.4009650e-02   8.0417564e-01   3.4898188e-01  -2.5794313e-01  -9.4073377e-01  -1.0621188e-01
   8.5000000e-01   3.3551496e-02   5.0071314e-01  -4.2029557e+00   1.9725063e-01  -7.1313689e-01  -7.8900252e-01
   8.5166667e-01   3.3104247e-02   1.9725063e-01  -6.4789245e+00  -3.0346251e-02   1.2138500e-01  -4.8554001e-01
   8.5333333e-01   3.2664448e-02   2.2456226e+00  -2.3063151e+00  -1.8207750e-01   4.5519376e-02  -2.5794313e-01
   8.5500000e-01   3.2228732e-02   9.5590690e-01  -7.1313689e-01   4.2484751e-01  -7.8900252e-01   1.2138500e-01
   8.5666667e-01   3.1793839e-02   9.5590690e-01   8.8004127e-01   1.9725063e-01   4.5519376e-02   1.4111007e+00
   8.5833333e-01   3.1356634e-02  -1.7752557e+00   1.4869663e+00  -3.3380876e-01  -7.8900252e-01   2.7311626e-01
   8.6000000e-01   3.0914123e-02  -1.6993900e+00   3.2318757e+00   4.2484751e-01   4.5519376e-02   1.0317725e+00
   8.6166667e-01   3.0463469e-02  -3.0649713e+00   2.7766819e+00  -9.4073377e-01   4.5519376e-02   4.2484751e-01
   8.6333333e-01   3.0002011e-02   1.9725063e-01   3.9146663e+00  -6.3727127e-01  -8.6486815e-01  -1.0165994e+00
   8.6500000e-01   2.9527277e-02  -1.1683307e+00  -3.0346251e-02   9.5590690e-01  -1.5476588e+00  -6.3727127e-01
   8.6666667e-01   2.9036999e-02   1.3352350e+00  -2.1545838e+00   8.8004127e-01  -1.0924650e+00  -3.3380876e-01
   8.6833333e-01   2.8529130e-02   6.5244439e-01  -2.3063151e+00  -4.0967438e-01   8.8004127e-01   7.2831002e-01
   8.7000000e-01   2.8001853e-02   2.6249507e+00  -4.1270901e+00  -4.0967438e-01   1.0317725e+00   1.9725063e-01
   8.7166667e-01   2.7453599e-02   4.1422632e+00  -4.1270901e+00  -3.3380876e-01   8.8004127e-01   8.8004127e-01
   8.7333333e-01   2.6883052e-02   3.4898188e-01  -2.6856432e+00   1.2138500e-01   1.0317725e+00   8.0417564e-01
   8.7500000e-01   2.6289163e-02  -2.6856432e+00   1.9725063e-01  -1.8207750e-01  -1.0621188e-01  -4.8554001e-01
   8.7666667e-01   2.5671163e-02  -8.6486815e-01   1.7145632e+00   8.0417564e-01  -1.0165994e+00  -8.6486815e-01
   8.7833333e-01   2.5028563e-02   2.7311626e-01   1.4111007e+00  -3.0346251e-02  -8.6486815e-01  -1.0924650e+00
   8.8000000e-01   2.4361167e-02  -2.5794313e-01   2.5490851e+00  -2.5794313e-01  -3.0346251e-02   1.9725063e-01
   8.8166667e-01   2.3669077e-02  -7.8900252e-01   3.9905320e+00  -8.6486815e-01  -1.0165994e+00  -8.6486815e-01
   8.8333333e-01   2.2952696e-02  -8.6486815e-01   3.9905320e+00  -1.0621188e-01  -3.0346251e-02  -6.3727127e-01
   8.8500000e-01   2.2212733e-02  -1.0621188e-01   1.7904288e+00   4.2484751e-01  -3.0346251e-02  -1.0165994e+00
   8.8666667e-01   2.1450204e-02  -1.1683307e+00  -1.2441963e+00  -4.0967438e-01   8.8004127e-01   3.4898188e-01
   8.8833333e-01   2.0666433e-02   5.0071314e-01  -1.1683307e+00  -7.1313689e-01   1.7145632e+00   9.5590690e-01
   8.9000000e-01   1.9863051e-02  -1.6235244e+00  -5.2650745e+00  -3.0346251e-02  -1.8207750e-01  -3.0346251e-02
   8.9166667e-01   1.9041994e-02  -2.0787182e+00  -6.0237308e+00  -3.3380876e-01  -2.5794313e-01  -1.8207750e-01
   8.9333333e-01   1.8205501e-02   1.4111007e+00  -2.3821807e+00  -6.3727127e-01   7.2831002e-01   8.8004127e-01
   8.9500000e-01   1.7356106e-02   2.7311626e-01  -1.0621188e-01  -5.6140564e-01  -1.1683307e+00  -1.8207750e-01
   8.9666667e-01   1.6479271e-02   2.7311626e-01   2.2456226e+00   1.3352350e+00  -6.3727127e-01   4.2484751e-01
   8.9833333e-01   1.5574074e-02  -1.2441963e+00   6.5244439e-01   1.2138500e-01  -1.0621188e-01  -7.1313689e-01
   9.0000000e-01   1.4667862e-02  -1.5476588e+00   5.0526507e+00  -3.3380876e-01   5.0071314e-01  -2.5794313e-01
   9.0166667e-01   1.3764394e-02  -9.4073377e-01   6.1906351e+00   1.2138500e-01   9.5590690e-01   8.8004127e-01
   9.0333333e-01   1.2867660e-02   3.6112038e+00   3.1560101e+00   7.2831002e-01  -3.3380876e-01  -1.0924650e+00
   9.0500000e-01   1.1981866e-02   7.2831002e-01  -6.3727127e-01  -1.8207750e-01  -1.0165994e+00  -9.4073377e-01
   9.0666667e-01   1.1111422e-02  -6.3727127e-01  -1.9269869e+00  -4.8554001e-01  -1.3200619e+00   2.7311626e-01
   9.0833333e-01   1.0260928e-02   3.2318757e+00  -1.6235244e+00   4.5519376e-02  -1.0165994e+00   5.0071314e-01
   9.1000000e-01   1.5632313e-02   1.2138500e-01  -2.8373744e+00  -1.3200619e+00   1.2138500e-01   2.0938913e+00
   9.1166667e-01   1.7565174e-02  -2.3821807e+00  -4.4305526e+00  -1.0621188e-01  -3.0346251e-02   8.0417564e-01
   9.1333333e-01   1.9653024e-02   1.6386975e+00  -4.2029557e+00   8.8004127e-01   1.9725063e-01  -3.0346251e-02
   9.1500000e-01   2.1897201e-02   1.2138500e-01  -7.8900252e-01  -1.0621188e-01   3.4898188e-01   6.5244439e-01
   9.1666667e-01   2.4298686e-02  -1.4717932e+00  -1.0621188e-01   5.7657876e-01  -1.8207750e-01   3.4898188e-01
   9.1833333e-01   2.6858097e-02  -2.5794313e-01   1.6386975e+00   7.2831002e-01   8.0417564e-01   1.1835038e+00
   9.2000000e-01   2.9575687e-02   7.2831002e-01   2.0938913e+00  -3.0346251e-02  -6.3727127e-01  -4.0967438e-01
   9.2166667e-01   3.2451341e-02   2.0938913e+00   5.3561133e+00  -3.0346251e-02  -4.8554001e-01  -3.0346251e-02
   9.2333333e-01   3.5455403e-02  -2.9891057e+00   1.7904288e+00  -8.6486815e-01  -1.0924650e+00  -5.6140564e-01
   9.2500000e-01   3.8596256e-02  -1.6993900e+00  -1.0621188e-01  -1.0924650e+00   7.2831002e-01   1.1835038e+00
   9.2666667e-01   4.1895229e-02   1.4869663e+00   4.5519376e-02  -1.8207750e-01   1.1835038e+00   4.5519376e-02
   9.2833333e-01   4.5350861e-02   8.0417564e-01  -1.0924650e+00   4.2484751e-01   5.7657876e-01  -1.6235244e+00
   9.3000000e-01   4.8961322e-02  -1.8511213e+00  -5.3409401e+00   1.9725063e-01  -8.6486815e-01  -1.6993900e+00
   9.3166667e-01   5.2724393e-02   1.4869663e+00  -4.2029557e+00   9.5590690e-01  -7.8900252e-01  -6.3727127e-01
   9.3333333e-01   5.6637476e-02   9.5590690e-01  -6.3727127e-01   8.0417564e-01  -3.3380876e-01  -3.3380876e-01
   9.3500000e-01   6.0697608e-02  -2.0787182e+00   2.3214882e+00  -1.0621188e-01   9.5590690e-01   1.7904288e+00
   9.3666667e-01   6.4901478e-02  -1.0165994e+00  -1.9269869e+00   6.5244439e-01  -1.9269869e+00   2.7311626e-01
   9.3833333e-01   9.2915678e-02   2.0938913e+00   1.4111007e+00   1.5628319e+00  -1.5476588e+00  -2.0787182e+00
   9.4000000e-01   9.8005668e-02  -1.2441963e+00   3.6870695e+00  -5.6140564e-01   3.4898188e-01  -1.9269869e+00
   9.4166667e-01   1.0849793e-01  -2.3821807e+00   1.6386975e+00  -1.5476588e+00   2.7311626e-01  -5.6140564e-01
   9.4333333e-01   1.1388832e-01  -1.6235244e+00   1.3352350e+00  -1.0924650e+00   1.9725063e-01   1.9725063e-01
   9.4500000e-01   1.1936667e-01   1.0317725e+00   5.0071314e-01  -6.3727127e-01   5.0071314e-01   2.7311626e-01
   9.4666667e-01   1.2492663e-01   1.1835038e+00  -1.0165994e+00  -1.8207750e-01  -1.0621188e-01   1.2138500e-01
   9.4833333e-01   1.3056173e-01   5.0071314e-01  -1.6993900e+00   1.2138500e-01   8.8004127e-01   1.2138500e-01
   9.5000000e-01   1.3626543e-01   2.2456226e+00  -3.5201651e+00  -1.8207750e-01   1.1076382e+00   1.1835038e+00
   9.5166667e-01   1.4203106e-01   8.8004127e-01  -4.2029557e+00  -3.3380876e-01  -4.8554001e-01   5.0071314e-01
   9.5333333e-01   1.4785196e-01  -1.4717932e+00  -1.0924650e+00   1.4869663e+00   1.9725063e-01  -8.6486815e-01
   9.5500000e-01   1.7155384e-01   1.2593694e+00  -1.7752557e+00   1.7904288e+00   1.0317725e+00  -3.3380876e-01
   9.5666667e-01   1.7755052e-01   1.9725063e-01  -1.1683307e+00   3.4898188e-01  -3.3380876e-01  -3.3380876e-01
   9.5833333e-01   1.8356252e-01  -2.3821807e+00   4.2484751e-01   6.5244439e-01   5.0071314e-01  -1.8207750e-01
   9.6000000e-01   1.8958345e-01   1.1835038e+00   4.2939945e+00  -1.2441963e+00   5.7657876e-01   6.5244439e-01
   9.6166667e-01   1.9560702e-01  -5.6140564e-01   3.9905320e+00  -5.6140564e-01  -1.6235244e+00  -7.1313689e-01
   9.6333333e-01   2.0162708e-01  -1.5476588e+00   3.9146663e+00  -1.8207750e-01  -1.6235244e+00  -6.3727127e-01
   9.6500000e-01   2.0763767e-01   1.1076382e+00   1.5628319e+00   5.7657876e-01  -4.8554001e-01  -5.6140564e-01
   9.6666667e-01   2.1363300e-01  -1.1683307e+00  -1.0924650e+00  -1.0621188e-01   4.5519376e-02  -1.8207750e-01
   9.6833333e-01   2.1960746e-01  -1.8511213e+00  -2.0028525e+00  -1.8511213e+00   4.5519376e-02   5.0071314e-01
   9.7000000e-01   2.2555568e-01   2.0180257e+00  -3.6718963e+00  -1.0924650e+00   6.5244439e-01   1.0317725e+00
   9.7166667e-01   2.3147252e-01   1.6386975e+00  -3.5960307e+00  -1.0621188e-01   2.7311626e-01   4.5519376e-02
   9.7333333e-01   2.3735306e-01  -1.8511213e+00  -3.5960307e+00  -1.0621188e-01  -6.3727127e-01  -4.8554001e-01
   9.7500000e-01   2.4319266e-01  -7.1313689e-01  -1.3959275e+00   5.0071314e-01   4.2484751e-01   5.0071314e-01
   9.7666667e-01   2.4898693e-01   1.4111007e+00  -3.0346251e-02   1.2138500e-01  -2.5794313e-01  -3.0346251e-02
   9.7833333e-01   2.5473177e-01  -1.0924650e+00   1.1076382e+00   1.9725063e-01  -1.0165994e+00  -8.6486815e-01
   9.8000000e-01   2.6040357e-01  -4.0967438e-01   5.8871726e+00   2.7311626e-01  -1.1683307e+00  -4.0967438e-01
   9.8166667e-01   2.6601080e-01   1.5628319e+00   7.5562164e+00   5.7657876e-01  -3.0346251e-02  -1.0621188e-01
   9.8333333e-01   2.7155828e-01  -6.3727127e-01   2.3214882e+00   1.1835038e+00  -1.8207750e-01  -6.3727127e-01
   9.8500000e-01   3.0851846e-01   1.3352350e+00   1.0317725e+00  -6.3727127e-01   4.5519376e-02  -1.0621188e-01
   9.8666667e-01   3.1351176e-01   4.5519376e-02  -2.0028525e+00  -1.0924650e+00  -1.0621188e-01  -7.8900252e-01
   9.8833333e-01   3.1843081e-01  -1.1683307e+00  -1.9269869e+00   6.5244439e-01   1.9725063e-01  -2.5794313e-01
   9.9000000e-01   3.2327546e-01   1.1835038e+00  -2.0028525e+00   1.1835038e+00   6.5244439e-01  -6.3727127e-01
   9.9166667e-01   3.2804585e-01  -3.3380876e-01  -3.6718963e+00  -5.6140564e-01   1.4111007e+00  -1.8207750e-01
   9.9333333e-01   3.3274237e-01  -2.3063151e+00  -5.5685370e+00  -1.6235244e+00   5.0071314e-01  -3.3380876e-01
   9.9500000e-01   3.3736568e-01   1.2593694e+00  -2.0787182e+00  -9.4073377e-01   2.7311626e-01   5.0071314e-01
   9.9666667e-01   3.4191666e-01  -8.6486815e-01  -1.3200619e+00   2.7311626e-01  -1.0621188e-01  -6.3727127e-01
   9.9833333e-01   3.4639643e-01  -1.1683307e+00   9.5590690e-01   1.0317725e+00   1.2138500e-01   5.7657876e-01
   1.0000000e+00   3.5080631e-01  -4.0967438e-01   4.5974570e+00   1.1835038e+00   9.5590690e-01   7.2831002e-01
   1.0016667e+00   3.5514785e-01  -7.8900252e-01   3.0042788e+00  -6.3727127e-01  -3.3380876e-01  -1.8207750e-01
   1.0033333e+00   3.5942277e-01  -3.0346251e-02   2.5490851e+00  -2.5794313e-01  -6.3727127e-01   1.2138500e-01
   1.0050000e+00   3.6363295e-01   7.2831002e-01  -1.8207750e-01  -2.5794313e-01  -9.4073377e-01  -4.0967438e-01
   1.0066667e+00   3.6778044e-01   2.9284132e+00   7.2831002e-01   1.9725063e-01  -3.3380876e-01   1.2138500e-01
   1.0083333e+00   3.7186743e-01  -4.0967438e-01   1.0317725e+00  -1.8207750e-01  -8.6486815e-01  -1.1683307e+00
   1.0100000e+00   3.7589622e-01  -1.8207750e-01  -2.1545838e+00  -3.3380876e-01  -4.0967438e-01  -6.3727127e-01
   1.0116667e+00   3.7986925e-01   3.7629351e+00  -3.2925682e+00  -2.5794313e-01  -2.5794313e-01   4.5519376e-02
   1.0133333e+00   3.8378897e-01   1.5628319e+00  -9.4073377e-01   5.7657876e-01   1.9725063e-01   4.2484751e-01
   1.0150000e+00   3.8765801e-01   3.4898188e-01   5.0071314e-01   3.4898188e-01   4.2484751e-01   1.9725063e-01
   1.0166667e+00   3.9147903e-01  -1.0621188e-01   3.4898188e-01   1.9725063e-01   3.4898188e-01   5.0071314e-01
   1.0183333e+00   3.9525463e-01  -1.6235244e+00   1.2593694e+00   4.5519376e-02   1.9725063e-01   3.4898188e-01
   1.0200000e+00   3.9898755e-01   1.2593694e+00   4.5215914e+00   1.5628319e+00   1.2138500e-01  -6.3727127e-01
   1.0216667e+00   4.0268052e-01   2.9284132e+00   4.9767851e+00  -2.5794313e-01   5.0071314e-01  -4.0967438e-01
   1.0233333e+00   4.0633619e-01  -3.6718963e+00   1.5628319e+00  -1.0621188e-01   4.5519376e-02   1.9725063e-01
   1.0250000e+00   4.0995727e-01   6.5244439e-01   3.4898188e-01  -1.0621188e-01  -1.0924650e+00  -8.6486815e-01
   1.0266667e+00   4.1354641e-01  -3.1408369e+00  -1.7752557e+00  -4.8554001e-01  -1.1683307e+00  -4.8554001e-01
   1.0283333e+00   4.1710616e-01  -3.3380876e-01  -9.4073377e-01  -3.3380876e-01  -3.3380876e-01   1.9725063e-01
   1.0300000e+00   4.2763395e-01   2.4732194e+00  -3.1408369e+00  -6.3727127e-01   1.4111007e+00   1.3352350e+00
   1.0316667e+00   4.3110056e-01   6.5244439e-01  -3.8236276e+00   4.5519376e-02   8.0417564e-01   9.5590690e-01
   1.0333333e+00   4.3454949e-01   1.2593694e+00  -2.7615088e+00   1.4111007e+00   9.5590690e-01   2.7311626e-01
   1.0350000e+00   4.3798276e-01  -1.1683307e+00  -1.4717932e+00   2.7311626e-01  -1.0621188e-01  -2.5794313e-01
   1.0366667e+00   4.4140226e-01  -1.1683307e+00  -7.1313689e-01   1.9725063e-01  -4.8554001e-01   4.2484751e-01
   1.0383333e+00   4.4479760e-01  -2.5339119e+00  -5.6140564e-01  -1.0924650e+00  -8.6486815e-01   1.2138500e-01
   1.0400000e+00   4.4817981e-01   1.2138500e-01   2.5490851e+00  -7.8900252e-01  -4.0967438e-01   4.2484751e-01
   1.0416667e+00   5.5322438e-01  -1.4717932e+00   5.3561133e+00  -3.3380876e-01  -4.0967438e-01  -3.0346251e-02
   1.0433333e+00   5.5631608e-01  -1.4717932e+00   3.0801444e+00  -5.6140564e-01  -3.3380876e-01  -1.0924650e+00
   1.0450000e+00   5.5938558e-01   2.4732194e+00   8.0417564e-01   4.5519376e-02   1.0317725e+00   1.9725063e-01
   1.0466667e+00   5.6243201e-01   5.0071314e-01   1.0317725e+00  -1.0621188e-01   8.8004127e-01   3.4898188e-01
   1.0483333e+00   5.6845291e-01   1.4869663e+00   5.0071314e-01   8.0417564e-01   5.0071314e-01   5.0071314e-01
   1.0500000e+00   5.7142611e-01   3.6870695e+00  -5.8719995e+00   4.5519376e-02  -1.3200619e+00  -5.6140564e-01
   1.0516667e+00   5.7437380e-01  -1.0165994e+00  -4.9616120e+00  -3.3380876e-01  -7.8900252e-01  -7.8900252e-01
   1.0533333e+00   5.7729556e-01   2.0180257e+00  -2.4580463e+00   1.2138500e-01  -4.8554001e-01   2.7311626e-01
   1.0550000e+00   6.2289683e-01  -1.0924650e+00  -5.6140564e-01   4.5519376e-02  -5.6140564e-01  -1.8207750e-01
   1.0566667e+00   6.2537598e-01  -2.6856432e+00  -4.0967438e-01  -3.3380876e-01  -7.1313689e-01  -1.3200619e+00
   1.0583333e+00   6.2783778e-01  -1.9269869e+00   1.5628319e+00   7.2831002e-01  -1.8207750e-01  -7.8900252e-01
   1.0600000e+00   6.3028309e-01  -3.8236276e+00   5.0526507e+00   8.8004127e-01   6.5244439e-01   5.0071314e-01
   1.0616667e+00   6.3271287e-01   1.1076382e+00   4.9009195e+00   4.2484751e-01   1.1835038e+00   1.4869663e+00
   1.0633333e+00   6.3512797e-01   1.1835038e+00   3.4594726e+00   4.5519376e-02   1.5628319e+00   1.9421600e+00
   1.0650000e+00   6.3752918e-01   1.2138500e-01   1.0317725e+00  -4.0967438e-01   1.1835038e+00   3.4898188e-01
   1.0666667e+00   6.3991726e-01   5.7657876e-01  -2.5794313e-01   1.9725063e-01   2.7311626e-01  -3.0346251e-02
   1.0683333e+00   6.4229292e-01   1.6386975e+00  -4.0967438e-01  -1.0621188e-01  -2.3063151e+00  -2.3821807e+00
   1.0700000e+00   6.4700922e-01   5.0071314e-01  -4.6581495e+00  -5.6140564e-01  -1.3200619e+00  -1.2441963e+00
   1.0716667e+00   6.4935075e-01   1.0317725e+00  -5.8719995e+00   6.5244439e-01  -7.1313689e-01  -4.0967438e-01
   1.0733333e+00   6.5168163e-01   4.2484751e-01  -3.1408369e+00  -4.8554001e-01   1.2138500e-01  -1.0621188e-01
   1.0750000e+00   6.5400197e-01   5.0071314e-01  -7.8900252e-01  -6.3727127e-01   1.5628319e+00   1.4111007e+00
   1.0766667e+00   6.5631174e-01  -1.0165994e+00  -1.5476588e+00  -7.1313689e-01  -7.8900252e-01  -5.6140564e-01
   1.0783333e+00   6.5861083e-01  -2.1545838e+00   5.0071314e-01   4.5519376e-02   1.2593694e+00   2.7311626e-01
   1.0800000e+00   6.6089892e-01  -2.7615088e+00   4.6733226e+00   4.2484751e-01   1.1835038e+00   9.5590690e-01
   1.0816667e+00   6.6543978e-01   2.2456226e+00   4.8250539e+00  -3.0346251e-02   4.5519376e-02   4.5519376e-02
   1.0833333e+00   6.6769104e-01  -6.3727127e-01   2.8525476e+00   4.5519376e-02  -9.4073377e-01  -8.6486815e-01
   1.0850000e+00   6.6992811e-01  -7.1313689e-01   1.1076382e+00  -1.8207750e-01  -4.8554001e-01  -1.0621188e-01
   1.0866667e+00   6.7214978e-01   1.3352350e+00   5.0071314e-01  -1.0621188e-01  -8.6486815e-01  -4.8554001e-01
   1.0883333e+00   6.7435453e-01   1.0317725e+00  -8.6486815e-01   4.2484751e-01  -1.0924650e+00  -4.0967438e-01
   1.0900000e+00   6.7654064e-01  -5.6140564e-01  -4.6581495e+00   4.2484751e-01  -9.4073377e-01  -4.8554001e-01
   1.0916667e+00   6.7870625e-01   1.6386975e+00  -5.2650745e+00   1.3352350e+00   7.2831002e-01  -1.8207750e-01
   1.0933333e+00   6.8084917e-01   2.6249507e+00  -1.4717932e+00  -3.3380876e-01   2.6249507e+00   1.4111007e+00
   1.0950000e+00   6.8296702e-01  -2.1545838e+00  -1.5476588e+00  -4.8554001e-01   1.7145632e+00   1.2593694e+00
   1.0966667e+00   6.8505579e-01  -3.6718963e+00  -5.6140564e-01  -8.6486815e-01  -7.8900252e-01   1.2138500e-01
   1.0983333e+00   6.8710508e-01  -1.0924650e+00   1.1076382e+00  -3.3380876e-01  -1.6235244e+00  -2.5794313e-01
   1.1000000e+00   6.8912084e-01  -3.3380876e-01   4.1422632e+00  -1.8207750e-01  -5.6140564e-01   1.2138500e-01
   1.1016667e+00   6.9109980e-01   5.0071314e-01   5.7354414e+00   3.4898188e-01   3.4898188e-01  -1.0621188e-01
   1.1033333e+00   6.9303857e-01   4.4457257e+00   3.4594726e+00   1.9725063e-01  -4.0967438e-01  -3.0346251e-02
   1.1050000e+00   6.9493354e-01  -1.9269869e+00   5.7657876e-01  -6.3727127e-01  -1.3200619e+00  -9.4073377e-01
   1.1066667e+00   6.9678087e-01  -1.0621188e-01  -7.8900252e-01  -3.3380876e-01   5.7657876e-01  -1.0621188e-01
   1.1083333e+00   6.9857649e-01   5.7657876e-01  -7.1313689e-01  -6.3727127e-01   2.7311626e-01   1.1835038e+00
   1.1100000e+00   7.0031623e-01   4.5519376e-02  -3.3684338e+00  -2.5794313e-01  -7.1313689e-01  -8.6486815e-01
   1.1116667e+00   7.0199569e-01  -1.0621188e-01  -4.4305526e+00   1.2138500e-01  -1.8207750e-01  -4.0967438e-01
   1.1133333e+00   7.0361031e-01  -4.0967438e-01  -3.5960307e+00  -1.0621188e-01  -2.5794313e-01  -1.8207750e-01
   1.1150000e+00   7.0515535e-01   2.4732194e+00  -4.0967438e-01   3.4898188e-01  -6.3727127e-01  -4.8554001e-01
   1.1166667e+00   7.0662599e-01  -1.0165994e+00  -3.0346251e-02   3.4898188e-01  -1.8207750e-01  -2.5794313e-01
   1.1183333e+00   7.0801724e-01   5.0071314e-01   1.5628319e+00   1.1076382e+00   1.1835038e+00   8.0417564e-01
   1.1200000e+00   7.0932396e-01  -8.6486815e-01   4.4457257e+00   1.2593694e+00   1.4111007e+00   6.5244439e-01
   1.1216667e+00   7.1054098e-01  -1.0924650e+00   2.5490851e+00   3.4898188e-01  -1.8207750e-01  -1.0165994e+00
   1.1233333e+00   7.1166294e-01  -4.8098807e+00   3.9146663e+00  -1.1683307e+00  -4.8554001e-01   1.2138500e-01
   1.1250000e+00   7.1268446e-01  -1.6235244e+00   8.0417564e-01  -7.1313689e-01   2.7311626e-01  -1.0621188e-01
   1.1266667e+00   7.1360013e-01   2.6249507e+00  -4.2029557e+00  -7.8900252e-01  -1.0165994e+00  -1.3200619e+00
   1.1283333e+00   7.1440452e-01   2.0180257e+00  -3.3684338e+00  -2.5794313e-01  -1.3200619e+00  -1.4717932e+00
   1.1300000e+00   7.1509207e-01   2.0938913e+00  -5.1892089e+00  -1.8207750e-01  -1.1683307e+00  -1.3200619e+00
   1.1316667e+00   7.1565728e-01  -1.5476588e+00  -5.0374776e+00   2.7311626e-01   1.4111007e+00   7.2831002e-01
   1.1333333e+00   7.1609474e-01   1.6386975e+00  -2.9891057e+00   3.4898188e-01   1.9421600e+00   1.2593694e+00
   1.1350000e+00   7.1639891e-01  -3.3380876e-01  -1.6993900e+00   1.9725063e-01   9.5590690e-01   4.2484751e-01
   1.1366667e+00   7.1658597e-01   1.9725063e-01  -3.2925682e+00   8.0417564e-01  -1.0621188e-01  -3.0346251e-02
   1.1383333e+00   7.1573484e-01  -7.8900252e-01  -1.9269869e+00   7.2831002e-01  -3.3380876e-01   1.9725063e-01
   1.1400000e+00   7.1512917e-01  -4.0967438e-01   3.4594726e+00  -1.8207750e-01  -1.0924650e+00  -3.3380876e-01
   1.1416667e+00   7.1435458e-01  -1.5476588e+00   3.1560101e+00  -7.1313689e-01  -1.9269869e+00  -9.4073377e-01
   1.1433333e+00   7.1340652e-01  -2.5339119e+00   9.5590690e-01  -4.0967438e-01  -2.0028525e+00  -1.3200619e+00
   1.1450000e+00   7.1228068e-01   4.2484751e-01   1.8662944e+00   4.5519376e-02  -6.3727127e-01  -1.0165994e+00
   1.1466667e+00   7.1097290e-01   1.1835038e+00   1.4111007e+00   5.0071314e-01   1.8662944e+00  -1.0621188e-01
   1.1483333e+00   7.0947942e-01   4.5519376e-02   1.7904288e+00   1.9725063e-01   3.5353382e+00   2.3973538e+00
   1.1500000e+00   7.0779646e-01   1.4111007e+00  -4.8554001e-01   1.2138500e-01   2.4732194e+00   2.5490851e+00
   1.1516667e+00   7.0592076e-01   1.7904288e+00  -2.2304494e+00   1.2138500e-01  -2.5794313e-01   6.5244439e-01
   1.1533333e+00   7.0384919e-01   1.0317725e+00  -6.3727127e-01  -5.6140564e-01  -1.5476588e+00  -1.8207750e-01
   1.1550000e+00   7.0157893e-01  -2.5794313e-01   1.1835038e+00  -3.3380876e-01  -1.8511213e+00  -4.8554001e-01
   1.1566667e+00   6.9910750e-01  -4.0967438e-01   3.6112038e+00   1.9725063e-01  -6.3727127e-01  -3.0346251e-02
   1.1583333e+00   6.9643267e-01  -7.8900252e-01   3.3836070e+00   5.0071314e-01   4.5519376e-02  -1.0165994e+00
   1.1600000e+00   6.9355261e-01   2.7008163e+00   5.4319789e+00  -4.8554001e-01  -8.6486815e-01  -1.8511213e+00
   1.1616667e+00   6.9046580e-01  -2.2304494e+00   6.0389039e+00  -1.2441963e+00   1.2138500e-01  -8.6486815e-01
   1.1633333e+00   6.8716427e-01  -1.9269869e+00   2.6249507e+00  -3.3380876e-01   3.4898188e-01   1.9725063e-01
   1.1650000e+00   6.8363741e-01   1.2593694e+00  -1.0621188e-01   6.5244439e-01   1.7904288e+00   1.1076382e+00
   1.1666667e+00   6.7990189e-01   3.7629351e+00  -1.5476588e+00   8.0417564e-01   1.7904288e+00   8.8004127e-01
   1.1683333e+00   6.7595767e-01  -1.1683307e+00  -1.6235244e+00  -4.8554001e-01   5.0071314e-01   5.0071314e-01
   1.1700000e+00   6.7180509e-01   8.8004127e-01  -3.2925682e+00  -4.8554001e-01  -8.6486815e-01  -6.3727127e-01
   1.1716667e+00   6.3700604e-01   2.0180257e+00  -4.6581495e+00  -4.8554001e-01  -1.3200619e+00  -1.1683307e+00
   1.1733333e+00   6.3124181e-01  -1.0924650e+00  -3.0649713e+00   1.9725063e-01  -5.6140564e-01  -1.0165994e+00
   1.1750000e+00   6.2528845e-01  -1.4717932e+00  -1.0165994e+00   1.2138500e-01  -1.0621188e-01  -1.0165994e+00
   1.1766667e+00   6.1914994e-01  -2.9891057e+00   3.4898188e-01  -3.0346251e-02  -4.0967438e-01  -1.0165994e+00
   1.1783333e+00   6.1283047e-01  -2.9891057e+00   1.3352350e+00   1.9725063e-01  -1.2441963e+00  -1.0165994e+00
   1.1800000e+00   5.4083486e-01   2.7311626e-01   4.2939945e+00   4.5519376e-02  -5.6140564e-01   4.5519376e-02
   1.1816667e+00   5.3288940e-01   2.8525476e+00   2.6249507e+00   1.9725063e-01   9.5590690e-01  -1.8207750e-01
   1.1833333e+00   5.2483568e-01   1.7904288e+00   1.3352350e+00   4.2484751e-01   1.1835038e+00   5.7657876e-01
   1.1850000e+00   5.1668108e-01   8.8004127e-01  -4.8554001e-01   4.5519376e-02   8.8004127e-01   5.0071314e-01
   1.1866667e+00   5.0843322e-01  -2.8373744e+00  -1.6235244e+00   2.7311626e-01   4.5519376e-02   1.2138500e-01
   1.1883333e+00   5.0009972e-01   6.5244439e-01  -2.0787182e+00   4.5519376e-02   4.2484751e-01   7.2831002e-01
   1.1900000e+00   4.9168832e-01  -4.0967438e-01  -4.5822839e+00  -3.3380876e-01   1.0317725e+00   1.2593694e+00
   1.1916667e+00   4.8320693e-01  -1.0621188e-01  -4.8098807e+00  -7.8900252e-01  -7.1313689e-01   5.7657876e-01
   1.1933333e+00   4.7466341e-01  -6.3727127e-01  -3.6718963e+00  -1.0165994e+00  -1.9269869e+00  -1.2441963e+00
   1.1950000e+00   4.6606567e-01  -2.0787182e+00  -3.3380876e-01   4.5519376e-02  -1.0165994e+00   1.2138500e-01
   1.1966667e+00   4.5742171e-01  -1.8207750e-01   8.8004127e-01   3.4898188e-01  -6.3727127e-01   1.2138500e-01
   1.1983333e+00   4.4873945e-01   4.2484751e-01   1.6386975e+00   1.1076382e+00   1.4111007e+00   1.2593694e+00
   1.2000000e+00   4.4002690e-01  -1.6235244e+00   3.6870695e+00   8.0417564e-01   1.2138500e-01  -4.0967438e-01
   1.2016667e+00   4.3129184e-01   6.5244439e-01   4.9009195e+00   5.0071314e-01   8.0417564e-01  -8.6486815e-01
   1.2033333e+00   4.2254225e-01   2.3973538e+00   2.7008163e+00   5.0071314e-01   5.0071314e-01  -7.1313689e-01
   1.2050000e+00   4.1378582e-01   2.7311626e-01  -5.6140564e-01  -1.8207750e-01  -7.1313689e-01  -3.3380876e-01
   1.2066667e+00   4.0503033e-01  -2.7615088e+00  -1.1683307e+00  -9.4073377e-01  -1.4717932e+00  -4.0967438e-01
   1.2083333e+00   3.9628330e-01   1.2593694e+00  -1.0924650e+00  -3.3380876e-01  -3.3380876e-01  -3.0346251e-02
   1.2100000e+00   3.8753326e-01   1.1076382e+00  -3.9753588e+00   4.2484751e-01   5.7657876e-01   1.2593694e+00
   1.2116667e+00   3.7878123e-01  -5.6140564e-01  -3.2925682e+00   9.5590690e-01   1.1835038e+00   8.0417564e-01
   1.2133333e+00   3.7005978e-01   2.0938913e+00  -2.4580463e+00   5.7657876e-01  -8.6486815e-01  -5.6140564e-01
   1.2150000e+00   3.6137611e-01  -3.5960307e+00   1.2138500e-01  -3.0346251e-02  -1.6993900e+00  -1.6993900e+00
   1.2166667e+00   3.5273726e-01  -2.6856432e+00   2.1697569e+00   4.2484751e-01  -1.0165994e+00  -1.6235244e+00
   1.2183333e+00   3.4415005e-01   1.5628319e+00   2.3214882e+00   5.7657876e-01   2.0938913e+00   3.4898188e-01
   1.2200000e+00   3.3562115e-01   1.8662944e+00   3.5353382e+00   1.2138500e-01   1.7904288e+00   1.3352350e+00
   1.2216667e+00   3.2715698e-01  -4.8554001e-01   3.1560101e+00  -5.6140564e-01   4.2484751e-01   6.5244439e-01
   1.2233333e+00   3.1876375e-01   5.7657876e-01   3.0042788e+00  -7.8900252e-01  -7.8900252e-01  -6.3727127e-01
   1.2250000e+00   3.1044744e-01  -2.5794313e-01  -2.5794313e-01  -1.0621188e-01   4.5519376e-02  -1.0621188e-01
   1.2266667e+00   3.0221381e-01   3.4898188e-01  -2.7615088e+00  -1.0621188e-01   5.7657876e-01   5.7657876e-01
   1.2283333e+00   2.9406836e-01   3.3077413e+00  -3.3684338e+00   1.2138500e-01   5.7657876e-01   1.1076382e+00
   1.2300000e+00   2.8601632e-01   6.5244439e-01  -5.9478651e+00  -5.6140564e-01  -1.0165994e+00  -5.6140564e-01
   1.2316667e+00   2.7806268e-01  -1.0924650e+00  -5.3409401e+00  -6.3727127e-01  -4.0967438e-01  -4.8554001e-01
   1.2333333e+00   2.7021216e-01  -1.8511213e+00  -2.6856432e+00   4.2484751e-01   7.2831002e-01   1.9725063e-01
   1.2350000e+00   2.6246923e-01  -7.8900252e-01  -1.1683307e+00   3.4898188e-01  -5.6140564e-01  -2.5794313e-01
   1.2366667e+00   2.5483806e-01  -5.6140564e-01   8.8004127e-01   4.2484751e-01  -6.3727127e-01  -7.1313689e-01
   1.2383333e+00   2.4732256e-01   1.2138500e-01   2.2456226e+00   5.7657876e-01  -1.3959275e+00  -1.0165994e+00
   1.2400000e+00   2.3992635e-01   2.0180257e+00   5.6595758e+00  -1.0621188e-01  -1.3200619e+00   1.2593694e+00
   1.2416667e+00   2.3265278e-01  -3.8236276e+00   3.6870695e+00  -4.0967438e-01   1.9725063e-01   1.9725063e-01
   1.2433333e+00   2.2550493e-01  -9.4073377e-01   2.3214882e+00   4.2484751e-01   5.0071314e-01  -7.8900252e-01
   1.2450000e+00   2.1848559e-01   5.7657876e-01   1.1835038e+00   3.4898188e-01   8.0417564e-01  -8.6486815e-01
   1.2466667e+00   2.1159726e-01  -9.4073377e-01  -5.6140564e-01  -1.0621188e-01  -4.0967438e-01  -3.3380876e-01
   1.2483333e+00   2.0484221e-01  -1.9269869e+00  -1.6235244e+00  -6.3727127e-01  -7.8900252e-01  -6.3727127e-01
   1.2500000e+00   1.9822238e-01   1.0317725e+00  -1.9269869e+00  -6.3727127e-01   1.3352350e+00   1.3352350e+00
   1.2516667e+00   1.9173948e-01   2.8525476e+00  -3.5960307e+00   1.2138500e-01   1.1076382e+00   2.0180257e+00
   1.2533333e+00   1.8539493e-01   2.3973538e+00  -1.4717932e+00  -5.6140564e-01  -3.3380876e-01   9.5590690e-01
   1.2550000e+00   1.7918991e-01  -6.3727127e-01   2.7311626e-01  -2.5794313e-01  -8.6486815e-01  -7.8900252e-01
   1.2566667e+00   1.7312534e-01  -2.0787182e+00   5.0071314e-01   2.7311626e-01  -1.1683307e+00  -1.6235244e+00
   1.2583333e+00   1.6720187e-01  -1.4717932e+00   1.5628319e+00  -1.8207750e-01  -1.0165994e+00  -1.0924650e+00
   1.2600000e+00   1.6141992e-01  -9.4073377e-01   4.0663976e+00   5.0071314e-01   4.5519376e-02  -7.1313689e-01
   1.2616667e+00   1.5577967e-01   8.8004127e-01   3.9905320e+00  -1.8207750e-01  -2.5794313e-01  -9.4073377e-01
   1.2633333e+00   1.5028108e-01  -3.3380876e-01   1.7145632e+00  -4.8554001e-01   9.5590690e-01   5.7657876e-01
   1.2650000e+00   1.4492387e-01   9.5590690e-01   1.4869663e+00  -3.0346251e-02   2.2456226e+00   1.8662944e+00
   1.2666667e+00   1.3970755e-01  -1.0165994e+00  -4.8554001e-01  -4.0967438e-01   2.0938913e+00   1.6386975e+00
   1.2683333e+00   1.3463142e-01  -3.3380876e-01  -1.6993900e+00  -7.8900252e-01   1.9725063e-01   7.2831002e-01
   1.2700000e+00   1.2969461e-01   2.3214882e+00  -5.2650745e+00  -1.0924650e+00  -4.0967438e-01  -2.5794313e-01
   1.2716667e+00   1.2489602e-01   5.0071314e-01  -4.9616120e+00  -2.5794313e-01  -1.5476588e+00  -1.0924650e+00
   1.2733333e+00   1.2023440e-01  -4.8554001e-01  -3.2925682e+00   5.0071314e-01  -1.9269869e+00  -1.6993900e+00
   1.2750000e+00   1.1570830e-01  -2.6097776e+00  -4.8554001e-01   1.1076382e+00  -1.0924650e+00  -2.1545838e+00
   1.2766667e+00   1.1131615e-01  -1.3200619e+00   1.1076382e+00   7.2831002e-01  -9.4073377e-01  -9.4073377e-01
   1.2783333e+00   1.0705620e-01   1.5628319e+00   1.4869663e+00  -3.0346251e-02  -5.6140564e-01  -7.1313689e-01
   1.2800000e+00   1.0292657e-01   7.2831002e-01   4.2181289e+00   8.0417564e-01  -1.0621188e-01  -3.0346251e-02
   1.2816667e+00   9.8891389e-02  -3.3380876e-01   4.0663976e+00   7.2831002e-01  -9.4073377e-01  -1.3200619e+00
   1.2833333e+00   9.4955480e-02  -1.2441963e+00   2.1697569e+00   4.5519376e-02  -7.8900252e-01  -1.4717932e+00
   1.2850000e+00   9.1141787e-02  -1.5476588e+00   5.0071314e-01  -7.8900252e-01   8.0417564e-01  -4.0967438e-01
   1.2866667e+00   8.7448246e-02   2.3214882e+00  -7.8900252e-01  -1.1683307e+00   8.8004127e-01   7.2831002e-01
   1.2883333e+00   8.3872714e-02  -3.3380876e-01  -2.5794313e-01  -1.2441963e+00   4.5519376e-02   5.7657876e-01
   1.2900000e+00   8.0412991e-02  -1.0924650e+00  -4.1270901e+00  -3.3380876e-01   4.5519376e-02   3.4898188e-01
   1.2916667e+00   7.7066829e-02   8.8004127e-01  -5.7202683e+00   5.0071314e-01   1.9725063e-01   8.8004127e-01
   1.2933333e+00   7.3831942e-02   2.2456226e+00  -2.6856432e+00   5.0071314e-01   1.2138500e-01   9.5590690e-01
   1.2950000e+00   7.0706010e-02  -5.6140564e-01  -4.0967438e-01   7.2831002e-01  -2.5794313e-01  -1.0165994e+00
   1.2966667e+00   6.7686690e-02  -2.0787182e+00   2.7311626e-01  -3.3380876e-01  -5.6140564e-01   4.5519376e-02
   1.2983333e+00   6.4771618e-02  -2.8373744e+00   1.8662944e+00   2.7311626e-01  -4.8554001e-01  -4.0967438e-01
   1.3000000e+00   6.1958435e-02   1.4869663e+00   3.9905320e+00   1.1835038e+00  -1.1683307e+00  -1.7752557e+00
   1.3016667e+00   3.5303695e-02  -3.3380876e-01   3.2318757e+00   5.7657876e-01  -6.3727127e-01  -8.6486815e-01
   1.3033333e+00   3.3607493e-02   9.5590690e-01   3.3077413e+00  -1.8207750e-01   1.4111007e+00   6.5244439e-01
   1.3050000e+00   3.1982508e-02   1.7145632e+00   1.7145632e+00  -7.1313689e-01   2.0180257e+00   1.7145632e+00
   1.3066667e+00   3.0426884e-02  -1.8207750e-01   1.0317725e+00  -4.0967438e-01   8.0417564e-01   1.3352350e+00
   1.3083333e+00   2.8938821e-02   2.7311626e-01  -2.4580463e+00  -1.2441963e+00   2.7311626e-01   3.4898188e-01
   1.3100000e+00   2.7516575e-02   1.2138500e-01  -5.1133432e+00  -7.1313689e-01   1.0317725e+00   5.0071314e-01
   1.3116667e+00   2.6158460e-02   8.0417564e-01  -5.0374776e+00   1.0317725e+00   6.5244439e-01   5.0071314e-01
   1.3133333e+00   2.4862845e-02  -9.4073377e-01  -2.9891057e+00   5.7657876e-01  -6.3727127e-01  -4.8554001e-01
   1.3150000e+00   2.3628157e-02  -2.6097776e+00  -1.1683307e+00   1.9725063e-01  -2.0787182e+00  -1.3200619e+00
   1.3166667e+00   2.2452877e-02  -4.0967438e-01   4.2484751e-01   4.5519376e-02  -1.8511213e+00  -7.8900252e-01
   1.3183333e+00   2.1335541e-02  -7.1313689e-01   1.3352350e+00   1.9725063e-01  -1.0165994e+00   1.9725063e-01
   1.3200000e+00   2.0274741e-02   3.4898188e-01   4.4457257e+00  -2.5794313e-01  -6.3727127e-01   1.9725063e-01
   1.3216667e+00   1.9269119e-02  -2.0028525e+00   4.5974570e+00  -1.6993900e+00   1.9725063e-01  -3.0346251e-02
   1.3233333e+00   1.8317367e-02  -1.3200619e+00   2.5490851e+00  -1.6235244e+00  -1.0621188e-01   1.2138500e-01
   1.3250000e+00   1.7418229e-02   2.6249507e+00  -3.3380876e-01  -4.0967438e-01   1.2138500e-01  -3.3380876e-01
   1.3266667e+00   1.6570496e-02   2.3973538e+00  -1.4717932e+00  -3.0346251e-02   2.7311626e-01   1.9725063e-01
   1.3283333e+00   1.5773003e-02   4.5519376e-02  -1.5476588e+00  -3.3380876e-01  -1.3200619e+00  -3.0346251e-02
   1.3300000e+00   1.5024632e-02  -7.8900252e-01  -2.6856432e+00  -4.8554001e-01   1.2138500e-01   4.5519376e-02
   1.3316667e+00   1.4324305e-02  -3.0346251e-02  -3.6718963e+00   4.2484751e-01   1.1076382e+00  -1.8207750e-01
   1.3333333e+00   1.3670986e-02   7.2831002e-01  -2.3063151e+00   5.7657876e-01   6.5244439e-01  -9.4073377e-01
   1.3350000e+00   1.3009369e-02   8.0417564e-01  -9.4073377e-01   3.4898188e-01   2.7311626e-01   4.2484751e-01
   1.3366667e+00   1.2367670e-02  -4.0967438e-01   4.5519376e-02  -3.0346251e-02   1.7145632e+00   5.7657876e-01
   1.3383333e+00   1.1766432e-02  -1.7752557e+00  -6.3727127e-01  -4.0967438e-01   1.0317725e+00   7.2831002e-01
   1.3400000e+00   1.1205145e-02  -2.7615088e+00   1.1835038e+00   1.0317725e+00   8.8004127e-01   5.0071314e-01
   1.3416667e+00   1.0683374e-02   3.4898188e-01   5.9630383e+00   8.0417564e-01  -2.0028525e+00  -2.0028525e+00
   1.3433333e+00   1.0200756e-02   9.5590690e-01   2.8525476e+00   1.1076382e+00  -1.3200619e+00   1.1835038e+00
   1.3450000e+00   9.7569954e-03  -7.1313689e-01   1.2593694e+00   6.5244439e-01  -4.8554001e-01  -9.4073377e-01
   1.3466667e+00   8.3866595e-03   2.9284132e+00  -4.0967438e-01  -5.6140564e-01  -3.3380876e-01  -1.0924650e+00
   1.3483333e+00   8.6874472e-03   4.2484751e-01  -2.1545838e+00  -1.8511213e+00  -3.3380876e-01  -6.3727127e-01
   1.3500000e+00   9.0293020e-03   3.3077413e+00  -2.1545838e+00   5.0071314e-01   1.9725063e-01   5.0071314e-01
   1.3516667e+00   9.4123845e-03  -1.1683307e+00  -3.8236276e+00  -1.0621188e-01  -1.6993900e+00  -5.6140564e-01
   1.3533333e+00   9.8368266e-03  -4.1270901e+00  -3.8994932e+00  -3.3380876e-01  -1.7752557e+00  -1.1683307e+00
   1.3550000e+00   1.0302725e-02  -1.6235244e+00  -9.4073377e-01  -1.8207750e-01  -3.0346251e-02  -4.8554001e-01
   1.3566667e+00   1.0810140e-02   7.2831002e-01   1.7145632e+00   7.2831002e-01   2.7008163e+00   8.8004127e-01
   1.3583333e+00   1.1359092e-02  -7.1313689e-01   1.6386975e+00  -1.8207750e-01   1.0317725e+00  -3.0346251e-02
   1.3600000e+00   1.3969016e-02   1.1835038e+00   3.7629351e+00  -2.5794313e-01  -7.1313689e-01  -3.0346251e-02
   1.3616667e+00   1.4724271e-02  -1.9269869e+00   4.6733226e+00  -1.7752557e+00  -7.8900252e-01  -7.1313689e-01
   1.3633333e+00   1.5520140e-02  -1.3200619e+00   3.3836070e+00  -2.5794313e-01  -5.6140564e-01   4.2484751e-01
   1.3650000e+00   1.6356274e-02   1.2138500e-01   1.9421600e+00   5.0071314e-01  -1.5476588e+00   2.7311626e-01
   1.3666667e+00   2.0094356e-02   2.0180257e+00  -1.4717932e+00   1.3352350e+00   2.2456226e+00   1.9421600e+00
   1.3683333e+00   2.1055616e-02   2.5490851e+00  -3.4442995e+00   1.9725063e-01   2.3973538e+00   8.8004127e-01
   1.3700000e+00   2.2038155e-02  -4.2029557e+00  -5.7202683e+00  -4.8554001e-01   1.9725063e-01   2.7311626e-01
   1.3716667e+00   2.3052704e-02   2.7311626e-01  -3.3684338e+00  -7.8900252e-01  -1.2441963e+00  -1.0165994e+00
   1.3733333e+00   2.4098844e-02   1.3352350e+00  -2.0787182e+00  -1.0621188e-01  -5.6140564e-01  -1.6235244e+00
   1.3750000e+00   2.5176149e-02   2.3973538e+00  -6.3727127e-01   3.4898188e-01   1.9725063e-01  -4.0967438e-01
   1.3766667e+00   2.6284185e-02   1.6386975e+00   5.7657876e-01  -4.0967438e-01  -5.6140564e-01   5.7657876e-01
   1.3783333e+00   2.7422508e-02   1.1076382e+00   2.3214882e+00  -1.8207750e-01  -1.0621188e-01   1.2138500e-01
   1.3800000e+00   2.8590669e-02  -2.1545838e+00   4.9767851e+00   1.2138500e-01  -1.8207750e-01  -1.9269869e+00
   1.3816667e+00   2.9788212e-02  -2.5339119e+00   3.7629351e+00  -1.8207750e-01   1.3352350e+00   1.8662944e+00
   1.3833333e+00   3.1014675e-02   4.2484751e-01   1.7145632e+00   5.0071314e-01   1.5628319e+00   1.3352350e+00
   1.3850000e+00   3.2269591e-02  -2.6856432e+00   5.0071314e-01   2.7311626e-01   8.0417564e-01  -4.8554001e-01
   1.3866667e+00   3.3552486e-02  -3.3684338e+00  -5.6140564e-01  -9.4073377e-01  -5.6140564e-01  -1.8207750e-01
   1.3883333e+00   3.4862884e-02   2.7311626e-01  -9.4073377e-01   1.9725063e-01  -8.6486815e-01  -1.0621188e-01
   1.3900000e+00   3.6200304e-02   4.9767851e+00  -4.6581495e+00   6.5244439e-01  -1.3200619e+00  -4.0967438e-01
   1.3916667e+00   3.7564259e-02   2.8525476e+00  -3.6718963e+00  -3.0346251e-02  -1.2441963e+00  -3.3380876e-01
   1.3933333e+00   3.8954259e-02   9.5590690e-01  -3.4442995e+00  -4.8554001e-01  -1.2441963e+00  -2.5794313e-01
   1.3950000e+00   4.0369812e-02  -2.1545838e+00  -1.5476588e+00  -2.5794313e-01  -2.5794313e-01  -1.4717932e+00
   1.3966667e+00   4.1810413e-02  -7.8900252e-01   3.4898188e-01   8.8004127e-01   4.5519376e-02  -1.3200619e+00
   1.3983333e+00   9.6943922e-02  -3.5201651e+00   1.4111007e+00   1.4111007e+00   6.5244439e-01  -3.3380876e-01
   1.4000000e+00   9.8744855e-02  -1.6235244e+00   4.3698601e+00  -3.0346251e-02   5.0071314e-01   1.9421600e+00
   1.4016667e+00   1.0054379e-01  -1.8207750e-01   6.1906351e+00  -4.0967438e-01  -1.0621188e-01   1.1076382e+00
   1.4033333e+00   1.0234014e-01  -4.0967438e-01   3.0801444e+00  -5.6140564e-01  -1.3959275e+00   4.2484751e-01
   1.4050000e+00   1.0413337e-01   2.7311626e-01   1.0317725e+00   5.0071314e-01   2.7311626e-01   2.7311626e-01
   1.4066667e+00   1.0592288e-01   2.7008163e+00   4.5519376e-02  -1.8207750e-01   9.5590690e-01   8.0417564e-01
   1.4083333e+00   1.0770812e-01  -6.3727127e-01  -2.4580463e+00  -3.3380876e-01   7.2831002e-01   1.2138500e-01
   1.4100000e+00   1.0948850e-01   7.2831002e-01  -4.5064182e+00  -1.8207750e-01   5.0071314e-01  -1.8207750e-01
   1.4116667e+00   1.1126342e-01   2.0938913e+00  -5.2650745e+00  -1.0621188e-01   4.5519376e-02  -9.4073377e-01
   1.4133333e+00   1.1303229e-01  -2.5794313e-01  -2.8373744e+00   2.7311626e-01  -8.6486815e-01  -3.3380876e-01
   1.4150000e+00   1.1479446e-01   4.2484751e-01  -7.8900252e-01  -1.8207750e-01  -5.6140564e-01  -7.1313689e-01
   1.4166667e+00   1.1654930e-01   3.4898188e-01   4.2484751e-01  -2.5794313e-01  -7.1313689e-01   4.5519376e-02
   1.4183333e+00   1.1829613e-01  -1.6993900e+00   1.0317725e+00   1.2138500e-01   5.7657876e-01   7.2831002e-01
   1.4200000e+00   1.2003425e-01  -1.1683307e+00   3.5353382e+00  -2.5794313e-01   1.1835038e+00   1.1076382e+00
   1.4216667e+00   1.2176292e-01   1.1076382e+00   6.0389039e+00  -7.8900252e-01  -1.0165994e+00  -5.6140564e-01
   1.4233333e+00   1.2348139e-01  -1.4717932e+00   4.1422632e+00   1.9725063e-01  -1.0924650e+00  -1.6235244e+00
   1.4250000e+00   1.2518883e-01   5.7657876e-01   2.2456226e+00   5.0071314e-01   6.5244439e-01   5.0071314e-01
   1.4266667e+00   1.2688440e-01  -1.3200619e+00  -9.4073377e-01   1.2138500e-01   1.2593694e+00   1.9725063e-01
   1.4283333e+00   1.2856721e-01  -1.8207750e-01  -1.8511213e+00   1.9725063e-01   1.5628319e+00   3.4898188e-01
   1.4300000e+00   1.3023632e-01   3.9905320e+00  -3.9753588e+00  -4.0967438e-01  -2.5794313e-01   1.9725063e-01
   1.4316667e+00   1.3189074e-01   2.6249507e+00  -5.4168058e+00  -7.8900252e-01  -7.8900252e-01  -3.0346251e-02
   1.4333333e+00   1.5847849e-01  -3.3684338e+00  -3.2167026e+00  -3.3380876e-01  -1.1683307e+00  -7.8900252e-01
   1.4350000e+00   1.5943500e-01  -3.5201651e+00  -1.0924650e+00   2.7311626e-01  -4.8554001e-01  -1.0924650e+00
   1.4366667e+00   1.6034221e-01  -1.0165994e+00   8.0417564e-01   5.0071314e-01   4.5519376e-02  -6.3727127e-01
   1.4383333e+00   1.6119874e-01   6.5244439e-01   1.4111007e+00   1.2138500e-01   6.5244439e-01  -2.5794313e-01
   1.4400000e+00   1.6275435e-01  -1.8207750e-01   4.5974570e+00   1.9725063e-01   8.8004127e-01   4.5519376e-02
   1.4416667e+00   1.6345088e-01   8.0417564e-01   4.2939945e+00   4.5519376e-02   5.0071314e-01   5.0071314e-01
   1.4433333e+00   1.6409159e-01   2.2456226e+00   1.4869663e+00  -1.0621188e-01  -8.6486815e-01  -1.0165994e+00
   1.4450000e+00   1.6467535e-01  -7.8900252e-01  -1.8207750e-01  -7.1313689e-01  -6.3727127e-01  -2.5794313e-01
   1.4466667e+00   1.6520107e-01  -4.0967438e-01  -4.8554001e-01  -3.3380876e-01   3.4898188e-01   6.5244439e-01
   1.4483333e+00   1.6566777e-01  -6.3727127e-01  -1.0165994e+00  -5.6140564e-01  -4.8554001e-01  -4.0967438e-01
   1.4500000e+00   1.6607452e-01   3.0042788e+00  -4.3546870e+00  -1.0621188e-01  -4.8554001e-01   2.7311626e-01
   1.4516667e+00   1.6642048e-01   3.3077413e+00  -5.2650745e+00  -1.0621188e-01   2.7311626e-01  -1.8207750e-01
   1.4533333e+00   1.6670491e-01  -2.6097776e+00  -3.9753588e+00   5.7657876e-01   7.2831002e-01   2.7311626e-01
   1.4550000e+00   1.6692714e-01  -3.2167026e+00  -2.5339119e+00   5.0071314e-01  -3.0346251e-02  -9.4073377e-01
   1.4566667e+00   1.6708664e-01  -1.6235244e+00  -1.0621188e-01   7.2831002e-01   4.5519376e-02  -8.6486815e-01
   1.4583333e+00   1.6718294e-01  -3.3380876e-01   7.2831002e-01   6.5244439e-01   5.0071314e-01   5.7657876e-01
   1.4600000e+00   1.6721571e-01   1.5628319e+00   5.2043820e+00   1.9725063e-01  -1.0621188e-01   1.4869663e+00
   1.4616667e+00   1.6718472e-01  -4.8554001e-01   4.9767851e+00   6.5244439e-01   1.8662944e+00   1.1076382e+00
   1.4633333e+00   1.6708985e-01   4.2484751e-01   2.7008163e+00  -7.1313689e-01   8.8004127e-01   1.9725063e-01
   1.4650000e+00   1.6693112e-01  -6.3727127e-01   1.0317725e+00  -7.1313689e-01  -1.2441963e+00  -1.0165994e+00
   1.4666667e+00   1.6670862e-01   1.6386975e+00  -1.8207750e-01  -2.5794313e-01   2.7311626e-01  -4.8554001e-01
   1.4683333e+00   1.6642263e-01   8.8004127e-01   5.7657876e-01  -2.5794313e-01   2.7311626e-01  -1.0165994e+00
   1.4700000e+00   1.6607350e-01   4.5519376e-02  -2.8373744e+00  -2.5794313e-01   1.2138500e-01   3.4898188e-01
   1.4716667e+00   1.6566173e-01  -1.2441963e+00  -3.8994932e+00  -1.8207750e-01  -3.0346251e-02   1.1076382e+00
   1.4733333e+00   1.6518795e-01   1.5628319e+00  -1.8511213e+00  -3.3380876e-01  -5.6140564e-01   7.2831002e-01
   1.4750000e+00   1.6405744e-01  -7.8900252e-01  -3.0346251e-02  -2.5794313e-01  -7.1313689e-01  -6.3727127e-01
   1.4766667e+00   1.6340259e-01  -2.0028525e+00  -2.5794313e-01   1.2138500e-01  -1.2441963e+00  -2.0787182e+00
   1.4783333e+00   1.6268946e-01  -4.0967438e-01   1.3352350e+00   5.7657876e-01  -1.3200619e+00  -2.0787182e+00
   1.4800000e+00   1.6191928e-01  -1.0165994e+00   4.1422632e+00   5.0071314e-01  -7.1313689e-01  -8.6486815e-01
   1.4816667e+00   1.6109343e-01  -3.5201651e+00   4.5215914e+00  -1.0621188e-01   1.8662944e+00   2.7311626e-01
   1.4833333e+00   1.6021337e-01   8.0417564e-01   3.0042788e+00   4.5519376e-02   2.4732194e+00   2.8525476e+00
   1.4850000e+00   1.5928070e-01   3.6870695e+00   1.1076382e+00  -1.0621188e-01   2.7311626e-01   1.7145632e+00
   1.4866667e+00   1.5726440e-01   2.3973538e+00  -5.6140564e-01  -8.6486815e-01  -1.0924650e+00   6.5244439e-01
   1.4883333e+00   1.5618448e-01   8.0417564e-01  -1.3959275e+00  -2.5794313e-01  -8.6486815e-01  -3.3380876e-01
   1.4900000e+00   1.5505933e-01  -4.0967438e-01  -5.1133432e+00  -3.0346251e-02  -1.3200619e+00  -1.6235244e+00
   1.4916667e+00   1.5389105e-01  -4.8554001e-01  -6.0237308e+00   5.0071314e-01   6.5244439e-01  -2.3821807e+00
   1.4933333e+00   1.5268179e-01   1.0317725e+00  -5.0374776e+00  -2.5794313e-01   1.9725063e-01  -1.3200619e+00
   1.4950000e+00   1.5139976e-01  -9.4073377e-01  -1.7752557e+00   1.9725063e-01   2.7311626e-01  -1.8207750e-01
   1.4966667e+00   1.4999463e-01   2.7311626e-01   5.7657876e-01  -3.0346251e-02   3.4898188e-01   6.5244439e-01
   1.4983333e+00   1.4855336e-01   3.1560101e+00   1.8662944e+00   3.4898188e-01  -1.0621188e-01   2.7311626e-01
   1.5000000e+00   1.4707887e-01  -3.5201651e+00   4.4457257e+00  -1.0621188e-01  -6.3727127e-01   1.2593694e+00
   1.5016667e+00   1.4557419e-01  -1.3959275e+00   6.1147695e+00  -2.5794313e-01   6.5244439e-01   1.8662944e+00
   1.5033333e+00   1.4404240e-01   3.4898188e-01   4.1422632e+00  -4.0967438e-01  -6.3727127e-01  -1.0621188e-01
   1.5050000e+00   1.4248662e-01   2.7311626e-01   5.7657876e-01  -7.8900252e-01  -7.8900252e-01  -4.0967438e-01
   1.5066667e+00   1.4091005e-01  -2.0028525e+00  -8.6486815e-01  -1.0621188e-01   8.0417564e-01   2.7311626e-01
   1.5083333e+00   1.3931590e-01  -1.3200619e+00  -2.3063151e+00  -2.5794313e-01  -3.3380876e-01  -1.4717932e+00
   1.5100000e+00   1.3770743e-01   2.1697569e+00  -4.5822839e+00  -2.5794313e-01  -1.0621188e-01  -1.5476588e+00
   1.5116667e+00   1.3608790e-01  -1.0621188e-01  -4.9616120e+00  -4.8554001e-01   1.9725063e-01  -7.1313689e-01
   1.5133333e+00   1.3446058e-01  -1.0924650e+00  -2.8373744e+00  -4.0967438e-01  -3.0346251e-02   2.7311626e-01
   1.5150000e+00   1.3282876e-01   5.7657876e-01  -1.9269869e+00  -1.0165994e+00  -1.6235244e+00  -1.8207750e-01
   1.5166667e+00   1.3119567e-01   9.5590690e-01  -1.8207750e-01   8.0417564e-01  -9.4073377e-01   5.0071314e-01
   1.5183333e+00   1.2956457e-01  -8.6486815e-01   3.0801444e+00   8.8004127e-01   9.5590690e-01   8.8004127e-01
   1.5200000e+00   1.2793863e-01   2.3214882e+00   5.4319789e+00   8.0417564e-01   1.4869663e+00   1.4869663e+00
   1.5216667e+00   1.2632100e-01  -6.3727127e-01   4.9009195e+00   2.7311626e-01  -7.1313689e-01  -8.6486815e-01
   1.5233333e+00   1.2471476e-01  -3.0346251e-02   2.3214882e+00  -7.8900252e-01  -1.2441963e+00  -1.7752557e+00
   1.5250000e+00   1.2312293e-01  -1.0924650e+00   8.8004127e-01  -1.8207750e-01  -3.0346251e-02   3.4898188e-01
   1.5266667e+00   1.2154843e-01  -9.4073377e-01  -3.0346251e-02  -3.3380876e-01   7.2831002e-01   7.2831002e-01
   1.5283333e+00   1.1999409e-01   8.0417564e-01  -1.0924650e+00   5.7657876e-01   1.3352350e+00   1.2593694e+00
   1.5300000e+00   1.1846266e-01   2.1697569e+00  -5.1892089e+00   3.4898188e-01  -1.8207750e-01  -2.5794313e-01
   1.5316667e+00   1.1695674e-01  -7.1313689e-01  -5.5685370e+00   4.5519376e-02  -7.8900252e-01  -1.4717932e+00
   1.5333333e+00   1.1547882e-01  -2.3063151e+00  -1.9269869e+00   4.2484751e-01   8.0417564e-01  -8.6486815e-01
   1.5350000e+00   1.1403126e-01  -3.0649713e+00  -9.4073377e-01   3.4898188e-01   1.4111007e+00   3.4898188e-01
   1.5366667e+00   1.1261625e-01   4.1422632e+00  -1.0621188e-01  -5.6140564e-01   5.0071314e-01   8.8004127e-01
   1.5383333e+00   1.1123586e-01   2.3973538e+00   1.9725063e-01   3.4898188e-01  -1.8207750e-01   6.5244439e-01
   1.5400000e+00   1.0989198e-01  -3.2925682e+00   3.4594726e+00  -4.8554001e-01  -2.5794313e-01  -1.0621188e-01
   1.5416667e+00   1.0858632e-01  -2.6097776e+00   6.0389039e+00   1.9725063e-01  -2.5794313e-01   8.0417564e-01
   1.5433333e+00   1.0732043e-01  -2.0028525e+00   3.9146663e+00  -4.8554001e-01  -1.2441963e+00  -3.3380876e-01
   1.5450000e+00   1.0609567e-01  -3.0346251e-02   1.6386975e+00   9.5590690e-01  -1.1683307e+00  -2.5794313e-01
   1.5466667e+00   1.0491319e-01   2.2456226e+00  -7.1313689e-01   2.7311626e-01  -1.0924650e+00  -2.5794313e-01
   1.5483333e+00   1.0377399e-01  -1.8207750e-01  -2.9132401e+00   7.2831002e-01  -6.3727127e-01  -8.6486815e-01
   1.5500000e+00   1.0267882e-01   2.7311626e-01  -5.2650745e+00  -1.8207750e-01   1.0317725e+00   7.2831002e-01
   1.5516667e+00   1.0162827e-01   1.8662944e+00  -4.7340151e+00   1.9725063e-01   1.2138500e-01   1.9725063e-01
   1.5533333e+00   1.0062269e-01  -4.8554001e-01  -3.4442995e+00  -1.0621188e-01   1.2138500e-01  -8.6486815e-01
   1.5550000e+00   9.9662238e-02   1.1076382e+00  -7.8900252e-01  -1.0621188e-01  -3.0346251e-02  -3.0346251e-02
   1.5566667e+00   9.8746872e-02   2.3973538e+00   7.2831002e-01  -1.8207750e-01   1.2138500e-01   7.2831002e-01
   1.5583333e+00   9.7876331e-02  -3.3380876e-01   7.2831002e-01  -6.3727127e-01   4.5519376e-02   5.7657876e-01
   1.5600000e+00   9.7050161e-02  -3.2167026e+00   5.1285164e+00   1.9725063e-01   9.5590690e-01  -3.0346251e-02
   1.5616667e+00   9.6267691e-02  -2.2304494e+00   6.1906351e+00  -1.0621188e-01   5.7657876e-01  -1.8207750e-01
   1.5633333e+00   9.5528057e-02  -8.6486815e-01   2.1697569e+00  -8.6486815e-01  -1.0924650e+00  -4.8554001e-01
   1.5650000e+00   9.4830207e-02  -7.8900252e-01  -4.0967438e-01  -8.6486815e-01  -2.2304494e+00  -6.3727127e-01
   1.5666667e+00   9.4116865e-02  -4.0967438e-01  -1.2441963e+00   2.7311626e-01  -5.6140564e-01  -4.0967438e-01
   1.5683333e+00   9.3366761e-02   1.4869663e+00  -1.1683307e+00   1.2138500e-01  -7.1313689e-01  -1.1683307e+00
   1.5700000e+00   9.2652945e-02   1.4111007e+00  -4.9616120e+00   5.0071314e-01  -3.0346251e-02  -1.0165994e+00
   1.5716667e+00   9.1974181e-02   5.7657876e-01  -4.1270901e+00   1.3352350e+00  -2.5794313e-01  -4.8554001e-01
   1.5733333e+00   9.1329105e-02   6.5244439e-01  -3.4442995e+00  -1.8207750e-01  -3.0346251e-02  -1.8207750e-01
   1.5750000e+00   9.0716214e-02  -1.6235244e+00  -7.1313689e-01  -1.8207750e-01   1.4111007e+00   6.5244439e-01
   1.5766667e+00   9.0133894e-02   4.2484751e-01   1.0317725e+00   1.0317725e+00   2.0938913e+00   1.3352350e+00
   1.5783333e+00   8.9580419e-02  -7.1313689e-01   2.7008163e+00   8.0417564e-01   1.0317725e+00   1.4111007e+00
   1.5800000e+00   8.9053973e-02  -3.3380876e-01   4.5974570e+00   7.2831002e-01  -8.6486815e-01  -4.8554001e-01
   1.5816667e+00   8.8552650e-02  -1.0165994e+00   4.4457257e+00  -7.1313689e-01  -1.1683307e+00  -5.6140564e-01
   1.5833333e+00   8.8074480e-02   8.0417564e-01   3.8388007e+00  -9.4073377e-01   1.2138500e-01   4.5519376e-02
   1.5850000e+00   8.7617433e-02   4.2484751e-01   1.8662944e+00  -1.0165994e+00  -4.0967438e-01   1.2138500e-01
   1.5866667e+00   8.7179427e-02   4.6733226e+00  -1.5476588e+00  -8.6486815e-01  -1.3959275e+00  -1.8207750e-01
   1.5883333e+00   8.6758362e-02  -3.9753588e+00  -2.6097776e+00   1.2138500e-01  -1.8207750e-01  -7.1313689e-01
   1.5900000e+00   8.6352113e-02  -5.7961339e+00  -4.5822839e+00   1.9725063e-01  -2.5794313e-01  -4.8554001e-01
   1.5916667e+00   8.5958556e-02  -1.6235244e+00  -3.6718963e+00   6.5244439e-01  -3.3380876e-01  -6.3727127e-01
   1.5933333e+00   8.5575566e-02   1.2138500e-01  -2.6856432e+00   1.2593694e+00  -9.4073377e-01  -7.1313689e-01
   1.5950000e+00   8.5201062e-02   5.2043820e+00  -2.0787182e+00   5.7657876e-01   7.2831002e-01   5.0071314e-01
   1.5966667e+00   8.4108162e-02   1.9421600e+00  -1.6993900e+00  -4.0967438e-01   2.5490851e+00   1.4111007e+00
   1.5983333e+00   8.3747630e-02  -4.0967438e-01  -2.5794313e-01  -2.5794313e-01   5.7657876e-01   1.2138500e-01
   1.6000000e+00   8.3385961e-02  -2.3821807e+00   4.8250539e+00  -4.0967438e-01   4.2484751e-01   8.0417564e-01
   1.6016667e+00   8.3021497e-02   7.2831002e-01   4.4457257e+00  -6.3727127e-01  -5.6140564e-01   3.4898188e-01
   1.6033333e+00   8.2652682e-02  -7.1313689e-01   2.7766819e+00   1.2138500e-01  -5.6140564e-01  -5.6140564e-01
   1.6050000e+00   8.2278099e-02   5.7657876e-01  -1.0621188e-01   1.0317725e+00   3.4898188e-01   4.2484751e-01
   1.6066667e+00   8.1896467e-02   5.0071314e-01  -2.5794313e-01  -6.3727127e-01  -4.0967438e-01  -7.8900252e-01
   1.6083333e+00   8.1506640e-02   1.6386975e+00  -1.0621188e-01   1.9725063e-01  -7.8900252e-01  -1.0165994e+00
   1.6100000e+00   8.1107642e-02   1.4111007e+00  -3.9753588e+00  -1.0165994e+00  -1.3200619e+00  -1.0165994e+00
   1.6116667e+00   8.0698656e-02  -1.0165994e+00  -5.3409401e+00  -1.2441963e+00  -1.4717932e+00  -1.0165994e+00
   1.6133333e+00   8.0279037e-02   6.5244439e-01  -2.6097776e+00  -2.5794313e-01  -5.6140564e-01  -9.4073377e-01
   1.6150000e+00   7.9848320e-02  -3.0649713e+00  -1.7752557e+00   3.4898188e-01   3.4898188e-01  -2.5794313e-01
   1.6166667e+00   7.9406223e-02  -1.7752557e+00   7.2831002e-01   8.0417564e-01   1.2138500e-01  -5.6140564e-01
   1.6183333e+00   7.8952657e-02   5.0071314e-01   2.0180257e+00   4.2484751e-01   1.3352350e+00   6.5244439e-01
   1.6200000e+00   7.8487726e-02   2.4732194e+00   5.2043820e+00   5.7657876e-01   4.5519376e-02   6.5244439e-01
   1.6216667e+00   7.8011732e-02  -4.8554001e-01   3.7629351e+00  -3.0346251e-02  -2.5794313e-01  -3.0346251e-02
   1.6233333e+00   7.7525178e-02  -7.8900252e-01   2.7008163e+00   6.5244439e-01  -1.8207750e-01  -4.8554001e-01
   1.6250000e+00   7.7028766e-02  -2.3821807e+00   4.2484751e-01   4.5519376e-02  -6.3727127e-01  -7.1313689e-01
   1.6266667e+00   7.6523397e-02   2.1697569e+00   1.2138500e-01  -7.8900252e-01   8.0417564e-01   1.8662944e+00
   1.6283333e+00   7.6010179e-02   1.2138500e-01  -7.1313689e-01  -7.8900252e-01  -8.6486815e-01   3.4898188e-01
   1.6300000e+00   7.5490409e-02  -4.8554001e-01  -4.0512245e+00  -1.4717932e+00  -1.2441963e+00  -9.4073377e-01
   1.6316667e+00   7.4965592e-02   8.0417564e-01  -3.1408369e+00   7.2831002e-01  -3.0346251e-02  -3.3380876e-01
   1.6333333e+00   7.4437419e-02  -2.6097776e+00  -2.7615088e+00   1.4869663e+00   5.0071314e-01   2.7311626e-01
   1.6350000e+00   7.3827810e-02   8.8004127e-01  -1.3200619e+00  -6.3727127e-01   6.5244439e-01  -3.0346251e-02
   1.6366667e+00   7.3158025e-02   4.2484751e-01  -1.4717932e+00  -5.6140564e-01   3.4898188e-01  -7.8900252e-01
   1.6383333e+00   7.2490529e-02  -4.8554001e-01  -8.6486815e-01   1.9725063e-01  -2.5794313e-01   1.2138500e-01
   1.6400000e+00   7.1828308e-02   1.3352350e+00   3.8388007e+00   8.0417564e-01  -4.0967438e-01  -6.3727127e-01
   1.6416667e+00   7.1174508e-02  -2.2304494e+00   5.1285164e+00  -1.8207750e-01  -1.8207750e-01   5.7657876e-01
   1.6433333e+00   7.0532458e-02  -1.9269869e+00   2.9284132e+00   1.9725063e-01   6.5244439e-01   1.2593694e+00
   1.6450000e+00   6.9905628e-02  -6.3727127e-01   5.0071314e-01  -6.3727127e-01  -4.8554001e-01  -7.8900252e-01
   1.6466667e+00   6.9297644e-02   1.5628319e+00   8.8004127e-01   5.7657876e-01   7.2831002e-01   5.7657876e-01
   1.6483333e+00   6.8712258e-02   1.9421600e+00  -1.4717932e+00  -1.0621188e-01   4.5519376e-02  -4.0967438e-01
   1.6500000e+00   6.8153348e-02   8.0417564e-01  -4.5822839e+00  -7.8900252e-01   4.5519376e-02  -3.0346251e-02
   1.6516667e+00   6.7624901e-02   6.5244439e-01  -3.9753588e+00   1.0317725e+00  -7.1313689e-01  -6.3727127e-01
   1.6533333e+00   6.7130987e-02  -8.6486815e-01  -2.9132401e+00   6.5244439e-01  -1.6235244e+00  -9.4073377e-01
   1.6550000e+00   6.6675765e-02  -1.0924650e+00  -7.8900252e-01  -3.3380876e-01   4.2484751e-01   1.9725063e-01
   1.6566667e+00   6.6263456e-02  -2.5794313e-01   1.6386975e+00  -1.0621188e-01   1.2593694e+00   8.8004127e-01
   1.6583333e+00   6.5898330e-02   1.4111007e+00  -4.0967438e-01  -3.3380876e-01   5.0071314e-01  -4.0967438e-01
   1.6600000e+00   6.5129102e-02   2.5490851e+00   3.2318757e+00   1.0317725e+00  -1.8207750e-01  -5.6140564e-01
   1.6616667e+00   6.4995777e-02  -5.6140564e-01   5.2043820e+00  -4.8554001e-01  -7.1313689e-01  -1.0165994e+00
   1.6633333e+00   6.4931123e-02  -3.1408369e+00   2.8525476e+00  -2.5794313e-01   2.7311626e-01  -3.0346251e-02
   1.6650000e+00   6.4939350e-02  -1.0165994e+00   2.7311626e-01  -1.8207750e-01   1.1835038e+00   1.1835038e+00
   1.6666667e+00   6.5024602e-02   7.2831002e-01   6.5244439e-01   2.7311626e-01   1.2593694e+00   1.4111007e+00
   1.6683333e+00   6.5190929e-02   2.6249507e+00  -4.0967438e-01  -6.3727127e-01  -4.0967438e-01   4.5519376e-02
   1.6700000e+00   6.5442284e-02   1.2593694e+00  -2.4580463e+00  -3.0346251e-02   4.5519376e-02   4.5519376e-02
   1.6716667e+00   6.5782503e-02   1.0317725e+00  -2.8373744e+00  -3.3380876e-01  -1.2441963e+00  -4.0967438e-01
   1.6733333e+00   6.6215274e-02  -3.1408369e+00  -4.2029557e+00  -1.1683307e+00  -1.9269869e+00  -6.3727127e-01
   1.6750000e+00   6.6744151e-02  -2.6856432e+00  -2.6856432e+00  -1.0621188e-01  -5.6140564e-01  -4.8554001e-01
   1.6766667e+00   6.7372504e-02  -1.9269869e+00  -1.6235244e+00   5.7657876e-01  -8.6486815e-01  -1.6235244e+00
   1.6783333e+00   6.8103536e-02  -1.1683307e+00  -1.0621188e-01   4.5519376e-02  -4.0967438e-01  -6.3727127e-01
   1.6800000e+00   6.8940247e-02  -3.0346251e-02   3.0042788e+00   4.2484751e-01   1.1076382e+00   1.7145632e+00
   1.6816667e+00   6.9885428e-02   1.1835038e+00   5.3561133e+00   1.9725063e-01   1.3352350e+00   1.2593694e+00
   1.6833333e+00   7.0941657e-02   1.8662944e+00   5.2043820e+00  -4.8554001e-01  -3.0346251e-02   7.2831002e-01
   1.6850000e+00   1.3385807e-01   2.3973538e+00   2.2456226e+00  -3.3380876e-01  -2.5794313e-01   4.5519376e-02
   1.6866667e+00   1.3775218e-01   5.9630383e+00   3.4898188e-01   5.0071314e-01  -1.0621188e-01   4.2484751e-01
   1.6883333e+00   1.4173774e-01  -1.9269869e+00  -1.5476588e+00  -7.1313689e-01  -1.8207750e-01   1.9725063e-01
   1.6900000e+00   1.4581154e-01  -1.1683307e+00  -5.3409401e+00   1.9725063e-01   5.0071314e-01  -1.8207750e-01
   1.6916667e+00   1.4997035e-01   1.5628319e+00  -5.3409401e+00   8.8004127e-01   1.1076382e+00   2.7311626e-01
   1.6933333e+00   1.5421083e-01  -1.5476588e+00  -4.2788214e+00   5.7657876e-01  -1.0621188e-01  -6.3727127e-01
   1.6950000e+00   1.5852964e-01  -2.2304494e+00  -1.4717932e+00   8.0417564e-01  -1.9269869e+00  -1.6235244e+00
   1.6966667e+00   1.6292340e-01  -1.3200619e+00   9.5590690e-01  -7.8900252e-01  -6.3727127e-01   4.5519376e-02
   1.6983333e+00   1.6738874e-01  -2.6856432e+00   1.7904288e+00  -2.5794313e-01  -2.5794313e-01   1.0317725e+00
   1.7000000e+00   1.7192229e-01   4.0663976e+00   3.9146663e+00  -7.1313689e-01  -5.6140564e-01   2.0180257e+00
   1.7016667e+00   1.7652071e-01  -9.4073377e-01   5.5837101e+00  -2.5794313e-01  -4.0967438e-01   1.2138500e-01
   1.7033333e+00   1.8118069e-01  -5.1133432e+00   2.3214882e+00  -1.8207750e-01   1.2593694e+00   2.7311626e-01
   1.7050000e+00   1.8589903e-01   1.1835038e+00  -3.3380876e-01  -1.0924650e+00   1.1835038e+00   1.4869663e+00
   1.7066667e+00   1.9067254e-01   1.2593694e+00   1.9725063e-01   1.9725063e-01   1.9725063e-01  -7.1313689e-01
   1.7083333e+00   1.9549817e-01   1.6386975e+00  -1.2441963e+00   2.7311626e-01  -6.3727127e-01  -1.1683307e+00
   1.7100000e+00   2.0037296e-01   1.9421600e+00  -5.1892089e+00  -4.0967438e-01  -1.3200619e+00  -2.3063151e+00
   1.7116667e+00   2.0037296e-01  -4.0967438e-01  -4.5064182e+00   3.4898188e-01   3.4898188e-01  -7.8900252e-01
   1.7133333e+00   2.0529405e-01  -1.0924650e+00  -5.1133432e+00   4.5519376e-02   5.0071314e-01  -3.3380876e-01
   1.7150000e+00   2.1025874e-01  -2.8373744e+00  -2.3821807e+00   6.5244439e-01   2.7311626e-01  -1.0621188e-01
   1.7166667e+00   2.1526444e-01  -1.0165994e+00   2.7311626e-01   8.0417564e-01   8.8004127e-01  -1.0621188e-01
   1.7183333e+00   2.2030873e-01  -7.8900252e-01   1.8662944e+00   5.0071314e-01   1.1835038e+00   5.0071314e-01
   1.7200000e+00   2.2538935e-01  -1.0165994e+00   4.4457257e+00  -1.0621188e-01   4.2484751e-01   1.1835038e+00
   1.7216667e+00   2.3050421e-01   5.7657876e-01   6.5699633e+00   9.5590690e-01  -2.5794313e-01   4.2484751e-01
   1.7233333e+00   2.3565140e-01  -2.5794313e-01   3.6112038e+00  -9.4073377e-01  -1.0924650e+00   4.5519376e-02
   1.7250000e+00   2.4082917e-01   1.3352350e+00   2.0938913e+00  -1.0165994e+00  -2.5794313e-01   8.0417564e-01
   1.7266667e+00   2.4603599e-01   1.4869663e+00   3.4898188e-01  -1.2441963e+00  -3.0346251e-02   9.5590690e-01
   1.7283333e+00   2.5127051e-01   8.8004127e-01  -2.0028525e+00  -1.0621188e-01  -5.6140564e-01  -1.0621188e-01
   1.7300000e+00   2.5653156e-01   1.7904288e+00  -3.8994932e+00  -1.0621188e-01  -7.8900252e-01  -1.0165994e+00
   1.7316667e+00   2.6181819e-01   1.7904288e+00  -5.5685370e+00  -3.0346251e-02  -1.0924650e+00  -7.1313689e-01
   1.7333333e+00   2.6712964e-01  -1.6235244e+00  -3.2925682e+00   3.4898188e-01   4.2484751e-01  -1.8207750e-01
   1.7350000e+00   2.7246534e-01   6.5244439e-01  -1.1683307e+00   3.4898188e-01   2.7311626e-01  -2.5794313e-01
   1.7366667e+00   2.7772707e-01  -5.6140564e-01   1.0317725e+00   4.5519376e-02   2.7311626e-01  -1.0621188e-01
   1.7383333e+00   2.8299389e-01   2.7311626e-01   1.8662944e+00   6.5244439e-01   5.0071314e-01  -3.0346251e-02
   1.7400000e+00   2.8828239e-01   1.4111007e+00   4.9767851e+00   1.1835038e+00   6.5244439e-01   9.5590690e-01
   1.7416667e+00   2.9359328e-01  -9.4073377e-01   4.5215914e+00  -1.2441963e+00  -2.5794313e-01   2.7311626e-01
   1.7433333e+00   2.9892744e-01  -1.2441963e+00   2.4732194e+00  -6.3727127e-01  -1.2441963e+00  -7.8900252e-01
   1.7450000e+00   3.0428599e-01  -2.3821807e+00   4.5519376e-02  -7.8900252e-01  -1.3200619e+00  -1.0924650e+00
   1.7466667e+00   3.0967020e-01  -1.9269869e+00  -4.8554001e-01  -4.0967438e-01   2.7311626e-01  -1.8207750e-01
   1.7483333e+00   3.1508154e-01   5.7657876e-01  -1.0924650e+00   6.5244439e-01   1.7145632e+00   8.0417564e-01
   1.7500000e+00   3.2052162e-01  -7.8900252e-01  -4.1270901e+00   1.2593694e+00   6.5244439e-01  -1.8207750e-01
   1.7516667e+00   3.2599222e-01   1.2593694e+00  -3.7477620e+00   9.5590690e-01  -4.0967438e-01   1.9725063e-01
   1.7533333e+00   3.3149525e-01   7.4803508e+00  -7.8900252e-01  -2.5794313e-01   1.3352350e+00   8.8004127e-01
   1.7550000e+00   3.3703273e-01   1.9725063e-01  -2.9891057e+00  -3.3380876e-01  -3.3380876e-01   6.5244439e-01
   1.7566667e+00   3.4260679e-01  -2.1545838e+00   4.2484751e-01  -5.6140564e-01  -1.0924650e+00  -7.8900252e-01
   1.7583333e+00   3.4821966e-01  -1.0165994e+00   1.1835038e+00   9.5590690e-01  -7.1313689e-01  -4.0967438e-01
   1.7600000e+00   3.5387362e-01   1.1076382e+00   4.2181289e+00   3.4898188e-01  -1.8207750e-01   1.2138500e-01
   1.7616667e+00   3.5957099e-01   3.6112038e+00   4.0663976e+00  -6.3727127e-01   8.0417564e-01   3.4898188e-01
   1.7633333e+00   3.6531415e-01   1.3352350e+00   2.2456226e+00  -7.8900252e-01  -4.0967438e-01  -7.8900252e-01
   1.7650000e+00   3.7110547e-01  -5.8719995e+00   1.4111007e+00  -1.0621188e-01  -7.8900252e-01  -5.6140564e-01
   1.7666667e+00   3.7694730e-01   6.5244439e-01  -4.0967438e-01   4.5519376e-02   6.5244439e-01  -5.6140564e-01
   1.7683333e+00   3.8284204e-01   5.7657876e-01   1.9725063e-01   4.2484751e-01   1.2138500e-01  -1.8207750e-01
   1.7700000e+00   4.0086585e-01  -1.9269869e+00  -2.9132401e+00  -3.0346251e-02   5.7657876e-01  -4.8554001e-01
   1.7716667e+00   4.0699405e-01  -2.6097776e+00  -5.1133432e+00   9.5590690e-01   4.2484751e-01  -1.7752557e+00
   1.7733333e+00   4.2576562e-01  -4.0967438e-01  -1.9269869e+00   1.9725063e-01  -3.0346251e-02  -9.4073377e-01
   1.7750000e+00   4.3215693e-01   4.2484751e-01  -1.9269869e+00   1.9725063e-01  -3.0346251e-02  -3.0346251e-02
   1.7766667e+00   4.3861736e-01   1.5628319e+00  -1.8207750e-01   4.2484751e-01  -1.0621188e-01  -1.0165994e+00
   1.7783333e+00   4.4514790e-01   5.7657876e-01   1.9725063e-01  -5.6140564e-01  -2.5794313e-01  -9.4073377e-01
   1.7800000e+00   4.5174919e-01   6.5244439e-01   5.3561133e+00  -3.0346251e-02   5.0071314e-01  -1.0165994e+00
   1.7816667e+00   4.5842164e-01  -2.3821807e+00   5.9630383e+00   1.2138500e-01  -4.8554001e-01  -4.0967438e-01
   1.7833333e+00   4.6516539e-01  -9.4073377e-01   3.3836070e+00  -5.6140564e-01  -1.2441963e+00  -1.0924650e+00
   1.7850000e+00   4.8582166e-01   1.9725063e-01   1.0317725e+00  -1.6993900e+00  -7.8900252e-01   1.9725063e-01
   1.7866667e+00   4.9284626e-01   4.2484751e-01  -1.0924650e+00  -1.8207750e-01   8.0417564e-01   9.5590690e-01
   1.7883333e+00   4.9993836e-01  -1.0621188e-01  -2.5339119e+00   5.0071314e-01   1.3352350e+00   8.0417564e-01
   1.7900000e+00   5.0709624e-01   2.6249507e+00  -3.4442995e+00   8.0417564e-01   5.0071314e-01   6.5244439e-01
   1.7916667e+00   5.1431787e-01  -2.6856432e+00  -4.9616120e+00   3.4898188e-01  -1.0621188e-01   5.0071314e-01
   1.7933333e+00   5.2160084e-01   3.8388007e+00  -1.3959275e+00   3.4898188e-01  -1.4717932e+00  -9.4073377e-01
   1.7950000e+00   5.2894240e-01  -5.6140564e-01  -1.7752557e+00  -3.0346251e-02  -1.9269869e+00  -1.5476588e+00
   1.7966667e+00   5.3633946e-01   1.6386975e+00   7.2831002e-01  -3.3380876e-01   1.2138500e-01  -2.5794313e-01
   1.7983333e+00   5.4369712e-01   1.7904288e+00   6.5244439e-01   3.4898188e-01   7.2831002e-01   2.7311626e-01
   1.8000000e+00   5.5109892e-01   1.1076382e+00   4.2939945e+00   7.2831002e-01   5.0071314e-01   1.2593694e+00
   1.8016667e+00   5.5854126e-01  -3.0649713e+00   4.2181289e+00  -3.3380876e-01   3.4898188e-01   7.2831002e-01
   1.8033333e+00   5.6602009e-01  -3.1408369e+00   3.2318757e+00  -5.6140564e-01  -3.3380876e-01   9.5590690e-01
   1.8050000e+00   5.7353129e-01  -1.2441963e+00   1.1835038e+00  -4.8554001e-01   1.2138500e-01   1.2593694e+00
   1.8066667e+00   5.8107037e-01  -1.2441963e+00  -9.4073377e-01   2.7311626e-01   5.0071314e-01   4.5519376e-02
   1.8083333e+00   5.9621295e-01  -4.8554001e-01  -2.2304494e+00   1.9725063e-01  -1.8207750e-01  -7.8900252e-01
   1.8100000e+00   6.0380637e-01   2.7311626e-01  -4.4305526e+00  -8.6486815e-01  -2.1545838e+00  -1.2441963e+00
   1.8116667e+00   6.1901048e-01   1.9725063e-01  -3.8236276e+00   1.2138500e-01  -9.4073377e-01  -1.4717932e+00
   1.8133333e+00   6.7178853e-01   1.4111007e+00  -2.8373744e+00  -2.5794313e-01  -6.3727127e-01  -9.4073377e-01
   1.8150000e+00   6.7918981e-01  -1.2441963e+00  -1.6235244e+00  -2.5794313e-01   1.2138500e-01   2.7311626e-01
   1.8166667e+00   6.8653720e-01   1.9725063e-01  -2.5794313e-01  -4.8554001e-01  -3.0346251e-02  -2.5794313e-01
   1.8183333e+00   6.9382419e-01   8.0417564e-01   7.2831002e-01   1.2138500e-01  -7.8900252e-01  -2.5794313e-01
   1.8200000e+00   7.0104427e-01   1.3352350e+00   3.3836070e+00   1.1076382e+00  -4.8554001e-01  -2.5794313e-01
   1.8216667e+00   7.0819109e-01  -2.3821807e+00   5.5837101e+00   5.0071314e-01   2.7311626e-01   3.4898188e-01
   1.8233333e+00   7.1525825e-01  -1.6993900e+00   3.7629351e+00   1.0317725e+00   4.5519376e-02  -3.0346251e-02
   1.8250000e+00   7.2223942e-01   1.7145632e+00   2.7311626e-01  -1.8207750e-01   1.2138500e-01   1.9725063e-01
   1.8266667e+00   7.2912846e-01  -6.3727127e-01  -1.1683307e+00   1.9725063e-01   4.2484751e-01   2.7311626e-01
   1.8283333e+00   7.3591937e-01   3.4594726e+00   1.0317725e+00   8.0417564e-01  -4.8554001e-01   2.7311626e-01
   1.8300000e+00   7.4260619e-01   4.2484751e-01  -3.7477620e+00  -1.8207750e-01  -4.8554001e-01  -2.5794313e-01
   1.8316667e+00   7.4918321e-01  -1.0165994e+00  -5.9478651e+00  -1.0924650e+00   5.0071314e-01  -2.5794313e-01
   1.8333333e+00   7.5564488e-01   4.7491882e+00  -4.8098807e+00  -6.3727127e-01   1.0317725e+00   5.7657876e-01
   1.8350000e+00   7.6198592e-01  -1.4717932e+00  -1.4717932e+00  -1.3200619e+00  -4.0967438e-01  -1.8207750e-01
   1.8366667e+00   7.6820119e-01  -3.7477620e+00   4.2484751e-01   4.5519376e-02   1.1835038e+00   8.0417564e-01
   1.8383333e+00   7.8604490e-01  -1.5476588e+00   1.6386975e+00   5.7657876e-01   1.8662944e+00   2.0938913e+00
   1.8400000e+00   7.9171107e-01   1.4111007e+00   3.9905320e+00  -3.0346251e-02  -2.5794313e-01   3.4898188e-01
   1.8416667e+00   7.9722979e-01  -1.5476588e+00   4.7491882e+00  -3.3380876e-01  -4.8554001e-01  -4.8554001e-01
   1.8433333e+00   8.0259777e-01   8.8004127e-01   4.3698601e+00   2.7311626e-01  -4.0967438e-01  -7.1313689e-01
   1.8450000e+00   8.0781181e-01   1.1835038e+00   1.7145632e+00   5.0071314e-01   4.5519376e-02  -1.0621188e-01
   1.8466667e+00   8.1286914e-01  -2.5794313e-01  -6.3727127e-01   1.9725063e-01  -1.2441963e+00  -1.0165994e+00
   1.8483333e+00   8.1776738e-01  -2.8373744e+00  -7.1313689e-01  -1.8207750e-01  -1.0165994e+00  -1.2441963e+00
   1.8500000e+00   8.2250437e-01   4.2484751e-01  -4.9616120e+00  -3.3380876e-01   2.7311626e-01   1.2138500e-01
   1.8516667e+00   8.2706697e-01   4.7491882e+00  -5.4168058e+00   1.9725063e-01   1.4869663e+00   1.0317725e+00
   1.8533333e+00   8.3139367e-01  -1.4717932e+00  -2.5339119e+00   1.2138500e-01   9.5590690e-01   1.9725063e-01
   1.8550000e+00   8.3555051e-01  -4.2788214e+00  -1.0924650e+00   4.2484751e-01   4.5519376e-02   8.8004127e-01
   1.8566667e+00   8.3953733e-01   1.3352350e+00   1.9421600e+00   1.2138500e-01  -8.6486815e-01  -4.8554001e-01
   1.8583333e+00   8.4335428e-01   5.2802476e+00   1.9725063e-01   4.5519376e-02  -1.0165994e+00  -1.1683307e+00
   1.8600000e+00   8.5048127e-01  -4.8098807e+00   3.8388007e+00   4.2484751e-01   4.5519376e-02   4.5519376e-02
   1.8616667e+00   8.5379375e-01  -1.9269869e+00   5.0526507e+00   4.5519376e-02  -7.1313689e-01   5.0071314e-01
   1.8633333e+00   8.5694110e-01  -1.0165994e+00   1.3352350e+00  -6.3727127e-01  -6.3727127e-01   3.4898188e-01
   1.8650000e+00   8.5992555e-01  -9.4073377e-01  -4.0967438e-01  -9.4073377e-01  -3.0346251e-02   8.8004127e-01
   1.8666667e+00   8.6274970e-01   2.2456226e+00  -1.2441963e+00   4.5519376e-02   5.0071314e-01   9.5590690e-01
   1.8683333e+00   8.6541644e-01   2.7008163e+00  -1.6993900e+00  -1.8207750e-01   8.8004127e-01   2.7311626e-01
   1.8700000e+00   8.7831883e-01   4.2484751e-01  -4.7340151e+00  -3.0346251e-02   4.5519376e-02  -3.0346251e-02
   1.8716667e+00   8.7999385e-01   1.4869663e+00  -4.2029557e+00   8.0417564e-01  -3.3380876e-01  -1.0621188e-01
   1.8733333e+00   8.8154634e-01  -1.4717932e+00  -2.1545838e+00  -3.0346251e-02   3.4898188e-01   1.0317725e+00
   1.8750000e+00   8.8298176e-01  -7.8900252e-01  -6.3727127e-01   3.4898188e-01   1.9725063e-01   3.4898188e-01
   1.8766667e+00   8.8430583e-01   1.9725063e-01  -9.4073377e-01   4.2484751e-01  -8.6486815e-01  -3.0346251e-02
   1.8783333e+00   8.8552435e-01  -1.3200619e+00   1.2138500e-01   1.2138500e-01  -2.0028525e+00  -7.8900252e-01
   1.8800000e+00   8.8664330e-01  -7.8900252e-01   1.8662944e+00   5.0071314e-01  -1.2441963e+00  -1.0165994e+00
   1.8816667e+00   8.9160912e-01  -2.9891057e+00   2.0938913e+00   5.0071314e-01  -4.8554001e-01  -1.7752557e+00
   1.8833333e+00   8.9220331e-01  -9.4073377e-01   1.4869663e+00   8.8004127e-01   1.4869663e+00  -1.8207750e-01
   1.8850000e+00   8.9274722e-01  -3.3380876e-01  -4.8554001e-01  -2.5794313e-01   7.2831002e-01   5.7657876e-01
   1.8866667e+00   8.9324688e-01   5.7354414e+00  -1.3959275e+00  -3.0346251e-02   4.2484751e-01  -3.0346251e-02
   1.8883333e+00   8.9370812e-01  -2.3821807e+00  -1.8511213e+00  -5.6140564e-01  -2.5794313e-01  -5.6140564e-01
   1.8900000e+00   8.9413670e-01  -2.8373744e+00  -3.4442995e+00  -4.0967438e-01  -2.5794313e-01  -1.8207750e-01
   1.8916667e+00   8.9453818e-01   3.9905320e+00  -3.5960307e+00   1.9725063e-01   1.2138500e-01  -4.8554001e-01
   1.8933333e+00   8.9491798e-01   1.5628319e+00  -3.8994932e+00  -5.6140564e-01   5.0071314e-01   5.7657876e-01
   1.8950000e+00   8.9528131e-01   1.2138500e-01  -7.1313689e-01  -1.8207750e-01   1.4111007e+00   1.1835038e+00
   1.8966667e+00   8.9563312e-01  -4.0967438e-01   1.5628319e+00  -3.0346251e-02   4.5519376e-02   5.0071314e-01
   1.8983333e+00   8.9597815e-01   8.0417564e-01   4.2181289e+00   7.2831002e-01  -1.0621188e-01  -2.5794313e-01
   1.9000000e+00   8.9632089e-01   1.6386975e+00   6.7216945e+00  -1.0621188e-01  -3.0346251e-02   1.1076382e+00
   1.9016667e+00   8.9666559e-01   2.1697569e+00   7.1010227e+00   2.7311626e-01   1.2138500e-01   8.0417564e-01
   1.9033333e+00   8.9701620e-01  -2.4580463e+00   5.0526507e+00  -2.5794313e-01  -1.0924650e+00  -4.8554001e-01
   1.9050000e+00   8.9735314e-01  -8.6486815e-01   2.9284132e+00  -7.8900252e-01  -2.5794313e-01  -1.8207750e-01
   1.9066667e+00   8.9764188e-01   1.1076382e+00   2.0180257e+00  -7.8900252e-01  -1.0621188e-01   4.5519376e-02
   1.9083333e+00   8.9794214e-01  -3.0346251e-02   1.4111007e+00  -3.0346251e-02  -7.8900252e-01  -3.0346251e-02
   1.9100000e+00   8.9825707e-01  -1.2441963e+00  -2.0028525e+00  -2.5794313e-01  -4.8554001e-01  -2.5794313e-01
   1.9116667e+00   8.9858957e-01  -2.7615088e+00  -3.5960307e+00   3.4898188e-01   3.4898188e-01  -2.5794313e-01
   1.9133333e+00   8.9894217e-01   2.0938913e+00  -3.1408369e+00  -1.0621188e-01   6.5244439e-01   4.5519376e-02
   1.9150000e+00   8.9931720e-01   7.2831002e-01  -1.0165994e+00  -3.3380876e-01   5.0071314e-01  -5.6140564e-01
   1.9166667e+00   8.9971672e-01  -6.3727127e-01  -7.8900252e-01  -1.0621188e-01   1.9725063e-01  -1.8207750e-01
   1.9183333e+00   9.0014244e-01   1.0317725e+00  -9.4073377e-01   3.4898188e-01   8.0417564e-01   7.2831002e-01
   1.9200000e+00   9.0059581e-01  -8.6486815e-01   1.5628319e+00   1.9725063e-01   8.0417564e-01   4.2484751e-01
   1.9216667e+00   9.0107809e-01  -1.0165994e+00   3.0042788e+00  -3.0346251e-02   1.2138500e-01   1.2138500e-01
   1.9233333e+00   9.0159017e-01  -2.0028525e+00   1.1076382e+00  -6.3727127e-01  -9.4073377e-01  -1.8207750e-01
   1.9250000e+00   9.0213269e-01  -1.5476588e+00  -1.7752557e+00  -6.3727127e-01  -1.0165994e+00  -1.8207750e-01
   1.9266667e+00   9.0270599e-01   1.4869663e+00  -2.9132401e+00   2.7311626e-01  -2.5794313e-01  -6.3727127e-01
   1.9283333e+00   9.0331023e-01   3.5353382e+00  -1.7752557e+00   4.2484751e-01  -3.0346251e-02   3.4898188e-01
   1.9300000e+00   9.0461067e-01   2.5490851e+00  -4.8857464e+00  -5.6140564e-01  -3.3380876e-01   3.4898188e-01
   1.9316667e+00   9.0530590e-01  -1.8511213e+00  -4.9616120e+00  -3.0346251e-02  -3.3380876e-01  -4.8554001e-01
   1.9333333e+00   9.0603006e-01   5.0071314e-01  -4.2029557e+00   4.5519376e-02   1.2138500e-01  -1.0621188e-01
   1.9350000e+00   9.0678215e-01  -4.8857464e+00   7.2831002e-01   5.0071314e-01   1.2138500e-01  -3.3380876e-01
   1.9366667e+00   9.0756080e-01  -1.1683307e+00   1.4869663e+00   1.2138500e-01   8.8004127e-01  -3.0346251e-02
   1.9383333e+00   9.0836463e-01   4.2484751e-01   2.2456226e+00   1.9725063e-01   6.5244439e-01  -3.0346251e-02
   1.9400000e+00   9.0919202e-01   2.3214882e+00   3.0801444e+00   1.0317725e+00  -8.6486815e-01  -9.4073377e-01
   1.9416667e+00   9.1004111e-01  -1.6993900e+00   3.7629351e+00  -1.8207750e-01  -1.0165994e+00  -4.8554001e-01
   1.9433333e+00   9.1091001e-01   5.0071314e-01   2.9284132e+00  -3.0346251e-02  -3.0346251e-02   1.2138500e-01
   1.9450000e+00   9.1179655e-01   6.5244439e-01   6.5244439e-01  -4.0967438e-01  -3.0346251e-02  -3.0346251e-02
   1.9466667e+00   9.1269859e-01   2.0180257e+00  -6.3727127e-01  -3.0346251e-02   2.7311626e-01  -1.8207750e-01
   1.9483333e+00   9.1361381e-01  -1.2441963e+00  -1.1683307e+00  -2.5794313e-01  -6.3727127e-01  -4.0967438e-01
   1.9500000e+00   9.1453971e-01  -1.9269869e+00  -3.9753588e+00  -4.8554001e-01  -1.1683307e+00  -1.0165994e+00
   1.9516667e+00   9.1547389e-01  -3.0346251e-02  -4.9616120e+00  -3.3380876e-01  -1.2441963e+00  -1.2441963e+00
   1.9533333e+00   9.1641376e-01   5.0071314e-01  -3.2167026e+00  -1.8207750e-01   1.2138500e-01  -4.8554001e-01
   1.9550000e+00   9.1735667e-01   8.8004127e-01  -7.8900252e-01   5.0071314e-01   2.0938913e+00   5.0071314e-01
   1.9566667e+00   9.1830007e-01   3.2318757e+00   6.5244439e-01   5.0071314e-01   8.8004127e-01  -3.3380876e-01
   1.9583333e+00   9.1924121e-01  -2.9891057e+00   1.5628319e+00   5.0071314e-01   5.7657876e-01  -1.0165994e+00
   1.9600000e+00   9.2017750e-01  -4.8554001e-01   4.7491882e+00   4.2484751e-01  -1.0621188e-01  -7.8900252e-01
   1.9616667e+00   9.2110627e-01  -2.3821807e+00   4.3698601e+00  -9.4073377e-01  -7.8900252e-01  -5.6140564e-01
   1.9633333e+00   9.2202487e-01  -3.3380876e-01   2.5490851e+00  -6.3727127e-01   1.2138500e-01  -6.3727127e-01
   1.9650000e+00   9.2293075e-01   2.7311626e-01   8.8004127e-01  -5.6140564e-01   1.9725063e-01  -9.4073377e-01
   1.9666667e+00   9.2382132e-01  -1.0621188e-01   4.5519376e-02  -2.5794313e-01  -3.3380876e-01  -1.2441963e+00
   1.9683333e+00   9.2469416e-01  -6.3727127e-01  -1.0621188e-01  -1.8207750e-01  -3.0346251e-02  -1.1683307e+00
   1.9700000e+00   9.2554687e-01   8.8004127e-01  -3.1408369e+00   4.5519376e-02  -2.5794313e-01  -1.0165994e+00
   1.9716667e+00   9.2637716e-01   2.2456226e+00  -4.5064182e+00  -3.0346251e-02  -2.5794313e-01  -1.3200619e+00
   1.9733333e+00   9.2718275e-01  -7.8900252e-01  -3.8236276e+00  -3.0346251e-02   4.2484751e-01  -8.6486815e-01
   1.9750000e+00   9.2792479e-01  -1.0621188e-01  -2.6097776e+00   5.0071314e-01   4.5519376e-02  -2.5794313e-01
   1.9766667e+00   9.2858600e-01   1.6386975e+00  -1.0924650e+00   4.2484751e-01  -3.0346251e-02   1.2138500e-01
   1.9783333e+00   9.2921270e-01  -8.6486815e-01   5.7657876e-01  -2.5794313e-01  -1.0621188e-01  -4.8554001e-01
   1.9800000e+00   9.2980362e-01  -1.8207750e-01   3.6870695e+00   5.0071314e-01  -3.0346251e-02  -3.3380876e-01
   1.9816667e+00   9.3035762e-01  -3.3380876e-01   4.6733226e+00  -1.8207750e-01  -3.0346251e-02   2.7311626e-01
   1.9833333e+00   9.3087376e-01  -2.0028525e+00   2.1697569e+00  -3.3380876e-01   1.2138500e-01   5.7657876e-01
   1.9850000e+00   9.3135141e-01   1.1835038e+00   8.0417564e-01  -3.0346251e-02   1.9725063e-01   6.5244439e-01
   1.9866667e+00   9.3178999e-01   6.5244439e-01   6.5244439e-01  -1.8207750e-01  -4.0967438e-01  -1.8207750e-01
   1.9883333e+00   9.3218922e-01  -1.0165994e+00  -1.3959275e+00  -1.8207750e-01  -6.3727127e-01  -1.8207750e-01
   1.9900000e+00   9.3254896e-01   1.0317725e+00  -3.6718963e+00  -2.5794313e-01   1.2138500e-01   3.4898188e-01
   1.9916667e+00   9.3286931e-01  -5.6140564e-01  -5.1892089e+00   4.5519376e-02  -7.1313689e-01   1.2138500e-01
   1.9933333e+00   9.3315060e-01  -2.3821807e+00  -3.3684338e+00   4.5519376e-02  -4.0967438e-01  -2.5794313e-01
   1.9950000e+00   9.3339332e-01  -1.6235244e+00  -1.1683307e+00  -1.8207750e-01  -3.0346251e-02  -6.3727127e-01
   1.9966667e+00   9.3359811e-01  -6.3727127e-01   3.4898188e-01   2.7311626e-01   2.7311626e-01   4.5519376e-02
   1.9983333e+00   9.3376590e-01   1.9421600e+00   2.2456226e+00   8.8004127e-01   1.9421600e+00   1.5628319e+00
   2.0000000e+00   9.3389776e-01   1.6386975e+00   4.7491882e+00   8.8004127e-01   1.4111007e+00   1.9421600e+00
   2.0016667e+00   9.3399492e-01   3.9146663e+00   5.2043820e+00   2.7311626e-01  -6.3727127e-01  -3.0346251e-02
   2.0033333e+00   9.3405874e-01  -2.9132401e+00   2.9284132e+00  -2.5794313e-01  -7.1313689e-01  -4.8554001e-01
   2.0050000e+00   9.3409088e-01  -3.5201651e+00   5.0071314e-01  -2.5794313e-01   6.5244439e-01   1.4869663e+00
   2.0066667e+00   9.3409299e-01   2.7311626e-01  -6.3727127e-01   4.5519376e-02   6.5244439e-01   9.5590690e-01
   2.0083333e+00   9.3406695e-01   8.0417564e-01  -1.6993900e+00   1.2138500e-01  -2.5794313e-01   5.0071314e-01
   2.0100000e+00   9.3401472e-01   8.8004127e-01  -4.8857464e+00  -5.6140564e-01  -5.6140564e-01   5.0071314e-01
   2.0116667e+00   9.3393844e-01   2.4732194e+00  -4.7340151e+00   2.7311626e-01  -7.1313689e-01   6.5244439e-01
   2.0133333e+00   9.3384030e-01   3.5353382e+00  -3.2925682e+00   6.5244439e-01  -9.4073377e-01   1.1076382e+00
   2.0150000e+00   9.3372255e-01  -2.0028525e+00  -1.0924650e+00  -1.8207750e-01  -4.0967438e-01   1.1076382e+00
   2.0166667e+00   9.3358757e-01  -2.7615088e+00   8.8004127e-01   1.9725063e-01   1.2138500e-01   1.6386975e+00
   2.0183333e+00   9.3343784e-01  -6.3727127e-01   3.0801444e+00   1.9725063e-01   4.2484751e-01   1.7145632e+00
   2.0200000e+00   9.3327576e-01   3.4898188e-01   5.0526507e+00   2.7311626e-01   1.9725063e-01   1.7904288e+00
   2.0216667e+00   9.3310387e-01  -2.6097776e+00   4.8250539e+00  -7.8900252e-01  -1.8207750e-01   1.4869663e+00
   2.0233333e+00   9.3292471e-01  -6.3727127e-01   3.0801444e+00  -1.0621188e-01  -3.0346251e-02   1.6386975e+00
   2.0250000e+00   9.3274077e-01   2.0180257e+00  -1.0621188e-01   1.2138500e-01   4.2484751e-01   2.0938913e+00
   2.0266667e+00   9.3255457e-01  -2.5794313e-01  -1.7752557e+00  -4.8554001e-01   3.4898188e-01   1.2593694e+00
   2.0283333e+00   9.3236864e-01  -1.0621188e-01  -1.0924650e+00  -3.3380876e-01   1.2138500e-01   1.2593694e+00
   2.0300000e+00   9.3218538e-01   5.0071314e-01  -3.8236276e+00  -3.0346251e-02  -9.4073377e-01   1.1076382e+00
   2.0316667e+00   9.3200720e-01  -5.6140564e-01  -3.9753588e+00   1.2138500e-01  -1.0924650e+00   7.2831002e-01
   2.0333333e+00   9.3183643e-01   4.5519376e-02  -3.8236276e+00   1.9725063e-01  -5.6140564e-01  -2.5794313e-01
   2.0350000e+00   9.3167533e-01  -1.0621188e-01  -1.8511213e+00   1.9725063e-01   4.5519376e-02  -1.0621188e-01
   2.0366667e+00   9.3152605e-01  -1.8511213e+00  -7.1313689e-01   3.4898188e-01   1.3352350e+00   6.5244439e-01
   2.0383333e+00   9.3139062e-01   1.1835038e+00   1.1076382e+00   8.0417564e-01   1.4111007e+00   8.8004127e-01
   2.0400000e+00   9.3127099e-01   1.9725063e-01   4.8250539e+00   8.8004127e-01   1.3352350e+00   1.1076382e+00
   2.0416667e+00   9.3116893e-01   8.8004127e-01   5.5078445e+00  -3.3380876e-01   1.9725063e-01   5.7657876e-01
   2.0433333e+00   9.3108618e-01  -4.8554001e-01   3.1560101e+00  -1.8207750e-01  -3.3380876e-01   1.3352350e+00
   2.0450000e+00   9.3102424e-01   7.2831002e-01   1.4111007e+00  -4.8554001e-01  -3.3380876e-01   1.2593694e+00
