# Supplementary material for: Detecting Nasal Vowels in Speech Interfaces Based on Surface Electromyography
Source: PLoS One. 2015 Jun 12;10(6):e0127040. doi: 10.1371/journal.pone.0127040 (PMC4466523; doi:10.1371/journal.pone.0127040)
Supplement: S1 Data — (ZIP) [file pone.0127040.s001.zip › PLosOneData/aligned/COPO_2/COPO_2-en-r3-ALIGNED.txt]

   0.0000000e+00   1.5943920e-02  -1.4717932e+00  -4.3546870e+00  -3.3380876e-01   1.9725063e-01   1.2138500e-01
   1.6666667e-03   1.6003697e-02   6.5244439e-01  -3.7477620e+00   7.2831002e-01  -1.8207750e-01   7.2831002e-01
   3.3333333e-03   1.6081299e-02   2.0938913e+00  -3.0649713e+00   4.2484751e-01  -1.1683307e+00   3.4898188e-01
   5.0000000e-03   1.6173322e-02  -3.3380876e-01  -1.0165994e+00  -3.0346251e-02  -1.6235244e+00   3.4898188e-01
   6.6666667e-03   1.6276350e-02  -3.0346251e-02   1.4869663e+00  -3.3380876e-01   6.5244439e-01  -4.8554001e-01
   8.3333333e-03   1.6386964e-02  -4.0967438e-01   1.5628319e+00  -5.6140564e-01   1.2593694e+00   6.5244439e-01
   1.0000000e-02   1.6501768e-02  -4.0967438e-01   4.1422632e+00  -4.0967438e-01  -1.0924650e+00   2.3214882e+00
   1.1666667e-02   1.6617402e-02  -2.9891057e+00   3.0801444e+00  -3.3380876e-01  -1.0621188e-01   8.0417564e-01
   1.3333333e-02   1.6730556e-02  -6.3727127e-01   2.3973538e+00  -3.3380876e-01  -4.8554001e-01  -1.0165994e+00
   1.5000000e-02   1.6837991e-02  -1.8207750e-01   3.4898188e-01  -6.3727127e-01  -2.5794313e-01  -4.0967438e-01
   1.6666667e-02   1.6936551e-02   9.5590690e-01  -7.1313689e-01  -6.3727127e-01   8.8004127e-01  -1.8207750e-01
   1.8333333e-02   1.7023184e-02   5.7657876e-01  -1.6993900e+00  -6.3727127e-01   9.5590690e-01  -7.1313689e-01
   2.0000000e-02   1.7094955e-02   1.5628319e+00  -3.8236276e+00  -3.0346251e-02  -1.8207750e-01  -8.6486815e-01
   2.1666667e-02   1.7149059e-02   3.4898188e-01  -4.2029557e+00   5.7657876e-01   3.4898188e-01   4.5519376e-02
   2.3333333e-02   1.7182843e-02   7.2831002e-01  -3.2167026e+00   4.2484751e-01   5.0071314e-01   1.2138500e-01
   2.5000000e-02   1.7193810e-02   1.2138500e-01  -9.4073377e-01   8.8004127e-01  -1.0621188e-01   4.5519376e-02
   2.6666667e-02   1.7179644e-02  -1.9269869e+00   2.7311626e-01   7.2831002e-01  -2.5794313e-01   1.2138500e-01
   2.8333333e-02   1.7138212e-02  -1.8511213e+00   1.4111007e+00   5.7657876e-01  -2.6097776e+00   3.4898188e-01
   3.0000000e-02   1.7067583e-02  -1.5476588e+00   3.3077413e+00   6.5244439e-01  -1.0924650e+00   3.4898188e-01
   3.1666667e-02   1.6966037e-02  -1.3959275e+00   3.4594726e+00  -3.0346251e-02  -7.1313689e-01   4.5519376e-02
   3.3333333e-02   1.6832075e-02  -1.0924650e+00   1.7904288e+00  -9.4073377e-01  -3.0346251e-02  -1.8207750e-01
   3.5000000e-02   1.6664427e-02   4.2484751e-01   1.2138500e-01  -1.2441963e+00   1.4111007e+00  -4.8554001e-01
   3.6666667e-02   1.6664427e-02   1.2593694e+00   8.0417564e-01  -7.1313689e-01   4.2484751e-01  -7.8900252e-01
   3.8333333e-02   1.6664427e-02   4.2181289e+00  -4.8554001e-01   1.9725063e-01  -8.6486815e-01  -4.8554001e-01
   4.0000000e-02   1.6664427e-02   3.6112038e+00  -3.7477620e+00   1.9725063e-01  -2.5794313e-01   1.2138500e-01
   4.1666667e-02   1.6664427e-02  -2.0028525e+00  -4.8098807e+00   1.2138500e-01   1.1076382e+00   6.5244439e-01
   4.3333333e-02   1.6664427e-02  -7.1313689e-01  -2.9891057e+00   1.9725063e-01   1.2593694e+00   5.7657876e-01
   4.5000000e-02   1.6664427e-02  -7.8900252e-01  -2.5794313e-01  -3.0346251e-02   1.9725063e-01  -8.6486815e-01
   4.6666667e-02   1.6664427e-02  -3.3380876e-01   1.2593694e+00   3.4898188e-01  -2.5794313e-01  -4.0967438e-01
   4.8333333e-02   1.6664427e-02  -1.3200619e+00   1.6386975e+00   8.0417564e-01   1.2138500e-01   2.7311626e-01
   5.0000000e-02   1.6664427e-02  -1.6993900e+00   3.3836070e+00   3.4898188e-01   8.8004127e-01   9.5590690e-01
   5.1666667e-02   1.6664427e-02  -9.4073377e-01   4.1422632e+00   4.5519376e-02   2.7311626e-01   5.7657876e-01
   5.3333333e-02   1.6664427e-02   5.0071314e-01   2.4732194e+00  -1.0621188e-01  -1.3200619e+00  -2.5794313e-01
   5.5000000e-02   1.6664427e-02   1.1835038e+00  -3.0346251e-02  -4.8554001e-01  -1.6235244e+00  -3.0346251e-02
   5.6666667e-02   1.6664427e-02   1.0317725e+00  -2.3063151e+00  -4.8554001e-01  -1.1683307e+00   3.4898188e-01
   5.8333333e-02   1.6664427e-02   9.5590690e-01  -2.4580463e+00  -7.1313689e-01  -8.6486815e-01  -1.0621188e-01
   6.0000000e-02   1.6664427e-02   1.9725063e-01  -3.7477620e+00  -4.0967438e-01   1.9725063e-01  -1.8207750e-01
   6.1666667e-02   1.6664427e-02   6.5244439e-01  -4.1270901e+00  -3.0346251e-02   2.7766819e+00   4.5519376e-02
   6.3333333e-02   1.6664427e-02   1.6386975e+00  -2.6856432e+00   1.2138500e-01   1.9421600e+00   6.5244439e-01
   6.5000000e-02   1.6664427e-02  -1.8207750e-01   1.9725063e-01   6.5244439e-01   5.7657876e-01  -3.3380876e-01
   6.6666667e-02   1.6664427e-02  -1.6235244e+00   1.2593694e+00   3.4898188e-01   1.9725063e-01  -1.0621188e-01
   6.8333333e-02   1.6664427e-02  -2.5794313e-01   1.8662944e+00   4.2484751e-01  -3.0346251e-02   5.0071314e-01
   7.0000000e-02   1.6664427e-02  -1.0621188e-01   4.6733226e+00   2.7311626e-01  -1.1683307e+00  -1.0621188e-01
   7.1666667e-02   1.6664427e-02  -1.8511213e+00   4.0663976e+00  -3.0346251e-02  -4.8554001e-01  -1.0924650e+00
   7.3333333e-02   1.6664427e-02  -7.1313689e-01   2.5490851e+00   1.0317725e+00  -7.8900252e-01   1.2138500e-01
   7.5000000e-02   1.6462063e-02   1.8662944e+00  -3.0346251e-02   5.0071314e-01  -7.8900252e-01  -4.8554001e-01
   7.6666667e-02   1.6224196e-02   7.2831002e-01  -7.8900252e-01  -6.3727127e-01   4.5519376e-02  -3.3380876e-01
   7.8333333e-02   1.5950292e-02   2.4732194e+00  -9.4073377e-01  -7.8900252e-01   2.7311626e-01   8.0417564e-01
   8.0000000e-02   1.5640070e-02  -1.0621188e-01  -3.2925682e+00  -1.8207750e-01   6.5244439e-01   1.2138500e-01
   8.1666667e-02   1.5293510e-02  -1.2441963e+00  -4.0512245e+00   1.2138500e-01   1.9725063e-01   4.2484751e-01
   8.3333333e-02   1.4910853e-02  -1.0621188e-01  -2.8373744e+00  -2.5794313e-01  -1.3200619e+00  -3.0346251e-02
   8.5000000e-02   1.4492600e-02  -7.8900252e-01  -2.2304494e+00  -5.6140564e-01  -1.6993900e+00   5.7657876e-01
   8.6666667e-02   1.4039514e-02  -1.0924650e+00  -2.5794313e-01  -4.0967438e-01   4.5519376e-02   1.9725063e-01
   8.8333333e-02   1.3552618e-02  -1.6993900e+00   1.5628319e+00  -3.0346251e-02   5.7657876e-01  -5.6140564e-01
   9.0000000e-02   1.3033195e-02  -1.4717932e+00   4.9767851e+00   8.8004127e-01   7.2831002e-01  -7.1313689e-01
   9.1666667e-02   1.2482775e-02  -1.0924650e+00   3.5353382e+00   1.2138500e-01  -7.8900252e-01   6.5244439e-01
   9.3333333e-02   1.1903138e-02   2.7311626e-01   2.0180257e+00   4.2484751e-01  -3.0346251e-02  -3.0346251e-02
   9.5000000e-02   1.1296306e-02   4.5519376e-02  -5.6140564e-01  -3.0346251e-02   5.7657876e-01  -4.8554001e-01
   9.6666667e-02   1.0664530e-02   2.4732194e+00  -7.1313689e-01   4.5519376e-02   1.1076382e+00  -6.3727127e-01
   9.8333333e-02   1.0010286e-02   2.4732194e+00  -3.0346251e-02  -4.8554001e-01   3.4898188e-01  -1.0621188e-01
   1.0000000e-01   9.2949492e-03   9.5590690e-01  -3.1408369e+00  -7.1313689e-01  -4.8554001e-01  -7.1313689e-01
   1.0166667e-01   8.5345820e-03  -1.4717932e+00  -4.8098807e+00  -1.0621188e-01  -1.0621188e-01  -7.1313689e-01
   1.0333333e-01   7.7642339e-03  -2.4580463e+00  -3.6718963e+00   4.5519376e-02  -1.0924650e+00   1.2138500e-01
   1.0500000e-01   6.9873697e-03  -1.1683307e+00  -3.0346251e-02   3.4898188e-01   4.5519376e-02   8.0417564e-01
   1.0666667e-01   6.2075815e-03  -6.3727127e-01   1.1076382e+00   1.9725063e-01   4.5519376e-02   1.2138500e-01
   1.0833333e-01   5.4285727e-03   8.8004127e-01   1.5628319e+00   6.5244439e-01  -8.6486815e-01   3.4898188e-01
   1.1000000e-01   3.8881778e-03  -1.0621188e-01   2.5490851e+00   1.2138500e-01  -1.5476588e+00   4.2484751e-01
   1.1166667e-01   3.1346209e-03  -3.3380876e-01   3.8388007e+00   5.0071314e-01  -2.5794313e-01  -3.0346251e-02
   1.1333333e-01   2.3974694e-03   1.3352350e+00   2.9284132e+00   3.4898188e-01   4.2484751e-01  -1.8207750e-01
   1.1500000e-01   9.8851162e-04   1.2593694e+00   8.0417564e-01  -2.5794313e-01   1.9725063e-01  -1.8207750e-01
   1.1666667e-01   3.2479128e-04   4.5519376e-02  -7.8900252e-01  -8.6486815e-01   2.7311626e-01  -7.8900252e-01
   1.1833333e-01  -3.0638616e-04  -1.3200619e+00  -1.6993900e+00  -4.0967438e-01   1.9725063e-01  -3.3380876e-01
   1.2000000e-01  -2.4268194e-03   1.1835038e+00  -4.2029557e+00  -5.6140564e-01   5.0071314e-01  -4.0967438e-01
   1.2166667e-01  -2.8367873e-03   4.2484751e-01  -4.8857464e+00  -1.8207750e-01   1.9725063e-01  -4.0967438e-01
   1.2333333e-01  -3.1914191e-03  -1.6993900e+00  -2.9891057e+00   1.2138500e-01  -1.0621188e-01   5.7657876e-01
   1.2500000e-01  -3.4872939e-03   1.7145632e+00   1.2138500e-01   1.2138500e-01  -1.8207750e-01   5.7657876e-01
   1.2666667e-01  -3.7211399e-03  -2.0028525e+00   1.8662944e+00  -1.8207750e-01  -4.0967438e-01   1.9725063e-01
   1.2833333e-01  -3.8898494e-03  -1.1683307e+00   2.7766819e+00   4.5519376e-02   1.9725063e-01   3.4898188e-01
   1.3000000e-01  -3.9904922e-03  -1.1683307e+00   4.5215914e+00   8.0417564e-01  -4.8554001e-01   2.7311626e-01
   1.3166667e-01  -4.0203283e-03  -4.0967438e-01   4.3698601e+00  -4.0967438e-01  -1.3200619e+00   4.5519376e-02
   1.3333333e-01  -3.9768197e-03   1.2593694e+00   3.3077413e+00  -4.0967438e-01  -5.6140564e-01  -1.8207750e-01
   1.3500000e-01  -3.8576417e-03  -2.5794313e-01   1.4111007e+00  -4.8554001e-01   1.2138500e-01   1.2138500e-01
   1.3666667e-01  -3.6606944e-03   1.5628319e+00  -6.3727127e-01  -2.5794313e-01   7.2831002e-01   8.8004127e-01
   1.3833333e-01  -3.3841087e-03  -1.3200619e+00  -1.4717932e+00  -7.1313689e-01   8.0417564e-01   3.4898188e-01
   1.4000000e-01  -3.0262575e-03  -2.0787182e+00  -5.1133432e+00  -3.3380876e-01   1.0317725e+00  -1.3200619e+00
   1.4166667e-01  -2.5857608e-03  -1.0924650e+00  -5.7961339e+00   3.4898188e-01  -1.0621188e-01  -8.6486815e-01
   1.4333333e-01  -2.0614919e-03   3.5353382e+00  -2.6856432e+00   6.5244439e-01  -1.8207750e-01  -3.0346251e-02
   1.4500000e-01  -1.4525816e-03   1.7904288e+00  -2.9132401e+00   4.2484751e-01  -5.6140564e-01  -2.5794313e-01
   1.4666667e-01  -7.5842170e-04   1.5628319e+00  -1.1683307e+00   6.5244439e-01   4.2484751e-01   4.5519376e-02
   1.4833333e-01   2.1333103e-05   1.0317725e+00   2.1697569e+00   2.7311626e-01  -8.6486815e-01   1.2138500e-01
   1.5000000e-01   8.8676489e-04  -1.3200619e+00   4.5974570e+00  -3.0346251e-02  -1.0924650e+00  -3.0346251e-02
   1.5166667e-01   1.8376932e-03  -6.3727127e-01   5.5837101e+00  -4.0967438e-01  -1.0621188e-01  -1.0621188e-01
   1.5333333e-01   2.8736768e-03  -7.8900252e-01   3.0042788e+00  -8.6486815e-01   7.2831002e-01  -1.8207750e-01
   1.5500000e-01   3.9940177e-03   4.5519376e-02   4.2484751e-01  -7.1313689e-01   1.4111007e+00   3.4898188e-01
   1.5666667e-01   5.1977656e-03   1.1076382e+00  -8.6486815e-01  -2.5794313e-01   1.2593694e+00  -3.0346251e-02
   1.5833333e-01   6.4837247e-03   1.4869663e+00  -2.0787182e+00  -4.8554001e-01  -3.0346251e-02  -4.0967438e-01
   1.6000000e-01   7.8504597e-03  -2.0787182e+00  -4.2788214e+00  -2.5794313e-01  -1.0924650e+00  -7.8900252e-01
   1.6166667e-01   9.2963063e-03   5.0071314e-01  -4.0512245e+00   6.5244439e-01  -4.8554001e-01  -4.8554001e-01
   1.6333333e-01   1.0770806e-02   1.7145632e+00  -3.3684338e+00   5.7657876e-01  -4.0967438e-01   2.7311626e-01
   1.6500000e-01   1.2303840e-02  -3.3684338e+00  -1.1683307e+00   4.5519376e-02  -7.8900252e-01  -1.0621188e-01
   1.6666667e-01   1.3913224e-02  -1.0165994e+00   1.5628319e+00  -1.0621188e-01   1.2138500e-01   4.2484751e-01
   1.6833333e-01   1.5596686e-02   5.0071314e-01   2.0180257e+00  -3.0346251e-02   4.2484751e-01   7.2831002e-01
   1.7000000e-01   1.7351752e-02  -1.0621188e-01   3.4594726e+00   5.0071314e-01  -1.0621188e-01   1.9725063e-01
   1.7166667e-01   1.9175766e-02  -6.3727127e-01   5.5837101e+00   4.5519376e-02  -9.4073377e-01   4.2484751e-01
   1.7333333e-01   2.1065909e-02  -3.3380876e-01   3.2318757e+00  -4.8554001e-01  -3.3380876e-01   4.5519376e-02
   1.7500000e-01   2.3019215e-02   4.5519376e-02   1.2593694e+00  -1.8207750e-01   5.0071314e-01  -1.0621188e-01
   1.7666667e-01   2.5032592e-02   2.7311626e-01  -8.6486815e-01  -1.8207750e-01   5.7657876e-01  -1.8207750e-01
   1.7833333e-01   2.7102843e-02   1.7145632e+00  -1.3959275e+00  -1.8207750e-01   1.4111007e+00  -3.0346251e-02
   1.8000000e-01   2.9226686e-02   2.0938913e+00  -4.5064182e+00  -1.8207750e-01   5.0071314e-01  -8.6486815e-01
   1.8166667e-01   3.1400777e-02  -1.4717932e+00  -4.7340151e+00  -1.8207750e-01  -1.0165994e+00  -6.3727127e-01
   1.8333333e-01   3.3621735e-02  -8.6486815e-01  -2.1545838e+00   4.2484751e-01  -8.6486815e-01  -5.6140564e-01
   1.8500000e-01   3.5886159e-02  -5.6140564e-01  -6.3727127e-01   6.5244439e-01  -3.0346251e-02  -3.3380876e-01
   1.8666667e-01   3.8190658e-02  -6.3727127e-01   6.5244439e-01   5.7657876e-01   3.4898188e-01   5.0071314e-01
   1.8833333e-01   4.0531868e-02  -1.3959275e+00   1.7145632e+00   3.4898188e-01  -1.8207750e-01   4.2484751e-01
   1.9000000e-01   4.5311284e-02  -4.8554001e-01   3.9146663e+00   1.2138500e-01   8.0417564e-01   5.0071314e-01
   1.9166667e-01   4.7743129e-02  -1.8207750e-01   4.2181289e+00  -3.0346251e-02  -1.8207750e-01   4.2484751e-01
   1.9333333e-01   5.0199023e-02  -2.3063151e+00   1.9421600e+00  -2.5794313e-01  -7.8900252e-01   3.4898188e-01
   1.9500000e-01   5.2676102e-02  -1.0924650e+00   5.7657876e-01  -1.0621188e-01  -1.7752557e+00   4.2484751e-01
   1.9666667e-01   5.5171683e-02   2.2456226e+00  -4.8554001e-01   5.0071314e-01  -5.6140564e-01  -1.8207750e-01
   1.9833333e-01   5.7683268e-02   1.9421600e+00  -1.9269869e+00  -1.8207750e-01   1.4869663e+00  -1.0924650e+00
   2.0000000e-01   6.0208568e-02  -2.3063151e+00  -4.5064182e+00  -5.6140564e-01   1.6386975e+00  -5.6140564e-01
   2.0166667e-01   6.2745522e-02   1.4111007e+00  -4.3546870e+00  -2.5794313e-01   1.5628319e+00   5.0071314e-01
   2.0333333e-01   6.5292325e-02   4.3698601e+00  -2.2304494e+00  -3.0346251e-02   1.9725063e-01   1.9725063e-01
   2.0500000e-01   6.7847426e-02   4.2484751e-01   1.2138500e-01   4.5519376e-02  -7.1313689e-01   3.4898188e-01
   2.0666667e-01   7.0409564e-02   6.5244439e-01   5.7657876e-01   7.2831002e-01  -8.6486815e-01  -1.8207750e-01
   2.0833333e-01   7.2977770e-02  -1.6235244e+00   2.3973538e+00   1.0317725e+00   6.5244439e-01  -3.3380876e-01
   2.1000000e-01   7.5551384e-02  -1.8207750e-01   5.6595758e+00   7.2831002e-01  -7.1313689e-01   1.9725063e-01
   2.1166667e-01   7.8130061e-02   2.4732194e+00   4.2939945e+00  -1.0621188e-01  -3.3380876e-01   1.9725063e-01
   2.1333333e-01   8.5898048e-02   6.5244439e-01   1.9421600e+00  -2.5794313e-01  -1.8207750e-01  -9.4073377e-01
   2.1500000e-01   8.8500257e-02   4.5519376e-02  -3.3380876e-01   4.5519376e-02  -4.0967438e-01  -6.3727127e-01
   2.1666667e-01   9.1110887e-02  -2.0787182e+00  -1.6235244e+00  -1.0165994e+00  -3.3380876e-01  -3.3380876e-01
   2.1833333e-01   2.2957716e-01   6.5244439e-01  -2.6097776e+00  -4.8554001e-01  -7.8900252e-01  -1.8207750e-01
   2.2000000e-01   2.3566499e-01  -3.3380876e-01  -4.5064182e+00  -8.6486815e-01   4.5519376e-02   4.2484751e-01
   2.2166667e-01   2.4191712e-01  -2.0787182e+00  -4.8857464e+00  -3.0346251e-02   9.5590690e-01   1.1835038e+00
   2.2333333e-01   2.4833276e-01  -1.8207750e-01  -2.6097776e+00   2.7311626e-01   1.9725063e-01   1.3352350e+00
   2.2500000e-01   2.5491053e-01   5.0071314e-01  -1.8207750e-01   4.2484751e-01   1.0317725e+00   5.7657876e-01
   2.2666667e-01   2.6164847e-01   5.7657876e-01   1.1076382e+00   5.0071314e-01   8.0417564e-01  -3.3380876e-01
   2.2833333e-01   4.7211742e-01  -1.7752557e+00   9.5590690e-01   3.4898188e-01   6.5244439e-01  -2.5339119e+00
   2.3000000e-01   4.8032978e-01  -7.8900252e-01   4.1422632e+00   6.5244439e-01  -1.6235244e+00  -1.6993900e+00
   2.3166667e-01   4.8843001e-01  -1.4717932e+00   4.9767851e+00  -3.3380876e-01  -1.3200619e+00  -3.0346251e-02
   2.3333333e-01   4.9640340e-01   4.2484751e-01   3.1560101e+00  -4.0967438e-01  -3.3380876e-01   8.0417564e-01
   2.3500000e-01   5.0423545e-01  -9.4073377e-01  -7.8900252e-01  -5.6140564e-01   1.9725063e-01  -3.3380876e-01
   2.3666667e-01   5.1191150e-01   1.2138500e-01  -2.5794313e-01  -4.0967438e-01   6.5244439e-01  -3.0346251e-02
   2.3833333e-01   5.2673835e-01   1.0317725e+00  -2.3821807e+00  -5.6140564e-01   5.0071314e-01   5.0071314e-01
   2.4000000e-01   5.3386082e-01   1.0317725e+00  -4.3546870e+00  -1.0621188e-01  -1.0165994e+00   8.8004127e-01
   2.4166667e-01   5.4077094e-01   2.5490851e+00  -4.5064182e+00   8.0417564e-01  -1.0621188e-01   5.7657876e-01
   2.4333333e-01   5.4745521e-01   1.1835038e+00  -1.6235244e+00   1.2138500e-01   1.2138500e-01  -7.1313689e-01
   2.4500000e-01   5.5390051e-01  -7.1313689e-01  -7.8900252e-01  -1.8207750e-01   4.5519376e-02  -1.1683307e+00
   2.4666667e-01   5.6009411e-01  -3.3380876e-01   1.1835038e+00   5.7657876e-01  -8.6486815e-01   1.2138500e-01
   2.4833333e-01   5.6602375e-01  -7.1313689e-01   3.2318757e+00   7.2831002e-01  -1.5476588e+00   4.2484751e-01
   2.5000000e-01   5.7167755e-01  -4.8554001e-01   5.5837101e+00   7.2831002e-01  -1.8207750e-01   5.0071314e-01
   2.5166667e-01   5.7704424e-01  -1.3200619e+00   5.2802476e+00  -3.3380876e-01   1.1076382e+00   4.2484751e-01
   2.5333333e-01   5.8211299e-01   7.2831002e-01   2.7766819e+00  -1.0621188e-01   1.0317725e+00  -3.3380876e-01
   2.5500000e-01   5.8687364e-01   2.9284132e+00   5.0071314e-01  -7.1313689e-01   4.2484751e-01  -7.1313689e-01
   2.5666667e-01   5.9131656e-01  -1.4717932e+00  -2.6097776e+00  -6.3727127e-01  -1.0165994e+00   1.9725063e-01
   2.5833333e-01   5.9543279e-01  -1.4717932e+00  -1.8511213e+00   1.9725063e-01  -1.0621188e-01   1.0317725e+00
   2.6000000e-01   5.9921409e-01   1.9421600e+00  -3.5201651e+00   1.2138500e-01   2.7311626e-01   1.1835038e+00
   2.6166667e-01   6.0265286e-01   2.0938913e+00  -5.4168058e+00  -2.5794313e-01  -4.8554001e-01   4.5519376e-02
   2.6333333e-01   6.0574216e-01  -1.2441963e+00  -4.1270901e+00  -1.8207750e-01  -3.3380876e-01   3.4898188e-01
   2.6500000e-01   6.0847591e-01   9.5590690e-01  -7.1313689e-01   6.5244439e-01   3.4898188e-01  -4.8554001e-01
   2.6666667e-01   6.1084869e-01  -7.1313689e-01   2.5490851e+00   1.2593694e+00   6.5244439e-01  -7.1313689e-01
   2.6833333e-01   6.1285002e-01  -1.6235244e+00   2.8525476e+00   8.0417564e-01   1.0317725e+00  -2.3821807e+00
   2.7000000e-01   6.1444811e-01  -7.8900252e-01   4.2181289e+00   1.9725063e-01  -3.3380876e-01  -2.5794313e-01
   2.7166667e-01   6.1567598e-01  -5.6140564e-01   4.2181289e+00   7.2831002e-01  -1.9269869e+00   1.7145632e+00
   2.7333333e-01   6.1653152e-01  -1.0165994e+00   1.8662944e+00  -3.3380876e-01  -4.8554001e-01   7.2831002e-01
   2.7500000e-01   6.1701344e-01   2.7311626e-01   1.2138500e-01  -7.1313689e-01   1.9725063e-01  -4.0967438e-01
   2.7666667e-01   6.1712116e-01  -1.6235244e+00  -1.5476588e+00  -9.4073377e-01   4.2484751e-01  -1.2441963e+00
   2.7833333e-01   6.1685492e-01  -7.8900252e-01  -2.3821807e+00  -4.8554001e-01   6.5244439e-01  -1.3200619e+00
   2.8000000e-01   6.1621582e-01   6.5244439e-01  -2.6097776e+00  -3.0346251e-02   1.6386975e+00  -1.0165994e+00
   2.8166667e-01   6.1520560e-01   1.6386975e+00  -3.4442995e+00  -3.0346251e-02   1.7904288e+00  -4.8554001e-01
   2.8333333e-01   6.1382688e-01   1.9725063e-01  -3.2925682e+00  -3.0346251e-02   3.4898188e-01   9.5590690e-01
   2.8500000e-01   6.1208303e-01   8.8004127e-01  -1.3959275e+00   3.4898188e-01  -6.3727127e-01   1.1835038e+00
   2.8666667e-01   6.0997807e-01   4.5519376e-02  -3.0346251e-02   5.7657876e-01  -8.6486815e-01   4.2484751e-01
   2.8833333e-01   6.0751688e-01  -1.6235244e+00   2.7766819e+00   3.4898188e-01  -1.0924650e+00   2.7311626e-01
   2.9000000e-01   6.0470499e-01  -7.8900252e-01   4.5974570e+00  -3.0346251e-02  -7.8900252e-01   7.2831002e-01
   2.9166667e-01   6.0154866e-01  -1.8207750e-01   4.7491882e+00  -1.0165994e+00  -2.5794313e-01   2.7311626e-01
   2.9333333e-01   5.9805471e-01  -1.8207750e-01   3.0801444e+00  -4.0967438e-01   3.4898188e-01  -4.8554001e-01
   2.9500000e-01   5.9423071e-01   2.0938913e+00   1.0317725e+00  -3.0346251e-02   6.5244439e-01  -1.1683307e+00
   2.9666667e-01   5.9008490e-01   9.5590690e-01  -1.4717932e+00  -3.0346251e-02  -4.0967438e-01  -6.3727127e-01
   2.9833333e-01   5.8562596e-01   9.5590690e-01  -4.0967438e-01  -4.8554001e-01   5.7657876e-01   1.9725063e-01
   3.0000000e-01   5.8086322e-01   5.7657876e-01  -3.7477620e+00  -9.4073377e-01  -1.8207750e-01   8.8004127e-01
   3.0166667e-01   5.7580658e-01   1.1076382e+00  -4.8857464e+00  -4.0967438e-01  -3.0346251e-02   5.7657876e-01
   3.0333333e-01   5.7046635e-01   2.3214882e+00  -3.5960307e+00   2.7311626e-01  -8.6486815e-01   8.0417564e-01
   3.0500000e-01   5.6485334e-01  -2.1545838e+00  -1.0165994e+00   1.4111007e+00   1.2138500e-01  -3.3380876e-01
   3.0666667e-01   5.5897880e-01  -2.6097776e+00   9.5590690e-01   1.0317725e+00   5.0071314e-01  -1.3200619e+00
   3.0833333e-01   5.5285434e-01  -1.4717932e+00   2.3214882e+00   8.0417564e-01   1.2138500e-01  -4.0967438e-01
   3.1000000e-01   5.4649191e-01  -8.6486815e-01   4.1422632e+00  -1.0621188e-01  -4.0967438e-01   9.5590690e-01
   3.1166667e-01   5.3990382e-01   4.2484751e-01   5.9630383e+00  -6.3727127e-01  -3.3380876e-01   1.1076382e+00
   3.1333333e-01   5.3310262e-01  -7.8900252e-01   3.3836070e+00  -5.6140564e-01   2.7311626e-01  -1.8207750e-01
   3.1500000e-01   5.2610113e-01  -7.8900252e-01  -6.3727127e-01  -6.3727127e-01   8.8004127e-01  -7.8900252e-01
   3.1666667e-01   5.1891230e-01  -4.0967438e-01  -1.0924650e+00  -3.3380876e-01   4.2484751e-01   5.7657876e-01
   3.1833333e-01   5.1154923e-01   2.7311626e-01  -1.8207750e-01   6.5244439e-01   6.5244439e-01  -3.3380876e-01
   3.2000000e-01   5.0402526e-01  -1.0621188e-01  -4.0512245e+00   6.5244439e-01   3.4898188e-01  -1.7752557e+00
   3.2166667e-01   4.9635361e-01  -1.8207750e-01  -5.5685370e+00   5.0071314e-01   4.2484751e-01  -1.3200619e+00
   3.2333333e-01   4.8854767e-01  -2.3821807e+00  -3.2925682e+00   2.7311626e-01   5.0071314e-01  -1.1683307e+00
   3.2500000e-01   4.8062078e-01  -9.4073377e-01  -1.9269869e+00  -4.8554001e-01  -4.0967438e-01  -6.3727127e-01
   3.2666667e-01   4.7258625e-01   2.3973538e+00  -2.0787182e+00  -1.0165994e+00  -2.8373744e+00   1.6386975e+00
   3.2833333e-01   4.6445724e-01   1.1076382e+00   6.5244439e-01  -2.5794313e-01  -2.4580463e+00   2.6249507e+00
   3.3000000e-01   4.5624687e-01   2.1697569e+00   3.9905320e+00   1.9725063e-01  -1.0924650e+00   1.7145632e+00
   3.3166667e-01   4.4796805e-01  -3.0346251e-02   5.2043820e+00  -1.8207750e-01   2.7311626e-01   1.9725063e-01
   3.3333333e-01   4.3963355e-01  -1.3200619e+00   2.7766819e+00  -3.0346251e-02   2.7311626e-01  -4.0967438e-01
   3.3500000e-01   4.3125584e-01   4.5519376e-02  -2.5794313e-01  -3.3380876e-01   5.7657876e-01  -1.0165994e+00
   3.3666667e-01   4.2284714e-01   8.0417564e-01  -1.2441963e+00  -3.3380876e-01  -1.0621188e-01  -6.3727127e-01
   3.3833333e-01   4.1441945e-01  -1.0621188e-01  -1.0924650e+00  -4.8554001e-01   1.2138500e-01  -4.0967438e-01
   3.4000000e-01   4.0596910e-01   1.4869663e+00  -3.4442995e+00  -8.6486815e-01   9.5590690e-01  -5.6140564e-01
   3.4166667e-01   3.9748501e-01   4.2484751e-01  -2.9891057e+00   1.9725063e-01   1.6386975e+00   5.0071314e-01
   3.4333333e-01   3.8901669e-01   1.9725063e-01  -1.4717932e+00   1.1835038e+00   5.0071314e-01   2.7311626e-01
   3.4500000e-01   3.8057494e-01  -1.8511213e+00   1.2138500e-01   5.7657876e-01  -7.8900252e-01  -3.0346251e-02
   3.4666667e-01   3.7216993e-01  -1.6993900e+00   1.1076382e+00   1.9725063e-01  -1.3959275e+00  -1.0165994e+00
   3.4833333e-01   3.6381156e-01  -2.9891057e+00   1.1835038e+00  -3.0346251e-02  -2.5794313e-01  -1.3200619e+00
   3.5000000e-01   3.5550920e-01   8.8004127e-01   5.2802476e+00   1.9725063e-01  -4.8554001e-01  -3.3380876e-01
   3.5166667e-01   3.4727171e-01   2.7311626e-01   5.1285164e+00   2.7311626e-01  -4.8554001e-01   8.8004127e-01
   3.5333333e-01   3.3910749e-01   1.6386975e+00   1.0317725e+00  -7.1313689e-01   4.2484751e-01   2.7311626e-01
   3.5500000e-01   3.3102443e-01  -1.6235244e+00   4.2484751e-01  -9.4073377e-01   7.2831002e-01   5.0071314e-01
   3.5666667e-01   3.2302989e-01   3.4898188e-01  -1.0165994e+00  -7.1313689e-01  -3.3380876e-01  -1.0621188e-01
   3.5833333e-01   3.1513073e-01   1.9421600e+00  -1.3200619e+00  -4.0967438e-01  -2.7615088e+00   1.3352350e+00
   3.6000000e-01   3.0733325e-01   2.2456226e+00  -2.6856432e+00  -1.8207750e-01   1.9725063e-01   8.8004127e-01
   3.6166667e-01   2.9964325e-01   8.8004127e-01  -3.1408369e+00   6.5244439e-01   1.6386975e+00  -4.0967438e-01
   3.6333333e-01   2.9206597e-01   2.7311626e-01  -2.6856432e+00   2.7311626e-01   5.7657876e-01  -1.0621188e-01
   3.6500000e-01   2.8460614e-01   6.5244439e-01  -1.7752557e+00   5.7657876e-01   4.5519376e-02  -8.6486815e-01
   3.6666667e-01   2.7726793e-01  -2.8373744e+00  -1.9269869e+00   7.2831002e-01   1.9725063e-01  -7.8900252e-01
   3.6833333e-01   2.7005503e-01  -7.1313689e-01   4.5519376e-02   3.4898188e-01  -4.0967438e-01   4.5519376e-02
   3.7000000e-01   2.6297058e-01  -2.9132401e+00   4.0663976e+00   1.2138500e-01  -2.5794313e-01   2.7311626e-01
   3.7166667e-01   2.5601721e-01  -2.1545838e+00   4.6733226e+00  -3.0346251e-02   1.2138500e-01   1.2138500e-01
   3.7333333e-01   2.4919708e-01  -3.3380876e-01   2.3973538e+00  -7.8900252e-01   6.5244439e-01  -7.1313689e-01
   3.7500000e-01   2.4251184e-01   8.0417564e-01  -1.8207750e-01  -1.0165994e+00   1.5628319e+00  -4.0967438e-01
   3.7666667e-01   2.3596266e-01   8.8004127e-01  -1.8511213e+00  -1.0621188e-01   2.7311626e-01   1.9725063e-01
   3.7833333e-01   2.2955027e-01  -3.3380876e-01  -4.8098807e+00   5.0071314e-01  -3.3380876e-01  -3.3380876e-01
   3.8000000e-01   2.2327496e-01  -1.0165994e+00  -6.5547902e+00   3.4898188e-01  -1.0621188e-01  -7.1313689e-01
   3.8166667e-01   2.1713658e-01  -2.5794313e-01  -6.8582527e+00  -1.8207750e-01  -1.6235244e+00  -7.1313689e-01
   3.8333333e-01   2.1113459e-01   2.7008163e+00  -5.1133432e+00   1.2138500e-01  -1.4717932e+00  -1.0924650e+00
   3.8500000e-01   2.0526806e-01   2.4732194e+00  -2.3063151e+00  -1.8207750e-01  -2.0028525e+00   1.1076382e+00
   3.8666667e-01   1.9953568e-01   8.0417564e-01  -1.8207750e-01  -2.5794313e-01   5.7657876e-01   8.0417564e-01
   3.8833333e-01   1.9393583e-01  -3.0649713e+00   1.6386975e+00  -1.8207750e-01   2.1697569e+00  -1.0621188e-01
   3.9000000e-01   1.8846655e-01  -2.6097776e+00   4.8250539e+00  -3.0346251e-02   1.2138500e-01  -1.0621188e-01
   3.9166667e-01   1.8312557e-01  -1.0621188e-01   6.5699633e+00  -2.5794313e-01  -1.4717932e+00   1.2138500e-01
   3.9333333e-01   1.7791038e-01   2.2456226e+00   6.1906351e+00   1.2138500e-01  -1.9269869e+00   1.4111007e+00
   3.9500000e-01   1.7281821e-01   1.7145632e+00   3.8388007e+00  -6.3727127e-01   2.7311626e-01   7.2831002e-01
   3.9666667e-01   1.6784604e-01   1.2138500e-01   1.4111007e+00  -7.8900252e-01   1.0317725e+00  -1.8207750e-01
   3.9833333e-01   1.6299068e-01   1.2138500e-01   1.2593694e+00  -4.0967438e-01   1.3352350e+00  -7.1313689e-01
   4.0000000e-01   1.5824876e-01  -1.7752557e+00  -1.4717932e+00  -6.3727127e-01   1.5628319e+00  -1.6235244e+00
   4.0166667e-01   1.5361676e-01  -9.4073377e-01  -2.0028525e+00   1.2138500e-01   5.0071314e-01  -1.0165994e+00
   4.0333333e-01   1.4909102e-01   1.1076382e+00  -2.5794313e-01   2.7311626e-01  -8.6486815e-01   4.5519376e-02
   4.0500000e-01   1.4466780e-01  -1.9269869e+00  -1.6993900e+00   3.4898188e-01   5.0071314e-01  -5.6140564e-01
   4.0666667e-01   1.4034328e-01  -2.3063151e+00   1.1076382e+00   6.5244439e-01   8.0417564e-01   4.5519376e-02
   4.0833333e-01   1.3611356e-01   5.7657876e-01   3.0801444e+00   9.5590690e-01  -1.0924650e+00   5.0071314e-01
   4.1000000e-01   1.3197476e-01   3.3836070e+00   5.3561133e+00   1.0317725e+00  -2.0028525e+00   1.5628319e+00
   4.1166667e-01   1.2789197e-01   1.9421600e+00   6.1147695e+00   1.2138500e-01   1.2138500e-01   4.5519376e-02
   4.1333333e-01   1.2384990e-01  -1.8207750e-01   2.5490851e+00  -4.0967438e-01  -2.5794313e-01  -7.1313689e-01
   4.1500000e-01   1.1988577e-01  -1.8207750e-01  -1.8207750e-01  -8.6486815e-01  -5.6140564e-01  -4.0967438e-01
   4.1666667e-01   1.1599610e-01   2.3973538e+00  -1.0924650e+00  -9.4073377e-01   6.5244439e-01  -1.8207750e-01
   4.1833333e-01   1.1217748e-01   4.5519376e-02  -2.9132401e+00  -1.1683307e+00   5.7657876e-01  -4.8554001e-01
   4.2000000e-01   1.0842661e-01  -1.8511213e+00  -5.7961339e+00  -3.3380876e-01   4.2484751e-01  -9.4073377e-01
   4.2166667e-01   1.0474034e-01  -2.9891057e+00  -5.7961339e+00   6.5244439e-01   7.2831002e-01  -6.3727127e-01
   4.2333333e-01   1.0111564e-01  -1.1683307e+00  -3.7477620e+00   4.2484751e-01  -2.5794313e-01  -3.0346251e-02
   4.2500000e-01   9.7549664e-02   1.7904288e+00  -1.7752557e+00   4.5519376e-02  -4.8554001e-01   3.4898188e-01
   4.2666667e-01   9.4039710e-02   2.0938913e+00  -7.8900252e-01   6.5244439e-01   1.9725063e-01  -1.8207750e-01
   4.2833333e-01   9.0583271e-02   1.7145632e+00  -3.0346251e-02   2.7311626e-01  -4.0967438e-01   5.7657876e-01
   4.3000000e-01   8.7178040e-02  -1.8207750e-01   3.2318757e+00   1.2138500e-01  -8.6486815e-01   7.2831002e-01
   4.3166667e-01   8.3821897e-02  -3.1408369e+00   4.5974570e+00   1.2138500e-01  -4.0967438e-01  -3.0346251e-02
   4.3333333e-01   8.0512944e-02  -1.1683307e+00   2.0180257e+00   1.2138500e-01   5.0071314e-01  -2.5794313e-01
   4.3500000e-01   7.7249493e-02   4.5519376e-02  -1.8207750e-01  -4.0967438e-01   1.2138500e-01  -7.1313689e-01
   4.3666667e-01   7.4030079e-02   1.1835038e+00  -7.1313689e-01  -3.0346251e-02  -1.8207750e-01  -1.0621188e-01
   4.3833333e-01   7.0853452e-02   1.7145632e+00  -1.6235244e+00  -3.3380876e-01  -3.3380876e-01   1.2138500e-01
   4.4000000e-01   6.7718598e-02   8.0417564e-01  -3.5201651e+00  -3.3380876e-01   1.2138500e-01   1.2138500e-01
   4.4166667e-01   6.4624722e-02   7.2831002e-01  -4.5064182e+00   4.2484751e-01   2.7311626e-01  -1.2441963e+00
   4.4333333e-01   6.1571254e-02   4.2484751e-01  -3.2925682e+00   4.2484751e-01   6.5244439e-01  -4.8554001e-01
   4.4500000e-01   5.8557845e-02   5.0071314e-01  -1.7752557e+00   2.7311626e-01   1.3352350e+00  -7.1313689e-01
   4.4666667e-01   5.5584369e-02   1.2138500e-01   1.9725063e-01   2.7311626e-01   4.2484751e-01   4.5519376e-02
   4.4833333e-01   5.2650910e-02  -2.0787182e+00   1.5628319e+00   4.5519376e-02  -1.8207750e-01   1.1076382e+00
   4.5000000e-01   4.9757761e-02  -3.3380876e-01   5.2802476e+00  -7.1313689e-01   3.4898188e-01   1.7904288e+00
   4.5166667e-01   4.6905412e-02  -1.3200619e+00   5.2043820e+00  -3.3380876e-01   4.5519376e-02   1.2138500e-01
   4.5333333e-01   4.4094548e-02   1.1835038e+00   3.5353382e+00  -1.8207750e-01  -4.8554001e-01   1.2138500e-01
   4.5500000e-01   4.1326036e-02   1.2138500e-01   1.9725063e-01  -4.8554001e-01  -6.3727127e-01  -1.8207750e-01
   4.5666667e-01   3.8600918e-02  -1.5476588e+00  -1.7752557e+00  -4.8554001e-01  -6.3727127e-01  -1.8207750e-01
   4.5833333e-01   3.5920393e-02  -1.6235244e+00  -1.7752557e+00  -4.8554001e-01  -2.5794313e-01  -3.3380876e-01
   4.6000000e-01   3.3285811e-02  -1.0621188e-01  -2.5339119e+00  -4.0967438e-01  -1.8207750e-01   5.0071314e-01
   4.6166667e-01   3.0698663e-02   4.8250539e+00  -2.1545838e+00  -1.0621188e-01  -2.5794313e-01   4.5519376e-02
   4.6333333e-01   2.8160561e-02   1.7145632e+00  -4.2029557e+00   2.7311626e-01  -9.4073377e-01  -3.3380876e-01
   4.6500000e-01   2.5673225e-02  -3.8236276e+00  -8.6486815e-01   6.5244439e-01  -1.0621188e-01  -7.1313689e-01
   4.6666667e-01   2.3238477e-02  -3.3684338e+00   1.2593694e+00   1.1076382e+00   5.7657876e-01  -1.2441963e+00
   4.6833333e-01   2.0858216e-02  -1.3200619e+00   1.7145632e+00   7.2831002e-01   8.0417564e-01  -5.6140564e-01
   4.7000000e-01   1.8534411e-02   8.0417564e-01   4.4457257e+00   6.5244439e-01  -5.6140564e-01   5.7657876e-01
   4.7166667e-01   1.6269079e-02   1.6386975e+00   4.5215914e+00   1.2138500e-01  -4.0967438e-01   1.1835038e+00
   4.7333333e-01   1.4064279e-02   3.4898188e-01   2.0180257e+00  -3.3380876e-01  -2.5794313e-01  -2.5794313e-01
   4.7500000e-01   1.1922089e-02  -3.3380876e-01   5.7657876e-01  -7.8900252e-01   4.2484751e-01  -1.0621188e-01
   4.7666667e-01   9.8445935e-03   6.5244439e-01  -1.8511213e+00  -9.4073377e-01   1.4111007e+00   4.2484751e-01
   4.7833333e-01   7.8338713e-03   1.1076382e+00  -1.6993900e+00  -4.0967438e-01   8.0417564e-01  -1.0621188e-01
   4.8000000e-01   5.8919761e-03   1.1835038e+00  -3.6718963e+00  -7.1313689e-01  -4.0967438e-01  -5.6140564e-01
   4.8166667e-01   4.0209271e-03   1.4869663e+00  -4.4305526e+00   2.7311626e-01  -4.0967438e-01  -7.1313689e-01
   4.8333333e-01   2.1800190e-03   7.2831002e-01  -3.1408369e+00  -1.0621188e-01  -9.4073377e-01   4.5519376e-02
   4.8500000e-01   3.7968219e-04  -1.6993900e+00  -1.2441963e+00  -3.0346251e-02   4.5519376e-02  -7.1313689e-01
   4.8666667e-01  -1.3465620e-03  -2.5339119e+00   1.4111007e+00   1.1835038e+00   8.0417564e-01  -9.4073377e-01
   4.8833333e-01  -2.9966286e-03  -8.6486815e-01   2.4732194e+00   1.1076382e+00   1.3352350e+00  -8.6486815e-01
   4.9000000e-01  -4.5685042e-03   1.0317725e+00   4.8250539e+00   9.5590690e-01  -1.0621188e-01   1.2138500e-01
   4.9166667e-01  -6.0602586e-03  -3.0346251e-02   4.3698601e+00  -3.3380876e-01  -1.0924650e+00   2.0938913e+00
   4.9333333e-01  -7.4700567e-03  -2.0787182e+00   2.6249507e+00  -9.4073377e-01  -2.0787182e+00   1.1835038e+00
   4.9500000e-01  -8.7961682e-03  -1.6235244e+00  -3.0346251e-02  -8.6486815e-01  -4.8554001e-01   1.9725063e-01
   4.9666667e-01  -1.0036979e-02   1.7145632e+00  -1.3200619e+00  -3.3380876e-01   1.1835038e+00  -2.5794313e-01
   4.9833333e-01  -1.1191000e-02   2.7008163e+00  -1.9269869e+00   3.4898188e-01   7.2831002e-01  -6.3727127e-01
   5.0000000e-01  -1.2256876e-02   1.2593694e+00  -4.1270901e+00  -3.0346251e-02  -4.8554001e-01  -1.0165994e+00
   5.0166667e-01  -1.3233396e-02   1.9725063e-01  -5.4168058e+00   1.9725063e-01  -7.8900252e-01  -7.8900252e-01
   5.0333333e-01  -1.4119498e-02   3.4898188e-01  -3.3684338e+00  -1.0621188e-01  -2.5794313e-01  -3.3380876e-01
   5.0500000e-01  -1.4914276e-02  -2.1545838e+00  -6.3727127e-01   7.2831002e-01   4.2484751e-01   1.9725063e-01
   5.0666667e-01  -1.5616989e-02  -9.4073377e-01   1.1076382e+00   5.0071314e-01   6.5244439e-01   4.5519376e-02
   5.0833333e-01  -1.6227064e-02  -2.4580463e+00   5.0071314e-01   1.9725063e-01  -1.1683307e+00   8.8004127e-01
   5.1000000e-01  -1.6744099e-02  -1.3200619e+00   4.1422632e+00   3.4898188e-01  -1.0165994e+00   1.1835038e+00
   5.1166667e-01  -1.7167873e-02   1.7904288e+00   4.5215914e+00   2.7311626e-01   4.5519376e-02  -5.6140564e-01
   5.1333333e-01  -1.7498341e-02   5.7657876e-01   2.3214882e+00  -4.8554001e-01   9.5590690e-01  -2.0787182e+00
   5.1500000e-01  -1.7735643e-02  -1.1683307e+00   1.3352350e+00  -4.0967438e-01   2.3214882e+00  -8.6486815e-01
   5.1666667e-01  -1.7880103e-02  -1.8207750e-01  -7.1313689e-01  -7.8900252e-01   1.7145632e+00  -8.6486815e-01
   5.1833333e-01  -1.7932226e-02   8.0417564e-01  -9.4073377e-01  -6.3727127e-01  -9.4073377e-01   5.7657876e-01
   5.2000000e-01  -1.7892705e-02   3.1560101e+00  -4.2788214e+00  -2.5794313e-01  -1.0924650e+00   2.0180257e+00
   5.2166667e-01  -1.7762416e-02  -2.7615088e+00  -5.1133432e+00   1.2138500e-01   4.2484751e-01   8.0417564e-01
   5.2333333e-01  -1.7542416e-02   1.9725063e-01  -1.8511213e+00   4.5519376e-02  -3.3380876e-01  -3.3380876e-01
   5.2500000e-01  -1.7233943e-02  -4.0967438e-01  -2.5794313e-01   5.7657876e-01  -4.0967438e-01  -3.0346251e-02
   5.2666667e-01  -1.6838412e-02  -7.1313689e-01   2.7311626e-01   4.2484751e-01   1.0317725e+00  -1.3200619e+00
   5.2833333e-01  -1.6357409e-02  -1.8207750e-01   1.7145632e+00  -3.0346251e-02   4.2484751e-01   2.7311626e-01
   5.3000000e-01  -1.5792691e-02   4.2484751e-01   4.8250539e+00   4.5519376e-02  -1.3200619e+00   1.4111007e+00
   5.3166667e-01  -1.5146180e-02  -3.0346251e-02   4.5974570e+00  -2.5794313e-01  -1.5476588e+00   3.4898188e-01
   5.3333333e-01  -1.4419952e-02   1.9725063e-01   4.1422632e+00  -3.0346251e-02   1.2138500e-01   1.2138500e-01
   5.3500000e-01  -1.3616239e-02   2.2456226e+00   3.4898188e-01  -7.8900252e-01   1.9725063e-01   7.2831002e-01
   5.3666667e-01  -1.2737417e-02   5.7657876e-01  -8.6486815e-01  -7.8900252e-01   1.2138500e-01  -3.0346251e-02
   5.3833333e-01  -1.1785999e-02  -1.0621188e-01  -6.3727127e-01   3.4898188e-01  -1.0621188e-01  -2.1545838e+00
   5.4000000e-01  -1.1785999e-02  -1.1683307e+00  -3.5201651e+00   1.9725063e-01   8.8004127e-01  -1.8511213e+00
   5.4166667e-01  -1.0764629e-02  -3.5960307e+00  -4.1270901e+00   4.2484751e-01   1.1835038e+00  -7.1313689e-01
   5.4333333e-01  -1.0764629e-02   1.9725063e-01  -2.3063151e+00  -3.0346251e-02   8.8004127e-01   8.0417564e-01
   5.4500000e-01  -9.6760743e-03   3.6112038e+00  -1.6235244e+00   1.2138500e-01  -4.0967438e-01   5.0071314e-01
   5.4666667e-01  -8.5232120e-03  -9.4073377e-01  -2.6097776e+00  -1.0621188e-01  -4.0967438e-01   3.4898188e-01
   5.4833333e-01  -7.3090258e-03  -1.5476588e+00   1.4111007e+00   5.7657876e-01   1.7145632e+00   2.7311626e-01
   5.5000000e-01  -6.0365936e-03  -5.6140564e-01   5.4319789e+00  -3.0346251e-02  -8.6486815e-01  -4.8554001e-01
   5.5166667e-01  -4.7090774e-03  -2.5794313e-01   3.6112038e+00   1.9725063e-01  -3.5960307e+00   1.2138500e-01
   5.5333333e-01  -3.3297150e-03   1.4111007e+00   2.3214882e+00   5.7657876e-01  -2.9132401e+00   2.4732194e+00
   5.5500000e-01  -1.9018073e-03  -1.0621188e-01   1.5628319e+00  -2.5794313e-01  -3.3380876e-01   1.1076382e+00
   5.5666667e-01  -4.2871025e-04  -3.3380876e-01  -5.6140564e-01  -4.0967438e-01   8.8004127e-01  -2.3063151e+00
   5.5833333e-01   1.0381291e-03   2.7311626e-01  -1.5476588e+00  -4.8554001e-01   1.3352350e+00  -2.1545838e+00
   5.6000000e-01   2.5213890e-03  -1.8207750e-01  -2.9891057e+00  -5.6140564e-01   1.2593694e+00  -8.6486815e-01
   5.6166667e-01   4.0366549e-03   5.7657876e-01  -3.6718963e+00   4.5519376e-02   1.5628319e+00  -2.5794313e-01
   5.6333333e-01   5.5807962e-03   3.6870695e+00  -3.2167026e+00   4.5519376e-02   1.2593694e+00  -1.0621188e-01
   5.6500000e-01   7.1507173e-03  -1.0621188e-01  -1.0924650e+00  -2.5794313e-01   2.7311626e-01  -1.0621188e-01
   5.6666667e-01   8.7433665e-03  -6.3727127e-01   4.5519376e-02  -3.0346251e-02  -7.8900252e-01   1.4869663e+00
   5.6833333e-01   1.0355747e-02  -2.1545838e+00   8.8004127e-01   5.7657876e-01  -6.3727127e-01   4.2484751e-01
   5.7000000e-01   1.1984924e-02  -9.4073377e-01   3.0042788e+00   2.7311626e-01  -3.0346251e-02  -1.8207750e-01
   5.7166667e-01   1.3628035e-02  -9.4073377e-01   6.1906351e+00  -1.8207750e-01  -1.8207750e-01  -7.8900252e-01
   5.7333333e-01   1.5282300e-02  -1.3200619e+00   3.0042788e+00  -5.6140564e-01  -1.8207750e-01   4.5519376e-02
   5.7500000e-01   1.6945022e-02   9.5590690e-01   2.1697569e+00  -7.1313689e-01  -1.0621188e-01   5.7657876e-01
   5.7666667e-01   1.8613603e-02   9.5590690e-01  -2.5794313e-01  -5.6140564e-01  -5.6140564e-01   3.4898188e-01
   5.7833333e-01   2.0285547e-02   2.9284132e+00  -1.3200619e+00  -4.8554001e-01  -3.3380876e-01   2.7311626e-01
   5.8000000e-01   2.0285547e-02   1.1835038e+00  -5.7202683e+00  -3.3380876e-01  -2.5794313e-01  -1.4717932e+00
   5.8166667e-01   2.0285547e-02   5.0071314e-01  -6.0995964e+00   1.9725063e-01  -1.0621188e-01  -7.1313689e-01
   5.8333333e-01   2.0285547e-02  -4.0967438e-01  -3.5201651e+00   4.2484751e-01   1.0317725e+00  -1.8207750e-01
   5.8500000e-01   2.0285547e-02  -2.5794313e-01   1.2593694e+00  -3.0346251e-02   1.3352350e+00   8.0417564e-01
   5.8666667e-01   2.0285547e-02  -2.6856432e+00   2.7008163e+00  -3.3380876e-01  -3.0346251e-02   1.9725063e-01
   5.8833333e-01   2.0285547e-02  -7.8900252e-01   1.7904288e+00   9.5590690e-01  -1.2441963e+00   4.2484751e-01
   5.9000000e-01   2.0285547e-02   2.1697569e+00   1.9421600e+00   4.2484751e-01  -1.6993900e+00  -3.0346251e-02
   5.9166667e-01   2.1958463e-02  -2.4580463e+00   1.8662944e+00   2.7311626e-01  -1.0165994e+00  -4.0967438e-01
   5.9333333e-01   2.3630077e-02  -1.0165994e+00   2.0938913e+00   4.5519376e-02   4.5519376e-02  -6.3727127e-01
   5.9500000e-01   2.5298229e-02  -9.4073377e-01   4.5519376e-02  -7.8900252e-01  -1.0621188e-01   1.9725063e-01
   5.9666667e-01   2.6960886e-02   1.7145632e+00  -1.0924650e+00  -7.1313689e-01   8.0417564e-01   4.2484751e-01
   5.9833333e-01   2.8616139e-02   2.7311626e-01  -1.3200619e+00  -7.1313689e-01   1.2138500e-01   1.9725063e-01
   6.0000000e-01   3.0262208e-02  -9.4073377e-01  -4.4305526e+00  -1.8207750e-01   8.8004127e-01  -4.8554001e-01
   6.0166667e-01   3.1897445e-02   1.7145632e+00  -3.5201651e+00   5.0071314e-01   7.2831002e-01  -3.0346251e-02
   6.0333333e-01   3.3520335e-02   5.0071314e-01  -6.3727127e-01   2.7311626e-01   1.9725063e-01   2.7311626e-01
   6.0500000e-01   3.5129496e-02  -8.6486815e-01   7.2831002e-01  -1.0621188e-01  -2.5794313e-01   5.7657876e-01
   6.0666667e-01   3.6723685e-02  -3.3380876e-01   1.2138500e-01   1.9725063e-01   5.0071314e-01  -6.3727127e-01
   6.0833333e-01   3.8301787e-02   1.5628319e+00   1.7145632e+00   1.1076382e+00  -4.0967438e-01  -1.8207750e-01
   6.1000000e-01   3.9862823e-02  -2.9132401e+00   4.4457257e+00  -1.8207750e-01   1.2138500e-01  -4.8554001e-01
   6.1166667e-01   4.1405950e-02  -2.0787182e+00   4.4457257e+00  -4.0967438e-01  -4.0967438e-01   1.2138500e-01
   6.1333333e-01   4.2930451e-02   8.0417564e-01   2.2456226e+00  -3.3380876e-01  -7.8900252e-01   4.2484751e-01
   6.1500000e-01   4.4435738e-02   1.0317725e+00  -2.3063151e+00  -5.6140564e-01  -3.3380876e-01  -4.8554001e-01
   6.1666667e-01   4.5921348e-02  -4.8554001e-01  -2.0787182e+00  -4.8554001e-01   7.2831002e-01   1.2138500e-01
   6.1833333e-01   4.7386933e-02   1.4869663e+00  -1.1683307e+00  -5.6140564e-01   1.1835038e+00   1.9725063e-01
   6.2000000e-01   6.0943230e-02   1.1835038e+00  -4.1270901e+00  -6.3727127e-01   5.7657876e-01  -3.3380876e-01
   6.2166667e-01   6.2195643e-02  -7.8900252e-01  -5.1892089e+00   4.2484751e-01  -7.1313689e-01  -1.0165994e+00
   6.2333333e-01   6.3431485e-02  -5.6140564e-01  -2.0028525e+00   5.7657876e-01  -2.5794313e-01  -4.8554001e-01
   6.2500000e-01   6.4651483e-02   4.5519376e-02   1.2593694e+00   7.2831002e-01   3.4898188e-01  -4.0967438e-01
   6.2666667e-01   6.5825191e-02   9.5590690e-01   1.8662944e+00   4.5519376e-02  -3.0346251e-02   4.2484751e-01
   6.2833333e-01   6.6977615e-02   2.0938913e+00   1.8662944e+00   8.8004127e-01  -3.3380876e-01   3.4898188e-01
   6.3000000e-01   6.8114796e-02  -7.8900252e-01   3.9905320e+00   1.9725063e-01   4.5519376e-02   5.0071314e-01
   6.3166667e-01   6.9237737e-02  -1.3200619e+00   4.6733226e+00  -1.0621188e-01   1.9725063e-01  -2.5794313e-01
   6.3333333e-01   7.0347488e-02   5.0071314e-01   3.0801444e+00  -1.0621188e-01   1.9725063e-01   4.5519376e-02
   6.3500000e-01   7.1445107e-02  -5.6140564e-01   2.7311626e-01  -4.0967438e-01   1.2138500e-01  -1.0621188e-01
   6.3666667e-01   7.2531669e-02  -3.0346251e-02  -1.2441963e+00  -7.8900252e-01  -3.0346251e-02   6.5244439e-01
   6.3833333e-01   7.3608256e-02  -1.7752557e+00  -6.3727127e-01  -9.4073377e-01   4.2484751e-01  -1.8207750e-01
   6.4000000e-01   7.4675947e-02  -9.4073377e-01  -4.5822839e+00  -4.8554001e-01   1.2138500e-01  -2.5794313e-01
   6.4166667e-01   7.5735810e-02   2.4732194e+00  -5.0374776e+00   5.7657876e-01  -3.0346251e-02  -3.0346251e-02
   6.4333333e-01   7.6788897e-02  -7.8900252e-01  -4.3546870e+00   4.2484751e-01  -5.6140564e-01  -1.0621188e-01
   6.4500000e-01   7.7836242e-02  -1.1683307e+00  -1.8511213e+00   1.3352350e+00  -2.5794313e-01  -7.1313689e-01
   6.4666667e-01   7.8878843e-02   5.0071314e-01   1.4869663e+00   5.7657876e-01  -1.8207750e-01  -5.6140564e-01
   6.4833333e-01   7.9917662e-02  -1.5476588e+00   1.7904288e+00   3.4898188e-01  -3.3380876e-01  -5.6140564e-01
   6.5000000e-01   8.0953620e-02   5.0071314e-01   4.6733226e+00   1.9725063e-01  -3.0346251e-02   1.9725063e-01
   6.5166667e-01   8.1987587e-02   1.3352350e+00   7.3286195e+00  -7.8900252e-01   1.9725063e-01  -3.0346251e-02
   6.5333333e-01   8.3020382e-02  -1.8207750e-01   2.8525476e+00  -3.3380876e-01  -6.3727127e-01  -2.5794313e-01
   6.5500000e-01   8.4052753e-02  -6.3727127e-01  -1.0621188e-01  -5.6140564e-01  -1.8207750e-01  -1.0621188e-01
   6.5666667e-01   8.5085393e-02   1.3352350e+00  -3.3380876e-01  -6.3727127e-01   4.2484751e-01   1.9725063e-01
   6.5833333e-01   8.6118914e-02  -1.8207750e-01  -1.6235244e+00  -7.8900252e-01   3.4898188e-01  -2.5794313e-01
   6.6000000e-01   8.7153857e-02  -1.1683307e+00  -4.1270901e+00  -3.3380876e-01  -2.5794313e-01  -1.8207750e-01
   6.6166667e-01   8.8190683e-02   1.5628319e+00  -5.1133432e+00  -3.0346251e-02  -2.5794313e-01  -4.0967438e-01
   6.6333333e-01   8.9229763e-02  -1.0621188e-01  -2.4580463e+00   3.4898188e-01  -3.0346251e-02  -3.3380876e-01
   6.6500000e-01   9.0271380e-02  -1.0621188e-01  -1.9269869e+00   6.5244439e-01   4.2484751e-01   1.2138500e-01
   6.6666667e-01   9.1315731e-02  -1.8511213e+00   6.5244439e-01   5.7657876e-01  -1.0621188e-01  -3.0346251e-02
   6.6833333e-01   9.2362913e-02   3.4898188e-01   2.1697569e+00   8.8004127e-01  -8.6486815e-01  -1.8207750e-01
   6.7000000e-01   9.3412927e-02   9.5590690e-01   5.0526507e+00   5.7657876e-01  -4.8554001e-01  -2.5794313e-01
   6.7166667e-01   9.4465670e-02  -7.8900252e-01   4.9009195e+00   1.9725063e-01  -3.0346251e-02   3.4898188e-01
   6.7333333e-01   9.5520941e-02   5.7657876e-01   2.9284132e+00  -9.4073377e-01  -3.0346251e-02   3.4898188e-01
   6.7500000e-01   9.6578439e-02  -2.6097776e+00   8.8004127e-01  -4.8554001e-01   1.2138500e-01   3.4898188e-01
   6.7666667e-01   9.7637753e-02  -1.0621188e-01  -1.3200619e+00  -2.5794313e-01  -2.5794313e-01   5.0071314e-01
   6.7833333e-01   9.8698371e-02   1.6386975e+00  -1.5476588e+00  -7.8900252e-01   1.2138500e-01  -2.5794313e-01
   6.8000000e-01   9.9759673e-02   2.0180257e+00  -4.6581495e+00  -3.0346251e-02  -1.8207750e-01  -3.0346251e-02
   6.8166667e-01   1.0082094e-01   1.7145632e+00  -4.4305526e+00  -2.5794313e-01   2.7311626e-01   1.0317725e+00
   6.8333333e-01   1.0188134e-01   1.0317725e+00  -3.6718963e+00   1.2138500e-01   1.2138500e-01  -3.3380876e-01
   6.8500000e-01   1.0293996e-01  -1.7752557e+00  -1.6235244e+00   5.7657876e-01   5.7657876e-01  -1.6993900e+00
   6.8666667e-01   1.0399576e-01  -1.9269869e+00   3.4898188e-01   5.0071314e-01  -1.0621188e-01  -9.4073377e-01
   6.8833333e-01   1.0504762e-01  -2.1545838e+00  -6.3727127e-01  -6.3727127e-01  -2.5794313e-01  -3.0346251e-02
   6.9000000e-01   1.0609431e-01  -2.5794313e-01   3.1560101e+00   1.9725063e-01  -1.1683307e+00   7.2831002e-01
   6.9166667e-01   1.0713451e-01   1.2593694e+00   5.1285164e+00   4.2484751e-01  -1.2441963e+00   3.4898188e-01
   6.9333333e-01   1.0816681e-01   4.2484751e-01   2.9284132e+00  -4.8554001e-01  -2.5794313e-01   4.5519376e-02
   6.9500000e-01   1.0918973e-01   1.0317725e+00   1.6386975e+00  -7.8900252e-01  -1.0621188e-01  -7.8900252e-01
   6.9666667e-01   1.1118560e-01   3.4898188e-01  -7.1313689e-01  -6.3727127e-01   1.9725063e-01  -2.5794313e-01
   6.9833333e-01   1.1215439e-01  -2.5794313e-01  -1.0924650e+00  -3.3380876e-01   1.2593694e+00  -1.4717932e+00
   7.0000000e-01   1.1310632e-01   9.5590690e-01  -4.7340151e+00  -1.0165994e+00   8.0417564e-01  -4.0967438e-01
   7.0166667e-01   1.1403961e-01  -4.0967438e-01  -5.3409401e+00  -6.3727127e-01   9.5590690e-01   1.9725063e-01
   7.0333333e-01   1.1495241e-01  -2.5794313e-01  -3.4442995e+00   2.7311626e-01  -1.0621188e-01  -3.0346251e-02
   7.0500000e-01   1.1670902e-01   5.0071314e-01  -7.1313689e-01   7.2831002e-01  -1.0924650e+00   1.2138500e-01
   7.0666667e-01   1.1754896e-01   4.5519376e-02   1.4869663e+00   8.8004127e-01  -1.3200619e+00   1.7904288e+00
   7.0833333e-01   1.1836070e-01  -6.3727127e-01   1.7145632e+00   1.1076382e+00   4.5519376e-02   8.8004127e-01
   7.1000000e-01   1.1914223e-01  -3.8236276e+00   4.9767851e+00   1.2138500e-01  -2.5794313e-01   4.2484751e-01
   7.1166667e-01   1.1989155e-01  -1.6235244e+00   6.6458289e+00   4.5519376e-02   1.2138500e-01   1.2138500e-01
   7.1333333e-01   1.2060663e-01   1.0317725e+00   2.3214882e+00   1.2138500e-01   1.3352350e+00  -1.0165994e+00
   7.1500000e-01   1.2128547e-01   1.6386975e+00  -1.1683307e+00  -7.1313689e-01   4.2484751e-01  -1.0924650e+00
   7.1666667e-01   1.2192604e-01   4.5519376e-02  -1.6993900e+00   4.5519376e-02   4.5519376e-02  -1.0165994e+00
   7.1833333e-01   1.2252633e-01   8.8004127e-01  -1.5476588e+00   4.5519376e-02  -1.0165994e+00   9.5590690e-01
   7.2000000e-01   1.2308438e-01   1.5628319e+00  -3.2925682e+00  -4.8554001e-01  -1.0621188e-01   1.2593694e+00
   7.2166667e-01   1.2359822e-01   2.0938913e+00  -3.2925682e+00   1.2138500e-01   8.0417564e-01   4.2484751e-01
   7.2333333e-01   1.2406592e-01  -6.3727127e-01  -2.1545838e+00   3.4898188e-01   5.0071314e-01  -1.6993900e+00
   7.2500000e-01   1.2448560e-01  -1.2441963e+00  -1.0165994e+00   2.7311626e-01   8.0417564e-01  -9.4073377e-01
   7.2666667e-01   1.2485542e-01  -1.2441963e+00   6.5244439e-01  -1.0621188e-01  -4.0967438e-01  -1.0924650e+00
   7.2833333e-01   1.2517358e-01   5.0071314e-01   2.6249507e+00  -1.8207750e-01  -5.6140564e-01   2.7311626e-01
   7.3000000e-01   1.2543836e-01   1.0317725e+00   2.3973538e+00  -2.5794313e-01  -2.5794313e-01  -1.0621188e-01
   7.3166667e-01   1.2564810e-01  -3.6718963e+00   2.4732194e+00  -2.5794313e-01  -3.3380876e-01  -7.8900252e-01
   7.3333333e-01   1.2580119e-01  -2.3063151e+00   3.0801444e+00   1.2138500e-01  -1.7752557e+00   1.3352350e+00
   7.3500000e-01   1.2589611e-01  -8.6486815e-01  -1.0621188e-01  -2.5794313e-01  -1.5476588e+00   1.6386975e+00
   7.3666667e-01   1.2593144e-01   1.9725063e-01  -2.0787182e+00  -1.0621188e-01   1.9725063e-01   1.0317725e+00
   7.3833333e-01   1.2590582e-01   4.5519376e-02  -1.1683307e+00  -1.8207750e-01   1.2593694e+00  -4.0967438e-01
   7.4000000e-01   1.2581799e-01   1.2593694e+00  -3.2167026e+00  -3.3380876e-01  -1.0621188e-01  -7.8900252e-01
   7.4166667e-01   1.2566681e-01   2.0938913e+00  -3.5201651e+00  -3.0346251e-02   5.0071314e-01  -6.3727127e-01
   7.4333333e-01   1.2545122e-01   1.2138500e-01  -2.9891057e+00   2.7311626e-01   8.0417564e-01  -5.6140564e-01
   7.4500000e-01   1.2517027e-01  -1.5476588e+00  -1.0924650e+00  -3.0346251e-02   1.0317725e+00  -9.4073377e-01
   7.4666667e-01   1.2482314e-01  -1.3200619e+00   3.4898188e-01   3.4898188e-01  -6.3727127e-01  -4.8554001e-01
   7.4833333e-01   1.2440911e-01   8.8004127e-01   2.2456226e+00   8.0417564e-01  -2.3063151e+00   9.5590690e-01
   7.5000000e-01   1.2392760e-01  -6.3727127e-01   4.3698601e+00   4.2484751e-01  -8.6486815e-01   1.9725063e-01
   7.5166667e-01   1.2337813e-01  -1.6235244e+00   4.0663976e+00   1.9725063e-01  -3.3380876e-01   4.2484751e-01
   7.5333333e-01   1.2276037e-01  -3.3380876e-01   2.4732194e+00  -5.6140564e-01   1.9725063e-01   5.0071314e-01
   7.5500000e-01   1.2207412e-01  -3.0346251e-02   5.7657876e-01  -1.2441963e+00   1.0317725e+00   4.5519376e-02
   7.5666667e-01   1.2131930e-01  -3.0346251e-02  -1.2441963e+00  -5.6140564e-01   1.0317725e+00  -1.0165994e+00
   7.5833333e-01   1.2049597e-01  -1.0924650e+00  -1.2441963e+00  -1.0621188e-01   3.4898188e-01  -1.0924650e+00
   7.6000000e-01   1.1960434e-01   2.0180257e+00  -3.9753588e+00  -1.0621188e-01   2.7311626e-01  -3.3380876e-01
   7.6166667e-01   1.1864475e-01   2.2456226e+00  -5.0374776e+00   1.2138500e-01   7.2831002e-01  -4.0967438e-01
   7.6333333e-01   1.1761770e-01   4.5519376e-02  -3.4442995e+00  -1.0621188e-01   1.9725063e-01   5.7657876e-01
   7.6500000e-01   1.1652344e-01   4.2484751e-01  -7.8900252e-01   3.4898188e-01  -1.8207750e-01   1.2593694e+00
   7.6666667e-01   1.1536093e-01  -7.8900252e-01   1.0317725e+00   1.2138500e-01  -2.5794313e-01   1.2593694e+00
   7.6833333e-01   1.1413322e-01  -2.3063151e+00   1.6386975e+00   2.7311626e-01  -8.6486815e-01   1.2138500e-01
   7.7000000e-01   1.1284137e-01  -1.2441963e+00   4.1422632e+00   4.2484751e-01  -3.0346251e-02  -3.0346251e-02
   7.7166667e-01   1.1148660e-01  -3.3380876e-01   4.3698601e+00   3.4898188e-01  -2.5794313e-01   4.2484751e-01
   7.7333333e-01   1.1007026e-01  -6.3727127e-01   2.7766819e+00   1.2138500e-01  -1.0621188e-01  -1.8207750e-01
   7.7500000e-01   1.0859384e-01   9.5590690e-01   8.0417564e-01  -4.0967438e-01  -2.6097776e+00  -1.0621188e-01
   7.7666667e-01   1.0705897e-01   2.2456226e+00  -7.1313689e-01  -7.8900252e-01  -3.3380876e-01  -9.4073377e-01
   7.7833333e-01   1.0546741e-01   2.3973538e+00  -9.4073377e-01  -6.3727127e-01   1.4111007e+00  -1.0924650e+00
   7.8000000e-01   1.0382107e-01  -1.0165994e+00  -3.4442995e+00  -1.0165994e+00   1.1835038e+00  -8.6486815e-01
   7.8166667e-01   1.0212198e-01  -1.0165994e+00  -5.1133432e+00   4.5519376e-02   3.4898188e-01  -3.0346251e-02
   7.8333333e-01   1.0037230e-01  -1.9269869e+00  -2.6097776e+00  -3.0346251e-02   4.5519376e-02   1.2138500e-01
   7.8500000e-01   9.8574312e-02  -2.6097776e+00  -8.6486815e-01   5.7657876e-01   4.5519376e-02   2.7311626e-01
   7.8666667e-01   9.6730417e-02   7.2831002e-01   9.5590690e-01   5.0071314e-01  -3.3380876e-01  -1.0621188e-01
   7.8833333e-01   9.4843131e-02   2.0938913e+00   9.5590690e-01   7.2831002e-01  -4.8554001e-01   8.0417564e-01
   7.9000000e-01   9.2915080e-02   5.0071314e-01   4.0663976e+00   6.5244439e-01   3.4898188e-01   5.7657876e-01
   7.9166667e-01   9.0948999e-02   1.7904288e+00   5.4319789e+00   2.7311626e-01  -4.8554001e-01   2.7311626e-01
   7.9333333e-01   8.8947713e-02  -4.8554001e-01   2.5490851e+00  -1.8207750e-01  -1.1683307e+00   2.7311626e-01
   7.9500000e-01   8.6914141e-02  -5.6140564e-01   9.5590690e-01  -3.3380876e-01  -5.6140564e-01  -3.3380876e-01
   7.9666667e-01   8.4851300e-02   1.1835038e+00  -5.6140564e-01  -4.8554001e-01  -1.0621188e-01  -4.0967438e-01
   7.9833333e-01   8.2762272e-02   4.5519376e-02  -1.2441963e+00  -7.8900252e-01  -7.8900252e-01  -4.0967438e-01
   8.0000000e-01   8.0650219e-02  -6.3727127e-01  -3.7477620e+00   1.9725063e-01   1.2138500e-01  -7.8900252e-01
   8.0166667e-01   7.8518369e-02  -3.3380876e-01  -4.5064182e+00   5.0071314e-01   6.5244439e-01  -1.7752557e+00
   8.0333333e-01   7.6370006e-02   6.5244439e-01  -3.0649713e+00   4.2484751e-01   4.2484751e-01  -2.5794313e-01
   8.0500000e-01   7.4208466e-02  -1.0621188e-01  -1.1683307e+00   4.5519376e-02   3.4898188e-01   5.0071314e-01
   8.0666667e-01   7.2037121e-02  -9.4073377e-01  -1.0621188e-01   4.2484751e-01   7.2831002e-01   1.1076382e+00
   8.0833333e-01   6.9859390e-02  -3.3380876e-01   1.5628319e+00   4.2484751e-01   1.0317725e+00   1.0317725e+00
   8.1000000e-01   6.7678701e-02  -2.1545838e+00   3.7629351e+00  -4.0967438e-01   1.1076382e+00   1.9725063e-01
   8.1166667e-01   6.5498511e-02  -1.9269869e+00   4.9767851e+00   4.5519376e-02  -5.6140564e-01  -1.2441963e+00
   8.1333333e-01   6.3322280e-02  -6.3727127e-01   3.7629351e+00   6.5244439e-01  -7.1313689e-01  -4.0967438e-01
   8.1500000e-01   6.1153473e-02   2.8525476e+00  -1.0621188e-01  -4.0967438e-01  -5.6140564e-01  -9.4073377e-01
   8.1666667e-01   5.8995535e-02  -7.1313689e-01  -2.0028525e+00  -8.6486815e-01  -1.0621188e-01   4.5519376e-02
   8.1833333e-01   5.6851901e-02  -1.8207750e-01  -2.7615088e+00  -5.6140564e-01   1.9725063e-01   2.7311626e-01
   8.2000000e-01   5.4725974e-02   1.8662944e+00  -3.8236276e+00  -1.8207750e-01  -1.3200619e+00   9.5590690e-01
   8.2166667e-01   5.2621123e-02   2.2456226e+00  -3.5960307e+00  -1.8207750e-01  -3.3380876e-01   6.5244439e-01
   8.2333333e-01   5.0540672e-02  -3.3380876e-01  -3.0649713e+00   1.9725063e-01   1.2138500e-01  -1.8207750e-01
   8.2500000e-01   4.8487883e-02  -2.0787182e+00  -6.3727127e-01   5.0071314e-01   3.4898188e-01  -1.3200619e+00
   8.2666667e-01   4.6465958e-02  -8.6486815e-01   8.8004127e-01   5.7657876e-01   1.9725063e-01  -7.8900252e-01
   8.2833333e-01   4.4478029e-02  -3.0346251e-02   1.4869663e+00  -3.0346251e-02  -7.8900252e-01   5.7657876e-01
   8.3000000e-01   4.2527145e-02   1.4869663e+00   3.8388007e+00   5.7657876e-01  -4.0967438e-01   8.0417564e-01
   8.3166667e-01   4.0616258e-02   9.5590690e-01   4.9009195e+00  -3.0346251e-02  -9.4073377e-01   4.5519376e-02
   8.3333333e-01   3.8748234e-02  -2.6097776e+00   2.8525476e+00  -2.5794313e-01   4.5519376e-02  -1.8207750e-01
   8.3500000e-01   3.6925817e-02  -1.5476588e+00   7.2831002e-01  -6.3727127e-01   5.0071314e-01   4.5519376e-02
   8.3666667e-01   3.5148980e-02   1.9725063e-01  -1.6235244e+00  -7.1313689e-01  -4.0967438e-01  -3.3380876e-01
   8.3833333e-01   3.3416616e-02  -6.3727127e-01  -9.4073377e-01  -4.0967438e-01  -7.8900252e-01  -3.0346251e-02
   8.4000000e-01   3.1738036e-02   2.7311626e-01  -3.8994932e+00  -1.0621188e-01  -1.0621188e-01  -4.8554001e-01
   8.4166667e-01   3.0115514e-02   6.5244439e-01  -4.8857464e+00   4.5519376e-02   1.4869663e+00  -7.1313689e-01
   8.4333333e-01   2.8551173e-02  -4.0967438e-01  -3.4442995e+00   3.4898188e-01   2.3214882e+00  -1.1683307e+00
   8.4500000e-01   2.7046981e-02   1.2593694e+00  -1.0165994e+00   7.2831002e-01   1.1835038e+00  -6.3727127e-01
   8.4666667e-01   2.5604746e-02   4.2484751e-01   1.0317725e+00   1.2138500e-01  -2.0787182e+00   1.1076382e+00
   8.4833333e-01   2.4226109e-02  -4.8554001e-01   2.1697569e+00   5.7657876e-01  -2.0787182e+00   2.1697569e+00
   8.5000000e-01   2.2912540e-02  -1.5476588e+00   4.1422632e+00   2.7311626e-01   1.9725063e-01   1.9421600e+00
   8.5166667e-01   2.1665334e-02  -1.3200619e+00   4.9767851e+00  -3.0346251e-02   9.5590690e-01  -5.6140564e-01
   8.5333333e-01   2.0485606e-02  -1.8207750e-01   2.0180257e+00   4.5519376e-02   1.5628319e+00  -2.1545838e+00
   8.5500000e-01   1.9374293e-02   5.7657876e-01   1.2138500e-01  -2.5794313e-01   5.7657876e-01  -1.0924650e+00
   8.5666667e-01   1.8332146e-02   1.6386975e+00  -1.1683307e+00  -4.0967438e-01  -1.9269869e+00   8.8004127e-01
   8.5833333e-01   1.7359732e-02   2.7008163e+00  -7.8900252e-01  -3.0346251e-02  -2.0787182e+00   1.1835038e+00
   8.6000000e-01   1.6457430e-02   3.5353382e+00  -2.3821807e+00  -5.6140564e-01  -3.3380876e-01  -7.8900252e-01
   8.6166667e-01   1.5625433e-02  -7.8900252e-01  -4.0512245e+00   1.9725063e-01  -1.8207750e-01  -1.0165994e+00
   8.6333333e-01   1.4863748e-02  -2.1545838e+00  -3.8236276e+00   1.2138500e-01  -1.0621188e-01  -3.3380876e-01
   8.6500000e-01   1.4172198e-02  -7.8900252e-01  -1.8207750e-01   4.2484751e-01   5.0071314e-01   1.9725063e-01
   8.6666667e-01   1.3550419e-02  -5.6140564e-01  -7.1313689e-01   1.2138500e-01  -3.0346251e-02  -1.0621188e-01
   8.6833333e-01   1.2997868e-02  -1.0621188e-01   3.4898188e-01  -4.8554001e-01  -3.3380876e-01  -4.8554001e-01
   8.7000000e-01   1.2513824e-02  -1.0621188e-01   4.2181289e+00   1.2138500e-01   2.7311626e-01   1.9725063e-01
   8.7166667e-01   1.2097389e-02  -2.6856432e+00   4.9009195e+00  -3.0346251e-02  -1.9269869e+00  -3.3380876e-01
   8.7333333e-01   1.1747497e-02  -2.1545838e+00   2.2456226e+00  -1.0621188e-01  -1.0621188e-01   4.5519376e-02
   8.7500000e-01   1.1462917e-02  -8.6486815e-01   8.0417564e-01   4.5519376e-02   1.3352350e+00  -3.3380876e-01
   8.7666667e-01   1.1242256e-02   4.5519376e-02  -5.6140564e-01   1.2138500e-01   3.4898188e-01  -1.0165994e+00
   8.7833333e-01   1.1083971e-02   2.3214882e+00   4.5519376e-02  -3.0346251e-02  -8.6486815e-01   1.2138500e-01
   8.8000000e-01   1.0986373e-02   3.7629351e+00  -2.6097776e+00  -4.0967438e-01  -1.0621188e-01   5.7657876e-01
   8.8166667e-01   1.0947632e-02   4.1422632e+00  -4.1270901e+00   1.2138500e-01   8.8004127e-01   6.5244439e-01
   8.8333333e-01   1.0965792e-02   1.1076382e+00  -3.7477620e+00  -3.3380876e-01   5.7657876e-01   4.2484751e-01
   8.8500000e-01   1.1038775e-02  -1.8207750e-01  -1.2441963e+00   3.4898188e-01   1.2138500e-01   4.5519376e-02
   8.8666667e-01   1.1164391e-02  -2.9891057e+00   5.0071314e-01   1.9725063e-01  -2.5794313e-01   2.7311626e-01
   8.8833333e-01   1.1340350e-02  -5.2650745e+00  -4.0967438e-01   2.7311626e-01   1.2138500e-01  -1.0165994e+00
   8.9000000e-01   1.1564270e-02  -1.6993900e+00   3.3836070e+00  -2.5794313e-01   9.5590690e-01  -5.6140564e-01
   8.9166667e-01   1.1833693e-02  -6.3727127e-01   3.3077413e+00   3.4898188e-01  -7.1313689e-01  -4.0967438e-01
   8.9333333e-01   1.2146091e-02   2.0938913e+00   2.4732194e+00   4.5519376e-02   1.9725063e-01   5.7657876e-01
   8.9500000e-01   1.2498880e-02   1.7904288e+00   5.0071314e-01  -1.8207750e-01   1.9725063e-01  -7.1313689e-01
   8.9666667e-01   1.2889435e-02  -4.0967438e-01  -6.3727127e-01  -1.8207750e-01  -1.8511213e+00  -1.2441963e+00
   8.9833333e-01   1.3315098e-02  -2.9132401e+00  -1.6235244e+00  -7.1313689e-01  -1.1683307e+00   8.8004127e-01
   9.0000000e-01   1.3773196e-02   3.4898188e-01  -3.5201651e+00  -1.1683307e+00   2.7311626e-01   5.0071314e-01
   9.0166667e-01   1.4261051e-02   3.3836070e+00  -4.2029557e+00  -4.8554001e-01   1.1835038e+00   5.0071314e-01
   9.0333333e-01   1.4775995e-02  -3.0346251e-02  -4.1270901e+00  -3.3380876e-01  -7.8900252e-01   1.0317725e+00
   9.0500000e-01   1.5315384e-02  -3.3380876e-01  -1.9269869e+00   6.5244439e-01   3.4898188e-01   5.7657876e-01
   9.0666667e-01   1.5876610e-02  -1.8207750e-01   6.5244439e-01   5.7657876e-01   4.2484751e-01  -3.0346251e-02
   9.0833333e-01   1.6443207e-02   8.8004127e-01   1.7904288e+00   1.1076382e+00   1.2138500e-01  -1.0165994e+00
   9.1000000e-01   1.7009102e-02  -9.4073377e-01   4.6733226e+00   5.0071314e-01  -1.8207750e-01  -4.8554001e-01
   9.1166667e-01   1.7590940e-02  -1.7752557e+00   5.7354414e+00   5.0071314e-01   7.2831002e-01   4.5519376e-02
   9.1333333e-01   1.8186503e-02  -7.8900252e-01   3.0042788e+00  -4.0967438e-01   1.2138500e-01  -1.8207750e-01
   9.1500000e-01   1.8793663e-02   4.2181289e+00  -3.0346251e-02  -7.1313689e-01  -3.0346251e-02   3.4898188e-01
   9.1666667e-01   1.9410399e-02  -1.1683307e+00  -2.4580463e+00  -1.0165994e+00  -1.0924650e+00   1.2138500e-01
   9.1833333e-01   2.0034811e-02  -1.0621188e-01  -1.6993900e+00  -9.4073377e-01  -5.6140564e-01   3.4898188e-01
   9.2000000e-01   2.0665129e-02   1.2593694e+00  -3.4442995e+00   2.7311626e-01   5.0071314e-01  -7.8900252e-01
   9.2166667e-01   2.1299734e-02  -4.8554001e-01  -3.8994932e+00   5.0071314e-01   3.4898188e-01   5.0071314e-01
   9.2333333e-01   2.1937160e-02   1.2138500e-01  -2.5339119e+00   1.9725063e-01  -6.3727127e-01   1.2593694e+00
   9.2500000e-01   2.2576119e-02  -1.0924650e+00  -1.0621188e-01   5.0071314e-01   8.8004127e-01   5.0071314e-01
   9.2666667e-01   2.3215499e-02  -9.4073377e-01   1.7904288e+00   8.0417564e-01   1.5628319e+00  -7.8900252e-01
   9.2833333e-01   2.3854389e-02  -1.4717932e+00   2.7008163e+00   1.0317725e+00  -4.0967438e-01  -1.5476588e+00
   9.3000000e-01   2.4492078e-02  -1.0165994e+00   4.5974570e+00   5.0071314e-01  -1.0165994e+00  -4.8554001e-01
   9.3166667e-01   2.5128072e-02  -1.2441963e+00   4.5974570e+00  -3.3380876e-01  -1.3200619e+00  -1.0621188e-01
   9.3333333e-01   2.5762100e-02  -1.0924650e+00   2.1697569e+00  -7.8900252e-01   4.5519376e-02   5.0071314e-01
   9.3500000e-01   2.6394126e-02   1.1835038e+00   2.0180257e+00  -1.4717932e+00   2.3214882e+00  -7.1313689e-01
   9.3666667e-01   2.7024350e-02   1.3352350e+00  -7.1313689e-01  -1.8511213e+00   1.4869663e+00  -5.6140564e-01
   9.3833333e-01   2.7653224e-02  -1.8511213e+00  -2.8373744e+00  -1.0924650e+00  -7.8900252e-01   1.2593694e+00
   9.4000000e-01   2.8281447e-02   2.7008163e+00  -2.5339119e+00  -3.3380876e-01  -1.2441963e+00   2.3214882e+00
   9.4166667e-01   2.8909981e-02   4.2484751e-01  -4.6581495e+00   8.0417564e-01   1.0317725e+00   6.5244439e-01
   9.4333333e-01   2.9540043e-02   1.6386975e+00  -3.0649713e+00   1.4869663e+00  -4.8554001e-01  -6.3727127e-01
   9.4500000e-01   3.0173120e-02  -4.8554001e-01  -1.3200619e+00   1.1076382e+00  -1.6993900e+00  -1.6993900e+00
   9.4666667e-01   3.0810960e-02  -2.3821807e+00   1.4111007e+00  -3.3380876e-01  -1.6993900e+00  -2.0787182e+00
   9.4833333e-01   3.1455578e-02  -2.4580463e+00   1.2138500e-01   4.5519376e-02   6.5244439e-01  -1.3200619e+00
   9.5000000e-01   3.2109254e-02  -4.0967438e-01   2.1697569e+00   3.4898188e-01   3.4898188e-01   1.2138500e-01
   9.5166667e-01   3.2774531e-02   1.2138500e-01   5.9630383e+00   1.9725063e-01  -1.0621188e-01   1.2593694e+00
   9.5333333e-01   3.3454214e-02  -7.1313689e-01   1.1835038e+00  -5.6140564e-01   1.3352350e+00   1.1076382e+00
   9.5500000e-01   3.4151361e-02   2.3973538e+00   1.0317725e+00  -6.3727127e-01   2.7311626e-01  -6.3727127e-01
   9.5666667e-01   3.4869282e-02   4.0663976e+00  -5.6140564e-01  -1.4717932e+00  -2.5794313e-01   3.4898188e-01
   9.5833333e-01   3.5611529e-02   7.2831002e-01  -7.1313689e-01  -4.8554001e-01   2.7311626e-01  -9.4073377e-01
   9.6000000e-01   3.6381890e-02  -1.6235244e+00  -4.0512245e+00   2.7311626e-01   1.4111007e+00  -1.5476588e+00
   9.6166667e-01   3.7184385e-02   1.1835038e+00  -4.4305526e+00   1.4869663e+00  -2.5794313e-01   4.2484751e-01
   9.6333333e-01   3.8023241e-02  -4.8554001e-01  -2.0028525e+00   1.4111007e+00   1.1835038e+00   4.2484751e-01
   9.6500000e-01   3.8902898e-02   2.6249507e+00   1.9725063e-01   5.0071314e-01   1.2138500e-01  -2.5794313e-01
   9.6666667e-01   3.9827981e-02  -1.0924650e+00   2.7311626e-01  -3.3380876e-01  -1.6993900e+00   4.2484751e-01
   9.6833333e-01   4.0803302e-02  -2.0028525e+00   1.6386975e+00  -4.0967438e-01  -2.0028525e+00  -4.8554001e-01
   9.7000000e-01   4.1833830e-02  -5.6140564e-01   4.2181289e+00   5.0071314e-01  -1.1683307e+00  -1.8207750e-01
   9.7166667e-01   4.1833830e-02  -1.9269869e+00   3.6870695e+00  -1.8207750e-01  -3.0346251e-02   1.4111007e+00
   9.7333333e-01   4.1833830e-02  -4.0967438e-01   3.1560101e+00  -4.8554001e-01   1.4869663e+00  -7.1313689e-01
   9.7500000e-01   4.2924684e-02  -6.3727127e-01   3.4898188e-01  -8.6486815e-01   1.4111007e+00  -9.4073377e-01
   9.7666667e-01   4.4081119e-02   1.6386975e+00  -1.4717932e+00  -1.0165994e+00   6.5244439e-01   1.1835038e+00
   9.7833333e-01   4.5308503e-02  -1.1683307e+00  -2.7615088e+00  -3.0346251e-02  -4.0967438e-01   5.7657876e-01
   9.8000000e-01   4.6612291e-02  -5.6140564e-01  -4.4305526e+00   4.5519376e-02  -1.4717932e+00   1.2593694e+00
   9.8166667e-01   4.7998031e-02  -2.3821807e+00  -6.2513276e+00  -3.0346251e-02   3.4898188e-01  -7.8900252e-01
   9.8333333e-01   4.9436056e-02   3.0042788e+00  -1.4717932e+00   1.2138500e-01  -8.6486815e-01  -4.8554001e-01
   9.8500000e-01   5.0943050e-02   1.6386975e+00  -7.8900252e-01  -2.5794313e-01   1.0317725e+00   4.2484751e-01
   9.8666667e-01   5.2551880e-02  -7.1313689e-01   4.2484751e-01   5.7657876e-01   1.8662944e+00  -3.3380876e-01
   9.8833333e-01   5.4268368e-02  -2.9132401e+00   1.4111007e+00  -2.5794313e-01  -3.0346251e-02  -2.5794313e-01
   9.9000000e-01   5.6098284e-02   1.9725063e-01   6.1147695e+00   8.0417564e-01  -6.3727127e-01   4.5519376e-02
   9.9166667e-01   5.8047314e-02   1.5628319e+00   5.0526507e+00   7.2831002e-01  -2.1545838e+00   1.2138500e-01
   9.9333333e-01   6.0121047e-02   1.4869663e+00   1.6386975e+00  -5.6140564e-01   6.5244439e-01   1.2138500e-01
   9.9500000e-01   6.2324949e-02  -4.0967438e-01  -2.0028525e+00  -7.1313689e-01   7.2831002e-01   4.5519376e-02
   9.9666667e-01   6.4664337e-02   1.8662944e+00  -1.9269869e+00   1.2138500e-01   1.0317725e+00  -9.4073377e-01
   9.9833333e-01   6.7144374e-02  -2.9132401e+00  -2.1545838e+00   2.7311626e-01   4.2484751e-01  -2.2304494e+00
   1.0000000e+00   6.9770024e-02  -1.2441963e+00  -4.5822839e+00  -1.1683307e+00  -7.8900252e-01  -6.3727127e-01
   1.0016667e+00   7.2546053e-02  -1.3200619e+00  -5.4168058e+00  -2.5794313e-01  -1.2441963e+00   1.1076382e+00
   1.0033333e+00   7.5476985e-02  -5.6140564e-01  -2.8373744e+00   1.9725063e-01  -5.6140564e-01   1.2593694e+00
   1.0050000e+00   7.8567104e-02   8.0417564e-01  -7.8900252e-01  -1.8207750e-01  -1.4717932e+00  -5.6140564e-01
   1.0066667e+00   8.1820427e-02   1.1076382e+00   8.0417564e-01  -4.0967438e-01  -1.0165994e+00  -4.0967438e-01
   1.0083333e+00   8.5240671e-02  -5.6140564e-01   1.8662944e+00   4.2484751e-01  -7.8900252e-01   1.2593694e+00
   1.0100000e+00   8.8831261e-02  -2.6097776e+00   4.7491882e+00   8.0417564e-01   4.5519376e-02   1.0317725e+00
   1.0116667e+00   9.2595292e-02   3.4898188e-01   5.6595758e+00   1.9725063e-01  -2.5794313e-01   1.1076382e+00
   1.0133333e+00   9.6535516e-02  -1.0165994e+00   3.9905320e+00  -2.5794313e-01   4.5519376e-02  -1.0924650e+00
   1.0150000e+00   1.0065433e-01  -3.0346251e-02   1.5628319e+00  -4.8554001e-01   6.5244439e-01  -6.3727127e-01
   1.0166667e+00   1.0495375e-01   2.7311626e-01   3.4898188e-01  -6.3727127e-01   2.7311626e-01   5.0071314e-01
   1.0183333e+00   1.0943544e-01   1.4111007e+00   2.7311626e-01  -3.0346251e-02   4.2484751e-01   8.8004127e-01
   1.0200000e+00   1.1410063e-01   1.0317725e+00  -3.5201651e+00   5.0071314e-01   3.4898188e-01  -1.3200619e+00
   1.0216667e+00   1.1895016e-01   7.2831002e-01  -4.5822839e+00   1.2138500e-01   4.5519376e-02  -9.4073377e-01
   1.0233333e+00   1.2398444e-01  -2.6856432e+00  -4.6581495e+00  -1.8207750e-01  -1.8207750e-01  -7.8900252e-01
   1.0250000e+00   1.2920347e-01  -2.4580463e+00  -1.9269869e+00   9.5590690e-01   3.4898188e-01  -4.8554001e-01
   1.0266667e+00   1.3460680e-01   8.0417564e-01   7.2831002e-01   8.8004127e-01   1.1076382e+00  -1.0165994e+00
   1.0283333e+00   1.4019355e-01   1.7145632e+00  -4.0967438e-01   4.2484751e-01   5.7657876e-01  -1.3200619e+00
   1.0300000e+00   1.4596239e-01   4.2484751e-01   4.2181289e+00   1.2138500e-01  -1.0621188e-01   9.5590690e-01
   1.0316667e+00   1.5191155e-01  -7.8900252e-01   4.9767851e+00  -2.5794313e-01  -5.6140564e-01   2.3973538e+00
   1.0333333e+00   1.5803880e-01  -3.3380876e-01   3.7629351e+00   1.2138500e-01   5.7657876e-01   1.3352350e+00
   1.0350000e+00   1.6434145e-01   2.7311626e-01  -2.5794313e-01   4.5519376e-02  -1.8207750e-01   1.2138500e-01
   1.0366667e+00   1.7081639e-01  -1.8207750e-01  -1.6235244e+00  -6.3727127e-01  -4.0967438e-01  -3.3380876e-01
   1.0383333e+00   1.7746006e-01   1.7904288e+00  -1.8511213e+00  -1.0621188e-01  -9.4073377e-01  -1.4717932e+00
   1.0400000e+00   1.8426845e-01   5.0071314e-01  -4.4305526e+00  -3.3380876e-01  -1.0924650e+00  -4.8554001e-01
   1.0416667e+00   1.9123711e-01  -1.0621188e-01  -4.2788214e+00  -5.6140564e-01  -8.6486815e-01   7.2831002e-01
   1.0433333e+00   1.9836119e-01  -1.0924650e+00  -3.8994932e+00   1.2138500e-01  -9.4073377e-01   1.7904288e+00
   1.0450000e+00   2.0563540e-01   1.4869663e+00  -1.0924650e+00   2.7311626e-01   4.2484751e-01   8.0417564e-01
   1.0466667e+00   2.1305407e-01  -3.3380876e-01  -1.3959275e+00   5.0071314e-01   6.5244439e-01  -9.4073377e-01
   1.0483333e+00   3.1052882e-01  -2.1545838e+00  -2.5794313e-01   4.2484751e-01  -6.3727127e-01  -1.6235244e+00
   1.0500000e+00   3.1912977e-01  -1.6993900e+00   2.5490851e+00   3.4898188e-01  -1.0621188e-01  -7.8900252e-01
   1.0516667e+00   3.2776534e-01   4.5519376e-02   4.3698601e+00  -1.8207750e-01   4.5519376e-02   5.7657876e-01
   1.0533333e+00   3.3642607e-01  -4.0967438e-01   5.7657876e-01  -5.6140564e-01  -2.5794313e-01   4.2484751e-01
   1.0550000e+00   3.4510242e-01   4.5519376e-02  -2.0787182e+00  -1.8207750e-01  -1.0621188e-01   8.8004127e-01
   1.0566667e+00   3.5378485e-01   1.8662944e+00  -2.7615088e+00  -4.0967438e-01   1.9725063e-01  -2.5794313e-01
   1.0583333e+00   3.6246376e-01   1.1835038e+00  -2.5339119e+00  -7.1313689e-01  -3.0346251e-02  -4.8554001e-01
   1.0600000e+00   3.7112965e-01  -3.0649713e+00  -4.2788214e+00  -7.8900252e-01   9.5590690e-01  -1.0621188e-01
   1.0616667e+00   3.7977306e-01  -1.7752557e+00  -2.9132401e+00   1.2138500e-01   7.2831002e-01  -1.8207750e-01
   1.0633333e+00   3.8838450e-01  -7.1313689e-01  -1.8207750e-01   5.7657876e-01  -6.3727127e-01  -1.0165994e+00
   1.0650000e+00   3.9695475e-01   4.3698601e+00   3.6870695e+00   5.7657876e-01  -1.3959275e+00  -1.0924650e+00
   1.0666667e+00   4.0547467e-01   9.5590690e-01   4.1422632e+00   8.0417564e-01  -1.4717932e+00  -2.5794313e-01
   1.0683333e+00   4.1393529e-01   2.3214882e+00   3.9905320e+00   4.5519376e-02   1.2138500e-01   1.0317725e+00
   1.0700000e+00   4.2232783e-01  -2.6856432e+00   4.6733226e+00   4.2484751e-01   1.1076382e+00  -3.0346251e-02
   1.0716667e+00   4.3064386e-01  -1.9269869e+00   6.1906351e+00  -7.1313689e-01  -1.0621188e-01  -8.6486815e-01
   1.0733333e+00   5.5953467e-01  -6.3727127e-01   4.9767851e+00  -5.6140564e-01  -2.5794313e-01  -3.3380876e-01
   1.0750000e+00   5.6525018e-01  -4.8554001e-01   1.5628319e+00   1.9725063e-01  -3.0346251e-02  -4.8554001e-01
   1.0766667e+00   5.7079937e-01   8.8004127e-01   4.5519376e-02  -5.6140564e-01   2.7311626e-01   8.0417564e-01
   1.0783333e+00   5.8138997e-01   2.4732194e+00   1.3352350e+00  -7.1313689e-01   5.7657876e-01   2.7311626e-01
   1.0800000e+00   5.8643233e-01   2.6249507e+00  -2.2304494e+00  -4.0967438e-01  -4.0967438e-01   3.4898188e-01
   1.0816667e+00   5.9131342e-01  -1.0621188e-01  -4.8098807e+00  -3.0346251e-02   5.7657876e-01   4.5519376e-02
   1.0833333e+00   6.5574440e-01  -1.7752557e+00  -4.2029557e+00   1.9725063e-01   1.9725063e-01  -1.6235244e+00
   1.0850000e+00   6.5833167e-01  -1.4717932e+00  -1.6993900e+00   2.7311626e-01   2.7311626e-01  -1.1683307e+00
   1.0866667e+00   6.6085093e-01   4.2484751e-01  -2.5794313e-01   4.5519376e-02  -4.0967438e-01   4.2484751e-01
   1.0883333e+00   6.6330757e-01  -2.5794313e-01  -1.0165994e+00   7.2831002e-01   1.2138500e-01   3.4898188e-01
   1.0900000e+00   6.6570675e-01   4.2484751e-01   2.2456226e+00   8.8004127e-01   6.5244439e-01  -3.3380876e-01
   1.0916667e+00   6.6805342e-01  -1.0621188e-01   2.9284132e+00   3.4898188e-01  -3.0346251e-02   5.7657876e-01
   1.0933333e+00   6.7035244e-01  -2.0028525e+00   2.5490851e+00  -3.0346251e-02  -1.6993900e+00   8.0417564e-01
   1.0950000e+00   6.7260829e-01   1.3352350e+00   1.4869663e+00  -1.0621188e-01  -2.0028525e+00   1.1076382e+00
   1.0966667e+00   6.7700735e-01   5.7657876e-01  -9.4073377e-01  -7.1313689e-01  -1.8207750e-01   5.7657876e-01
   1.0983333e+00   6.7915816e-01  -1.0621188e-01  -2.1545838e+00  -5.6140564e-01   4.2484751e-01   3.4898188e-01
   1.1000000e+00   6.8128106e-01  -9.4073377e-01  -5.0374776e+00  -4.8554001e-01   8.0417564e-01  -6.3727127e-01
   1.1016667e+00   6.8337893e-01  -2.5339119e+00  -5.4168058e+00   1.9725063e-01   1.2138500e-01  -4.8554001e-01
   1.1033333e+00   6.8545442e-01   4.2484751e-01  -3.5960307e+00   4.2484751e-01  -1.0621188e-01  -7.1313689e-01
   1.1050000e+00   6.8750966e-01   1.9421600e+00  -2.3821807e+00   5.0071314e-01  -1.9269869e+00   2.7311626e-01
   1.1066667e+00   6.8954650e-01   1.1835038e+00   5.7657876e-01   8.0417564e-01  -9.4073377e-01   7.2831002e-01
   1.1083333e+00   6.9156619e-01  -9.4073377e-01   1.7904288e+00   8.8004127e-01   7.2831002e-01   4.5519376e-02
   1.1100000e+00   6.9356976e-01   3.4898188e-01   4.6733226e+00   1.9725063e-01   1.1076382e+00   2.7311626e-01
   1.1116667e+00   6.9555761e-01  -1.0621188e-01   3.9146663e+00  -1.0621188e-01   1.4869663e+00  -7.1313689e-01
   1.1133333e+00   6.9752979e-01  -1.9269869e+00   2.3973538e+00  -1.8207750e-01   1.4869663e+00  -1.0165994e+00
   1.1150000e+00   6.9948592e-01  -1.9269869e+00   1.9725063e-01  -1.0924650e+00   1.1835038e+00  -1.0165994e+00
   1.1166667e+00   7.0142509e-01  -4.8554001e-01  -6.3727127e-01  -6.3727127e-01  -1.0621188e-01  -4.8554001e-01
   1.1183333e+00   7.0334601e-01   5.7657876e-01  -1.6235244e+00  -1.0621188e-01  -2.4580463e+00   4.2484751e-01
   1.1200000e+00   7.0524201e-01   3.0042788e+00  -3.2167026e+00   1.9725063e-01  -2.1545838e+00   1.4111007e+00
   1.1216667e+00   7.0711552e-01   1.2138500e-01  -4.3546870e+00   4.5519376e-02   5.7657876e-01  -4.8554001e-01
   1.1233333e+00   7.0896386e-01  -2.5339119e+00  -3.4442995e+00   1.2138500e-01   3.4898188e-01   5.0071314e-01
   1.1250000e+00   7.1078400e-01   9.5590690e-01  -1.0924650e+00  -3.0346251e-02  -6.3727127e-01   3.4898188e-01
   1.1266667e+00   7.2519578e-01   4.5519376e-02  -1.4717932e+00  -3.0346251e-02  -1.4717932e+00   7.2831002e-01
   1.1283333e+00   7.2648154e-01  -3.0346251e-02   2.0180257e+00   4.2484751e-01   3.4898188e-01   4.2484751e-01
   1.1300000e+00   7.2768167e-01   3.4898188e-01   4.7491882e+00   4.2484751e-01   1.0317725e+00   1.2138500e-01
   1.1316667e+00   7.3322713e-01  -6.3727127e-01   5.9630383e+00   1.2138500e-01   7.2831002e-01  -7.8900252e-01
   1.1333333e+00   7.3285155e-01  -4.0967438e-01   2.7008163e+00  -7.1313689e-01   4.2484751e-01  -7.8900252e-01
   1.1350000e+00   7.3229999e-01  -1.0165994e+00   5.7657876e-01  -4.8554001e-01  -3.0346251e-02  -2.5794313e-01
   1.1366667e+00   7.0678253e-01   7.2831002e-01   1.2138500e-01  -1.8207750e-01  -2.5794313e-01   1.2138500e-01
   1.1383333e+00   7.0328439e-01   1.9725063e-01  -1.8511213e+00  -5.6140564e-01   3.4898188e-01  -1.8207750e-01
   1.1400000e+00   6.9955401e-01  -3.3380876e-01  -4.8098807e+00  -4.8554001e-01   3.4898188e-01  -5.6140564e-01
   1.1416667e+00   6.9556769e-01   1.4111007e+00  -4.5822839e+00   5.7657876e-01   1.9725063e-01   2.7311626e-01
   1.1433333e+00   6.9135315e-01   3.4594726e+00  -8.6486815e-01   5.7657876e-01   8.0417564e-01   1.2138500e-01
   1.1450000e+00   6.8691200e-01   1.0317725e+00   6.5244439e-01   8.0417564e-01   8.8004127e-01   4.5519376e-02
   1.1466667e+00   6.8224641e-01  -2.0028525e+00  -9.4073377e-01   5.7657876e-01  -9.4073377e-01  -3.0346251e-02
   1.1483333e+00   6.7735918e-01  -6.0995964e+00   1.0317725e+00  -1.8207750e-01  -1.6235244e+00   1.2138500e-01
   1.1500000e+00   6.7225358e-01  -1.3959275e+00   4.8250539e+00   4.5519376e-02  -9.4073377e-01   4.2484751e-01
   1.1516667e+00   6.4973310e-01   3.0801444e+00   5.4319789e+00  -1.0621188e-01  -5.6140564e-01  -1.0621188e-01
   1.1533333e+00   6.4360433e-01   2.2456226e+00   1.9725063e-01  -5.6140564e-01  -8.6486815e-01  -1.8207750e-01
   1.1550000e+00   6.3079148e-01   3.4898188e-01  -1.8511213e+00  -7.8900252e-01  -3.0346251e-02  -3.3380876e-01
   1.1566667e+00   5.3369413e-01   1.2138500e-01  -1.2441963e+00  -1.2441963e+00   1.9725063e-01   5.0071314e-01
   1.1583333e+00   5.2558074e-01   1.3352350e+00  -2.0028525e+00  -4.8554001e-01   5.7657876e-01   3.4898188e-01
   1.1600000e+00   5.1742515e-01  -8.6486815e-01  -3.7477620e+00  -4.0967438e-01   5.7657876e-01  -7.1313689e-01
   1.1616667e+00   5.0923748e-01  -1.6993900e+00  -4.3546870e+00  -3.0346251e-02   8.0417564e-01  -1.0165994e+00
   1.1633333e+00   5.0102769e-01   1.2138500e-01  -2.2304494e+00   8.0417564e-01   1.2138500e-01  -3.0346251e-02
   1.1650000e+00   4.9280572e-01  -7.1313689e-01   4.2484751e-01   9.5590690e-01   4.5519376e-02   1.9725063e-01
   1.1666667e+00   4.8458124e-01   8.8004127e-01   2.5490851e+00   8.8004127e-01   8.0417564e-01  -1.0621188e-01
   1.1683333e+00   4.7636386e-01   5.7657876e-01   1.7145632e+00   9.5590690e-01   4.5519376e-02  -3.0346251e-02
   1.1700000e+00   4.6816289e-01   2.2456226e+00   3.3836070e+00   5.0071314e-01  -1.0924650e+00   2.7311626e-01
   1.1716667e+00   4.5998734e-01  -3.2167026e+00   3.8388007e+00   1.2138500e-01  -8.6486815e-01   7.2831002e-01
   1.1733333e+00   4.5184610e-01  -1.7752557e+00   1.5628319e+00  -3.3380876e-01  -1.0621188e-01  -3.0346251e-02
   1.1750000e+00   4.4374757e-01  -7.8900252e-01  -1.6235244e+00  -4.8554001e-01   5.0071314e-01  -8.6486815e-01
   1.1766667e+00   4.3569995e-01   1.3352350e+00  -1.0924650e+00  -1.8207750e-01   1.3352350e+00  -1.0924650e+00
   1.1783333e+00   4.2771101e-01   8.0417564e-01  -4.8554001e-01  -4.0967438e-01  -3.0346251e-02  -6.3727127e-01
   1.1800000e+00   4.1978821e-01   1.2593694e+00  -2.6097776e+00  -4.8554001e-01  -1.0165994e+00  -1.8207750e-01
   1.1816667e+00   4.1193852e-01   2.2456226e+00  -3.6718963e+00  -6.3727127e-01  -2.5794313e-01  -2.5794313e-01
   1.1833333e+00   4.0416852e-01   2.7311626e-01  -2.9132401e+00  -4.8554001e-01  -4.8554001e-01   4.5519376e-02
   1.1850000e+00   3.9646470e-01  -2.7615088e+00   4.5519376e-02   1.9725063e-01  -3.3380876e-01   3.4898188e-01
   1.1866667e+00   3.8880086e-01  -2.6856432e+00  -2.5794313e-01   3.4898188e-01  -4.0967438e-01   1.2138500e-01
   1.1883333e+00   3.8123064e-01   7.2831002e-01  -1.0621188e-01   5.7657876e-01   3.4898188e-01  -1.8207750e-01
   1.1900000e+00   3.7375909e-01   1.9725063e-01   4.6733226e+00   8.0417564e-01   6.5244439e-01  -1.0621188e-01
   1.1916667e+00   3.6639088e-01  -1.7752557e+00   4.7491882e+00   1.2138500e-01   1.0317725e+00   1.2138500e-01
   1.1933333e+00   3.5913024e-01   1.3352350e+00   3.5353382e+00  -3.0346251e-02  -5.6140564e-01   8.0417564e-01
   1.1950000e+00   3.5198089e-01  -1.1683307e+00   7.2831002e-01  -7.1313689e-01  -7.1313689e-01   5.7657876e-01
   1.1966667e+00   3.4494614e-01   7.2831002e-01  -1.3200619e+00  -7.8900252e-01  -1.8207750e-01  -1.0621188e-01
   1.1983333e+00   3.3802881e-01  -1.0621188e-01  -2.9891057e+00  -1.0165994e+00   1.9725063e-01   1.2138500e-01
   1.2000000e+00   3.3123127e-01  -1.0621188e-01  -4.1270901e+00  -7.1313689e-01  -6.3727127e-01   5.0071314e-01
   1.2016667e+00   3.2455544e-01   8.0417564e-01  -3.8236276e+00   1.9725063e-01  -2.5794313e-01   2.7311626e-01
   1.2033333e+00   3.1800278e-01   6.5244439e-01  -3.5201651e+00   5.0071314e-01  -3.0346251e-02  -7.8900252e-01
   1.2050000e+00   3.1157431e-01  -4.0967438e-01  -2.5794313e-01   8.8004127e-01   5.7657876e-01  -7.8900252e-01
   1.2066667e+00   3.0527061e-01  -1.1683307e+00   1.4111007e+00   8.0417564e-01   3.4898188e-01  -1.0165994e+00
   1.2083333e+00   2.9909182e-01  -1.6235244e+00   7.2831002e-01  -1.0621188e-01  -4.0967438e-01  -8.6486815e-01
   1.2100000e+00   2.9303770e-01  -2.5794313e-01   3.9905320e+00   4.5519376e-02  -7.1313689e-01  -2.5794313e-01
   1.2116667e+00   2.8710758e-01  -1.1683307e+00   5.7354414e+00  -1.8207750e-01   4.5519376e-02   2.7311626e-01
   1.2133333e+00   2.8130041e-01   2.7311626e-01   4.4457257e+00   1.2138500e-01   2.2456226e+00  -5.6140564e-01
   1.2150000e+00   2.7561477e-01   4.1422632e+00  -7.1313689e-01  -1.4717932e+00   2.3214882e+00  -9.4073377e-01
   1.2166667e+00   2.7004888e-01  -6.3727127e-01  -2.7615088e+00  -1.0165994e+00  -1.0621188e-01  -9.4073377e-01
   1.2183333e+00   2.6460065e-01  -4.0967438e-01  -1.0924650e+00   3.4898188e-01  -3.0649713e+00   1.1835038e+00
   1.2200000e+00   2.5926764e-01   1.2593694e+00  -2.7615088e+00   4.5519376e-02  -2.6097776e+00   2.2456226e+00
   1.2216667e+00   2.5404713e-01   5.0071314e-01  -4.0512245e+00   1.2138500e-01   4.2484751e-01   8.0417564e-01
   1.2233333e+00   2.4893615e-01   1.7145632e+00  -2.0028525e+00   8.0417564e-01   1.6386975e+00  -4.0967438e-01
   1.2250000e+00   2.4393144e-01  -7.1313689e-01  -5.6140564e-01  -3.0346251e-02   4.2484751e-01   4.5519376e-02
   1.2266667e+00   2.3902954e-01  -1.0165994e+00   1.4111007e+00   4.2484751e-01  -5.6140564e-01  -4.8554001e-01
   1.2283333e+00   2.3422677e-01  -1.6235244e+00   1.4111007e+00   4.5519376e-02   3.4898188e-01  -6.3727127e-01
   1.2300000e+00   2.2951929e-01  -1.6235244e+00   4.2181289e+00   5.0071314e-01  -3.3380876e-01   4.5519376e-02
   1.2316667e+00   2.2490308e-01  -3.7477620e+00   4.1422632e+00  -4.0967438e-01  -1.4717932e+00  -3.0346251e-02
   1.2333333e+00   2.2037401e-01  -1.6235244e+00   1.4111007e+00  -3.3380876e-01  -5.6140564e-01  -1.0621188e-01
   1.2350000e+00   2.1592783e-01   3.0042788e+00  -1.9269869e+00  -3.3380876e-01   5.7657876e-01  -4.0967438e-01
   1.2366667e+00   2.1156022e-01  -7.1313689e-01  -2.5339119e+00  -8.6486815e-01   1.5628319e+00  -5.6140564e-01
   1.2383333e+00   2.0726679e-01   1.6386975e+00  -1.7752557e+00  -5.6140564e-01   2.1697569e+00  -1.1683307e+00
   1.2400000e+00   2.0304312e-01   2.4732194e+00  -2.6097776e+00  -3.3380876e-01  -3.0346251e-02  -7.1313689e-01
   1.2416667e+00   1.9888479e-01   2.0938913e+00  -4.2029557e+00   4.5519376e-02  -3.0649713e+00   1.8662944e+00
   1.2433333e+00   1.9478738e-01  -9.4073377e-01  -3.1408369e+00   6.5244439e-01  -5.6140564e-01   8.8004127e-01
   1.2450000e+00   1.9074653e-01  -1.0621188e-01  -4.8554001e-01   1.1835038e+00   1.0317725e+00   5.7657876e-01
   1.2466667e+00   1.8675792e-01  -1.4717932e+00   1.1076382e+00   5.0071314e-01   5.7657876e-01   4.5519376e-02
   1.2483333e+00   1.8281732e-01  -1.0621188e-01   2.4732194e+00   3.4898188e-01   4.5519376e-02   4.2484751e-01
   1.2500000e+00   1.7892059e-01   1.4111007e+00   3.6112038e+00   4.2484751e-01   3.4898188e-01   3.4898188e-01
   1.2516667e+00   1.7506373e-01  -1.7752557e+00   2.6249507e+00  -6.3727127e-01  -3.0346251e-02  -9.4073377e-01
   1.2533333e+00   1.7124287e-01  -2.3063151e+00   2.3973538e+00  -1.8207750e-01   1.9725063e-01  -9.4073377e-01
   1.2550000e+00   1.6745430e-01   1.2138500e-01   1.6386975e+00  -3.3380876e-01  -7.1313689e-01  -1.1683307e+00
   1.2566667e+00   1.6366252e-01   2.1697569e+00  -1.0621188e-01  -9.4073377e-01  -1.1683307e+00   4.2484751e-01
   1.2583333e+00   1.5985120e-01  -2.5794313e-01  -1.7752557e+00  -6.3727127e-01  -6.3727127e-01   8.0417564e-01
   1.2600000e+00   1.5605914e-01   1.0317725e+00  -3.8236276e+00  -4.0967438e-01   1.7145632e+00  -4.0967438e-01
   1.2616667e+00   1.5228378e-01   3.3077413e+00  -4.0512245e+00   2.7311626e-01   2.2456226e+00  -9.4073377e-01
   1.2633333e+00   1.4852282e-01   3.4898188e-01  -3.2167026e+00   5.0071314e-01   5.7657876e-01  -6.3727127e-01
   1.2650000e+00   1.4477425e-01  -8.6486815e-01  -5.6140564e-01   6.5244439e-01  -1.8511213e+00   8.8004127e-01
   1.2666667e+00   1.4103632e-01  -1.2441963e+00   6.5244439e-01   5.0071314e-01  -5.6140564e-01   1.0317725e+00
   1.2683333e+00   1.3730758e-01  -1.0165994e+00   1.7904288e+00   3.4898188e-01   4.5519376e-02   5.7657876e-01
   1.2700000e+00   1.3358689e-01   3.4898188e-01   3.5353382e+00  -5.6140564e-01   2.7311626e-01   1.9725063e-01
   1.2716667e+00   1.2987337e-01  -3.3684338e+00   4.2939945e+00   1.2138500e-01  -1.1683307e+00  -2.5794313e-01
   1.2733333e+00   1.2616648e-01   1.0317725e+00   3.5353382e+00   1.9725063e-01  -7.1313689e-01  -1.0621188e-01
   1.2750000e+00   1.2246595e-01  -4.0967438e-01  -1.8207750e-01  -5.6140564e-01   4.5519376e-02  -1.8207750e-01
   1.2766667e+00   1.1877182e-01  -5.6140564e-01  -2.1545838e+00  -6.3727127e-01   3.4898188e-01  -6.3727127e-01
   1.2783333e+00   1.1508442e-01  -3.0346251e-02  -1.0165994e+00  -4.0967438e-01  -1.0621188e-01  -9.4073377e-01
   1.2800000e+00   1.1140436e-01  -4.0967438e-01  -3.7477620e+00  -1.0621188e-01   2.7311626e-01  -3.3380876e-01
   1.2816667e+00   1.0773254e-01   5.7657876e-01  -4.7340151e+00   1.2138500e-01   1.2138500e-01  -6.3727127e-01
   1.2833333e+00   1.0407013e-01   2.0180257e+00  -1.8511213e+00   5.0071314e-01  -4.8554001e-01  -6.3727127e-01
   1.2850000e+00   1.0041857e-01   1.6386975e+00   1.0317725e+00   1.3352350e+00  -5.6140564e-01  -3.3380876e-01
   1.2866667e+00   9.6779523e-02  -1.0621188e-01   8.8004127e-01   5.7657876e-01   1.9725063e-01   4.5519376e-02
   1.2883333e+00   9.3154930e-02  -1.3200619e+00   4.5519376e-02   4.5519376e-02  -7.8900252e-01   1.2593694e+00
   1.2900000e+00   8.9546933e-02  -1.7752557e+00   4.0663976e+00   3.4898188e-01  -1.8207750e-01   1.1835038e+00
   1.2916667e+00   8.5957901e-02  -1.6993900e+00   4.5215914e+00  -1.0621188e-01   5.0071314e-01   3.4898188e-01
   1.2933333e+00   8.2390391e-02  -1.1683307e+00   2.0180257e+00  -5.6140564e-01   3.4898188e-01  -1.0621188e-01
   1.2950000e+00   7.8847139e-02   7.2831002e-01  -1.5476588e+00  -7.8900252e-01   1.0317725e+00  -3.3380876e-01
   1.2966667e+00   7.5331053e-02   9.5590690e-01  -2.0028525e+00  -4.8554001e-01   1.0317725e+00  -3.0346251e-02
   1.2983333e+00   7.1845178e-02   1.3352350e+00  -2.4580463e+00  -9.4073377e-01   3.4898188e-01   2.7311626e-01
   1.3000000e+00   6.8392691e-02  -1.7752557e+00  -3.5201651e+00  -4.0967438e-01  -3.0346251e-02  -2.5794313e-01
   1.3016667e+00   6.4976872e-02   6.5244439e-01  -4.4305526e+00  -3.0346251e-02  -1.3959275e+00   4.5519376e-02
   1.3033333e+00   6.1601091e-02   1.6386975e+00  -2.0787182e+00   5.7657876e-01  -1.0165994e+00  -4.0967438e-01
   1.3050000e+00   5.8268788e-02  -7.1313689e-01   3.4898188e-01   7.2831002e-01   7.2831002e-01  -6.3727127e-01
   1.3066667e+00   5.4983454e-02  -3.3380876e-01   3.0801444e+00   8.8004127e-01   1.0317725e+00  -6.3727127e-01
   1.3083333e+00   5.1748600e-02   2.9284132e+00   2.3973538e+00   6.5244439e-01   4.5519376e-02  -8.6486815e-01
   1.3100000e+00   4.8567757e-02   5.0071314e-01   1.2593694e+00  -1.8207750e-01  -4.8554001e-01  -4.8554001e-01
   1.3116667e+00   4.5444441e-02  -1.7752557e+00   3.6870695e+00  -3.0346251e-02  -1.0924650e+00   8.8004127e-01
   1.3133333e+00   4.2382139e-02   8.0417564e-01   3.3077413e+00  -3.3380876e-01  -4.8554001e-01   9.5590690e-01
   1.3150000e+00   3.9384282e-02  -1.0621188e-01   8.0417564e-01  -7.8900252e-01  -1.0165994e+00   1.4111007e+00
   1.3166667e+00   3.6454247e-02   1.4111007e+00  -1.8207750e-01  -6.3727127e-01  -2.5794313e-01   1.5628319e+00
   1.3183333e+00   3.3595314e-02   1.2138500e-01  -1.2441963e+00  -7.1313689e-01   8.0417564e-01  -4.8554001e-01
   1.3200000e+00   3.0810667e-02  -1.6993900e+00  -2.9891057e+00  -3.0346251e-02   1.3352350e+00  -2.0028525e+00
   1.3216667e+00   2.8103367e-02  -2.6856432e+00  -5.2650745e+00  -1.0621188e-01   8.8004127e-01  -7.8900252e-01
   1.3233333e+00   2.5476344e-02   2.7311626e-01  -2.3821807e+00   6.5244439e-01  -2.5794313e-01  -5.6140564e-01
   1.3250000e+00   2.2932375e-02   2.3973538e+00  -4.8554001e-01   6.5244439e-01  -9.4073377e-01  -1.0621188e-01
   1.3266667e+00   2.0474076e-02   1.0317725e+00   1.3352350e+00   1.1076382e+00  -1.0924650e+00   3.4898188e-01
   1.3283333e+00   1.8059201e-02   1.0317725e+00   1.4111007e+00   5.0071314e-01  -5.6140564e-01  -1.8207750e-01
   1.3300000e+00   1.5698517e-02  -4.8554001e-01   3.7629351e+00   1.2138500e-01   1.1076382e+00   1.9725063e-01
   1.3316667e+00   1.3427161e-02  -2.6097776e+00   4.4457257e+00  -4.0967438e-01  -7.8900252e-01   1.9725063e-01
   1.3333333e+00   1.1247352e-02  -1.1683307e+00   3.6112038e+00  -4.8554001e-01   1.2138500e-01   1.1076382e+00
   1.3350000e+00   9.1611329e-03  -3.3380876e-01   1.2138500e-01  -4.0967438e-01   1.2138500e-01   4.5519376e-02
   1.3366667e+00   7.1703582e-03   7.2831002e-01  -1.1683307e+00  -9.4073377e-01   1.2138500e-01  -7.8900252e-01
   1.3383333e+00   5.2766892e-03   9.5590690e-01  -1.8511213e+00  -4.8554001e-01  -1.8207750e-01  -5.6140564e-01
   1.3400000e+00   3.4815883e-03   1.2593694e+00  -3.0649713e+00   5.7657876e-01  -1.8207750e-01  -1.8207750e-01
   1.3416667e+00   1.7863131e-03   5.0071314e-01  -4.4305526e+00   1.2138500e-01   8.8004127e-01  -1.8207750e-01
   1.3433333e+00   1.9191413e-04   3.4898188e-01  -2.7615088e+00   5.7657876e-01   8.0417564e-01  -4.0967438e-01
   1.3450000e+00  -1.3007690e-03  -1.8207750e-01  -2.0028525e+00  -2.5794313e-01  -7.8900252e-01   4.5519376e-02
   1.3466667e+00  -2.6911088e-03  -1.1683307e+00   9.5590690e-01   3.4898188e-01  -1.0924650e+00   5.7657876e-01
   1.3483333e+00  -3.9786905e-03  -1.6993900e+00   3.0042788e+00   9.5590690e-01  -4.8554001e-01  -6.3727127e-01
   1.3500000e+00  -5.1633118e-03  -1.8511213e+00   3.9905320e+00   2.7311626e-01   7.2831002e-01   2.7311626e-01
   1.3516667e+00  -6.2449826e-03   1.2138500e-01   4.5215914e+00   3.4898188e-01   1.0317725e+00  -3.0346251e-02
   1.3533333e+00  -7.2239210e-03   8.0417564e-01   2.0180257e+00  -3.0346251e-02   2.7311626e-01  -6.3727127e-01
   1.3550000e+00  -8.1005518e-03   1.2138500e-01   4.5519376e-02  -4.0967438e-01  -7.8900252e-01  -6.3727127e-01
   1.3566667e+00  -8.8755029e-03   2.4732194e+00  -1.2441963e+00  -9.4073377e-01  -4.8554001e-01  -3.0346251e-02
   1.3583333e+00  -9.5495985e-03  -4.8554001e-01  -2.6856432e+00  -6.3727127e-01  -3.3380876e-01   1.2138500e-01
   1.3600000e+00  -1.0123856e-02  -2.0787182e+00  -4.2029557e+00  -7.8900252e-01  -4.0967438e-01   5.7657876e-01
   1.3616667e+00  -1.0599478e-02  -2.5794313e-01  -4.2029557e+00  -7.1313689e-01   1.9725063e-01   1.2138500e-01
   1.3633333e+00  -1.0977846e-02   1.8662944e+00  -4.5822839e+00   1.2138500e-01   1.1835038e+00   4.2484751e-01
   1.3650000e+00  -1.1260515e-02   8.8004127e-01  -3.0649713e+00  -1.0621188e-01   1.0317725e+00   4.5519376e-02
   1.3666667e+00  -1.1449201e-02  -1.0621188e-01   1.2138500e-01   1.2593694e+00  -3.3380876e-01   4.2484751e-01
   1.3683333e+00  -1.1545775e-02   1.2138500e-01   5.0071314e-01   5.7657876e-01  -1.1683307e+00  -5.6140564e-01
   1.3700000e+00  -1.1552255e-02  -2.3821807e+00   4.0663976e+00   4.2484751e-01  -1.0924650e+00  -1.2441963e+00
   1.3716667e+00  -1.1470793e-02  -2.6097776e+00   5.8871726e+00   6.5244439e-01  -1.2441963e+00  -6.3727127e-01
   1.3733333e+00  -1.1303668e-02   2.7311626e-01   3.6870695e+00  -1.8207750e-01  -7.8900252e-01   1.9725063e-01
   1.3750000e+00  -1.1053276e-02   1.2138500e-01   1.4111007e+00  -1.0165994e+00   1.1076382e+00  -3.0346251e-02
   1.3766667e+00  -1.0722116e-02   2.3214882e+00   4.5519376e-02  -6.3727127e-01   1.1076382e+00  -1.0621188e-01
   1.3783333e+00  -1.0312782e-02   1.4869663e+00  -6.3727127e-01  -5.6140564e-01   2.7311626e-01   6.5244439e-01
   1.3800000e+00  -9.8279545e-03   1.2593694e+00  -3.6718963e+00  -4.8554001e-01   1.0317725e+00  -7.8900252e-01
   1.3816667e+00  -9.2703825e-03  -2.0028525e+00  -4.9616120e+00   1.2138500e-01  -1.0621188e-01  -1.5476588e+00
   1.3833333e+00  -8.6428795e-03  -5.1892089e+00  -3.5201651e+00  -1.8207750e-01  -2.1545838e+00   1.3352350e+00
   1.3850000e+00  -7.9483085e-03  -1.9269869e+00  -1.0924650e+00   2.7311626e-01  -9.4073377e-01   1.6386975e+00
   1.3866667e+00  -7.1895731e-03   1.4869663e+00   1.7904288e+00   6.5244439e-01   5.7657876e-01  -7.1313689e-01
   1.3883333e+00  -6.3696056e-03   2.9284132e+00   8.8004127e-01   5.0071314e-01   1.1076382e+00  -2.2304494e+00
   1.3900000e+00  -5.4913570e-03  -2.0787182e+00   4.2939945e+00   5.0071314e-01   4.2484751e-01  -2.5794313e-01
   1.3916667e+00  -4.5577854e-03   1.9421600e+00   5.3561133e+00  -1.8207750e-01  -1.8207750e-01   9.5590690e-01
   1.3933333e+00  -3.5718484e-03   5.0071314e-01   2.8525476e+00  -7.1313689e-01  -2.5794313e-01   5.0071314e-01
   1.3950000e+00  -2.5364899e-03  -1.3200619e+00   5.0071314e-01  -6.3727127e-01   2.7311626e-01   2.7311626e-01
   1.3966667e+00  -1.4546330e-03   1.5628319e+00  -1.0924650e+00  -1.0621188e-01   1.9725063e-01  -6.3727127e-01
   1.3983333e+00  -3.2916987e-04   7.2831002e-01  -2.6097776e+00  -7.8900252e-01  -9.4073377e-01  -8.6486815e-01
   1.4000000e+00   7.8079193e-04   2.7311626e-01  -5.0374776e+00  -7.1313689e-01  -1.4717932e+00   5.0071314e-01
   1.4016667e+00   1.9025850e-03  -1.8207750e-01  -5.8719995e+00  -1.8207750e-01   5.0071314e-01   8.8004127e-01
   1.4033333e+00   3.0556838e-03   9.5590690e-01  -1.3200619e+00   9.5590690e-01   1.6386975e+00  -2.5794313e-01
   1.4050000e+00   4.2378031e-03   1.9421600e+00   1.9725063e-01  -1.8207750e-01   1.0317725e+00  -2.5794313e-01
   1.4066667e+00   5.4467734e-03  -3.5960307e+00   4.2484751e-01   1.9725063e-01  -1.6235244e+00   4.2484751e-01
   1.4083333e+00   6.6805447e-03  -1.0924650e+00   2.0180257e+00   5.0071314e-01  -1.5476588e+00  -3.0346251e-02
   1.4100000e+00   7.9371927e-03   9.5590690e-01   3.3077413e+00   4.2484751e-01  -7.8900252e-01   4.2484751e-01
   1.4116667e+00   9.2149199e-03  -1.0165994e+00   4.1422632e+00  -3.0346251e-02  -1.0924650e+00   8.8004127e-01
   1.4133333e+00   1.0512059e-02  -8.6486815e-01   3.0042788e+00   4.5519376e-02  -3.0346251e-02   1.2138500e-01
   1.4150000e+00   1.1827076e-02  -5.6140564e-01   4.2484751e-01  -2.5794313e-01   4.2484751e-01  -1.2441963e+00
   1.4166667e+00   1.3158565e-02  -2.5794313e-01  -1.3200619e+00  -8.6486815e-01   1.0317725e+00  -1.1683307e+00
   1.4183333e+00   1.4505255e-02  -4.0967438e-01  -1.1683307e+00  -6.3727127e-01   1.1076382e+00  -4.8554001e-01
   1.4200000e+00   1.5866004e-02   1.4869663e+00  -4.2029557e+00  -6.3727127e-01   1.3352350e+00  -1.8207750e-01
   1.4216667e+00   1.7239799e-02  -4.0967438e-01  -4.5822839e+00  -1.8207750e-01   4.5519376e-02   3.4898188e-01
   1.4233333e+00   1.8625749e-02  -1.1683307e+00  -3.1408369e+00   1.2138500e-01  -1.0165994e+00  -3.3380876e-01
   1.4250000e+00   2.0023088e-02  -1.8207750e-01  -1.1683307e+00   6.5244439e-01  -7.1313689e-01   5.7657876e-01
   1.4266667e+00   2.1431163e-02   1.7904288e+00  -7.1313689e-01   5.0071314e-01   4.5519376e-02   5.7657876e-01
   1.4283333e+00   2.2849433e-02   1.0317725e+00   1.8662944e+00   8.0417564e-01  -1.0621188e-01  -6.3727127e-01
   1.4300000e+00   2.4277462e-02  -2.5794313e-01   5.9630383e+00   1.2138500e-01   1.2138500e-01   1.2138500e-01
   1.4316667e+00   2.5714910e-02  -1.4717932e+00   5.2802476e+00  -2.5794313e-01  -5.6140564e-01  -3.0346251e-02
   1.4333333e+00   2.7161529e-02   1.4111007e+00   3.9905320e+00  -2.5794313e-01   3.4898188e-01   3.4898188e-01
   1.4350000e+00   2.8617153e-02  -1.2441963e+00   1.9725063e-01  -6.3727127e-01   4.2484751e-01  -6.3727127e-01
   1.4366667e+00   3.0081689e-02  -1.6993900e+00  -1.0165994e+00  -4.8554001e-01  -6.3727127e-01  -1.0621188e-01
   1.4383333e+00   3.1555110e-02  -5.6140564e-01  -2.2304494e+00  -6.3727127e-01  -7.8900252e-01  -2.5794313e-01
   1.4400000e+00   3.3037442e-02   1.6386975e+00  -3.9753588e+00  -2.5794313e-01  -2.5794313e-01  -1.0924650e+00
   1.4416667e+00   3.4528760e-02   4.2484751e-01  -4.2029557e+00  -3.0346251e-02   4.5519376e-02   5.0071314e-01
   1.4433333e+00   3.6029173e-02   1.9725063e-01  -2.6856432e+00   1.9725063e-01   4.5519376e-02  -3.0346251e-02
   1.4450000e+00   3.7538817e-02  -2.0787182e+00  -2.0787182e+00   4.5519376e-02   1.2138500e-01  -3.0346251e-02
   1.4466667e+00   3.7538817e-02  -9.4073377e-01   1.1076382e+00   7.2831002e-01   3.4898188e-01   6.5244439e-01
   1.4483333e+00   3.7538817e-02  -1.0621188e-01   2.0938913e+00   7.2831002e-01  -1.8207750e-01   7.2831002e-01
   1.4500000e+00   3.7538817e-02   1.3352350e+00   2.7008163e+00   8.0417564e-01  -7.1313689e-01   2.7311626e-01
   1.4516667e+00   3.7538817e-02  -1.0621188e-01   5.4319789e+00   1.9725063e-01  -6.3727127e-01  -1.8207750e-01
   1.4533333e+00   3.7538817e-02  -3.3380876e-01   3.1560101e+00  -5.6140564e-01   2.7311626e-01  -1.0165994e+00
   1.4550000e+00   3.7538817e-02   1.2138500e-01   8.8004127e-01  -2.5794313e-01  -3.3380876e-01  -1.8207750e-01
   1.4566667e+00   3.7538817e-02   3.4898188e-01  -1.2441963e+00  -1.2441963e+00  -7.1313689e-01   1.2138500e-01
   1.4583333e+00   3.7538817e-02   6.5244439e-01  -1.7752557e+00  -3.0346251e-02   4.5519376e-02   4.5519376e-02
   1.4600000e+00   3.7538817e-02   2.0180257e+00  -4.0512245e+00  -4.0967438e-01   4.5519376e-02  -1.2441963e+00
   1.4616667e+00   3.7538817e-02   5.7657876e-01  -4.9616120e+00   3.4898188e-01   5.7657876e-01  -4.0967438e-01
   1.4633333e+00   3.9057840e-02  -4.0967438e-01  -3.7477620e+00   5.0071314e-01   3.4898188e-01   4.5519376e-02
   1.4650000e+00   4.0586406e-02  -5.6140564e-01  -8.6486815e-01   4.2484751e-01  -4.0967438e-01  -2.5794313e-01
   1.4666667e+00   4.2124659e-02  -1.4717932e+00   5.7657876e-01   3.4898188e-01  -7.1313689e-01   7.2831002e-01
   1.4683333e+00   4.3672739e-02  -2.4580463e+00   1.4869663e+00   3.4898188e-01  -3.0346251e-02  -1.0621188e-01
   1.4700000e+00   4.5230759e-02  -4.0967438e-01   5.3561133e+00   2.7311626e-01   4.5519376e-02   4.5519376e-02
   1.4716667e+00   4.6798803e-02  -4.0967438e-01   6.7975602e+00  -3.0346251e-02  -1.8207750e-01   4.5519376e-02
   1.4733333e+00   4.8376898e-02   2.2456226e+00   3.8388007e+00  -1.0621188e-01  -7.1313689e-01   5.0071314e-01
   1.4750000e+00   4.9965028e-02   1.0317725e+00  -2.5794313e-01  -3.3380876e-01   1.9725063e-01   1.9725063e-01
   1.4766667e+00   5.1563119e-02   7.2831002e-01  -2.5339119e+00  -7.8900252e-01   8.8004127e-01   1.9725063e-01
   1.4783333e+00   5.3171019e-02  -1.0924650e+00  -2.3821807e+00  -4.8554001e-01   5.7657876e-01  -2.5794313e-01
   1.4800000e+00   5.4788502e-02  -1.0165994e+00  -4.5064182e+00  -8.6486815e-01   6.5244439e-01  -4.8554001e-01
   1.4816667e+00   5.6415263e-02   1.8662944e+00  -4.9616120e+00   4.2484751e-01  -1.8207750e-01   5.0071314e-01
   1.4833333e+00   5.8050901e-02   1.2138500e-01  -4.4305526e+00   5.0071314e-01  -2.5794313e-01  -5.6140564e-01
   1.4850000e+00   5.9694917e-02  -3.0346251e-02  -5.6140564e-01   4.2484751e-01  -1.0621188e-01  -2.5794313e-01
   1.4866667e+00   6.1346725e-02  -7.8900252e-01   1.7904288e+00   2.7311626e-01   2.7311626e-01   3.4898188e-01
   1.4883333e+00   6.2939233e-02  -1.0165994e+00   2.0180257e+00   3.4898188e-01   4.2484751e-01   6.5244439e-01
   1.4900000e+00   6.4522965e-02  -1.1683307e+00   3.5353382e+00   4.5519376e-02  -2.5794313e-01   7.2831002e-01
   1.4916667e+00   6.6108097e-02  -6.3727127e-01   4.4457257e+00   2.7311626e-01  -5.6140564e-01   1.9725063e-01
   1.4933333e+00   6.7693999e-02  -1.2441963e+00   2.6249507e+00  -3.0346251e-02  -8.6486815e-01  -1.0924650e+00
   1.4950000e+00   6.9279970e-02  -4.0967438e-01   9.5590690e-01  -5.6140564e-01  -4.8554001e-01  -7.1313689e-01
   1.4966667e+00   7.0865246e-02  -5.6140564e-01  -1.9269869e+00  -8.6486815e-01   2.7311626e-01  -5.6140564e-01
   1.4983333e+00   7.2448986e-02   8.8004127e-01  -6.3727127e-01  -7.1313689e-01   5.7657876e-01   4.5519376e-02
   1.5000000e+00   7.4030282e-02  -2.5794313e-01  -3.8236276e+00  -4.0967438e-01  -4.0967438e-01  -3.3380876e-01
   1.5016667e+00   7.5608149e-02   5.0071314e-01  -4.0512245e+00   4.5519376e-02  -2.5794313e-01  -3.0346251e-02
   1.5033333e+00   7.7181533e-02   1.3352350e+00  -2.0787182e+00   3.4898188e-01  -3.0346251e-02   1.9725063e-01
   1.5050000e+00   7.8749320e-02   2.3973538e+00  -1.4717932e+00   2.7311626e-01  -7.8900252e-01   1.2138500e-01
   1.5066667e+00   8.0310309e-02   1.2138500e-01  -6.3727127e-01   5.7657876e-01   6.5244439e-01   7.2831002e-01
   1.5083333e+00   8.1863242e-02  -3.3380876e-01   1.2138500e-01   6.5244439e-01   2.7311626e-01  -1.8207750e-01
   1.5100000e+00   8.3406795e-02  -3.0346251e-02   4.8250539e+00   5.0071314e-01   3.4898188e-01  -3.3380876e-01
   1.5116667e+00   8.4939584e-02  -1.8511213e+00   4.4457257e+00  -1.0621188e-01  -3.3380876e-01  -1.8511213e+00
   1.5133333e+00   8.6460155e-02  -4.8554001e-01   2.4732194e+00  -5.6140564e-01   4.5519376e-02  -9.4073377e-01
   1.5150000e+00   8.7967004e-02   5.7657876e-01   8.0417564e-01  -7.8900252e-01  -1.1683307e+00   5.0071314e-01
   1.5166667e+00   8.9458576e-02   1.9725063e-01  -4.8554001e-01  -1.0924650e+00  -3.0346251e-02   1.0317725e+00
   1.5183333e+00   9.0933259e-02  -1.0165994e+00  -1.3200619e+00  -6.3727127e-01   5.7657876e-01  -3.3380876e-01
   1.5200000e+00   9.2389399e-02  -3.0346251e-02  -3.3684338e+00  -3.3380876e-01   3.4898188e-01   3.4898188e-01
   1.5216667e+00   9.3825306e-02  -7.1313689e-01  -4.8098807e+00  -1.0621188e-01   4.5519376e-02  -1.0621188e-01
   1.5233333e+00   9.5239242e-02  -5.6140564e-01  -3.2925682e+00  -4.0967438e-01  -1.0165994e+00   3.4898188e-01
   1.5250000e+00   9.6629448e-02  -1.7752557e+00  -1.1683307e+00   5.7657876e-01   1.9725063e-01   1.2138500e-01
   1.5266667e+00   9.7994133e-02  -1.1683307e+00   6.5244439e-01   5.0071314e-01   4.2484751e-01   8.8004127e-01
   1.5283333e+00   9.9331486e-02   4.5519376e-02   1.4111007e+00   7.2831002e-01   1.2138500e-01   2.7311626e-01
   1.5300000e+00   1.0063968e-01  -1.2441963e+00   3.4594726e+00  -1.0621188e-01  -1.8207750e-01  -5.6140564e-01
   1.5316667e+00   1.0191688e-01   1.4111007e+00   5.5837101e+00   2.7311626e-01  -3.0346251e-02  -1.2441963e+00
   1.5333333e+00   1.0316123e-01   2.0938913e+00   3.3836070e+00   4.5519376e-02  -7.1313689e-01  -1.0924650e+00
   1.5350000e+00   1.0437092e-01   1.2593694e+00   1.7904288e+00  -4.0967438e-01  -5.6140564e-01   5.7657876e-01
   1.5366667e+00   1.0554408e-01   1.9725063e-01  -1.0621188e-01  -3.3380876e-01  -1.3200619e+00   8.0417564e-01
   1.5383333e+00   1.0667891e-01   8.0417564e-01  -1.5476588e+00   1.2138500e-01   1.2138500e-01   4.5519376e-02
   1.5400000e+00   1.0777359e-01   1.7904288e+00  -4.8857464e+00  -4.0967438e-01   6.5244439e-01  -8.6486815e-01
   1.5416667e+00   1.0882635e-01   6.5244439e-01  -5.9478651e+00  -5.6140564e-01   9.5590690e-01  -5.6140564e-01
   1.5433333e+00   1.0983543e-01  -8.6486815e-01  -3.2167026e+00  -3.3380876e-01   1.1076382e+00  -4.0967438e-01
   1.5450000e+00   1.1079912e-01   6.5244439e-01  -1.2441963e+00   2.7311626e-01   1.0317725e+00  -2.5794313e-01
   1.5466667e+00   1.1171574e-01  -3.0649713e+00   1.2138500e-01   3.4898188e-01   6.5244439e-01  -8.6486815e-01
   1.5483333e+00   1.1258366e-01  -2.8373744e+00   5.0071314e-01   6.5244439e-01   1.1076382e+00  -4.8554001e-01
   1.5500000e+00   1.1340129e-01  -1.0165994e+00   3.2318757e+00   3.4898188e-01  -1.3200619e+00  -4.0967438e-01
   1.5516667e+00   1.1814666e-01   5.0071314e-01   5.8113070e+00   1.2138500e-01  -3.9753588e+00   1.9421600e+00
   1.5533333e+00   1.1816270e-01   1.0317725e+00   2.9284132e+00   1.9725063e-01  -2.9891057e+00   1.7904288e+00
   1.5550000e+00   1.1811339e-01   2.1697569e+00   1.3352350e+00   4.5519376e-02  -2.5794313e-01   1.1835038e+00
   1.5566667e+00   1.1799893e-01   2.1697569e+00  -1.6235244e+00  -7.8900252e-01   3.4898188e-01  -3.0346251e-02
   1.5583333e+00   1.1781967e-01   3.4898188e-01  -1.0924650e+00  -8.6486815e-01   4.2484751e-01  -9.4073377e-01
   1.5600000e+00   1.1757610e-01   1.9725063e-01  -3.6718963e+00  -1.1683307e+00   8.0417564e-01  -1.1683307e+00
   1.5616667e+00   1.1726882e-01  -4.8554001e-01  -4.7340151e+00   2.7311626e-01   1.2593694e+00  -7.8900252e-01
   1.5633333e+00   1.1689859e-01  -1.6235244e+00  -4.0512245e+00   2.7311626e-01   5.7657876e-01  -3.0346251e-02
   1.5650000e+00   1.1646629e-01   1.7145632e+00  -1.0621188e-01   5.7657876e-01   5.7657876e-01  -7.1313689e-01
   1.5666667e+00   1.1597291e-01  -1.4717932e+00  -2.5794313e-01  -1.0621188e-01  -3.3380876e-01   4.2484751e-01
   1.5683333e+00   1.1541959e-01  -2.9132401e+00   4.5519376e-02  -1.8207750e-01  -2.5794313e-01   5.7657876e-01
   1.5700000e+00   1.1480756e-01  -1.4717932e+00   2.5490851e+00   7.2831002e-01  -1.8207750e-01   5.7657876e-01
   1.5716667e+00   1.1413816e-01  -1.5476588e+00   4.2939945e+00   6.5244439e-01  -7.1313689e-01  -1.0924650e+00
   1.5733333e+00   1.1341285e-01   8.8004127e-01   3.2318757e+00   1.2138500e-01  -4.8554001e-01   4.5519376e-02
   1.5750000e+00   1.1263316e-01   1.2593694e+00   8.0417564e-01  -6.3727127e-01   3.4898188e-01  -5.6140564e-01
   1.5766667e+00   1.1180074e-01   1.2138500e-01  -6.3727127e-01  -4.0967438e-01   5.7657876e-01   1.9725063e-01
   1.5783333e+00   1.1091730e-01   1.7145632e+00  -4.0967438e-01  -1.8207750e-01   2.7311626e-01  -2.5794313e-01
   1.5800000e+00   1.0998464e-01  -1.8207750e-01  -3.4442995e+00  -4.0967438e-01  -6.3727127e-01  -4.0967438e-01
   1.5816667e+00   1.0900459e-01  -1.0924650e+00  -4.5064182e+00  -2.5794313e-01   2.7311626e-01   4.2484751e-01
   1.5833333e+00   1.0797909e-01  -1.2441963e+00  -4.2029557e+00  -3.0346251e-02   1.2138500e-01   3.4898188e-01
   1.5850000e+00   1.0691009e-01  -1.8511213e+00  -9.4073377e-01   4.5519376e-02   7.2831002e-01   2.7311626e-01
   1.5866667e+00   1.0579961e-01  -1.0924650e+00   1.7904288e+00  -1.8207750e-01   2.7311626e-01  -4.8554001e-01
   1.5883333e+00   1.0464967e-01   1.2138500e-01   1.0317725e+00   5.0071314e-01  -2.2304494e+00  -2.5794313e-01
   1.5900000e+00   1.0346235e-01  -3.0346251e-02   5.1285164e+00   7.2831002e-01  -1.0621188e-01   1.9725063e-01
   1.5916667e+00   1.0223972e-01  -4.0967438e-01   4.8250539e+00  -1.8207750e-01  -3.0346251e-02   2.7311626e-01
   1.5933333e+00   1.0098387e-01   4.2484751e-01   2.9284132e+00  -3.3380876e-01   2.7311626e-01  -1.0621188e-01
   1.5950000e+00   9.9696884e-02   1.4869663e+00   1.4869663e+00  -4.8554001e-01   1.1835038e+00  -4.8554001e-01
   1.5966667e+00   9.8380832e-02   1.1076382e+00   1.9725063e-01  -7.1313689e-01  -1.8207750e-01  -5.6140564e-01
   1.5983333e+00   9.7037777e-02   8.8004127e-01  -2.0028525e+00  -8.6486815e-01  -2.5794313e-01  -5.6140564e-01
   1.6000000e+00   9.5669754e-02   1.9725063e-01  -3.4442995e+00  -3.3380876e-01  -1.2441963e+00  -7.8900252e-01
   1.6016667e+00   9.4278764e-02   1.1835038e+00  -4.8857464e+00   5.0071314e-01   4.5519376e-02  -1.0621188e-01
   1.6033333e+00   9.2866769e-02   1.2593694e+00  -2.3821807e+00   7.2831002e-01   3.4898188e-01   4.2484751e-01
   1.6050000e+00   9.1435683e-02  -1.0165994e+00  -7.1313689e-01  -3.0346251e-02   5.7657876e-01   1.9725063e-01
   1.6066667e+00   8.9987371e-02  -8.6486815e-01   8.0417564e-01   5.0071314e-01   8.0417564e-01  -2.5794313e-01
   1.6083333e+00   8.8523640e-02  -1.8511213e+00   8.8004127e-01   2.7311626e-01  -3.3380876e-01  -6.3727127e-01
   1.6100000e+00   8.7046235e-02  -2.3821807e+00   3.3077413e+00   3.4898188e-01  -4.8554001e-01   3.4898188e-01
   1.6116667e+00   8.5556833e-02  -1.5476588e+00   3.0801444e+00   1.2138500e-01  -5.6140564e-01   1.3352350e+00
   1.6133333e+00   8.4043121e-02   3.3077413e+00   3.5353382e+00  -3.3380876e-01   3.4898188e-01   4.2484751e-01
   1.6150000e+00   8.2435158e-02   2.1697569e+00  -7.1313689e-01  -6.3727127e-01   4.2484751e-01  -3.3380876e-01
   1.6166667e+00   8.0816775e-02   1.9421600e+00  -8.6486815e-01  -2.5794313e-01   4.2484751e-01  -2.5794313e-01
   1.6183333e+00   7.9189783e-02   4.5519376e-02  -5.6140564e-01  -3.0346251e-02   5.0071314e-01  -3.3380876e-01
   1.6200000e+00   7.7555935e-02  -9.4073377e-01  -3.6718963e+00   1.9725063e-01  -3.0346251e-02  -5.6140564e-01
   1.6216667e+00   7.5916945e-02  -4.8554001e-01  -4.5822839e+00  -1.0621188e-01   4.5519376e-02  -7.8900252e-01
   1.6233333e+00   7.4274477e-02  -8.6486815e-01  -2.0028525e+00   6.5244439e-01  -1.0165994e+00  -3.3380876e-01
   1.6250000e+00   7.2630143e-02   4.5519376e-02  -1.8207750e-01   5.0071314e-01  -8.6486815e-01   1.2138500e-01
   1.6266667e+00   7.0985505e-02  -4.0967438e-01   8.8004127e-01   1.2138500e-01  -5.6140564e-01   1.0317725e+00
   1.6283333e+00   6.9342068e-02  -6.3727127e-01   2.1697569e+00   5.0071314e-01   5.0071314e-01   1.2593694e+00
   1.6300000e+00   6.7701292e-02   8.8004127e-01   5.3561133e+00   5.0071314e-01   1.0317725e+00   4.5519376e-02
   1.6316667e+00   6.6064584e-02  -1.9269869e+00   4.7491882e+00  -3.3380876e-01   1.0317725e+00  -2.0787182e+00
   1.6333333e+00   6.4433303e-02  -2.5794313e-01   2.4732194e+00   4.5519376e-02   1.9725063e-01  -2.7615088e+00
   1.6350000e+00   6.2808752e-02  -1.9269869e+00  -1.3200619e+00  -8.6486815e-01  -3.3380876e-01  -9.4073377e-01
   1.6366667e+00   6.1192198e-02  -2.3063151e+00  -2.7615088e+00  -4.8554001e-01  -5.6140564e-01   2.7311626e-01
   1.6383333e+00   5.9584847e-02   2.7311626e-01  -2.0787182e+00  -7.1313689e-01  -2.6097776e+00   1.7904288e+00
   1.6400000e+00   5.7987877e-02  -4.8554001e-01  -3.8994932e+00  -7.1313689e-01  -1.1683307e+00   1.3352350e+00
   1.6416667e+00   5.6402416e-02  -3.0346251e-02  -2.3821807e+00  -3.3380876e-01   1.2593694e+00  -4.8554001e-01
   1.6433333e+00   5.4829549e-02   2.2456226e+00  -2.0787182e+00   4.5519376e-02   1.1076382e+00  -1.0621188e-01
   1.6450000e+00   5.3270336e-02   1.6386975e+00  -9.4073377e-01   2.7311626e-01   2.7311626e-01  -1.0621188e-01
   1.6466667e+00   5.1725795e-02   3.4898188e-01   4.5519376e-02   8.8004127e-01   8.0417564e-01   1.9725063e-01
   1.6483333e+00   5.0196922e-02  -2.0787182e+00   3.4898188e-01   9.5590690e-01   7.2831002e-01  -4.0967438e-01
   1.6500000e+00   4.8684678e-02  -1.5476588e+00   3.0801444e+00   8.8004127e-01  -1.0621188e-01  -1.0165994e+00
   1.6516667e+00   4.7190007e-02  -5.6140564e-01   4.8250539e+00   1.9725063e-01  -2.6097776e+00  -3.3380876e-01
   1.6533333e+00   4.5713835e-02   1.0317725e+00   3.9146663e+00  -3.3380876e-01  -1.7752557e+00   1.5628319e+00
   1.6550000e+00   4.4257073e-02   2.4732194e+00   8.0417564e-01  -7.8900252e-01   1.1835038e+00   1.6386975e+00
   1.6566667e+00   4.2820620e-02   8.0417564e-01  -7.1313689e-01  -1.5476588e+00   1.4869663e+00   1.0317725e+00
   1.6583333e+00   4.1405371e-02   1.3352350e+00  -1.4717932e+00  -1.0924650e+00   2.5490851e+00   4.5519376e-02
   1.6600000e+00   4.0012219e-02  -1.5476588e+00  -3.9753588e+00  -4.8554001e-01   2.6249507e+00  -2.8373744e+00
   1.6616667e+00   3.8642059e-02  -3.5201651e+00  -5.4168058e+00   2.7311626e-01   4.2484751e-01  -2.9891057e+00
   1.6633333e+00   3.7295797e-02  -1.7752557e+00  -3.2925682e+00   1.1835038e+00  -3.2167026e+00  -1.0924650e+00
   1.6650000e+00   3.5974348e-02  -2.9891057e+00  -4.8554001e-01   1.0317725e+00  -2.7615088e+00   1.4111007e+00
   1.6666667e+00   3.4678645e-02  -7.1313689e-01   7.2831002e-01  -3.0346251e-02  -2.0028525e+00   2.3214882e+00
   1.6683333e+00   3.3409645e-02   5.1285164e+00   1.5628319e+00   1.2138500e-01  -5.6140564e-01   1.4869663e+00
   1.6700000e+00   3.2168330e-02   3.0801444e+00   3.3077413e+00   1.9725063e-01   3.4898188e-01   8.8004127e-01
   1.6716667e+00   3.0955712e-02   1.2138500e-01   5.8113070e+00  -1.0621188e-01   2.7311626e-01  -3.0346251e-02
   1.6733333e+00   2.9772842e-02  -7.8900252e-01   3.0801444e+00  -3.3380876e-01   8.8004127e-01  -7.8900252e-01
   1.6750000e+00   2.8620811e-02   5.0071314e-01  -1.0621188e-01  -3.3380876e-01   7.2831002e-01  -5.6140564e-01
   1.6766667e+00   2.7500756e-02  -6.3727127e-01  -1.2441963e+00  -4.0967438e-01   1.2138500e-01  -8.6486815e-01
   1.6783333e+00   2.6413863e-02   6.5244439e-01  -7.8900252e-01  -4.0967438e-01   3.4898188e-01  -4.0967438e-01
   1.6800000e+00   2.5361376e-02   4.5519376e-02  -3.7477620e+00  -5.6140564e-01   5.7657876e-01  -4.0967438e-01
   1.6816667e+00   2.4344595e-02   4.4457257e+00  -4.4305526e+00   4.5519376e-02   1.1835038e+00  -1.0621188e-01
   1.6833333e+00   2.3364885e-02  -5.6140564e-01  -3.2925682e+00   1.9725063e-01   1.1835038e+00  -6.3727127e-01
   1.6850000e+00   2.2387679e-02  -2.7615088e+00  -1.8511213e+00   4.2484751e-01   1.9725063e-01  -8.6486815e-01
   1.6866667e+00   2.1359553e-02  -1.2441963e+00   8.8004127e-01   1.2138500e-01  -2.9891057e+00  -1.8207750e-01
   1.6883333e+00   2.0371963e-02  -2.5794313e-01   2.6249507e+00   1.9725063e-01  -2.7615088e+00   1.4111007e+00
   1.6900000e+00   1.9427086e-02  -3.0346251e-02   4.8250539e+00   1.2138500e-01  -7.8900252e-01   8.8004127e-01
   1.6916667e+00   1.8527201e-02  -2.0028525e+00   5.4319789e+00  -4.8554001e-01  -3.3380876e-01   1.9725063e-01
   1.6933333e+00   1.7674688e-02  -6.3727127e-01   3.0042788e+00  -7.1313689e-01   5.0071314e-01  -4.8554001e-01
   1.6950000e+00   1.6872033e-02  -2.3063151e+00  -4.8554001e-01  -1.0924650e+00   6.5244439e-01  -3.3380876e-01
   1.6966667e+00   1.6121830e-02  -1.1683307e+00  -1.6993900e+00  -1.0621188e-01   2.0180257e+00  -5.6140564e-01
   1.6983333e+00   1.5426780e-02  -7.8900252e-01  -2.0028525e+00   1.2138500e-01   2.1697569e+00  -1.3200619e+00
   1.7000000e+00   1.4789694e-02   1.1835038e+00  -4.1270901e+00   1.2138500e-01  -7.8900252e-01  -7.1313689e-01
   1.7016667e+00   1.4213492e-02   8.8004127e-01  -4.3546870e+00   3.4898188e-01  -1.3200619e+00   1.2138500e-01
   1.7033333e+00   1.3701204e-02   6.5244439e-01  -2.3063151e+00   3.4898188e-01  -8.6486815e-01   9.5590690e-01
   1.7050000e+00   1.3255966e-02   2.1697569e+00  -4.0967438e-01   3.4898188e-01  -4.8554001e-01   1.8662944e+00
   1.7066667e+00   1.2881025e-02   4.2484751e-01   4.2484751e-01   4.2484751e-01  -7.1313689e-01   8.8004127e-01
   1.7083333e+00   1.2579731e-02  -7.1313689e-01   1.1835038e+00   1.9725063e-01   1.2138500e-01   4.2484751e-01
   1.7100000e+00   1.2355536e-02  -1.1683307e+00   2.6249507e+00   3.4898188e-01   1.9725063e-01  -6.3727127e-01
   1.7116667e+00   1.2211993e-02  -6.3727127e-01   4.2939945e+00   1.2138500e-01   2.7311626e-01  -6.3727127e-01
   1.7133333e+00   1.2152748e-02  -7.8900252e-01   2.8525476e+00  -4.0967438e-01  -8.6486815e-01  -3.3380876e-01
   1.7150000e+00   1.2181539e-02  -7.8900252e-01  -6.3727127e-01  -6.3727127e-01   1.1076382e+00  -3.3380876e-01
   1.7166667e+00   1.2302192e-02   3.4898188e-01  -2.9132401e+00  -7.1313689e-01   1.7145632e+00  -7.8900252e-01
   1.7183333e+00   1.2518607e-02   1.9725063e-01  -3.4442995e+00  -7.1313689e-01   1.2138500e-01  -2.5794313e-01
   1.7200000e+00   1.2834764e-02   7.2831002e-01  -4.8857464e+00  -1.8207750e-01  -5.6140564e-01   1.9725063e-01
   1.7216667e+00   1.3254703e-02   1.2593694e+00  -5.6444026e+00   2.7311626e-01   1.3352350e+00  -3.3380876e-01
   1.7233333e+00   1.3782526e-02  -1.4717932e+00  -5.1133432e+00   3.4898188e-01   8.0417564e-01  -7.8900252e-01
   1.7250000e+00   1.4422385e-02  -7.8900252e-01  -2.9132401e+00  -3.0346251e-02  -2.0787182e+00   5.7657876e-01
   1.7266667e+00   1.5178471e-02   9.5590690e-01  -2.5794313e-01   5.0071314e-01  -2.1545838e+00   1.8662944e+00
   1.7283333e+00   1.6055008e-02  -4.0967438e-01   1.7904288e+00   5.0071314e-01  -7.1313689e-01   1.1835038e+00
   1.7300000e+00   1.7056242e-02  -1.7752557e+00   4.1422632e+00   5.0071314e-01   5.7657876e-01   2.7311626e-01
   1.7316667e+00   1.8186428e-02  -4.0967438e-01   6.4182320e+00   5.0071314e-01   5.0071314e-01  -3.3380876e-01
   1.7333333e+00   1.9449823e-02   4.2484751e-01   4.0663976e+00  -3.3380876e-01   2.7311626e-01  -7.8900252e-01
   1.7350000e+00   2.0850671e-02   2.0938913e+00   3.3077413e+00  -1.8207750e-01   8.0417564e-01  -1.8207750e-01
   1.7366667e+00   2.2393192e-02   1.6386975e+00   1.6386975e+00  -7.1313689e-01   3.4898188e-01  -3.3380876e-01
   1.7383333e+00   2.4081571e-02  -8.6486815e-01   1.3352350e+00  -7.8900252e-01  -1.8207750e-01  -7.1313689e-01
   1.7400000e+00   2.5919944e-02   2.7311626e-01  -4.8554001e-01  -7.1313689e-01   5.7657876e-01  -7.1313689e-01
   1.7416667e+00   2.7912386e-02   1.5628319e+00  -1.9269869e+00  -7.1313689e-01   1.2138500e-01  -1.0621188e-01
   1.7433333e+00   3.0062897e-02   5.7657876e-01  -1.0621188e-01  -1.8207750e-01  -2.5794313e-01   5.7657876e-01
   1.7450000e+00   3.2375388e-02  -7.1313689e-01  -3.3380876e-01   2.7311626e-01   4.2484751e-01   1.9725063e-01
   1.7466667e+00   3.4853670e-02  -7.8900252e-01   1.1076382e+00   4.5519376e-02   6.5244439e-01   1.9725063e-01
   1.7483333e+00   3.7501440e-02  -2.6856432e+00   1.1835038e+00  -4.8554001e-01   6.5244439e-01   3.4898188e-01
   1.7500000e+00   4.0322258e-02  -3.3380876e-01   6.1906351e+00   5.7657876e-01  -7.8900252e-01   2.7311626e-01
   1.7516667e+00   4.3319551e-02   2.4732194e+00   6.0389039e+00   1.6386975e+00  -1.3200619e+00  -3.3380876e-01
   1.7533333e+00   4.6496588e-02  -1.0621188e-01   3.0801444e+00   2.7311626e-01  -1.5476588e+00  -1.0621188e-01
   1.7550000e+00   4.9856466e-02   1.2138500e-01   4.5519376e-02  -1.8207750e-01   8.8004127e-01  -1.0165994e+00
   1.7566667e+00   5.3343466e-02   2.1697569e+00  -2.0028525e+00  -1.2441963e+00  -1.0621188e-01  -1.4717932e+00
   1.7583333e+00   5.3343466e-02  -1.9269869e+00  -4.9616120e+00  -2.7615088e+00  -1.0924650e+00  -1.0621188e-01
   1.7600000e+00   5.3343466e-02  -2.5339119e+00  -4.9616120e+00   1.1076382e+00   5.7657876e-01   1.2593694e+00
   1.7616667e+00   5.3343466e-02  -2.5339119e+00  -7.2375808e+00   4.2484751e-01   4.5519376e-02   2.1697569e+00
   1.7633333e+00   5.3343466e-02   1.1076382e+00  -5.1133432e+00   8.0417564e-01  -1.0621188e-01   8.8004127e-01
   1.7650000e+00   5.3343466e-02  -5.6140564e-01  -3.2925682e+00   1.2593694e+00  -3.3380876e-01  -8.6486815e-01
   1.7666667e+00   5.3343466e-02   3.2318757e+00  -9.4073377e-01   1.2138500e-01   5.7657876e-01  -1.2441963e+00
   1.7683333e+00   5.3343466e-02  -1.0165994e+00  -1.3200619e+00  -8.6486815e-01   2.2456226e+00  -1.8207750e-01
   1.7700000e+00   5.3343466e-02  -3.0346251e-02   4.1422632e+00   8.0417564e-01   1.4869663e+00   1.1076382e+00
   1.7716667e+00   5.3343466e-02  -7.1313689e-01   5.2802476e+00   2.7311626e-01   1.1076382e+00   1.4111007e+00
   1.7733333e+00   5.3343466e-02   2.7766819e+00   4.2939945e+00  -5.6140564e-01  -4.8554001e-01  -1.0165994e+00
   1.7750000e+00   5.3343466e-02  -1.5476588e+00   1.8662944e+00  -1.8207750e-01  -2.8373744e+00  -1.6993900e+00
   1.7766667e+00   5.3343466e-02   1.0317725e+00   1.9725063e-01  -4.8554001e-01  -2.6097776e+00  -6.3727127e-01
   1.7783333e+00   5.3343466e-02   8.0417564e-01  -2.3821807e+00  -1.5476588e+00  -3.3380876e-01  -1.0621188e-01
   1.7800000e+00   5.3343466e-02  -3.5201651e+00  -5.1133432e+00  -1.1683307e+00   6.5244439e-01  -4.8554001e-01
   1.7816667e+00   5.6940279e-02   1.2138500e-01  -4.2788214e+00   1.1835038e+00   3.4898188e-01   1.4869663e+00
   1.7833333e+00   6.0727820e-02   1.8662944e+00  -4.8554001e-01   1.1835038e+00   2.3214882e+00   1.8662944e+00
   1.7850000e+00   6.4708928e-02  -1.8511213e+00  -2.9132401e+00  -9.4073377e-01   2.3973538e+00  -1.3200619e+00
   1.7866667e+00   6.8886216e-02  -1.3200619e+00   4.5519376e-02  -1.8511213e+00   1.8662944e+00  -3.4442995e+00
   1.7883333e+00   7.3262050e-02  -2.1545838e+00  -2.5794313e-01   5.7657876e-01  -1.8511213e+00  -1.0924650e+00
   1.7900000e+00   7.7838567e-02   4.2484751e-01  -3.3380876e-01   8.8004127e-01  -7.1313689e-01   1.0317725e+00
   1.7916667e+00   8.2617621e-02  -1.2441963e+00   3.5353382e+00  -1.0621188e-01  -1.0924650e+00   1.4869663e+00
   1.7933333e+00   8.7600818e-02   8.0417564e-01   2.0180257e+00   6.5244439e-01   8.8004127e-01   1.4111007e+00
   1.7950000e+00   9.2789463e-02   2.7311626e-01   1.0317725e+00   2.0938913e+00   1.9725063e-01   8.8004127e-01
   1.7966667e+00   9.8184583e-02  -2.6856432e+00   2.3214882e+00  -1.0621188e-01  -1.0621188e-01   2.7311626e-01
   1.7983333e+00   1.0378690e-01  -7.8900252e-01   5.7657876e-01  -7.8900252e-01  -2.2304494e+00  -1.3200619e+00
   1.8000000e+00   1.0959681e-01   1.7904288e+00  -1.1683307e+00  -1.1683307e+00  -6.3727127e-01  -1.0924650e+00
   1.8016667e+00   1.1561442e-01  -3.3380876e-01  -3.5201651e+00  -1.8207750e-01  -3.3380876e-01  -9.4073377e-01
   1.8033333e+00   1.2183947e-01  -1.5476588e+00  -4.6581495e+00   2.0180257e+00   1.0317725e+00   9.5590690e-01
   1.8050000e+00   1.2827140e-01   3.9905320e+00  -1.3200619e+00   4.2484751e-01   8.0417564e-01  -1.0621188e-01
   1.8066667e+00   1.3490929e-01   9.5590690e-01  -4.2029557e+00  -4.8554001e-01   5.7657876e-01  -1.2441963e+00
   1.8083333e+00   1.4175187e-01  -2.8373744e+00   2.3973538e+00   1.2138500e-01  -1.0924650e+00   9.5590690e-01
   1.8100000e+00   1.4879752e-01   2.0938913e+00   5.5078445e+00   1.2138500e-01   1.2593694e+00   1.9725063e-01
   1.8116667e+00   1.5604427e-01   2.6249507e+00   7.1010227e+00   3.4898188e-01   8.8004127e-01   8.8004127e-01
   1.8133333e+00   1.6348977e-01   7.2831002e-01   3.1560101e+00   5.0071314e-01  -1.3959275e+00  -1.4717932e+00
   1.8150000e+00   1.7113131e-01  -6.3727127e-01   8.8004127e-01  -1.0621188e-01  -3.6718963e+00  -1.8511213e+00
   1.8166667e+00   1.7896582e-01   8.0417564e-01  -1.4717932e+00  -1.5476588e+00  -1.9269869e+00  -1.8207750e-01
   1.8183333e+00   1.8698985e-01  -3.5960307e+00  -3.1408369e+00  -2.5339119e+00  -7.8900252e-01   3.3077413e+00
   1.8200000e+00   1.9519958e-01   3.6870695e+00  -1.6235244e+00  -1.7752557e+00   2.4732194e+00   6.5244439e-01
   1.8216667e+00   2.0359083e-01  -7.1313689e-01  -5.9478651e+00  -1.2441963e+00   8.8004127e-01   1.2138500e-01
   1.8233333e+00   2.1215903e-01  -2.7615088e+00  -4.5822839e+00  -1.0621188e-01   4.2484751e-01  -1.6235244e+00
   1.8250000e+00   2.2089925e-01   3.0042788e+00   2.7311626e-01   1.4111007e+00   3.4898188e-01  -8.6486815e-01
   1.8266667e+00   2.2980621e-01   4.2484751e-01   4.2484751e-01   4.3698601e+00   5.7657876e-01   1.9725063e-01
   1.8283333e+00   2.3887425e-01  -4.8554001e-01   1.4111007e+00   1.7145632e+00   1.3352350e+00   4.2484751e-01
   1.8300000e+00   2.4809736e-01   8.8004127e-01   3.5353382e+00   1.2138500e-01   2.7311626e-01  -5.6140564e-01
   1.8316667e+00   2.5746917e-01   1.4869663e+00   5.2043820e+00   3.4898188e-01   1.4869663e+00  -5.6140564e-01
   1.8333333e+00   2.6698299e-01  -2.8373744e+00   1.7904288e+00  -4.0967438e-01   9.5590690e-01   1.1835038e+00
   1.8350000e+00   2.7663176e-01  -1.6993900e+00   2.1697569e+00  -6.3727127e-01   4.2484751e-01   1.2138500e-01
   1.8366667e+00   2.8640811e-01  -1.6235244e+00  -1.0621188e-01  -1.5476588e+00  -4.0967438e-01  -1.9269869e+00
   1.8383333e+00   2.9630436e-01  -1.2441963e+00  -1.6993900e+00  -1.0924650e+00  -2.0787182e+00  -6.3727127e-01
   1.8400000e+00   3.0631250e-01   1.1076382e+00  -2.6856432e+00  -7.1313689e-01  -1.0165994e+00   1.1835038e+00
   1.8416667e+00   3.1642423e-01   1.7145632e+00  -5.1133432e+00  -1.0165994e+00  -6.3727127e-01   1.5628319e+00
   1.8433333e+00   3.1642423e-01  -1.0165994e+00  -4.0512245e+00  -3.0346251e-02  -4.8554001e-01   5.7657876e-01
   1.8450000e+00   3.1642423e-01   4.5519376e-02  -1.9269869e+00  -2.5794313e-01   4.2484751e-01   1.2593694e+00
   1.8466667e+00   3.1642423e-01   1.1835038e+00   1.3352350e+00  -1.8207750e-01  -9.4073377e-01   8.8004127e-01
   1.8483333e+00   3.1642423e-01  -2.1545838e+00   1.1076382e+00   1.1076382e+00  -2.5794313e-01  -3.0346251e-02
   1.8500000e+00   3.1642423e-01  -1.4717932e+00   2.9284132e+00   3.4898188e-01   1.2138500e-01  -1.0621188e-01
   1.8516667e+00   3.1642423e-01  -2.0787182e+00   4.5215914e+00  -1.8207750e-01  -4.0967438e-01  -4.0967438e-01
   1.8533333e+00   3.1642423e-01  -1.7752557e+00   3.3836070e+00  -1.0621188e-01  -7.1313689e-01  -2.6097776e+00
   1.8550000e+00   3.2663099e-01   2.6249507e+00   2.7766819e+00  -1.8207750e-01  -4.8554001e-01  -1.8207750e-01
   1.8566667e+00   3.3692390e-01   2.7311626e-01  -8.6486815e-01  -9.4073377e-01   4.5519376e-02  -4.0967438e-01
   1.8583333e+00   3.4729388e-01   1.9725063e-01  -2.6097776e+00  -4.0967438e-01  -1.3200619e+00  -1.0621188e-01
   1.8600000e+00   3.5773157e-01   3.9905320e+00  -3.2167026e+00   4.2484751e-01  -1.6235244e+00   5.0071314e-01
   1.8616667e+00   3.6822740e-01   4.2484751e-01  -4.5064182e+00   6.5244439e-01  -4.0967438e-01  -1.6235244e+00
   1.8633333e+00   3.7869384e-01   1.9725063e-01  -3.2925682e+00   1.9725063e-01   1.9421600e+00  -1.4717932e+00
   1.8650000e+00   3.8913992e-01  -1.5476588e+00  -3.0649713e+00   4.2484751e-01  -7.8900252e-01   1.2138500e-01
   1.8666667e+00   3.9961409e-01  -2.6856432e+00   5.7657876e-01   4.2484751e-01  -4.0967438e-01   7.2831002e-01
   1.8683333e+00   4.1010659e-01  -7.8900252e-01   1.8662944e+00   5.7657876e-01   6.5244439e-01   5.0071314e-01
   1.8700000e+00   4.2060756e-01   2.3973538e+00   4.9009195e+00   5.7657876e-01   1.5628319e+00  -3.0346251e-02
   1.8716667e+00   4.3110704e-01  -1.0621188e-01   4.9009195e+00   5.0071314e-01   1.1835038e+00  -1.4717932e+00
   1.8733333e+00   4.4159503e-01  -7.8900252e-01   3.5353382e+00  -1.0924650e+00   1.2138500e-01   1.6386975e+00
   1.8750000e+00   4.5206132e-01   2.6249507e+00   2.2456226e+00  -4.8554001e-01  -2.5794313e-01   1.4869663e+00
   1.8766667e+00   4.6249586e-01   2.7008163e+00  -2.0787182e+00  -8.6486815e-01  -1.2441963e+00  -1.8207750e-01
   1.8783333e+00   4.7288850e-01  -4.8554001e-01  -1.2441963e+00  -1.0165994e+00  -5.6140564e-01   5.7657876e-01
   1.8800000e+00   4.8322899e-01  -1.9269869e+00  -3.4442995e+00   1.2138500e-01   1.0317725e+00   4.5519376e-02
   1.8816667e+00   4.9350733e-01   4.2484751e-01  -4.7340151e+00   4.5519376e-02   1.1835038e+00  -1.3200619e+00
   1.8833333e+00   5.0371343e-01  -8.6486815e-01  -4.1270901e+00  -3.0346251e-02  -4.8554001e-01  -4.0967438e-01
   1.8850000e+00   5.1383730e-01  -1.8207750e-01  -4.8554001e-01   4.2484751e-01  -1.6993900e+00  -3.3380876e-01
   1.8866667e+00   5.2386904e-01  -4.8554001e-01   4.5519376e-02  -3.3380876e-01  -1.3200619e+00   5.7657876e-01
   1.8883333e+00   5.3379888e-01   2.9284132e+00   1.1076382e+00   3.4898188e-01   8.8004127e-01   4.5519376e-02
   1.8900000e+00   5.4361725e-01  -3.1408369e+00   2.7008163e+00   4.5519376e-02   1.9725063e-01  -4.8554001e-01
   1.8916667e+00   5.5331463e-01  -2.2304494e+00   3.4594726e+00  -1.8207750e-01   5.7657876e-01   1.2138500e-01
   1.8933333e+00   5.6288185e-01  -4.1270901e+00   4.5974570e+00  -3.0346251e-02  -1.8207750e-01  -4.0967438e-01
   1.8950000e+00   5.7230981e-01  -2.4580463e+00   2.0938913e+00  -7.1313689e-01   5.7657876e-01  -3.3380876e-01
   1.8966667e+00   5.8158967e-01   2.8525476e+00  -6.3727127e-01  -1.2441963e+00  -3.3380876e-01  -4.0967438e-01
   1.8983333e+00   5.9071290e-01   1.9725063e-01  -1.8511213e+00  -5.6140564e-01   1.2138500e-01  -2.5794313e-01
   1.9000000e+00   5.9967120e-01   1.2593694e+00  -4.8098807e+00  -4.0967438e-01  -2.2304494e+00   6.5244439e-01
   1.9016667e+00   6.0845653e-01   3.1560101e+00  -6.3271933e+00  -5.6140564e-01  -5.6140564e-01   2.7311626e-01
   1.9033333e+00   6.2547790e-01  -1.0924650e+00  -3.8236276e+00  -2.5794313e-01   6.5244439e-01  -1.0165994e+00
   1.9050000e+00   6.3369951e-01  -7.1313689e-01  -1.8511213e+00   7.2831002e-01   1.0317725e+00  -1.5476588e+00
   1.9066667e+00   6.4953134e-01  -7.1313689e-01   1.1076382e+00   1.0317725e+00  -1.0621188e-01  -4.0967438e-01
   1.9083333e+00   6.7858690e-01   1.2138500e-01   2.1697569e+00   1.2138500e-01  -1.1683307e+00   1.5628319e+00
   1.9100000e+00   6.8527843e-01   4.2484751e-01   4.9009195e+00   1.9725063e-01  -5.6140564e-01   2.7766819e+00
   1.9116667e+00   6.9173274e-01  -1.0924650e+00   5.2043820e+00   3.4898188e-01   7.2831002e-01   6.5244439e-01
   1.9133333e+00   6.9794655e-01  -1.9269869e+00   3.2318757e+00  -5.6140564e-01   8.8004127e-01  -1.1683307e+00
   1.9150000e+00   7.0391698e-01  -4.0967438e-01  -2.5794313e-01  -2.5794313e-01   6.5244439e-01  -2.2304494e+00
   1.9166667e+00   7.0964158e-01   2.1697569e+00  -5.6140564e-01   2.7311626e-01   8.8004127e-01  -1.8511213e+00
   1.9183333e+00   7.1511841e-01   1.9421600e+00  -2.7615088e+00  -3.0346251e-02   8.0417564e-01  -7.1313689e-01
   1.9200000e+00   7.2034597e-01  -3.6718963e+00  -3.0649713e+00  -1.7752557e+00  -6.3727127e-01   2.8525476e+00
   1.9216667e+00   7.3867262e-01  -1.2441963e+00  -3.7477620e+00  -5.6140564e-01  -1.0924650e+00   1.4111007e+00
   1.9233333e+00   7.4253697e-01   4.5974570e+00  -3.0649713e+00  -3.0346251e-02   2.7311626e-01   4.5519376e-02
   1.9250000e+00   7.4615125e-01  -4.8554001e-01  -2.2304494e+00   5.7657876e-01   3.4898188e-01  -1.0621188e-01
   1.9266667e+00   7.6643370e-01   1.4111007e+00   9.5590690e-01   2.7311626e-01   5.7657876e-01  -3.0346251e-02
   1.9283333e+00   7.6795456e-01   2.7008163e+00   1.4111007e+00   7.2831002e-01   2.7311626e-01  -4.8554001e-01
   1.9300000e+00   7.6926816e-01  -1.5476588e+00   4.0663976e+00   3.4898188e-01  -1.2441963e+00  -4.0967438e-01
   1.9316667e+00   7.5908755e-01  -1.0165994e+00   5.3561133e+00   2.7311626e-01  -1.0924650e+00  -4.8554001e-01
   1.9333333e+00   7.5787122e-01  -7.1313689e-01   3.2318757e+00  -2.5794313e-01  -6.3727127e-01   1.2138500e-01
   1.9350000e+00   7.4312964e-01   3.4898188e-01   2.7311626e-01  -6.3727127e-01  -1.0621188e-01  -4.8554001e-01
   1.9366667e+00   7.4294719e-01   4.5519376e-02  -5.6140564e-01  -4.8554001e-01   8.0417564e-01  -5.6140564e-01
   1.9383333e+00   7.4286840e-01  -1.0924650e+00  -1.5476588e+00  -7.8900252e-01   1.2138500e-01   1.2138500e-01
   1.9400000e+00   7.4289533e-01  -3.3380876e-01  -3.9753588e+00  -1.0621188e-01  -7.8900252e-01   3.4898188e-01
   1.9416667e+00   7.4302973e-01   2.1697569e+00  -3.5960307e+00   4.5519376e-02  -1.9269869e+00   5.7657876e-01
   1.9433333e+00   7.4327304e-01  -2.0028525e+00  -2.7615088e+00   4.5519376e-02  -9.4073377e-01  -1.4717932e+00
   1.9450000e+00   7.4362620e-01  -7.8900252e-01  -1.6993900e+00   9.5590690e-01  -3.0346251e-02  -1.0621188e-01
   1.9466667e+00   7.4408993e-01  -3.6718963e+00   8.0417564e-01   2.7311626e-01   1.1076382e+00   5.0071314e-01
   1.9483333e+00   7.4466449e-01  -1.2441963e+00   1.5628319e+00   2.7311626e-01   9.5590690e-01   8.0417564e-01
   1.9500000e+00   7.4534976e-01   2.7008163e+00   3.6870695e+00   1.2138500e-01   7.2831002e-01   3.4898188e-01
   1.9516667e+00   7.4614539e-01   7.2831002e-01   3.2318757e+00   6.5244439e-01  -4.0967438e-01  -2.0787182e+00
   1.9533333e+00   7.4705062e-01   1.1835038e+00   2.7008163e+00   6.5244439e-01  -1.0924650e+00  -1.0165994e+00
   1.9550000e+00   7.4806432e-01  -6.3727127e-01  -3.0346251e-02   3.4898188e-01  -1.4717932e+00   8.0417564e-01
   1.9566667e+00   7.4918508e-01   1.2138500e-01  -1.0165994e+00  -1.1683307e+00  -7.1313689e-01   2.9284132e+00
   1.9583333e+00   7.5041114e-01  -3.0346251e-02  -2.5794313e-01  -1.6235244e+00   1.1076382e+00   1.4111007e+00
   1.9600000e+00   7.5174046e-01  -1.0621188e-01  -2.2304494e+00  -1.0924650e+00   9.5590690e-01  -1.0621188e-01
   1.9616667e+00   7.5317071e-01   8.8004127e-01  -4.3546870e+00   1.2138500e-01   1.3352350e+00  -1.3959275e+00
   1.9633333e+00   7.5469927e-01  -5.6140564e-01  -2.2304494e+00   3.4898188e-01   1.1835038e+00  -1.9269869e+00
   1.9650000e+00   7.5632321e-01  -4.0967438e-01  -1.3200619e+00   3.4898188e-01   2.7311626e-01  -4.8554001e-01
   1.9666667e+00   7.5803936e-01   5.0071314e-01  -7.8900252e-01   5.7657876e-01  -4.0967438e-01   5.7657876e-01
   1.9683333e+00   7.5984431e-01  -9.4073377e-01   1.6386975e+00   1.2138500e-01  -3.3380876e-01   5.7657876e-01
   1.9700000e+00   7.6173442e-01   1.9725063e-01   2.0938913e+00   4.2484751e-01   4.5519376e-02   8.0417564e-01
   1.9716667e+00   7.6370577e-01   7.2831002e-01   3.8388007e+00  -1.0621188e-01   1.1835038e+00   4.2484751e-01
   1.9733333e+00   7.6575436e-01  -1.0621188e-01   2.6249507e+00  -3.3380876e-01   4.2484751e-01  -3.3380876e-01
   1.9750000e+00   7.6787584e-01  -1.7752557e+00   1.2593694e+00  -8.6486815e-01  -9.4073377e-01   4.2484751e-01
   1.9766667e+00   7.7006585e-01  -1.5476588e+00  -2.5794313e-01  -4.0967438e-01  -3.0346251e-02  -1.8207750e-01
   1.9783333e+00   7.7231971e-01   5.0071314e-01   4.2484751e-01   4.2484751e-01   2.7311626e-01  -5.6140564e-01
   1.9800000e+00   7.7463268e-01   2.2456226e+00  -4.3546870e+00  -4.0967438e-01  -7.1313689e-01  -2.5794313e-01
   1.9816667e+00   7.7699990e-01   3.0042788e+00  -4.2029557e+00   7.2831002e-01  -4.0967438e-01  -1.0924650e+00
   1.9833333e+00   7.7941640e-01   6.5244439e-01  -1.8511213e+00   5.0071314e-01  -4.8554001e-01  -1.4717932e+00
   1.9850000e+00   7.8187705e-01   3.0042788e+00  -4.8554001e-01   4.5519376e-02  -3.3380876e-01  -5.6140564e-01
   1.9866667e+00   7.8437667e-01  -2.0028525e+00   1.1835038e+00  -6.3727127e-01  -3.0346251e-02   4.2484751e-01
   1.9883333e+00   7.8683063e-01  -1.0621188e-01   1.1076382e+00   1.9725063e-01   4.2484751e-01   1.7145632e+00
   1.9900000e+00   7.8930871e-01  -2.0787182e+00   3.2318757e+00   7.2831002e-01   3.4898188e-01   6.5244439e-01
   1.9916667e+00   7.9180606e-01  -1.6235244e+00   3.8388007e+00   1.2138500e-01  -1.0621188e-01  -3.0346251e-02
   1.9933333e+00   7.9431773e-01  -2.6097776e+00   2.9284132e+00   4.5519376e-02  -9.4073377e-01   4.5519376e-02
   1.9950000e+00   7.9683883e-01  -7.8900252e-01   2.0180257e+00  -3.3380876e-01  -1.0621188e-01   4.2484751e-01
   1.9966667e+00   7.9936464e-01   4.5519376e-02  -1.2441963e+00  -6.3727127e-01   1.9725063e-01  -2.5794313e-01
   1.9983333e+00   8.0189041e-01   4.0663976e+00  -2.9132401e+00  -9.4073377e-01   9.5590690e-01  -1.0621188e-01
   2.0000000e+00   8.0441155e-01   2.3973538e+00  -4.2788214e+00  -1.2441963e+00   1.2138500e-01  -1.0621188e-01
   2.0016667e+00   8.0692351e-01   8.0417564e-01  -4.8857464e+00   2.7311626e-01   3.4898188e-01  -1.0165994e+00
   2.0033333e+00   8.0942194e-01   4.2484751e-01  -2.6856432e+00   7.2831002e-01   6.5244439e-01  -7.8900252e-01
   2.0050000e+00   8.1190255e-01  -1.8511213e+00  -5.6140564e-01   5.7657876e-01  -7.8900252e-01   5.0071314e-01
   2.0066667e+00   8.1436121e-01  -8.6486815e-01   8.0417564e-01   5.0071314e-01  -1.6993900e+00   8.8004127e-01
   2.0083333e+00   8.1679391e-01   4.5519376e-02   1.6386975e+00   3.4898188e-01  -1.2441963e+00   9.5590690e-01
   2.0100000e+00   8.1919689e-01  -1.0924650e+00   3.2318757e+00   1.9725063e-01  -4.0967438e-01   8.0417564e-01
   2.0116667e+00   8.2156645e-01  -1.0165994e+00   4.5215914e+00   1.9725063e-01   3.4898188e-01  -2.5794313e-01
   2.0133333e+00   8.2389914e-01  -7.1313689e-01   3.2318757e+00  -2.5794313e-01   1.3352350e+00  -1.0165994e+00
   2.0150000e+00   8.2619165e-01  -7.1313689e-01   1.5628319e+00   1.9725063e-01   2.0180257e+00  -1.0621188e-01
   2.0166667e+00   8.2844084e-01   4.2484751e-01  -6.3727127e-01  -8.6486815e-01   1.3352350e+00  -3.3380876e-01
   2.0183333e+00   8.3064379e-01   1.1835038e+00  -6.3727127e-01  -9.4073377e-01  -3.0346251e-02  -6.3727127e-01
   2.0200000e+00   8.3279782e-01   1.4111007e+00  -2.6856432e+00   4.5519376e-02  -8.6486815e-01  -2.5794313e-01
   2.0216667e+00   8.3490035e-01   8.8004127e-01  -5.0374776e+00  -3.0346251e-02  -1.7752557e+00   1.2138500e-01
   2.0233333e+00   8.3694908e-01   1.7904288e+00  -2.5339119e+00   1.2138500e-01  -7.1313689e-01   7.2831002e-01
   2.0250000e+00   8.3894188e-01   5.0071314e-01  -1.2441963e+00   2.7311626e-01   3.4898188e-01   1.9725063e-01
   2.0266667e+00   8.4087679e-01  -2.0787182e+00  -4.8554001e-01   3.4898188e-01  -1.0621188e-01   5.7657876e-01
   2.0283333e+00   8.4275214e-01  -3.3380876e-01   1.9725063e-01   7.2831002e-01  -5.6140564e-01   5.7657876e-01
   2.0300000e+00   8.4456639e-01   4.5519376e-02   3.0042788e+00   8.0417564e-01  -4.8554001e-01   5.7657876e-01
   2.0316667e+00   8.4631822e-01  -3.3380876e-01   5.7354414e+00   1.9725063e-01   5.0071314e-01  -7.1313689e-01
   2.0333333e+00   8.4800649e-01  -1.1683307e+00   2.8525476e+00  -3.0346251e-02   5.0071314e-01  -7.1313689e-01
   2.0350000e+00   8.4963033e-01  -2.1545838e+00   1.2593694e+00  -5.6140564e-01  -3.0346251e-02   4.5519376e-02
   2.0366667e+00   8.5118893e-01   1.8662944e+00  -3.0346251e-02  -7.8900252e-01  -1.0621188e-01   5.7657876e-01
   2.0383333e+00   8.5268184e-01  -2.0787182e+00  -1.6235244e+00  -9.4073377e-01  -3.0346251e-02  -1.0621188e-01
   2.0400000e+00   8.5410869e-01  -6.3727127e-01  -3.4442995e+00  -6.3727127e-01   4.5519376e-02  -3.3380876e-01
   2.0416667e+00   8.5546925e-01  -1.0924650e+00  -4.0512245e+00  -1.8207750e-01   1.2138500e-01  -4.0967438e-01
   2.0433333e+00   8.5676354e-01   1.2138500e-01  -3.2167026e+00   1.9725063e-01   1.2138500e-01  -3.0346251e-02
   2.0450000e+00   8.5799170e-01   1.7145632e+00  -2.1545838e+00   1.2138500e-01   1.2138500e-01  -1.0621188e-01
   2.0466667e+00   8.5915411e-01   9.5590690e-01  -1.0621188e-01   6.5244439e-01   4.5519376e-02   5.0071314e-01
   2.0483333e+00   8.6025123e-01  -1.8207750e-01   2.7311626e-01   4.5519376e-02  -6.3727127e-01   2.7311626e-01
   2.0500000e+00   8.6128366e-01  -4.8554001e-01   1.4111007e+00   8.8004127e-01  -2.5794313e-01   2.7311626e-01
   2.0516667e+00   8.6225216e-01   1.2138500e-01   5.1285164e+00  -3.0346251e-02  -4.0967438e-01  -1.0621188e-01
   2.0533333e+00   8.6315768e-01   1.6386975e+00   3.9146663e+00  -3.0346251e-02   3.4898188e-01  -1.8207750e-01
   2.0550000e+00   8.6400121e-01   8.0417564e-01   9.5590690e-01  -8.6486815e-01   6.5244439e-01  -4.8554001e-01
   2.0566667e+00   8.6478390e-01  -2.5794313e-01  -1.0165994e+00  -9.4073377e-01   8.8004127e-01  -2.5794313e-01
   2.0583333e+00   8.6549615e-01  -2.3821807e+00  -7.8900252e-01  -1.0165994e+00   3.4898188e-01   4.5519376e-02
   2.0600000e+00   8.6608220e-01  -2.5794313e-01  -3.2925682e+00  -1.8207750e-01  -7.1313689e-01   2.7311626e-01
   2.0616667e+00   8.6660708e-01   5.5078445e+00  -3.3684338e+00   5.0071314e-01  -9.4073377e-01   3.4898188e-01
   2.0633333e+00   8.6707269e-01   1.3352350e+00  -4.2029557e+00   4.5519376e-02  -6.3727127e-01  -3.3380876e-01
   2.0650000e+00   8.6748099e-01   8.8004127e-01  -1.3200619e+00   1.9725063e-01  -3.0346251e-02   5.7657876e-01
   2.0666667e+00   8.6783422e-01  -4.8554001e-01   4.2484751e-01   2.7311626e-01  -1.8207750e-01  -1.8207750e-01
   2.0683333e+00   8.6813459e-01  -2.1545838e+00   1.1835038e+00   7.2831002e-01  -4.0967438e-01  -4.8554001e-01
   2.0700000e+00   8.6838448e-01  -8.6486815e-01   2.9284132e+00   6.5244439e-01  -3.0346251e-02  -1.0621188e-01
   2.0716667e+00   8.6858631e-01  -1.2441963e+00   4.9767851e+00   5.0071314e-01  -2.5794313e-01  -9.4073377e-01
   2.0733333e+00   8.6874262e-01  -3.3380876e-01   3.3836070e+00   1.2138500e-01   4.2484751e-01  -4.0967438e-01
   2.0750000e+00   8.6885602e-01   1.9725063e-01   3.4898188e-01  -7.1313689e-01  -5.6140564e-01   8.8004127e-01
   2.0766667e+00   8.6892913e-01   1.2138500e-01  -2.0028525e+00  -8.6486815e-01  -4.0967438e-01   5.0071314e-01
   2.0783333e+00   8.6896467e-01   1.6386975e+00  -9.4073377e-01  -7.1313689e-01   2.7311626e-01   4.2484751e-01
   2.0800000e+00   8.6896543e-01   1.0317725e+00  -3.4442995e+00  -9.4073377e-01   3.4898188e-01  -1.0621188e-01
   2.0816667e+00   8.6893412e-01   5.0071314e-01  -4.0512245e+00  -2.5794313e-01   5.0071314e-01  -2.5794313e-01
   2.0833333e+00   8.6887359e-01   1.4111007e+00  -3.2925682e+00   4.2484751e-01  -1.0621188e-01  -4.0967438e-01
   2.0850000e+00   8.6878663e-01   1.1076382e+00  -1.5476588e+00   6.5244439e-01   1.2138500e-01   4.5519376e-02
   2.0866667e+00   8.6867602e-01  -1.0621188e-01   7.2831002e-01   7.2831002e-01  -2.5794313e-01   3.4898188e-01
   2.0883333e+00   8.6854455e-01  -1.7752557e+00   1.4869663e+00   6.5244439e-01  -1.0621188e-01  -2.5794313e-01
   2.0900000e+00   8.6839503e-01  -2.5339119e+00   2.8525476e+00  -1.0621188e-01  -2.5794313e-01  -2.5794313e-01
   2.0916667e+00   8.6823019e-01  -2.9891057e+00   4.5215914e+00  -3.0346251e-02  -2.5794313e-01   5.0071314e-01
   2.0933333e+00   8.6805272e-01  -6.3727127e-01   3.5353382e+00   1.2138500e-01  -3.3380876e-01   8.8004127e-01
   2.0950000e+00   8.6786531e-01   1.9725063e-01   1.4111007e+00  -2.5794313e-01  -1.8207750e-01   1.2138500e-01
   2.0966667e+00   8.6767053e-01   2.5490851e+00   1.4111007e+00  -4.8554001e-01  -1.8207750e-01   4.5519376e-02
   2.0983333e+00   8.6747090e-01   1.9725063e-01  -7.8900252e-01  -4.8554001e-01  -3.0346251e-02  -3.3380876e-01
   2.1000000e+00   8.6726892e-01  -1.0924650e+00  -3.5960307e+00  -7.8900252e-01  -3.0346251e-02  -4.0967438e-01
   2.1016667e+00   8.6706697e-01   7.2831002e-01  -5.4926714e+00  -3.0346251e-02  -3.0346251e-02  -2.5794313e-01
   2.1033333e+00   8.6686734e-01  -2.5794313e-01  -3.7477620e+00   2.7311626e-01  -1.0621188e-01  -3.0346251e-02
   2.1050000e+00   8.6667220e-01   8.0417564e-01  -1.0165994e+00   4.2484751e-01   5.0071314e-01   1.2138500e-01
   2.1066667e+00   8.6648367e-01  -3.0346251e-02  -4.8554001e-01   5.0071314e-01   1.9725063e-01   4.5519376e-02
   2.1083333e+00   8.6630374e-01   4.5519376e-02   1.3352350e+00   5.7657876e-01  -5.6140564e-01  -3.3380876e-01
   2.1100000e+00   8.6613427e-01  -2.2304494e+00   2.3973538e+00   2.7311626e-01  -9.4073377e-01  -1.0621188e-01
   2.1116667e+00   8.6597702e-01  -3.0649713e+00   4.8250539e+00   2.7311626e-01   1.2138500e-01   4.5519376e-02
   2.1133333e+00   8.6583361e-01  -1.8207750e-01   3.7629351e+00  -4.0967438e-01  -3.0346251e-02  -3.0346251e-02
   2.1150000e+00   8.6570558e-01   2.0180257e+00   3.1560101e+00  -4.0967438e-01   1.2138500e-01   1.9725063e-01
   2.1166667e+00   8.6559424e-01   2.7008163e+00  -5.6140564e-01  -4.8554001e-01  -1.8207750e-01  -1.8207750e-01
   2.1183333e+00   8.6550088e-01   5.0071314e-01  -8.6486815e-01  -7.8900252e-01  -1.8207750e-01   1.2138500e-01
   2.1200000e+00   8.6542658e-01   8.8004127e-01  -4.4305526e+00  -7.8900252e-01   1.2138500e-01  -2.5794313e-01
   2.1216667e+00   8.6542658e-01   5.0071314e-01  -5.5685370e+00   1.9725063e-01  -1.0621188e-01  -1.8207750e-01
   2.1233333e+00   8.6542658e-01   1.9725063e-01  -3.2925682e+00   5.0071314e-01   1.2138500e-01  -4.0967438e-01
   2.1250000e+00   8.6542658e-01   6.5244439e-01  -1.1683307e+00   4.5519376e-02  -3.0346251e-02  -5.6140564e-01
   2.1266667e+00   8.6542658e-01   1.2138500e-01   8.8004127e-01   6.5244439e-01  -4.0967438e-01   5.0071314e-01
   2.1283333e+00   8.6542658e-01   5.0071314e-01   1.1835038e+00   5.0071314e-01   4.5519376e-02   5.0071314e-01
   2.1300000e+00   8.6542658e-01  -1.0621188e-01   3.2318757e+00   1.2138500e-01  -6.3727127e-01   4.2484751e-01
   2.1316667e+00   8.6542658e-01  -2.0787182e+00   3.7629351e+00   4.5519376e-02  -1.8207750e-01   3.4898188e-01
   2.1333333e+00   8.6542658e-01  -1.0165994e+00   3.6870695e+00  -4.8554001e-01   8.0417564e-01   3.4898188e-01
   2.1350000e+00   8.6542658e-01  -2.5794313e-01   8.0417564e-01  -8.6486815e-01   6.5244439e-01  -3.3380876e-01
   2.1366667e+00   8.6542658e-01  -1.0621188e-01  -7.8900252e-01  -7.1313689e-01   3.4898188e-01  -7.8900252e-01
   2.1383333e+00   8.6542658e-01  -8.6486815e-01  -1.5476588e+00  -1.8207750e-01  -3.3380876e-01  -4.0967438e-01
   2.1400000e+00   8.6542658e-01  -1.0621188e-01  -3.3684338e+00  -4.8554001e-01  -7.8900252e-01  -5.6140564e-01
   2.1416667e+00   8.6542658e-01   1.0317725e+00  -4.7340151e+00   4.2484751e-01  -3.3380876e-01  -1.8207750e-01
   2.1433333e+00   8.6542658e-01   2.0938913e+00  -4.4305526e+00   2.7311626e-01  -3.0346251e-02   1.2138500e-01
   2.1450000e+00   8.6542658e-01   1.0317725e+00  -3.5201651e+00   1.9725063e-01  -1.0621188e-01   1.9725063e-01
   2.1466667e+00   8.6542658e-01  -1.0165994e+00  -4.8554001e-01   3.4898188e-01  -4.0967438e-01   2.7311626e-01
   2.1483333e+00   8.6542658e-01  -4.0967438e-01   1.3352350e+00   2.7311626e-01  -6.3727127e-01   2.7311626e-01
   2.1500000e+00   8.6542658e-01  -8.6486815e-01   4.3698601e+00   5.0071314e-01  -2.5794313e-01   5.0071314e-01
   2.1516667e+00   8.6542658e-01  -3.0346251e-02   6.1906351e+00   2.7311626e-01  -3.3380876e-01  -2.5794313e-01
   2.1533333e+00   8.6542658e-01  -1.5476588e+00   3.9146663e+00  -2.5794313e-01  -1.8207750e-01  -7.1313689e-01
   2.1550000e+00   8.6542658e-01   2.7311626e-01   1.2593694e+00  -7.8900252e-01   2.7311626e-01  -4.0967438e-01
   2.1566667e+00   8.6542658e-01   1.2593694e+00  -1.0165994e+00  -4.8554001e-01   3.4898188e-01  -1.0621188e-01
   2.1583333e+00   8.6542658e-01   2.2456226e+00  -2.5339119e+00  -6.3727127e-01   1.9725063e-01  -4.0967438e-01
   2.1600000e+00   8.6542658e-01  -7.8900252e-01  -3.1408369e+00  -9.4073377e-01   4.5519376e-02   1.2138500e-01
   2.1616667e+00   8.6537234e-01  -1.9269869e+00  -4.5064182e+00  -4.8554001e-01   3.4898188e-01  -3.0346251e-02
   2.1633333e+00   8.6537234e-01   4.5519376e-02  -2.2304494e+00   5.7657876e-01   1.2138500e-01  -1.8207750e-01
   2.1650000e+00   8.6537234e-01   5.7657876e-01  -7.1313689e-01   5.0071314e-01  -1.8207750e-01   1.9725063e-01
   2.1666667e+00   8.6537234e-01   1.2138500e-01   5.0071314e-01   6.5244439e-01   5.0071314e-01   4.2484751e-01
   2.1683333e+00   8.6537234e-01  -1.3200619e+00   5.0071314e-01   1.9725063e-01  -4.0967438e-01   4.5519376e-02
   2.1700000e+00   8.6537234e-01  -6.3727127e-01   2.7008163e+00   5.0071314e-01   1.9725063e-01  -1.0621188e-01
   2.1716667e+00   8.6537234e-01  -1.2441963e+00   5.3561133e+00   3.4898188e-01  -5.6140564e-01  -4.8554001e-01
   2.1733333e+00   8.6537234e-01   4.2484751e-01   3.7629351e+00   3.4898188e-01  -2.5794313e-01  -1.0621188e-01
   2.1750000e+00   8.6537234e-01   1.9725063e-01   1.1835038e+00  -3.3380876e-01   5.0071314e-01  -9.4073377e-01
   2.1766667e+00   8.6537234e-01  -2.5794313e-01  -4.0967438e-01  -1.0165994e+00   6.5244439e-01  -3.0346251e-02
   2.1783333e+00   8.6537234e-01   5.0071314e-01  -8.6486815e-01  -3.3380876e-01   5.0071314e-01   1.2138500e-01
   2.1800000e+00   8.6537234e-01   2.7311626e-01  -2.9891057e+00   4.5519376e-02   1.2138500e-01  -2.5794313e-01
   2.1816667e+00   8.6537234e-01   8.0417564e-01  -4.4305526e+00   1.9725063e-01   8.8004127e-01  -3.0346251e-02
   2.1833333e+00   8.6537234e-01   5.7657876e-01  -3.3684338e+00  -3.3380876e-01  -1.8207750e-01   4.5519376e-02
   2.1850000e+00   8.6533893e-01   3.4898188e-01  -7.8900252e-01   3.4898188e-01  -4.8554001e-01   2.7311626e-01
   2.1866667e+00   8.6532707e-01   1.2138500e-01   1.9725063e-01   5.7657876e-01  -7.1313689e-01   4.5519376e-02
   2.1883333e+00   8.6533730e-01  -7.1313689e-01   1.1835038e+00   2.7311626e-01  -8.6486815e-01   1.9725063e-01
   2.1900000e+00   8.6537003e-01  -3.3380876e-01   3.8388007e+00   2.7311626e-01  -7.1313689e-01   4.5519376e-02
