# Supplementary material for: Detecting Nasal Vowels in Speech Interfaces Based on Surface Electromyography
Source: PLoS One. 2015 Jun 12;10(6):e0127040. doi: 10.1371/journal.pone.0127040 (PMC4466523; doi:10.1371/journal.pone.0127040)
Supplement: S1 Data — (ZIP) [file pone.0127040.s001.zip › PLosOneData/aligned/COPO_2/COPO_2-in-r3-ALIGNED.txt]

   0.0000000e+00   1.4709667e-01   5.7657876e-01  -2.1545838e+00  -1.8207750e-01   1.2138500e-01  -1.8207750e-01
   1.6666667e-03   1.4588463e-01  -1.0924650e+00  -1.8207750e-01   5.7657876e-01  -6.3727127e-01   5.0071314e-01
   3.3333333e-03   1.4470908e-01  -2.3821807e+00   4.5519376e-02   1.9725063e-01  -1.1683307e+00   1.9725063e-01
   5.0000000e-03   1.4356879e-01  -7.8900252e-01   2.1697569e+00   2.7311626e-01   7.2831002e-01  -3.0346251e-02
   6.6666667e-03   1.4246248e-01  -6.3727127e-01   5.5078445e+00   5.7657876e-01   1.2593694e+00   4.5519376e-02
   8.3333333e-03   1.4138884e-01  -1.9269869e+00   4.5974570e+00  -1.8207750e-01   2.7311626e-01  -9.4073377e-01
   1.0000000e-02   1.4034655e-01  -5.6140564e-01   2.0938913e+00  -1.3200619e+00   1.0317725e+00  -2.5794313e-01
   1.1666667e-02   1.3933429e-01   1.8662944e+00  -4.0967438e-01  -7.1313689e-01   1.2138500e-01  -3.0346251e-02
   1.3333333e-02   1.3835072e-01   1.2593694e+00  -7.8900252e-01  -9.4073377e-01   4.5519376e-02   1.1835038e+00
   1.5000000e-02   1.3739456e-01   2.1697569e+00  -1.9269869e+00  -1.0165994e+00  -1.0621188e-01   1.2138500e-01
   1.6666667e-02   1.3646451e-01  -5.6140564e-01  -4.8857464e+00  -1.0621188e-01  -1.8207750e-01  -1.2441963e+00
   1.8333333e-02   1.3555934e-01   5.7657876e-01  -3.2925682e+00   8.8004127e-01   2.7311626e-01  -5.6140564e-01
   2.0000000e-02   1.3467786e-01   1.0317725e+00  -2.2304494e+00  -3.0346251e-02   1.2138500e-01   1.1835038e+00
   2.1666667e-02   1.3381893e-01   1.4869663e+00  -3.0346251e-02   5.0071314e-01   7.2831002e-01  -2.5794313e-01
   2.3333333e-02   1.3298148e-01  -1.0165994e+00   1.1835038e+00   4.2484751e-01   1.9725063e-01  -3.0346251e-02
   2.5000000e-02   1.3216451e-01  -1.0924650e+00   1.1835038e+00   4.2484751e-01  -1.0621188e-01   4.5519376e-02
   2.6666667e-02   1.3136714e-01  -1.9269869e+00   4.5215914e+00   4.2484751e-01   7.2831002e-01   6.5244439e-01
   2.8333333e-02   1.3058853e-01   1.1076382e+00   5.4319789e+00   5.0071314e-01  -4.0967438e-01  -2.5794313e-01
   3.0000000e-02   1.2982798e-01   5.7657876e-01   2.5490851e+00  -5.6140564e-01  -1.5476588e+00  -3.0346251e-02
   3.1666667e-02   1.2908489e-01  -1.3200619e+00   3.4898188e-01  -6.3727127e-01   1.2138500e-01   1.9725063e-01
   3.3333333e-02   1.2835875e-01   1.0317725e+00  -2.5794313e-01   2.7311626e-01  -3.3380876e-01  -3.3380876e-01
   3.5000000e-02   1.2764919e-01  -1.2441963e+00  -2.0787182e+00  -5.6140564e-01  -7.1313689e-01  -5.6140564e-01
   3.6666667e-02   1.2695597e-01  -1.3200619e+00  -5.4926714e+00  -6.3727127e-01  -4.8554001e-01   1.2138500e-01
   3.8333333e-02   1.2627896e-01  -2.5794313e-01  -3.6718963e+00   7.2831002e-01   4.5519376e-02  -6.3727127e-01
   4.0000000e-02   1.2561816e-01   2.5490851e+00  -2.3821807e+00   2.7311626e-01   1.7904288e+00  -4.8554001e-01
   4.1666667e-02   1.2497372e-01   6.5244439e-01  -5.6140564e-01   1.9725063e-01   1.5628319e+00   1.2138500e-01
   4.3333333e-02   1.2434590e-01   1.2138500e-01   1.1076382e+00   1.9725063e-01  -9.4073377e-01   7.2831002e-01
   4.5000000e-02   1.2373512e-01   2.4732194e+00   1.7904288e+00  -1.8207750e-01  -1.0621188e-01   1.0317725e+00
   4.6666667e-02   1.2314191e-01   1.8662944e+00   4.9009195e+00  -3.0346251e-02   5.0071314e-01  -4.0967438e-01
   4.8333333e-02   1.2256694e-01  -1.0924650e+00   3.7629351e+00  -4.8554001e-01  -6.3727127e-01  -4.8554001e-01
   5.0000000e-02   1.2201103e-01  -6.1754620e+00   2.2456226e+00  -3.0346251e-02  -1.4717932e+00  -8.6486815e-01
   5.1666667e-02   1.2147511e-01   2.7311626e-01   6.5244439e-01  -2.5794313e-01  -1.5476588e+00  -6.3727127e-01
   5.3333333e-02   1.2092108e-01  -1.0621188e-01  -1.2441963e+00  -7.8900252e-01  -3.3380876e-01  -3.3380876e-01
   5.5000000e-02   1.2036305e-01   1.9725063e-01  -2.4580463e+00  -6.3727127e-01   4.5519376e-02   1.2138500e-01
   5.6666667e-02   1.1983274e-01   1.4111007e+00  -5.0374776e+00  -1.0621188e-01   5.7657876e-01   4.5519376e-02
   5.8333333e-02   1.1933172e-01   5.7657876e-01  -4.5822839e+00   4.5519376e-02   4.5519376e-02  -1.0621188e-01
   6.0000000e-02   1.1886166e-01  -1.0924650e+00  -2.9891057e+00   3.4898188e-01  -8.6486815e-01   1.0317725e+00
   6.1666667e-02   1.1842427e-01   5.7657876e-01  -1.0621188e-01   5.7657876e-01   4.5519376e-02  -4.0967438e-01
   6.3333333e-02   1.1802131e-01  -1.2441963e+00   2.1697569e+00  -1.8207750e-01   6.5244439e-01  -1.1683307e+00
   6.5000000e-02   1.1765460e-01  -3.5201651e+00   3.9146663e+00  -4.0967438e-01   9.5590690e-01  -3.0346251e-02
   6.6666667e-02   1.1732597e-01  -2.2304494e+00   5.8871726e+00   5.0071314e-01  -5.6140564e-01   7.2831002e-01
   6.8333333e-02   1.1703731e-01   1.4869663e+00   4.7491882e+00   7.2831002e-01  -1.1683307e+00   8.0417564e-01
   7.0000000e-02   1.1679050e-01   2.6249507e+00   8.8004127e-01  -3.0346251e-02  -8.6486815e-01   3.4898188e-01
   7.1666667e-02   1.1658745e-01   1.2593694e+00  -8.6486815e-01  -1.8207750e-01   3.4898188e-01  -7.1313689e-01
   7.3333333e-02   1.1643008e-01   3.4898188e-01  -1.9269869e+00  -1.0165994e+00   1.0317725e+00  -5.6140564e-01
   7.5000000e-02   1.1632030e-01   1.5628319e+00  -2.7615088e+00  -1.2441963e+00   1.6386975e+00  -1.8207750e-01
   7.6666667e-02   1.1626000e-01   2.6249507e+00  -4.8098807e+00  -1.0621188e-01   1.4111007e+00  -6.3727127e-01
   7.8333333e-02   1.1625105e-01  -1.6235244e+00  -4.2029557e+00   4.2484751e-01  -5.6140564e-01  -3.3380876e-01
   8.0000000e-02   1.1629531e-01  -2.6856432e+00  -2.6097776e+00  -1.0621188e-01  -4.8554001e-01   3.4898188e-01
   8.1666667e-02   1.1639458e-01  -1.0621188e-01  -4.0967438e-01   6.5244439e-01   1.9725063e-01  -1.0621188e-01
   8.3333333e-02   1.1655062e-01  -1.8207750e-01   7.2831002e-01   7.2831002e-01   3.4898188e-01   4.5519376e-02
   8.5000000e-02   1.1676514e-01  -9.4073377e-01   2.1697569e+00  -1.0621188e-01  -1.8207750e-01  -1.0621188e-01
   8.6666667e-02   1.1703979e-01   1.0317725e+00   5.6595758e+00  -4.0967438e-01  -1.3200619e+00   6.5244439e-01
   8.8333333e-02   1.1737614e-01  -2.5794313e-01   3.7629351e+00  -9.4073377e-01  -1.1683307e+00   1.2138500e-01
   9.0000000e-02   1.1777567e-01   3.4898188e-01   1.6386975e+00   4.5519376e-02   2.7311626e-01  -1.0621188e-01
   9.1666667e-02   1.1823981e-01  -9.4073377e-01  -2.5794313e-01  -4.0967438e-01  -7.8900252e-01  -4.8554001e-01
   9.3333333e-02   1.1876987e-01  -7.8900252e-01  -2.0028525e+00  -5.6140564e-01  -1.0165994e+00  -7.8900252e-01
   9.5000000e-02   1.1936705e-01   1.0317725e+00  -2.0787182e+00  -1.0621188e-01  -8.6486815e-01   4.5519376e-02
   9.6666667e-02   1.1936705e-01   5.0071314e-01  -5.1133432e+00   3.4898188e-01   5.0071314e-01  -2.5794313e-01
   9.8333333e-02   1.1936705e-01  -1.0621188e-01  -3.5201651e+00   5.0071314e-01   2.3214882e+00   4.5519376e-02
   1.0000000e-01   1.2003248e-01  -2.5794313e-01  -1.5476588e+00   5.7657876e-01   5.7657876e-01  -4.8554001e-01
   1.0166667e-01   1.2076714e-01   4.5519376e-02   8.8004127e-01   6.5244439e-01  -8.6486815e-01   7.2831002e-01
   1.0333333e-01   1.2157193e-01  -4.0967438e-01   1.4869663e+00   4.2484751e-01  -1.0621188e-01   7.2831002e-01
   1.0500000e-01   1.2244759e-01  -3.0346251e-02   2.3214882e+00  -2.5794313e-01   6.5244439e-01   4.5519376e-02
   1.0666667e-01   1.2339476e-01  -7.8900252e-01   5.0526507e+00  -1.8207750e-01   5.7657876e-01  -8.6486815e-01
   1.0833333e-01   1.2441395e-01   4.5519376e-02   3.3077413e+00  -1.0165994e+00  -1.0621188e-01  -3.3380876e-01
   1.1000000e-01   1.2550551e-01   1.2593694e+00   1.4869663e+00  -1.0165994e+00   3.4898188e-01  -1.8207750e-01
   1.1166667e-01   1.2666969e-01   4.2484751e-01  -7.8900252e-01   4.5519376e-02   2.7311626e-01  -3.3380876e-01
   1.1333333e-01   1.2790659e-01  -5.6140564e-01  -2.1545838e+00  -3.3380876e-01  -1.8207750e-01  -3.0346251e-02
   1.1500000e-01   1.2921616e-01  -5.6140564e-01  -2.6097776e+00  -5.6140564e-01  -5.6140564e-01  -1.0621188e-01
   1.1666667e-01   1.3059823e-01  -5.6140564e-01  -4.5822839e+00  -3.3380876e-01  -1.3959275e+00   2.7311626e-01
   1.1833333e-01   1.3205247e-01   3.4898188e-01  -3.8236276e+00   4.5519376e-02  -7.1313689e-01   5.7657876e-01
   1.2000000e-01   1.3357845e-01   5.7657876e-01  -2.2304494e+00   1.9725063e-01  -7.1313689e-01   5.0071314e-01
   1.2166667e-01   1.3517555e-01  -3.0346251e-02  -1.0621188e-01   7.2831002e-01  -3.3380876e-01   4.5519376e-02
   1.2333333e-01   1.3684308e-01  -7.8900252e-01   1.1835038e+00   3.4898188e-01   6.5244439e-01  -6.3727127e-01
   1.2500000e-01   1.3858018e-01  -7.1313689e-01   2.0938913e+00   2.7311626e-01   1.4869663e+00   5.7657876e-01
   1.2666667e-01   1.4038589e-01   1.2138500e-01   5.5078445e+00   8.0417564e-01   7.2831002e-01   4.5519376e-02
   1.2833333e-01   1.4220750e-01   1.8662944e+00   4.4457257e+00   8.0417564e-01   7.2831002e-01  -1.2441963e+00
   1.3000000e-01   1.4407805e-01  -4.8554001e-01   1.1076382e+00  -2.5794313e-01  -3.3380876e-01  -6.3727127e-01
   1.3166667e-01   1.4601763e-01   4.5519376e-02  -4.8554001e-01  -2.5794313e-01  -2.5794313e-01   5.7657876e-01
   1.3333333e-01   1.4802501e-01   1.2593694e+00  -1.3200619e+00  -1.8207750e-01  -1.0924650e+00   4.5519376e-02
   1.3500000e-01   1.5009886e-01  -4.8554001e-01  -3.4442995e+00  -7.8900252e-01   1.9725063e-01  -3.0346251e-02
   1.3666667e-01   1.5223772e-01  -1.0621188e-01  -4.9616120e+00  -1.0924650e+00   9.5590690e-01  -1.8207750e-01
   1.3833333e-01   1.5443999e-01  -9.4073377e-01  -3.4442995e+00  -1.0621188e-01  -9.4073377e-01   4.5519376e-02
   1.4000000e-01   1.5670401e-01  -2.2304494e+00  -1.7752557e+00   1.9725063e-01  -2.0787182e+00   6.5244439e-01
   1.4166667e-01   1.5902801e-01   6.5244439e-01   5.7657876e-01   5.0071314e-01  -3.3380876e-01   5.0071314e-01
   1.4333333e-01   1.6141013e-01   8.8004127e-01   2.3214882e+00   5.0071314e-01   1.2593694e+00  -9.4073377e-01
   1.4500000e-01   1.6384847e-01   7.2831002e-01   1.7145632e+00   5.0071314e-01   1.4111007e+00  -3.3380876e-01
   1.4666667e-01   1.6634107e-01   1.0317725e+00   3.9905320e+00   5.7657876e-01  -8.6486815e-01  -3.3380876e-01
   1.4833333e-01   1.6888591e-01  -1.2441963e+00   3.7629351e+00  -1.0621188e-01  -5.6140564e-01  -2.5794313e-01
   1.5000000e-01   1.7148096e-01  -4.0967438e-01   1.6386975e+00  -1.0621188e-01   5.7657876e-01  -4.8554001e-01
   1.5166667e-01   1.7412418e-01  -5.6140564e-01  -4.0967438e-01  -8.6486815e-01   1.1076382e+00  -3.3380876e-01
   1.5333333e-01   1.7681352e-01  -7.1313689e-01  -2.5339119e+00  -4.8554001e-01   4.2484751e-01  -3.0346251e-02
   1.5500000e-01   1.7954697e-01  -7.8900252e-01  -2.8373744e+00  -5.6140564e-01  -3.0346251e-02   6.5244439e-01
   1.5666667e-01   1.8232251e-01  -1.2441963e+00  -3.9753588e+00  -1.8207750e-01  -1.0165994e+00   5.0071314e-01
   1.5833333e-01   1.8513822e-01  -1.0621188e-01  -3.0649713e+00   1.2138500e-01  -8.6486815e-01  -1.0621188e-01
   1.6000000e-01   1.8799218e-01   7.2831002e-01  -1.7752557e+00  -2.5794313e-01  -1.1683307e+00   3.4898188e-01
   1.6166667e-01   1.9088258e-01   8.8004127e-01   4.2484751e-01   5.7657876e-01  -1.0621188e-01  -2.5794313e-01
   1.6333333e-01   1.9380768e-01   7.2831002e-01   8.8004127e-01   9.5590690e-01   2.7311626e-01  -6.3727127e-01
   1.6500000e-01   1.9676585e-01   5.7657876e-01   2.3973538e+00   2.7311626e-01  -1.0621188e-01   3.4898188e-01
   1.6666667e-01   1.9975555e-01  -1.0924650e+00   5.8871726e+00   5.7657876e-01  -3.0346251e-02   1.1076382e+00
   1.6833333e-01   2.0277540e-01  -4.0967438e-01   4.4457257e+00  -3.0346251e-02   8.0417564e-01  -1.0924650e+00
   1.7000000e-01   2.0582411e-01   4.2484751e-01   1.1076382e+00  -7.1313689e-01  -1.8207750e-01  -4.8554001e-01
   1.7166667e-01   2.0890058e-01   1.9725063e-01   7.2831002e-01  -5.6140564e-01   5.0071314e-01  -5.6140564e-01
   1.7333333e-01   2.1200382e-01  -3.3380876e-01  -4.0967438e-01  -9.4073377e-01   3.4898188e-01  -3.0346251e-02
   1.7500000e-01   2.1513304e-01   1.1076382e+00  -2.2304494e+00  -1.3200619e+00   6.5244439e-01  -1.0621188e-01
   1.7666667e-01   2.1828761e-01   1.3352350e+00  -4.3546870e+00  -6.3727127e-01  -1.0621188e-01   1.2138500e-01
   1.7833333e-01   2.2146707e-01   1.7904288e+00  -4.6581495e+00  -2.5794313e-01  -4.0967438e-01  -5.6140564e-01
   1.8000000e-01   2.2467117e-01   1.1076382e+00  -3.0649713e+00   6.5244439e-01  -1.8207750e-01   1.9725063e-01
   1.8166667e-01   2.2789982e-01  -2.9891057e+00  -7.1313689e-01   8.8004127e-01   1.2138500e-01   7.2831002e-01
   1.8333333e-01   2.3115315e-01  -2.3063151e+00  -3.3380876e-01   2.7311626e-01   1.2138500e-01   6.5244439e-01
   1.8500000e-01   2.3443147e-01  -2.0028525e+00   2.8525476e+00   8.8004127e-01  -2.5794313e-01  -2.5794313e-01
   1.8666667e-01   2.3773530e-01   3.5353382e+00   5.5837101e+00   2.7311626e-01  -1.3200619e+00   1.9725063e-01
   1.8833333e-01   6.2768744e-01  -3.0346251e-02   4.4457257e+00   1.9725063e-01  -3.3380876e-01   1.2138500e-01
   1.9000000e-01   6.3359204e-01  -5.4168058e+00   1.2593694e+00  -3.0346251e-02  -3.3380876e-01  -5.6140564e-01
   1.9166667e-01   6.3933517e-01  -1.9269869e+00  -1.0924650e+00  -5.6140564e-01  -4.8554001e-01  -7.1313689e-01
   1.9333333e-01   6.4490592e-01   8.8004127e-01  -8.6486815e-01  -6.3727127e-01  -5.6140564e-01  -7.1313689e-01
   1.9500000e-01   6.5029355e-01   9.5590690e-01  -1.5476588e+00  -5.6140564e-01   6.5244439e-01  -1.0924650e+00
   1.9666667e-01   6.5548753e-01  -7.8900252e-01  -4.7340151e+00  -4.0967438e-01   5.7657876e-01  -3.3380876e-01
   1.9833333e-01   6.6047745e-01   7.2831002e-01  -3.4442995e+00   3.4898188e-01   1.4111007e+00   1.9725063e-01
   2.0000000e-01   6.6525309e-01   8.0417564e-01  -2.0028525e+00   4.5519376e-02   5.0071314e-01  -2.5794313e-01
   2.0166667e-01   6.6980460e-01   9.5590690e-01   1.1076382e+00   3.4898188e-01  -4.0967438e-01   6.5244439e-01
   2.0333333e-01   6.7412228e-01   4.5519376e-02   1.7904288e+00   5.7657876e-01  -3.0346251e-02   6.5244439e-01
   2.0500000e-01   6.7819677e-01   4.2484751e-01   2.3973538e+00   2.7311626e-01  -1.0621188e-01  -3.3380876e-01
   2.0666667e-01   6.8201909e-01  -4.8554001e-01   4.2181289e+00   2.7311626e-01  -2.5794313e-01   4.2484751e-01
   2.0833333e-01   6.8558056e-01   3.4898188e-01   2.5490851e+00  -4.8554001e-01   1.2138500e-01   6.5244439e-01
   2.1000000e-01   6.8887289e-01   1.4869663e+00   2.2456226e+00  -2.5794313e-01   1.2138500e-01   1.9725063e-01
   2.1166667e-01   6.9188833e-01   2.7311626e-01  -1.3200619e+00   4.5519376e-02   4.2484751e-01  -1.6235244e+00
   2.1333333e-01   6.9461934e-01  -6.3727127e-01  -2.3063151e+00   1.2138500e-01   4.5519376e-02  -1.6235244e+00
   2.1500000e-01   6.9705906e-01   1.0317725e+00  -2.6856432e+00  -6.3727127e-01  -1.8207750e-01  -7.8900252e-01
   2.1666667e-01   6.9920101e-01  -3.3380876e-01  -5.4168058e+00  -1.8207750e-01  -1.0924650e+00  -4.0967438e-01
   2.1833333e-01   7.0103916e-01   4.5519376e-02  -3.3684338e+00   2.7311626e-01  -1.3200619e+00   6.5244439e-01
   2.2000000e-01   7.0256817e-01   2.3214882e+00  -1.0165994e+00   5.7657876e-01  -1.1683307e+00   1.2593694e+00
   2.2166667e-01   7.0378311e-01   7.2831002e-01   7.2831002e-01   4.5519376e-02   3.4898188e-01   1.1076382e+00
   2.2333333e-01   7.0467353e-01  -2.8373744e+00   6.5244439e-01   3.4898188e-01   1.3352350e+00  -1.8207750e-01
   2.2500000e-01   7.0520593e-01  -2.2304494e+00   1.8662944e+00   1.9725063e-01   8.0417564e-01  -3.0346251e-02
   2.2666667e-01   7.0541416e-01  -2.3821807e+00   4.9767851e+00   1.2138500e-01   3.4898188e-01  -1.0621188e-01
   2.2833333e-01   7.0529586e-01   4.2484751e-01   4.6733226e+00  -1.8207750e-01  -1.8207750e-01  -7.1313689e-01
   2.3000000e-01   7.0484912e-01   4.5519376e-02   4.2484751e-01  -5.6140564e-01  -3.3380876e-01   1.9725063e-01
   2.3166667e-01   7.0407280e-01   5.7657876e-01  -1.8207750e-01  -7.1313689e-01  -3.0346251e-02  -3.3380876e-01
   2.3333333e-01   7.0296622e-01   5.0071314e-01  -1.0924650e+00  -3.3380876e-01  -8.6486815e-01  -7.1313689e-01
   2.3500000e-01   7.0152940e-01  -1.8207750e-01  -1.2441963e+00  -4.8554001e-01  -6.3727127e-01  -3.0346251e-02
   2.3666667e-01   6.9976298e-01   2.2456226e+00  -3.5201651e+00  -3.3380876e-01   7.2831002e-01  -3.0346251e-02
   2.3833333e-01   6.9766823e-01   8.0417564e-01  -4.5064182e+00  -4.8554001e-01   4.2484751e-01   5.0071314e-01
   2.4000000e-01   6.9524694e-01  -2.5339119e+00  -2.9132401e+00  -4.0967438e-01   2.7311626e-01  -3.0346251e-02
   2.4166667e-01   6.9250163e-01  -1.3959275e+00  -7.8900252e-01  -3.0346251e-02   4.2484751e-01  -3.3380876e-01
   2.4333333e-01   6.8943538e-01  -1.2441963e+00   1.2138500e-01   4.2484751e-01  -1.0621188e-01  -7.8900252e-01
   2.4500000e-01   6.8605191e-01   7.2831002e-01   1.8662944e+00   4.2484751e-01   1.2138500e-01  -4.0967438e-01
   2.4666667e-01   6.8235550e-01   6.5244439e-01   4.9767851e+00   2.7311626e-01  -7.1313689e-01   2.7311626e-01
   2.4833333e-01   6.7835101e-01  -2.5339119e+00   4.1422632e+00  -3.0346251e-02  -1.6993900e+00   7.2831002e-01
   2.5000000e-01   6.7404397e-01  -3.3380876e-01   3.0801444e+00   2.7311626e-01  -2.5339119e+00   1.5628319e+00
   2.5166667e-01   6.6944037e-01  -4.8554001e-01   2.7311626e-01  -4.0967438e-01  -4.0967438e-01   1.2138500e-01
   2.5333333e-01   6.6454675e-01   1.2138500e-01  -1.5476588e+00  -5.6140564e-01   1.8662944e+00  -1.0165994e+00
   2.5500000e-01   6.5937031e-01  -1.8207750e-01  -1.9269869e+00  -9.4073377e-01   1.1076382e+00  -7.1313689e-01
   2.5666667e-01   6.5391860e-01   1.1835038e+00  -3.5960307e+00   1.9725063e-01   5.7657876e-01  -1.6235244e+00
   2.5833333e-01   6.4819978e-01   1.7904288e+00  -5.1133432e+00   1.9725063e-01  -7.1313689e-01  -1.6235244e+00
   2.6000000e-01   6.4222243e-01   6.9492914e+00  -8.6486815e-01   5.0071314e-01   1.9725063e-01   1.2138500e-01
   2.6166667e-01   6.3599564e-01  -2.8373744e+00  -1.0165994e+00  -3.0346251e-02   1.1076382e+00   1.2138500e-01
   2.6333333e-01   6.2952888e-01  -6.7065214e+00   1.6386975e+00   2.7311626e-01   2.7311626e-01   1.1835038e+00
   2.6500000e-01   6.2283206e-01   8.8004127e-01   3.5353382e+00   6.5244439e-01  -4.0967438e-01   1.1076382e+00
   2.6666667e-01   6.1591542e-01   1.2138500e-01   4.9767851e+00   1.2138500e-01  -5.6140564e-01  -3.0346251e-02
   2.6833333e-01   6.0878962e-01  -1.0165994e+00   4.1422632e+00  -2.5794313e-01   1.9725063e-01  -4.0967438e-01
   2.7000000e-01   6.0146557e-01   3.4898188e-01   1.7145632e+00   4.5519376e-02   6.5244439e-01  -3.3380876e-01
   2.7166667e-01   5.9395460e-01  -1.0165994e+00  -7.8900252e-01  -1.0924650e+00  -2.5794313e-01  -4.8554001e-01
   2.7333333e-01   5.8626814e-01  -3.3380876e-01  -1.4717932e+00  -8.6486815e-01  -1.0924650e+00   1.2138500e-01
   2.7500000e-01   5.7841802e-01   2.1697569e+00  -1.7752557e+00  -7.1313689e-01  -1.1683307e+00   1.0317725e+00
   2.7666667e-01   5.7041622e-01   2.7311626e-01  -2.6097776e+00  -1.2441963e+00  -6.3727127e-01   2.7311626e-01
   2.7833333e-01   5.6227483e-01   5.7657876e-01  -2.9132401e+00   5.0071314e-01  -3.3380876e-01   5.7657876e-01
   2.8000000e-01   5.5400622e-01   2.3973538e+00  -8.6486815e-01   4.2484751e-01  -1.8207750e-01   8.8004127e-01
   2.8166667e-01   5.4562275e-01   1.3352350e+00  -3.3380876e-01   9.5590690e-01   4.2484751e-01   1.2138500e-01
   2.8333333e-01   5.3713691e-01  -2.5794313e-01   1.1076382e+00   7.2831002e-01   4.5519376e-02  -1.0165994e+00
   2.8500000e-01   5.2856129e-01  -1.2441963e+00   7.2831002e-01   8.0417564e-01  -3.0346251e-02  -1.2441963e+00
   2.8666667e-01   5.1990842e-01  -2.0028525e+00   3.9146663e+00   8.8004127e-01   1.2138500e-01  -5.6140564e-01
   2.8833333e-01   5.1119091e-01  -1.3200619e+00   2.3214882e+00  -1.8207750e-01   1.9725063e-01  -1.1683307e+00
   2.9000000e-01   5.0242120e-01  -1.3200619e+00   8.0417564e-01  -8.6486815e-01   1.9421600e+00  -4.8554001e-01
   2.9166667e-01   4.9361179e-01  -1.0924650e+00  -5.6140564e-01  -9.4073377e-01   1.1076382e+00  -9.4073377e-01
   2.9333333e-01   4.8477503e-01   2.4732194e+00  -8.6486815e-01  -4.8554001e-01   4.2484751e-01   7.2831002e-01
   2.9500000e-01   4.7591154e-01   3.4898188e-01  -1.8511213e+00  -1.0165994e+00  -1.4717932e+00   5.0071314e-01
   2.9666667e-01   4.6701677e-01   2.7311626e-01  -3.1408369e+00  -1.8207750e-01  -1.6235244e+00  -3.3380876e-01
   2.9833333e-01   4.5813182e-01   1.3352350e+00  -3.2167026e+00   8.0417564e-01  -6.3727127e-01   1.2138500e-01
   3.0000000e-01   4.4926845e-01  -4.0967438e-01  -1.4717932e+00   3.4898188e-01  -1.0621188e-01   3.4898188e-01
   3.0166667e-01   4.4043816e-01   2.7311626e-01  -1.8207750e-01   5.0071314e-01   8.0417564e-01   1.1076382e+00
   3.0333333e-01   4.3165218e-01  -2.4580463e+00   1.9725063e-01  -3.3380876e-01   1.0317725e+00  -7.1313689e-01
   3.0500000e-01   4.2292144e-01  -1.7752557e+00   1.6386975e+00  -1.8207750e-01   8.0417564e-01   5.0071314e-01
   3.0666667e-01   4.1425647e-01  -1.1683307e+00   4.4457257e+00   5.7657876e-01  -7.8900252e-01   9.5590690e-01
   3.0833333e-01   4.0566754e-01  -1.0621188e-01   3.6112038e+00  -1.8207750e-01  -7.1313689e-01   7.2831002e-01
   3.1000000e-01   3.9716448e-01  -2.0787182e+00   2.7766819e+00  -1.1683307e+00   1.9725063e-01  -3.0346251e-02
   3.1166667e-01   3.8875677e-01   1.0317725e+00  -3.3380876e-01  -1.0924650e+00   8.0417564e-01  -8.6486815e-01
   3.1333333e-01   3.8045343e-01   4.2484751e-01  -2.5794313e-01   1.9725063e-01  -1.2441963e+00  -5.6140564e-01
   3.1500000e-01   3.7226306e-01  -1.0165994e+00   4.5519376e-02   7.2831002e-01  -7.8900252e-01  -1.0621188e-01
   3.1666667e-01   3.6419383e-01   2.0938913e+00  -4.8857464e+00   3.4898188e-01   1.9725063e-01  -6.3727127e-01
   3.1833333e-01   3.5625342e-01   2.0180257e+00  -4.1270901e+00   7.2831002e-01   1.0317725e+00  -8.6486815e-01
   3.2000000e-01   3.4844906e-01   4.2484751e-01  -2.5339119e+00   2.7311626e-01   5.0071314e-01  -6.3727127e-01
   3.2166667e-01   3.4078748e-01  -1.1683307e+00  -1.0621188e-01   5.7657876e-01   3.4898188e-01  -1.8207750e-01
   3.2333333e-01   3.3327492e-01  -3.0346251e-02   1.4111007e+00   1.1076382e+00   5.7657876e-01  -3.3380876e-01
   3.2500000e-01   3.2591710e-01  -1.8511213e+00   3.2318757e+00   8.8004127e-01  -5.6140564e-01   6.5244439e-01
   3.2666667e-01   3.1871924e-01   4.5519376e-02   4.5974570e+00   2.7311626e-01  -1.4717932e+00   1.2593694e+00
   3.2833333e-01   3.1168604e-01   1.1076382e+00   3.6112038e+00  -7.1313689e-01  -7.1313689e-01   1.9725063e-01
   3.3000000e-01   3.0482168e-01   9.5590690e-01  -2.5794313e-01  -1.3959275e+00  -3.3380876e-01   4.5519376e-02
   3.3166667e-01   2.9812982e-01   4.5519376e-02  -1.0924650e+00  -1.0924650e+00   1.2138500e-01   1.2138500e-01
   3.3333333e-01   2.9161359e-01   4.5519376e-02  -1.6235244e+00  -7.8900252e-01  -1.0621188e-01  -3.0346251e-02
   3.3500000e-01   2.8527561e-01   8.0417564e-01  -1.7752557e+00  -1.0621188e-01  -3.0346251e-02  -4.0967438e-01
   3.3666667e-01   2.7911794e-01   4.5519376e-02  -4.6581495e+00  -6.3727127e-01   4.5519376e-02  -5.6140564e-01
   3.3833333e-01   2.7314218e-01   8.0417564e-01  -3.5960307e+00   2.7311626e-01   5.0071314e-01  -1.0621188e-01
   3.4000000e-01   2.6734939e-01   2.2456226e+00  -1.0924650e+00   5.7657876e-01   1.1835038e+00   4.5519376e-02
   3.4166667e-01   2.6174011e-01   1.1835038e+00  -4.8554001e-01   5.7657876e-01   3.4898188e-01  -3.3380876e-01
   3.4333333e-01   2.5631443e-01  -7.1313689e-01   5.0071314e-01   7.2831002e-01  -7.1313689e-01  -1.8207750e-01
   3.4500000e-01   2.5107191e-01  -4.0967438e-01   2.6249507e+00   8.8004127e-01   1.2138500e-01   1.1076382e+00
   3.4666667e-01   2.4601166e-01   4.2484751e-01   5.2043820e+00   5.7657876e-01   1.2138500e-01   2.7311626e-01
   3.4833333e-01   2.4113231e-01  -1.3200619e+00   3.3836070e+00  -1.0924650e+00  -2.5794313e-01  -4.0967438e-01
   3.5000000e-01   2.3643205e-01  -2.6097776e+00   2.1697569e+00  -1.1683307e+00  -2.5794313e-01   1.2138500e-01
   3.5166667e-01   2.3190864e-01   8.8004127e-01   4.5519376e-02  -1.0924650e+00  -6.3727127e-01   1.2138500e-01
   3.5333333e-01   2.2755941e-01  -2.5794313e-01  -4.8554001e-01  -1.3200619e+00  -4.8554001e-01   3.4898188e-01
   3.5500000e-01   2.2338128e-01  -2.7615088e+00  -2.3063151e+00  -1.8207750e-01   1.2138500e-01  -3.3380876e-01
   3.5666667e-01   2.1937081e-01   4.2484751e-01  -3.5960307e+00   7.2831002e-01   6.5244439e-01  -3.3380876e-01
   3.5833333e-01   2.1552417e-01   1.9725063e-01  -2.3821807e+00   5.7657876e-01   1.3352350e+00  -1.0165994e+00
   3.6000000e-01   2.1183719e-01  -3.3380876e-01  -2.5339119e+00  -1.0621188e-01   4.2484751e-01   1.2138500e-01
   3.6166667e-01   2.0830537e-01  -2.2304494e+00  -7.8900252e-01  -3.0346251e-02  -3.0346251e-02   1.2138500e-01
   3.6333333e-01   2.0492390e-01  -1.4717932e+00  -7.8900252e-01   4.2484751e-01  -1.3200619e+00   1.9725063e-01
   3.6500000e-01   2.0168770e-01  -1.5476588e+00   1.1076382e+00   5.7657876e-01  -1.4717932e+00  -3.3380876e-01
   3.6666667e-01   1.9857137e-01  -5.6140564e-01   5.2043820e+00   7.2831002e-01  -1.0621188e-01  -1.0621188e-01
   3.6833333e-01   1.9556317e-01  -2.9891057e+00   3.6870695e+00   4.5519376e-02  -1.8207750e-01   3.4898188e-01
   3.7000000e-01   1.9268433e-01   1.9725063e-01   3.0042788e+00  -2.5794313e-01   1.2138500e-01   5.0071314e-01
   3.7166667e-01   1.8992903e-01   3.3836070e+00  -3.0346251e-02  -1.8207750e-01  -2.5794313e-01   1.1076382e+00
   3.7333333e-01   1.8729124e-01   5.1285164e+00  -2.3821807e+00  -7.8900252e-01   1.0317725e+00  -4.8554001e-01
   3.7500000e-01   1.8476479e-01   1.8662944e+00  -4.2029557e+00  -3.3380876e-01   1.1076382e+00  -8.6486815e-01
   3.7666667e-01   1.8234337e-01   5.7657876e-01  -5.6444026e+00  -3.0346251e-02   4.5519376e-02   1.9725063e-01
   3.7833333e-01   1.8002059e-01   1.2593694e+00  -5.0374776e+00   2.7311626e-01   8.8004127e-01   4.2484751e-01
   3.8000000e-01   1.7778995e-01   1.7904288e+00  -2.4580463e+00   1.2138500e-01   4.2484751e-01   1.2138500e-01
   3.8166667e-01   1.7564490e-01  -2.3821807e+00  -7.1313689e-01   1.1835038e+00  -6.3727127e-01  -6.3727127e-01
   3.8333333e-01   1.7357886e-01  -1.3200619e+00   7.2831002e-01   1.2593694e+00  -7.8900252e-01  -4.0967438e-01
   3.8500000e-01   1.7158524e-01  -1.3200619e+00   5.0071314e-01   1.2138500e-01  -4.8554001e-01  -1.8207750e-01
   3.8666667e-01   1.6965745e-01  -1.5476588e+00   2.3973538e+00  -3.3380876e-01   4.2484751e-01   1.9725063e-01
   3.8833333e-01   1.6778895e-01  -1.3200619e+00   1.4111007e+00  -7.8900252e-01  -7.1313689e-01   2.7311626e-01
   3.9000000e-01   1.6597325e-01  -1.8207750e-01   8.8004127e-01  -6.3727127e-01  -1.1683307e+00   7.2831002e-01
   3.9166667e-01   1.6420394e-01  -8.6486815e-01   7.2831002e-01  -7.1313689e-01  -3.3380876e-01  -2.5794313e-01
   3.9333333e-01   1.6247471e-01  -7.1313689e-01  -1.4717932e+00  -6.3727127e-01   1.1076382e+00  -1.3959275e+00
   3.9500000e-01   1.6077937e-01  -6.3727127e-01  -4.0967438e-01  -7.8900252e-01   1.1076382e+00  -1.0924650e+00
   3.9666667e-01   1.5911186e-01   6.5244439e-01  -2.5339119e+00  -4.0967438e-01   6.5244439e-01   1.9725063e-01
   3.9833333e-01   1.5746630e-01   1.3352350e+00  -3.3380876e-01   5.7657876e-01   2.7311626e-01   5.7657876e-01
   4.0000000e-01   1.5583697e-01   3.4898188e-01   1.9725063e-01   2.7311626e-01   4.2484751e-01  -1.0621188e-01
   4.0166667e-01   1.5421836e-01   2.9284132e+00   2.6249507e+00   9.5590690e-01  -3.0346251e-02  -1.2441963e+00
   4.0333333e-01   1.5260515e-01   4.5519376e-02   3.0801444e+00   2.7311626e-01  -1.4717932e+00  -1.5476588e+00
   4.0500000e-01   1.5099224e-01   6.5244439e-01   5.0526507e+00  -1.8207750e-01  -6.3727127e-01   8.0417564e-01
   4.0666667e-01   1.4937482e-01   1.4869663e+00   7.3286195e+00  -1.0165994e+00  -1.1683307e+00   2.0938913e+00
   4.0833333e-01   1.4774826e-01  -4.8554001e-01   6.1906351e+00  -8.6486815e-01   4.5519376e-02   9.5590690e-01
   4.1000000e-01   1.4610826e-01  -1.6993900e+00   3.6870695e+00  -4.8554001e-01   8.0417564e-01  -4.8554001e-01
   4.1166667e-01   1.4445075e-01  -6.3727127e-01   8.0417564e-01  -8.6486815e-01   1.1835038e+00  -5.6140564e-01
   4.1333333e-01   1.4277196e-01  -6.3727127e-01  -1.1683307e+00  -6.3727127e-01   1.5628319e+00  -1.1683307e+00
   4.1500000e-01   1.4277196e-01  -6.3727127e-01  -3.5960307e+00  -7.8900252e-01  -2.5794313e-01  -5.6140564e-01
   4.1666667e-01   1.4277196e-01  -1.0165994e+00  -5.6444026e+00  -4.8554001e-01  -1.3959275e+00   1.9725063e-01
   4.1833333e-01   1.4277196e-01  -8.6486815e-01  -5.7202683e+00   1.2138500e-01  -7.1313689e-01   1.0317725e+00
   4.2000000e-01   1.4277196e-01   2.5490851e+00  -3.3684338e+00   8.8004127e-01  -1.0621188e-01   3.4898188e-01
   4.2166667e-01   1.4277196e-01  -7.8900252e-01  -2.1545838e+00   8.8004127e-01  -4.8554001e-01   1.9725063e-01
   4.2333333e-01   1.4277196e-01  -1.3200619e+00   4.2484751e-01   5.7657876e-01   4.5519376e-02  -7.8900252e-01
   4.2500000e-01   1.4277196e-01  -1.0924650e+00   1.6386975e+00   4.5519376e-02   2.7311626e-01   4.5519376e-02
   4.2666667e-01   1.4277196e-01  -5.6140564e-01   3.9905320e+00   8.8004127e-01  -1.2441963e+00  -3.0346251e-02
   4.2833333e-01   1.4277196e-01   5.0071314e-01   2.7766819e+00   8.0417564e-01  -6.3727127e-01  -5.6140564e-01
   4.3000000e-01   1.4277196e-01   6.5244439e-01   1.1835038e+00   1.2138500e-01   1.4869663e+00  -1.4717932e+00
   4.3166667e-01   1.4277196e-01  -1.5476588e+00  -4.0967438e-01  -2.5794313e-01   2.3214882e+00  -1.0165994e+00
   4.3333333e-01   1.4277196e-01  -3.3380876e-01  -8.6486815e-01  -1.6235244e+00   1.1076382e+00  -1.0924650e+00
   4.3500000e-01   1.4277196e-01   1.4111007e+00  -1.8511213e+00  -6.3727127e-01  -2.2304494e+00   7.2831002e-01
   4.3666667e-01   1.4277196e-01   3.0801444e+00  -5.6444026e+00  -2.5794313e-01  -1.1683307e+00   5.7657876e-01
   4.3833333e-01   1.4277196e-01   1.2138500e-01  -5.2650745e+00  -3.0346251e-02  -3.3380876e-01   4.2484751e-01
   4.4000000e-01   1.4277196e-01   7.2831002e-01  -2.9891057e+00   1.9725063e-01  -3.3380876e-01   9.5590690e-01
   4.4166667e-01   1.4277196e-01   8.0417564e-01  -1.0924650e+00  -1.0621188e-01  -1.8207750e-01   5.7657876e-01
   4.4333333e-01   1.4277196e-01  -2.0787182e+00  -1.8207750e-01  -3.0346251e-02   4.5519376e-02   8.0417564e-01
   4.4500000e-01   1.4277196e-01   5.0071314e-01   1.2593694e+00   4.5519376e-02   8.0417564e-01   7.2831002e-01
   4.4666667e-01   1.4277196e-01   1.1076382e+00   5.2802476e+00   8.0417564e-01   9.5590690e-01  -4.8554001e-01
   4.4833333e-01   1.4277196e-01  -3.4442995e+00   4.4457257e+00   4.5519376e-02   7.2831002e-01  -1.0924650e+00
   4.5000000e-01   1.4277196e-01  -2.2304494e+00   3.2318757e+00  -5.6140564e-01  -3.3380876e-01  -4.0967438e-01
   4.5166667e-01   1.4277196e-01   5.7657876e-01   6.5244439e-01  -1.0924650e+00  -4.0967438e-01  -3.3380876e-01
   4.5333333e-01   1.4277196e-01   7.2831002e-01  -1.1683307e+00  -1.8207750e-01  -1.8207750e-01  -3.3380876e-01
   4.5500000e-01   1.4277196e-01   1.0317725e+00  -2.3821807e+00  -4.0967438e-01  -2.5794313e-01   2.7311626e-01
   4.5666667e-01   1.4277196e-01   2.5490851e+00  -3.0649713e+00  -3.3380876e-01   2.7311626e-01   6.5244439e-01
   4.5833333e-01   1.4277196e-01  -1.8207750e-01  -4.3546870e+00   7.2831002e-01   5.7657876e-01  -6.3727127e-01
   4.6000000e-01   1.4277196e-01  -7.1313689e-01  -2.8373744e+00   8.8004127e-01   2.7311626e-01  -8.6486815e-01
   4.6166667e-01   1.4277196e-01  -1.6993900e+00  -4.0967438e-01  -1.0621188e-01  -5.6140564e-01  -7.8900252e-01
   4.6333333e-01   1.4277196e-01  -8.6486815e-01   1.2593694e+00   1.2138500e-01  -1.1683307e+00  -3.0346251e-02
   4.6500000e-01   1.4277196e-01  -1.0165994e+00   2.4732194e+00   6.5244439e-01  -1.8511213e+00   1.1835038e+00
   4.6666667e-01   1.4106842e-01   7.2831002e-01   5.3561133e+00   2.7311626e-01   1.9725063e-01   5.0071314e-01
   4.6833333e-01   1.3933696e-01   1.9725063e-01   4.5215914e+00  -5.6140564e-01   1.9725063e-01   4.2484751e-01
   4.7000000e-01   1.3757470e-01   4.5519376e-02   1.7145632e+00  -7.1313689e-01   5.0071314e-01   4.2484751e-01
   4.7166667e-01   1.3577909e-01  -1.4717932e+00   4.5519376e-02  -6.3727127e-01   4.5519376e-02   4.2484751e-01
   4.7333333e-01   1.3394789e-01  -5.6140564e-01  -1.6993900e+00  -2.5794313e-01   7.2831002e-01  -1.0165994e+00
   4.7500000e-01   1.3207918e-01   5.7657876e-01  -3.9753588e+00  -3.3380876e-01   2.7311626e-01  -1.2441963e+00
   4.7666667e-01   1.3017135e-01  -4.8554001e-01  -5.0374776e+00  -2.5794313e-01  -1.0621188e-01  -8.6486815e-01
   4.7833333e-01   1.2822311e-01  -3.0346251e-02  -4.5064182e+00   3.4898188e-01  -5.6140564e-01   4.5519376e-02
   4.8000000e-01   1.2623350e-01   1.6386975e+00  -3.7477620e+00   6.5244439e-01  -5.6140564e-01   5.0071314e-01
   4.8166667e-01   1.2420188e-01   2.7311626e-01  -7.1313689e-01  -1.0621188e-01  -1.2441963e+00   6.5244439e-01
   4.8333333e-01   1.2212789e-01  -1.4717932e+00   1.9725063e-01   4.5519376e-02   4.2484751e-01   1.9725063e-01
   4.8500000e-01   1.2001152e-01  -2.1545838e+00   2.9284132e+00   1.9725063e-01   9.5590690e-01   2.7311626e-01
   4.8666667e-01   1.1785304e-01  -8.6486815e-01   6.4940977e+00   2.7311626e-01   5.0071314e-01   1.1076382e+00
   4.8833333e-01   1.1565302e-01  -3.3380876e-01   5.4319789e+00  -1.0621188e-01   7.2831002e-01  -1.0621188e-01
   4.9000000e-01   1.1336291e-01   8.8004127e-01   3.0801444e+00   3.4898188e-01   4.5519376e-02  -1.6993900e+00
   4.9166667e-01   1.1099478e-01   1.7145632e+00  -4.8554001e-01   1.2138500e-01  -3.0346251e-02  -1.2441963e+00
   4.9333333e-01   1.0858702e-01   3.3836070e+00  -1.0924650e+00  -3.0346251e-02  -1.0924650e+00   4.2484751e-01
   4.9500000e-01   1.0614169e-01   7.2831002e-01  -2.0028525e+00  -6.3727127e-01  -1.5476588e+00  -1.8207750e-01
   4.9666667e-01   1.0366110e-01  -2.3821807e+00  -4.8098807e+00  -7.8900252e-01  -3.3380876e-01  -3.0346251e-02
   4.9833333e-01   1.0114782e-01  -2.3063151e+00  -3.5201651e+00   4.2484751e-01   7.2831002e-01   5.0071314e-01
   5.0000000e-01   9.8604698e-02  -4.0967438e-01  -2.4580463e+00  -4.0967438e-01   1.2593694e+00   1.3352350e+00
   5.0166667e-01   9.6034768e-02  -1.7752557e+00  -2.5794313e-01   3.4898188e-01   6.5244439e-01   1.2138500e-01
   5.0333333e-01   9.3441312e-02   2.2456226e+00   9.5590690e-01   9.5590690e-01   1.4111007e+00  -1.0621188e-01
   5.0500000e-01   9.0827793e-02   5.7657876e-01   1.6386975e+00   4.5519376e-02   1.9725063e-01  -2.5794313e-01
   5.0666667e-01   8.8197873e-02  -8.6486815e-01   4.6733226e+00  -3.0346251e-02   4.5519376e-02  -2.5794313e-01
   5.0833333e-01   8.5555371e-02  -8.6486815e-01   2.3973538e+00   4.5519376e-02  -3.0346251e-02  -4.8554001e-01
   5.1000000e-01   8.2904255e-02  -1.5476588e+00   1.0317725e+00  -9.4073377e-01  -9.4073377e-01   3.4898188e-01
   5.1166667e-01   8.0248636e-02   6.5244439e-01  -2.5794313e-01  -1.0924650e+00  -7.1313689e-01   1.9725063e-01
   5.1333333e-01   7.7592720e-02   5.7657876e-01  -2.0787182e+00  -4.0967438e-01   4.5519376e-02  -1.0924650e+00
   5.1500000e-01   7.4940822e-02  -5.6140564e-01  -3.7477620e+00  -1.0621188e-01  -4.8554001e-01  -1.5476588e+00
   5.1666667e-01   7.2297322e-02   8.8004127e-01  -4.5064182e+00   4.5519376e-02  -1.7752557e+00   6.5244439e-01
   5.1833333e-01   6.9666660e-02   4.2484751e-01  -3.2925682e+00   4.5519376e-02   1.9725063e-01   1.2138500e-01
   5.2000000e-01   6.7053310e-02   6.5244439e-01  -1.7752557e+00  -4.0967438e-01   1.3352350e+00  -3.3380876e-01
   5.2166667e-01   6.4461762e-02  -1.8207750e-01   5.7657876e-01  -3.3380876e-01   1.4111007e+00  -5.6140564e-01
   5.2333333e-01   6.1896500e-02  -1.0165994e+00   1.1835038e+00   1.1076382e+00  -2.5794313e-01   1.3352350e+00
   5.2500000e-01   5.9361991e-02  -2.3063151e+00   2.7766819e+00   1.2138500e-01  -4.8554001e-01   1.3352350e+00
   5.2666667e-01   5.6862654e-02   9.5590690e-01   6.7216945e+00   1.9725063e-01  -6.3727127e-01   1.1835038e+00
   5.2833333e-01   5.4402852e-02   1.9725063e-01   3.5353382e+00  -4.0967438e-01  -1.9269869e+00   7.2831002e-01
   5.3000000e-01   5.1986861e-02  -6.3727127e-01   2.3973538e+00   1.9725063e-01  -1.0621188e-01  -7.8900252e-01
   5.3166667e-01   4.9618863e-02   8.8004127e-01  -1.0165994e+00  -2.5794313e-01   3.4898188e-01  -7.8900252e-01
   5.3333333e-01   4.7302925e-02   1.3352350e+00  -7.1313689e-01  -2.5794313e-01   7.2831002e-01  -7.8900252e-01
   5.3500000e-01   4.5042976e-02   5.7657876e-01  -2.9132401e+00  -5.6140564e-01  -3.0346251e-02  -8.6486815e-01
   5.3666667e-01   4.2842796e-02   1.9725063e-01  -4.8857464e+00   2.7311626e-01   8.0417564e-01  -1.1683307e+00
   5.3833333e-01   4.0706004e-02  -1.8207750e-01  -3.8994932e+00   4.2484751e-01  -3.0346251e-02  -2.5794313e-01
   5.4000000e-01   3.8636034e-02   1.5628319e+00  -1.3959275e+00   1.1076382e+00   5.0071314e-01  -3.0346251e-02
   5.4166667e-01   3.6636116e-02  -4.0967438e-01  -1.3200619e+00   3.4898188e-01  -3.0346251e-02  -4.0967438e-01
   5.4333333e-01   3.4709286e-02  -7.8900252e-01   1.1076382e+00   2.7311626e-01   6.5244439e-01   8.8004127e-01
   5.4500000e-01   3.2858347e-02  -2.3063151e+00   2.6249507e+00   4.2484751e-01  -3.3380876e-01   9.5590690e-01
   5.4666667e-01   3.1085871e-02  -1.0621188e-01   5.4319789e+00   7.2831002e-01  -4.0967438e-01   4.5519376e-02
   5.4833333e-01   2.9394190e-02  -1.8207750e-01   3.6112038e+00  -8.6486815e-01  -6.3727127e-01  -1.0621188e-01
   5.5000000e-01   2.7785378e-02  -4.0512245e+00   2.8525476e+00  -7.1313689e-01  -1.8511213e+00   5.0071314e-01
   5.5166667e-01   2.6261253e-02  -2.9132401e+00  -1.0621188e-01  -1.4717932e+00  -7.1313689e-01   2.7311626e-01
   5.5333333e-01   2.4823360e-02   1.3352350e+00  -1.0621188e-01  -4.0967438e-01   5.0071314e-01  -3.3380876e-01
   5.5500000e-01   2.3472974e-02   4.2181289e+00  -3.7477620e+00  -5.6140564e-01   7.2831002e-01  -1.1683307e+00
   5.5666667e-01   2.2211089e-02   6.5244439e-01  -6.5547902e+00  -7.1313689e-01   5.7657876e-01  -7.8900252e-01
   5.5833333e-01   2.1038419e-02   8.8004127e-01  -3.6718963e+00   1.9725063e-01  -4.0967438e-01   3.4898188e-01
   5.6000000e-01   1.9955395e-02   8.0417564e-01  -1.0924650e+00   1.9725063e-01  -5.6140564e-01   4.2484751e-01
   5.6166667e-01   1.8898519e-02   3.4898188e-01   1.2138500e-01   5.7657876e-01   7.2831002e-01  -6.3727127e-01
   5.6333333e-01   1.7903723e-02  -4.0967438e-01   6.5244439e-01   2.7311626e-01   3.4898188e-01   8.8004127e-01
   5.6500000e-01   1.6996034e-02  -3.0346251e-02   2.1697569e+00   2.7311626e-01  -3.0346251e-02   8.0417564e-01
   5.6666667e-01   1.6175158e-02  -1.2441963e+00   5.6595758e+00   3.4898188e-01  -2.5794313e-01   7.2831002e-01
   5.6833333e-01   1.5440558e-02  -1.5476588e+00   3.5353382e+00  -3.0346251e-02  -4.0967438e-01   4.5519376e-02
   5.7000000e-01   1.4791455e-02  -6.3727127e-01   1.6386975e+00  -3.0346251e-02  -2.5794313e-01  -7.8900252e-01
   5.7166667e-01   1.4226836e-02   4.2484751e-01  -3.3380876e-01  -8.6486815e-01  -4.0967438e-01  -4.0967438e-01
   5.7333333e-01   1.3745460e-02   4.5519376e-02  -4.0967438e-01  -4.8554001e-01   1.2138500e-01   4.2484751e-01
   5.7500000e-01   1.3345868e-02  -2.0028525e+00  -1.6235244e+00  -1.8207750e-01   2.7311626e-01  -3.3380876e-01
   5.7666667e-01   1.3026388e-02  -1.0165994e+00  -3.0649713e+00   1.9725063e-01   8.8004127e-01  -6.3727127e-01
   5.7833333e-01   1.2785147e-02   1.6386975e+00  -2.2304494e+00   5.7657876e-01   1.4111007e+00  -5.6140564e-01
   5.8000000e-01   1.2620082e-02   2.0938913e+00  -2.5339119e+00   2.7311626e-01  -7.1313689e-01  -5.6140564e-01
   5.8166667e-01   1.2528950e-02  -5.6140564e-01  -5.6140564e-01   5.0071314e-01  -7.1313689e-01   3.4898188e-01
   5.8333333e-01   1.2509337e-02  -1.2441963e+00  -3.3380876e-01   5.7657876e-01  -7.8900252e-01   5.0071314e-01
   5.8500000e-01   1.2558678e-02  -1.0621188e-01   5.0071314e-01   6.5244439e-01  -7.1313689e-01   4.2484751e-01
   5.8666667e-01   1.2674261e-02  -7.1313689e-01   3.2318757e+00   4.2484751e-01  -5.6140564e-01   1.9725063e-01
   5.8833333e-01   1.2853246e-02  -1.4717932e+00   3.4594726e+00  -1.0621188e-01  -2.5794313e-01  -3.0346251e-02
   5.9000000e-01   1.3092676e-02   4.2484751e-01   1.8662944e+00  -4.0967438e-01   1.2138500e-01  -5.6140564e-01
   5.9166667e-01   1.3389493e-02   2.4732194e+00   8.8004127e-01  -6.3727127e-01   9.5590690e-01  -1.8207750e-01
   5.9333333e-01   1.3740551e-02   3.6112038e+00  -4.0967438e-01  -9.4073377e-01   7.2831002e-01  -3.3380876e-01
   5.9500000e-01   1.4142632e-02   1.7145632e+00  -2.2304494e+00  -2.5794313e-01  -3.3380876e-01  -4.0967438e-01
   5.9666667e-01   1.4592457e-02  -1.0924650e+00  -3.4442995e+00   4.2484751e-01  -4.0967438e-01  -5.6140564e-01
   5.9833333e-01   1.5086705e-02  -3.1408369e+00  -4.0512245e+00  -3.3380876e-01  -2.5794313e-01  -3.0346251e-02
   6.0000000e-01   1.5622026e-02  -4.8554001e-01  -1.3959275e+00   1.2138500e-01   1.2138500e-01   1.9725063e-01
   6.0166667e-01   1.6195054e-02  -1.2441963e+00  -1.5476588e+00   3.4898188e-01  -3.3380876e-01   8.0417564e-01
   6.0333333e-01   1.6802425e-02  -1.0621188e-01   1.2138500e-01   5.0071314e-01  -3.0346251e-02  -1.8207750e-01
   6.0500000e-01   1.7440788e-02  -2.0028525e+00   2.0938913e+00   5.0071314e-01   1.9725063e-01  -1.9269869e+00
   6.0666667e-01   1.8106821e-02  -8.6486815e-01   4.3698601e+00   4.5519376e-02  -1.0621188e-01   1.9725063e-01
   6.0833333e-01   1.8797242e-02  -4.0967438e-01   3.6870695e+00  -4.8554001e-01   2.7311626e-01   5.7657876e-01
   6.1000000e-01   1.9508825e-02   7.2831002e-01   2.1697569e+00  -3.3380876e-01   2.7311626e-01   7.2831002e-01
   6.1166667e-01   2.0238413e-02   1.7904288e+00  -1.0165994e+00  -6.3727127e-01   3.4898188e-01   1.9725063e-01
   6.1333333e-01   2.0982927e-02   8.8004127e-01  -1.6235244e+00  -6.3727127e-01  -3.3380876e-01   1.9725063e-01
   6.1500000e-01   2.1739380e-02  -3.3380876e-01  -1.9269869e+00  -1.0621188e-01   1.9725063e-01  -4.8554001e-01
   6.1666667e-01   2.2504890e-02  -3.0346251e-02  -4.4305526e+00  -3.0346251e-02   4.2484751e-01  -4.8554001e-01
   6.1833333e-01   2.3276684e-02  -2.2304494e+00  -4.8857464e+00  -1.0621188e-01  -5.6140564e-01  -1.0621188e-01
   6.2000000e-01   2.4052115e-02  -3.0649713e+00  -1.5476588e+00   5.0071314e-01  -3.3380876e-01   8.0417564e-01
   6.2166667e-01   2.4828667e-02  -7.8900252e-01   1.3352350e+00   6.5244439e-01   2.7311626e-01   5.7657876e-01
   6.2333333e-01   2.5603964e-02   4.6733226e+00   2.2456226e+00   6.5244439e-01  -3.0346251e-02  -1.8207750e-01
   6.2500000e-01   2.6375777e-02   1.2593694e+00   4.5519376e-02  -1.8207750e-01  -4.0967438e-01  -1.0621188e-01
   6.2666667e-01   2.7142030e-02  -3.0346251e-02   4.5215914e+00   7.2831002e-01  -1.8207750e-01  -2.5794313e-01
   6.2833333e-01   2.7900809e-02  -2.0787182e+00   3.9146663e+00  -4.0967438e-01  -1.0924650e+00  -1.0621188e-01
   6.3000000e-01   2.8650363e-02   1.1076382e+00   2.6249507e+00  -2.5794313e-01  -1.0621188e-01  -1.0621188e-01
   6.3166667e-01   2.9389109e-02   2.7311626e-01   8.8004127e-01  -7.1313689e-01   1.9725063e-01  -2.5794313e-01
   6.3333333e-01   3.0045895e-02   1.8662944e+00  -1.0621188e-01  -4.8554001e-01   6.5244439e-01  -3.0346251e-02
   6.3500000e-01   3.0674837e-02   2.0180257e+00  -3.5201651e+00  -1.0621188e-01   4.2484751e-01  -5.6140564e-01
   6.3666667e-01   3.1286625e-02  -1.0621188e-01  -4.7340151e+00  -3.0346251e-02  -3.0346251e-02  -2.5794313e-01
   6.3833333e-01   3.1880759e-02  -4.0967438e-01  -3.5960307e+00   1.2138500e-01  -4.0967438e-01  -3.0346251e-02
   6.4000000e-01   3.2456951e-02  -7.8900252e-01  -2.1545838e+00   6.5244439e-01  -1.8207750e-01  -1.8207750e-01
   6.4166667e-01   3.3015113e-02  -4.8554001e-01   3.4898188e-01   4.2484751e-01  -3.0346251e-02  -1.0621188e-01
   6.4333333e-01   3.3555361e-02  -9.4073377e-01   1.1076382e+00   1.9725063e-01  -5.6140564e-01   5.7657876e-01
   6.4500000e-01   3.4078012e-02  -1.9269869e+00   2.7008163e+00   1.2138500e-01  -1.8207750e-01   8.0417564e-01
   6.4666667e-01   3.4583567e-02  -6.3727127e-01   5.2802476e+00  -3.0346251e-02   2.7311626e-01   4.2484751e-01
   6.4833333e-01   3.5072718e-02   6.5244439e-01   4.2181289e+00  -4.8554001e-01  -3.0346251e-02   4.2484751e-01
   6.5000000e-01   3.5546332e-02  -3.3380876e-01   2.3214882e+00  -7.8900252e-01   1.9725063e-01  -5.6140564e-01
   6.5166667e-01   3.6005443e-02  -8.6486815e-01   1.3352350e+00  -4.0967438e-01   7.2831002e-01  -7.8900252e-01
   6.5333333e-01   3.6451245e-02  -3.3380876e-01  -1.8511213e+00  -6.3727127e-01   5.7657876e-01  -8.6486815e-01
   6.5500000e-01   3.6885082e-02   3.4898188e-01  -3.9753588e+00  -3.3380876e-01   2.7311626e-01  -4.0967438e-01
   6.5666667e-01   3.7308427e-02   1.4869663e+00  -5.4926714e+00  -2.5794313e-01  -4.8554001e-01   4.5519376e-02
   6.5833333e-01   3.7722888e-02  -7.1313689e-01  -3.2925682e+00   4.5519376e-02  -3.0346251e-02  -3.3380876e-01
   6.6000000e-01   3.8130180e-02   3.4898188e-01  -2.3821807e+00   5.7657876e-01  -1.0621188e-01  -1.8207750e-01
   6.6166667e-01   3.8532120e-02   3.4898188e-01  -5.6140564e-01   5.7657876e-01  -9.4073377e-01   5.0071314e-01
   6.6333333e-01   3.8930598e-02   1.5628319e+00   1.1076382e+00   1.9725063e-01  -5.6140564e-01   9.5590690e-01
   6.6500000e-01   3.9327592e-02   1.7145632e+00   4.1422632e+00   5.7657876e-01  -3.0346251e-02   4.2484751e-01
   6.6666667e-01   3.9725120e-02  -2.5339119e+00   4.4457257e+00   7.2831002e-01  -2.5794313e-01   3.4898188e-01
   6.6833333e-01   4.0125250e-02  -1.8511213e+00   4.9009195e+00   1.9725063e-01  -3.0346251e-02  -8.6486815e-01
   6.7000000e-01   4.0530075e-02  -1.0165994e+00   1.7904288e+00  -6.3727127e-01  -4.0967438e-01  -3.0346251e-02
   6.7166667e-01   4.0941692e-02   2.0180257e+00   2.7311626e-01  -1.1683307e+00   8.0417564e-01   2.7311626e-01
   6.7333333e-01   4.1362196e-02   3.4898188e-01  -2.6097776e+00  -4.0967438e-01   5.7657876e-01  -1.8207750e-01
   6.7500000e-01   4.1793668e-02   1.3352350e+00  -2.6856432e+00  -1.8207750e-01   4.5519376e-02  -1.8207750e-01
   6.7666667e-01   4.2238140e-02   6.5244439e-01  -3.6718963e+00  -6.3727127e-01   4.5519376e-02   1.2138500e-01
   6.7833333e-01   4.2697605e-02   4.2484751e-01  -3.5201651e+00   7.2831002e-01   4.2484751e-01  -3.0346251e-02
   6.8000000e-01   4.3173985e-02   2.7311626e-01  -1.3200619e+00   1.9725063e-01   4.5519376e-02  -4.0967438e-01
   6.8166667e-01   4.3669126e-02   1.1076382e+00  -1.0621188e-01   6.5244439e-01  -4.0967438e-01   1.9725063e-01
   6.8333333e-01   4.4184781e-02  -1.0924650e+00   7.2831002e-01   5.7657876e-01  -4.8554001e-01   4.2484751e-01
   6.8500000e-01   4.4722594e-02  -9.4073377e-01   1.6386975e+00   7.2831002e-01   4.5519376e-02   4.2484751e-01
   6.8666667e-01   7.7552908e-02  -3.0346251e-02   4.2181289e+00  -3.0346251e-02  -1.8207750e-01  -7.8900252e-01
   6.8833333e-01   7.8659999e-02  -7.1313689e-01   3.1560101e+00  -3.3380876e-01  -1.8207750e-01  -5.6140564e-01
   6.9000000e-01   7.9754331e-02   5.0071314e-01   2.2456226e+00  -1.0165994e+00  -1.0924650e+00   1.2138500e-01
   6.9166667e-01   8.0834066e-02  -4.8554001e-01   3.4898188e-01  -7.1313689e-01  -5.6140564e-01  -3.0346251e-02
   6.9333333e-01   8.1897455e-02   1.9725063e-01  -1.0165994e+00  -5.6140564e-01   1.9725063e-01   1.2138500e-01
   6.9500000e-01   8.2942883e-02   2.7311626e-01  -7.1313689e-01  -5.6140564e-01   1.0317725e+00  -4.8554001e-01
   6.9666667e-01   8.3968840e-02   1.9725063e-01  -3.8994932e+00  -5.6140564e-01   1.2593694e+00   1.9725063e-01
   6.9833333e-01   8.4973966e-02  -5.6140564e-01  -4.0512245e+00   1.2138500e-01   8.0417564e-01  -2.5794313e-01
   7.0000000e-01   8.5957048e-02   3.4898188e-01  -4.0512245e+00   3.4898188e-01   4.5519376e-02  -7.1313689e-01
   7.0166667e-01   8.6917014e-02  -1.7752557e+00  -2.5339119e+00   5.7657876e-01  -9.4073377e-01   5.0071314e-01
   7.0333333e-01   8.7852972e-02  -8.6486815e-01   5.7657876e-01   8.0417564e-01  -4.0967438e-01   4.5519376e-02
   7.0500000e-01   8.8764183e-02   7.2831002e-01   2.4732194e+00   6.5244439e-01   3.4898188e-01  -7.8900252e-01
   7.0666667e-01   8.9650100e-02   1.5628319e+00   4.2181289e+00   9.5590690e-01  -1.0165994e+00  -1.0621188e-01
   7.0833333e-01   9.0510342e-02  -1.9269869e+00   4.9767851e+00  -1.8207750e-01  -1.5476588e+00   1.1835038e+00
   7.1000000e-01   9.1344723e-02   4.5519376e-02   2.1697569e+00   4.5519376e-02   5.0071314e-01   5.0071314e-01
   7.1166667e-01   9.2153228e-02  -3.0346251e-02  -5.6140564e-01  -4.0967438e-01   7.2831002e-01  -7.1313689e-01
   7.1333333e-01   9.2936047e-02  -2.0028525e+00  -1.8511213e+00  -1.0621188e-01   2.7311626e-01  -4.8554001e-01
   7.1500000e-01   9.3693546e-02  -1.9269869e+00  -1.4717932e+00  -7.8900252e-01  -5.6140564e-01  -5.6140564e-01
   7.1666667e-01   9.4426280e-02   2.7311626e-01  -2.4580463e+00  -3.0346251e-02  -2.5794313e-01   5.0071314e-01
   7.1833333e-01   9.5131460e-02   2.7766819e+00  -3.7477620e+00   4.2484751e-01  -5.6140564e-01   5.0071314e-01
   7.2000000e-01   9.5792360e-02   3.3077413e+00  -1.9269869e+00   4.5519376e-02   1.9725063e-01  -7.8900252e-01
   7.2166667e-01   9.6431326e-02  -2.5794313e-01  -1.5476588e+00   1.9725063e-01   1.4869663e+00   1.9725063e-01
   7.2333333e-01   9.7049710e-02  -3.3380876e-01  -7.8900252e-01  -3.0346251e-02   8.8004127e-01   5.7657876e-01
   7.2500000e-01   9.7649043e-02  -7.1313689e-01   7.2831002e-01   6.5244439e-01   6.5244439e-01   9.5590690e-01
   7.2666667e-01   9.8230996e-02   8.0417564e-01   4.5974570e+00   4.5519376e-02  -1.3200619e+00   2.7311626e-01
   7.2833333e-01   9.8797393e-02   1.2138500e-01   3.5353382e+00   5.0071314e-01  -2.2304494e+00  -3.3380876e-01
   7.3000000e-01   9.9350191e-02  -9.4073377e-01   3.0042788e+00  -3.3380876e-01  -7.1313689e-01   9.5590690e-01
   7.3166667e-01   9.9891469e-02  -4.0967438e-01   1.0317725e+00  -7.1313689e-01   1.9725063e-01   5.0071314e-01
   7.3333333e-01   1.0042341e-01   2.0180257e+00  -9.4073377e-01  -8.6486815e-01   5.0071314e-01  -3.0346251e-02
   7.3500000e-01   1.0094832e-01  -3.0346251e-02  -2.0787182e+00  -7.8900252e-01   1.1835038e+00  -2.5794313e-01
   7.3666667e-01   1.0146855e-01   1.2138500e-01  -3.9753588e+00  -1.8207750e-01   3.4898188e-01  -1.1683307e+00
   7.3833333e-01   1.0198655e-01  -9.4073377e-01  -4.3546870e+00  -2.5794313e-01  -1.8207750e-01  -1.2441963e+00
   7.4000000e-01   1.0250481e-01  -1.6993900e+00  -3.2925682e+00  -1.0621188e-01  -7.8900252e-01  -1.8207750e-01
   7.4166667e-01   1.0302585e-01  -1.1683307e+00   4.2484751e-01   2.7311626e-01   4.5519376e-02   4.2484751e-01
   7.4333333e-01   1.0355223e-01  -3.0346251e-02   8.8004127e-01   5.0071314e-01   1.9421600e+00  -1.0621188e-01
   7.4500000e-01   1.0408651e-01  -1.0165994e+00   2.2456226e+00   8.8004127e-01   9.5590690e-01   4.2484751e-01
   7.4666667e-01   1.0463122e-01  -2.0787182e+00   5.0526507e+00   1.1076382e+00  -1.7752557e+00   9.5590690e-01
   7.4833333e-01   1.0518887e-01  -5.6140564e-01   4.2939945e+00   1.9725063e-01  -1.9269869e+00   6.5244439e-01
   7.5000000e-01   1.0576193e-01   1.9725063e-01   1.8662944e+00  -4.0967438e-01  -4.8554001e-01  -4.8554001e-01
   7.5166667e-01   1.0635280e-01   1.5628319e+00   5.0071314e-01  -3.3380876e-01   1.3352350e+00  -1.3200619e+00
   7.5333333e-01   1.0696378e-01   2.8525476e+00  -3.0346251e-02  -2.5794313e-01   4.5519376e-02  -7.1313689e-01
   7.5500000e-01   1.0759709e-01   1.4111007e+00  -1.3200619e+00  -4.8554001e-01  -2.0028525e+00   4.2484751e-01
   7.5666667e-01   1.0825485e-01   2.7311626e-01  -4.7340151e+00  -1.0621188e-01  -6.3727127e-01   1.6386975e+00
   7.5833333e-01   1.0893901e-01   5.7657876e-01  -4.3546870e+00   3.4898188e-01   4.2484751e-01   9.5590690e-01
   7.6000000e-01   1.0965139e-01   1.3352350e+00  -1.6235244e+00   2.7311626e-01   1.0317725e+00  -7.1313689e-01
   7.6166667e-01   1.1039366e-01  -4.8554001e-01   3.4898188e-01   1.2138500e-01   4.2484751e-01  -5.6140564e-01
   7.6333333e-01   1.1116731e-01  -1.6993900e+00   1.1835038e+00   1.9725063e-01   4.2484751e-01  -6.3727127e-01
   7.6500000e-01   1.1197361e-01  -1.0165994e+00   7.2831002e-01   5.7657876e-01  -1.8207750e-01   5.0071314e-01
   7.6666667e-01   1.1281368e-01   6.5244439e-01   4.1422632e+00   4.2484751e-01  -3.3380876e-01   1.2138500e-01
   7.6833333e-01   1.1368838e-01  -2.3821807e+00   5.2043820e+00   1.2138500e-01   2.7311626e-01  -1.0621188e-01
   7.7000000e-01   1.1459837e-01  -8.6486815e-01   2.4732194e+00  -6.3727127e-01   6.5244439e-01  -6.3727127e-01
   7.7166667e-01   1.1554409e-01  -3.3380876e-01  -1.0621188e-01  -8.6486815e-01   8.0417564e-01  -2.0028525e+00
   7.7333333e-01   1.1652571e-01   3.0801444e+00  -1.6235244e+00  -1.0165994e+00   4.2484751e-01  -1.6235244e+00
   7.7500000e-01   1.1754318e-01   2.0938913e+00  -2.1545838e+00  -1.0165994e+00  -4.8554001e-01   1.2138500e-01
   7.7666667e-01   1.1859618e-01   1.2593694e+00  -4.3546870e+00  -1.8207750e-01  -1.0924650e+00   5.0071314e-01
   7.7833333e-01   1.1968416e-01   1.7145632e+00  -4.5822839e+00   1.9725063e-01  -1.6235244e+00   1.1076382e+00
   7.8000000e-01   1.2080629e-01   3.4898188e-01  -2.5339119e+00   5.0071314e-01  -4.0967438e-01   1.3352350e+00
   7.8166667e-01   1.2196151e-01  -1.8511213e+00  -8.6486815e-01   2.7311626e-01   6.5244439e-01   4.2484751e-01
   7.8333333e-01   1.2314846e-01  -1.6235244e+00  -4.8554001e-01   4.5519376e-02   1.9725063e-01   4.5519376e-02
   7.8500000e-01   1.2436559e-01  -7.8900252e-01   1.7904288e+00   4.2484751e-01  -2.5794313e-01   5.7657876e-01
   7.8666667e-01   1.2561105e-01  -1.8207750e-01   4.6733226e+00   1.9725063e-01   5.7657876e-01   9.5590690e-01
   7.8833333e-01   1.2688277e-01  -2.7615088e+00   3.8388007e+00  -1.0621188e-01   1.2138500e-01   1.2138500e-01
   7.9000000e-01   1.2817079e-01  -1.7752557e+00   3.0042788e+00   8.0417564e-01   4.2484751e-01  -5.6140564e-01
   7.9166667e-01   1.2946186e-01  -1.0621188e-01   5.7657876e-01  -5.6140564e-01   2.7311626e-01  -1.0621188e-01
   7.9333333e-01   1.3077286e-01  -7.1313689e-01  -7.8900252e-01  -2.5794313e-01   1.9725063e-01  -3.0346251e-02
   7.9500000e-01   1.3210091e-01  -7.8900252e-01  -2.4580463e+00  -3.0346251e-02   9.5590690e-01  -2.5794313e-01
   7.9666667e-01   1.3344296e-01   9.5590690e-01  -3.6718963e+00  -3.3380876e-01  -5.6140564e-01  -7.8900252e-01
   7.9833333e-01   1.3479572e-01   9.5590690e-01  -3.2925682e+00   4.2484751e-01  -1.4717932e+00  -1.0924650e+00
   8.0000000e-01   1.3615579e-01  -1.0621188e-01  -2.7615088e+00   1.2138500e-01  -1.4717932e+00  -1.8511213e+00
   8.0166667e-01   1.3751957e-01  -7.8900252e-01  -1.8207750e-01  -1.8207750e-01  -1.8207750e-01  -4.0967438e-01
   8.0333333e-01   1.3888335e-01  -3.0346251e-02   1.4111007e+00   6.5244439e-01  -3.3380876e-01   7.2831002e-01
   8.0500000e-01   1.4024329e-01   1.2138500e-01   2.8525476e+00   3.4898188e-01  -4.0967438e-01   9.5590690e-01
   8.0666667e-01   1.4159546e-01   2.0938913e+00   5.2043820e+00   1.9725063e-01   5.0071314e-01   2.7311626e-01
   8.0833333e-01   1.4293587e-01   1.1835038e+00   4.2181289e+00  -4.0967438e-01   5.7657876e-01  -3.0346251e-02
   8.1000000e-01   1.4426047e-01  -1.0165994e+00   1.9421600e+00  -4.8554001e-01   8.0417564e-01  -3.0346251e-02
   8.1166667e-01   1.4556518e-01   2.7311626e-01  -3.3380876e-01  -7.1313689e-01   5.0071314e-01   1.6386975e+00
   8.1333333e-01   1.4684591e-01  -8.6486815e-01  -9.4073377e-01  -3.0346251e-02  -4.8554001e-01   8.8004127e-01
   8.1500000e-01   1.4809860e-01   2.7311626e-01  -1.9269869e+00   1.2138500e-01  -6.3727127e-01  -1.9269869e+00
   8.1666667e-01   1.4931924e-01  -9.4073377e-01  -4.5064182e+00   1.9725063e-01  -7.1313689e-01  -3.3684338e+00
   8.1833333e-01   1.5050388e-01  -4.0967438e-01  -3.2925682e+00   4.5519376e-02  -3.3380876e-01  -1.0165994e+00
   8.2000000e-01   1.5164866e-01   7.2831002e-01  -2.3821807e+00   5.0071314e-01  -3.0346251e-02   1.9725063e-01
   8.2166667e-01   1.5274983e-01   2.1697569e+00  -9.4073377e-01   5.7657876e-01  -2.5794313e-01   8.0417564e-01
   8.2333333e-01   1.5380380e-01  -5.6140564e-01   7.2831002e-01   1.2138500e-01  -1.0621188e-01   5.7657876e-01
   8.2500000e-01   1.5480713e-01  -1.3200619e+00   2.0938913e+00   1.9725063e-01  -5.6140564e-01   1.1835038e+00
   8.2666667e-01   1.5575656e-01  -7.8900252e-01   3.9146663e+00   3.4898188e-01  -4.0967438e-01   1.5628319e+00
   8.2833333e-01   1.5664906e-01   1.2138500e-01   4.0663976e+00  -4.0967438e-01   1.9725063e-01   4.2484751e-01
   8.3000000e-01   1.5748179e-01  -3.0346251e-02   2.0938913e+00  -1.8207750e-01   1.9725063e-01  -3.0346251e-02
   8.3166667e-01   1.5825220e-01   5.0071314e-01  -1.8207750e-01  -7.8900252e-01   8.8004127e-01   1.9725063e-01
   8.3333333e-01   1.5895797e-01  -3.3380876e-01  -1.2441963e+00  -4.8554001e-01   8.0417564e-01  -6.3727127e-01
   8.3500000e-01   1.5959709e-01   5.0071314e-01  -3.0649713e+00  -2.5794313e-01   1.0317725e+00  -2.0028525e+00
   8.3666667e-01   1.6016783e-01   1.9725063e-01  -4.1270901e+00  -1.8207750e-01  -2.0787182e+00  -1.1683307e+00
   8.3833333e-01   1.6066878e-01  -1.0165994e+00  -3.8994932e+00   5.7657876e-01  -1.4717932e+00   7.2831002e-01
   8.4000000e-01   1.6109886e-01  -3.0346251e-02  -1.5476588e+00   2.7311626e-01  -1.8207750e-01   1.4111007e+00
   8.4166667e-01   1.6145734e-01  -1.8207750e-01   2.7311626e-01   4.5519376e-02   1.2593694e+00   5.0071314e-01
   8.4333333e-01   1.6174380e-01   7.2831002e-01   1.3352350e+00   4.2484751e-01   8.0417564e-01  -5.6140564e-01
   8.4500000e-01   1.6195820e-01   1.4869663e+00   1.6386975e+00   9.5590690e-01  -1.0924650e+00   5.7657876e-01
   8.4666667e-01   1.6210086e-01   1.7904288e+00   5.1285164e+00   1.2138500e-01  -7.1313689e-01   8.8004127e-01
   8.4833333e-01   1.6217245e-01  -2.5794313e-01   3.9146663e+00   1.9725063e-01   8.8004127e-01   4.5519376e-02
   8.5000000e-01   1.6217401e-01   5.0071314e-01   2.1697569e+00  -7.1313689e-01   1.1835038e+00  -7.8900252e-01
   8.5166667e-01   1.6210694e-01  -8.6486815e-01  -5.6140564e-01  -8.6486815e-01   1.7904288e+00  -1.4717932e+00
   8.5333333e-01   1.6197301e-01  -1.4717932e+00  -2.3821807e+00  -4.0967438e-01   4.5519376e-02  -1.2441963e+00
   8.5500000e-01   1.6177432e-01   7.2831002e-01  -2.6097776e+00  -2.5794313e-01  -1.5476588e+00   1.2138500e-01
   8.5666667e-01   1.6151334e-01  -1.6235244e+00  -3.9753588e+00  -1.8207750e-01  -1.1683307e+00  -1.0621188e-01
   8.5833333e-01   1.6119287e-01  -2.6097776e+00  -4.6581495e+00   1.9725063e-01  -1.0165994e+00   1.1076382e+00
   8.6000000e-01   1.6081603e-01  -3.0346251e-02  -2.1545838e+00   1.2138500e-01  -4.0967438e-01   1.4869663e+00
   8.6166667e-01   1.6036760e-01  -1.5476588e+00  -4.0967438e-01   6.5244439e-01   1.9725063e-01   8.8004127e-01
   8.6333333e-01   1.5984687e-01  -6.3727127e-01   1.4869663e+00   3.4898188e-01   4.2484751e-01   3.4898188e-01
   8.6500000e-01   1.5928355e-01  -4.0967438e-01   2.0938913e+00   5.0071314e-01   9.5590690e-01  -1.3200619e+00
   8.6666667e-01   1.5526958e-01   2.4732194e+00   4.5974570e+00   4.2484751e-01   2.7311626e-01  -2.0028525e+00
   8.6833333e-01   1.5454174e-01   1.6386975e+00   4.0663976e+00  -3.0346251e-02  -5.6140564e-01  -2.5794313e-01
   8.7000000e-01   1.5381117e-01  -7.8900252e-01   1.6386975e+00  -2.5794313e-01  -8.6486815e-01   7.2831002e-01
   8.7166667e-01   1.5308328e-01  -7.8900252e-01  -3.3380876e-01  -8.6486815e-01   5.0071314e-01  -6.3727127e-01
   8.7333333e-01   1.5236349e-01  -1.0924650e+00  -2.1545838e+00  -4.0967438e-01   7.2831002e-01  -1.6235244e+00
   8.7500000e-01   1.5165720e-01  -2.3063151e+00  -3.1408369e+00  -4.0967438e-01  -1.0621188e-01  -8.6486815e-01
   8.7666667e-01   1.5096974e-01  -1.0924650e+00  -4.8857464e+00  -1.8207750e-01  -7.8900252e-01   1.1076382e+00
   8.7833333e-01   1.5030636e-01   2.5490851e+00  -3.2925682e+00   4.2484751e-01   1.2138500e-01   1.4869663e+00
   8.8000000e-01   1.4967218e-01   3.3077413e+00  -2.2304494e+00   3.4898188e-01   4.5519376e-02   3.4898188e-01
   8.8166667e-01   1.4907219e-01   5.0071314e-01   4.2484751e-01   1.9725063e-01   3.4898188e-01  -3.3380876e-01
   8.8333333e-01   1.4851118e-01  -1.8207750e-01   1.4869663e+00   5.7657876e-01   5.0071314e-01   4.5519376e-02
   8.8500000e-01   1.4799373e-01   1.3352350e+00   2.6249507e+00   8.0417564e-01   4.5519376e-02   1.2138500e-01
   8.8666667e-01   1.4752422e-01   6.5244439e-01   4.6733226e+00   3.4898188e-01  -8.6486815e-01   4.2484751e-01
   8.8833333e-01   1.4710670e-01  -1.0924650e+00   3.3836070e+00   4.5519376e-02  -7.1313689e-01  -6.3727127e-01
   8.9000000e-01   1.4674499e-01  -7.8900252e-01   2.1697569e+00  -5.6140564e-01  -1.0165994e+00  -8.6486815e-01
   8.9166667e-01   1.4644255e-01   8.0417564e-01  -1.0621188e-01  -1.8207750e-01   2.7311626e-01   1.9725063e-01
   8.9333333e-01   1.4620251e-01   4.2484751e-01  -7.8900252e-01  -4.0967438e-01   1.7145632e+00  -1.8207750e-01
   8.9500000e-01   1.4602764e-01  -4.0967438e-01  -2.3063151e+00  -2.5794313e-01   5.7657876e-01  -3.0346251e-02
   8.9666667e-01   1.4588250e-01   1.2138500e-01  -4.8857464e+00   1.2138500e-01   5.7657876e-01  -3.3380876e-01
   8.9833333e-01   1.4591575e-01  -2.5794313e-01  -3.3684338e+00  -1.8207750e-01  -1.0924650e+00   3.4898188e-01
   9.0000000e-01   1.4602116e-01   8.8004127e-01  -2.8373744e+00   4.5519376e-02  -8.6486815e-01   4.2484751e-01
   9.0166667e-01   1.4619939e-01   6.5244439e-01  -4.8554001e-01   3.4898188e-01  -5.6140564e-01   4.2484751e-01
   9.0333333e-01   1.4645063e-01  -1.6235244e+00   4.5519376e-02   6.5244439e-01  -3.0346251e-02   4.5519376e-02
   9.0500000e-01   1.4677460e-01  -2.1545838e+00   8.0417564e-01  -1.0621188e-01   2.7311626e-01   2.7311626e-01
   9.0666667e-01   1.4717053e-01   8.8004127e-01   3.4594726e+00   5.0071314e-01   1.9725063e-01  -4.8554001e-01
   9.0833333e-01   1.4763719e-01  -1.5476588e+00   3.6112038e+00  -1.0621188e-01  -1.2441963e+00  -4.8554001e-01
   9.1000000e-01   1.4817286e-01  -2.1545838e+00   1.1835038e+00  -1.0924650e+00   4.2484751e-01   1.9725063e-01
   9.1166667e-01   1.4877533e-01  -5.6140564e-01  -7.8900252e-01  -1.3200619e+00   1.0317725e+00   1.9725063e-01
   9.1333333e-01   1.4944193e-01  -5.6140564e-01  -9.4073377e-01  -7.8900252e-01  -4.0967438e-01  -3.0346251e-02
   9.1500000e-01   1.5016952e-01   8.0417564e-01  -7.1313689e-01  -1.8207750e-01  -7.8900252e-01   5.7657876e-01
   9.1666667e-01   1.5095451e-01   2.7311626e-01  -2.5339119e+00   4.2484751e-01  -1.8207750e-01   3.4898188e-01
   9.1833333e-01   1.5179284e-01   8.8004127e-01  -3.8236276e+00   5.7657876e-01  -4.8554001e-01  -5.6140564e-01
   9.2000000e-01   1.5268005e-01   2.2456226e+00  -2.1545838e+00   5.7657876e-01   4.5519376e-02  -1.5476588e+00
   9.2166667e-01   1.5361128e-01  -1.8207750e-01  -1.0621188e-01  -3.0346251e-02   4.5519376e-02  -8.6486815e-01
   9.2333333e-01   1.5454738e-01  -2.3821807e+00   2.5490851e+00   1.9725063e-01  -1.0621188e-01   2.7311626e-01
   9.2500000e-01   1.5953204e-01   7.2831002e-01   2.7766819e+00   1.9725063e-01  -1.0621188e-01   1.2593694e+00
   9.2666667e-01   1.6057116e-01  -4.8554001e-01   5.2802476e+00   4.2484751e-01   3.4898188e-01  -1.0621188e-01
   9.2833333e-01   1.6160816e-01  -1.5476588e+00   3.7629351e+00   1.2138500e-01  -4.0967438e-01  -7.1313689e-01
   9.3000000e-01   1.6263570e-01   1.9725063e-01   1.6386975e+00  -1.0621188e-01  -4.0967438e-01   1.9725063e-01
   9.3166667e-01   1.6364633e-01  -3.0346251e-02  -1.1683307e+00  -8.6486815e-01   1.2138500e-01  -5.6140564e-01
   9.3333333e-01   1.6463252e-01   5.7657876e-01  -3.3380876e-01  -4.8554001e-01  -5.6140564e-01   8.8004127e-01
   9.3500000e-01   1.6558670e-01   6.5244439e-01  -2.3063151e+00  -8.6486815e-01   1.1835038e+00   1.0317725e+00
   9.3666667e-01   1.6650132e-01   5.5837101e+00  -3.4442995e+00  -4.0967438e-01   9.5590690e-01  -1.8207750e-01
   9.3833333e-01   1.6736888e-01  -1.0165994e+00  -5.3409401e+00   1.2138500e-01  -5.6140564e-01  -1.0621188e-01
   9.4000000e-01   1.6818200e-01  -1.0924650e+00  -3.2925682e+00  -3.0346251e-02  -1.1683307e+00   7.2831002e-01
   9.4166667e-01   1.6893344e-01  -1.9269869e+00  -1.6235244e+00   2.7311626e-01  -2.0787182e+00   8.8004127e-01
   9.4333333e-01   1.6961620e-01  -1.7752557e+00   1.7904288e+00   1.0317725e+00  -1.3200619e+00   2.7311626e-01
   9.4500000e-01   1.7022348e-01  -8.6486815e-01   1.9421600e+00   8.0417564e-01   1.8662944e+00  -3.3380876e-01
   9.4666667e-01   1.7074883e-01  -7.8900252e-01   5.2043820e+00   3.4898188e-01   2.3973538e+00  -5.6140564e-01
   9.4833333e-01   1.7118613e-01   7.2831002e-01   4.8250539e+00  -2.5794313e-01   1.4111007e+00  -1.4717932e+00
   9.5000000e-01   1.7152965e-01   3.9905320e+00   2.3214882e+00  -1.8207750e-01  -4.8554001e-01  -4.8554001e-01
   9.5166667e-01   1.7177411e-01  -3.0346251e-02  -2.5794313e-01  -7.1313689e-01  -1.9269869e+00   4.2484751e-01
   9.5333333e-01   1.7191471e-01  -3.0346251e-02  -4.8554001e-01  -4.8554001e-01  -3.3380876e-01   4.5519376e-02
   9.5500000e-01   1.7194719e-01   5.7657876e-01  -2.4580463e+00  -9.4073377e-01   1.2593694e+00  -1.4717932e+00
   9.5666667e-01   1.7186784e-01  -6.3727127e-01  -4.5822839e+00  -1.0924650e+00   9.5590690e-01  -1.0621188e-01
   9.5833333e-01   1.7167357e-01   7.2831002e-01  -3.6718963e+00  -1.0621188e-01   9.5590690e-01   1.9725063e-01
   9.6000000e-01   1.7136192e-01   9.5590690e-01  -2.0028525e+00   3.4898188e-01   8.0417564e-01  -2.5794313e-01
   9.6166667e-01   1.7093113e-01  -1.8511213e+00  -3.3380876e-01   1.2593694e+00  -1.0621188e-01   1.9725063e-01
   9.6333333e-01   1.7038012e-01  -5.6140564e-01   2.2456226e+00   5.7657876e-01  -7.1313689e-01   1.0317725e+00
   9.6500000e-01   1.6970855e-01   1.2138500e-01   2.9284132e+00   8.0417564e-01  -2.1545838e+00   2.0180257e+00
   9.6666667e-01   1.6891685e-01  -4.8554001e-01   3.9905320e+00   1.0317725e+00  -2.6097776e+00   2.7311626e-01
   9.6833333e-01   1.6800622e-01  -1.4717932e+00   4.0663976e+00  -3.3380876e-01  -9.4073377e-01   3.4898188e-01
   9.7000000e-01   1.6697866e-01  -1.3200619e+00   2.1697569e+00  -3.3380876e-01   3.4898188e-01  -5.6140564e-01
   9.7166667e-01   1.6583699e-01   5.7657876e-01  -5.6140564e-01  -7.1313689e-01   1.1076382e+00  -4.0967438e-01
   9.7333333e-01   1.6458484e-01   1.7145632e+00  -7.1313689e-01  -7.1313689e-01   5.0071314e-01  -1.0621188e-01
   9.7500000e-01   1.6322665e-01   3.4898188e-01  -2.4580463e+00  -7.8900252e-01   4.2484751e-01  -3.0346251e-02
   9.7666667e-01   1.6176773e-01   2.2456226e+00  -4.5064182e+00  -2.5794313e-01   1.1835038e+00  -7.8900252e-01
   9.7833333e-01   1.6021420e-01   5.0071314e-01  -4.8098807e+00  -3.0346251e-02   4.2484751e-01  -9.4073377e-01
   9.8000000e-01   1.5857298e-01  -7.1313689e-01  -2.6097776e+00  -3.0346251e-02  -1.0165994e+00  -8.6486815e-01
   9.8166667e-01   1.5685184e-01   1.2138500e-01  -8.6486815e-01   5.7657876e-01  -1.5476588e+00  -1.8207750e-01
   9.8333333e-01   1.5505933e-01   4.5519376e-02   1.1835038e+00   4.5519376e-02  -6.3727127e-01   4.5519376e-02
   9.8500000e-01   1.5320476e-01  -1.1683307e+00   2.3214882e+00   5.0071314e-01   6.5244439e-01   1.5628319e+00
   9.8666667e-01   1.5129823e-01   2.7311626e-01   4.3698601e+00   6.5244439e-01   1.4111007e+00   4.2484751e-01
   9.8833333e-01   1.4932073e-01  -1.0924650e+00   4.9009195e+00  -5.6140564e-01   1.6386975e+00  -9.4073377e-01
   9.9000000e-01   1.4730389e-01  -8.6486815e-01   2.8525476e+00  -3.3380876e-01   1.4111007e+00  -1.9269869e+00
   9.9166667e-01   1.4527234e-01   2.7311626e-01  -3.3380876e-01  -7.1313689e-01   2.0180257e+00  -1.3200619e+00
   9.9333333e-01   1.4323897e-01  -1.6993900e+00  -1.5476588e+00  -5.6140564e-01   6.5244439e-01   4.5519376e-02
   9.9500000e-01   1.4121730e-01   5.7657876e-01  -2.9891057e+00  -3.0346251e-02  -3.1408369e+00   1.0317725e+00
   9.9666667e-01   1.3922131e-01  -2.5794313e-01  -4.8857464e+00  -2.5794313e-01  -2.3821807e+00   1.0317725e+00
   9.9833333e-01   1.3726548e-01  -7.8900252e-01  -4.3546870e+00   4.5519376e-02  -1.2441963e+00  -2.5794313e-01
   1.0000000e+00   1.3536468e-01  -7.8900252e-01  -2.0787182e+00  -3.0346251e-02  -1.6235244e+00   8.8004127e-01
   1.0016667e+00   1.3353419e-01   5.0071314e-01   1.2593694e+00  -1.0621188e-01   1.1835038e+00   7.2831002e-01
   1.0033333e+00   1.3178957e-01   6.5244439e-01   2.2456226e+00  -1.0621188e-01   1.5628319e+00  -3.3380876e-01
   1.0050000e+00   1.3014662e-01   4.5519376e-02   2.0938913e+00   9.5590690e-01  -1.7752557e+00  -1.0165994e+00
   1.0066667e+00   1.2862136e-01   2.8525476e+00   4.9767851e+00  -2.5794313e-01  -1.6235244e+00  -3.3380876e-01
   1.0083333e+00   1.2722992e-01  -2.5794313e-01   2.7766819e+00   1.9725063e-01  -1.2441963e+00   7.2831002e-01
   1.0100000e+00   1.2598852e-01  -3.0346251e-02   1.2593694e+00   4.5519376e-02  -9.4073377e-01  -3.0346251e-02
   1.0116667e+00   1.2491334e-01  -1.0621188e-01  -1.0924650e+00  -3.0346251e-02   3.4898188e-01  -4.8554001e-01
   1.0133333e+00   1.2402052e-01   1.5628319e+00  -5.6140564e-01   2.7311626e-01  -1.0621188e-01  -7.1313689e-01
   1.0150000e+00   1.2332608e-01   1.7904288e+00  -2.4580463e+00  -3.3380876e-01   1.0317725e+00   2.7311626e-01
   1.0166667e+00   1.2284581e-01   7.2831002e-01  -4.6581495e+00  -1.0621188e-01   1.5628319e+00  -1.3200619e+00
   1.0183333e+00   1.2259525e-01  -8.6486815e-01  -4.5822839e+00  -2.5794313e-01   1.7145632e+00  -1.1683307e+00
   1.0200000e+00   1.2258959e-01  -2.4580463e+00  -3.3380876e-01   4.5519376e-02   1.0317725e+00  -3.0346251e-02
   1.0216667e+00   1.2284365e-01   6.5244439e-01   1.4111007e+00   6.5244439e-01   7.2831002e-01   2.7311626e-01
   1.0233333e+00   1.2337174e-01  -6.3727127e-01   1.7145632e+00   7.2831002e-01   4.5519376e-02   4.5519376e-02
   1.0250000e+00   1.2418767e-01   1.2138500e-01   1.4111007e+00  -3.0346251e-02  -4.0967438e-01  -3.0346251e-02
   1.0266667e+00   1.2530464e-01  -1.0924650e+00   3.7629351e+00  -6.3727127e-01  -1.7752557e+00   5.7657876e-01
   1.0283333e+00   1.2673519e-01  -1.2441963e+00   3.9146663e+00  -3.3380876e-01  -2.1545838e+00   1.1835038e+00
   1.0300000e+00   1.2849114e-01  -4.0967438e-01   1.2593694e+00   4.5519376e-02  -1.7752557e+00   4.2484751e-01
   1.0316667e+00   1.3058354e-01   1.2138500e-01  -1.3959275e+00  -4.8554001e-01   4.5519376e-02   1.9725063e-01
   1.0333333e+00   1.3302261e-01  -7.8900252e-01  -2.3063151e+00  -5.6140564e-01  -9.4073377e-01  -1.0621188e-01
   1.0350000e+00   1.3581767e-01   4.5519376e-02  -4.2788214e+00  -5.6140564e-01  -1.1683307e+00   1.9725063e-01
   1.0366667e+00   1.3897712e-01   4.2484751e-01  -7.2375808e+00  -2.5794313e-01   3.4898188e-01  -6.3727127e-01
   1.0383333e+00   1.4250837e-01   2.1697569e+00  -6.4789245e+00  -1.8207750e-01   1.7904288e+00   7.2831002e-01
   1.0400000e+00   1.4641782e-01  -1.9269869e+00  -4.2029557e+00   1.9725063e-01   8.8004127e-01  -4.8554001e-01
   1.0416667e+00   1.5071079e-01  -4.8554001e-01  -6.3727127e-01   7.2831002e-01   2.7311626e-01  -9.4073377e-01
   1.0433333e+00   1.5539151e-01   4.5519376e-02   8.8004127e-01   1.2138500e-01  -6.3727127e-01   1.9725063e-01
   1.0450000e+00   1.6046309e-01  -1.8207750e-01   1.8662944e+00   5.7657876e-01   2.7311626e-01  -1.8207750e-01
   1.0466667e+00   1.6592748e-01  -1.3200619e+00   4.0663976e+00   4.2484751e-01  -2.5794313e-01  -3.0346251e-02
   1.0483333e+00   1.7178545e-01  -6.3727127e-01   2.3973538e+00   4.2484751e-01  -3.0346251e-02  -2.5794313e-01
   1.0500000e+00   1.7803658e-01   7.2831002e-01   1.9421600e+00   4.2484751e-01   7.2831002e-01   5.0071314e-01
   1.0516667e+00   1.8467924e-01  -4.0967438e-01   2.7311626e-01  -1.8207750e-01  -4.8554001e-01   1.2138500e-01
   1.0533333e+00   1.9171059e-01  -7.8900252e-01  -2.5794313e-01  -9.4073377e-01   3.4898188e-01  -2.5794313e-01
   1.0550000e+00   1.9912657e-01   1.2138500e-01   1.9725063e-01  -8.6486815e-01  -2.5794313e-01  -1.2441963e+00
   1.0566667e+00   2.0692189e-01  -1.0621188e-01  -2.0787182e+00  -3.0346251e-02  -1.4717932e+00  -4.8554001e-01
   1.0583333e+00   2.1509008e-01   1.7145632e+00  -1.6993900e+00   9.5590690e-01  -4.0967438e-01   6.5244439e-01
   1.0600000e+00   2.2360300e-01   1.0317725e+00  -4.0967438e-01   2.7311626e-01   1.0317725e+00   4.5519376e-02
   1.0616667e+00   2.3246948e-01   1.1835038e+00   2.3214882e+00  -1.8207750e-01   1.8662944e+00  -4.8554001e-01
   1.0633333e+00   2.4168305e-01  -7.8900252e-01   3.8388007e+00  -1.8207750e-01   1.8662944e+00  -7.1313689e-01
   1.0650000e+00   3.7425874e-01  -5.6140564e-01   4.1422632e+00   2.7311626e-01  -7.8900252e-01   3.4898188e-01
   1.0666667e+00   3.8661650e-01  -1.0621188e-01   7.1768883e+00   1.1076382e+00  -1.3959275e+00   1.0317725e+00
   1.0683333e+00   3.9908244e-01   5.0071314e-01   6.7216945e+00   4.2484751e-01  -4.0967438e-01  -1.0165994e+00
   1.0700000e+00   4.1163462e-01  -4.8098807e+00   2.6249507e+00  -4.8554001e-01  -1.0621188e-01   4.2484751e-01
   1.0716667e+00   4.2425092e-01  -3.3684338e+00   7.2831002e-01  -1.0924650e+00   5.0071314e-01   4.2484751e-01
   1.0733333e+00   4.3690893e-01   3.3077413e+00  -4.0967438e-01  -7.1313689e-01   5.7657876e-01  -1.8207750e-01
   1.0750000e+00   4.4958618e-01   5.2043820e+00  -4.4305526e+00  -4.8554001e-01  -8.6486815e-01  -1.8207750e-01
   1.0766667e+00   4.6226013e-01  -1.0924650e+00  -7.0858495e+00   1.2138500e-01  -4.0967438e-01  -1.3200619e+00
   1.0783333e+00   4.7490831e-01  -6.3727127e-01  -5.4168058e+00   2.7311626e-01   4.5519376e-02  -1.5476588e+00
   1.0800000e+00   4.8750842e-01   5.0071314e-01  -2.6097776e+00   1.9725063e-01  -7.1313689e-01   1.2138500e-01
   1.0816667e+00   5.0003822e-01  -2.5794313e-01  -1.3959275e+00   1.4111007e+00  -9.4073377e-01   2.0938913e+00
   1.0833333e+00   7.7185764e-01   1.2138500e-01   3.4898188e-01   4.2484751e-01   1.1076382e+00   1.1076382e+00
   1.0850000e+00   7.7398084e-01  -1.1683307e+00   4.2484751e-01   2.7311626e-01   5.0071314e-01  -1.0621188e-01
   1.0866667e+00   7.7581497e-01   1.1076382e+00   3.6870695e+00   8.0417564e-01  -3.0346251e-02  -1.0621188e-01
   1.0883333e+00   7.7737279e-01  -1.0165994e+00   3.4594726e+00  -4.0967438e-01  -1.3200619e+00  -9.4073377e-01
   1.0900000e+00   7.7866768e-01  -2.3821807e+00   2.4732194e+00  -1.8207750e-01   4.5519376e-02   5.7657876e-01
   1.0916667e+00   7.7971347e-01  -7.8900252e-01   1.9725063e-01  -1.0165994e+00   5.7657876e-01  -3.0346251e-02
   1.0933333e+00   7.8052452e-01   1.6386975e+00  -2.0028525e+00  -1.0924650e+00   4.5519376e-02  -5.6140564e-01
   1.0950000e+00   7.8111563e-01   7.2831002e-01  -1.8511213e+00  -6.3727127e-01  -3.0346251e-02  -5.6140564e-01
   1.0966667e+00   7.8150186e-01   6.5244439e-01  -4.0512245e+00  -7.1313689e-01   5.7657876e-01  -1.8207750e-01
   1.0983333e+00   7.8169859e-01   2.3973538e+00  -4.2788214e+00  -1.0621188e-01   5.7657876e-01  -3.3380876e-01
   1.1000000e+00   7.8172132e-01   6.5244439e-01  -2.8373744e+00   3.4898188e-01  -7.1313689e-01   4.5519376e-02
   1.1016667e+00   7.6943697e-01   1.2138500e-01  -6.3727127e-01   2.7311626e-01  -7.8900252e-01  -1.1683307e+00
   1.1033333e+00   7.7005715e-01  -1.6993900e+00   6.5244439e-01   5.7657876e-01  -4.0967438e-01  -3.0346251e-02
   1.1050000e+00   7.7071750e-01  -1.7752557e+00   1.6386975e+00   1.2138500e-01   8.8004127e-01  -3.0346251e-02
   1.1066667e+00   7.7631801e-01  -2.1545838e+00   4.2181289e+00   1.9725063e-01   5.0071314e-01   1.9725063e-01
   1.1083333e+00   7.7539773e-01  -1.4717932e+00   3.9146663e+00  -1.8207750e-01  -1.6993900e+00   1.0317725e+00
   1.1100000e+00   7.7427316e-01   1.4111007e+00   2.9284132e+00  -3.0346251e-02  -1.1683307e+00   2.2456226e+00
   1.1116667e+00   7.7293417e-01   1.0317725e+00   9.5590690e-01  -3.3380876e-01  -1.0621188e-01   5.7657876e-01
   1.1133333e+00   7.7137120e-01   1.0317725e+00  -7.1313689e-01  -7.8900252e-01   6.5244439e-01  -7.1313689e-01
   1.1150000e+00   7.6957008e-01   1.0317725e+00  -1.9269869e+00  -3.3380876e-01   2.7311626e-01  -8.6486815e-01
   1.1166667e+00   7.6751426e-01   1.9421600e+00  -3.8994932e+00  -1.0621188e-01   1.0317725e+00  -1.6993900e+00
   1.1183333e+00   7.6520875e-01   1.2593694e+00  -4.7340151e+00   4.5519376e-02  -1.0621188e-01  -1.6235244e+00
   1.1200000e+00   7.6264656e-01  -7.1313689e-01  -2.6856432e+00   2.7311626e-01  -2.4580463e+00  -4.8554001e-01
   1.1216667e+00   7.5982159e-01  -1.3959275e+00  -7.1313689e-01   4.5519376e-02  -4.8554001e-01   1.1076382e+00
   1.1233333e+00   7.5672840e-01  -2.0028525e+00   8.8004127e-01   1.2138500e-01  -1.0621188e-01   1.1835038e+00
   1.1250000e+00   7.5336229e-01  -8.6486815e-01   3.4594726e+00  -1.8207750e-01  -7.1313689e-01   6.5244439e-01
   1.1266667e+00   7.4971948e-01   4.5519376e-02   4.2939945e+00   9.5590690e-01   9.5590690e-01   4.5519376e-02
   1.1283333e+00   7.4579692e-01   1.0317725e+00   5.4319789e+00   1.3352350e+00   1.4869663e+00  -3.3380876e-01
   1.1300000e+00   7.4159235e-01  -1.0165994e+00   3.1560101e+00  -3.0346251e-02   2.7311626e-01   5.0071314e-01
   1.1316667e+00   7.3710442e-01   4.6733226e+00   1.4869663e+00   3.4898188e-01   3.4898188e-01   4.2484751e-01
   1.1333333e+00   7.3233258e-01  -7.1313689e-01  -2.5339119e+00  -1.8207750e-01   9.5590690e-01  -3.0346251e-02
   1.1350000e+00   7.2727711e-01  -2.3063151e+00  -2.1545838e+00  -4.8554001e-01   1.7145632e+00  -5.6140564e-01
   1.1366667e+00   7.2193917e-01  -2.0028525e+00  -4.9616120e+00  -7.1313689e-01   8.8004127e-01  -7.8900252e-01
   1.1383333e+00   7.1632060e-01   1.0317725e+00  -5.0374776e+00  -7.1313689e-01  -4.0967438e-01  -2.2304494e+00
   1.1400000e+00   7.1042426e-01   1.0317725e+00  -3.2167026e+00   4.5519376e-02  -2.8373744e+00  -2.5794313e-01
   1.1416667e+00   7.0425369e-01   1.1076382e+00   2.7311626e-01   8.8004127e-01  -2.3821807e+00   2.3973538e+00
   1.1433333e+00   6.9781322e-01   1.3352350e+00   1.6386975e+00   5.0071314e-01  -1.6235244e+00   2.0180257e+00
   1.1450000e+00   6.9110799e-01   2.7311626e-01   2.1697569e+00   2.7311626e-01  -4.0967438e-01   1.9725063e-01
   1.1466667e+00   6.8414382e-01   4.5519376e-02   4.3698601e+00   1.2138500e-01   8.8004127e-01  -1.9269869e+00
   1.1483333e+00   6.7692732e-01  -4.0967438e-01   4.1422632e+00  -7.8900252e-01   1.6386975e+00  -2.5339119e+00
   1.1500000e+00   6.6946574e-01  -2.1545838e+00   2.3973538e+00  -6.3727127e-01   3.4898188e-01  -1.3200619e+00
   1.1516667e+00   6.6176700e-01  -1.9269869e+00   1.2138500e-01  -8.6486815e-01  -6.3727127e-01   2.7311626e-01
   1.1533333e+00   6.5383967e-01   2.3214882e+00  -5.6140564e-01  -1.8207750e-01   1.2138500e-01   4.2484751e-01
   1.1550000e+00   6.4569287e-01  -1.2441963e+00  -3.2167026e+00  -3.3380876e-01  -1.2441963e+00   1.8662944e+00
   1.1566667e+00   6.3733627e-01   2.7311626e-01  -4.4305526e+00  -1.0621188e-01   5.7657876e-01   9.5590690e-01
   1.1583333e+00   6.2878017e-01  -4.8554001e-01  -4.8857464e+00  -3.0346251e-02  -2.5794313e-01  -1.8207750e-01
   1.1600000e+00   6.2003513e-01  -1.5476588e+00  -3.4442995e+00   4.2484751e-01   2.7311626e-01  -2.5794313e-01
   1.1616667e+00   6.1111235e-01  -1.0621188e-01  -1.3200619e+00   6.5244439e-01  -1.2441963e+00   4.2484751e-01
   1.1633333e+00   6.0202327e-01  -1.0621188e-01   6.5244439e-01   5.7657876e-01  -4.8554001e-01   1.2138500e-01
   1.1650000e+00   5.9277980e-01   8.8004127e-01   2.8525476e+00   9.5590690e-01   2.7311626e-01  -1.8207750e-01
   1.1666667e+00   5.8339400e-01   5.0071314e-01   5.5078445e+00   2.7311626e-01   7.2831002e-01   1.2138500e-01
   1.1683333e+00   5.7387832e-01  -4.8554001e-01   4.4457257e+00  -5.6140564e-01   6.5244439e-01   4.2484751e-01
   1.1700000e+00   5.6424536e-01  -7.1313689e-01   2.0938913e+00  -2.5794313e-01   1.1835038e+00  -1.8207750e-01
   1.1716667e+00   5.5450788e-01  -2.5339119e+00  -5.6140564e-01  -1.0621188e-01   1.1835038e+00  -3.3380876e-01
   1.1733333e+00   5.4467874e-01  -4.8554001e-01  -5.6140564e-01  -3.0346251e-02  -3.0346251e-02  -2.0028525e+00
   1.1750000e+00   5.3477093e-01   2.3973538e+00  -4.8554001e-01  -1.8207750e-01  -1.0621188e-01  -2.0028525e+00
   1.1766667e+00   5.2479739e-01   8.0417564e-01  -6.3271933e+00  -1.2441963e+00   8.8004127e-01  -7.1313689e-01
   1.1783333e+00   5.1477114e-01  -2.0028525e+00  -5.9478651e+00  -7.1313689e-01   7.2831002e-01  -1.8207750e-01
   1.1800000e+00   5.0470503e-01  -1.4717932e+00  -3.2167026e+00   2.7311626e-01  -2.7615088e+00   4.2484751e-01
   1.1816667e+00   4.9461184e-01   2.5490851e+00   5.7657876e-01   6.5244439e-01  -3.5201651e+00   3.1560101e+00
   1.1833333e+00   4.8450428e-01   1.1835038e+00   1.5628319e+00   5.0071314e-01  -5.6140564e-01   2.6249507e+00
   1.1850000e+00   4.7439478e-01  -1.0621188e-01   2.9284132e+00   4.5519376e-02   1.4111007e+00   1.3352350e+00
   1.1866667e+00   4.6428700e-01   1.0317725e+00   5.2802476e+00  -1.0621188e-01   2.1697569e+00  -9.4073377e-01
   1.1883333e+00   4.5418956e-01   8.8004127e-01   5.6595758e+00  -3.3380876e-01   5.0071314e-01  -1.3200619e+00
   1.1900000e+00   4.4412557e-01   1.7904288e+00   3.2318757e+00  -2.5794313e-01   4.5519376e-02  -4.8554001e-01
   1.1916667e+00   4.3410648e-01   7.2831002e-01  -7.8900252e-01  -7.8900252e-01   5.0071314e-01  -5.6140564e-01
   1.1933333e+00   4.2414336e-01  -8.6486815e-01  -7.8900252e-01  -2.5794313e-01   4.2484751e-01   1.2138500e-01
   1.1950000e+00   4.1424700e-01  -2.5794313e-01  -2.9132401e+00  -1.0621188e-01  -2.5794313e-01   1.2138500e-01
   1.1966667e+00   4.0442770e-01   3.9146663e+00  -5.8719995e+00  -5.6140564e-01  -4.0967438e-01   1.2138500e-01
   1.1983333e+00   3.9469537e-01   9.5590690e-01  -4.9616120e+00  -1.0621188e-01  -4.8554001e-01  -6.3727127e-01
   1.2000000e+00   3.8505945e-01  -2.0787182e+00  -2.5339119e+00   8.8004127e-01  -1.0924650e+00  -1.2441963e+00
   1.2016667e+00   3.7552892e-01  -1.1683307e+00  -1.7752557e+00   1.0317725e+00  -1.1683307e+00  -3.3380876e-01
   1.2033333e+00   3.6611231e-01  -2.3063151e+00   8.8004127e-01   8.0417564e-01  -3.3380876e-01  -1.2441963e+00
   1.2050000e+00   3.5681763e-01  -2.6856432e+00   2.7766819e+00   3.4898188e-01   1.4869663e+00  -1.3200619e+00
   1.2066667e+00   3.4765233e-01   7.2831002e-01   5.6595758e+00  -3.3380876e-01   5.7657876e-01  -2.5794313e-01
   1.2083333e+00   3.3862339e-01  -3.5201651e+00   3.9905320e+00  -7.1313689e-01  -7.8900252e-01   4.2484751e-01
   1.2100000e+00   3.2973725e-01  -1.6235244e+00   2.9284132e+00  -1.1683307e+00  -2.9891057e+00   1.5628319e+00
   1.2116667e+00   3.2099981e-01   1.7145632e+00   1.2138500e-01  -4.8554001e-01  -6.3727127e-01   1.6386975e+00
   1.2133333e+00   3.1241643e-01   1.9421600e+00  -1.8511213e+00   5.7657876e-01   8.0417564e-01   3.4898188e-01
   1.2150000e+00   3.0399195e-01  -1.0621188e-01  -4.0512245e+00  -5.6140564e-01   6.5244439e-01  -7.8900252e-01
   1.2166667e+00   2.9573065e-01   5.7657876e-01  -4.6581495e+00   1.2138500e-01   1.1076382e+00  -1.3959275e+00
   1.2183333e+00   2.8763631e-01   3.3836070e+00  -3.3684338e+00  -9.4073377e-01   1.5628319e+00  -1.4717932e+00
   1.2200000e+00   2.7971214e-01   4.5519376e-02  -2.0028525e+00  -1.8207750e-01   9.5590690e-01  -6.3727127e-01
   1.2216667e+00   2.7196086e-01  -1.8511213e+00   8.8004127e-01   1.1835038e+00   7.2831002e-01  -1.8207750e-01
   1.2233333e+00   2.6438471e-01  -7.1313689e-01   1.6386975e+00   8.8004127e-01  -7.8900252e-01   1.6386975e+00
   1.2250000e+00   2.5698538e-01   1.2138500e-01   2.3214882e+00   1.0317725e+00  -1.8511213e+00   1.2138500e-01
   1.2266667e+00   2.4976412e-01  -2.0028525e+00   3.8388007e+00  -4.0967438e-01  -2.7615088e+00  -1.0621188e-01
   1.2283333e+00   2.4272168e-01  -2.0787182e+00   1.9421600e+00  -1.8511213e+00  -5.6140564e-01  -8.6486815e-01
   1.2300000e+00   2.3585840e-01  -1.0924650e+00   2.5490851e+00   8.0417564e-01   6.5244439e-01   5.0071314e-01
   1.2316667e+00   2.2917416e-01   1.8662944e+00   1.7145632e+00   6.5244439e-01  -3.0346251e-02   1.8662944e+00
   1.2333333e+00   2.2266842e-01   8.0417564e-01  -1.3200619e+00  -1.0924650e+00   1.5628319e+00  -7.1313689e-01
   1.2350000e+00   2.1634029e-01   5.7657876e-01  -2.0028525e+00  -6.3727127e-01   1.1076382e+00  -2.2304494e+00
   1.2366667e+00   2.1018845e-01   4.3698601e+00  -3.6718963e+00  -3.0346251e-02   1.9725063e-01  -2.5794313e-01
   1.2383333e+00   2.0421129e-01  -2.5794313e-01  -4.4305526e+00  -7.8900252e-01   2.7311626e-01   7.2831002e-01
   1.2400000e+00   1.9840683e-01   4.5519376e-02  -2.9891057e+00  -7.8900252e-01  -3.0346251e-02  -1.1683307e+00
   1.2416667e+00   1.9277282e-01  -2.3821807e+00  -2.6856432e+00  -5.6140564e-01  -1.2441963e+00   4.5519376e-02
   1.2433333e+00   1.8730669e-01  -2.3821807e+00   2.0180257e+00   8.8004127e-01  -1.4717932e+00   1.6386975e+00
   1.2450000e+00   1.8200566e-01   6.5244439e-01   3.0801444e+00   2.4732194e+00   1.4111007e+00  -7.1313689e-01
   1.2466667e+00   1.7686669e-01   5.0071314e-01   5.5078445e+00   1.1835038e+00   6.5244439e-01   1.2138500e-01
   1.2483333e+00   1.7188655e-01  -2.5794313e-01   4.9767851e+00  -2.5794313e-01   4.2484751e-01  -3.3380876e-01
   1.2500000e+00   1.6706182e-01  -7.8900252e-01   2.1697569e+00  -3.3380876e-01  -1.3200619e+00  -4.0967438e-01
   1.2516667e+00   1.6706182e-01  -9.4073377e-01  -1.8207750e-01  -4.8554001e-01  -2.2304494e+00   4.5519376e-02
   1.2533333e+00   1.6238893e-01   1.9725063e-01  -2.5794313e-01  -4.8554001e-01   3.4898188e-01   1.9725063e-01
   1.2550000e+00   1.5786415e-01  -1.1683307e+00  -2.3063151e+00  -9.4073377e-01   9.5590690e-01  -7.1313689e-01
   1.2566667e+00   1.5348367e-01   2.3214882e+00  -3.9753588e+00  -7.1313689e-01   5.7657876e-01   2.7311626e-01
   1.2583333e+00   1.4924359e-01   8.0417564e-01  -3.2167026e+00   5.7657876e-01   2.7311626e-01   1.9725063e-01
   1.2600000e+00   1.4511723e-01   1.2138500e-01  -2.7615088e+00   1.9725063e-01   3.4898188e-01  -3.0346251e-02
   1.2616667e+00   1.4110520e-01   4.2484751e-01  -1.4717932e+00  -1.8207750e-01   7.2831002e-01   2.7311626e-01
   1.2633333e+00   1.3722032e-01   1.9725063e-01   2.7311626e-01   2.7311626e-01   3.4898188e-01   7.2831002e-01
   1.2650000e+00   1.3345873e-01   6.5244439e-01   1.7904288e+00   1.3352350e+00  -3.3380876e-01  -1.0621188e-01
   1.2666667e+00   1.2981660e-01  -2.0028525e+00   3.0801444e+00   6.5244439e-01  -6.3727127e-01  -1.3959275e+00
   1.2683333e+00   1.2629012e-01  -1.8511213e+00   4.4457257e+00  -4.8554001e-01  -3.3380876e-01   1.9725063e-01
   1.2700000e+00   1.2287557e-01   8.8004127e-01   3.5353382e+00  -9.4073377e-01  -1.0165994e+00   5.0071314e-01
   1.2716667e+00   1.1956930e-01   1.2593694e+00   3.4898188e-01  -4.0967438e-01  -1.8207750e-01   1.2138500e-01
   1.2733333e+00   1.1636774e-01  -1.8207750e-01  -2.0787182e+00  -7.8900252e-01  -7.8900252e-01   3.4898188e-01
   1.2750000e+00   1.1326742e-01  -7.8900252e-01  -2.6856432e+00  -7.1313689e-01   7.2831002e-01  -6.3727127e-01
   1.2766667e+00   1.1026500e-01  -1.9269869e+00  -4.2029557e+00   1.9725063e-01   1.2593694e+00  -1.6993900e+00
   1.2783333e+00   1.0735726e-01  -3.0346251e-02  -3.6718963e+00   8.0417564e-01   3.4898188e-01  -4.8554001e-01
   1.2800000e+00   1.0454108e-01   5.0526507e+00  -1.0165994e+00   8.0417564e-01  -6.3727127e-01   4.2484751e-01
   1.2816667e+00   1.0181352e-01   3.8388007e+00  -1.0924650e+00   4.2484751e-01  -1.2441963e+00   1.9725063e-01
   1.2833333e+00   9.9171735e-02  -1.7752557e+00   1.9725063e-01  -1.8207750e-01  -1.0924650e+00   8.8004127e-01
   1.2850000e+00   9.6613065e-02  -2.5339119e+00   1.7145632e+00  -1.8207750e-01   3.4898188e-01   8.8004127e-01
   1.2866667e+00   9.4134972e-02  -1.6235244e+00   3.5353382e+00   1.9725063e-01   6.5244439e-01   6.5244439e-01
   1.2883333e+00   9.1735074e-02  -7.1313689e-01   5.4319789e+00  -4.0967438e-01   4.2484751e-01  -1.0621188e-01
   1.2900000e+00   8.9411137e-02   1.2138500e-01   2.6249507e+00  -4.8554001e-01   3.4898188e-01  -4.8554001e-01
   1.2916667e+00   8.7161069e-02  -1.0165994e+00   3.4898188e-01  -5.6140564e-01  -3.0346251e-02  -1.0621188e-01
   1.2933333e+00   8.4982923e-02  -3.0346251e-02  -3.3380876e-01  -4.0967438e-01   8.0417564e-01  -7.8900252e-01
   1.2950000e+00   8.2874895e-02  -3.0346251e-02  -2.3821807e+00  -1.8207750e-01   1.2138500e-01  -1.9269869e+00
   1.2966667e+00   8.0835309e-02   3.3836070e+00  -3.8236276e+00   2.7311626e-01  -8.6486815e-01  -7.8900252e-01
   1.2983333e+00   7.8862616e-02   8.0417564e-01  -4.6581495e+00  -4.0967438e-01  -1.0924650e+00  -1.8207750e-01
   1.3000000e+00   7.6955396e-02  -2.2304494e+00  -3.3684338e+00   8.8004127e-01  -2.5794313e-01  -3.0346251e-02
   1.3016667e+00   7.5112332e-02  -1.2441963e+00  -8.6486815e-01   5.7657876e-01   1.1076382e+00   5.7657876e-01
   1.3033333e+00   7.3332225e-02  -1.5476588e+00   8.0417564e-01  -4.8554001e-01   5.0071314e-01  -3.0346251e-02
   1.3050000e+00   7.1613960e-02  -1.8511213e+00   2.1697569e+00  -4.0967438e-01  -2.5339119e+00   9.5590690e-01
   1.3066667e+00   6.9956513e-02   5.0071314e-01   4.5974570e+00   2.7311626e-01  -1.6993900e+00   1.4869663e+00
   1.3083333e+00   6.8358934e-02   1.7904288e+00   4.3698601e+00  -4.0967438e-01   2.7311626e-01  -3.0346251e-02
   1.3100000e+00   6.6820349e-02  -7.1313689e-01   3.2318757e+00  -9.4073377e-01   6.5244439e-01  -1.0924650e+00
   1.3116667e+00   6.5339921e-02  -8.6486815e-01  -1.8207750e-01  -2.5794313e-01  -1.0621188e-01  -1.8207750e-01
   1.3133333e+00   6.3916872e-02   8.8004127e-01  -1.3200619e+00  -6.3727127e-01   4.2484751e-01   2.7311626e-01
   1.3150000e+00   6.2550447e-02   2.5490851e+00  -1.4717932e+00  -3.0346251e-02   2.7311626e-01  -1.0621188e-01
   1.3166667e+00   6.1239913e-02   2.8525476e+00  -3.1408369e+00   5.0071314e-01   1.1076382e+00   4.5519376e-02
   1.3183333e+00   6.1239913e-02   9.5590690e-01  -3.8236276e+00   1.9725063e-01   9.5590690e-01  -1.1683307e+00
   1.3200000e+00   6.1239913e-02  -1.0165994e+00  -1.7752557e+00   7.2831002e-01   7.2831002e-01  -9.4073377e-01
   1.3216667e+00   6.1239913e-02  -5.0374776e+00  -1.0621188e-01   5.0071314e-01  -1.8511213e+00   7.2831002e-01
   1.3233333e+00   6.1239913e-02  -3.1408369e+00   8.8004127e-01   3.4898188e-01  -7.8900252e-01   1.0317725e+00
   1.3250000e+00   5.9984556e-02  -1.0621188e-01   1.7145632e+00   3.4898188e-01   1.9725063e-01   1.0317725e+00
   1.3266667e+00   5.8783653e-02   2.0938913e+00   1.7145632e+00   3.4898188e-01  -2.5794313e-01   1.2138500e-01
   1.3283333e+00   5.8783653e-02  -1.3200619e+00   2.8525476e+00  -1.0621188e-01  -7.1313689e-01   1.2138500e-01
   1.3300000e+00   5.8783653e-02   1.2593694e+00   3.2318757e+00  -5.6140564e-01  -3.3380876e-01   5.7657876e-01
   1.3316667e+00   5.8783653e-02   2.7008163e+00   3.4898188e-01  -1.0165994e+00   3.4898188e-01  -1.0621188e-01
   1.3333333e+00   5.8783653e-02   2.3214882e+00  -1.6235244e+00  -4.8554001e-01   1.0317725e+00  -1.6235244e+00
   1.3350000e+00   5.8783653e-02  -7.8900252e-01  -1.0621188e-01   1.9725063e-01   7.2831002e-01  -1.6993900e+00
   1.3366667e+00   5.8783653e-02  -1.7752557e+00  -3.9753588e+00   2.7311626e-01   4.2484751e-01  -8.6486815e-01
   1.3383333e+00   5.8783653e-02  -4.8554001e-01  -3.9753588e+00   5.7657876e-01   8.8004127e-01  -2.5794313e-01
   1.3400000e+00   5.8783653e-02  -2.2304494e+00  -2.0028525e+00  -2.5794313e-01  -1.0621188e-01   1.9725063e-01
   1.3416667e+00   5.8783653e-02  -1.5476588e+00   1.2138500e-01   3.4898188e-01   5.0071314e-01  -3.0346251e-02
   1.3433333e+00   5.8783653e-02   3.4898188e-01   6.5244439e-01  -1.0621188e-01  -1.0924650e+00   4.2484751e-01
   1.3450000e+00   5.8783653e-02   1.9421600e+00   2.3973538e+00   2.7311626e-01  -1.7752557e+00   9.5590690e-01
   1.3466667e+00   5.8783653e-02   1.0317725e+00   5.6595758e+00   8.8004127e-01  -6.3727127e-01  -3.0346251e-02
   1.3483333e+00   5.8783653e-02   2.1697569e+00   3.6112038e+00  -1.0621188e-01   2.7311626e-01  -3.0346251e-02
   1.3500000e+00   5.8783653e-02  -1.0924650e+00   1.4869663e+00  -7.1313689e-01  -4.0967438e-01   2.7311626e-01
   1.3516667e+00   5.8783653e-02  -2.0787182e+00  -9.4073377e-01  -1.0165994e+00   1.9725063e-01  -3.0346251e-02
   1.3533333e+00   5.8783653e-02  -8.6486815e-01  -2.4580463e+00  -7.8900252e-01   4.5519376e-02   4.5519376e-02
   1.3550000e+00   5.8783653e-02   9.5590690e-01  -1.7752557e+00  -4.8554001e-01   1.1835038e+00  -1.8207750e-01
   1.3566667e+00   5.8783653e-02   1.9725063e-01  -4.2788214e+00  -2.5794313e-01   1.1835038e+00  -1.0924650e+00
   1.3583333e+00   5.8783653e-02  -1.0621188e-01  -4.7340151e+00   4.2484751e-01   7.2831002e-01  -1.2441963e+00
   1.3600000e+00   5.8783653e-02  -1.6235244e+00  -2.3821807e+00   1.9725063e-01  -1.6993900e+00  -4.8554001e-01
   1.3616667e+00   5.8783653e-02  -9.4073377e-01  -3.0346251e-02   8.0417564e-01  -1.1683307e+00   8.0417564e-01
   1.3633333e+00   5.8783653e-02   1.1835038e+00   1.8662944e+00   8.0417564e-01  -1.2441963e+00   9.5590690e-01
   1.3650000e+00   5.8783653e-02   9.5590690e-01   1.0317725e+00   5.0071314e-01   4.2484751e-01   8.8004127e-01
   1.3666667e+00   5.8783653e-02  -1.0621188e-01   4.7491882e+00  -1.0621188e-01   9.5590690e-01  -3.0346251e-02
   1.3683333e+00   5.8783653e-02  -1.1683307e+00   4.4457257e+00  -1.0621188e-01  -4.0967438e-01   1.2138500e-01
   1.3700000e+00   5.8783653e-02   1.1076382e+00   3.3077413e+00  -1.0621188e-01  -9.4073377e-01  -1.8207750e-01
   1.3716667e+00   5.8783653e-02  -1.0621188e-01   2.7311626e-01  -1.8207750e-01  -9.4073377e-01   1.9725063e-01
   1.3733333e+00   5.7636472e-02   8.0417564e-01  -1.2441963e+00  -4.0967438e-01   1.7904288e+00  -2.5794313e-01
   1.3750000e+00   5.6542257e-02  -2.0028525e+00  -2.0787182e+00  -6.3727127e-01   1.0317725e+00  -4.0967438e-01
   1.3766667e+00   5.5500225e-02   9.5590690e-01  -3.6718963e+00  -7.1313689e-01  -4.8554001e-01  -3.3380876e-01
   1.3783333e+00   5.4509551e-02  -2.5794313e-01  -3.9753588e+00   4.5519376e-02  -9.4073377e-01  -1.8207750e-01
   1.3800000e+00   5.3569359e-02   1.1835038e+00  -2.0028525e+00   3.4898188e-01   4.2484751e-01  -4.0967438e-01
   1.3816667e+00   5.2678712e-02   5.0071314e-01   3.4898188e-01   7.2831002e-01  -2.5794313e-01  -1.4717932e+00
   1.3833333e+00   5.1780811e-02   5.0071314e-01  -2.5794313e-01  -1.0621188e-01   1.1835038e+00  -2.5794313e-01
   1.3850000e+00   5.0905313e-02  -2.5794313e-01   4.5519376e-02   1.9725063e-01   5.0071314e-01   5.0071314e-01
   1.3866667e+00   5.0073243e-02  -1.1683307e+00   4.9009195e+00  -1.8207750e-01  -4.8554001e-01   1.1835038e+00
   1.3883333e+00   4.9283741e-02  -1.7752557e+00   3.9146663e+00  -1.0165994e+00  -7.8900252e-01   5.7657876e-01
   1.3900000e+00   4.8535901e-02   6.5244439e-01   2.5490851e+00  -3.3380876e-01  -3.0346251e-02   7.2831002e-01
   1.3916667e+00   4.7828758e-02  -1.2441963e+00   1.2593694e+00   4.5519376e-02  -2.5794313e-01  -1.8207750e-01
   1.3933333e+00   4.7161280e-02   9.5590690e-01  -1.5476588e+00   1.2138500e-01   5.0071314e-01  -1.8207750e-01
   1.3950000e+00   4.6532375e-02   1.9421600e+00  -1.1683307e+00  -1.0621188e-01   5.7657876e-01  -1.0165994e+00
   1.3966667e+00   4.5940891e-02   2.5490851e+00  -2.2304494e+00   4.5519376e-02   3.4898188e-01  -4.8554001e-01
   1.3983333e+00   4.5385597e-02   4.5519376e-02  -3.5201651e+00   3.4898188e-01  -3.3380876e-01  -6.3727127e-01
   1.4000000e+00   4.4865193e-02  -1.2441963e+00  -1.6993900e+00   4.2484751e-01  -1.1683307e+00  -2.5794313e-01
   1.4016667e+00   4.4378313e-02  -1.5476588e+00  -2.3063151e+00   5.0071314e-01  -9.4073377e-01  -3.0346251e-02
   1.4033333e+00   4.3923525e-02  -1.6235244e+00  -6.3727127e-01  -4.8554001e-01   4.5519376e-02   1.3352350e+00
   1.4050000e+00   4.3499317e-02  -1.6235244e+00   1.3352350e+00  -2.5794313e-01   5.7657876e-01  -1.0621188e-01
   1.4066667e+00   4.3104111e-02  -1.0621188e-01   3.6112038e+00   5.7657876e-01   8.8004127e-01  -1.8207750e-01
   1.4083333e+00   4.2736272e-02  -1.0621188e-01   3.0042788e+00   1.2138500e-01   7.2831002e-01  -2.5794313e-01
   1.4100000e+00   4.2394094e-02  -7.1313689e-01   1.9421600e+00   4.5519376e-02  -5.6140564e-01  -4.8554001e-01
   1.4116667e+00   4.2075810e-02  -2.6856432e+00  -5.6140564e-01  -1.0621188e-01  -1.8207750e-01  -5.6140564e-01
   1.4133333e+00   4.1779600e-02  -1.0165994e+00  -9.4073377e-01   1.2138500e-01   1.2138500e-01   1.2138500e-01
   1.4150000e+00   4.1503585e-02   1.8662944e+00  -1.7752557e+00  -7.8900252e-01  -1.0924650e+00   9.5590690e-01
   1.4166667e+00   4.1245849e-02   2.6249507e+00  -4.5822839e+00  -8.6486815e-01  -6.3727127e-01  -2.5794313e-01
   1.4183333e+00   4.1004422e-02   2.2456226e+00  -3.7477620e+00   1.9725063e-01  -7.8900252e-01  -5.6140564e-01
   1.4200000e+00   4.0777300e-02  -2.6097776e+00  -2.9132401e+00   1.9725063e-01  -8.6486815e-01   1.9725063e-01
   1.4216667e+00   4.0562451e-02  -1.6235244e+00   5.0071314e-01   6.5244439e-01   2.7311626e-01  -3.3380876e-01
   1.4233333e+00   4.0357816e-02  -1.6993900e+00   4.2484751e-01   3.4898188e-01  -7.1313689e-01   7.2831002e-01
   1.4250000e+00   4.0161311e-02   2.0938913e+00   4.2484751e-01   1.9725063e-01  -4.8554001e-01   9.5590690e-01
   1.4266667e+00   3.9970846e-02   2.7766819e+00   4.7491882e+00   1.2138500e-01   2.7311626e-01  -1.8207750e-01
   1.4283333e+00   3.9784326e-02  -7.1313689e-01   3.8388007e+00  -1.2441963e+00   1.1835038e+00  -1.0621188e-01
   1.4300000e+00   3.9599655e-02   1.1076382e+00   1.9421600e+00  -3.0346251e-02   1.1835038e+00   3.4898188e-01
   1.4316667e+00   3.9414747e-02   1.1835038e+00   1.9725063e-01  -7.1313689e-01   9.5590690e-01  -9.4073377e-01
   1.4333333e+00   3.9227529e-02  -1.8207750e-01  -4.8554001e-01   3.4898188e-01   5.0071314e-01  -1.1683307e+00
   1.4350000e+00   3.9035956e-02  -2.2304494e+00  -3.0649713e+00   4.5519376e-02   1.2138500e-01  -4.8554001e-01
   1.4366667e+00   3.8838015e-02   1.2593694e+00  -2.1545838e+00   1.9725063e-01   8.0417564e-01   4.5519376e-02
   1.4383333e+00   3.8631723e-02   2.3973538e+00  -2.3821807e+00  -1.0621188e-01   5.7657876e-01   3.4898188e-01
   1.4400000e+00   3.8415152e-02   4.2484751e-01  -1.6993900e+00  -1.0621188e-01  -1.5476588e+00   2.7311626e-01
   1.4416667e+00   3.8186422e-02  -2.1545838e+00  -1.0924650e+00   8.0417564e-01  -2.5339119e+00   4.2484751e-01
   1.4433333e+00   3.7943715e-02  -1.0165994e+00   5.0071314e-01  -4.0967438e-01  -1.0165994e+00   6.5244439e-01
   1.4450000e+00   3.7685277e-02  -1.1683307e+00   2.1697569e+00   5.0071314e-01  -3.3380876e-01   3.4898188e-01
   1.4466667e+00   3.7409430e-02  -5.6140564e-01   4.7491882e+00   5.7657876e-01  -1.8207750e-01  -3.0346251e-02
   1.4483333e+00   3.7114576e-02   1.0317725e+00   4.2939945e+00  -1.8207750e-01  -1.0165994e+00  -2.5794313e-01
   1.4500000e+00   3.6799199e-02   7.2831002e-01   2.7766819e+00  -3.0346251e-02  -3.0346251e-02   5.0071314e-01
   1.4516667e+00   3.6461886e-02  -2.0028525e+00   2.7311626e-01  -4.8554001e-01   9.5590690e-01  -4.0967438e-01
   1.4533333e+00   3.6101311e-02  -3.0649713e+00  -1.4717932e+00  -1.0165994e+00   7.2831002e-01   4.2484751e-01
   1.4550000e+00   3.5643782e-02   5.0071314e-01  -2.3821807e+00  -4.0967438e-01   6.5244439e-01  -3.0346251e-02
   1.4566667e+00   3.5145620e-02   1.3352350e+00  -4.5064182e+00   5.7657876e-01   8.8004127e-01  -1.0621188e-01
   1.4583333e+00   3.4618031e-02   1.8662944e+00  -3.6718963e+00   4.2484751e-01   9.5590690e-01   1.2138500e-01
   1.4600000e+00   3.4060542e-02  -1.0165994e+00  -1.3200619e+00  -1.8207750e-01   6.5244439e-01  -3.3380876e-01
   1.4616667e+00   3.3472837e-02  -2.3063151e+00  -1.8207750e-01   5.0071314e-01  -4.0967438e-01  -7.1313689e-01
   1.4633333e+00   1.8314082e-02   5.7657876e-01   8.8004127e-01   5.7657876e-01  -3.0346251e-02   1.0317725e+00
   1.4650000e+00   1.2200264e-02   1.9725063e-01   7.2831002e-01   4.5519376e-02  -1.0621188e-01   4.5519376e-02
   1.4666667e+00   1.1193234e-02  -4.0967438e-01   3.3077413e+00   4.2484751e-01  -8.6486815e-01  -1.2441963e+00
   1.4683333e+00   1.0196628e-02   1.9725063e-01   3.6112038e+00  -4.0967438e-01  -7.1313689e-01  -1.8207750e-01
   1.4700000e+00   9.2131125e-03  -1.8207750e-01   1.5628319e+00  -4.8554001e-01  -8.6486815e-01   6.5244439e-01
   1.4716667e+00   8.2453558e-03   2.0180257e+00   2.7311626e-01  -6.3727127e-01  -5.6140564e-01   8.0417564e-01
   1.4733333e+00   7.2960131e-03   3.4898188e-01  -1.1683307e+00  -7.1313689e-01  -6.3727127e-01   4.5519376e-02
   1.4750000e+00   6.3677159e-03   1.1076382e+00  -2.5794313e-01  -1.0621188e-01   5.7657876e-01  -1.6993900e+00
   1.4766667e+00   5.4630646e-03  -3.0346251e-02  -4.4305526e+00  -4.0967438e-01   6.5244439e-01  -4.8554001e-01
   1.4783333e+00   4.5846176e-03  -1.2441963e+00  -4.5064182e+00  -3.3380876e-01  -1.0621188e-01  -3.0346251e-02
   1.4800000e+00   3.7348831e-03   4.2484751e-01  -2.6097776e+00   2.7311626e-01  -1.0165994e+00  -1.0621188e-01
   1.4816667e+00   2.9163080e-03   2.0938913e+00   1.9725063e-01   1.1076382e+00   2.7311626e-01  -2.5794313e-01
   1.4833333e+00   2.1312723e-03   2.7311626e-01   3.3836070e+00   7.2831002e-01   1.0317725e+00  -3.0346251e-02
   1.4850000e+00   1.3820786e-03  -1.1683307e+00   3.3077413e+00   2.7311626e-01   5.7657876e-01   1.2138500e-01
   1.4866667e+00   6.7094547e-04  -6.3727127e-01   3.4594726e+00   5.0071314e-01  -1.8207750e-01  -3.0346251e-02
   1.4883333e+00  -4.7712765e-17  -2.5339119e+00   3.5353382e+00   3.4898188e-01  -1.1683307e+00   1.2138500e-01
   1.4900000e+00  -7.1499751e-04   4.5519376e-02   1.4111007e+00  -2.5794313e-01  -1.0165994e+00  -5.6140564e-01
   1.4916667e+00  -1.3891672e-03  -3.0346251e-02  -9.4073377e-01  -4.0967438e-01  -7.1313689e-01  -1.8207750e-01
   1.4933333e+00  -2.0203126e-03   1.1076382e+00  -1.5476588e+00  -7.1313689e-01   4.5519376e-02  -3.0346251e-02
   1.4950000e+00  -2.6063153e-03  -1.8207750e-01  -2.3821807e+00  -8.6486815e-01   3.4898188e-01  -1.8207750e-01
   1.4966667e+00  -3.1451410e-03   6.5244439e-01  -2.9132401e+00   1.2138500e-01   8.8004127e-01  -5.6140564e-01
   1.4983333e+00  -3.6348444e-03   1.4869663e+00  -3.1408369e+00  -3.0346251e-02  -4.0967438e-01  -1.0621188e-01
   1.5000000e+00  -4.0735744e-03   5.0071314e-01  -2.2304494e+00   1.9725063e-01  -2.5794313e-01   4.5519376e-02
   1.5016667e+00  -4.4595791e-03  -2.4580463e+00  -3.0346251e-02   3.4898188e-01  -7.1313689e-01  -7.1313689e-01
   1.5033333e+00  -5.0669245e-03  -3.5201651e+00   4.2484751e-01   5.0071314e-01   1.9725063e-01   1.2138500e-01
   1.5050000e+00  -5.4450037e-03   1.8662944e+00   8.0417564e-01   2.7311626e-01  -1.8207750e-01   5.0071314e-01
   1.5066667e+00  -5.5448572e-03   4.1422632e+00   2.0180257e+00   3.4898188e-01  -4.0967438e-01   2.7311626e-01
   1.5083333e+00  -5.5837794e-03  -2.0028525e+00   3.3077413e+00  -4.0967438e-01   1.5628319e+00  -2.5794313e-01
   1.5100000e+00  -5.5608200e-03   3.4898188e-01   2.9284132e+00   4.5519376e-02   5.7657876e-01   1.2138500e-01
   1.5116667e+00  -5.4751552e-03   1.9725063e-01  -7.1313689e-01  -7.1313689e-01  -4.0967438e-01   4.5519376e-02
   1.5133333e+00  -5.1130614e-03  -1.2441963e+00  -3.4442995e+00  -9.4073377e-01  -1.1683307e+00  -4.0967438e-01
   1.5150000e+00  -4.8356378e-03  -4.8554001e-01  -2.5339119e+00  -3.3380876e-01  -6.3727127e-01  -4.0967438e-01
   1.5166667e+00  -4.4935224e-03   1.2138500e-01  -3.8994932e+00  -7.1313689e-01  -1.8207750e-01   3.4898188e-01
   1.5183333e+00  -4.0865537e-03   8.0417564e-01  -3.8236276e+00   1.2138500e-01   4.2484751e-01   8.8004127e-01
   1.5200000e+00  -3.6147067e-03   5.7657876e-01  -2.0787182e+00   2.7311626e-01   1.2138500e-01   4.2484751e-01
   1.5216667e+00  -3.0780926e-03  -8.6486815e-01   1.0317725e+00   1.1835038e+00   6.5244439e-01  -5.6140564e-01
   1.5233333e+00  -2.4769599e-03  -2.0787182e+00   7.2831002e-01   7.2831002e-01   3.4898188e-01  -1.3959275e+00
   1.5250000e+00  -1.8116948e-03  -1.0924650e+00   2.0180257e+00   8.0417564e-01   1.9725063e-01  -3.0346251e-02
   1.5266667e+00  -1.0828202e-03  -1.7752557e+00   5.8113070e+00   5.0071314e-01  -7.8900252e-01   5.7657876e-01
   1.5283333e+00  -2.9099579e-04   5.0071314e-01   5.2043820e+00   4.2484751e-01  -1.0165994e+00   4.5519376e-02
   1.5300000e+00   5.6298286e-04   1.0317725e+00   2.6249507e+00  -1.0621188e-01  -1.0924650e+00  -1.1683307e+00
   1.5316667e+00   1.4781853e-03   7.2831002e-01  -1.8207750e-01  -7.8900252e-01   4.5519376e-02  -1.2441963e+00
   1.5333333e+00   2.4535474e-03   1.0317725e+00   1.2138500e-01  -1.0165994e+00   5.7657876e-01   4.2484751e-01
   1.5350000e+00   3.4878731e-03   1.5628319e+00  -1.7752557e+00  -7.1313689e-01   2.7311626e-01   4.5519376e-02
   1.5366667e+00   4.5798358e-03   1.5628319e+00  -4.1270901e+00  -1.8207750e-01   8.8004127e-01  -1.2441963e+00
   1.5383333e+00   5.7279813e-03   1.9725063e-01  -6.2513276e+00  -2.5794313e-01   5.7657876e-01  -4.0967438e-01
   1.5400000e+00   6.9307292e-03  -3.0649713e+00  -4.5064182e+00   1.2138500e-01   1.3352350e+00   1.2138500e-01
   1.5416667e+00   8.1863763e-03  -1.6993900e+00   3.4898188e-01   5.7657876e-01   8.8004127e-01   2.7311626e-01
   1.5433333e+00   9.4931000e-03  -3.0346251e-02   7.2831002e-01   6.5244439e-01  -2.5794313e-01   4.2484751e-01
   1.5450000e+00   1.0848960e-02   6.5244439e-01   1.9421600e+00   5.7657876e-01  -1.2441963e+00   8.8004127e-01
   1.5466667e+00   1.2251904e-02  -5.6140564e-01   4.6733226e+00   2.7311626e-01  -2.7615088e+00   1.5628319e+00
   1.5483333e+00   1.3699770e-02  -1.6235244e+00   5.5078445e+00  -4.8554001e-01  -1.0165994e+00  -1.8207750e-01
   1.5500000e+00   1.5190291e-02  -1.0924650e+00   2.9284132e+00  -2.5794313e-01   3.4898188e-01  -6.3727127e-01
   1.5516667e+00   1.6721100e-02  -7.8900252e-01  -7.8900252e-01  -2.5794313e-01  -3.0346251e-02  -6.3727127e-01
   1.5533333e+00   1.8289735e-02   7.2831002e-01   1.2138500e-01  -3.0346251e-02  -1.0621188e-01   1.9725063e-01
   1.5550000e+00   1.9881292e-02  -1.0621188e-01  -1.1683307e+00  -7.1313689e-01   1.2138500e-01   2.7311626e-01
   1.5566667e+00   2.1429296e-02  -7.1313689e-01  -3.0649713e+00  -4.0967438e-01   1.5628319e+00  -1.8207750e-01
   1.5583333e+00   2.3003825e-02   1.7145632e+00  -4.7340151e+00  -3.0346251e-02   9.5590690e-01  -7.1313689e-01
   1.5600000e+00   2.4602485e-02   1.0317725e+00  -2.9891057e+00   3.4898188e-01   4.5519376e-02  -1.8511213e+00
   1.5616667e+00   2.6222855e-02  -1.5476588e+00  -8.6486815e-01  -3.3380876e-01  -1.4717932e+00  -1.8207750e-01
   1.5633333e+00   2.7862491e-02   8.0417564e-01   1.2138500e-01   2.7311626e-01  -9.4073377e-01   3.4898188e-01
   1.5650000e+00   2.9518933e-02  -7.1313689e-01  -1.0621188e-01   2.7311626e-01   8.8004127e-01  -1.8207750e-01
   1.5666667e+00   3.1189709e-02  -1.0621188e-01   3.2318757e+00   5.7657876e-01   8.8004127e-01   4.2484751e-01
   1.5683333e+00   3.2872339e-02  -6.3727127e-01   4.5215914e+00   4.5519376e-02   5.0071314e-01  -1.8207750e-01
   1.5700000e+00   3.4564345e-02  -2.5794313e-01   1.7145632e+00  -1.0621188e-01  -1.2441963e+00   4.2484751e-01
   1.5716667e+00   3.6263254e-02   1.9725063e-01   1.1835038e+00  -3.0346251e-02  -1.3200619e+00   1.4111007e+00
   1.5733333e+00   3.7966600e-02   5.7657876e-01   6.5244439e-01  -4.0967438e-01   7.2831002e-01   1.3352350e+00
   1.5750000e+00   3.9671931e-02   5.7657876e-01  -4.0967438e-01  -4.0967438e-01   5.0071314e-01  -1.8207750e-01
   1.5766667e+00   4.1376819e-02   8.8004127e-01  -3.8236276e+00  -2.5794313e-01  -6.3727127e-01  -1.8207750e-01
   1.5783333e+00   4.3078856e-02   2.3214882e+00  -3.3684338e+00   1.2138500e-01   3.4898188e-01  -9.4073377e-01
   1.5800000e+00   4.4775669e-02  -1.8207750e-01  -2.5339119e+00  -1.0621188e-01   5.0071314e-01  -1.3200619e+00
   1.5816667e+00   4.6464907e-02  -4.4305526e+00  -1.5476588e+00   5.0071314e-01   9.5590690e-01  -1.4717932e+00
   1.5833333e+00   4.8144267e-02  -3.0649713e+00   4.5519376e-02   6.5244439e-01   8.8004127e-01  -7.1313689e-01
   1.5850000e+00   4.9811485e-02  -1.7752557e+00   1.1835038e+00   1.9725063e-01  -4.0967438e-01  -1.8207750e-01
   1.5866667e+00   5.1464337e-02   5.7657876e-01   5.1285164e+00   3.4898188e-01  -2.3063151e+00   1.3352350e+00
   1.5883333e+00   8.7109628e-02   1.7145632e+00   6.2665008e+00   1.2138500e-01  -1.7752557e+00   1.5628319e+00
   1.5900000e+00   8.7018489e-02   2.6249507e+00   3.8388007e+00  -1.8207750e-01  -3.3380876e-01   7.2831002e-01
   1.5916667e+00   8.6900105e-02   2.3973538e+00   5.0071314e-01  -6.3727127e-01   4.5519376e-02  -1.0621188e-01
   1.5933333e+00   8.6756618e-02  -6.3727127e-01  -5.6140564e-01  -7.8900252e-01   1.9725063e-01  -4.0967438e-01
   1.5950000e+00   8.6590223e-02  -7.1313689e-01  -1.9269869e+00  -5.6140564e-01   8.0417564e-01   9.5590690e-01
   1.5966667e+00   8.6403161e-02   1.2138500e-01  -3.8994932e+00  -3.3380876e-01   1.0317725e+00   1.2138500e-01
   1.5983333e+00   8.6197711e-02   2.7311626e-01  -5.4168058e+00   8.0417564e-01   1.4111007e+00  -1.6993900e+00
   1.6000000e+00   8.5976186e-02   3.4898188e-01  -2.5339119e+00   8.0417564e-01   7.2831002e-01  -3.0649713e+00
   1.6016667e+00   8.5740926e-02  -6.3727127e-01  -6.3727127e-01  -5.6140564e-01  -1.4717932e+00  -1.2441963e+00
   1.6033333e+00   8.5494278e-02  -4.0967438e-01   1.4111007e+00   2.7311626e-01  -1.6235244e+00   1.7145632e+00
   1.6050000e+00   8.5238619e-02   5.7657876e-01   1.8662944e+00   4.5519376e-02   9.5590690e-01   1.2593694e+00
   1.6066667e+00   8.4976306e-02   5.0071314e-01   3.0042788e+00   4.5519376e-02   3.4898188e-01   8.8004127e-01
   1.6083333e+00   8.4709708e-02  -7.1313689e-01   3.9905320e+00  -3.0346251e-02  -3.3380876e-01   2.7311626e-01
   1.6100000e+00   8.4441173e-02  -5.6140564e-01   2.6249507e+00   4.2484751e-01  -1.0621188e-01   3.4898188e-01
   1.6116667e+00   8.4173033e-02  -3.0346251e-02  -3.3380876e-01   1.2138500e-01  -1.8207750e-01  -8.6486815e-01
   1.6133333e+00   8.3907598e-02   1.2138500e-01  -8.6486815e-01  -6.3727127e-01  -7.8900252e-01  -1.3200619e+00
   1.6150000e+00   8.3647134e-02  -8.6486815e-01  -1.8511213e+00  -7.8900252e-01   1.2138500e-01  -1.0924650e+00
   1.6166667e+00   8.3393881e-02  -8.6486815e-01  -4.5064182e+00  -7.1313689e-01   4.2484751e-01   2.7311626e-01
   1.6183333e+00   8.3150022e-02  -2.5339119e+00  -3.1408369e+00   4.5519376e-02  -3.3380876e-01   1.5628319e+00
   1.6200000e+00   8.2917694e-02  -7.1313689e-01  -2.5339119e+00   1.2138500e-01   2.7311626e-01   5.7657876e-01
   1.6216667e+00   8.2698977e-02   2.4732194e+00  -1.5476588e+00   4.2484751e-01   1.4869663e+00  -1.2441963e+00
   1.6233333e+00   8.2495881e-02   7.2831002e-01  -1.3200619e+00   1.9725063e-01   5.0071314e-01  -2.0787182e+00
   1.6250000e+00   8.2310359e-02  -1.6993900e+00   1.4111007e+00   2.7311626e-01  -1.0621188e-01  -8.6486815e-01
   1.6266667e+00   8.2144282e-02   2.7311626e-01   4.2181289e+00   5.0071314e-01  -2.6097776e+00   8.0417564e-01
   1.6283333e+00   8.1999445e-02   1.9421600e+00   4.8250539e+00  -1.8207750e-01  -2.1545838e+00   1.4111007e+00
   1.6300000e+00   8.1819977e-02   2.8525476e+00   3.3836070e+00  -7.8900252e-01  -8.6486815e-01   1.7904288e+00
   1.6316667e+00   8.1587832e-02  -1.0165994e+00   1.1835038e+00  -7.1313689e-01   6.5244439e-01   3.4898188e-01
   1.6333333e+00   8.1381577e-02  -1.0621188e-01  -7.8900252e-01  -1.0621188e-01   2.3973538e+00  -8.6486815e-01
   1.6350000e+00   8.1203206e-02  -3.3380876e-01  -2.9132401e+00  -4.0967438e-01   3.1560101e+00  -2.1545838e+00
   1.6366667e+00   8.1054625e-02  -9.4073377e-01  -5.0374776e+00   3.4898188e-01   2.7311626e-01  -1.8207750e-01
   1.6383333e+00   8.0937661e-02  -7.8900252e-01  -4.2029557e+00   3.4898188e-01  -2.1545838e+00   1.2138500e-01
   1.6400000e+00   8.0854052e-02   7.2831002e-01  -2.0028525e+00   1.9725063e-01  -2.1545838e+00  -3.0346251e-02
   1.6416667e+00   8.0805440e-02   1.2593694e+00  -3.3380876e-01   5.7657876e-01   6.5244439e-01  -3.3380876e-01
   1.6433333e+00   8.0793395e-02  -4.0967438e-01   8.0417564e-01  -2.5794313e-01   8.8004127e-01  -1.0621188e-01
   1.6450000e+00   8.0819387e-02  -1.8511213e+00   2.0180257e+00   1.9725063e-01   2.7311626e-01  -4.0967438e-01
   1.6466667e+00   8.0884794e-02  -1.2441963e+00   4.5974570e+00   4.2484751e-01  -6.3727127e-01   1.9725063e-01
   1.6483333e+00   8.0990908e-02  -2.5339119e+00   4.2181289e+00  -5.6140564e-01  -1.4717932e+00   9.5590690e-01
   1.6500000e+00   8.1138929e-02  -1.1683307e+00   2.7766819e+00  -3.3380876e-01  -6.3727127e-01   1.8662944e+00
   1.6516667e+00   8.1329968e-02   1.1076382e+00  -2.5794313e-01  -1.0621188e-01  -6.3727127e-01   1.2593694e+00
   1.6533333e+00   8.1565049e-02   5.0071314e-01  -1.1683307e+00  -2.5794313e-01  -6.3727127e-01   4.5519376e-02
   1.6550000e+00   8.1845096e-02  -3.0346251e-02  -1.9269869e+00  -1.0621188e-01   2.7311626e-01  -1.2441963e+00
   1.6566667e+00   8.2170955e-02  -2.5794313e-01  -3.5960307e+00  -1.0165994e+00   1.4869663e+00  -2.0028525e+00
   1.6583333e+00   8.2543378e-02   2.3973538e+00  -3.5960307e+00  -3.0346251e-02   1.6386975e+00  -1.0924650e+00
   1.6600000e+00   8.2963030e-02   1.5628319e+00  -2.9891057e+00   2.7311626e-01  -1.8207750e-01  -5.6140564e-01
   1.6616667e+00   8.3430490e-02   2.7311626e-01   4.5519376e-02   1.9725063e-01  -5.6140564e-01  -1.0621188e-01
   1.6633333e+00   8.3946254e-02  -1.3200619e+00   4.5519376e-02   6.5244439e-01  -3.3380876e-01   5.0071314e-01
   1.6650000e+00   8.4510729e-02   1.4111007e+00   1.9421600e+00   3.4898188e-01  -1.0924650e+00   9.5590690e-01
   1.6666667e+00   8.5124239e-02  -6.3727127e-01   4.2939945e+00   6.5244439e-01  -1.8207750e-01   1.0317725e+00
   1.6683333e+00   8.5787023e-02  -5.6140564e-01   3.9905320e+00   2.7311626e-01   1.0317725e+00  -4.0967438e-01
   1.6700000e+00   8.6499240e-02  -2.5339119e+00   2.8525476e+00   4.5519376e-02  -1.0621188e-01  -5.6140564e-01
   1.6716667e+00   8.7260972e-02   5.0071314e-01   4.2484751e-01  -7.8900252e-01  -7.1313689e-01  -1.3200619e+00
   1.6733333e+00   9.0801727e-02   1.1835038e+00  -6.3727127e-01  -7.8900252e-01  -8.6486815e-01   4.5519376e-02
   1.6750000e+00   9.1809350e-02   1.2593694e+00  -1.0165994e+00  -5.6140564e-01   5.0071314e-01  -1.0621188e-01
   1.6766667e+00   9.2865266e-02   1.0317725e+00  -4.0512245e+00  -2.5794313e-01   1.9725063e-01   4.2484751e-01
   1.6783333e+00   9.3968987e-02   1.9725063e-01  -4.7340151e+00   4.5519376e-02   2.7311626e-01  -3.3380876e-01
   1.6800000e+00   9.5119955e-02  -3.1408369e+00  -4.0512245e+00   1.2138500e-01   1.0317725e+00  -1.1683307e+00
   1.6816667e+00   9.6317531e-02  -2.9891057e+00  -1.7752557e+00   1.9725063e-01   1.3352350e+00  -9.4073377e-01
   1.6833333e+00   9.7560996e-02  -6.3727127e-01   8.0417564e-01   3.4898188e-01   4.5519376e-02  -2.5794313e-01
   1.6850000e+00   9.8849551e-02   1.2593694e+00   2.3214882e+00   8.0417564e-01  -1.5476588e+00   9.5590690e-01
   1.6866667e+00   1.0018232e-01   4.2484751e-01   5.2043820e+00   9.5590690e-01  -6.3727127e-01   1.1835038e+00
   1.6883333e+00   1.0155834e-01   4.5519376e-02   3.9146663e+00  -3.0346251e-02   5.7657876e-01   8.8004127e-01
   1.6900000e+00   1.0297658e-01  -4.8554001e-01   1.2593694e+00  -4.8554001e-01   1.2593694e+00   7.2831002e-01
   1.6916667e+00   1.0443590e-01  -1.6235244e+00  -2.5794313e-01  -7.8900252e-01   1.9421600e+00  -7.8900252e-01
   1.6933333e+00   1.0593512e-01   2.3973538e+00  -3.2925682e+00  -8.6486815e-01   1.2593694e+00  -2.3821807e+00
   1.6950000e+00   1.0747294e-01   1.7145632e+00  -3.5960307e+00  -4.8554001e-01  -1.6235244e+00  -1.2441963e+00
   1.6966667e+00   1.0896723e-01  -1.0621188e-01  -4.6581495e+00  -5.6140564e-01  -3.2925682e+00   1.7904288e+00
   1.6983333e+00   1.1043659e-01  -2.2304494e+00  -4.7340151e+00  -3.0346251e-02  -1.1683307e+00   1.7145632e+00
   1.7000000e+00   1.1194047e-01  -7.8900252e-01  -4.2788214e+00   5.0071314e-01   2.7311626e-01  -4.8554001e-01
   1.7016667e+00   1.1347783e-01   1.7145632e+00  -4.8554001e-01   9.5590690e-01   7.2831002e-01  -6.3727127e-01
   1.7033333e+00   1.1504752e-01   2.7008163e+00  -5.6140564e-01   4.2484751e-01   9.5590690e-01  -1.1683307e+00
   1.7050000e+00   1.1664832e-01  -1.1683307e+00  -1.5476588e+00   1.2138500e-01   1.9725063e-01  -4.8554001e-01
   1.7066667e+00   1.1827894e-01  -6.3727127e-01   3.3077413e+00   1.9725063e-01  -1.4717932e+00   1.3352350e+00
   1.7083333e+00   1.1993799e-01  -5.6140564e-01   3.4594726e+00  -2.5794313e-01  -1.3200619e+00   1.7904288e+00
   1.7100000e+00   1.2162402e-01  -1.6235244e+00   3.0042788e+00  -6.3727127e-01  -1.2441963e+00  -3.3380876e-01
   1.7116667e+00   1.2333549e-01   4.5519376e-02   1.7145632e+00  -3.3380876e-01   5.7657876e-01  -5.6140564e-01
   1.7133333e+00   1.2507080e-01   1.2138500e-01   1.2593694e+00  -1.0621188e-01   8.0417564e-01  -1.0621188e-01
   1.7150000e+00   1.2682824e-01  -3.0346251e-02   1.4111007e+00  -2.5794313e-01   1.0317725e+00  -7.1313689e-01
   1.7166667e+00   1.2860604e-01  -1.8207750e-01  -6.3727127e-01  -1.0165994e+00   1.1835038e+00  -7.1313689e-01
   1.7183333e+00   1.3040235e-01  -4.8554001e-01  -1.3200619e+00  -3.0346251e-02   8.0417564e-01   1.9725063e-01
   1.7200000e+00   1.3221523e-01   1.4111007e+00  -2.5794313e-01   6.5244439e-01   1.4111007e+00  -2.5794313e-01
   1.7216667e+00   1.3404269e-01   4.2484751e-01   2.1697569e+00   6.5244439e-01  -9.4073377e-01  -1.3200619e+00
   1.7233333e+00   1.3588264e-01  -2.0028525e+00   2.8525476e+00   4.2484751e-01  -2.5339119e+00  -7.1313689e-01
   1.7250000e+00   1.3773293e-01  -1.6235244e+00   4.2181289e+00  -1.8207750e-01  -1.0924650e+00   1.3352350e+00
   1.7266667e+00   1.3959132e-01   1.1835038e+00   5.8871726e+00  -1.0621188e-01  -2.5794313e-01   8.8004127e-01
   1.7283333e+00   1.4145552e-01  -1.8207750e-01   4.6733226e+00  -3.3380876e-01   6.5244439e-01  -2.5794313e-01
   1.7300000e+00   1.4332316e-01  -2.3821807e+00   1.5628319e+00  -2.5794313e-01   3.4898188e-01   1.9725063e-01
   1.7316667e+00   1.4519181e-01  -7.8900252e-01  -2.5794313e-01  -4.8554001e-01   2.7311626e-01  -1.0621188e-01
   1.7333333e+00   1.4705897e-01   1.8662944e+00  -2.2304494e+00   1.2138500e-01   1.1076382e+00  -3.3380876e-01
   1.7350000e+00   1.4892209e-01  -2.3821807e+00  -2.9132401e+00   1.9725063e-01  -1.8207750e-01  -1.6235244e+00
   1.7366667e+00   1.5077856e-01  -8.6486815e-01  -5.2650745e+00  -2.5794313e-01  -4.0967438e-01   1.2138500e-01
   1.7383333e+00   1.5262571e-01   3.2318757e+00  -4.5822839e+00  -2.5794313e-01   4.5519376e-02   6.5244439e-01
   1.7400000e+00   1.5446084e-01   2.1697569e+00  -2.9132401e+00   6.5244439e-01   6.5244439e-01  -7.1313689e-01
   1.7416667e+00   1.5628119e-01   4.5519376e-02  -9.4073377e-01   8.0417564e-01   9.5590690e-01  -4.8554001e-01
   1.7433333e+00   1.5808399e-01  -1.5476588e+00  -5.6140564e-01   6.5244439e-01   1.1076382e+00  -4.0967438e-01
   1.7450000e+00   1.5986639e-01  -1.4717932e+00  -4.8554001e-01   8.8004127e-01   1.9725063e-01  -3.0346251e-02
   1.7466667e+00   1.6162557e-01  -1.7752557e+00   4.1422632e+00   8.0417564e-01  -7.8900252e-01   1.1076382e+00
   1.7483333e+00   1.6335867e-01   8.0417564e-01   3.9905320e+00  -1.0621188e-01  -2.0787182e+00   2.4732194e+00
   1.7500000e+00   1.6506280e-01   3.4898188e-01   1.7145632e+00  -7.8900252e-01  -2.4580463e+00   1.5628319e+00
   1.7516667e+00   1.6673510e-01   3.4898188e-01  -4.8554001e-01  -1.0924650e+00   2.7311626e-01  -4.0967438e-01
   1.7533333e+00   1.6837270e-01   3.8388007e+00  -7.1313689e-01  -7.1313689e-01   8.8004127e-01  -8.6486815e-01
   1.7550000e+00   1.6997274e-01  -6.3727127e-01  -1.4717932e+00  -4.0967438e-01   4.2484751e-01  -1.5476588e+00
   1.7566667e+00   1.7153241e-01  -8.6486815e-01  -3.8994932e+00   4.5519376e-02  -4.8554001e-01  -1.0924650e+00
   1.7583333e+00   1.7304889e-01  -4.0967438e-01  -3.9753588e+00   1.2138500e-01  -1.4717932e+00   2.7311626e-01
   1.7600000e+00   1.7451946e-01  -9.4073377e-01  -2.8373744e+00   1.9725063e-01  -4.8554001e-01   1.0317725e+00
   1.7616667e+00   1.7594140e-01   1.7145632e+00  -2.0787182e+00   3.4898188e-01   1.4869663e+00   1.1076382e+00
   1.7633333e+00   1.7731209e-01  -4.0512245e+00  -8.6486815e-01   1.2138500e-01   1.4111007e+00  -1.1683307e+00
   1.7650000e+00   1.7862899e-01  -2.9891057e+00   7.2831002e-01  -4.0967438e-01   5.0071314e-01  -1.0924650e+00
   1.7666667e+00   1.7988963e-01  -1.5476588e+00   4.4457257e+00   3.4898188e-01  -6.3727127e-01   8.8004127e-01
   1.7683333e+00   1.8099111e-01   3.0042788e+00   3.9905320e+00   4.2484751e-01  -4.0967438e-01   4.5519376e-02
   1.7700000e+00   1.8199143e-01   1.2138500e-01   3.3077413e+00   2.7311626e-01   1.9725063e-01  -1.6993900e+00
   1.7716667e+00   1.8292918e-01  -2.5794313e-01   1.2593694e+00  -3.3380876e-01   5.0071314e-01  -7.8900252e-01
   1.7733333e+00   1.8380296e-01  -4.0967438e-01  -9.4073377e-01  -1.0924650e+00  -3.0346251e-02   5.7657876e-01
   1.7750000e+00   1.8461152e-01  -6.3727127e-01  -1.1683307e+00  -7.8900252e-01   5.7657876e-01   8.0417564e-01
   1.7766667e+00   1.8535378e-01   1.4111007e+00  -4.5822839e+00  -1.4717932e+00   8.0417564e-01  -4.8554001e-01
   1.7783333e+00   1.8602886e-01   1.7904288e+00  -3.8994932e+00  -1.0621188e-01  -7.1313689e-01   4.5519376e-02
   1.7800000e+00   1.8663607e-01   8.8004127e-01  -3.0649713e+00   8.8004127e-01  -4.0967438e-01   1.2138500e-01
   1.7816667e+00   1.8717494e-01   9.5590690e-01   5.0071314e-01   9.5590690e-01  -1.3959275e+00  -1.0621188e-01
   1.7833333e+00   1.8764522e-01   6.5244439e-01   2.3973538e+00   1.2138500e-01  -1.7752557e+00   9.5590690e-01
   1.7850000e+00   1.8897673e-01  -2.0028525e+00   7.2831002e-01   8.8004127e-01  -6.3727127e-01   1.8662944e+00
   1.7866667e+00   1.8887879e-01  -1.6993900e+00   3.6112038e+00   9.5590690e-01   5.0071314e-01  -6.3727127e-01
   1.7883333e+00   1.8870804e-01  -3.3380876e-01   5.0526507e+00  -2.5794313e-01   1.3352350e+00  -1.1683307e+00
   1.7900000e+00   1.8848419e-01  -5.6140564e-01   1.9421600e+00  -4.8554001e-01   1.7904288e+00  -7.1313689e-01
   1.7916667e+00   1.8821054e-01  -1.8207750e-01   2.7311626e-01  -8.6486815e-01   8.8004127e-01  -1.6235244e+00
   1.7933333e+00   1.8789070e-01   1.9421600e+00  -2.3063151e+00  -8.6486815e-01  -1.3200619e+00   6.5244439e-01
   1.7950000e+00   1.8752865e-01   5.1285164e+00  -1.3200619e+00  -1.0924650e+00   1.1835038e+00  -2.5794313e-01
   1.7966667e+00   1.8712867e-01   1.2138500e-01  -3.6718963e+00  -8.6486815e-01   8.8004127e-01  -4.0967438e-01
   1.7983333e+00   1.8669540e-01  -2.6097776e+00  -4.7340151e+00   1.9725063e-01   4.5519376e-02  -4.0967438e-01
   1.8000000e+00   1.8623382e-01  -9.4073377e-01  -3.9753588e+00   5.7657876e-01   1.1835038e+00   3.4898188e-01
   1.8016667e+00   1.8574922e-01  -2.6856432e+00  -3.7477620e+00   5.0071314e-01   5.7657876e-01  -3.0346251e-02
   1.8033333e+00   1.8524723e-01  -1.5476588e+00  -1.4717932e+00   5.7657876e-01  -1.3200619e+00   1.1835038e+00
   1.8050000e+00   1.8473380e-01  -1.1683307e+00   1.1076382e+00  -1.0621188e-01  -5.3409401e+00   1.9421600e+00
   1.8066667e+00   1.8421517e-01   2.1697569e+00   4.6733226e+00   5.7657876e-01  -2.9891057e+00   1.3352350e+00
   1.8083333e+00   1.8318884e-01  -2.3063151e+00   8.0872758e+00   1.9725063e-01  -6.3727127e-01  -5.6140564e-01
   1.8100000e+00   1.8269509e-01   4.1422632e+00   6.1906351e+00  -4.0967438e-01   1.6386975e+00  -1.4717932e+00
   1.8116667e+00   1.8222405e-01  -8.6486815e-01   7.2831002e-01  -1.4717932e+00   2.4732194e+00  -1.0165994e+00
   1.8133333e+00   1.8178332e-01  -1.0621188e-01   1.9725063e-01  -4.0967438e-01   3.6112038e+00  -1.7752557e+00
   1.8150000e+00   1.8138078e-01   1.7145632e+00   1.2138500e-01  -2.5794313e-01   2.3214882e+00  -1.0165994e+00
   1.8166667e+00   1.8102448e-01   3.4898188e-01  -4.6581495e+00  -2.5794313e-01  -1.0165994e+00   1.3352350e+00
   1.8183333e+00   1.8072268e-01  -1.5476588e+00  -7.0858495e+00   9.5590690e-01  -2.2304494e+00   1.1835038e+00
   1.8200000e+00   1.8048381e-01   1.6386975e+00  -2.6097776e+00   1.2593694e+00   5.0071314e-01  -7.1313689e-01
   1.8216667e+00   1.8031644e-01  -1.7752557e+00  -9.4073377e-01   2.7311626e-01  -6.3727127e-01  -7.1313689e-01
   1.8233333e+00   1.8022927e-01  -2.0787182e+00   4.2484751e-01  -4.0967438e-01   4.5519376e-02  -3.0346251e-02
   1.8250000e+00   1.8023111e-01  -3.3380876e-01   1.1835038e+00  -1.0621188e-01   4.5519376e-02   1.3352350e+00
   1.8266667e+00   1.8023117e-01  -8.6486815e-01   5.7354414e+00   4.2484751e-01   1.0317725e+00   1.9725063e-01
   1.8283333e+00   1.8031975e-01   1.9725063e-01   2.8525476e+00   1.9725063e-01   9.5590690e-01  -1.0165994e+00
   1.8300000e+00   1.8052274e-01  -9.4073377e-01   5.7657876e-01  -2.5794313e-01  -1.0924650e+00   4.2484751e-01
   1.8316667e+00   1.8084958e-01  -2.2304494e+00  -1.5476588e+00  -3.3380876e-01   3.4898188e-01  -3.0346251e-02
   1.8333333e+00   4.2322334e-01  -1.0924650e+00  -1.3959275e+00  -6.3727127e-01  -4.8554001e-01  -1.6235244e+00
   1.8350000e+00   4.3362549e-01   5.0071314e-01  -2.5339119e+00  -4.8554001e-01  -2.5794313e-01  -5.6140564e-01
   1.8366667e+00   4.4413398e-01   1.1835038e+00  -4.9616120e+00  -7.8900252e-01  -2.1545838e+00   1.2138500e-01
   1.8383333e+00   4.5473523e-01   1.7904288e+00  -4.2788214e+00  -4.8554001e-01  -1.1683307e+00   4.2484751e-01
   1.8400000e+00   4.6541533e-01   1.4869663e+00  -1.5476588e+00  -5.6140564e-01   1.9725063e-01   2.7311626e-01
   1.8416667e+00   4.7616014e-01  -4.0967438e-01   5.7657876e-01   3.4898188e-01   2.7311626e-01   5.7657876e-01
   1.8433333e+00   4.8695533e-01  -1.1683307e+00   1.8662944e+00   4.2484751e-01  -5.6140564e-01   1.7904288e+00
   1.8450000e+00   4.9778630e-01   8.0417564e-01   3.8388007e+00   4.2484751e-01  -1.8207750e-01  -1.0621188e-01
   1.8466667e+00   5.0863838e-01   4.2484751e-01   4.5215914e+00   5.0071314e-01  -8.6486815e-01  -1.4717932e+00
   1.8483333e+00   5.1949674e-01   1.3352350e+00   4.0663976e+00  -9.4073377e-01  -9.4073377e-01   8.0417564e-01
   1.8500000e+00   5.3034650e-01  -7.1313689e-01   1.7904288e+00  -1.0165994e+00   1.4111007e+00   1.1835038e+00
   1.8516667e+00   5.4117280e-01  -2.9132401e+00   1.5628319e+00   5.0071314e-01   4.5519376e-02   1.4111007e+00
   1.8533333e+00   5.5196071e-01   1.0317725e+00  -3.3380876e-01   2.7311626e-01   1.0317725e+00  -8.6486815e-01
   1.8550000e+00   5.6269547e-01   5.0071314e-01  -2.2304494e+00  -7.1313689e-01   2.4732194e+00  -2.0787182e+00
   1.8566667e+00   5.7336234e-01   1.8662944e+00  -2.9891057e+00   4.2484751e-01   1.9421600e+00  -2.0028525e+00
   1.8583333e+00   5.8394680e-01  -2.5794313e-01  -4.1270901e+00   8.0417564e-01  -1.4717932e+00  -1.0165994e+00
   1.8600000e+00   5.9443450e-01  -2.9891057e+00  -2.3821807e+00   1.0317725e+00  -1.6235244e+00   1.0317725e+00
   1.8616667e+00   6.1506332e-01   7.2831002e-01  -1.0621188e-01   3.4898188e-01  -2.3821807e+00   1.4869663e+00
   1.8633333e+00   6.2517706e-01   2.7766819e+00   2.0180257e+00   4.2484751e-01   4.2484751e-01  -1.6235244e+00
   1.8650000e+00   6.3513934e-01   6.5244439e-01   2.4732194e+00   1.2138500e-01   2.7311626e-01  -1.1683307e+00
   1.8666667e+00   8.2724758e-01  -7.1313689e-01   4.3698601e+00   3.4898188e-01  -1.0621188e-01   1.3352350e+00
   1.8683333e+00   8.2752747e-01  -9.4073377e-01   3.3077413e+00   5.7657876e-01  -4.0967438e-01   1.0317725e+00
   1.8700000e+00   8.2763097e-01   7.2831002e-01   1.0317725e+00  -4.8554001e-01   1.1835038e+00  -1.8207750e-01
   1.8716667e+00   8.2756929e-01   1.1076382e+00  -5.6140564e-01   1.2138500e-01  -7.1313689e-01   2.7311626e-01
   1.8733333e+00   8.2735371e-01   6.5244439e-01  -7.8900252e-01  -1.0621188e-01  -1.3200619e+00   4.5519376e-02
   1.8750000e+00   8.2699573e-01   1.4869663e+00  -1.0165994e+00  -2.5794313e-01  -4.0967438e-01  -1.5476588e+00
   1.8766667e+00   8.2650702e-01  -4.0967438e-01  -4.5822839e+00  -3.3380876e-01  -3.3380876e-01  -2.5794313e-01
   1.8783333e+00   8.2589924e-01  -3.2925682e+00  -4.9616120e+00  -4.0967438e-01  -4.8554001e-01   1.4869663e+00
   1.8800000e+00   8.0550892e-01  -1.8511213e+00  -2.3821807e+00  -2.5794313e-01  -3.3380876e-01   1.5628319e+00
   1.8816667e+00   8.0643180e-01  -1.6235244e+00  -1.0621188e-01   2.7311626e-01   1.9725063e-01   3.4898188e-01
   1.8833333e+00   8.0743112e-01   7.2831002e-01  -1.0621188e-01  -3.0346251e-02  -2.3063151e+00  -7.8900252e-01
   1.8850000e+00   8.0850287e-01   1.3352350e+00   2.2456226e+00  -5.6140564e-01  -1.6993900e+00  -1.9269869e+00
   1.8866667e+00   8.0964272e-01  -1.3959275e+00   4.5974570e+00   5.0071314e-01  -1.0621188e-01  -2.5794313e-01
   1.8883333e+00   8.1084614e-01  -9.4073377e-01   4.7491882e+00   2.7311626e-01   1.4869663e+00  -2.0028525e+00
   1.8900000e+00   8.1210835e-01   1.4869663e+00   3.4594726e+00   1.9725063e-01   1.4869663e+00  -1.3200619e+00
   1.8916667e+00   8.1342445e-01  -6.3727127e-01  -4.0967438e-01  -3.3380876e-01   1.2593694e+00   1.9421600e+00
   1.8933333e+00   8.1478932e-01  -4.8554001e-01  -2.4580463e+00  -6.3727127e-01  -1.8207750e-01   1.7904288e+00
   1.8950000e+00   8.1619780e-01   1.2138500e-01  -3.2925682e+00   1.2138500e-01  -1.8511213e+00   1.7145632e+00
   1.8966667e+00   8.1764456e-01   1.2593694e+00  -4.4305526e+00  -1.0621188e-01  -7.8900252e-01   1.1076382e+00
   1.8983333e+00   8.1912422e-01   1.1076382e+00  -4.8098807e+00   5.7657876e-01   1.4111007e+00  -1.8207750e-01
   1.9000000e+00   8.2063141e-01   8.8004127e-01  -2.6856432e+00   4.2484751e-01  -1.0621188e-01  -8.6486815e-01
   1.9016667e+00   8.2216060e-01  -6.3727127e-01  -1.0165994e+00  -2.5794313e-01   7.2831002e-01  -1.6235244e+00
   1.9033333e+00   8.2370643e-01  -2.6097776e+00  -1.0621188e-01  -1.3200619e+00   1.7904288e+00  -1.0621188e-01
   1.9050000e+00   8.2526345e-01  -6.3727127e-01   1.9421600e+00   1.2138500e-01   4.2484751e-01  -6.3727127e-01
   1.9066667e+00   8.2682635e-01  -1.2441963e+00   5.5837101e+00   1.4869663e+00  -2.0028525e+00  -7.1313689e-01
   1.9083333e+00   8.2838984e-01  -4.8554001e-01   5.5837101e+00   7.2831002e-01  -1.2441963e+00  -1.2441963e+00
   1.9100000e+00   8.2994876e-01   6.5244439e-01   4.2181289e+00   1.0317725e+00   4.2484751e-01  -1.4717932e+00
   1.9116667e+00   8.3149806e-01   4.5519376e-02   1.2138500e-01  -3.3380876e-01   2.7311626e-01  -8.6486815e-01
   1.9133333e+00   8.3300024e-01   6.7975602e+00  -1.4717932e+00   4.5519376e-02   3.4898188e-01  -1.3200619e+00
   1.9150000e+00   8.3443655e-01   1.5628319e+00  -2.0787182e+00  -1.0165994e+00  -9.4073377e-01   2.7311626e-01
   1.9166667e+00   8.3584477e-01  -1.6235244e+00  -4.1270901e+00  -1.0165994e+00   2.0938913e+00  -1.0621188e-01
   1.9183333e+00   8.3722090e-01  -4.8857464e+00  -5.4926714e+00  -1.2441963e+00  -3.3380876e-01   2.3973538e+00
   1.9200000e+00   8.3856124e-01  -1.4717932e+00  -1.4717932e+00  -1.8511213e+00  -6.3727127e-01   3.3836070e+00
   1.9216667e+00   8.3986234e-01   1.4111007e+00  -4.0967438e-01  -1.0165994e+00   4.2484751e-01   1.8662944e+00
   1.9233333e+00   8.4112105e-01   1.4869663e+00  -7.1313689e-01  -7.1313689e-01   1.2138500e-01   2.5490851e+00
   1.9250000e+00   8.4233453e-01  -1.2441963e+00   7.2831002e-01   8.0417564e-01   1.2593694e+00   4.2484751e-01
   1.9266667e+00   8.4350019e-01   3.4898188e-01   3.6870695e+00   1.4111007e+00  -1.0924650e+00  -3.0346251e-02
   1.9283333e+00   8.4461580e-01  -1.8207750e-01   4.2181289e+00   5.7657876e-01  -1.2441963e+00  -1.0621188e-01
   1.9300000e+00   8.4567939e-01  -1.7752557e+00   3.5353382e+00   3.4898188e-01  -2.5339119e+00  -1.2441963e+00
   1.9316667e+00   8.4668942e-01   2.7766819e+00   2.6249507e+00   4.5519376e-02  -1.0621188e-01   8.8004127e-01
   1.9333333e+00   8.4764454e-01   1.3352350e+00   9.5590690e-01   4.5519376e-02   1.3352350e+00  -1.5476588e+00
   1.9350000e+00   8.4854384e-01  -1.2441963e+00  -1.1683307e+00  -4.8554001e-01  -3.0346251e-02  -1.3200619e+00
   1.9366667e+00   8.4938658e-01  -2.3821807e+00  -5.7202683e+00   6.5244439e-01  -4.0967438e-01  -1.3200619e+00
   1.9383333e+00   8.5017248e-01   2.7311626e-01  -4.7340151e+00   1.5628319e+00  -7.8900252e-01  -2.0787182e+00
   1.9400000e+00   8.5090149e-01   3.6112038e+00  -3.2167026e+00   1.0317725e+00   6.5244439e-01  -1.1683307e+00
   1.9416667e+00   8.5157387e-01   8.0417564e-01  -1.0165994e+00   8.8004127e-01   1.9725063e-01  -1.0165994e+00
   1.9433333e+00   8.5219020e-01  -2.9891057e+00   3.4898188e-01   1.9725063e-01   1.2138500e-01  -3.0346251e-02
   1.9450000e+00   8.5275126e-01  -2.6097776e+00   6.5244439e-01  -3.3380876e-01  -1.1683307e+00   5.0071314e-01
   1.9466667e+00   8.5325822e-01  -1.2441963e+00   3.0801444e+00  -4.0967438e-01  -3.3380876e-01   1.5628319e+00
   1.9483333e+00   8.5371238e-01  -1.0165994e+00   3.0042788e+00  -9.4073377e-01   5.7657876e-01   5.0071314e-01
   1.9500000e+00   8.5411543e-01  -1.1683307e+00   4.2181289e+00  -1.4717932e+00  -5.6140564e-01   8.0417564e-01
   1.9516667e+00   8.5446914e-01   2.0938913e+00   1.5628319e+00  -1.8207750e-01  -7.1313689e-01   3.4898188e-01
   1.9533333e+00   8.5477557e-01   3.2318757e+00   1.2138500e-01   2.7311626e-01   8.8004127e-01   5.7657876e-01
   1.9550000e+00   8.5503700e-01   3.2318757e+00  -4.8554001e-01  -2.5794313e-01   7.2831002e-01   4.5519376e-02
   1.9566667e+00   8.5525583e-01   3.0042788e+00  -3.5960307e+00  -1.0621188e-01   3.4898188e-01  -1.0621188e-01
   1.9583333e+00   8.5543468e-01  -3.3380876e-01  -3.9753588e+00  -1.8207750e-01   5.0071314e-01  -2.5794313e-01
   1.9600000e+00   8.5557619e-01  -1.8207750e-01  -2.3063151e+00   1.9725063e-01   2.0938913e+00  -4.0967438e-01
   1.9616667e+00   8.5568331e-01  -2.2304494e+00  -1.6993900e+00  -5.6140564e-01  -1.0621188e-01  -3.0346251e-02
   1.9633333e+00   8.5575891e-01  -2.0787182e+00   7.2831002e-01   2.7311626e-01  -5.6140564e-01  -2.5794313e-01
   1.9650000e+00   8.5580607e-01   1.2138500e-01   1.7904288e+00   1.0317725e+00  -1.0924650e+00  -5.6140564e-01
   1.9666667e+00   8.5582790e-01  -3.3380876e-01   3.8388007e+00   1.2593694e+00  -3.0346251e-02  -1.0621188e-01
   1.9683333e+00   8.5582753e-01   1.9725063e-01   4.0663976e+00   5.0071314e-01   4.5519376e-02  -2.5794313e-01
   1.9700000e+00   8.5580808e-01   3.4898188e-01   2.8525476e+00   2.7311626e-01  -9.4073377e-01  -9.4073377e-01
   1.9716667e+00   8.5577280e-01  -1.8207750e-01  -2.5794313e-01  -1.8207750e-01  -7.8900252e-01  -1.4717932e+00
   1.9733333e+00   8.5572484e-01  -2.5339119e+00  -1.4717932e+00  -4.0967438e-01   4.5519376e-02  -1.0165994e+00
   1.9750000e+00   8.5566726e-01  -1.0924650e+00  -1.0165994e+00  -7.1313689e-01  -1.8207750e-01   1.9725063e-01
   1.9766667e+00   8.5560317e-01   1.7145632e+00  -3.5201651e+00   2.7311626e-01   5.0071314e-01   1.1076382e+00
   1.9783333e+00   8.5553561e-01   2.6249507e+00  -5.1892089e+00  -1.0621188e-01   1.0317725e+00   4.2484751e-01
   1.9800000e+00   8.5546747e-01   4.5519376e-02  -2.7615088e+00   4.5519376e-02  -4.0967438e-01  -4.8554001e-01
   1.9816667e+00   8.5540159e-01  -1.8207750e-01  -1.3200619e+00  -1.8207750e-01  -1.2441963e+00  -1.8207750e-01
   1.9833333e+00   8.5534065e-01  -6.3727127e-01  -1.8207750e-01   4.5519376e-02  -1.3200619e+00   5.7657876e-01
   1.9850000e+00   8.5524220e-01  -7.8900252e-01   8.8004127e-01   5.7657876e-01  -3.0346251e-02   8.8004127e-01
   1.9866667e+00   8.5511647e-01  -2.5339119e+00   4.5974570e+00   5.7657876e-01   3.4898188e-01   1.9725063e-01
   1.9883333e+00   8.5499887e-01  -2.0787182e+00   4.2181289e+00  -3.0346251e-02  -1.8207750e-01  -1.2441963e+00
   1.9900000e+00   8.5489190e-01   3.5353382e+00   3.0042788e+00  -2.5794313e-01   4.5519376e-02  -6.3727127e-01
   1.9916667e+00   8.5479794e-01   3.7629351e+00   1.7904288e+00  -7.8900252e-01   4.5519376e-02   1.2138500e-01
   1.9933333e+00   8.5471923e-01   9.5590690e-01  -8.6486815e-01  -5.6140564e-01   4.5519376e-02   1.9725063e-01
   1.9950000e+00   8.5465792e-01  -2.3063151e+00  -1.2441963e+00  -4.0967438e-01   7.2831002e-01   9.5590690e-01
   1.9966667e+00   8.5461595e-01  -2.1545838e+00  -4.0512245e+00  -3.0346251e-02   5.7657876e-01   5.7657876e-01
   1.9983333e+00   8.5459512e-01   4.5519376e-02  -4.5822839e+00   3.4898188e-01   2.7311626e-01   8.0417564e-01
   2.0000000e+00   8.5459702e-01   1.2593694e+00  -2.9132401e+00   3.4898188e-01  -7.8900252e-01  -8.6486815e-01
   2.0016667e+00   8.5462316e-01  -6.3727127e-01  -5.6140564e-01  -1.8207750e-01  -5.6140564e-01  -2.3063151e+00
   2.0033333e+00   8.5467478e-01  -4.0967438e-01   7.2831002e-01   1.2138500e-01   4.5519376e-02  -4.8554001e-01
   2.0050000e+00   8.5475305e-01  -4.0967438e-01   2.0180257e+00  -1.8207750e-01   2.7311626e-01   8.8004127e-01
   2.0066667e+00   8.5485885e-01  -4.0967438e-01   3.5353382e+00   3.4898188e-01   1.9725063e-01   1.0317725e+00
   2.0083333e+00   8.5499291e-01   1.2138500e-01   3.7629351e+00   1.2138500e-01  -1.0165994e+00   8.8004127e-01
   2.0100000e+00   8.5515588e-01   7.2831002e-01   2.4732194e+00   1.2138500e-01  -3.3380876e-01  -4.8554001e-01
   2.0116667e+00   8.5534807e-01  -6.3727127e-01  -8.6486815e-01  -4.8554001e-01  -5.6140564e-01  -3.3380876e-01
   2.0133333e+00   8.5556972e-01  -6.3727127e-01  -1.6235244e+00  -4.8554001e-01   2.7311626e-01  -1.3200619e+00
   2.0150000e+00   8.5582084e-01  -1.0924650e+00  -2.3821807e+00  -5.6140564e-01  -4.8554001e-01  -4.0967438e-01
   2.0166667e+00   8.5610135e-01   1.4111007e+00  -3.5201651e+00   1.9725063e-01   8.8004127e-01   7.2831002e-01
   2.0183333e+00   8.5641089e-01   2.0180257e+00  -2.4580463e+00   7.2831002e-01   1.3352350e+00   2.7311626e-01
   2.0200000e+00   8.5674902e-01   7.2831002e-01  -1.0924650e+00   4.2484751e-01   4.2484751e-01   1.2138500e-01
   2.0216667e+00   8.5711508e-01   1.9725063e-01   4.5519376e-02   1.9725063e-01   6.5244439e-01  -4.8554001e-01
   2.0233333e+00   8.5750830e-01   5.0071314e-01  -1.0621188e-01  -3.0346251e-02   4.5519376e-02  -7.8900252e-01
   2.0250000e+00   8.5792773e-01  -1.6993900e+00   6.5244439e-01  -1.0621188e-01  -9.4073377e-01  -5.6140564e-01
   2.0266667e+00   8.5837232e-01  -1.4717932e+00   4.1422632e+00   2.7311626e-01  -6.3727127e-01   1.9725063e-01
   2.0283333e+00   8.5884089e-01   4.5519376e-02   5.2802476e+00   4.5519376e-02  -3.0346251e-02   1.9725063e-01
   2.0300000e+00   8.5933205e-01   4.5519376e-02   2.5490851e+00  -1.0621188e-01  -4.8554001e-01   8.0417564e-01
   2.0316667e+00   8.5984445e-01   6.5244439e-01  -8.6486815e-01  -8.6486815e-01  -3.3380876e-01  -1.8207750e-01
   2.0333333e+00   8.6037648e-01   1.7904288e+00  -1.4717932e+00  -1.0165994e+00   5.7657876e-01  -4.8554001e-01
   2.0350000e+00   8.6092654e-01  -6.3727127e-01  -1.5476588e+00  -1.0621188e-01   5.0071314e-01  -7.8900252e-01
   2.0366667e+00   8.6149290e-01  -1.2441963e+00  -4.4305526e+00  -8.6486815e-01  -2.5794313e-01  -1.0621188e-01
   2.0383333e+00   8.6207377e-01  -2.5794313e-01  -5.1892089e+00   1.2138500e-01  -2.5794313e-01   3.4898188e-01
   2.0400000e+00   8.6266722e-01   7.2831002e-01  -2.3063151e+00   5.7657876e-01  -4.0967438e-01   4.2484751e-01
   2.0416667e+00   8.6327142e-01   3.1560101e+00  -1.1683307e+00   1.9725063e-01   1.9725063e-01   1.2138500e-01
   2.0433333e+00   8.6388436e-01  -1.6235244e+00   4.2484751e-01   5.0071314e-01  -3.3380876e-01   4.5519376e-02
   2.0450000e+00   8.6450406e-01  -2.3063151e+00   3.1560101e+00   6.5244439e-01   2.7311626e-01   4.5519376e-02
   2.0466667e+00   8.6512844e-01  -2.9132401e+00   4.3698601e+00   2.7311626e-01  -1.8207750e-01   1.9725063e-01
   2.0483333e+00   8.6575552e-01  -1.9269869e+00   4.2939945e+00  -4.0967438e-01  -1.8207750e-01  -4.8554001e-01
   2.0500000e+00   8.6638323e-01  -1.8207750e-01   3.3077413e+00   4.5519376e-02  -2.5794313e-01   1.2138500e-01
   2.0516667e+00   8.6700951e-01   2.0180257e+00  -4.0967438e-01  -5.6140564e-01   2.7311626e-01  -5.6140564e-01
   2.0533333e+00   8.6763239e-01   1.7904288e+00  -1.7752557e+00  -8.6486815e-01  -7.1313689e-01   2.7311626e-01
   2.0550000e+00   8.6763239e-01   1.0317725e+00  -1.9269869e+00  -5.6140564e-01   1.9725063e-01  -6.3727127e-01
   2.0566667e+00   8.6763239e-01   1.1835038e+00  -4.7340151e+00  -9.4073377e-01   8.8004127e-01  -1.0165994e+00
   2.0583333e+00   8.6763239e-01  -4.0967438e-01  -4.5064182e+00  -4.0967438e-01   6.5244439e-01  -4.0967438e-01
   2.0600000e+00   8.6763239e-01  -9.4073377e-01  -2.6097776e+00   1.2138500e-01   8.8004127e-01   5.7657876e-01
   2.0616667e+00   8.6763239e-01  -2.0787182e+00  -1.1683307e+00   1.2138500e-01   5.0071314e-01   5.7657876e-01
   2.0633333e+00   8.6824982e-01  -1.8207750e-01   1.1835038e+00   1.9725063e-01   8.0417564e-01   1.0317725e+00
   2.0650000e+00   8.6880002e-01  -5.6140564e-01   2.4732194e+00   1.9725063e-01  -1.0621188e-01   7.2831002e-01
   2.0666667e+00   8.6880002e-01  -1.0621188e-01   5.5078445e+00   8.0417564e-01  -8.6486815e-01   1.2138500e-01
   2.0683333e+00   8.6880002e-01  -1.4717932e+00   5.5078445e+00   4.2484751e-01  -2.0028525e+00   1.2138500e-01
   2.0700000e+00   8.6880002e-01   4.5519376e-02   2.5490851e+00   1.9725063e-01  -1.0924650e+00  -3.0346251e-02
   2.0716667e+00   8.6880002e-01   1.4869663e+00   5.7657876e-01  -2.5794313e-01  -1.0165994e+00  -1.8207750e-01
   2.0733333e+00   8.6880002e-01   8.8004127e-01  -1.3200619e+00  -4.8554001e-01  -1.0621188e-01  -4.8554001e-01
   2.0750000e+00   8.6880002e-01   8.8004127e-01  -2.1545838e+00  -3.3380876e-01   9.5590690e-01  -1.0924650e+00
   2.0766667e+00   8.6931352e-01   1.2593694e+00  -4.3546870e+00  -2.5794313e-01   4.2484751e-01  -1.0165994e+00
   2.0783333e+00   8.6981217e-01  -7.1313689e-01  -4.3546870e+00  -2.5794313e-01   8.0417564e-01  -4.0967438e-01
   2.0800000e+00   8.7029456e-01   4.2484751e-01  -2.3821807e+00   3.4898188e-01   6.5244439e-01  -1.0621188e-01
   2.0816667e+00   8.7075940e-01  -1.1683307e+00  -1.0924650e+00   2.7311626e-01   6.5244439e-01   1.2138500e-01
   2.0833333e+00   8.7120552e-01  -1.7752557e+00   1.3352350e+00   1.2138500e-01  -3.3380876e-01   1.9725063e-01
   2.0850000e+00   8.7163190e-01  -4.8554001e-01   1.2593694e+00   9.5590690e-01  -7.1313689e-01   7.2831002e-01
   2.0866667e+00   8.7203762e-01   5.0071314e-01   4.3698601e+00   3.4898188e-01  -3.0346251e-02   2.7311626e-01
   2.0883333e+00   8.7242189e-01   9.5590690e-01   3.9905320e+00   2.7311626e-01   4.5519376e-02   1.2138500e-01
   2.0900000e+00   8.7278403e-01   1.1076382e+00   2.7766819e+00  -2.5794313e-01  -1.8207750e-01   2.7311626e-01
   2.0916667e+00   8.7312359e-01  -2.0787182e+00  -4.0967438e-01  -3.3380876e-01  -1.8207750e-01   4.5519376e-02
   2.0933333e+00   8.7344011e-01  -1.0165994e+00  -4.8554001e-01  -5.6140564e-01  -1.8207750e-01  -1.8207750e-01
   2.0950000e+00   8.7373345e-01   1.4111007e+00  -1.6993900e+00  -4.8554001e-01  -3.0346251e-02  -3.0346251e-02
   2.0966667e+00   8.7400343e-01  -3.0346251e-02  -3.6718963e+00  -2.5794313e-01  -2.5794313e-01  -1.8207750e-01
   2.0983333e+00   8.7425009e-01  -1.8207750e-01  -4.6581495e+00  -2.5794313e-01  -1.0621188e-01   3.4898188e-01
   2.1000000e+00   8.7447365e-01  -3.0346251e-02  -3.2167026e+00  -3.0346251e-02   2.7311626e-01  -3.0346251e-02
   2.1016667e+00   8.7467432e-01  -5.6140564e-01  -1.2441963e+00   1.9725063e-01   1.0317725e+00   2.7311626e-01
   2.1033333e+00   8.7485257e-01  -1.8511213e+00   1.0317725e+00   1.1835038e+00  -6.3727127e-01  -2.5794313e-01
   2.1050000e+00   8.7500893e-01  -1.3200619e+00   8.0417564e-01   5.7657876e-01  -9.4073377e-01  -9.4073377e-01
   2.1066667e+00   8.7514405e-01  -7.8900252e-01   3.9146663e+00   8.8004127e-01  -5.6140564e-01  -8.6486815e-01
   2.1083333e+00   8.7525870e-01   1.9725063e-01   4.9009195e+00  -1.8207750e-01  -3.3380876e-01   5.0071314e-01
   2.1100000e+00   8.7535372e-01  -2.3063151e+00   1.5628319e+00  -4.8554001e-01  -4.8554001e-01   3.4898188e-01
   2.1116667e+00   8.7543009e-01   6.5244439e-01  -2.5794313e-01  -9.4073377e-01  -1.0924650e+00   5.7657876e-01
   2.1133333e+00   8.7548883e-01   3.6870695e+00   1.2593694e+00  -4.8554001e-01  -1.8207750e-01   3.4898188e-01
   2.1150000e+00   8.7553110e-01   2.3214882e+00  -4.0967438e-01  -6.3727127e-01   7.2831002e-01  -2.5794313e-01
   2.1166667e+00   8.7555808e-01   4.5519376e-02  -2.9891057e+00  -8.6486815e-01   8.8004127e-01  -2.5794313e-01
   2.1183333e+00   8.7557105e-01  -1.4717932e+00  -3.7477620e+00  -1.0621188e-01   8.0417564e-01  -3.3380876e-01
   2.1200000e+00   8.7557127e-01   2.7311626e-01  -2.3821807e+00   3.4898188e-01   1.0317725e+00  -2.5794313e-01
   2.1216667e+00   8.7556012e-01   2.4732194e+00  -1.3200619e+00   1.1076382e+00   1.2138500e-01  -4.8554001e-01
   2.1233333e+00   8.7553899e-01  -1.7752557e+00   1.9725063e-01   3.4898188e-01   3.4898188e-01  -3.3380876e-01
   2.1250000e+00   8.7550931e-01  -7.8900252e-01   1.5628319e+00   6.5244439e-01   8.8004127e-01  -1.0621188e-01
   2.1266667e+00   8.7547242e-01   9.5590690e-01   4.2181289e+00   7.2831002e-01   1.2138500e-01   2.7311626e-01
   2.1283333e+00   8.7542979e-01  -3.0649713e+00   3.3077413e+00   1.2138500e-01  -7.1313689e-01  -3.0346251e-02
   2.1300000e+00   8.7538282e-01   4.2484751e-01   2.9284132e+00  -3.0346251e-02  -1.0924650e+00   3.4898188e-01
   2.1316667e+00   8.7533291e-01   1.5628319e+00   3.4898188e-01  -4.0967438e-01  -7.8900252e-01   1.9725063e-01
   2.1333333e+00   8.7528144e-01   2.0938913e+00  -4.0967438e-01  -4.0967438e-01   4.2484751e-01  -3.0346251e-02
   2.1350000e+00   8.7522975e-01   2.4732194e+00  -1.4717932e+00  -7.8900252e-01   4.2484751e-01  -7.1313689e-01
   2.1366667e+00   8.7517911e-01   1.2138500e-01  -3.1408369e+00  -7.1313689e-01  -4.0967438e-01  -4.0967438e-01
   2.1383333e+00   8.7517911e-01  -7.1313689e-01  -4.4305526e+00  -3.0346251e-02  -3.0346251e-02   2.7311626e-01
   2.1400000e+00   8.7517911e-01   2.2456226e+00  -3.1408369e+00   7.2831002e-01   4.2484751e-01   1.9725063e-01
   2.1416667e+00   8.7513075e-01  -1.2441963e+00  -5.6140564e-01   5.7657876e-01   3.4898188e-01   3.4898188e-01
   2.1433333e+00   8.7508582e-01  -1.2441963e+00   1.2593694e+00   7.2831002e-01   1.9725063e-01   3.4898188e-01
   2.1450000e+00   8.7504549e-01  -1.0924650e+00   1.7145632e+00   5.0071314e-01  -4.8554001e-01   4.5519376e-02
   2.1466667e+00   8.7501073e-01  -3.3380876e-01   3.7629351e+00   8.8004127e-01   1.9725063e-01   1.2138500e-01
   2.1483333e+00   8.7498250e-01  -1.5476588e+00   3.0801444e+00  -4.0967438e-01   1.2138500e-01  -5.6140564e-01
   2.1500000e+00   8.7488990e-01  -1.0165994e+00   2.2456226e+00  -6.3727127e-01  -2.5794313e-01  -3.3380876e-01
   2.1516667e+00   8.7478977e-01  -9.4073377e-01  -6.3727127e-01  -8.6486815e-01  -7.1313689e-01   2.7311626e-01
   2.1533333e+00   8.7469486e-01   6.5244439e-01  -1.2441963e+00  -7.8900252e-01  -3.0346251e-02   6.5244439e-01
   2.1550000e+00   8.7460613e-01   5.7657876e-01  -1.6993900e+00  -6.3727127e-01  -3.0346251e-02   2.7311626e-01
   2.1566667e+00   8.7452450e-01   7.2831002e-01  -4.2788214e+00  -4.8554001e-01   5.7657876e-01  -2.5794313e-01
   2.1583333e+00   8.7445084e-01   4.5519376e-02  -3.8994932e+00   4.2484751e-01   4.2484751e-01  -6.3727127e-01
   2.1600000e+00   8.7438594e-01  -7.8900252e-01  -3.3684338e+00   7.2831002e-01  -3.0346251e-02  -9.4073377e-01
