# Supplementary material for: Detecting Nasal Vowels in Speech Interfaces Based on Surface Electromyography
Source: PLoS One. 2015 Jun 12;10(6):e0127040. doi: 10.1371/journal.pone.0127040 (PMC4466523; doi:10.1371/journal.pone.0127040)
Supplement: S1 Data — (ZIP) [file pone.0127040.s001.zip › PLosOneData/aligned/COPO_2/COPO_2-on-r2-ALIGNED.txt]

   0.0000000e+00   1.2294799e-01  -1.8207750e-01   4.2181289e+00  -1.5476588e+00  -1.9269869e+00   1.3352350e+00
   1.6666667e-03   1.2086863e-01  -1.5476588e+00  -3.0649713e+00  -1.0924650e+00  -1.0621188e-01  -3.3380876e-01
   3.3333333e-03   1.1881456e-01   6.5244439e-01  -1.0621188e-01   1.7145632e+00   1.6386975e+00  -8.6486815e-01
   5.0000000e-03   1.1678485e-01   4.5519376e-02  -2.0787182e+00  -1.8207750e-01  -3.0346251e-02  -1.2441963e+00
   6.6666667e-03   1.1477872e-01   1.1076382e+00  -5.0374776e+00  -7.1313689e-01  -4.0967438e-01   2.7311626e-01
   8.3333333e-03   1.1279559e-01   2.7766819e+00  -5.1133432e+00  -1.0621188e-01   5.0071314e-01   1.2138500e-01
   1.0000000e-02   1.1083502e-01   5.7657876e-01  -1.7752557e+00   1.9725063e-01   1.4869663e+00   2.7311626e-01
   1.1666667e-02   1.0889675e-01  -1.0621188e-01   6.5244439e-01   8.0417564e-01   8.0417564e-01  -1.2441963e+00
   1.3333333e-02   1.0698070e-01  -2.0028525e+00   1.4111007e+00  -4.0967438e-01  -1.8207750e-01   5.0071314e-01
   1.5000000e-02   1.0508694e-01  -5.3409401e+00  -1.3959275e+00  -6.3727127e-01   1.3352350e+00  -2.5794313e-01
   1.6666667e-02   1.0321568e-01   9.5590690e-01   4.3698601e+00  -3.3380876e-01  -1.0621188e-01  -1.0621188e-01
   1.8333333e-02   1.0136732e-01   8.0417564e-01   3.3077413e+00   5.7657876e-01  -1.0924650e+00  -4.8554001e-01
   2.0000000e-02   9.9542369e-02  -1.0165994e+00   1.7904288e+00  -2.5794313e-01  -1.1683307e+00  -1.0621188e-01
   2.1666667e-02   9.7741512e-02  -1.0165994e+00   6.5244439e-01  -5.6140564e-01  -7.8900252e-01  -7.8900252e-01
   2.3333333e-02   9.5965542e-02  -1.3200619e+00  -2.8373744e+00  -4.8554001e-01  -3.0346251e-02   4.5519376e-02
   2.5000000e-02   9.4215390e-02   1.1076382e+00   8.8004127e-01  -2.5794313e-01  -4.8554001e-01   1.1835038e+00
   2.6666667e-02   9.2492100e-02   1.4869663e+00  -5.4168058e+00  -1.2441963e+00   6.5244439e-01   3.4898188e-01
   2.8333333e-02   9.0796824e-02   4.0663976e+00  -2.9132401e+00   6.5244439e-01  -3.0346251e-02  -4.8554001e-01
   3.0000000e-02   6.7701944e-02  -2.4580463e+00  -3.2925682e+00   1.9725063e-01   5.0071314e-01  -4.8554001e-01
   3.1666667e-02   6.6771244e-02  -9.4073377e-01  -3.0346251e-02   5.0071314e-01  -1.0621188e-01   7.2831002e-01
   3.3333333e-02   6.5888075e-02  -3.2167026e+00   1.3352350e+00  -3.0346251e-02  -7.8900252e-01  -2.5794313e-01
   3.5000000e-02   6.5008288e-02  -1.0924650e+00   1.1076382e+00   5.7657876e-01  -2.5794313e-01   2.0938913e+00
   3.6666667e-02   6.4191800e-02  -6.3727127e-01   3.3836070e+00   1.6386975e+00   8.8004127e-01   2.7311626e-01
   3.8333333e-02   6.3439839e-02   1.0317725e+00   5.1285164e+00   7.2831002e-01   7.2831002e-01  -1.8207750e-01
   4.0000000e-02   6.2753497e-02   8.0417564e-01   2.0938913e+00  -1.6235244e+00  -1.8207750e-01   1.2138500e-01
   4.1666667e-02   6.2133722e-02   1.1076382e+00  -5.6140564e-01  -2.0787182e+00  -9.4073377e-01  -4.8554001e-01
   4.3333333e-02   6.1581322e-02   1.6386975e+00  -6.3727127e-01   1.1076382e+00  -8.6486815e-01  -1.0165994e+00
   4.5000000e-02   6.1096967e-02  -1.0621188e-01  -2.1545838e+00  -1.0621188e-01  -2.5794313e-01  -7.1313689e-01
   4.6666667e-02   6.0681173e-02   2.7311626e-01  -1.6993900e+00   7.2831002e-01   4.5519376e-02   2.7311626e-01
   4.8333333e-02   6.0334328e-02   4.4457257e+00  -4.7340151e+00   1.2138500e-01   1.0317725e+00  -1.6993900e+00
   5.0000000e-02   6.0056664e-02  -1.8511213e+00  -2.9132401e+00   4.2484751e-01   5.7657876e-01  -1.0621188e-01
   5.1666667e-02   5.9848282e-02  -3.2925682e+00  -3.0346251e-02   1.2138500e-01  -3.3380876e-01   7.2831002e-01
   5.3333333e-02   5.9709149e-02   2.5490851e+00   5.0071314e-01  -4.8554001e-01  -4.8554001e-01   8.8004127e-01
   5.5000000e-02   5.9639098e-02  -2.5794313e-01   7.2831002e-01   4.5519376e-02  -8.6486815e-01   1.0317725e+00
   5.6666667e-02   5.9637828e-02  -3.1408369e+00   4.6733226e+00   1.3352350e+00   8.8004127e-01   4.5519376e-02
   5.8333333e-02   5.9704926e-02   1.1835038e+00   5.4319789e+00  -1.3200619e+00   1.2138500e-01   1.2138500e-01
   6.0000000e-02   5.9839858e-02  -2.1545838e+00   3.2318757e+00  -7.1313689e-01  -4.0967438e-01   8.8004127e-01
   6.1666667e-02   6.0041979e-02  -2.3821807e+00  -2.0787182e+00  -6.3727127e-01   1.1076382e+00  -8.6486815e-01
   6.3333333e-02   6.0310542e-02   7.2831002e-01  -1.0165994e+00  -1.6235244e+00   4.2484751e-01  -3.3380876e-01
   6.5000000e-02   6.0644713e-02   3.0801444e+00   3.4898188e-01  -4.8554001e-01  -7.8900252e-01   4.5519376e-02
   6.6666667e-02   6.1043561e-02   2.7008163e+00  -5.0374776e+00   8.0417564e-01  -7.1313689e-01  -3.3380876e-01
   6.8333333e-02   6.1506085e-02  -3.2167026e+00  -3.7477620e+00   7.2831002e-01   8.0417564e-01  -1.6993900e+00
   7.0000000e-02   6.2031203e-02   1.9725063e-01  -3.5960307e+00  -3.3380876e-01  -1.0621188e-01  -1.2441963e+00
   7.1666667e-02   6.2617779e-02   1.4869663e+00   1.4869663e+00   8.8004127e-01  -1.4717932e+00   9.5590690e-01
   7.3333333e-02   6.3264628e-02  -1.8511213e+00   2.0180257e+00  -2.5794313e-01   8.0417564e-01   3.4898188e-01
   7.5000000e-02   6.3970516e-02  -3.8994932e+00   4.5519376e-02   2.7311626e-01   8.0417564e-01  -3.0346251e-02
   7.6666667e-02   6.4734177e-02   1.6386975e+00   3.7629351e+00   1.9725063e-01  -7.8900252e-01   1.2138500e-01
   7.8333333e-02   6.5554319e-02  -1.2441963e+00   3.1560101e+00   2.7311626e-01  -1.3200619e+00   4.2484751e-01
   8.0000000e-02   6.6429631e-02  -3.0649713e+00   1.2593694e+00  -4.8554001e-01  -7.8900252e-01  -3.3380876e-01
   8.1666667e-02   6.7358802e-02   5.1285164e+00   6.5244439e-01  -3.0346251e-02  -3.3380876e-01   7.2831002e-01
   8.3333333e-02   6.8340513e-02   2.0938913e+00   6.5244439e-01  -3.3380876e-01   2.7311626e-01  -1.3200619e+00
   8.5000000e-02   6.9373455e-02  -4.3546870e+00  -4.2788214e+00  -2.1545838e+00  -1.0621188e-01   5.7657876e-01
   8.6666667e-02   7.0456339e-02   2.6249507e+00  -4.8554001e-01  -4.0967438e-01  -4.0967438e-01   1.7145632e+00
   8.8333333e-02   7.1587897e-02   1.3352350e+00  -5.6140564e-01   2.7311626e-01   4.2484751e-01   1.2138500e-01
   9.0000000e-02   7.2766893e-02   6.5244439e-01  -2.2304494e+00  -4.0967438e-01   3.4898188e-01  -3.3380876e-01
   9.1666667e-02   7.3992123e-02   5.0071314e-01  -2.3063151e+00   4.5519376e-02   5.7657876e-01  -2.2304494e+00
   9.3333333e-02   7.5262429e-02   2.0180257e+00  -9.4073377e-01   1.1835038e+00   2.7311626e-01  -3.4442995e+00
   9.5000000e-02   7.6576701e-02  -2.2304494e+00  -7.1313689e-01   1.4869663e+00  -4.0967438e-01   1.1835038e+00
   9.6666667e-02   7.7933881e-02  -1.1683307e+00   1.2138500e-01   1.9725063e-01  -4.8554001e-01   1.8662944e+00
   9.8333333e-02   7.9332962e-02  -1.6993900e+00   2.0180257e+00  -1.1683307e+00   7.2831002e-01   1.4111007e+00
   1.0000000e-01   8.0773001e-02   2.8525476e+00   3.7629351e+00   4.5519376e-02   8.0417564e-01  -5.6140564e-01
   1.0166667e-01   8.2253120e-02  -2.4580463e+00   2.7311626e-01  -1.0924650e+00  -4.0967438e-01   1.3352350e+00
   1.0333333e-01   8.3772493e-02   4.5519376e-02  -1.3959275e+00   6.5244439e-01  -1.4717932e+00   1.0317725e+00
   1.0500000e-01   8.5310669e-02   1.7904288e+00  -9.4073377e-01   1.4111007e+00   8.0417564e-01  -1.1683307e+00
   1.0666667e-01   8.6839771e-02   2.4732194e+00  -3.5960307e+00  -5.6140564e-01  -4.0967438e-01   5.0071314e-01
   1.0833333e-01   8.8409938e-02  -3.2167026e+00  -2.0028525e+00  -6.3727127e-01   4.2484751e-01  -1.1683307e+00
   1.1000000e-01   9.0020812e-02  -1.0165994e+00  -3.3380876e-01  -8.6486815e-01  -1.0621188e-01   7.2831002e-01
   1.1166667e-01   9.1672056e-02   2.0938913e+00  -1.3200619e+00  -1.0165994e+00  -4.0967438e-01   4.5519376e-02
   1.1333333e-01   9.3363362e-02  -5.6140564e-01  -3.0346251e-02   8.8004127e-01  -7.8900252e-01  -3.3380876e-01
   1.1500000e-01   9.5094445e-02   5.0071314e-01   2.2456226e+00   2.8525476e+00   9.5590690e-01  -1.3200619e+00
   1.1666667e-01   9.6865032e-02   9.5590690e-01   1.7145632e+00  -1.4717932e+00  -2.5794313e-01   4.2484751e-01
   1.1833333e-01   9.8674874e-02  -4.7340151e+00   5.0526507e+00  -7.8900252e-01   4.5519376e-02   1.3352350e+00
   1.2000000e-01   1.0052373e-01   3.4898188e-01   1.5628319e+00   1.5628319e+00   5.7657876e-01  -6.3727127e-01
   1.2166667e-01   1.0241138e-01  -3.1408369e+00   8.0417564e-01   1.2138500e-01  -8.6486815e-01   5.0071314e-01
   1.2333333e-01   1.0433758e-01   2.3214882e+00   9.5590690e-01  -1.8207750e-01   8.8004127e-01  -1.3200619e+00
   1.2500000e-01   1.0630213e-01   3.3836070e+00  -2.5794313e-01  -1.1683307e+00   1.3352350e+00  -7.1313689e-01
   1.2666667e-01   1.0830479e-01   4.2939945e+00  -1.6235244e+00   3.4898188e-01  -7.8900252e-01   8.8004127e-01
   1.2833333e-01   1.1034534e-01  -3.3684338e+00  -3.9753588e+00   4.5519376e-02  -4.0967438e-01  -1.0924650e+00
   1.3000000e-01   1.1242352e-01   2.6249507e+00  -1.7752557e+00   5.0071314e-01   4.2484751e-01  -5.6140564e-01
   1.3166667e-01   1.1453907e-01  -1.0621188e-01   1.3352350e+00   2.3973538e+00  -7.8900252e-01  -4.8554001e-01
   1.3333333e-01   1.1669172e-01  -1.8207750e-01  -3.2925682e+00  -1.1683307e+00  -1.3200619e+00   8.8004127e-01
   1.3500000e-01   1.1888114e-01   2.1697569e+00  -1.0621188e-01  -7.1313689e-01  -1.3200619e+00   8.8004127e-01
   1.3666667e-01   1.2110699e-01  -4.8098807e+00   1.4111007e+00   8.8004127e-01  -2.0028525e+00   2.5490851e+00
   1.3833333e-01   1.2336890e-01  -4.2788214e+00   2.2456226e+00  -1.0621188e-01   1.4869663e+00   7.2831002e-01
   1.4000000e-01   1.2566643e-01   7.2831002e-01   2.1697569e+00  -4.0967438e-01   3.4898188e-01  -3.0346251e-02
   1.4166667e-01   1.2799911e-01   8.8004127e-01   1.1076382e+00  -9.4073377e-01  -1.4717932e+00   9.5590690e-01
   1.4333333e-01   1.3036641e-01   3.4898188e-01  -1.2441963e+00  -7.1313689e-01   1.7904288e+00  -1.6993900e+00
   1.4500000e-01   1.3276775e-01   2.0180257e+00   2.7311626e-01   3.4898188e-01   1.3352350e+00  -1.2441963e+00
   1.4666667e-01   1.3520249e-01   2.0938913e+00  -2.9132401e+00  -1.8207750e-01   1.7904288e+00  -5.6140564e-01
   1.4833333e-01   1.3766990e-01  -3.5960307e+00  -5.1133432e+00  -1.0924650e+00  -1.8207750e-01  -5.6140564e-01
   1.5000000e-01   1.4016923e-01  -1.1683307e+00  -2.0787182e+00   8.8004127e-01  -1.0621188e-01   3.4898188e-01
   1.5166667e-01   1.4269959e-01   5.2043820e+00   1.8662944e+00   1.1835038e+00   2.7311626e-01  -1.8207750e-01
   1.5333333e-01   1.4526007e-01   2.3973538e+00   1.2138500e-01  -8.6486815e-01  -1.1683307e+00  -3.0346251e-02
   1.5500000e-01   1.4784966e-01  -3.6718963e+00   6.5244439e-01  -4.8554001e-01  -1.6993900e+00   9.5590690e-01
   1.5666667e-01   1.5046726e-01  -2.9891057e+00   4.8250539e+00  -2.3821807e+00  -2.1545838e+00   1.4869663e+00
   1.5833333e-01   1.5311172e-01  -7.0858495e+00   1.6386975e+00   1.4111007e+00   5.0071314e-01  -1.0924650e+00
   1.6000000e-01   1.5578176e-01   2.4732194e+00   2.7766819e+00   4.2484751e-01  -3.0346251e-02  -1.4717932e+00
   1.6166667e-01   1.5847606e-01   4.2939945e+00   3.3836070e+00  -3.3380876e-01  -3.3380876e-01   1.3352350e+00
   1.6333333e-01   1.6119318e-01  -1.7752557e+00  -1.0924650e+00   8.8004127e-01   1.5628319e+00  -1.5476588e+00
   1.6500000e-01   1.6393164e-01   8.0417564e-01   8.8004127e-01   2.0938913e+00   2.1697569e+00  -2.6097776e+00
   1.6666667e-01   1.6668984e-01   3.6112038e+00  -5.5685370e+00  -2.0028525e+00  -1.8207750e-01   8.8004127e-01
   1.6833333e-01   1.6946613e-01  -2.5339119e+00  -5.1892089e+00   4.5519376e-02  -5.6140564e-01   1.2593694e+00
   1.7000000e-01   1.7225876e-01   6.1147695e+00  -1.7752557e+00  -7.8900252e-01   6.5244439e-01   1.9725063e-01
   1.7166667e-01   1.7506592e-01   3.3836070e+00  -8.6486815e-01  -1.1683307e+00  -7.8900252e-01   9.5590690e-01
   1.7333333e-01   1.7788575e-01  -5.3409401e+00  -3.3380876e-01   3.4898188e-01   1.9725063e-01   7.2831002e-01
   1.7500000e-01   1.8071628e-01  -3.5960307e+00   3.4898188e-01   1.2593694e+00  -1.5476588e+00  -3.3380876e-01
   1.7666667e-01   1.8352589e-01  -3.5960307e+00   5.9630383e+00   2.7311626e-01  -3.0346251e-02   7.2831002e-01
   1.7833333e-01   1.8630543e-01  -3.8994932e+00   2.2456226e+00   4.2484751e-01  -1.0924650e+00  -3.3380876e-01
   1.8000000e-01   1.8909365e-01  -2.7615088e+00   1.1076382e+00  -2.5794313e-01  -1.0621188e-01  -6.3727127e-01
   1.8166667e-01   1.9188864e-01   2.7311626e-01   4.2484751e-01  -4.8554001e-01   4.2484751e-01   1.2138500e-01
   1.8333333e-01   1.9468839e-01   1.9725063e-01  -8.6486815e-01  -7.8900252e-01  -3.0346251e-02   2.7311626e-01
   1.8500000e-01   1.9749084e-01  -2.7615088e+00  -2.3063151e+00  -8.6486815e-01   4.2484751e-01  -3.0346251e-02
   1.8666667e-01   2.0029389e-01   3.4594726e+00  -4.8554001e-01   1.9725063e-01   8.8004127e-01   9.5590690e-01
   1.8833333e-01   2.0309540e-01   3.6870695e+00  -4.8554001e-01   1.1076382e+00   2.7311626e-01  -9.4073377e-01
   1.9000000e-01   2.0589320e-01   4.2484751e-01  -5.4168058e+00   8.8004127e-01  -9.4073377e-01  -4.8554001e-01
   1.9166667e-01   2.0868513e-01   2.3973538e+00  -1.7752557e+00   4.2484751e-01  -7.8900252e-01  -1.8207750e-01
   1.9333333e-01   2.1146900e-01   4.5519376e-02  -3.3380876e-01  -1.8207750e-01  -1.8207750e-01  -3.3380876e-01
   1.9500000e-01   2.1424266e-01   1.2593694e+00   3.0801444e+00   3.4898188e-01   1.4869663e+00  -2.5794313e-01
   1.9666667e-01   2.1700397e-01  -3.2925682e+00   3.9905320e+00   5.7657876e-01  -1.8207750e-01  -1.0924650e+00
   1.9833333e-01   2.1975085e-01  -7.8900252e-01   4.9767851e+00  -2.5794313e-01  -5.6140564e-01   3.4898188e-01
   2.0000000e-01   2.2248125e-01   3.4898188e-01   2.6249507e+00  -6.3727127e-01  -1.9269869e+00   1.4111007e+00
   2.0166667e-01   2.2519321e-01  -1.0621188e-01  -1.5476588e+00  -6.3727127e-01   4.2484751e-01   5.0071314e-01
   2.0333333e-01   2.3320016e-01   1.9725063e-01  -5.6140564e-01  -1.8207750e-01   1.2138500e-01  -1.8207750e-01
   2.0500000e-01   2.3582061e-01   4.2484751e-01  -1.5476588e+00  -6.3727127e-01   5.7657876e-01  -3.0346251e-02
   2.0666667e-01   2.3841435e-01   4.2181289e+00  -2.9132401e+00   3.4898188e-01  -3.0346251e-02  -1.0621188e-01
   2.0833333e-01   2.4098013e-01   1.4111007e+00  -3.2925682e+00  -1.8207750e-01  -2.5794313e-01  -4.8554001e-01
   2.1000000e-01   2.4351686e-01  -3.2925682e+00  -5.1133432e+00  -1.8207750e-01  -4.0967438e-01  -3.0346251e-02
   2.1166667e-01   2.4602363e-01  -1.6235244e+00  -2.3821807e+00   8.0417564e-01   4.5519376e-02  -1.8207750e-01
   2.1333333e-01   2.4849974e-01  -1.6993900e+00   9.5590690e-01   4.2484751e-01  -4.0967438e-01  -2.5794313e-01
   2.1500000e-01   2.5094467e-01   1.7145632e+00   1.0317725e+00  -3.0346251e-02   4.5519376e-02   4.5519376e-02
   2.1666667e-01   2.5335810e-01   3.0042788e+00   2.9284132e+00   1.2138500e-01  -6.3727127e-01   1.2138500e-01
   2.1833333e-01   2.5809037e-01   1.2593694e+00   4.3698601e+00   3.4898188e-01  -6.3727127e-01  -6.3727127e-01
   2.2000000e-01   2.6040970e-01  -2.3063151e+00   1.5628319e+00   2.7311626e-01  -3.0346251e-02  -7.1313689e-01
   2.2166667e-01   2.6269858e-01  -4.0967438e-01   1.2138500e-01  -7.1313689e-01   8.8004127e-01   1.9725063e-01
   2.2333333e-01   2.6495784e-01   2.7311626e-01  -2.2304494e+00  -1.3200619e+00   2.7311626e-01   7.2831002e-01
   2.2500000e-01   2.6718858e-01   5.0071314e-01  -1.4717932e+00  -4.0967438e-01   9.5590690e-01   3.4898188e-01
   2.2666667e-01   2.6939214e-01  -1.7752557e+00  -3.0649713e+00  -6.3727127e-01   5.7657876e-01  -3.3380876e-01
   2.2833333e-01   2.7372435e-01  -2.3063151e+00  -4.5822839e+00  -1.8207750e-01   5.7657876e-01  -5.6140564e-01
   2.3000000e-01   2.9236185e-01   2.4732194e+00  -3.8994932e+00   6.5244439e-01  -5.6140564e-01   4.5519376e-02
   2.3166667e-01   2.9437122e-01   1.9725063e-01  -1.0165994e+00   5.7657876e-01   1.9725063e-01  -3.3380876e-01
   2.3333333e-01   2.9844097e-01  -2.4580463e+00   6.5244439e-01   1.2138500e-01  -1.2441963e+00  -2.5794313e-01
   2.3500000e-01   3.0051013e-01  -1.3200619e+00   1.4111007e+00   3.4898188e-01  -5.6140564e-01  -2.5794313e-01
   2.3666667e-01   3.0260811e-01   1.1076382e+00   5.9630383e+00   4.2484751e-01  -7.1313689e-01   2.7311626e-01
   2.3833333e-01   3.0473941e-01  -2.1545838e+00   6.0389039e+00  -3.3380876e-01  -1.7752557e+00   3.4898188e-01
   2.4000000e-01   3.1847907e-01  -1.8511213e+00   3.2318757e+00  -7.1313689e-01   7.2831002e-01   5.0071314e-01
   2.4166667e-01   3.2096867e-01   3.3077413e+00   1.9421600e+00  -8.6486815e-01   9.5590690e-01   5.7657876e-01
   2.4333333e-01   3.2352648e-01   1.9725063e-01  -1.5476588e+00  -1.1683307e+00  -3.3380876e-01  -4.0967438e-01
   2.4500000e-01   3.2615640e-01   1.2593694e+00  -1.2441963e+00  -3.0346251e-02   2.3214882e+00  -1.3200619e+00
   2.4666667e-01   3.2886215e-01   1.9725063e-01  -4.5822839e+00  -2.5794313e-01   1.4111007e+00  -1.3959275e+00
   2.4833333e-01   3.3164724e-01   1.2593694e+00  -5.4168058e+00  -3.0346251e-02   5.7657876e-01   1.2138500e-01
   2.5000000e-01   3.6826633e-01  -1.2441963e+00  -2.9891057e+00  -1.0621188e-01  -6.3727127e-01   4.2484751e-01
   2.5166667e-01   3.7217850e-01  -1.2441963e+00  -6.3727127e-01   6.5244439e-01  -1.6993900e+00   8.8004127e-01
   2.5333333e-01   3.7618887e-01  -3.0346251e-02  -2.5794313e-01   1.1076382e+00  -4.8554001e-01   1.0317725e+00
   2.5500000e-01   4.3106189e-01   2.0180257e+00   1.2593694e+00   6.5244439e-01   1.2138500e-01  -3.0346251e-02
   2.5666667e-01   4.3602244e-01  -4.0967438e-01   3.5353382e+00   4.2484751e-01  -1.3200619e+00  -1.8207750e-01
   2.5833333e-01   4.4102925e-01  -4.0512245e+00   4.8250539e+00  -3.3380876e-01  -7.8900252e-01  -3.3380876e-01
   2.6000000e-01   4.4607526e-01  -4.8554001e-01   1.7904288e+00  -7.1313689e-01   5.7657876e-01  -3.0346251e-02
   2.6166667e-01   4.5115309e-01  -2.5794313e-01   1.2138500e-01  -8.6486815e-01   7.2831002e-01  -7.8900252e-01
   2.6333333e-01   4.5625486e-01  -1.0165994e+00  -1.3959275e+00  -9.4073377e-01   8.8004127e-01  -4.8554001e-01
   2.6500000e-01   4.7162038e-01   2.7311626e-01  -7.1313689e-01  -2.5794313e-01  -4.0967438e-01   4.5519376e-02
   2.6666667e-01   4.7673275e-01   4.2484751e-01  -2.2304494e+00  -3.3380876e-01  -2.0787182e+00   1.1835038e+00
   2.6833333e-01   4.8182488e-01   4.7491882e+00  -2.9132401e+00   5.7657876e-01  -1.0165994e+00   3.4898188e-01
   2.7000000e-01   4.8688717e-01  -3.0346251e-02  -2.3821807e+00   6.5244439e-01  -2.5794313e-01  -4.0967438e-01
   2.7166667e-01   4.9190961e-01  -1.6993900e+00   4.5519376e-02   1.5628319e+00   4.5519376e-02  -8.6486815e-01
   2.7333333e-01   4.9688226e-01  -3.0649713e+00   2.7311626e-01   2.7311626e-01  -1.8207750e-01  -3.0346251e-02
   2.7500000e-01   5.0179479e-01   4.2484751e-01   5.0071314e-01  -3.0346251e-02   1.0317725e+00   4.5519376e-02
   2.7666667e-01   5.0663690e-01  -2.3063151e+00   5.2802476e+00   3.4898188e-01   1.2138500e-01   5.7657876e-01
   2.7833333e-01   5.1139818e-01  -3.3380876e-01   6.1906351e+00  -1.0621188e-01  -2.5794313e-01   4.5519376e-02
   2.8000000e-01   5.1606813e-01   1.8662944e+00   3.4594726e+00  -4.0967438e-01   1.6386975e+00  -1.0924650e+00
   2.8166667e-01   5.2063623e-01   1.5628319e+00   1.2138500e-01  -1.2441963e+00   9.5590690e-01  -5.6140564e-01
   2.8333333e-01   5.2509203e-01  -2.5794313e-01  -2.4580463e+00  -1.0924650e+00  -7.1313689e-01  -4.0967438e-01
   2.8500000e-01   5.2942509e-01   3.4898188e-01  -2.9132401e+00  -3.3380876e-01  -2.4580463e+00  -2.5794313e-01
   2.8666667e-01   5.3362505e-01   2.7008163e+00  -3.6718963e+00  -1.0621188e-01  -2.0787182e+00   1.4111007e+00
   2.8833333e-01   5.3768168e-01   2.8525476e+00  -5.1892089e+00   4.5519376e-02  -3.0346251e-02   4.2484751e-01
   2.9000000e-01   5.4158490e-01  -9.4073377e-01  -2.6097776e+00   1.1835038e+00   1.3352350e+00   3.4898188e-01
   2.9166667e-01   5.4532484e-01  -1.8207750e-01  -1.6235244e+00  -6.3727127e-01   3.4898188e-01  -2.5794313e-01
   2.9333333e-01   5.4889188e-01  -7.1313689e-01   1.2138500e-01   5.7657876e-01  -4.8554001e-01   2.7311626e-01
   2.9500000e-01   5.5227651e-01   1.0317725e+00   1.4111007e+00   4.2484751e-01  -4.8554001e-01   2.7311626e-01
   2.9666667e-01   5.5546972e-01  -4.9616120e+00   4.2181289e+00  -4.0967438e-01  -3.0346251e-02  -1.0165994e+00
   2.9833333e-01   5.5846264e-01  -4.5822839e+00   5.1285164e+00   1.9725063e-01   1.1835038e+00  -7.8900252e-01
   3.0000000e-01   5.6124686e-01  -2.3063151e+00   4.2939945e+00  -4.0967438e-01   1.7145632e+00  -5.6140564e-01
   3.0166667e-01   5.6381430e-01   1.9421600e+00   1.4869663e+00  -1.0924650e+00   1.1076382e+00   4.5519376e-02
   3.0333333e-01   5.6615729e-01   5.4319789e+00  -2.1545838e+00  -8.6486815e-01   4.2484751e-01  -1.0621188e-01
   3.0500000e-01   5.6826856e-01  -4.8554001e-01  -3.0649713e+00  -6.3727127e-01  -4.0967438e-01  -4.0967438e-01
   3.0666667e-01   5.7014139e-01   1.1835038e+00  -4.8857464e+00   2.7311626e-01  -4.0967438e-01  -4.0967438e-01
   3.0833333e-01   5.7176946e-01   5.0071314e-01  -4.5064182e+00  -1.8207750e-01   4.2484751e-01   1.2138500e-01
   3.1000000e-01   5.7314694e-01   4.2484751e-01  -7.8900252e-01   5.0071314e-01   4.5519376e-02   1.1076382e+00
   3.1166667e-01   5.7426862e-01  -6.3727127e-01  -2.5794313e-01   8.0417564e-01  -4.8554001e-01   6.5244439e-01
   3.1333333e-01   5.7512968e-01  -2.1545838e+00   9.5590690e-01   7.2831002e-01  -1.8207750e-01   1.9725063e-01
   3.1500000e-01   5.7572603e-01  -3.3684338e+00   1.1076382e+00  -3.3380876e-01  -3.3380876e-01   7.2831002e-01
   3.1666667e-01   5.7605397e-01  -2.3063151e+00   3.3836070e+00   1.2138500e-01  -3.3380876e-01   3.4898188e-01
   3.1833333e-01   5.7611047e-01   1.7145632e+00   6.0389039e+00   6.5244439e-01  -1.8207750e-01  -7.1313689e-01
   3.2000000e-01   5.7589317e-01   3.6112038e+00   1.4869663e+00   1.9725063e-01  -1.4717932e+00  -7.1313689e-01
   3.2166667e-01   5.7457738e-01   1.2138500e-01   3.4898188e-01  -5.6140564e-01  -1.3200619e+00   5.0071314e-01
   3.2333333e-01   5.7347212e-01   1.4111007e+00  -1.0924650e+00  -8.6486815e-01  -3.0346251e-02   5.7657876e-01
   3.2500000e-01   5.7209358e-01   3.2318757e+00  -1.5476588e+00  -2.5794313e-01   4.5519376e-02   1.2138500e-01
   3.2666667e-01   5.7044244e-01  -9.4073377e-01  -4.4305526e+00  -2.5794313e-01   5.0071314e-01   3.4898188e-01
   3.2833333e-01   5.6852002e-01  -8.6486815e-01  -4.7340151e+00   1.9725063e-01  -1.8207750e-01   1.2138500e-01
   3.3000000e-01   5.6632816e-01   4.2484751e-01  -2.6856432e+00   5.7657876e-01   1.0317725e+00  -1.0621188e-01
   3.3166667e-01   5.6386926e-01   4.5519376e-02  -7.1313689e-01   1.2138500e-01   1.0317725e+00  -1.0165994e+00
   3.3333333e-01   5.6114621e-01   7.2831002e-01   7.2831002e-01   8.0417564e-01   8.0417564e-01  -7.8900252e-01
   3.3500000e-01   5.5816254e-01  -3.2925682e+00   1.5628319e+00   1.9725063e-01  -2.5794313e-01  -9.4073377e-01
   3.3666667e-01   5.5492219e-01   8.0417564e-01   3.9146663e+00   1.9725063e-01  -1.0924650e+00  -3.0346251e-02
   3.3833333e-01   5.5142972e-01  -2.2304494e+00   4.8250539e+00  -4.0967438e-01  -1.0924650e+00  -3.0346251e-02
   3.4000000e-01   5.4769006e-01  -2.0028525e+00   2.0180257e+00   4.2484751e-01   1.2138500e-01  -3.0346251e-02
   3.4166667e-01   5.4370873e-01  -9.4073377e-01  -1.8207750e-01  -4.0967438e-01   1.9725063e-01  -1.8207750e-01
   3.4333333e-01   5.3949166e-01   7.2831002e-01  -9.4073377e-01  -6.3727127e-01  -4.0967438e-01  -4.0967438e-01
   3.4500000e-01   5.3504518e-01   5.0071314e-01  -1.9269869e+00  -6.3727127e-01  -1.0165994e+00  -3.0346251e-02
   3.4666667e-01   5.3037611e-01  -7.1313689e-01  -3.7477620e+00  -1.8207750e-01   1.9725063e-01  -2.5794313e-01
   3.4833333e-01   5.2549163e-01   2.3973538e+00  -4.7340151e+00  -1.8207750e-01   1.1076382e+00  -3.0346251e-02
   3.5000000e-01   5.2039932e-01   4.2484751e-01  -3.2167026e+00  -7.8900252e-01   1.2138500e-01   2.7311626e-01
   3.5166667e-01   5.1510704e-01   4.5519376e-02  -8.6486815e-01   4.2484751e-01   1.2138500e-01   4.5519376e-02
   3.5333333e-01   5.0962309e-01  -5.6140564e-01   1.9725063e-01   8.8004127e-01   1.2138500e-01   7.2831002e-01
   3.5500000e-01   5.0395594e-01   4.5519376e-02   1.3352350e+00   1.9725063e-01  -8.6486815e-01   2.7311626e-01
   3.5666667e-01   4.9811441e-01   4.2484751e-01   3.0801444e+00   6.5244439e-01  -5.6140564e-01   1.4869663e+00
   3.5833333e-01   4.9210759e-01  -3.4442995e+00   4.8250539e+00  -5.6140564e-01   2.7311626e-01   3.4898188e-01
   3.6000000e-01   4.8594467e-01  -1.6235244e+00   3.2318757e+00  -5.6140564e-01   1.4111007e+00  -4.0967438e-01
   3.6166667e-01   4.7963515e-01   5.5078445e+00   9.5590690e-01  -1.8207750e-01   5.7657876e-01  -1.0165994e+00
   3.6333333e-01   4.7318858e-01   3.0042788e+00   1.9725063e-01  -4.0967438e-01  -2.7615088e+00  -3.3380876e-01
   3.6500000e-01   4.6661473e-01  -2.0028525e+00  -7.1313689e-01  -4.0967438e-01  -2.8373744e+00   1.2138500e-01
   3.6666667e-01   4.5992339e-01  -4.2029557e+00  -3.2925682e+00  -2.5794313e-01  -9.4073377e-01  -7.1313689e-01
   3.6833333e-01   4.5312450e-01  -2.8373744e+00  -2.5339119e+00   7.2831002e-01   8.8004127e-01  -3.0346251e-02
   3.7000000e-01   4.4622796e-01   2.7311626e-01  -2.2304494e+00   3.4898188e-01   1.4869663e+00   5.7657876e-01
   3.7166667e-01   4.3924368e-01   4.4457257e+00  -1.9269869e+00   3.4898188e-01   1.4869663e+00   1.2138500e-01
   3.7333333e-01   4.3218164e-01  -7.1313689e-01  -9.4073377e-01   5.0071314e-01   1.8662944e+00  -1.7752557e+00
   3.7500000e-01   4.2505167e-01  -2.6856432e+00   1.9421600e+00   6.5244439e-01   1.5628319e+00  -1.4717932e+00
   3.7666667e-01   4.2505167e-01   8.8004127e-01   4.2181289e+00   1.9725063e-01   2.7311626e-01  -7.1313689e-01
   3.7833333e-01   4.1786359e-01   1.5628319e+00   3.6112038e+00  -7.1313689e-01  -2.2304494e+00   7.2831002e-01
   3.8000000e-01   4.1062708e-01  -1.6235244e+00   1.8662944e+00  -4.0967438e-01  -3.1408369e+00   7.2831002e-01
   3.8166667e-01   4.0335171e-01  -1.4717932e+00   1.2593694e+00  -5.6140564e-01  -8.6486815e-01   6.5244439e-01
   3.8333333e-01   3.9604687e-01   1.3352350e+00  -1.2441963e+00  -3.3380876e-01   8.0417564e-01   4.2484751e-01
   3.8500000e-01   3.8872184e-01   5.0071314e-01  -1.6993900e+00  -4.0967438e-01   1.2593694e+00  -4.0967438e-01
   3.8666667e-01   3.8138555e-01   2.2456226e+00  -5.4168058e+00  -7.1313689e-01   1.7145632e+00  -4.8554001e-01
   3.8833333e-01   3.7404688e-01  -7.8900252e-01  -5.4168058e+00   2.7311626e-01   1.3352350e+00  -6.3727127e-01
   3.9000000e-01   3.6671434e-01   1.9725063e-01  -2.6097776e+00  -3.0346251e-02  -7.8900252e-01   1.9725063e-01
   3.9166667e-01   3.5939625e-01   2.7311626e-01   4.5519376e-02  -2.5794313e-01  -1.6993900e+00   1.1076382e+00
   3.9333333e-01   3.5210054e-01   1.1835038e+00   9.5590690e-01   3.4898188e-01  -1.8207750e-01   7.2831002e-01
   3.9500000e-01   3.4476932e-01  -6.3727127e-01   1.9421600e+00   3.4898188e-01   5.7657876e-01  -1.0165994e+00
   3.9666667e-01   3.3747862e-01  -1.1683307e+00   5.2043820e+00   3.4898188e-01  -6.3727127e-01  -4.0967438e-01
   3.9833333e-01   3.3023569e-01   2.0938913e+00   5.5837101e+00   1.2138500e-01  -7.8900252e-01  -1.8207750e-01
   4.0000000e-01   3.2304738e-01  -2.5794313e-01   3.0801444e+00  -2.5794313e-01  -7.1313689e-01  -1.8207750e-01
   4.0166667e-01   3.1592020e-01  -2.2304494e+00   5.0071314e-01  -9.4073377e-01  -3.3380876e-01  -2.5794313e-01
   4.0333333e-01   3.0886023e-01   2.7008163e+00  -1.4717932e+00   2.7311626e-01  -4.0967438e-01  -5.6140564e-01
   4.0500000e-01   3.0187316e-01  -2.2304494e+00  -2.6097776e+00  -6.3727127e-01  -1.8207750e-01   1.2138500e-01
   4.0666667e-01   2.9496425e-01  -5.6140564e-01  -4.8857464e+00  -3.3380876e-01   4.5519376e-02   2.7311626e-01
   4.0833333e-01   2.8813838e-01  -8.6486815e-01  -5.1133432e+00   1.9725063e-01  -5.6140564e-01   7.2831002e-01
   4.1000000e-01   2.8139998e-01   1.5628319e+00  -3.6718963e+00   5.0071314e-01  -8.6486815e-01   1.9725063e-01
   4.1166667e-01   2.7475309e-01  -1.0165994e+00  -1.1683307e+00   9.5590690e-01   1.9725063e-01  -1.0165994e+00
   4.1333333e-01   2.6820132e-01  -2.3821807e+00  -8.6486815e-01   5.0071314e-01   1.3352350e+00  -1.1683307e+00
   4.1500000e-01   2.6174787e-01   2.9284132e+00   1.4111007e+00   4.5519376e-02   1.6386975e+00   4.5519376e-02
   4.1666667e-01   2.5539554e-01  -2.8373744e+00   4.0663976e+00   1.9725063e-01   3.4898188e-01  -3.0346251e-02
   4.1833333e-01   2.4914673e-01  -5.8719995e+00   3.9146663e+00  -2.5794313e-01   9.5590690e-01  -3.3380876e-01
   4.2000000e-01   2.4300342e-01   8.8004127e-01   3.0801444e+00  -3.3380876e-01   1.3352350e+00   2.7311626e-01
   4.2166667e-01   2.3696723e-01   3.6112038e+00  -5.6140564e-01  -7.1313689e-01  -4.0967438e-01   6.5244439e-01
   4.2333333e-01   2.3103941e-01   3.8388007e+00  -7.1313689e-01  -7.1313689e-01  -1.0165994e+00   1.2138500e-01
   4.2500000e-01   2.2522084e-01   2.1697569e+00  -1.6235244e+00  -2.5794313e-01  -1.6235244e+00   5.7657876e-01
   4.2666667e-01   2.1951202e-01  -1.5476588e+00  -2.7615088e+00   4.5519376e-02  -4.0967438e-01  -1.8207750e-01
   4.2833333e-01   2.1391316e-01   2.0180257e+00  -3.9753588e+00  -1.0621188e-01   1.1835038e+00  -1.5476588e+00
   4.3000000e-01   2.0842413e-01  -6.3727127e-01  -2.9891057e+00  -3.0346251e-02   8.0417564e-01  -1.2441963e+00
   4.3166667e-01   2.0304448e-01   2.7008163e+00   2.7311626e-01   8.0417564e-01  -1.3200619e+00   5.7657876e-01
   4.3333333e-01   1.9777350e-01  -1.4717932e+00   8.0417564e-01   3.4898188e-01  -1.9269869e+00   4.2484751e-01
   4.3500000e-01   1.9261016e-01  -2.0028525e+00   2.7766819e+00   7.2831002e-01  -2.5794313e-01   8.0417564e-01
   4.3666667e-01   1.8755323e-01   6.5244439e-01   4.5215914e+00   7.2831002e-01   9.5590690e-01  -1.8207750e-01
   4.3833333e-01   1.8260122e-01  -3.3684338e+00   4.4457257e+00   1.2138500e-01  -1.0621188e-01  -6.3727127e-01
   4.4000000e-01   1.7775241e-01  -1.6993900e+00   2.4732194e+00  -3.3380876e-01   4.5519376e-02   4.2484751e-01
   4.4166667e-01   1.7300491e-01  -2.5794313e-01  -1.8207750e-01  -1.0165994e+00  -3.0346251e-02  -3.0346251e-02
   4.4333333e-01   1.6835663e-01   9.5590690e-01  -1.7752557e+00  -1.3959275e+00   5.7657876e-01   1.2138500e-01
   4.4500000e-01   1.6380534e-01  -1.0621188e-01  -2.3063151e+00  -8.6486815e-01   5.0071314e-01  -6.3727127e-01
   4.4666667e-01   1.5934865e-01  -7.1313689e-01  -4.8857464e+00  -6.3727127e-01  -2.5794313e-01  -1.0924650e+00
   4.4833333e-01   1.5498408e-01  -1.0165994e+00  -5.0374776e+00   6.5244439e-01  -3.3380876e-01  -9.4073377e-01
   4.5000000e-01   1.5070903e-01   5.0071314e-01  -2.2304494e+00   7.2831002e-01  -1.1683307e+00   6.5244439e-01
   4.5166667e-01   1.4652082e-01   1.1835038e+00  -4.0967438e-01   1.2138500e-01   9.5590690e-01   5.7657876e-01
   4.5333333e-01   1.4241673e-01   1.5628319e+00   1.9421600e+00  -2.5794313e-01   1.4869663e+00   3.4898188e-01
   4.5500000e-01   1.3839397e-01  -1.7752557e+00   7.2831002e-01  -3.3380876e-01  -1.8207750e-01   6.5244439e-01
   4.5666667e-01   1.3444976e-01   1.0317725e+00   4.6733226e+00  -3.3380876e-01   1.9725063e-01   5.7657876e-01
   4.5833333e-01   1.3058129e-01  -3.0649713e+00   5.5078445e+00  -1.0621188e-01  -4.8554001e-01  -5.6140564e-01
   4.6000000e-01   1.2678577e-01  -3.3380876e-01   3.9905320e+00  -3.3380876e-01  -1.1683307e+00  -5.6140564e-01
   4.6166667e-01   1.2306043e-01   2.3973538e+00   3.4898188e-01  -3.0346251e-02  -1.0165994e+00  -4.0967438e-01
   4.6333333e-01   1.1940256e-01   3.0042788e+00  -2.0787182e+00   1.2138500e-01  -6.3727127e-01  -4.0967438e-01
   4.6500000e-01   1.1579715e-01  -2.3063151e+00   3.4898188e-01  -4.0967438e-01   2.7311626e-01  -9.4073377e-01
   4.6666667e-01   1.1218036e-01   2.6249507e+00  -3.2167026e+00  -2.5794313e-01   1.1076382e+00  -7.8900252e-01
   4.6833333e-01   1.0862429e-01   2.9284132e+00  -5.2650745e+00  -1.8207750e-01   5.0071314e-01   4.5519376e-02
   4.7000000e-01   1.0512688e-01  -1.4717932e+00  -3.2167026e+00  -3.0346251e-02   2.7311626e-01   5.0071314e-01
   4.7166667e-01   1.0168615e-01  -6.3727127e-01  -7.1313689e-01   3.4898188e-01   7.2831002e-01   8.0417564e-01
   4.7333333e-01   9.8300228e-02  -1.5476588e+00  -7.8900252e-01   3.4898188e-01   3.4898188e-01   3.4898188e-01
   4.7500000e-01   9.4967393e-02  -1.1683307e+00   4.2484751e-01   1.1076382e+00   6.5244439e-01   2.7311626e-01
   4.7666667e-01   9.1686035e-02  -3.8994932e+00   3.5353382e+00   4.2484751e-01   2.7311626e-01  -1.8207750e-01
   4.7833333e-01   8.8454692e-02  -2.6856432e+00   4.5974570e+00   1.9725063e-01  -2.5794313e-01  -1.2441963e+00
   4.8000000e-01   8.5272038e-02  -1.0621188e-01   2.3214882e+00  -1.8207750e-01  -1.7752557e+00  -4.0967438e-01
   4.8166667e-01   8.2136902e-02   5.0071314e-01   4.5519376e-02  -1.8207750e-01  -1.9269869e+00   2.7311626e-01
   4.8333333e-01   7.9048269e-02   1.9421600e+00  -1.6235244e+00  -4.8554001e-01  -4.0967438e-01   2.7311626e-01
   4.8500000e-01   7.6005282e-02   2.7008163e+00  -6.3727127e-01  -3.3380876e-01   2.7311626e-01   6.5244439e-01
   4.8666667e-01   7.3007235e-02   1.7145632e+00  -4.8098807e+00  -9.4073377e-01   8.0417564e-01  -4.8554001e-01
   4.8833333e-01   7.0053584e-02  -4.0967438e-01  -6.3271933e+00  -3.0346251e-02   4.2484751e-01  -1.8207750e-01
   4.9000000e-01   6.7143950e-02  -3.3380876e-01  -5.7961339e+00   1.9725063e-01  -1.8207750e-01   4.5519376e-02
   4.9166667e-01   6.4278106e-02  -1.4717932e+00  -3.3684338e+00   4.2484751e-01  -4.0967438e-01  -5.6140564e-01
   4.9333333e-01   6.1455979e-02  -2.1545838e+00  -7.1313689e-01   4.2484751e-01   2.7311626e-01  -3.0346251e-02
   4.9500000e-01   5.8677644e-02  -3.5960307e+00   1.4869663e+00  -1.0621188e-01   5.0071314e-01   8.0417564e-01
   4.9666667e-01   5.5943337e-02  -2.7615088e+00   5.2043820e+00   4.2484751e-01   2.7311626e-01   1.3352350e+00
   4.9833333e-01   5.3253420e-02   2.5490851e+00   4.3698601e+00   4.5519376e-02   5.0071314e-01   1.2593694e+00
   5.0000000e-01   5.0608398e-02   1.5628319e+00  -3.0346251e-02  -6.3727127e-01   3.4898188e-01   5.0071314e-01
   5.0166667e-01   4.8008900e-02   3.4898188e-01  -4.0967438e-01  -5.6140564e-01   1.2138500e-01  -7.1313689e-01
   5.0333333e-01   4.5455676e-02   3.6112038e+00  -1.0621188e-01  -3.3380876e-01  -4.8554001e-01  -1.1683307e+00
   5.0500000e-01   4.2949594e-02   1.2593694e+00   7.2831002e-01  -7.8900252e-01  -1.0165994e+00  -2.0787182e+00
   5.0666667e-01   4.0491612e-02   1.6386975e+00  -9.4073377e-01  -4.0967438e-01  -2.5794313e-01  -5.6140564e-01
   5.0833333e-01   3.8082792e-02   3.3077413e+00  -9.4073377e-01  -1.0621188e-01   1.2593694e+00  -1.8207750e-01
   5.1000000e-01   3.5724275e-02  -8.6486815e-01   9.5590690e-01  -8.6486815e-01   5.0071314e-01   1.0317725e+00
   5.1166667e-01   3.3417268e-02   7.2831002e-01   2.9284132e+00   1.2138500e-01   5.0071314e-01   3.4898188e-01
   5.1333333e-01   3.1163044e-02  -7.8900252e-01   3.5353382e+00   4.2484751e-01  -6.3727127e-01  -1.0165994e+00
   5.1500000e-01   2.8962923e-02  -3.4442995e+00   3.9905320e+00   3.4898188e-01  -1.6235244e+00  -4.0967438e-01
   5.1666667e-01   2.6818264e-02   4.5519376e-02   5.2043820e+00   7.2831002e-01  -1.0165994e+00  -3.0346251e-02
   5.1833333e-01   2.4730447e-02   4.5519376e-02   5.5837101e+00   4.2484751e-01  -7.8900252e-01   4.5519376e-02
   5.2000000e-01   2.2700871e-02  -2.6097776e+00   2.7008163e+00  -1.0621188e-01  -4.0967438e-01  -7.1313689e-01
   5.2166667e-01   2.0730931e-02  -2.5339119e+00   4.5519376e-02  -7.1313689e-01   7.2831002e-01  -8.6486815e-01
   5.2333333e-01   1.8822017e-02  -3.0346251e-02  -1.5476588e+00  -4.0967438e-01   1.0317725e+00  -1.8207750e-01
   5.2500000e-01   1.6975492e-02   1.4111007e+00  -3.5201651e+00  -4.0967438e-01   1.1076382e+00  -9.4073377e-01
   5.2666667e-01   1.5192690e-02   6.5244439e-01  -6.2513276e+00  -2.5794313e-01  -1.8207750e-01  -4.0967438e-01
   5.2833333e-01   1.3474898e-02   5.0071314e-01  -5.9478651e+00   5.0071314e-01  -1.3959275e+00   1.2593694e+00
   5.3000000e-01   1.1823346e-02   2.7008163e+00  -3.9753588e+00   2.7311626e-01  -1.1683307e+00   1.6386975e+00
   5.3166667e-01   1.0239202e-02  -1.8511213e+00  -2.6856432e+00   3.4898188e-01   2.7311626e-01  -5.6140564e-01
   5.3333333e-01  -2.3060943e-03   1.6386975e+00  -2.5794313e-01   1.0317725e+00   1.1076382e+00  -1.0621188e-01
   5.3500000e-01  -3.1815354e-03  -2.3063151e+00   1.8662944e+00   4.2484751e-01  -4.0967438e-01   3.4898188e-01
   5.3666667e-01  -3.9823162e-03  -1.0924650e+00   4.2939945e+00   9.5590690e-01  -3.3380876e-01   5.0071314e-01
   5.3833333e-01  -4.7083545e-03  -1.4717932e+00   4.9767851e+00   1.2138500e-01  -3.3380876e-01  -4.8554001e-01
   5.4000000e-01  -5.3596990e-03  -6.3727127e-01   3.6870695e+00  -4.0967438e-01   1.0317725e+00   1.9725063e-01
   5.4166667e-01  -5.9365323e-03   1.1835038e+00   4.2484751e-01  -1.1683307e+00   7.2831002e-01   5.7657876e-01
   5.4333333e-01  -6.4391708e-03   2.5490851e+00  -3.3684338e+00  -1.6993900e+00   6.5244439e-01   1.9725063e-01
   5.4500000e-01  -6.8680642e-03  -3.0346251e-02  -1.7752557e+00  -6.3727127e-01   8.0417564e-01  -1.8207750e-01
   5.4666667e-01  -7.2237935e-03  -2.5339119e+00  -3.8994932e+00   1.9725063e-01   7.2831002e-01  -1.8207750e-01
   5.4833333e-01  -7.5070728e-03  -2.5794313e-01  -4.2788214e+00   1.0317725e+00  -4.0967438e-01  -1.7752557e+00
   5.5000000e-01  -7.7187427e-03  -1.1683307e+00  -3.8236276e+00   2.7311626e-01  -1.9269869e+00  -2.5794313e-01
   5.5166667e-01  -7.8597723e-03   8.8004127e-01  -1.0924650e+00   6.5244439e-01  -1.0165994e+00  -3.0346251e-02
   5.5333333e-01  -7.9312522e-03  -2.6097776e+00   1.2138500e-01   1.9725063e-01  -7.1313689e-01  -4.8554001e-01
   5.5500000e-01  -7.9343921e-03  -6.3727127e-01   8.8004127e-01  -3.0346251e-02  -1.3200619e+00  -3.0346251e-02
   5.5666667e-01  -7.8705180e-03  -4.0967438e-01   4.2181289e+00   4.5519376e-02  -1.5476588e+00   1.4111007e+00
   5.5833333e-01  -7.7410643e-03  -9.4073377e-01   5.0526507e+00  -1.8207750e-01  -1.0621188e-01   1.2138500e-01
   5.6000000e-01  -7.5475720e-03  -1.0621188e-01   2.9284132e+00  -3.0346251e-02   5.0071314e-01   1.2138500e-01
   5.6166667e-01  -7.2916811e-03   7.2831002e-01   1.1076382e+00  -6.3727127e-01   1.1835038e+00  -1.0621188e-01
   5.6333333e-01  -6.9751247e-03   1.5628319e+00  -1.6993900e+00  -7.1313689e-01   1.1835038e+00  -1.2441963e+00
   5.6500000e-01  -6.5997241e-03   7.2831002e-01  -1.6235244e+00  -7.8900252e-01   4.2484751e-01  -1.0165994e+00
   5.6666667e-01  -6.1673808e-03  -7.8900252e-01  -3.6718963e+00  -5.6140564e-01   5.0071314e-01  -7.1313689e-01
   5.6833333e-01  -5.6800715e-03   2.0180257e+00  -5.1892089e+00  -3.0346251e-02   3.4898188e-01   2.7311626e-01
   5.7000000e-01  -5.1398386e-03  -4.0967438e-01  -2.9891057e+00   4.2484751e-01   1.2138500e-01   8.0417564e-01
   5.7166667e-01  -4.5487861e-03   1.2593694e+00   1.2138500e-01   5.0071314e-01   1.0317725e+00   1.0317725e+00
   5.7333333e-01  -3.9090698e-03   8.8004127e-01   1.1835038e+00   9.5590690e-01   6.5244439e-01   8.0417564e-01
   5.7500000e-01  -3.2228918e-03   9.5590690e-01   2.4732194e+00   2.7311626e-01  -1.1683307e+00  -7.1313689e-01
   5.7666667e-01  -2.4924916e-03   1.4111007e+00   4.5215914e+00   5.7657876e-01  -9.4073377e-01   1.2138500e-01
   5.7833333e-01  -1.7201398e-03  -2.3063151e+00   4.5974570e+00  -3.3380876e-01  -7.1313689e-01  -1.0924650e+00
   5.8000000e-01  -9.0813031e-04  -2.1545838e+00   2.7008163e+00  -3.3380876e-01  -1.2441963e+00  -7.8900252e-01
   5.8166667e-01  -5.8772855e-05   1.4869663e+00   2.7311626e-01  -2.5794313e-01   4.5519376e-02   1.2138500e-01
   5.8333333e-01   8.2561397e-04   1.7145632e+00  -1.6993900e+00  -8.6486815e-01   4.5519376e-02   9.5590690e-01
   5.8500000e-01   1.7427100e-03  -8.6486815e-01  -2.3821807e+00  -8.6486815e-01   5.0071314e-01  -3.0346251e-02
   5.8666667e-01   2.6902006e-03  -1.5476588e+00  -4.8857464e+00  -9.4073377e-01   7.2831002e-01   4.5519376e-02
   5.8833333e-01   3.6657830e-03   1.0317725e+00  -3.7477620e+00   2.7311626e-01   8.0417564e-01   1.2138500e-01
   5.9000000e-01   4.6671738e-03   2.0180257e+00  -3.5201651e+00   5.7657876e-01   5.0071314e-01  -1.0621188e-01
   5.9166667e-01   6.7083400e-03  -3.8236276e+00  -1.5476588e+00   1.1076382e+00  -4.0967438e-01  -7.1313689e-01
   5.9333333e-01   7.7017126e-03  -1.3959275e+00   2.5490851e+00   4.2484751e-01  -2.5794313e-01   3.4898188e-01
   5.9500000e-01   8.7096021e-03   2.2456226e+00   1.9421600e+00   2.7311626e-01  -2.5794313e-01   7.2831002e-01
   5.9666667e-01   9.7302353e-03   1.7904288e+00   3.2318757e+00   1.9725063e-01  -1.8207750e-01  -4.8554001e-01
   5.9833333e-01   1.0761920e-02  -1.8207750e-01   4.5974570e+00   4.5519376e-02  -3.0346251e-02  -1.0165994e+00
   6.0000000e-01   1.1803052e-02  -3.9753588e+00   3.9146663e+00  -1.8207750e-01  -2.5794313e-01  -4.8554001e-01
   6.0166667e-01   1.2852112e-02  -4.0967438e-01   1.2593694e+00  -2.5794313e-01  -4.8554001e-01   1.9725063e-01
   6.0333333e-01   1.3907676e-02   1.3352350e+00  -4.0967438e-01  -1.2441963e+00  -5.6140564e-01   9.5590690e-01
   6.0500000e-01   1.4968411e-02   2.0180257e+00  -1.7752557e+00  -8.6486815e-01   4.5519376e-02   1.2138500e-01
   6.0666667e-01   1.6033080e-02  -1.0621188e-01  -3.7477620e+00  -4.0967438e-01   5.0071314e-01  -5.6140564e-01
   6.0833333e-01   1.7100540e-02   1.9421600e+00  -5.1133432e+00  -6.3727127e-01   6.5244439e-01   4.5519376e-02
   6.1000000e-01   1.8169744e-02   2.7311626e-01  -3.7477620e+00  -3.0346251e-02  -4.8554001e-01  -3.0346251e-02
   6.1166667e-01   1.9239740e-02  -9.4073377e-01  -2.7615088e+00   5.7657876e-01  -1.1683307e+00  -3.0346251e-02
   6.1333333e-01   2.0309670e-02  -1.7752557e+00   7.2831002e-01   7.2831002e-01  -2.5794313e-01  -2.5794313e-01
   6.1500000e-01   2.1378766e-02   1.0317725e+00  -1.0621188e-01   9.5590690e-01   4.5519376e-02  -1.8207750e-01
   6.1666667e-01   2.2446350e-02  -5.6140564e-01   4.9767851e+00  -1.8207750e-01  -1.0621188e-01  -1.8207750e-01
   6.1833333e-01   2.3511833e-02  -2.2304494e+00   5.0526507e+00   4.2484751e-01  -2.5794313e-01   5.0071314e-01
   6.2000000e-01   2.4574706e-02   2.0180257e+00   3.1560101e+00  -3.0346251e-02   3.4898188e-01   3.4898188e-01
   6.2166667e-01   2.5634539e-02   1.2138500e-01   2.7311626e-01  -1.0165994e+00   1.9725063e-01   2.7311626e-01
   6.2333333e-01   2.5634539e-02  -1.4717932e+00  -8.6486815e-01  -5.6140564e-01   2.7311626e-01  -1.0621188e-01
   6.2500000e-01   2.6690980e-02  -1.0165994e+00   4.2484751e-01  -5.6140564e-01  -3.0346251e-02  -1.8207750e-01
   6.2666667e-01   2.6690980e-02   7.2831002e-01  -2.3821807e+00   1.9725063e-01   4.5519376e-02  -8.6486815e-01
   6.2833333e-01   2.6690980e-02   1.0317725e+00  -4.5064182e+00  -1.0621188e-01   7.2831002e-01  -7.1313689e-01
   6.3000000e-01   2.6690980e-02   2.7311626e-01  -2.7615088e+00   5.0071314e-01  -2.5794313e-01  -7.1313689e-01
   6.3166667e-01   2.6690980e-02  -2.1545838e+00  -2.1545838e+00  -1.8207750e-01  -8.6486815e-01   5.7657876e-01
   6.3333333e-01   2.6690980e-02   1.2138500e-01  -1.0621188e-01   5.7657876e-01  -3.0346251e-02   3.4898188e-01
   6.3500000e-01   2.6690980e-02  -4.0967438e-01   1.7904288e+00   5.0071314e-01   3.4898188e-01   4.5519376e-02
   6.3666667e-01   2.6690980e-02  -1.7752557e+00   3.8388007e+00  -1.0621188e-01   5.0071314e-01   7.2831002e-01
   6.3833333e-01   2.6690980e-02   8.8004127e-01   4.8250539e+00   2.7311626e-01  -1.8207750e-01   5.7657876e-01
   6.4000000e-01   2.6690980e-02   2.7008163e+00   2.9284132e+00  -1.0621188e-01   1.2138500e-01   2.7311626e-01
   6.4166667e-01   2.6690980e-02   2.3214882e+00   3.4898188e-01  -4.0967438e-01   4.2484751e-01  -7.1313689e-01
   6.4333333e-01   2.6690980e-02   2.0938913e+00  -9.4073377e-01  -4.8554001e-01  -1.8207750e-01  -3.3380876e-01
   6.4500000e-01   2.6690980e-02  -1.0924650e+00  -2.4580463e+00  -1.1683307e+00   1.9725063e-01  -9.4073377e-01
   6.4666667e-01   2.6690980e-02  -3.0649713e+00  -5.1133432e+00  -3.3380876e-01  -3.3380876e-01  -1.0165994e+00
   6.4833333e-01   2.6690980e-02   4.2484751e-01  -4.4305526e+00   1.9725063e-01  -5.6140564e-01   1.9725063e-01
   6.5000000e-01   2.7743743e-02  -8.6486815e-01  -2.6097776e+00   1.2138500e-01   3.4898188e-01  -2.5794313e-01
   6.5166667e-01   2.8792611e-02  -3.2167026e+00   1.2138500e-01   4.2484751e-01   4.5519376e-02  -4.8554001e-01
   6.5333333e-01   2.9837421e-02   9.5590690e-01   2.1697569e+00   7.2831002e-01   3.4898188e-01   3.4898188e-01
   6.5500000e-01   3.0878067e-02   1.1835038e+00   5.0071314e-01   6.5244439e-01  -1.3200619e+00   6.5244439e-01
   6.5666667e-01   3.1914490e-02  -2.3821807e+00   4.2181289e+00  -1.8207750e-01  -9.4073377e-01   4.2484751e-01
   6.5833333e-01   3.2946669e-02   5.7657876e-01   5.4319789e+00   5.0071314e-01  -1.8207750e-01  -3.0346251e-02
   6.6000000e-01   3.3974620e-02  -4.8554001e-01   2.3214882e+00  -2.5794313e-01  -3.0346251e-02   6.5244439e-01
   6.6166667e-01   3.4998385e-02  -7.8900252e-01   4.2484751e-01  -4.8554001e-01   4.2484751e-01  -1.0165994e+00
   6.6333333e-01   3.6018026e-02   5.7657876e-01  -1.6993900e+00  -7.8900252e-01   1.9725063e-01  -6.3727127e-01
   6.6500000e-01   3.7033622e-02   4.2484751e-01  -1.3200619e+00  -9.4073377e-01   7.2831002e-01  -1.0621188e-01
   6.6666667e-01   3.8045256e-02   1.3352350e+00  -3.8994932e+00  -6.3727127e-01   2.7311626e-01  -7.8900252e-01
   6.6833333e-01   3.9053014e-02   1.7904288e+00  -4.3546870e+00  -4.8554001e-01  -1.8207750e-01  -3.0346251e-02
   6.7000000e-01   4.0056967e-02  -1.1683307e+00  -2.6097776e+00   2.7311626e-01  -8.6486815e-01  -1.8207750e-01
   6.7166667e-01   4.1057188e-02   1.3352350e+00  -4.0967438e-01   4.2484751e-01   4.2484751e-01   1.9725063e-01
   6.7333333e-01   4.2053723e-02  -2.4580463e+00   3.4898188e-01   1.2138500e-01   4.5519376e-02  -3.3380876e-01
   6.7500000e-01   4.3046590e-02  -1.8207750e-01   2.7311626e-01   7.2831002e-01  -3.0346251e-02   6.5244439e-01
   6.7666667e-01   4.4035785e-02  -1.3200619e+00   2.7766819e+00   1.9725063e-01  -4.8554001e-01  -1.8207750e-01
   6.7833333e-01   4.5021259e-02  -2.0028525e+00   3.9146663e+00   1.2138500e-01  -3.3380876e-01  -2.5794313e-01
   6.8000000e-01   4.6002927e-02  -1.4717932e+00   2.3214882e+00  -4.8554001e-01  -1.8207750e-01  -2.5794313e-01
   6.8166667e-01   4.6980661e-02   1.0317725e+00   1.2593694e+00   1.2138500e-01   4.5519376e-02   4.5519376e-02
   6.8333333e-01   4.7954274e-02   1.7145632e+00  -1.4717932e+00  -5.6140564e-01  -4.8554001e-01   6.5244439e-01
   6.8500000e-01   4.8923541e-02   2.7008163e+00  -1.5476588e+00  -6.3727127e-01   3.4898188e-01  -1.8207750e-01
   6.8666667e-01   4.9888169e-02   9.5590690e-01  -4.5822839e+00  -4.0967438e-01   1.9725063e-01  -9.4073377e-01
   6.8833333e-01   5.0824428e-02  -1.5476588e+00  -4.5822839e+00  -4.0967438e-01   4.5519376e-02  -4.0967438e-01
   6.9000000e-01   5.1736414e-02   1.9725063e-01  -2.4580463e+00   5.0071314e-01   1.2138500e-01  -1.8207750e-01
   6.9166667e-01   5.2640962e-02   9.5590690e-01   1.2138500e-01   4.5519376e-02   4.5519376e-02   7.2831002e-01
   6.9333333e-01   5.3537741e-02  -4.8554001e-01  -1.0621188e-01   8.8004127e-01  -6.3727127e-01  -1.8207750e-01
   6.9500000e-01   5.4426359e-02  -2.3063151e+00   1.8662944e+00   4.2484751e-01   1.2138500e-01  -2.5794313e-01
   6.9666667e-01   5.5306389e-02  -1.6993900e+00   4.5974570e+00   4.2484751e-01  -4.0967438e-01   7.2831002e-01
   6.9833333e-01   5.6177352e-02   4.5519376e-02   4.2939945e+00  -2.5794313e-01  -6.3727127e-01   2.7311626e-01
   7.0000000e-01   5.7038731e-02   2.7311626e-01   3.0042788e+00  -3.3380876e-01   1.9725063e-01   2.7311626e-01
   7.0166667e-01   5.7889960e-02   2.4732194e+00  -2.5794313e-01  -5.6140564e-01   4.5519376e-02  -4.8554001e-01
   7.0333333e-01   5.8730429e-02   4.2484751e-01  -7.8900252e-01  -2.5794313e-01   2.7311626e-01  -4.8554001e-01
   7.0500000e-01   5.9559494e-02  -4.0967438e-01  -9.4073377e-01  -1.0165994e+00  -3.3380876e-01  -2.5794313e-01
   7.0666667e-01   6.0376469e-02  -1.4717932e+00  -4.2788214e+00  -8.6486815e-01  -4.8554001e-01   3.4898188e-01
   7.0833333e-01   6.1180636e-02  -9.4073377e-01  -5.2650745e+00  -2.5794313e-01  -3.0346251e-02   4.5519376e-02
   7.1000000e-01   6.1971242e-02  -4.8554001e-01  -2.0028525e+00   5.7657876e-01   5.7657876e-01   1.2138500e-01
   7.1166667e-01   6.2747500e-02   2.0938913e+00  -2.5794313e-01   5.7657876e-01  -1.0621188e-01  -2.5794313e-01
   7.1333333e-01   6.3508607e-02  -2.0028525e+00   1.3352350e+00   6.5244439e-01  -3.0346251e-02  -3.3380876e-01
   7.1500000e-01   6.4253732e-02  -1.2441963e+00   1.1835038e+00   1.9725063e-01   8.8004127e-01   4.5519376e-02
   7.1666667e-01   6.4982027e-02   4.5519376e-02   4.7491882e+00   5.7657876e-01   8.0417564e-01   5.0071314e-01
   7.1833333e-01   6.5692632e-02  -2.1545838e+00   4.8250539e+00   4.5519376e-02   1.2138500e-01   1.2138500e-01
   7.2000000e-01   6.6384677e-02   5.0071314e-01   3.2318757e+00  -5.6140564e-01  -1.0924650e+00  -1.8207750e-01
   7.2166667e-01   6.7057293e-02   6.5244439e-01   1.3352350e+00  -7.8900252e-01  -1.0165994e+00  -2.5794313e-01
   7.2333333e-01   6.7709603e-02   1.8662944e+00  -1.0924650e+00  -3.0346251e-02   5.0071314e-01  -4.0967438e-01
   7.2500000e-01   6.8340741e-02  -2.9891057e+00  -7.1313689e-01  -1.0924650e+00   2.7311626e-01  -2.5794313e-01
   7.2666667e-01   6.8949854e-02   4.5519376e-02  -3.7477620e+00   4.5519376e-02   1.2593694e+00   4.5519376e-02
   7.2833333e-01   6.9536097e-02   3.5353382e+00  -5.0374776e+00   6.5244439e-01   9.5590690e-01  -4.8554001e-01
   7.3000000e-01   7.0098653e-02   2.2456226e+00  -4.5822839e+00  -3.0346251e-02   4.2484751e-01  -4.8554001e-01
   7.3166667e-01   7.0636723e-02   1.4869663e+00  -3.0346251e-02   4.2484751e-01   4.5519376e-02  -1.8207750e-01
   7.3333333e-01   7.1149549e-02  -7.1313689e-01   8.8004127e-01   1.2138500e-01  -1.0924650e+00   1.9725063e-01
   7.3500000e-01   7.1636394e-02  -7.1313689e-01   1.4869663e+00   5.7657876e-01  -1.6993900e+00   2.7311626e-01
   7.3666667e-01   7.2096574e-02   1.6386975e+00   2.5490851e+00   8.0417564e-01  -1.4717932e+00   6.5244439e-01
   7.3833333e-01   7.2529438e-02  -4.0967438e-01   3.6870695e+00  -1.8207750e-01  -5.6140564e-01   1.7904288e+00
   7.4000000e-01   7.2934392e-02  -3.0346251e-02   3.4594726e+00   4.5519376e-02   6.5244439e-01   5.7657876e-01
   7.4166667e-01   7.3310890e-02   3.0801444e+00   1.1076382e+00  -7.8900252e-01   1.7904288e+00  -8.6486815e-01
   7.4333333e-01   7.3658436e-02  -2.1545838e+00  -1.5476588e+00  -3.3380876e-01   9.5590690e-01  -2.0028525e+00
   7.4500000e-01   7.3976604e-02  -2.0028525e+00  -3.2925682e+00  -7.1313689e-01   3.4898188e-01  -2.4580463e+00
   7.4666667e-01   7.4265021e-02  -2.3063151e+00  -4.5064182e+00  -6.3727127e-01   5.7657876e-01  -3.3380876e-01
   7.4833333e-01   7.4523389e-02  -1.4717932e+00  -4.1270901e+00   1.9725063e-01   3.4898188e-01   3.4898188e-01
   7.5000000e-01   7.4751462e-02  -1.8207750e-01  -1.7752557e+00   1.9725063e-01  -2.5794313e-01   1.0317725e+00
   7.5166667e-01   7.4949077e-02   1.9421600e+00  -3.0346251e-02   8.0417564e-01  -1.1683307e+00   1.1076382e+00
   7.5333333e-01   7.5116138e-02   1.1076382e+00   9.5590690e-01   2.7311626e-01  -1.1683307e+00  -5.6140564e-01
   7.5500000e-01   7.5252616e-02  -1.4717932e+00   1.6386975e+00   4.5519376e-02  -1.3200619e+00   5.0071314e-01
   7.5666667e-01   7.5358559e-02  -7.8900252e-01   3.3077413e+00   4.2484751e-01  -1.0621188e-01   1.0317725e+00
   7.5833333e-01   7.5434091e-02  -2.6097776e+00   4.8250539e+00  -1.0621188e-01   5.0071314e-01   7.2831002e-01
   7.6000000e-01   7.5461145e-02  -1.5476588e+00   3.3077413e+00   4.5519376e-02  -6.3727127e-01   1.2138500e-01
   7.6166667e-01   7.5427021e-02   8.8004127e-01   2.7311626e-01  -4.8554001e-01  -3.3380876e-01  -5.6140564e-01
   7.6333333e-01   7.5363606e-02   1.1835038e+00  -2.0787182e+00  -4.0967438e-01   1.2138500e-01  -4.8554001e-01
   7.6500000e-01   7.5271457e-02   2.0938913e+00  -1.9269869e+00  -6.3727127e-01   1.2138500e-01   2.7311626e-01
   7.6666667e-01   7.5151209e-02   6.5244439e-01  -4.6581495e+00   1.9725063e-01   3.4898188e-01  -6.3727127e-01
   7.6833333e-01   7.5003563e-02   3.4898188e-01  -3.3684338e+00  -3.3380876e-01   5.7657876e-01  -2.5794313e-01
   7.7000000e-01   7.4829281e-02   1.1835038e+00  -2.5339119e+00  -2.5794313e-01   2.7311626e-01   1.2138500e-01
   7.7166667e-01   7.4629191e-02  -7.1313689e-01  -4.0967438e-01   8.8004127e-01   5.7657876e-01  -1.7752557e+00
   7.7333333e-01   7.4404165e-02  -3.0346251e-02   1.5628319e+00   3.4898188e-01  -1.0621188e-01  -1.2441963e+00
   7.7500000e-01   7.4155143e-02  -3.3380876e-01   7.2831002e-01   1.2138500e-01  -7.8900252e-01   1.4111007e+00
   7.7666667e-01   7.3883101e-02   8.8004127e-01   4.2939945e+00   4.2484751e-01  -1.8207750e-01   8.0417564e-01
   7.7833333e-01   7.3589069e-02  -7.1313689e-01   4.7491882e+00  -1.0621188e-01   4.5519376e-02  -5.6140564e-01
   7.8000000e-01   7.3274104e-02  -2.7615088e+00   3.0042788e+00  -1.0621188e-01   2.7311626e-01  -2.5794313e-01
   7.8166667e-01   7.2939302e-02   3.4898188e-01   6.5244439e-01  -6.3727127e-01   3.4898188e-01  -1.8207750e-01
   7.8333333e-01   7.2585783e-02   4.5519376e-02  -7.1313689e-01  -7.8900252e-01   2.7311626e-01  -8.6486815e-01
   7.8500000e-01   7.2214693e-02  -1.3200619e+00  -1.3200619e+00  -5.6140564e-01   2.7311626e-01   1.9725063e-01
   7.8666667e-01   7.1827187e-02   8.8004127e-01  -3.4442995e+00  -1.0621188e-01   3.4898188e-01  -2.5794313e-01
   7.8833333e-01   7.1424432e-02   5.7657876e-01  -3.8994932e+00   1.9725063e-01  -1.0621188e-01   3.4898188e-01
   7.9000000e-01   7.1007602e-02  -1.2441963e+00  -1.9269869e+00   5.0071314e-01  -3.3380876e-01   1.2593694e+00
   7.9166667e-01   7.0577860e-02  -2.9132401e+00  -8.6486815e-01   8.0417564e-01  -3.0346251e-02  -4.0967438e-01
   7.9333333e-01   7.0136365e-02  -2.0028525e+00  -5.6140564e-01   8.0417564e-01  -7.1313689e-01  -6.3727127e-01
   7.9500000e-01   6.9684258e-02  -4.1270901e+00  -1.8207750e-01   4.2484751e-01  -7.8900252e-01  -4.0967438e-01
   7.9666667e-01   6.9222664e-02  -1.0924650e+00   2.9284132e+00   3.4898188e-01  -8.6486815e-01  -1.8207750e-01
   7.9833333e-01   6.8752671e-02   2.3214882e+00   6.3423664e+00  -3.0346251e-02  -1.0924650e+00   2.7311626e-01
   8.0000000e-01   6.8275340e-02   5.3561133e+00   3.9905320e+00  -1.0621188e-01  -1.0165994e+00   1.7145632e+00
   8.0166667e-01   6.7791690e-02   4.2484751e-01   1.9725063e-01  -4.0967438e-01  -3.0346251e-02   5.0071314e-01
   8.0333333e-01   6.7302699e-02   3.4898188e-01  -1.2441963e+00  -7.8900252e-01   7.2831002e-01   1.2138500e-01
   8.0500000e-01   6.6809292e-02  -1.0621188e-01  -1.4717932e+00  -1.0165994e+00   8.0417564e-01  -3.3380876e-01
   8.0666667e-01   6.6312336e-02   3.8388007e+00  -3.6718963e+00  -4.0967438e-01   4.2484751e-01   2.7311626e-01
   8.0833333e-01   6.5812648e-02   4.2181289e+00  -6.2513276e+00   4.5519376e-02   8.0417564e-01   3.4898188e-01
   8.1000000e-01   6.5310975e-02  -2.0028525e+00  -3.4442995e+00   1.2138500e-01   1.2593694e+00  -1.8207750e-01
   8.1166667e-01   6.4807994e-02   4.2484751e-01  -5.6140564e-01   2.7311626e-01   1.1835038e+00  -1.5476588e+00
   8.1333333e-01   6.4304315e-02  -1.0621188e-01  -3.3380876e-01   5.0071314e-01   1.9725063e-01  -1.4717932e+00
   8.1500000e-01   6.3800475e-02  -4.9616120e+00   2.5490851e+00   4.2484751e-01  -1.3200619e+00   2.7311626e-01
   8.1666667e-01   6.3296929e-02  -2.1545838e+00   5.1285164e+00   5.7657876e-01  -1.0621188e-01  -3.3380876e-01
   8.1833333e-01   6.2794056e-02  -1.8511213e+00   5.0526507e+00  -3.0346251e-02  -9.4073377e-01  -4.8554001e-01
   8.2000000e-01   6.2292159e-02  -2.1545838e+00   2.6249507e+00  -1.0621188e-01  -1.4717932e+00  -4.0967438e-01
   8.2166667e-01   6.1791454e-02   1.5628319e+00   3.4898188e-01  -7.1313689e-01  -8.6486815e-01   1.2138500e-01
   8.2333333e-01   6.1292078e-02   2.0938913e+00  -1.3200619e+00  -7.8900252e-01   3.4898188e-01   1.2138500e-01
   8.2500000e-01   6.0794077e-02   8.0417564e-01  -2.8373744e+00  -6.3727127e-01  -4.0967438e-01   9.5590690e-01
   8.2666667e-01   6.0297429e-02   2.6249507e+00  -4.4305526e+00  -1.8207750e-01  -6.3727127e-01   7.2831002e-01
   8.2833333e-01   5.9802020e-02   1.4869663e+00  -4.8857464e+00   1.9725063e-01  -2.5794313e-01   2.7311626e-01
   8.3000000e-01   5.9290376e-02  -5.6140564e-01  -2.8373744e+00   1.9725063e-01   4.5519376e-02  -4.0967438e-01
   8.3166667e-01   5.8777333e-02   2.7311626e-01  -6.3727127e-01   3.4898188e-01   9.5590690e-01  -1.0621188e-01
   8.3333333e-01   5.8265542e-02   2.6249507e+00   1.7904288e+00   8.0417564e-01   9.5590690e-01  -1.3200619e+00
   8.3500000e-01   5.7754656e-02   1.0317725e+00   8.8004127e-01   1.0317725e+00  -5.6140564e-01  -3.3380876e-01
   8.3666667e-01   5.7244247e-02  -1.3200619e+00   4.2181289e+00   1.0317725e+00  -5.6140564e-01   4.2484751e-01
   8.3833333e-01   5.6733820e-02  -4.7340151e+00   3.9905320e+00   4.5519376e-02   3.4898188e-01   4.5519376e-02
   8.4000000e-01   5.6222808e-02   8.8004127e-01   3.2318757e+00  -1.0621188e-01   9.5590690e-01   3.4898188e-01
   8.4166667e-01   5.5710582e-02  -3.9753588e+00  -1.8207750e-01  -1.1683307e+00   3.4898188e-01  -3.3380876e-01
   8.4333333e-01   5.5196466e-02  -2.4580463e+00  -4.0967438e-01  -1.0165994e+00  -1.8207750e-01   4.2484751e-01
   8.4500000e-01   5.4679726e-02   1.7904288e+00  -7.8900252e-01  -7.1313689e-01  -2.5794313e-01   5.7657876e-01
   8.4666667e-01   5.4159588e-02   1.7145632e+00  -2.6097776e+00  -1.0621188e-01  -1.8207750e-01  -4.0967438e-01
   8.4833333e-01   5.3635235e-02   1.0317725e+00  -4.5064182e+00   4.5519376e-02  -1.0621188e-01  -7.1313689e-01
   8.5000000e-01   5.3105828e-02   1.9421600e+00  -2.8373744e+00   7.2831002e-01  -6.3727127e-01  -3.3380876e-01
   8.5166667e-01   5.2570497e-02  -1.8207750e-01  -7.8900252e-01   8.0417564e-01  -1.1683307e+00   8.8004127e-01
   8.5333333e-01   5.2028359e-02  -5.6140564e-01  -3.0346251e-02   8.0417564e-01  -3.0346251e-02  -3.0346251e-02
   8.5500000e-01   5.1478523e-02  -1.8207750e-01   5.0071314e-01   7.2831002e-01   1.1076382e+00   1.9725063e-01
   8.5666667e-01   5.0920098e-02   1.1076382e+00   4.4457257e+00   3.4898188e-01   9.5590690e-01  -3.3380876e-01
   8.5833333e-01   5.0352197e-02  -3.8994932e+00   5.2802476e+00   4.2484751e-01  -8.6486815e-01  -1.8207750e-01
   8.6000000e-01   4.9773950e-02  -1.3200619e+00   4.6733226e+00   4.5519376e-02  -7.8900252e-01  -2.5794313e-01
   8.6166667e-01   4.9184508e-02   5.7657876e-01   2.2456226e+00  -1.8207750e-01  -6.3727127e-01  -1.3959275e+00
   8.6333333e-01   4.8583051e-02   4.2181289e+00  -1.5476588e+00  -1.8207750e-01  -1.0621188e-01  -6.3727127e-01
   8.6500000e-01   4.7968793e-02   2.2456226e+00  -3.5960307e+00  -1.1683307e+00   4.5519376e-02   6.5244439e-01
   8.6666667e-01   4.7340998e-02   1.1835038e+00  -4.9616120e+00  -1.1683307e+00   4.2484751e-01   7.2831002e-01
   8.6833333e-01   4.6698978e-02   4.2484751e-01  -5.4168058e+00  -3.0346251e-02   2.7311626e-01   5.7657876e-01
   8.7000000e-01   4.6042098e-02   1.0317725e+00  -3.0649713e+00   4.5519376e-02   5.0071314e-01   1.1835038e+00
   8.7166667e-01   4.5369794e-02  -1.6235244e+00  -1.3959275e+00  -3.0346251e-02   4.2484751e-01  -3.0346251e-02
   8.7333333e-01   4.4681568e-02  -1.6235244e+00   7.2831002e-01   5.0071314e-01  -1.0621188e-01  -2.5794313e-01
   8.7500000e-01   4.3977002e-02  -1.3200619e+00   7.2831002e-01   1.2138500e-01  -8.6486815e-01  -7.1313689e-01
   8.7666667e-01   4.3255750e-02  -7.1313689e-01   4.2939945e+00   5.7657876e-01  -1.8207750e-01  -4.8554001e-01
   8.7833333e-01   4.2517558e-02  -1.4717932e+00   4.8250539e+00  -3.0346251e-02  -6.3727127e-01   4.5519376e-02
   8.8000000e-01   4.1762262e-02  -8.6486815e-01   2.3214882e+00  -3.3380876e-01   9.5590690e-01  -8.6486815e-01
   8.8166667e-01   4.0989792e-02   2.1697569e+00   1.1835038e+00  -3.0346251e-02  -3.0346251e-02  -7.1313689e-01
   8.8333333e-01   4.0200165e-02   1.2138500e-01  -4.8554001e-01  -1.8207750e-01  -5.6140564e-01  -1.0621188e-01
   8.8500000e-01   3.9393507e-02   1.7904288e+00  -8.6486815e-01  -1.0621188e-01  -1.8207750e-01   5.7657876e-01
   8.8666667e-01   3.8570041e-02  -8.6486815e-01  -4.1270901e+00  -4.8554001e-01   4.5519376e-02   1.9725063e-01
   8.8833333e-01   3.7730090e-02  -2.8373744e+00  -4.6581495e+00   1.2138500e-01   3.4898188e-01   1.9725063e-01
   8.9000000e-01   3.6874084e-02   1.2138500e-01  -2.6856432e+00   1.2138500e-01   8.8004127e-01   2.7311626e-01
   8.9166667e-01   3.6002549e-02  -7.1313689e-01   8.0417564e-01   4.2484751e-01   4.5519376e-02   8.8004127e-01
   8.9333333e-01   3.5116119e-02  -4.8554001e-01   2.0938913e+00   1.0317725e+00  -1.8207750e-01   6.5244439e-01
   8.9500000e-01   3.4215527e-02  -3.3380876e-01   1.5628319e+00   7.2831002e-01  -5.6140564e-01  -4.8554001e-01
   8.9666667e-01   3.3301601e-02   1.1076382e+00   2.8525476e+00   2.7311626e-01  -7.8900252e-01  -4.8554001e-01
   8.9833333e-01   3.2375268e-02  -1.0924650e+00   4.2181289e+00   3.4898188e-01  -7.1313689e-01  -1.0621188e-01
   9.0000000e-01   3.1437547e-02   1.0317725e+00   3.3836070e+00   4.5519376e-02  -1.0621188e-01   1.2138500e-01
   9.0166667e-01   3.0458349e-02   1.1076382e+00   1.5628319e+00  -2.5794313e-01   8.0417564e-01  -1.8207750e-01
   9.0333333e-01   2.9471298e-02   2.7008163e+00  -7.1313689e-01  -3.3380876e-01   4.2484751e-01  -1.0165994e+00
   9.0500000e-01   2.8477770e-02   4.1422632e+00  -2.3821807e+00  -2.5794313e-01   8.0417564e-01  -8.6486815e-01
   9.0666667e-01   2.7479204e-02  -2.9132401e+00  -3.8236276e+00  -3.3380876e-01   7.2831002e-01  -3.0346251e-02
   9.0833333e-01   2.6477095e-02  -1.5476588e+00  -5.2650745e+00  -3.3380876e-01  -3.3380876e-01   2.7311626e-01
   9.1000000e-01   2.5472986e-02   2.7766819e+00  -3.1408369e+00  -2.5794313e-01  -5.6140564e-01   7.2831002e-01
   9.1166667e-01   2.4468465e-02   7.2831002e-01  -8.6486815e-01   8.0417564e-01  -4.0967438e-01   7.2831002e-01
   9.1333333e-01   2.3465157e-02  -3.1408369e+00   8.0417564e-01   8.8004127e-01  -4.0967438e-01  -2.5794313e-01
   9.1500000e-01   2.2464712e-02  -3.5201651e+00   6.5244439e-01  -2.5794313e-01  -3.3380876e-01  -3.0346251e-02
   9.1666667e-01   2.1468804e-02   8.8004127e-01   3.7629351e+00  -6.3727127e-01  -1.8207750e-01   4.2484751e-01
   9.1833333e-01   2.0479121e-02   1.6386975e+00   5.5837101e+00  -1.0621188e-01   1.2138500e-01   3.4898188e-01
   9.2000000e-01   1.9497353e-02  -2.9891057e+00   3.4594726e+00  -5.6140564e-01  -3.0346251e-02  -1.8207750e-01
   9.2166667e-01   1.8525188e-02  -2.0787182e+00   1.5628319e+00  -5.6140564e-01  -7.8900252e-01  -1.8207750e-01
   9.2333333e-01   1.7564304e-02   9.5590690e-01  -1.9269869e+00   1.2138500e-01   4.5519376e-02  -7.8900252e-01
   9.2500000e-01   1.6616359e-02  -1.0621188e-01  -2.9891057e+00  -1.8207750e-01  -1.8207750e-01  -1.0621188e-01
   9.2666667e-01   1.5682981e-02   2.7008163e+00  -3.4442995e+00   1.2138500e-01  -4.0967438e-01   3.4898188e-01
   9.2833333e-01   1.4765764e-02   1.3352350e+00  -4.8098807e+00   1.0317725e+00   6.5244439e-01  -4.8554001e-01
   9.3000000e-01   1.3866256e-02   5.0071314e-01  -2.1545838e+00   4.2484751e-01   8.0417564e-01  -5.6140564e-01
   9.3166667e-01   1.2985953e-02  -3.3380876e-01  -1.5476588e+00  -3.3380876e-01   2.7311626e-01   4.5519376e-02
   9.3333333e-01   1.2126291e-02  -1.1683307e+00  -6.3727127e-01  -3.0346251e-02  -5.6140564e-01   1.2138500e-01
   9.3500000e-01   1.1288638e-02  -1.3200619e+00   5.0071314e-01   4.5519376e-02   3.4898188e-01  -1.8207750e-01
   9.3666667e-01   1.0474286e-02  -2.5794313e-01   4.2939945e+00   3.4898188e-01   8.0417564e-01   4.5519376e-02
   9.3833333e-01   9.6844470e-03  -2.1545838e+00   5.4319789e+00   1.9725063e-01  -9.4073377e-01   4.5519376e-02
   9.4000000e-01   8.9202416e-03  -8.6486815e-01   3.6870695e+00  -1.0621188e-01  -6.3727127e-01   8.8004127e-01
   9.4166667e-01   8.1826983e-03  -1.2441963e+00   9.5590690e-01  -4.8554001e-01  -1.8207750e-01   4.5519376e-02
   9.4333333e-01   7.4727439e-03   7.2831002e-01  -1.0621188e-01  -7.1313689e-01  -4.8554001e-01   4.5519376e-02
   9.4500000e-01   6.7912005e-03   1.1076382e+00  -1.3200619e+00  -7.8900252e-01  -8.6486815e-01  -5.6140564e-01
   9.4666667e-01   6.1387815e-03   1.8662944e+00  -5.4926714e+00  -6.3727127e-01   1.2138500e-01  -5.6140564e-01
   9.4833333e-01   5.5160858e-03   9.5590690e-01  -4.8098807e+00   6.5244439e-01   9.5590690e-01  -1.0924650e+00
   9.5000000e-01   4.9235961e-03  -8.6486815e-01  -3.2925682e+00   8.8004127e-01   5.0071314e-01  -8.6486815e-01
   9.5166667e-01   4.3616764e-03   1.0317725e+00  -9.4073377e-01   5.7657876e-01   8.8004127e-01  -1.8207750e-01
   9.5333333e-01   3.8305693e-03   1.9725063e-01   7.2831002e-01  -7.1313689e-01  -3.3380876e-01   8.0417564e-01
   9.5500000e-01   3.3303964e-03   4.2484751e-01   9.5590690e-01  -5.6140564e-01  -6.3727127e-01   9.5590690e-01
   9.5666667e-01   3.3303964e-03  -1.2441963e+00   1.9725063e-01   4.5519376e-02   7.2831002e-01   1.2138500e-01
   9.5833333e-01   3.3303964e-03  -2.5339119e+00   4.5215914e+00  -1.8207750e-01  -4.0967438e-01   2.7311626e-01
   9.6000000e-01   3.3303964e-03  -2.4580463e+00   3.8388007e+00   4.5519376e-02  -1.4717932e+00   4.5519376e-02
   9.6166667e-01   3.3303964e-03  -1.0924650e+00   2.3973538e+00  -2.5794313e-01  -7.8900252e-01  -1.8207750e-01
   9.6333333e-01   3.3303964e-03   1.7904288e+00   1.1835038e+00   1.4111007e+00  -5.6140564e-01   2.7311626e-01
   9.6500000e-01   3.3303964e-03   2.7008163e+00  -7.1313689e-01   2.7311626e-01  -5.6140564e-01  -2.5794313e-01
   9.6666667e-01   3.3303964e-03   8.8004127e-01  -5.2650745e+00  -6.3727127e-01   1.2138500e-01  -1.0621188e-01
   9.6833333e-01   3.3303964e-03  -4.0967438e-01  -5.3409401e+00  -4.0967438e-01   4.2484751e-01  -2.5794313e-01
   9.7000000e-01   3.3303964e-03   6.5244439e-01  -1.4717932e+00   5.0071314e-01   1.2138500e-01  -3.0346251e-02
   9.7166667e-01   3.3303964e-03   4.2484751e-01  -1.4717932e+00  -1.8207750e-01   1.2138500e-01  -5.6140564e-01
   9.7333333e-01   2.8611568e-03  -4.0967438e-01  -6.3727127e-01  -4.0967438e-01   8.0417564e-01  -1.0621188e-01
   9.7500000e-01   2.4227283e-03   1.4869663e+00   2.2456226e+00   5.7657876e-01   7.2831002e-01  -2.5794313e-01
   9.7666667e-01   2.0148683e-03   4.2484751e-01   2.7766819e+00   4.2484751e-01   6.5244439e-01  -4.8554001e-01
   9.7833333e-01   1.6372163e-03   1.2593694e+00   3.5353382e+00  -1.0621188e-01   2.7311626e-01   3.4898188e-01
   9.8000000e-01   1.2892968e-03  -4.0967438e-01   2.8525476e+00  -4.8554001e-01  -6.3727127e-01   7.2831002e-01
   9.8166667e-01   9.7052290e-04   8.8004127e-01  -1.8207750e-01  -2.5794313e-01  -1.8207750e-01   5.7657876e-01
   9.8333333e-01   6.8020073e-04  -1.1683307e+00  -1.6993900e+00  -1.0924650e+00  -1.8207750e-01  -3.3380876e-01
   9.8500000e-01   4.1753515e-04  -5.0374776e+00  -1.1683307e+00  -4.0967438e-01  -1.0924650e+00  -1.8207750e-01
   9.8666667e-01   1.8163570e-04  -1.2441963e+00  -3.2925682e+00   2.7311626e-01  -7.8900252e-01  -9.4073377e-01
   9.8833333e-01  -3.4998726e-05   1.2593694e+00  -3.1408369e+00   2.7311626e-01  -1.8207750e-01  -1.0924650e+00
   9.9000000e-01  -2.6500774e-04   1.2593694e+00  -1.3200619e+00   5.0071314e-01   1.2138500e-01  -1.8207750e-01
   9.9166667e-01  -4.6950219e-04   4.7491882e+00  -7.1313689e-01   1.2138500e-01  -2.5794313e-01   8.0417564e-01
   9.9333333e-01  -6.4953048e-04  -1.8511213e+00  -1.9269869e+00   5.0071314e-01   3.4898188e-01   6.5244439e-01
   9.9500000e-01  -8.0621270e-04  -4.4305526e+00  -2.1545838e+00  -8.6486815e-01   3.4898188e-01   4.5519376e-02
   9.9666667e-01  -9.4072988e-04  -4.7340151e+00   1.8662944e+00  -1.0165994e+00   5.7657876e-01  -3.0346251e-02
   9.9833333e-01  -1.0543131e-03   1.7145632e+00   7.4044852e+00   5.7657876e-01   3.4898188e-01   1.9725063e-01
   1.0000000e+00  -1.1482313e-03   2.6249507e+00   4.7491882e+00   1.2593694e+00  -9.4073377e-01   1.9725063e-01
   1.0016667e+00  -1.2237792e-03   8.0417564e-01   5.0071314e-01  -7.8900252e-01  -6.3727127e-01  -1.0165994e+00
   1.0033333e+00  -1.2822644e-03   8.8004127e-01  -4.8554001e-01  -2.5794313e-01   8.8004127e-01  -6.3727127e-01
   1.0050000e+00  -1.3249938e-03   2.7008163e+00   2.7311626e-01   5.0071314e-01  -3.0346251e-02   1.9725063e-01
   1.0066667e+00  -1.3532603e-03   2.0180257e+00  -2.6856432e+00  -3.3380876e-01  -3.0346251e-02  -8.6486815e-01
   1.0083333e+00  -1.3683290e-03  -3.7477620e+00  -3.9753588e+00   1.9725063e-01   4.5519376e-02  -7.1313689e-01
   1.0100000e+00  -1.3714228e-03   7.2831002e-01  -2.6097776e+00  -3.0346251e-02  -3.0346251e-02  -2.5794313e-01
   1.0116667e+00  -1.3637084e-03  -9.4073377e-01  -4.3546870e+00  -2.5339119e+00  -3.0346251e-02  -2.5794313e-01
   1.0133333e+00  -1.3462822e-03  -3.0346251e-02  -2.0028525e+00  -2.2304494e+00   7.2831002e-01   1.2138500e-01
   1.0150000e+00  -1.3201559e-03   1.5628319e+00   1.3352350e+00   7.2831002e-01   6.5244439e-01  -1.0621188e-01
   1.0166667e+00  -1.2862430e-03   2.0938913e+00   6.2665008e+00   2.7008163e+00  -2.5794313e-01  -8.6486815e-01
   1.0183333e+00  -1.2453445e-03  -2.5339119e+00   5.5078445e+00   1.6386975e+00  -1.3200619e+00   1.1835038e+00
   1.0200000e+00  -1.1981358e-03  -7.8900252e-01   2.8525476e+00  -2.5794313e-01  -1.8207750e-01   5.7657876e-01
   1.0216667e+00  -1.1451537e-03  -7.8900252e-01   2.5490851e+00  -7.8900252e-01   8.0417564e-01   5.7657876e-01
   1.0233333e+00  -1.0867836e-03  -1.8207750e-01   4.5519376e-02  -1.3200619e+00  -1.2441963e+00   1.8662944e+00
   1.0250000e+00  -1.0232476e-03   2.8525476e+00  -2.7615088e+00  -5.6140564e-01  -8.6486815e-01  -1.0924650e+00
   1.0266667e+00  -9.5459358e-04  -3.6718963e+00  -5.8719995e+00  -7.8900252e-01  -7.1313689e-01  -1.0165994e+00
   1.0283333e+00  -8.8068385e-04   3.3836070e+00  -5.1133432e+00  -9.4073377e-01   7.2831002e-01  -1.6235244e+00
   1.0300000e+00  -8.0118587e-04  -1.0621188e-01  -3.2925682e+00   8.0417564e-01   9.5590690e-01   1.6386975e+00
   1.0316667e+00  -7.1556313e-04   2.8525476e+00   2.4732194e+00   1.7904288e+00  -4.8554001e-01   1.4869663e+00
   1.0333333e+00  -6.2306696e-04   3.1560101e+00   1.6386975e+00   1.5628319e+00  -7.8900252e-01  -1.2441963e+00
   1.0350000e+00  -5.2272983e-04  -4.2029557e+00   3.4898188e-01   5.7657876e-01  -1.8511213e+00  -1.2441963e+00
   1.0366667e+00  -4.1335893e-04  -1.3200619e+00   4.5215914e+00  -1.3200619e+00   1.7145632e+00   1.9725063e-01
   1.0383333e+00  -2.9353171e-04   1.1076382e+00   5.9630383e+00  -3.0346251e-02  -3.0346251e-02  -8.6486815e-01
   1.0400000e+00  -1.6159177e-04  -1.0924650e+00   3.7629351e+00  -3.3380876e-01  -6.3727127e-01   1.3352350e+00
   1.0416667e+00  -1.5646525e-05  -6.3727127e-01   8.0417564e-01  -2.2304494e+00  -1.8207750e-01   7.2831002e-01
   1.0433333e+00   1.4643419e-04   4.5519376e-02  -2.5794313e-01  -2.0028525e+00  -4.0967438e-01   3.4898188e-01
   1.0450000e+00   3.2701820e-04   3.0042788e+00  -1.7752557e+00   3.9146663e+00   9.5590690e-01  -1.8511213e+00
   1.0466667e+00   5.2870975e-04   1.0317725e+00  -4.5064182e+00   6.5244439e-01   1.3352350e+00  -2.5339119e+00
   1.0483333e+00   7.5434705e-04  -9.4073377e-01  -6.0237308e+00   1.2138500e-01   8.0417564e-01   6.5244439e-01
   1.0500000e+00   7.5434705e-04  -1.0165994e+00  -3.8236276e+00   3.4898188e-01  -1.0924650e+00  -4.0967438e-01
   1.0516667e+00   1.0069984e-03   5.0071314e-01  -3.5960307e+00   4.5519376e-02   8.8004127e-01   1.7145632e+00
   1.0533333e+00   1.2899571e-03  -1.8207750e-01   1.8662944e+00  -2.5794313e-01   1.4869663e+00  -1.2441963e+00
   1.0550000e+00   1.6067350e-03  -7.8900252e-01   2.0938913e+00  -6.3727127e-01  -1.0621188e-01   4.2484751e-01
   1.0566667e+00   1.9610549e-03  -1.7752557e+00   4.9009195e+00   1.1076382e+00  -5.6140564e-01   1.3352350e+00
   1.0583333e+00   2.3568413e-03  -8.6486815e-01   5.0526507e+00   6.5244439e-01  -1.0924650e+00   8.8004127e-01
   1.0600000e+00   2.7982103e-03  -1.6235244e+00   3.6112038e+00  -7.1313689e-01  -3.3684338e+00   2.0938913e+00
   1.0616667e+00   3.2727885e-03   6.5244439e-01   1.2593694e+00  -8.6486815e-01  -3.0346251e-02  -4.8554001e-01
   1.0633333e+00   3.7617225e-03   2.5490851e+00  -2.6856432e+00   3.4898188e-01  -3.3380876e-01  -8.6486815e-01
   1.0650000e+00   4.3123946e-03   4.5519376e-02  -3.0346251e-02  -1.8207750e-01   5.0071314e-01   5.0071314e-01
   1.0666667e+00   4.9297395e-03  -7.8900252e-01  -4.3546870e+00  -8.6486815e-01  -4.0967438e-01  -1.8207750e-01
   1.0683333e+00   5.6187902e-03   1.0317725e+00  -5.4926714e+00   3.4898188e-01  -2.2304494e+00   1.0317725e+00
   1.0700000e+00   6.3846582e-03  -1.8207750e-01  -2.0787182e+00  -1.9269869e+00   3.0801444e+00  -2.3063151e+00
   1.0716667e+00   7.2325195e-03  -1.2441963e+00  -3.5960307e+00   9.5590690e-01   1.6386975e+00   4.2484751e-01
   1.0733333e+00   8.1675932e-03   8.8004127e-01   1.2138500e-01   1.9725063e-01   7.2831002e-01   1.2138500e-01
   1.0750000e+00   9.1951260e-03  -6.3727127e-01   4.9767851e+00   1.1835038e+00   5.7657876e-01  -7.1313689e-01
   1.0766667e+00   1.0320371e-02   1.3352350e+00   8.1631414e+00   1.1835038e+00  -1.9269869e+00   9.5590690e-01
   1.0783333e+00   1.1548568e-02   8.8004127e-01   1.9421600e+00  -3.3380876e-01  -6.3727127e-01  -5.6140564e-01
   1.0800000e+00   1.2884926e-02  -2.7615088e+00  -1.0924650e+00  -1.8207750e-01   4.2484751e-01  -2.3821807e+00
   1.0816667e+00   1.4334598e-02  -2.6097776e+00   1.0317725e+00  -1.1683307e+00  -1.8207750e-01   1.1076382e+00
   1.0833333e+00   1.5902667e-02  -7.1313689e-01  -7.8900252e-01  -5.6140564e-01  -9.4073377e-01   8.8004127e-01
   1.0850000e+00   1.7594118e-02  -2.3063151e+00  -2.7615088e+00  -1.0165994e+00  -3.0346251e-02  -2.5794313e-01
   1.0866667e+00   1.9413822e-02  -4.0967438e-01  -1.6235244e+00   1.6386975e+00   1.1076382e+00   1.2138500e-01
   1.0883333e+00   2.1366515e-02   1.1835038e+00  -5.1133432e+00  -3.3380876e-01   5.0071314e-01  -3.0346251e-02
   1.0900000e+00   2.3456773e-02   2.9284132e+00  -2.3063151e+00  -2.5794313e-01   1.1076382e+00  -5.6140564e-01
   1.0916667e+00   2.5688997e-02   1.7145632e+00  -2.0787182e+00   1.3352350e+00   1.1835038e+00  -1.0165994e+00
   1.0933333e+00   2.8067389e-02  -1.0924650e+00  -1.7752557e+00  -8.6486815e-01  -2.5794313e-01   5.7657876e-01
   1.0950000e+00   3.0595933e-02  -1.0621188e-01   2.3214882e+00   4.2484751e-01  -7.1313689e-01   1.4869663e+00
   1.0966667e+00   3.3278377e-02  -6.3727127e-01   4.1422632e+00  -3.0346251e-02  -3.0346251e-02   1.4869663e+00
   1.0983333e+00   3.6118210e-02  -4.8554001e-01   5.5078445e+00   3.4898188e-01  -1.7752557e+00   3.4898188e-01
   1.1000000e+00   3.9118653e-02  -1.0924650e+00   3.6112038e+00  -3.0346251e-02  -1.9269869e+00   2.7311626e-01
   1.1016667e+00   4.2282624e-02  -2.2304494e+00   1.4111007e+00   1.9725063e-01  -3.0346251e-02  -4.0967438e-01
   1.1033333e+00   4.2282624e-02   1.9725063e-01  -1.5476588e+00  -6.3727127e-01   4.5519376e-02  -8.6486815e-01
   1.1050000e+00   4.2282624e-02   6.2665008e+00  -4.2029557e+00  -4.8554001e-01   1.0317725e+00  -2.5339119e+00
   1.1066667e+00   4.2282624e-02  -1.5476588e+00  -4.1270901e+00  -4.0967438e-01  -1.2441963e+00   7.2831002e-01
   1.1083333e+00   4.5612748e-02   1.2593694e+00  -4.0512245e+00   1.9725063e-01  -5.6140564e-01   8.0417564e-01
   1.1100000e+00   4.9111312e-02   8.8004127e-01  -3.1408369e+00  -1.0621188e-01   1.2593694e+00  -1.4717932e+00
   1.1116667e+00   4.9111312e-02  -7.8900252e-01  -1.0924650e+00   5.7657876e-01   9.5590690e-01  -4.8554001e-01
   1.1133333e+00   5.2780271e-02   5.0071314e-01   9.5590690e-01   1.8662944e+00   2.7311626e-01  -7.8900252e-01
   1.1150000e+00   5.6621225e-02  -7.1313689e-01   1.4869663e+00   3.4898188e-01   5.0071314e-01  -1.0165994e+00
   1.1166667e+00   6.0635409e-02  -3.7477620e+00   3.3077413e+00   1.2138500e-01  -8.6486815e-01   8.0417564e-01
   1.1183333e+00   6.4823688e-02  -7.1313689e-01   6.1906351e+00  -3.0346251e-02  -4.0967438e-01   1.0317725e+00
   1.1200000e+00   6.9186530e-02  -3.0346251e-02   3.6870695e+00  -9.4073377e-01  -4.8554001e-01  -1.0621188e-01
   1.1216667e+00   7.3724016e-02  -2.7615088e+00   1.2138500e-01  -9.4073377e-01  -5.6140564e-01   4.5519376e-02
   1.1233333e+00   7.8435821e-02   1.1076382e+00   1.2138500e-01  -1.0165994e+00   4.5519376e-02  -3.0346251e-02
   1.1250000e+00   8.3321210e-02   1.1835038e+00  -1.8207750e-01  -1.8207750e-01  -7.8900252e-01   5.0071314e-01
   1.1266667e+00   8.8379047e-02  -1.0165994e+00  -5.7202683e+00  -1.8207750e-01   3.4898188e-01  -2.5794313e-01
   1.1283333e+00   9.3607764e-02   1.5628319e+00  -3.9753588e+00   5.7657876e-01   1.6386975e+00  -1.6993900e+00
   1.1300000e+00   9.9005390e-02   1.4869663e+00  -2.5339119e+00   1.5628319e+00   1.2593694e+00  -2.5794313e-01
   1.1316667e+00   1.0456953e-01   4.5519376e-02  -2.2304494e+00  -4.0967438e-01   1.2138500e-01  -1.2441963e+00
   1.1333333e+00   1.1029738e-01  -4.7340151e+00  -3.0649713e+00  -7.1313689e-01   4.2484751e-01  -4.8554001e-01
   1.1350000e+00   1.1618573e-01   3.4898188e-01   4.2181289e+00   4.2484751e-01  -1.0165994e+00   1.1835038e+00
   1.1366667e+00   1.2223094e-01   7.2831002e-01   4.0663976e+00   7.2831002e-01  -2.0028525e+00   1.7904288e+00
   1.1383333e+00   1.2842900e-01  -1.6235244e+00   4.5974570e+00   1.9725063e-01  -2.4580463e+00   2.2456226e+00
   1.1400000e+00   1.3475936e-01  -1.8207750e-01   3.9146663e+00  -7.1313689e-01  -4.8554001e-01  -1.0621188e-01
   1.1416667e+00   1.4121292e-01   2.0938913e+00   3.1560101e+00  -1.0165994e+00  -1.0924650e+00  -1.8207750e-01
   1.1433333e+00   1.4780657e-01   1.7145632e+00  -1.6993900e+00   5.7657876e-01   1.1835038e+00  -1.5476588e+00
   1.1450000e+00   1.5453491e-01  -3.0346251e-02  -2.1545838e+00   5.7657876e-01   3.4898188e-01   5.0071314e-01
   1.1466667e+00   1.6139220e-01  -2.2304494e+00  -2.3063151e+00   1.9725063e-01   1.4111007e+00  -1.3959275e+00
   1.1483333e+00   1.6837234e-01   8.0417564e-01  -5.3409401e+00  -5.6140564e-01   1.4869663e+00  -1.2441963e+00
   1.1500000e+00   1.7546893e-01   1.0317725e+00  -4.6581495e+00  -3.0346251e-02   1.1835038e+00  -1.0165994e+00
   1.1516667e+00   1.8267524e-01   2.8525476e+00  -4.0512245e+00  -1.8207750e-01  -7.8900252e-01   4.2484751e-01
   1.1533333e+00   1.8998430e-01  -1.8207750e-01  -1.6993900e+00  -3.0346251e-02  -2.1545838e+00   2.0938913e+00
   1.1550000e+00   1.9738883e-01  -1.2441963e+00   1.5628319e+00  -3.3380876e-01  -1.3200619e+00   9.5590690e-01
   1.1566667e+00   2.0488134e-01   4.5519376e-02   3.9905320e+00   1.9725063e-01   1.1076382e+00   3.4898188e-01
   1.1583333e+00   2.1245414e-01  -3.0649713e+00   3.8388007e+00   5.0071314e-01   1.4869663e+00  -1.6235244e+00
   1.1600000e+00   2.2009933e-01  -2.7615088e+00   9.5590690e-01  -1.0165994e+00  -3.0346251e-02  -1.0165994e+00
   1.1616667e+00   2.2780885e-01  -1.0621188e-01  -1.9269869e+00   1.1076382e+00  -1.1683307e+00   2.7311626e-01
   1.1633333e+00   2.3557450e-01   1.9421600e+00  -2.0028525e+00  -6.3727127e-01   1.3352350e+00   5.0071314e-01
   1.1650000e+00   2.4338799e-01   3.1560101e+00  -2.0787182e+00  -7.1313689e-01   4.2484751e-01  -1.1683307e+00
   1.1666667e+00   2.5124094e-01   1.3352350e+00  -3.8236276e+00  -3.3380876e-01  -1.1683307e+00  -4.0967438e-01
   1.1683333e+00   2.5912490e-01  -1.2441963e+00  -5.1133432e+00   4.5519376e-02  -8.6486815e-01   3.4898188e-01
   1.1700000e+00   2.6703141e-01  -1.8511213e+00  -3.8994932e+00   1.2593694e+00   1.9725063e-01   6.5244439e-01
   1.1716667e+00   2.7495202e-01  -8.6486815e-01  -2.5794313e-01   4.2484751e-01   1.1835038e+00  -1.8207750e-01
   1.1733333e+00   2.8287830e-01   4.5519376e-02   1.7145632e+00   4.2484751e-01   9.5590690e-01  -5.6140564e-01
   1.1750000e+00   2.9080187e-01  -3.0346251e-02   2.3973538e+00   5.0071314e-01   1.1076382e+00  -1.3200619e+00
   1.1766667e+00   2.9871446e-01  -1.8511213e+00   4.9009195e+00   1.2138500e-01  -4.0967438e-01   5.7657876e-01
   1.1783333e+00   3.0660790e-01  -2.6097776e+00   7.2527539e+00   1.2138500e-01  -9.4073377e-01   8.8004127e-01
   1.1800000e+00   3.1447416e-01  -1.1683307e+00   6.5699633e+00  -4.0967438e-01  -2.5794313e-01  -3.0346251e-02
   1.1816667e+00   3.2230540e-01   1.9725063e-01   3.9146663e+00  -7.1313689e-01   1.9725063e-01  -6.3727127e-01
   1.1833333e+00   3.3783238e-01   4.5519376e-02   1.7904288e+00  -5.6140564e-01   4.2484751e-01  -3.3380876e-01
   1.1850000e+00   3.4551348e-01   1.0317725e+00   1.6386975e+00  -1.0621188e-01  -2.5794313e-01  -2.5794313e-01
   1.1866667e+00   3.5313032e-01   7.4803508e+00  -1.1683307e+00  -1.0621188e-01  -7.8900252e-01   5.7657876e-01
   1.1883333e+00   3.6067627e-01   3.9905320e+00  -4.0512245e+00  -1.8207750e-01  -7.8900252e-01   1.2138500e-01
   1.1900000e+00   4.1102373e-01   1.9725063e-01  -1.6235244e+00   4.5519376e-02  -9.4073377e-01   1.9725063e-01
   1.1916667e+00   4.1780387e-01   5.0071314e-01  -9.4073377e-01   2.7311626e-01   3.4898188e-01  -2.5794313e-01
   1.1933333e+00   4.2446914e-01  -3.3684338e+00  -5.6140564e-01   1.9725063e-01  -1.0621188e-01  -5.6140564e-01
   1.1950000e+00   4.3101665e-01  -1.4717932e+00   1.1835038e+00   6.5244439e-01   1.3352350e+00  -6.3727127e-01
   1.1966667e+00   4.3744390e-01   6.5244439e-01   3.4594726e+00   1.9725063e-01   1.6386975e+00  -1.8207750e-01
   1.1983333e+00   4.4374886e-01   1.7145632e+00   3.9146663e+00   5.7657876e-01  -2.5794313e-01  -3.0346251e-02
   1.2000000e+00   4.4992104e-01   3.4898188e-01   1.5628319e+00  -1.8207750e-01  -1.5476588e+00   1.2138500e-01
   1.2016667e+00   4.5596167e-01   5.0071314e-01  -1.3200619e+00  -1.8207750e-01  -1.0924650e+00   5.7657876e-01
   1.2033333e+00   4.6187678e-01  -4.2788214e+00  -1.1683307e+00  -7.1313689e-01  -4.0967438e-01   3.4898188e-01
   1.2050000e+00   4.6766602e-01  -1.4717932e+00  -1.6993900e+00  -6.3727127e-01   4.2484751e-01   6.5244439e-01
   1.2066667e+00   4.7332949e-01  -1.3200619e+00  -4.3546870e+00  -1.8207750e-01   4.2484751e-01  -1.8207750e-01
   1.2083333e+00   4.7886769e-01   1.3352350e+00  -5.6444026e+00  -2.5794313e-01  -2.5794313e-01  -7.1313689e-01
   1.2100000e+00   4.8428143e-01   5.0071314e-01  -5.3409401e+00  -3.0346251e-02  -2.5794313e-01  -1.8207750e-01
   1.2116667e+00   4.8957199e-01   7.2831002e-01  -1.9269869e+00   5.0071314e-01   1.2138500e-01  -3.0346251e-02
   1.2133333e+00   4.9474093e-01   7.2831002e-01  -6.3727127e-01   1.2138500e-01   1.9725063e-01  -1.8207750e-01
   1.2150000e+00   4.9979017e-01  -8.6486815e-01   1.7904288e+00   8.8004127e-01   1.9725063e-01  -1.8207750e-01
   1.2166667e+00   5.0472192e-01  -1.8207750e-01   2.9284132e+00   5.7657876e-01   6.5244439e-01   4.2484751e-01
   1.2183333e+00   5.6684086e-01  -2.3063151e+00   2.4732194e+00  -1.8207750e-01   4.5519376e-02   4.5519376e-02
   1.2200000e+00   5.7036942e-01  -5.6140564e-01   2.0180257e+00  -5.6140564e-01  -1.8207750e-01   5.7657876e-01
   1.2216667e+00   5.7384457e-01   3.4898188e-01   1.5628319e+00  -4.8554001e-01  -4.8554001e-01   1.0317725e+00
   1.2233333e+00   5.7727013e-01   4.5519376e-02   4.5519376e-02  -5.6140564e-01  -2.5794313e-01  -1.8207750e-01
   1.2250000e+00   5.8064971e-01  -1.0621188e-01  -4.8554001e-01  -1.0621188e-01   3.4898188e-01  -4.8554001e-01
   1.2266667e+00   5.8398679e-01   1.3352350e+00  -2.1545838e+00  -1.8207750e-01   1.2138500e-01  -9.4073377e-01
   1.2283333e+00   5.8728455e-01   1.7904288e+00  -4.5822839e+00  -3.0346251e-02  -1.4717932e+00  -4.0967438e-01
   1.2300000e+00   5.9054598e-01   3.7629351e+00  -3.1408369e+00   5.7657876e-01   1.0317725e+00  -4.8554001e-01
   1.2316667e+00   5.9377384e-01   6.5244439e-01  -2.0787182e+00  -4.8554001e-01   1.4111007e+00  -8.6486815e-01
   1.2333333e+00   5.9697056e-01  -2.4580463e+00  -5.6140564e-01   4.5519376e-02  -2.5794313e-01  -1.8207750e-01
   1.2350000e+00   6.0013824e-01  -1.0165994e+00   8.0417564e-01   5.0071314e-01  -2.1545838e+00   8.8004127e-01
   1.2366667e+00   6.0327882e-01   1.4111007e+00   3.3077413e+00   4.5519376e-02  -1.9269869e+00   5.7657876e-01
   1.2383333e+00   6.0639372e-01  -1.6235244e+00   5.8871726e+00   1.2138500e-01  -1.1683307e+00   1.2138500e-01
   1.2400000e+00   6.0948414e-01   2.5490851e+00   4.9767851e+00   1.9725063e-01   4.5519376e-02   1.2138500e-01
   1.2416667e+00   6.1255088e-01  -2.3821807e+00   1.5628319e+00  -5.6140564e-01   7.2831002e-01  -2.5794313e-01
   1.2433333e+00   6.1559442e-01  -2.5794313e-01  -1.1683307e+00  -7.1313689e-01   9.5590690e-01  -1.8207750e-01
   1.2450000e+00   6.1861473e-01   1.2138500e-01  -2.0028525e+00  -7.1313689e-01   3.4898188e-01  -3.3380876e-01
   1.2466667e+00   6.2161158e-01  -1.3200619e+00  -5.1892089e+00  -5.6140564e-01  -4.8554001e-01   1.9725063e-01
   1.2483333e+00   6.2457915e-01  -2.9891057e+00  -7.6169089e+00   4.2484751e-01  -1.8207750e-01   3.4898188e-01
   1.2500000e+00   6.2751908e-01   5.7657876e-01  -4.1270901e+00   1.9725063e-01   4.5519376e-02   1.9725063e-01
   1.2516667e+00   6.3043190e-01  -2.5794313e-01  -1.5476588e+00  -3.0346251e-02   1.2138500e-01  -1.0621188e-01
   1.2533333e+00   6.3331586e-01  -1.0165994e+00  -4.8554001e-01   1.2138500e-01   4.2484751e-01  -3.3380876e-01
   1.2550000e+00   6.3616864e-01   1.4111007e+00   1.4869663e+00   3.4898188e-01  -1.0621188e-01  -3.3380876e-01
   1.2566667e+00   6.5989609e-01  -1.8511213e+00   5.8871726e+00   6.5244439e-01  -1.0621188e-01   4.5519376e-02
   1.2583333e+00   6.6223701e-01  -1.0924650e+00   5.4319789e+00   1.2138500e-01  -1.8207750e-01  -7.8900252e-01
   1.2600000e+00   6.6449979e-01   9.5590690e-01   3.9905320e+00  -1.0621188e-01  -1.0621188e-01  -2.5794313e-01
   1.2616667e+00   6.6667847e-01   1.9725063e-01  -3.0346251e-02  -2.5794313e-01  -4.0967438e-01  -1.0165994e+00
   1.2633333e+00   6.6876695e-01   1.7904288e+00  -1.0165994e+00  -1.0621188e-01   1.9725063e-01   1.2138500e-01
   1.2650000e+00   6.7075898e-01   5.7657876e-01  -1.8207750e-01  -9.4073377e-01   1.9725063e-01   3.4898188e-01
   1.2666667e+00   6.7264808e-01   2.0938913e+00  -2.1545838e+00  -1.0924650e+00  -3.0346251e-02  -3.0346251e-02
   1.2683333e+00   6.7442776e-01  -1.6235244e+00  -4.4305526e+00   1.9725063e-01  -6.3727127e-01   6.5244439e-01
   1.2700000e+00   6.7609139e-01  -1.7752557e+00  -2.8373744e+00   4.2484751e-01  -1.0621188e-01   1.1835038e+00
   1.2716667e+00   6.7763230e-01   2.9284132e+00  -1.2441963e+00   4.2484751e-01   4.2484751e-01   5.7657876e-01
   1.2733333e+00   6.7904377e-01   1.2138500e-01  -1.0621188e-01   1.2138500e-01   3.4898188e-01   2.7311626e-01
   1.2750000e+00   6.8031909e-01  -1.2441963e+00   2.7311626e-01   5.7657876e-01   7.2831002e-01  -1.0165994e+00
   1.2766667e+00   6.8243475e-01  -1.1683307e+00   3.5353382e+00   8.0417564e-01   9.5590690e-01  -1.0165994e+00
   1.2783333e+00   6.8326190e-01  -1.5476588e+00   5.7354414e+00   5.0071314e-01  -1.0621188e-01  -7.1313689e-01
   1.2800000e+00   6.8392667e-01  -7.1313689e-01   2.6249507e+00  -4.8554001e-01  -5.6140564e-01  -1.8207750e-01
   1.2816667e+00   6.8442282e-01   7.2831002e-01   1.3352350e+00  -1.1683307e+00  -1.3959275e+00   1.6386975e+00
   1.2833333e+00   6.8474421e-01   2.9284132e+00  -8.6486815e-01  -7.8900252e-01  -7.1313689e-01   1.2593694e+00
   1.2850000e+00   6.8488491e-01   2.3973538e+00  -1.6993900e+00  -4.0967438e-01  -1.8207750e-01   4.2484751e-01
   1.2866667e+00   6.8483929e-01   2.2456226e+00  -2.0787182e+00  -4.0967438e-01   1.0317725e+00  -4.0967438e-01
   1.2883333e+00   6.8460186e-01   1.6386975e+00  -3.2167026e+00  -3.0346251e-02   9.5590690e-01  -7.8900252e-01
   1.2900000e+00   6.8416750e-01  -2.8373744e+00  -2.9132401e+00   3.4898188e-01   4.2484751e-01  -1.6235244e+00
   1.2916667e+00   6.8353128e-01  -4.8554001e-01  -6.3727127e-01   5.0071314e-01   1.2138500e-01  -1.0165994e+00
   1.2933333e+00   6.8268870e-01  -6.3727127e-01   1.2593694e+00   1.0317725e+00  -6.3727127e-01  -6.3727127e-01
   1.2950000e+00   6.8163555e-01  -2.1545838e+00   1.0317725e+00   5.7657876e-01  -4.8554001e-01  -2.5794313e-01
   1.2966667e+00   6.8036798e-01  -9.4073377e-01   1.2593694e+00  -1.8207750e-01  -6.3727127e-01   6.5244439e-01
   1.2983333e+00   6.7888248e-01  -3.3684338e+00   3.4594726e+00   1.2138500e-01  -7.8900252e-01   8.8004127e-01
   1.3000000e+00   6.7717603e-01  -8.6486815e-01   2.9284132e+00  -3.3380876e-01  -7.8900252e-01   5.0071314e-01
   1.3016667e+00   6.7524597e-01   2.0180257e+00   8.8004127e-01  -1.1683307e+00  -8.6486815e-01   7.2831002e-01
   1.3033333e+00   6.7309001e-01   6.5244439e-01  -1.3200619e+00  -7.8900252e-01   4.5519376e-02   2.7311626e-01
   1.3050000e+00   6.7068772e-01   4.6733226e+00  -1.6235244e+00  -4.0967438e-01   8.8004127e-01  -1.0621188e-01
   1.3066667e+00   6.6805220e-01   2.4732194e+00  -2.4580463e+00  -4.8554001e-01   6.5244439e-01  -8.6486815e-01
   1.3083333e+00   6.6518571e-01  -3.3380876e-01  -1.5476588e+00   2.7311626e-01   5.0071314e-01  -1.0165994e+00
   1.3100000e+00   6.6208793e-01  -1.3200619e+00  -3.4442995e+00   8.8004127e-01   4.2484751e-01  -1.0924650e+00
   1.3116667e+00   6.5875902e-01  -2.6856432e+00  -3.7477620e+00   7.2831002e-01   1.2138500e-01  -2.5794313e-01
   1.3133333e+00   6.5519967e-01  -4.8098807e+00  -4.0967438e-01   5.0071314e-01   3.4898188e-01  -4.0967438e-01
   1.3150000e+00   6.5141102e-01  -2.0028525e+00   9.5590690e-01   3.4898188e-01   1.3352350e+00  -3.0346251e-02
   1.3166667e+00   6.4739472e-01   8.8004127e-01   1.1076382e+00  -2.5794313e-01   5.7657876e-01   9.5590690e-01
   1.3183333e+00   6.4315289e-01   2.1697569e+00   2.5490851e+00   4.5519376e-02   3.4898188e-01   4.2484751e-01
   1.3200000e+00   6.3868814e-01  -6.3727127e-01   4.9009195e+00  -2.5794313e-01  -1.7752557e+00   1.1835038e+00
   1.3216667e+00   6.3400357e-01   1.9725063e-01   2.1697569e+00  -9.4073377e-01  -1.8511213e+00   8.8004127e-01
   1.3233333e+00   6.2910271e-01  -4.0967438e-01  -4.0967438e-01  -4.8554001e-01  -5.6140564e-01   1.2138500e-01
   1.3250000e+00   6.2398957e-01   1.2593694e+00  -7.8900252e-01  -2.5794313e-01   2.7311626e-01  -4.0967438e-01
   1.3266667e+00   6.1866863e-01   1.0317725e+00  -3.4442995e+00  -1.8207750e-01  -4.8554001e-01  -7.1313689e-01
   1.3283333e+00   6.1314478e-01  -3.3380876e-01  -4.9616120e+00   1.2138500e-01  -3.3380876e-01  -4.8554001e-01
   1.3300000e+00   6.0742329e-01   3.4898188e-01  -2.4580463e+00   8.0417564e-01  -1.0621188e-01   4.5519376e-02
   1.3316667e+00   6.0150990e-01   1.8662944e+00  -7.1313689e-01   1.2593694e+00   8.0417564e-01  -1.0621188e-01
   1.3333333e+00   5.9541074e-01  -1.8511213e+00   2.7311626e-01  -3.3380876e-01   6.5244439e-01  -2.5794313e-01
   1.3350000e+00   5.8913219e-01   5.0071314e-01   1.3352350e+00  -3.0346251e-02   1.0317725e+00  -4.0967438e-01
   1.3366667e+00   5.4809720e-01   3.4898188e-01   3.0801444e+00   4.5519376e-02   4.5519376e-02  -6.3727127e-01
   1.3383333e+00   5.4077031e-01  -2.9891057e+00   5.0526507e+00  -3.0346251e-02  -1.0621188e-01  -1.2441963e+00
   1.3400000e+00   5.3332625e-01  -1.0621188e-01   3.0042788e+00  -1.0621188e-01   1.9725063e-01  -1.4717932e+00
   1.3416667e+00   5.2577371e-01   1.9725063e-01   8.8004127e-01   1.2138500e-01  -8.6486815e-01  -2.5794313e-01
   1.3433333e+00   5.1812160e-01   3.3077413e+00  -1.3200619e+00  -7.8900252e-01  -1.3959275e+00   5.7657876e-01
   1.3450000e+00   5.1037880e-01  -2.3063151e+00  -1.1683307e+00  -1.8207750e-01  -1.0924650e+00   8.8004127e-01
   1.3466667e+00   5.0255433e-01  -2.0787182e+00  -2.6097776e+00   5.0071314e-01  -3.0346251e-02   4.2484751e-01
   1.3483333e+00   4.9465721e-01   1.4869663e+00  -5.0374776e+00   3.4898188e-01   1.1076382e+00  -1.8207750e-01
   1.3500000e+00   4.8669652e-01   3.9905320e+00  -2.6097776e+00   7.2831002e-01   3.4898188e-01   8.0417564e-01
   1.3516667e+00   4.6252328e-01   9.5590690e-01  -3.5960307e+00   3.4898188e-01  -2.5794313e-01  -3.0346251e-02
   1.3533333e+00   4.5439824e-01  -3.5201651e+00  -4.8554001e-01   4.2484751e-01  -3.3380876e-01  -3.0346251e-02
   1.3550000e+00   4.4625419e-01  -3.6718963e+00   9.5590690e-01   1.2138500e-01   1.2138500e-01   1.9725063e-01
   1.3566667e+00   4.3809977e-01  -1.3200619e+00   4.0663976e+00  -3.0346251e-02  -3.0346251e-02   7.2831002e-01
   1.3583333e+00   4.2994341e-01   1.2138500e-01   5.5837101e+00  -4.0967438e-01   5.7657876e-01   2.7311626e-01
   1.3600000e+00   4.2179340e-01   1.9725063e-01   4.2181289e+00  -2.5794313e-01   9.5590690e-01  -6.3727127e-01
   1.3616667e+00   4.1365774e-01  -5.6140564e-01   2.7311626e-01  -4.8554001e-01   3.4898188e-01  -1.0924650e+00
   1.3633333e+00   4.0554435e-01   1.4111007e+00  -1.8207750e-01  -2.5794313e-01   1.2138500e-01  -8.6486815e-01
   1.3650000e+00   3.9741608e-01   1.4869663e+00  -2.2304494e+00  -1.8207750e-01  -9.4073377e-01  -3.3380876e-01
   1.3666667e+00   3.8932303e-01  -2.5794313e-01  -3.2167026e+00  -4.0967438e-01  -1.2441963e+00  -4.0967438e-01
   1.3683333e+00   3.8127238e-01   1.1076382e+00  -3.8236276e+00  -4.0967438e-01  -8.6486815e-01   6.5244439e-01
   1.3700000e+00   3.7327128e-01   2.3214882e+00  -3.2925682e+00  -2.5794313e-01  -3.0346251e-02   1.3352350e+00
   1.3716667e+00   3.6532640e-01   1.7145632e+00  -2.2304494e+00  -2.5794313e-01   7.2831002e-01   1.4869663e+00
   1.3733333e+00   3.5744423e-01   2.0938913e+00   4.2484751e-01   5.0071314e-01   1.5628319e+00   4.5519376e-02
   1.3750000e+00   3.4963097e-01  -1.0165994e+00   1.4111007e+00   1.9725063e-01   3.4898188e-01  -2.5794313e-01
   1.3766667e+00   3.4189247e-01  -3.2167026e+00   3.9146663e+00   8.0417564e-01   3.4898188e-01  -1.8207750e-01
   1.3783333e+00   3.3423430e-01  -1.8511213e+00   3.9905320e+00   8.8004127e-01   1.2138500e-01  -4.8554001e-01
   1.3800000e+00   3.2666171e-01  -1.8511213e+00   2.7008163e+00  -2.5794313e-01  -6.3727127e-01  -1.5476588e+00
   1.3816667e+00   3.1917960e-01   7.2831002e-01  -1.0621188e-01  -4.0967438e-01  -8.6486815e-01  -4.8554001e-01
   1.3833333e+00   3.1179258e-01   1.7145632e+00  -1.9269869e+00  -7.8900252e-01  -1.6993900e+00   2.7311626e-01
   1.3850000e+00   3.0450491e-01  -1.7752557e+00  -1.5476588e+00  -4.0967438e-01  -4.0967438e-01  -2.5794313e-01
   1.3866667e+00   2.9732053e-01  -2.5794313e-01  -2.1545838e+00  -5.6140564e-01   8.8004127e-01  -1.8207750e-01
   1.3883333e+00   2.9024305e-01   8.8004127e-01  -4.1270901e+00  -3.3380876e-01   7.2831002e-01  -9.4073377e-01
   1.3900000e+00   2.8327574e-01   3.4898188e-01  -3.1408369e+00  -2.5794313e-01   5.0071314e-01   2.7311626e-01
   1.3916667e+00   2.7642155e-01   5.7657876e-01  -1.3959275e+00   1.2138500e-01   5.7657876e-01   1.1076382e+00
   1.3933333e+00   2.6968313e-01  -3.3380876e-01   6.5244439e-01   7.2831002e-01  -5.6140564e-01   4.2484751e-01
   1.3950000e+00   2.6306277e-01   2.0180257e+00   1.4111007e+00   7.2831002e-01  -8.6486815e-01   1.0317725e+00
   1.3966667e+00   2.5656249e-01  -1.8207750e-01   3.5353382e+00   5.0071314e-01   5.7657876e-01   1.2138500e-01
   1.3983333e+00   2.5018399e-01  -1.0924650e+00   4.4457257e+00   1.9725063e-01   1.3352350e+00  -6.3727127e-01
   1.4000000e+00   2.4392867e-01   5.7657876e-01   3.0801444e+00  -4.0967438e-01   5.7657876e-01  -1.0165994e+00
   1.4016667e+00   2.3779765e-01  -1.0621188e-01   5.0071314e-01  -5.6140564e-01  -5.6140564e-01  -1.0621188e-01
   1.4033333e+00   2.3179176e-01  -3.7477620e+00  -7.8900252e-01  -4.0967438e-01   4.5519376e-02  -1.8207750e-01
   1.4050000e+00   2.2591158e-01  -1.6235244e+00  -4.0967438e-01  -1.0621188e-01  -1.8207750e-01   5.0071314e-01
   1.4066667e+00   2.2015743e-01   4.8250539e+00  -2.9132401e+00  -2.5794313e-01   1.2138500e-01   5.7657876e-01
   1.4083333e+00   2.1452937e-01   6.5244439e-01  -4.5822839e+00  -4.0967438e-01   2.7311626e-01   1.9725063e-01
   1.4100000e+00   2.0902724e-01  -2.1545838e+00  -2.6856432e+00   1.9725063e-01  -1.8207750e-01  -1.8207750e-01
   1.4116667e+00   2.0365066e-01  -3.0346251e-02  -1.1683307e+00   2.7311626e-01  -1.2441963e+00   4.2484751e-01
   1.4133333e+00   1.9839904e-01  -1.9269869e+00  -3.0346251e-02   6.5244439e-01  -1.2441963e+00  -7.1313689e-01
   1.4150000e+00   1.9327161e-01   1.2138500e-01   1.8662944e+00   7.2831002e-01  -2.5794313e-01  -8.6486815e-01
   1.4166667e+00   1.8826738e-01  -8.6486815e-01   3.9146663e+00   9.5590690e-01   1.5628319e+00  -6.3727127e-01
   1.4183333e+00   1.8338524e-01  -2.6097776e+00   5.7354414e+00  -1.0621188e-01  -2.5794313e-01   4.5519376e-02
   1.4200000e+00   1.7862391e-01  -1.3200619e+00   3.5353382e+00  -6.3727127e-01  -1.0621188e-01   9.5590690e-01
   1.4216667e+00   1.7398196e-01   5.2802476e+00   1.1835038e+00  -4.8554001e-01  -4.0967438e-01   8.0417564e-01
   1.4233333e+00   1.6945786e-01   3.7629351e+00  -2.3063151e+00   4.5519376e-02  -4.0967438e-01  -1.3200619e+00
   1.4250000e+00   1.6504996e-01   1.7145632e+00  -1.8511213e+00  -3.3380876e-01   4.2484751e-01  -3.3380876e-01
   1.4266667e+00   1.6075649e-01   5.0071314e-01  -3.2925682e+00  -6.3727127e-01   6.5244439e-01  -3.0346251e-02
   1.4283333e+00   1.5657564e-01   1.2593694e+00  -4.6581495e+00  -9.4073377e-01   1.9725063e-01  -2.5794313e-01
   1.4300000e+00   1.5250550e-01   7.2831002e-01  -3.9753588e+00  -4.8554001e-01  -3.3380876e-01   1.9725063e-01
   1.4316667e+00   1.4854412e-01  -2.1545838e+00  -1.3200619e+00   2.7311626e-01   4.5519376e-02  -3.0346251e-02
   1.4333333e+00   1.4468949e-01  -1.0924650e+00   1.1835038e+00   1.3352350e+00   4.2484751e-01  -2.5794313e-01
   1.4350000e+00   1.4092901e-01  -3.3380876e-01   1.4869663e+00   1.1076382e+00  -2.5794313e-01  -9.4073377e-01
   1.4366667e+00   1.3720561e-01  -1.6235244e+00   3.1560101e+00   1.2138500e-01  -7.8900252e-01  -3.0346251e-02
   1.4383333e+00   1.3357935e-01  -9.4073377e-01   5.5078445e+00   1.2138500e-01  -2.5794313e-01   3.4898188e-01
   1.4400000e+00   1.3004852e-01  -8.6486815e-01   3.7629351e+00   4.5519376e-02  -3.0346251e-02   8.0417564e-01
   1.4416667e+00   1.2661147e-01  -2.5339119e+00   7.2831002e-01  -2.5794313e-01   7.2831002e-01   4.5519376e-02
   1.4433333e+00   1.2326661e-01  -3.3380876e-01  -7.1313689e-01  -6.3727127e-01   1.1835038e+00  -7.1313689e-01
   1.4450000e+00   1.2001242e-01   2.0180257e+00  -1.0165994e+00  -4.0967438e-01   2.7311626e-01  -7.8900252e-01
   1.4466667e+00   1.1684745e-01   1.4869663e+00  -4.6581495e+00  -7.8900252e-01  -9.4073377e-01  -7.8900252e-01
   1.4483333e+00   1.1377032e-01  -1.1683307e+00  -4.9616120e+00  -3.0346251e-02  -2.0028525e+00   2.7311626e-01
   1.4500000e+00   1.0787460e-01   8.0417564e-01  -2.9132401e+00   8.0417564e-01  -5.6140564e-01   1.2593694e+00
   1.4516667e+00   1.0505370e-01   1.5628319e+00  -7.8900252e-01   5.7657876e-01   4.2484751e-01  -1.0621188e-01
   1.4533333e+00   1.0231608e-01   4.5519376e-02   1.2593694e+00   4.5519376e-02   8.0417564e-01  -1.0621188e-01
   1.4550000e+00   9.9660825e-02  -1.3959275e+00   8.0417564e-01   5.0071314e-01   5.0071314e-01  -6.3727127e-01
   1.4566667e+00   9.7087112e-02  -1.1683307e+00   3.2318757e+00   4.5519376e-02  -4.0967438e-01   9.5590690e-01
   1.4583333e+00   9.4594220e-02   1.4869663e+00   5.2043820e+00   4.5519376e-02   1.9725063e-01   6.5244439e-01
   1.4600000e+00   9.2181518e-02   1.1835038e+00   3.6870695e+00  -4.8554001e-01   4.2484751e-01  -1.8207750e-01
   1.4616667e+00   8.9848455e-02   2.9284132e+00   1.6386975e+00  -4.0967438e-01  -2.5794313e-01  -4.8554001e-01
   1.4633333e+00   8.7594576e-02  -1.6235244e+00  -9.4073377e-01  -4.8554001e-01   1.1076382e+00  -7.1313689e-01
   1.4650000e+00   8.5419490e-02  -5.0374776e+00  -1.6993900e+00  -3.3380876e-01   4.2484751e-01  -3.3380876e-01
   1.4666667e+00   8.3322887e-02  -1.7752557e+00  -3.8994932e+00  -4.0967438e-01  -7.8900252e-01   4.5519376e-02
   1.4683333e+00   8.1304527e-02   6.5244439e-01  -5.1892089e+00  -8.6486815e-01  -3.3380876e-01  -1.2441963e+00
   1.4700000e+00   7.9364220e-02   1.4111007e+00  -4.1270901e+00  -2.5794313e-01   1.3352350e+00  -5.6140564e-01
   1.4716667e+00   7.7501838e-02  -5.6140564e-01  -7.8900252e-01   5.7657876e-01   4.5519376e-02  -1.0621188e-01
   1.4733333e+00   7.5717297e-02  -2.5339119e+00   1.2138500e-01   7.2831002e-01  -1.6993900e+00   9.5590690e-01
   1.4750000e+00   7.4010539e-02   4.5519376e-02   1.0317725e+00   8.8004127e-01  -7.1313689e-01   9.5590690e-01
   1.4766667e+00   7.2381540e-02   3.4898188e-01   3.9146663e+00   7.2831002e-01  -5.6140564e-01   8.0417564e-01
   1.4783333e+00   7.0830297e-02   1.0317725e+00   5.3561133e+00   7.2831002e-01  -2.5794313e-01  -3.0346251e-02
   1.4800000e+00   6.9356811e-02  -5.6140564e-01   2.8525476e+00  -3.3380876e-01  -1.0924650e+00  -4.8554001e-01
   1.4816667e+00   6.7961076e-02   7.2831002e-01   1.1835038e+00  -3.3380876e-01  -4.8554001e-01  -5.6140564e-01
   1.4833333e+00   6.6643084e-02   2.7311626e-01  -4.0967438e-01  -1.0924650e+00   5.0071314e-01  -7.1313689e-01
   1.4850000e+00   6.5402805e-02   1.9725063e-01  -2.6097776e+00  -5.6140564e-01  -1.0621188e-01  -4.8554001e-01
   1.4866667e+00   6.4240174e-02   1.1076382e+00  -4.2788214e+00  -7.8900252e-01   3.4898188e-01  -1.8207750e-01
   1.4883333e+00   6.3155088e-02   1.1076382e+00  -4.8857464e+00  -7.8900252e-01  -1.0621188e-01   2.7311626e-01
   1.4900000e+00   6.2147396e-02   6.5244439e-01  -1.4717932e+00  -1.0621188e-01   7.2831002e-01   8.8004127e-01
   1.4916667e+00   6.1216889e-02  -1.5476588e+00  -5.6140564e-01  -4.0967438e-01   2.7311626e-01   8.0417564e-01
   1.4933333e+00   6.0363289e-02  -1.0165994e+00  -3.0346251e-02  -3.0346251e-02  -1.6993900e+00   3.4898188e-01
   1.4950000e+00   5.9586242e-02  -7.1313689e-01   5.7657876e-01   8.0417564e-01  -1.3200619e+00  -7.8900252e-01
   1.4966667e+00   5.8885313e-02  -7.1313689e-01   2.5490851e+00   4.2484751e-01   1.2138500e-01  -3.3380876e-01
   1.4983333e+00   5.8259980e-02   4.5519376e-02   4.1422632e+00  -3.3380876e-01   1.1835038e+00  -1.8207750e-01
   1.5000000e+00   5.7709618e-02  -1.3200619e+00   2.3214882e+00  -9.4073377e-01   4.5519376e-02  -3.0346251e-02
   1.5016667e+00   5.7233505e-02  -2.3821807e+00   4.2484751e-01  -1.8207750e-01   2.7311626e-01  -3.3380876e-01
   1.5033333e+00   5.6830802e-02   1.1835038e+00  -1.0924650e+00  -6.3727127e-01   1.0317725e+00  -7.8900252e-01
   1.5050000e+00   5.6478237e-02   4.5519376e-02  -4.0967438e-01   5.7657876e-01   5.7657876e-01  -8.6486815e-01
   1.5066667e+00   5.6138630e-02   1.9725063e-01  -2.1545838e+00  -3.3380876e-01  -4.0967438e-01  -1.0621188e-01
   1.5083333e+00   5.5865431e-02   5.0071314e-01  -4.5064182e+00   1.9725063e-01   3.4898188e-01   2.0180257e+00
   1.5100000e+00   5.5657719e-02   2.5490851e+00  -3.0649713e+00  -3.0346251e-02   6.5244439e-01   3.4898188e-01
   1.5116667e+00   5.5514489e-02   1.1076382e+00  -1.4717932e+00   4.2484751e-01   5.7657876e-01  -1.6235244e+00
   1.5133333e+00   5.5434657e-02   4.5519376e-02   1.4111007e+00   8.8004127e-01   1.2593694e+00  -8.6486815e-01
   1.5150000e+00   5.5417055e-02  -1.9269869e+00   1.1835038e+00  -1.8207750e-01   1.2138500e-01  -6.3727127e-01
   1.5166667e+00   5.5460434e-02   1.6386975e+00   3.8388007e+00   4.2484751e-01  -7.1313689e-01   1.0317725e+00
   1.5183333e+00   6.1587916e-02  -2.0028525e+00   5.2802476e+00   6.5244439e-01  -1.2441963e+00   3.4898188e-01
   1.5200000e+00   6.2345344e-02  -1.9269869e+00   2.0180257e+00  -1.8207750e-01  -7.8900252e-01   1.7904288e+00
   1.5216667e+00   6.3134273e-02  -2.1545838e+00   1.4111007e+00  -2.5794313e-01  -8.6486815e-01   3.4898188e-01
   1.5233333e+00   6.3952465e-02   4.5519376e-02  -1.0165994e+00  -7.8900252e-01   4.2484751e-01  -1.0924650e+00
   1.5250000e+00   6.4797669e-02   2.0180257e+00  -5.6140564e-01  -7.1313689e-01  -2.5794313e-01  -4.0967438e-01
   1.5266667e+00   6.5667637e-02  -4.8554001e-01  -1.5476588e+00  -1.3200619e+00  -1.9269869e+00   8.0417564e-01
   1.5283333e+00   6.6560113e-02   8.8004127e-01  -3.5960307e+00   4.5519376e-02  -1.0165994e+00   8.0417564e-01
   1.5300000e+00   6.7472839e-02  -4.0967438e-01  -3.5960307e+00   3.4898188e-01   4.2484751e-01   1.2138500e-01
   1.5316667e+00   6.8403588e-02   9.5590690e-01  -1.8511213e+00  -1.0621188e-01   1.5628319e+00   1.9725063e-01
   1.5333333e+00   6.9350133e-02   4.6733226e+00  -4.8554001e-01   5.0071314e-01   1.1835038e+00  -1.3200619e+00
   1.5350000e+00   7.1281864e-02  -1.0924650e+00  -4.8554001e-01   4.2484751e-01   1.0317725e+00  -1.0165994e+00
   1.5366667e+00   7.2262758e-02   1.9725063e-01   3.2318757e+00   3.4898188e-01   3.4898188e-01  -1.8207750e-01
   1.5383333e+00   7.3250873e-02   2.7311626e-01   5.5078445e+00   8.0417564e-01  -4.8554001e-01  -1.8207750e-01
   1.5400000e+00   7.4244171e-02  -2.3821807e+00   2.7766819e+00  -1.8207750e-01  -1.1683307e+00  -3.0346251e-02
   1.5416667e+00   7.5240657e-02  -2.6097776e+00   9.5590690e-01  -1.0165994e+00  -1.0165994e+00   4.2484751e-01
   1.5433333e+00   7.6238406e-02  -4.8554001e-01  -7.8900252e-01  -7.8900252e-01  -4.8554001e-01   6.5244439e-01
   1.5450000e+00   7.7235544e-02  -3.3380876e-01  -1.8511213e+00  -4.0967438e-01   4.5519376e-02  -4.8554001e-01
   1.5466667e+00   7.8230273e-02   1.4111007e+00  -3.5960307e+00  -1.0621188e-01   8.0417564e-01  -8.6486815e-01
   1.5483333e+00   7.9220857e-02   3.2318757e+00  -3.9753588e+00   1.2138500e-01   9.5590690e-01   5.7657876e-01
   1.5500000e+00   8.0205633e-02  -7.8900252e-01  -2.7615088e+00   1.9725063e-01   6.5244439e-01  -3.3380876e-01
   1.5516667e+00   8.1183016e-02   4.2484751e-01  -4.0967438e-01   5.7657876e-01  -4.0967438e-01  -3.0346251e-02
   1.5533333e+00   8.2118205e-02   8.0417564e-01   1.0317725e+00   5.0071314e-01  -1.4717932e+00   5.7657876e-01
   1.5550000e+00   8.2995604e-02  -2.3063151e+00  -7.8900252e-01  -1.8207750e-01  -1.5476588e+00   1.9725063e-01
   1.5566667e+00   8.3857323e-02  -1.7752557e+00   3.5353382e+00  -4.8554001e-01   7.2831002e-01  -2.5794313e-01
   1.5583333e+00   8.4702499e-02   1.8662944e+00   4.8250539e+00  -2.5794313e-01   2.6249507e+00  -7.8900252e-01
   1.5600000e+00   8.5530392e-02  -2.5794313e-01   1.9421600e+00   5.0071314e-01   6.5244439e-01  -1.8207750e-01
   1.5616667e+00   8.6340406e-02  -1.8207750e-01   1.7904288e+00  -5.6140564e-01  -5.6140564e-01   5.7657876e-01
   1.5633333e+00   8.7132067e-02   1.2138500e-01   4.5519376e-02  -7.8900252e-01  -7.8900252e-01  -1.8207750e-01
   1.5650000e+00   8.7905028e-02  -8.6486815e-01  -2.3821807e+00  -5.6140564e-01   1.9725063e-01  -1.3200619e+00
   1.5666667e+00   8.8659079e-02  -3.3380876e-01  -3.3684338e+00  -3.0346251e-02  -3.0346251e-02  -7.8900252e-01
   1.5683333e+00   8.9394121e-02  -2.3821807e+00  -3.6718963e+00   1.2138500e-01  -4.8554001e-01   1.9725063e-01
   1.5700000e+00   9.0110187e-02   9.5590690e-01  -3.5201651e+00   5.0071314e-01  -4.0967438e-01   3.4898188e-01
   1.5716667e+00   9.0807416e-02   5.7657876e-01  -1.0165994e+00   1.9725063e-01  -2.5794313e-01   2.7311626e-01
   1.5733333e+00   9.1486053e-02   1.4111007e+00  -3.3380876e-01   1.0317725e+00  -4.0967438e-01   4.5519376e-02
   1.5750000e+00   9.2146458e-02   2.7311626e-01   1.7904288e+00   8.0417564e-01  -2.5794313e-01   5.7657876e-01
   1.5766667e+00   9.2789078e-02  -3.0346251e-02   2.3214882e+00  -4.8554001e-01  -7.1313689e-01   5.7657876e-01
   1.5783333e+00   9.3414450e-02  -1.0165994e+00   5.8871726e+00   8.0417564e-01   4.5519376e-02   7.2831002e-01
   1.5800000e+00   9.4023194e-02  -4.0967438e-01   2.9284132e+00  -1.0621188e-01   4.5519376e-02  -1.0621188e-01
   1.5816667e+00   9.4616006e-02   2.7311626e-01   1.6386975e+00  -7.1313689e-01   1.2138500e-01  -1.0621188e-01
   1.5833333e+00   9.4616006e-02   9.5590690e-01  -1.0621188e-01  -1.0924650e+00   1.9725063e-01  -3.0346251e-02
   1.5850000e+00   9.4616006e-02   1.7904288e+00  -1.7752557e+00  -9.4073377e-01   1.0317725e+00  -6.3727127e-01
   1.5866667e+00   9.4616006e-02   1.8662944e+00  -3.5201651e+00  -9.4073377e-01   8.0417564e-01  -3.3380876e-01
   1.5883333e+00   9.4616006e-02  -1.6235244e+00  -4.0512245e+00   4.5519376e-02   4.5519376e-02   5.7657876e-01
   1.5900000e+00   9.4616006e-02  -4.0967438e-01  -2.0787182e+00   1.1076382e+00   2.7311626e-01  -1.0924650e+00
   1.5916667e+00   9.4616006e-02   5.7657876e-01   2.7311626e-01   7.2831002e-01  -1.8207750e-01  -3.3380876e-01
   1.5933333e+00   9.4616006e-02  -1.1683307e+00   1.9421600e+00   5.0071314e-01  -4.0967438e-01   1.1076382e+00
   1.5950000e+00   9.4616006e-02  -2.0787182e+00   2.9284132e+00   1.1076382e+00  -3.3380876e-01  -3.3380876e-01
   1.5966667e+00   9.4616006e-02   1.9725063e-01   3.4594726e+00   6.5244439e-01  -1.0621188e-01   4.2484751e-01
   1.5983333e+00   9.4616006e-02   1.1835038e+00   4.4457257e+00   7.2831002e-01  -4.0967438e-01  -2.5794313e-01
   1.6000000e+00   9.4616006e-02  -4.8554001e-01  -7.1313689e-01  -6.3727127e-01  -9.4073377e-01  -7.1313689e-01
   1.6016667e+00   9.4616006e-02  -2.2304494e+00  -2.5339119e+00  -1.1683307e+00   1.9725063e-01   4.5519376e-02
   1.6033333e+00   9.4616006e-02  -1.1683307e+00  -1.6993900e+00  -1.2441963e+00   1.2138500e-01   2.7311626e-01
   1.6050000e+00   9.4616006e-02   4.7491882e+00  -4.4305526e+00  -6.3727127e-01   1.9725063e-01  -7.1313689e-01
   1.6066667e+00   9.4616006e-02   4.2484751e-01  -5.3409401e+00  -1.0165994e+00   7.2831002e-01  -8.6486815e-01
   1.6083333e+00   9.4616006e-02   4.5519376e-02  -4.5064182e+00  -3.3380876e-01   9.5590690e-01   4.5519376e-02
   1.6100000e+00   9.5193643e-02   1.0317725e+00  -1.6235244e+00   1.6386975e+00   1.2138500e-01  -5.6140564e-01
   1.6116667e+00   9.5756922e-02   8.8004127e-01   3.4898188e-01   5.7657876e-01  -1.8207750e-01  -3.0346251e-02
   1.6133333e+00   9.6306705e-02   1.9725063e-01   1.1076382e+00  -1.8207750e-01  -2.5794313e-01  -1.0621188e-01
   1.6150000e+00   9.6843884e-02  -2.0787182e+00   1.1835038e+00   3.4898188e-01   2.7311626e-01  -1.0621188e-01
   1.6166667e+00   9.7369395e-02   1.4111007e+00   4.5974570e+00  -1.0621188e-01   1.9725063e-01   1.3352350e+00
   1.6183333e+00   9.7884170e-02  -3.8994932e+00   3.9905320e+00   1.9725063e-01  -7.1313689e-01   9.5590690e-01
   1.6200000e+00   9.8389172e-02  -2.0028525e+00   3.5353382e+00   1.2138500e-01  -9.4073377e-01   1.1835038e+00
   1.6216667e+00   9.8885342e-02  -1.8207750e-01   1.8662944e+00   1.2138500e-01   1.9725063e-01  -3.3380876e-01
   1.6233333e+00   9.9373625e-02   1.4111007e+00   5.0071314e-01  -9.4073377e-01  -1.8207750e-01  -7.1313689e-01
   1.6250000e+00   9.9854936e-02  -1.8207750e-01  -1.5476588e+00  -2.5794313e-01  -3.3380876e-01  -7.8900252e-01
   1.6266667e+00   1.0033016e-01  -2.5794313e-01  -3.2167026e+00  -4.8554001e-01   4.5519376e-02  -1.8207750e-01
   1.6283333e+00   1.0080014e-01   6.5244439e-01  -3.5201651e+00  -2.5794313e-01   1.9725063e-01  -4.0967438e-01
   1.6300000e+00   1.0126568e-01   3.4898188e-01  -2.3821807e+00   1.2138500e-01   8.8004127e-01  -4.8554001e-01
   1.6316667e+00   1.0172753e-01   6.5244439e-01  -1.3959275e+00   1.2138500e-01   4.5519376e-02   5.7657876e-01
   1.6333333e+00   1.0218634e-01  -2.5794313e-01  -9.4073377e-01   1.9725063e-01  -1.8207750e-01   1.2138500e-01
   1.6350000e+00   1.0264273e-01  -8.6486815e-01   1.2593694e+00   4.2484751e-01   2.7311626e-01  -5.6140564e-01
   1.6366667e+00   1.0309721e-01  -4.8554001e-01   3.0801444e+00   5.7657876e-01  -6.3727127e-01   5.0071314e-01
   1.6383333e+00   1.0355024e-01  -1.6235244e+00   5.4319789e+00   1.2138500e-01  -1.0165994e+00   2.7311626e-01
   1.6400000e+00   1.0400214e-01   3.4898188e-01   3.0801444e+00  -1.8207750e-01  -1.8207750e-01   2.7311626e-01
   1.6416667e+00   1.0445317e-01  -2.5794313e-01   8.8004127e-01  -1.8207750e-01   2.7311626e-01  -1.8207750e-01
   1.6433333e+00   1.0490348e-01   5.7657876e-01  -1.4717932e+00  -7.1313689e-01   2.0180257e+00  -3.0346251e-02
   1.6450000e+00   1.0535310e-01   2.4732194e+00  -1.9269869e+00  -8.6486815e-01   2.7311626e-01  -7.1313689e-01
   1.6466667e+00   1.0580197e-01  -3.7477620e+00  -1.9269869e+00  -7.8900252e-01  -1.4717932e+00  -7.8900252e-01
   1.6483333e+00   1.0624992e-01  -3.1408369e+00  -2.1545838e+00  -3.0346251e-02  -6.3727127e-01  -6.3727127e-01
   1.6500000e+00   1.0669666e-01   8.0417564e-01  -3.7477620e+00   4.2484751e-01   5.0071314e-01   5.0071314e-01
   1.6516667e+00   1.0709779e-01   1.2593694e+00  -2.3063151e+00   3.4898188e-01   3.4898188e-01  -1.8207750e-01
   1.6533333e+00   1.0746023e-01   9.5590690e-01  -7.8900252e-01   1.4111007e+00  -3.0346251e-02  -4.8554001e-01
   1.6550000e+00   1.0781570e-01   8.8004127e-01   1.9725063e-01   6.5244439e-01  -4.8554001e-01   4.5519376e-02
   1.6566667e+00   1.0816387e-01  -8.6486815e-01   1.6386975e+00   3.4898188e-01   4.2484751e-01   1.1835038e+00
   1.6583333e+00   1.0850437e-01   1.6386975e+00   5.1285164e+00  -1.8207750e-01   9.5590690e-01   1.2138500e-01
   1.6600000e+00   1.0883676e-01   2.7311626e-01   3.3077413e+00  -4.0967438e-01  -3.0346251e-02  -7.8900252e-01
   1.6616667e+00   1.0916056e-01   4.2484751e-01   7.2831002e-01  -1.0924650e+00  -1.0621188e-01  -2.5794313e-01
   1.6633333e+00   1.0947523e-01   6.5244439e-01   4.5519376e-02  -1.8511213e+00  -7.8900252e-01   5.0071314e-01
   1.6650000e+00   1.0978022e-01   5.0071314e-01  -1.4717932e+00   5.0071314e-01  -7.1313689e-01   8.8004127e-01
   1.6666667e+00   1.1007491e-01  -3.0346251e-02  -2.2304494e+00  -4.0967438e-01  -5.6140564e-01   1.9725063e-01
   1.6683333e+00   1.1035866e-01   4.2484751e-01  -3.5201651e+00   2.7311626e-01  -3.0346251e-02  -3.3380876e-01
   1.6700000e+00   1.1063082e-01   1.0317725e+00  -4.4305526e+00   4.5519376e-02   4.5519376e-02  -8.6486815e-01
   1.6716667e+00   1.1089068e-01   1.9725063e-01  -1.9269869e+00   1.9725063e-01  -2.5794313e-01  -7.8900252e-01
   1.6733333e+00   1.1113754e-01  -2.2304494e+00   1.0317725e+00   4.2484751e-01   4.2484751e-01  -2.5794313e-01
   1.6750000e+00   1.1137069e-01  -2.0028525e+00   2.5490851e+00   7.2831002e-01   1.2138500e-01   1.9725063e-01
   1.6766667e+00   1.1158939e-01  -7.8900252e-01   4.9009195e+00   4.5519376e-02  -1.1683307e+00   5.0071314e-01
   1.6783333e+00   1.1179293e-01  -9.4073377e-01   4.9767851e+00   4.5519376e-02  -9.4073377e-01   3.4898188e-01
   1.6800000e+00   1.1198058e-01  -1.8207750e-01   3.7629351e+00   1.9725063e-01  -9.4073377e-01   1.2138500e-01
   1.6816667e+00   1.1215164e-01   9.5590690e-01  -1.0621188e-01  -4.0967438e-01   1.0317725e+00  -6.3727127e-01
   1.6833333e+00   1.1230541e-01   4.5519376e-02  -3.2167026e+00  -6.3727127e-01   1.1835038e+00  -9.4073377e-01
   1.6850000e+00   1.1244123e-01   1.2138500e-01  -2.6097776e+00  -5.6140564e-01  -1.0621188e-01  -7.8900252e-01
   1.6866667e+00   1.1255846e-01  -1.8511213e+00  -5.0374776e+00  -8.6486815e-01  -4.0967438e-01  -4.0967438e-01
   1.6883333e+00   1.1265648e-01   4.5519376e-02  -4.5064182e+00  -3.0346251e-02  -9.4073377e-01  -1.0924650e+00
   1.6900000e+00   1.1273474e-01   1.4869663e+00  -2.1545838e+00   8.8004127e-01  -6.3727127e-01   1.9725063e-01
   1.6916667e+00   1.1279270e-01   8.0417564e-01   4.2484751e-01   7.2831002e-01  -1.8207750e-01   1.1835038e+00
   1.6933333e+00   1.1282990e-01   5.0071314e-01   9.5590690e-01  -1.0621188e-01   1.1076382e+00   8.8004127e-01
   1.6950000e+00   1.1284590e-01   6.5244439e-01   9.5590690e-01  -3.0346251e-02   1.5628319e+00   1.1076382e+00
   1.6966667e+00   1.1284034e-01   7.2831002e-01   4.9767851e+00   4.5519376e-02   5.0071314e-01   1.2138500e-01
   1.6983333e+00   1.1281292e-01  -4.8554001e-01   4.1422632e+00  -1.0621188e-01  -6.3727127e-01   4.5519376e-02
   1.7000000e+00   1.1276340e-01   4.2484751e-01   3.5353382e+00  -3.0346251e-02  -1.0165994e+00  -9.4073377e-01
   1.7016667e+00   1.1269161e-01  -4.8554001e-01   8.0417564e-01  -2.5794313e-01  -2.2304494e+00  -1.2441963e+00
   1.7033333e+00   1.1259743e-01  -3.0346251e-02  -1.3200619e+00  -2.5794313e-01   9.5590690e-01  -8.6486815e-01
   1.7050000e+00   1.1248084e-01  -4.8554001e-01  -3.3380876e-01  -3.0346251e-02   8.8004127e-01  -5.6140564e-01
   1.7066667e+00   1.1234187e-01   3.6870695e+00  -4.5064182e+00  -3.3380876e-01   5.7657876e-01  -2.5794313e-01
   1.7083333e+00   1.1218065e-01  -7.1313689e-01  -6.3271933e+00  -1.0165994e+00  -7.8900252e-01   3.4898188e-01
   1.7100000e+00   1.1199736e-01   8.8004127e-01  -2.7615088e+00   6.5244439e-01  -2.3821807e+00   1.4869663e+00
   1.7116667e+00   1.1179227e-01  -2.9891057e+00  -2.1545838e+00  -1.8207750e-01  -8.6486815e-01   8.8004127e-01
   1.7133333e+00   1.1156571e-01  -2.9891057e+00  -1.8207750e-01   4.2484751e-01   1.2593694e+00   6.5244439e-01
   1.7150000e+00   1.1131810e-01  -3.3684338e+00   2.8525476e+00  -3.0346251e-02   1.5628319e+00   1.2138500e-01
   1.7166667e+00   1.1104994e-01  -7.8900252e-01   4.8250539e+00   2.7311626e-01   1.3352350e+00  -4.0967438e-01
   1.7183333e+00   1.1076176e-01   9.5590690e-01   5.8113070e+00   1.2138500e-01   8.8004127e-01  -7.8900252e-01
   1.7200000e+00   1.1045420e-01   3.0801444e+00   2.3214882e+00  -1.8207750e-01  -1.1683307e+00  -6.3727127e-01
   1.7216667e+00   1.1012796e-01  -1.2441963e+00  -2.5794313e-01  -1.0621188e-01  -7.1313689e-01   5.0071314e-01
   1.7233333e+00   1.0972833e-01   1.1835038e+00  -7.1313689e-01  -2.5794313e-01   4.2484751e-01   4.5519376e-02
   1.7250000e+00   1.0928555e-01   6.5244439e-01  -1.4717932e+00  -7.1313689e-01  -2.5794313e-01  -7.1313689e-01
   1.7266667e+00   1.0882234e-01   5.7657876e-01  -5.6140564e-01  -1.0621188e-01   5.7657876e-01  -4.0967438e-01
   1.7283333e+00   1.0834001e-01  -4.0967438e-01  -3.6718963e+00   1.2138500e-01  -1.2441963e+00  -3.0346251e-02
   1.7300000e+00   1.0783997e-01   1.2138500e-01  -2.6097776e+00   5.0071314e-01  -5.6140564e-01  -3.0346251e-02
   1.7316667e+00   1.0732372e-01  -1.2441963e+00  -1.3959275e+00   2.7311626e-01  -3.3380876e-01  -6.3727127e-01
   1.7333333e+00   1.0679283e-01   3.4898188e-01   8.8004127e-01   5.0071314e-01   5.7657876e-01  -3.3380876e-01
   1.7350000e+00   1.0624896e-01  -4.8554001e-01   1.4869663e+00   7.2831002e-01   6.5244439e-01   4.5519376e-02
   1.7366667e+00   1.0569380e-01   4.2484751e-01   2.3214882e+00   5.0071314e-01   1.2138500e-01   4.2484751e-01
   1.7383333e+00   1.0512912e-01   4.5519376e-02   3.9146663e+00   4.5519376e-02  -1.1683307e+00  -3.0346251e-02
   1.7400000e+00   1.0455673e-01   8.0417564e-01   3.1560101e+00  -4.0967438e-01  -1.3959275e+00   9.5590690e-01
   1.7416667e+00   1.0397847e-01   5.0071314e-01   7.2831002e-01  -1.2441963e+00   5.0071314e-01   7.2831002e-01
   1.7433333e+00   1.0339619e-01  -4.8554001e-01  -7.8900252e-01  -1.3200619e+00   9.5590690e-01   1.2138500e-01
   1.7450000e+00   1.0281179e-01   1.2138500e-01  -4.8554001e-01  -8.6486815e-01   4.2484751e-01   5.0071314e-01
   1.7466667e+00   1.0222712e-01  -2.5794313e-01  -3.2925682e+00  -6.3727127e-01   8.0417564e-01   4.5519376e-02
   1.7483333e+00   1.0164406e-01  -1.4717932e+00  -5.2650745e+00   1.2138500e-01   8.8004127e-01  -1.1683307e+00
   1.7500000e+00   1.0106445e-01   8.8004127e-01  -3.8236276e+00   2.7311626e-01  -4.8554001e-01  -1.1683307e+00
   1.7516667e+00   1.0049010e-01  -5.6140564e-01  -2.3821807e+00   4.2484751e-01  -7.8900252e-01  -4.8554001e-01
   1.7533333e+00   9.9922784e-02  -4.8554001e-01   1.4869663e+00   1.2138500e-01  -6.3727127e-01   7.2831002e-01
   1.7550000e+00   9.9364198e-02  -1.7752557e+00   2.3214882e+00   1.2138500e-01   1.2138500e-01   1.2138500e-01
   1.7566667e+00   9.8815989e-02  -3.3380876e-01   3.6112038e+00   8.0417564e-01   9.5590690e-01   1.2138500e-01
   1.7583333e+00   9.8279712e-02   4.2484751e-01   4.8250539e+00  -3.0346251e-02   3.4898188e-01  -6.3727127e-01
   1.7600000e+00   9.7756838e-02   3.4898188e-01   3.6112038e+00   4.2484751e-01  -1.8207750e-01  -1.0621188e-01
   1.7616667e+00   9.7248733e-02   2.5490851e+00   1.4869663e+00  -5.6140564e-01  -7.8900252e-01  -3.0346251e-02
   1.7633333e+00   9.6756652e-02   1.6386975e+00  -5.6140564e-01  -1.8207750e-01  -4.0967438e-01  -1.8207750e-01
   1.7650000e+00   9.6281724e-02  -4.8554001e-01  -2.0787182e+00  -4.8554001e-01  -3.0346251e-02  -3.0346251e-02
   1.7666667e+00   9.5824956e-02  -2.9132401e+00  -3.2925682e+00  -7.8900252e-01   1.9725063e-01   4.2484751e-01
   1.7683333e+00   9.5387200e-02  -2.8373744e+00  -3.6718963e+00  -2.5794313e-01  -4.0967438e-01  -2.5794313e-01
   1.7700000e+00   9.4969178e-02  -2.5794313e-01  -2.8373744e+00   2.7311626e-01   4.2484751e-01  -3.0346251e-02
   1.7716667e+00   9.4571442e-02   4.8250539e+00  -3.3684338e+00  -1.8207750e-01   8.8004127e-01   5.0071314e-01
   1.7733333e+00   9.4194393e-02  -4.0967438e-01  -2.7615088e+00  -1.8207750e-01   1.9725063e-01   1.2593694e+00
   1.7750000e+00   9.3838254e-02   4.5519376e-02   5.7657876e-01   1.1835038e+00   7.2831002e-01   1.9725063e-01
   1.7766667e+00   9.3503091e-02  -3.5201651e+00   2.8525476e+00   1.9725063e-01   2.7311626e-01  -1.0924650e+00
   1.7783333e+00   9.3188782e-02  -7.1313689e-01   5.2802476e+00   1.2138500e-01  -1.9269869e+00  -1.8207750e-01
   1.7800000e+00   9.2895034e-02  -7.8900252e-01   3.7629351e+00   4.5519376e-02  -1.9269869e+00   1.2138500e-01
   1.7816667e+00   9.2621372e-02   1.1835038e+00   2.7008163e+00   4.5519376e-02   1.0317725e+00   4.5519376e-02
   1.7833333e+00   9.2367142e-02   2.6249507e+00   8.8004127e-01  -7.1313689e-01   1.2593694e+00   1.9725063e-01
   1.7850000e+00   9.2131510e-02   2.0180257e+00  -8.6486815e-01  -6.3727127e-01   1.9725063e-01  -4.8554001e-01
   1.7866667e+00   9.1913474e-02  -3.3380876e-01  -2.6856432e+00  -2.5794313e-01   1.1835038e+00  -1.7752557e+00
   1.7883333e+00   9.1711844e-02   4.2484751e-01  -4.8857464e+00  -3.0346251e-02   1.9725063e-01  -1.0165994e+00
   1.7900000e+00   9.1525266e-02  -9.4073377e-01  -4.1270901e+00   3.4898188e-01  -1.8207750e-01  -4.0967438e-01
   1.7916667e+00   9.1352226e-02  -1.4717932e+00  -1.3200619e+00   7.2831002e-01   1.9725063e-01   2.7311626e-01
   1.7933333e+00   9.1191047e-02   1.3352350e+00   7.2831002e-01   6.5244439e-01   1.9725063e-01   4.2484751e-01
   1.7950000e+00   9.0963418e-02   1.5628319e+00   5.0071314e-01   8.0417564e-01   3.4898188e-01  -1.0621188e-01
   1.7966667e+00   9.0727619e-02  -3.0649713e+00   1.3352350e+00   1.2138500e-01  -3.3380876e-01  -7.1313689e-01
   1.7983333e+00   9.0494396e-02  -1.6993900e+00   4.7491882e+00  -2.5794313e-01  -8.6486815e-01   4.5519376e-02
   1.8000000e+00   9.0261974e-02   9.5590690e-01   2.8525476e+00  -4.0967438e-01  -1.1683307e+00   1.0317725e+00
   1.8016667e+00   9.0028496e-02   1.1076382e+00   1.7145632e+00  -3.3380876e-01  -1.6235244e+00   2.2456226e+00
   1.8033333e+00   8.9792054e-02  -3.0346251e-02  -5.6140564e-01  -1.2441963e+00  -3.3380876e-01   1.2593694e+00
   1.8050000e+00   8.9550692e-02  -1.8207750e-01  -4.8554001e-01  -1.8207750e-01   1.1835038e+00  -3.0346251e-02
   1.8066667e+00   8.9302428e-02   3.4898188e-01  -2.0787182e+00  -1.8207750e-01   4.5519376e-02  -8.6486815e-01
   1.8083333e+00   8.9045256e-02   5.0071314e-01  -5.5685370e+00   4.5519376e-02   6.5244439e-01  -1.4717932e+00
   1.8100000e+00   8.8777163e-02  -3.0346251e-02  -3.8994932e+00   1.2138500e-01   8.8004127e-01  -1.4717932e+00
   1.8116667e+00   8.8496146e-02   1.1835038e+00  -1.7752557e+00   7.2831002e-01  -5.6140564e-01  -6.3727127e-01
   1.8133333e+00   8.8200231e-02  -5.6140564e-01   1.9725063e-01   9.5590690e-01  -1.6993900e+00   1.3352350e+00
   1.8150000e+00   8.7887464e-02  -4.0967438e-01   1.2593694e+00   7.2831002e-01  -3.3380876e-01   6.5244439e-01
   1.8166667e+00   8.7555959e-02  -3.0346251e-02   4.2939945e+00  -1.8207750e-01   6.5244439e-01   8.0417564e-01
   1.8183333e+00   8.7203885e-02  -1.2441963e+00   5.5837101e+00   4.5519376e-02   4.5519376e-02   1.0317725e+00
   1.8200000e+00   8.6829485e-02  -7.8900252e-01   3.6112038e+00  -1.0165994e+00  -3.3380876e-01   1.1076382e+00
   1.8216667e+00   8.6431106e-02   3.4898188e-01   1.6386975e+00  -9.4073377e-01   8.0417564e-01  -7.1313689e-01
   1.8233333e+00   8.6007193e-02  -1.0165994e+00  -1.6993900e+00  -1.1683307e+00   1.1835038e+00  -1.2441963e+00
   1.8250000e+00   8.5556309e-02  -1.5476588e+00  -2.0028525e+00  -4.8554001e-01   1.2593694e+00  -1.7752557e+00
   1.8266667e+00   8.5077159e-02   8.8004127e-01  -2.6856432e+00  -1.8207750e-01  -1.8207750e-01  -9.4073377e-01
   1.8283333e+00   8.4568577e-02   5.0071314e-01  -4.9616120e+00   1.2138500e-01   4.5519376e-02   7.2831002e-01
   1.8300000e+00   8.4029567e-02   1.5628319e+00  -4.6581495e+00  -4.0967438e-01  -3.3380876e-01   1.9725063e-01
   1.8316667e+00   8.3459295e-02  -4.0967438e-01  -9.4073377e-01   6.5244439e-01   4.5519376e-02   5.7657876e-01
   1.8333333e+00   8.2857105e-02   7.2831002e-01   5.0071314e-01   2.7311626e-01  -3.0346251e-02   7.2831002e-01
   1.8350000e+00   8.2222531e-02  -1.0621188e-01   1.7904288e+00   1.1076382e+00  -1.8207750e-01   1.9725063e-01
   1.8366667e+00   8.1555302e-02  -9.4073377e-01   1.3352350e+00   8.0417564e-01  -5.6140564e-01   5.7657876e-01
   1.8383333e+00   8.0855351e-02   6.5244439e-01   4.0663976e+00   1.9725063e-01  -9.4073377e-01   8.8004127e-01
   1.8400000e+00   8.0122827e-02  -1.9269869e+00   2.0938913e+00  -2.5794313e-01  -2.5794313e-01   3.4898188e-01
   1.8416667e+00   7.9358094e-02  -5.6140564e-01  -2.5794313e-01  -4.8554001e-01   4.2484751e-01  -7.8900252e-01
   1.8433333e+00   7.8561740e-02   4.5519376e-02  -2.0028525e+00  -3.3380876e-01   6.5244439e-01  -1.0165994e+00
   1.8450000e+00   7.7734584e-02   1.3352350e+00  -2.3821807e+00  -3.0346251e-02   8.8004127e-01  -4.0967438e-01
   1.8466667e+00   7.6877676e-02   1.9421600e+00  -4.3546870e+00  -3.0346251e-02  -2.5794313e-01  -3.0346251e-02
   1.8483333e+00   7.5992292e-02  -1.1683307e+00  -5.8719995e+00   1.9725063e-01  -9.4073377e-01  -1.8207750e-01
   1.8500000e+00   7.5079948e-02  -8.6486815e-01  -6.1754620e+00  -4.0967438e-01   7.2831002e-01  -2.5794313e-01
   1.8516667e+00   7.4142391e-02  -4.8554001e-01  -3.3684338e+00  -3.0346251e-02   2.7311626e-01   3.4898188e-01
   1.8533333e+00   7.3181604e-02   2.5490851e+00   8.8004127e-01   2.7311626e-01  -3.0346251e-02   7.2831002e-01
   1.8550000e+00   7.2199792e-02  -3.2167026e+00   2.9284132e+00  -3.0346251e-02  -5.6140564e-01   5.7657876e-01
   1.8566667e+00   7.1199395e-02  -1.2441963e+00   5.7354414e+00   2.7311626e-01  -8.6486815e-01   8.0417564e-01
   1.8583333e+00   7.0183062e-02  -7.1313689e-01   6.6458289e+00   4.5519376e-02   2.7311626e-01  -1.8207750e-01
   1.8600000e+00   6.9153665e-02   1.9421600e+00   4.7491882e+00  -6.3727127e-01  -3.0346251e-02  -1.2441963e+00
   1.8616667e+00   6.8114284e-02   1.6386975e+00   3.6870695e+00  -3.0346251e-02   4.2484751e-01  -1.0924650e+00
   1.8633333e+00   6.7068186e-02   9.5590690e-01   1.8662944e+00  -3.3380876e-01  -2.5794313e-01  -4.8554001e-01
   1.8650000e+00   6.6018848e-02  -8.6486815e-01   1.8662944e+00   7.2831002e-01  -1.8207750e-01  -2.5794313e-01
   1.8666667e+00   6.6018848e-02  -4.8554001e-01   8.8004127e-01  -3.0346251e-02  -2.5794313e-01  -7.1313689e-01
   1.8683333e+00   6.6018848e-02   1.0317725e+00  -7.8900252e-01  -1.0165994e+00  -2.5794313e-01  -4.0967438e-01
   1.8700000e+00   6.6018848e-02   8.8004127e-01  -7.8900252e-01  -1.0924650e+00   1.4869663e+00  -4.0967438e-01
   1.8716667e+00   6.6018848e-02  -2.0787182e+00  -4.0967438e-01  -1.0621188e-01   9.5590690e-01   1.2138500e-01
   1.8733333e+00   6.6018848e-02   6.5244439e-01   8.0417564e-01  -7.1313689e-01   1.9725063e-01   3.4898188e-01
   1.8750000e+00   6.4854060e-02   4.5519376e-02  -1.8207750e-01   6.5244439e-01  -1.6235244e+00   5.7657876e-01
   1.8766667e+00   6.3691533e-02   1.4869663e+00   2.9284132e+00   2.7311626e-01  -6.3727127e-01   9.5590690e-01
   1.8783333e+00   6.2535716e-02  -2.5794313e-01   2.3214882e+00   2.7311626e-01  -7.8900252e-01   8.0417564e-01
   1.8800000e+00   6.1391224e-02  -9.4073377e-01   8.8004127e-01   1.9725063e-01  -1.0621188e-01   2.7311626e-01
   1.8816667e+00   6.0262821e-02  -1.7752557e+00  -3.3380876e-01  -2.5794313e-01  -3.0346251e-02  -6.3727127e-01
   1.8833333e+00   5.9155423e-02   4.5519376e-02  -2.8373744e+00   2.7311626e-01   6.5244439e-01  -4.8554001e-01
   1.8850000e+00   5.8074044e-02   3.5353382e+00  -2.3063151e+00   1.0317725e+00   1.1076382e+00  -8.6486815e-01
   1.8866667e+00   5.7023815e-02  -3.3380876e-01  -4.9616120e+00  -3.0346251e-02   1.2138500e-01  -9.4073377e-01
   1.8883333e+00   5.6009951e-02  -2.0028525e+00  -7.0858495e+00  -1.0165994e+00  -4.0967438e-01  -1.8207750e-01
   1.8900000e+00   5.5037724e-02  -1.3200619e+00  -4.1270901e+00  -4.0967438e-01  -5.6140564e-01   2.7311626e-01
   1.8916667e+00   5.4112463e-02   4.5519376e-02  -2.0787182e+00  -4.0967438e-01   8.8004127e-01   1.0317725e+00
   1.8933333e+00   5.3239511e-02  -3.0346251e-02  -7.8900252e-01  -1.1683307e+00   2.7311626e-01   4.2484751e-01
   1.8950000e+00   5.2424226e-02  -2.5339119e+00   5.0071314e-01  -3.0346251e-02  -7.1313689e-01   8.0417564e-01
   1.8966667e+00   5.1671946e-02   2.9284132e+00   2.1697569e+00   1.1835038e+00  -1.0621188e-01   6.5244439e-01
   1.8983333e+00   5.0987967e-02  -1.7752557e+00   5.8871726e+00  -4.0967438e-01  -1.0621188e-01  -3.3380876e-01
   1.9000000e+00   5.0377536e-02  -3.6718963e+00   4.3698601e+00   8.8004127e-01  -1.0621188e-01  -7.1313689e-01
   1.9016667e+00   4.9845810e-02  -1.6235244e+00   3.8388007e+00   7.2831002e-01  -3.0346251e-02  -1.0621188e-01
   1.9033333e+00   4.9397849e-02   2.3214882e+00   8.0417564e-01   1.2138500e-01  -1.8207750e-01  -1.0621188e-01
   1.9050000e+00   4.9038585e-02   8.8004127e-01  -2.9891057e+00  -7.1313689e-01  -4.0967438e-01   1.2138500e-01
   1.9066667e+00   4.8772810e-02   4.2484751e-01  -4.3546870e+00  -8.6486815e-01   3.4898188e-01  -3.0346251e-02
   1.9083333e+00   4.8605149e-02   8.0417564e-01  -5.7961339e+00  -1.1683307e+00   3.4898188e-01   1.9725063e-01
   1.9100000e+00   4.8540037e-02  -1.2441963e+00  -3.7477620e+00  -5.6140564e-01   7.2831002e-01  -2.5794313e-01
   1.9116667e+00   4.8581701e-02   8.0417564e-01  -4.0967438e-01   7.2831002e-01   5.0071314e-01  -4.8554001e-01
   1.9133333e+00   4.8734151e-02   7.2831002e-01   2.0180257e+00   1.9725063e-01   9.5590690e-01  -7.8900252e-01
   1.9150000e+00   4.9001143e-02  -3.9753588e+00   5.0071314e-01  -3.0346251e-02  -1.8207750e-01   1.9725063e-01
   1.9166667e+00   4.9386173e-02   5.0071314e-01   4.3698601e+00  -2.5794313e-01  -9.4073377e-01   5.7657876e-01
   1.9183333e+00   4.9892462e-02   1.1835038e+00   6.0389039e+00   1.2138500e-01  -1.6993900e+00   3.4898188e-01
   1.9200000e+00   5.0522926e-02  -1.8207750e-01   3.7629351e+00   3.4898188e-01  -2.0028525e+00   5.7657876e-01
   1.9216667e+00   5.1280179e-02  -2.0028525e+00   1.2593694e+00   3.4898188e-01  -4.8554001e-01   3.4898188e-01
   1.9233333e+00   5.2166507e-02   1.2138500e-01  -1.0924650e+00  -4.0967438e-01   6.5244439e-01  -5.6140564e-01
   1.9250000e+00   5.3183868e-02   1.3352350e+00  -8.6486815e-01  -1.9269869e+00   1.5628319e+00  -9.4073377e-01
   1.9266667e+00   5.4333863e-02   2.0938913e+00  -3.8994932e+00  -1.4717932e+00   1.1835038e+00  -4.8554001e-01
   1.9283333e+00   5.5617749e-02  -7.1313689e-01  -7.0099839e+00  -3.0346251e-02   4.2484751e-01  -4.0967438e-01
   1.9300000e+00   5.7036406e-02  -2.3063151e+00  -6.0995964e+00   1.2138500e-01  -4.8554001e-01  -3.0346251e-02
   1.9316667e+00   5.8590352e-02  -4.0512245e+00  -4.5064182e+00   2.7311626e-01  -4.8554001e-01   1.2138500e-01
   1.9333333e+00   6.0279736e-02   4.2939945e+00   4.7491882e+00  -1.4717932e+00  -1.9269869e+00   6.5244439e-01
   1.9350000e+00   6.2104319e-02   1.4111007e+00   4.1422632e+00   2.5490851e+00  -3.0346251e-02  -1.0621188e-01
   1.9366667e+00   6.4063489e-02  -3.0346251e-02   2.6249507e+00   1.9421600e+00  -7.8900252e-01  -3.3380876e-01
   1.9383333e+00   6.6156263e-02  -1.0621188e-01   4.5215914e+00   1.4111007e+00  -7.1313689e-01  -1.9269869e+00
   1.9400000e+00   6.8381272e-02  -1.7752557e+00   3.0042788e+00  -4.0967438e-01  -1.6235244e+00   3.4898188e-01
   1.9416667e+00   7.0736784e-02  -2.4580463e+00   1.9725063e-01  -3.2925682e+00   5.0071314e-01   1.1076382e+00
   1.9433333e+00   7.3220698e-02   3.0801444e+00  -4.6581495e+00  -3.5201651e+00   9.5590690e-01   5.0071314e-01
   1.9450000e+00   7.5812118e-02  -6.3727127e-01  -6.3727127e-01  -2.1545838e+00   8.8004127e-01   1.2138500e-01
   1.9466667e+00   7.8415350e-02   2.5490851e+00   1.7904288e+00   2.8525476e+00   3.4898188e-01  -1.5476588e+00
   1.9483333e+00   8.1137757e-02   6.5244439e-01  -3.9753588e+00   3.1560101e+00   1.8662944e+00  -1.5476588e+00
   1.9500000e+00   8.3976400e-02  -3.0346251e-02  -2.1545838e+00   1.6386975e+00  -1.8207750e-01   1.7145632e+00
   1.9516667e+00   8.6928045e-02   8.8004127e-01  -3.0346251e-02   8.8004127e-01   5.7657876e-01   5.0071314e-01
   1.9533333e+00   8.9989181e-02   1.1835038e+00   1.2593694e+00   2.0180257e+00   4.2484751e-01  -4.0967438e-01
   1.9550000e+00   9.3156036e-02  -7.8900252e-01   1.9421600e+00   1.9725063e-01  -1.0165994e+00   5.7657876e-01
   1.9566667e+00   9.6424589e-02  -2.5794313e-01   1.7145632e+00  -1.0924650e+00   1.2138500e-01   3.4898188e-01
   1.9583333e+00   9.9790609e-02  -6.6306558e+00   3.0801444e+00  -2.0028525e+00   1.2138500e-01  -2.1545838e+00
   1.9600000e+00   1.0324965e-01  -2.7615088e+00   7.2831002e-01  -2.7615088e+00  -2.3063151e+00   2.8525476e+00
   1.9616667e+00   1.0679710e-01  -2.8373744e+00  -3.6718963e+00  -6.3727127e-01   1.5628319e+00  -9.4073377e-01
   1.9633333e+00   1.1042818e-01   2.3214882e+00   2.7311626e-01  -1.1683307e+00   1.2593694e+00  -3.3380876e-01
   1.9650000e+00   1.1413799e-01   5.7657876e-01  -2.7615088e+00   8.0417564e-01   1.2138500e-01   4.5519376e-02
   1.9666667e+00   1.1792150e-01   1.7904288e+00  -4.2029557e+00   1.1076382e+00  -6.3727127e-01  -4.8554001e-01
   1.9683333e+00   1.2177361e-01   1.6386975e+00  -4.7340151e+00   3.4898188e-01  -1.0924650e+00   1.0317725e+00
   1.9700000e+00   1.2568918e-01   8.8004127e-01  -3.3380876e-01   4.2484751e-01   1.1076382e+00  -7.1313689e-01
   1.9716667e+00   1.2966300e-01   1.4111007e+00  -1.8207750e-01  -9.4073377e-01  -1.0924650e+00   1.2138500e-01
   1.9733333e+00   1.3368988e-01   2.3973538e+00   1.7145632e+00   4.2484751e-01  -2.0028525e+00   1.4869663e+00
   1.9750000e+00   1.3776464e-01  -2.9132401e+00  -1.0621188e-01   1.7145632e+00   6.5244439e-01  -3.0346251e-02
   1.9766667e+00   1.4188215e-01  -2.9132401e+00   2.5490851e+00   1.4869663e+00   1.5628319e+00  -2.9891057e+00
   1.9783333e+00   1.4603735e-01  -3.0346251e-02   5.2802476e+00   7.2831002e-01   2.7311626e-01  -7.8900252e-01
   1.9800000e+00   1.5022527e-01  -3.3380876e-01   3.9146663e+00  -4.0967438e-01  -3.0346251e-02   1.5628319e+00
   1.9816667e+00   1.5444107e-01  -2.2304494e+00   1.9421600e+00  -1.6235244e+00  -1.0165994e+00   1.4869663e+00
   1.9833333e+00   1.5868006e-01   3.6870695e+00  -1.8207750e-01  -3.0346251e-02   1.0317725e+00  -1.8207750e-01
   1.9850000e+00   1.6293770e-01   1.8662944e+00  -1.7752557e+00  -4.8554001e-01   1.2593694e+00  -7.1313689e-01
   1.9866667e+00   1.6720967e-01  -2.9132401e+00  -4.4305526e+00   1.2138500e-01  -1.2441963e+00  -1.5476588e+00
   1.9883333e+00   1.7149184e-01   1.0317725e+00  -6.0237308e+00  -3.0346251e-02   1.5628319e+00   1.2138500e-01
   1.9900000e+00   1.7578032e-01   2.3973538e+00  -3.7477620e+00  -7.1313689e-01   7.2831002e-01  -3.0346251e-02
   1.9916667e+00   1.8007148e-01  -1.1683307e+00  -4.8554001e-01  -9.4073377e-01  -2.5794313e-01   2.0180257e+00
   1.9933333e+00   1.8436197e-01  -1.8207750e-01   7.2831002e-01  -5.6140564e-01   8.8004127e-01  -7.1313689e-01
   1.9950000e+00   1.8864870e-01  -2.2304494e+00   7.2831002e-01   8.0417564e-01   5.7657876e-01  -6.3727127e-01
   1.9966667e+00   1.9292893e-01   1.0317725e+00   3.8388007e+00   5.7657876e-01  -7.1313689e-01   4.5519376e-02
   1.9983333e+00   1.9720021e-01  -4.7340151e+00   3.9905320e+00   7.2831002e-01  -1.0165994e+00   1.5628319e+00
   2.0000000e+00   2.0146042e-01  -6.3727127e-01   4.8250539e+00   3.4898188e-01  -4.8554001e-01   4.2484751e-01
   2.0016667e+00   2.0570779e-01   2.5490851e+00   2.5490851e+00  -4.0967438e-01  -2.6097776e+00  -5.6140564e-01
   2.0033333e+00   2.0994091e-01   8.8004127e-01   2.7311626e-01  -6.3727127e-01  -4.0967438e-01  -1.4717932e+00
   2.0050000e+00   2.1415871e-01   1.1076382e+00  -5.6140564e-01  -1.8207750e-01   6.5244439e-01  -8.6486815e-01
   2.0066667e+00   2.1836051e-01  -1.0924650e+00  -3.8994932e+00  -7.8900252e-01   4.2484751e-01  -1.5476588e+00
   2.0083333e+00   2.2254598e-01  -2.5794313e-01  -6.0237308e+00  -1.8207750e-01   1.2138500e-01   2.7311626e-01
   2.0100000e+00   2.2671516e-01   3.3077413e+00  -3.5960307e+00   4.5519376e-02  -1.0924650e+00   1.9421600e+00
   2.0116667e+00   2.3086846e-01  -1.1683307e+00  -8.6486815e-01  -2.5794313e-01   2.7311626e-01   5.7657876e-01
   2.0133333e+00   2.3500667e-01  -2.1545838e+00  -1.8511213e+00   7.2831002e-01   4.2484751e-01  -3.3380876e-01
   2.0150000e+00   2.3913093e-01  -4.0512245e+00  -4.0967438e-01   8.8004127e-01  -7.1313689e-01  -3.0346251e-02
   2.0166667e+00   2.4320446e-01   2.8525476e+00   2.1697569e+00   5.0071314e-01  -6.3727127e-01   1.3352350e+00
   2.0183333e+00   2.4717112e-01   1.7145632e+00   4.5215914e+00  -3.0346251e-02  -5.6140564e-01   6.5244439e-01
   2.0200000e+00   2.4717112e-01  -3.5201651e+00   2.6249507e+00   6.5244439e-01  -4.8554001e-01  -4.8554001e-01
   2.0216667e+00   2.5112889e-01   3.4898188e-01   1.0317725e+00  -7.8900252e-01  -3.0346251e-02  -3.0346251e-02
   2.0233333e+00   2.5508085e-01   3.4594726e+00   5.0071314e-01  -1.0165994e+00   3.4898188e-01   5.0071314e-01
   2.0250000e+00   2.5903038e-01  -3.7477620e+00  -3.0346251e-02  -5.6140564e-01   4.2484751e-01  -6.3727127e-01
   2.0266667e+00   2.6298120e-01  -3.2925682e+00  -3.1408369e+00  -1.0621188e-01   1.9725063e-01  -1.0165994e+00
   2.0283333e+00   2.6693732e-01   2.4732194e+00  -3.0649713e+00   4.2484751e-01  -2.5794313e-01  -1.6235244e+00
   2.0300000e+00   2.7090302e-01   4.3698601e+00  -4.8857464e+00   6.5244439e-01  -7.8900252e-01  -1.0924650e+00
   2.0316667e+00   2.7488285e-01   2.3973538e+00  -1.9269869e+00   3.4898188e-01  -3.3380876e-01   9.5590690e-01
   2.0333333e+00   2.7888159e-01   4.5215914e+00  -9.4073377e-01  -1.0621188e-01   7.2831002e-01   8.0417564e-01
   2.0350000e+00   2.8290424e-01  -4.8554001e-01   2.9284132e+00   8.0417564e-01   9.5590690e-01   1.9725063e-01
   2.0366667e+00   2.8695600e-01  -1.8207750e-01   5.0526507e+00  -3.0346251e-02   2.7311626e-01   1.4869663e+00
   2.0383333e+00   2.9104221e-01  -2.3063151e+00   4.1422632e+00  -4.0967438e-01  -7.1313689e-01   4.2484751e-01
   2.0400000e+00   2.9516837e-01  -3.4442995e+00   2.2456226e+00  -3.0346251e-02  -7.8900252e-01  -1.0621188e-01
   2.0416667e+00   2.9934009e-01  -2.8373744e+00   1.3352350e+00  -4.0967438e-01  -4.0967438e-01  -4.0967438e-01
   2.0433333e+00   3.0356303e-01  -1.6993900e+00  -3.3380876e-01  -4.8554001e-01   3.4898188e-01  -6.3727127e-01
   2.0450000e+00   3.0784295e-01  -1.4717932e+00  -1.3200619e+00  -1.8207750e-01   5.7657876e-01  -7.1313689e-01
   2.0466667e+00   3.1659673e-01  -5.6140564e-01  -3.5960307e+00  -2.5794313e-01  -3.0346251e-02  -6.3727127e-01
   2.0483333e+00   3.2108204e-01  -4.0967438e-01  -4.7340151e+00   5.0071314e-01  -2.5794313e-01  -3.3380876e-01
   2.0500000e+00   3.2564718e-01   8.8004127e-01  -2.3821807e+00   9.5590690e-01  -1.0621188e-01  -3.3380876e-01
   2.0516667e+00   3.3029766e-01   2.0180257e+00  -1.4717932e+00   3.4898188e-01  -1.0621188e-01   2.7311626e-01
   2.0533333e+00   3.3503891e-01   1.7904288e+00   1.4111007e+00   1.9725063e-01  -1.9269869e+00   8.8004127e-01
   2.0550000e+00   3.3987613e-01  -1.2441963e+00   4.2484751e-01   4.2484751e-01  -1.0924650e+00  -4.8554001e-01
   2.0566667e+00   3.4481438e-01   6.5244439e-01   1.4111007e+00   5.7657876e-01   6.5244439e-01  -7.8900252e-01
   2.0583333e+00   3.4985845e-01  -3.2167026e+00   3.7629351e+00  -1.0621188e-01   1.0317725e+00  -7.1313689e-01
   2.0600000e+00   3.5501290e-01   8.8004127e-01   3.9905320e+00  -6.3727127e-01   4.5519376e-02  -7.1313689e-01
   2.0616667e+00   3.6028197e-01  -1.0621188e-01   5.0071314e-01  -8.6486815e-01  -4.0967438e-01   2.7311626e-01
   2.0633333e+00   3.6566964e-01  -4.0967438e-01  -1.0621188e-01  -1.3200619e+00  -3.3380876e-01   5.7657876e-01
   2.0650000e+00   3.7117947e-01  -3.1408369e+00  -1.3200619e+00  -5.6140564e-01   5.7657876e-01  -4.0967438e-01
   2.0666667e+00   3.7681475e-01   3.4898188e-01  -1.2441963e+00  -1.8207750e-01   6.5244439e-01  -3.3380876e-01
   2.0683333e+00   3.8257825e-01   3.7629351e+00  -4.0512245e+00  -1.0621188e-01  -1.0924650e+00   7.2831002e-01
   2.0700000e+00   3.9449937e-01   5.2802476e+00  -3.8994932e+00   8.8004127e-01  -2.4580463e+00   1.1835038e+00
   2.0716667e+00   4.0066043e-01  -1.8207750e-01  -2.1545838e+00   1.9725063e-01  -2.5794313e-01  -5.6140564e-01
   2.0733333e+00   4.0695679e-01  -1.8207750e-01  -2.5794313e-01   4.5519376e-02   1.4869663e+00  -9.4073377e-01
   2.0750000e+00   4.1338895e-01  -3.6718963e+00  -1.2441963e+00  -7.8900252e-01   1.1076382e+00  -4.0967438e-01
   2.0766667e+00   4.1995698e-01   1.1076382e+00   2.4732194e+00   5.7657876e-01  -3.0346251e-02   1.9725063e-01
   2.0783333e+00   4.2666045e-01   1.2138500e-01   3.9146663e+00   4.2484751e-01  -2.5794313e-01   1.2138500e-01
   2.0800000e+00   4.3349831e-01  -3.6718963e+00   3.3836070e+00  -5.6140564e-01   1.2138500e-01  -7.1313689e-01
   2.0816667e+00   4.4046909e-01  -4.8554001e-01   3.1560101e+00   2.7311626e-01   4.2484751e-01  -4.0967438e-01
   2.0833333e+00   4.4757065e-01   1.2593694e+00   7.2831002e-01  -8.6486815e-01   1.3352350e+00  -4.0967438e-01
   2.0850000e+00   4.5480047e-01   5.4319789e+00  -1.4717932e+00  -4.8554001e-01   3.4898188e-01  -5.6140564e-01
   2.0866667e+00   4.6210790e-01  -2.6097776e+00  -2.1545838e+00  -6.3727127e-01  -2.7615088e+00  -5.6140564e-01
   2.0883333e+00   4.6947182e-01  -2.6856432e+00  -3.8994932e+00  -3.0346251e-02   1.2138500e-01   4.2484751e-01
   2.0900000e+00   4.7695096e-01   5.0071314e-01  -2.6856432e+00  -1.0621188e-01   2.7311626e-01   9.5590690e-01
   2.0916667e+00   4.8454095e-01   7.2831002e-01  -1.0165994e+00   5.0071314e-01   4.5519376e-02   8.0417564e-01
   2.0933333e+00   4.9223711e-01  -7.8900252e-01  -1.1683307e+00   1.9725063e-01  -3.0346251e-02   8.8004127e-01
   2.0950000e+00   5.0003409e-01  -4.8554001e-01   1.0317725e+00   1.0317725e+00   1.7904288e+00   1.2138500e-01
   2.0966667e+00   5.0792618e-01   1.9725063e-01   3.0042788e+00   1.9725063e-01   1.1835038e+00   1.2138500e-01
   2.0983333e+00   5.9895225e-01  -2.5794313e-01   5.5837101e+00  -4.0967438e-01   6.5244439e-01   4.5519376e-02
   2.1000000e+00   6.0739089e-01   9.5590690e-01   5.2043820e+00  -5.6140564e-01  -1.0924650e+00   1.9725063e-01
   2.1016667e+00   6.1581613e-01   1.0317725e+00   1.1076382e+00  -4.8554001e-01  -1.5476588e+00   5.7657876e-01
   2.1033333e+00   6.2421795e-01   1.2593694e+00  -1.2441963e+00  -7.1313689e-01  -7.1313689e-01  -3.0346251e-02
   2.1050000e+00   6.3258624e-01   4.5519376e-02  -1.0165994e+00  -6.3727127e-01  -8.6486815e-01  -6.3727127e-01
   2.1066667e+00   6.4091087e-01   4.2484751e-01  -4.8098807e+00  -2.5794313e-01   4.5519376e-02  -7.1313689e-01
   2.1083333e+00   6.4918166e-01  -1.4717932e+00  -5.1892089e+00   1.2138500e-01  -2.5794313e-01  -3.0346251e-02
   2.1100000e+00   6.5738852e-01  -5.6140564e-01  -3.9753588e+00   1.0317725e+00  -1.0924650e+00   5.7657876e-01
   2.1116667e+00   6.6552134e-01  -2.7615088e+00  -1.5476588e+00   1.2138500e-01  -6.3727127e-01   5.0071314e-01
   2.1133333e+00   6.7357013e-01  -8.6486815e-01   2.0180257e+00   3.4898188e-01   5.7657876e-01   4.2484751e-01
   2.1150000e+00   6.8152508e-01  -5.6140564e-01   2.5490851e+00  -1.0621188e-01   8.8004127e-01   2.7311626e-01
   2.1166667e+00   6.8937642e-01   8.8004127e-01   2.9284132e+00  -3.3380876e-01   1.1835038e+00   3.4898188e-01
   2.1183333e+00   6.9711466e-01   3.8388007e+00   4.1422632e+00   8.0417564e-01   3.4898188e-01  -4.8554001e-01
   2.1200000e+00   7.0473050e-01  -8.6486815e-01   3.1560101e+00   7.2831002e-01  -4.0967438e-01  -1.6993900e+00
   2.1216667e+00   7.1221493e-01  -2.8373744e+00   1.2593694e+00   1.9725063e-01   2.7311626e-01  -1.2441963e+00
   2.1233333e+00   7.1955922e-01   2.6249507e+00  -1.8207750e-01  -1.6993900e+00  -1.0621188e-01  -1.0621188e-01
   2.1250000e+00   7.2675488e-01   1.9421600e+00  -1.4717932e+00  -1.5476588e+00  -1.0165994e+00   8.8004127e-01
   2.1266667e+00   7.3379383e-01  -3.3684338e+00  -2.6097776e+00  -9.4073377e-01  -6.3727127e-01   5.0071314e-01
   2.1283333e+00   7.4066842e-01   1.0317725e+00  -3.8994932e+00   2.7311626e-01  -2.5794313e-01  -1.0621188e-01
   2.1300000e+00   7.4737125e-01   2.0180257e+00  -3.0649713e+00   4.5519376e-02  -8.6486815e-01  -4.0967438e-01
   2.1316667e+00   7.5389544e-01  -8.6486815e-01  -1.8511213e+00   1.2138500e-01  -3.0346251e-02  -3.0346251e-02
   2.1333333e+00   7.6023452e-01  -1.8207750e-01  -8.6486815e-01   8.0417564e-01   1.2138500e-01   5.7657876e-01
   2.1350000e+00   7.6638247e-01  -2.8373744e+00  -9.4073377e-01   5.0071314e-01   2.7311626e-01  -4.0967438e-01
   2.1366667e+00   7.7233380e-01  -4.8554001e-01   2.2456226e+00   4.2484751e-01   4.2484751e-01  -7.1313689e-01
   2.1383333e+00   7.7808348e-01   1.4111007e+00   4.5215914e+00   4.5519376e-02   8.8004127e-01  -9.4073377e-01
   2.1400000e+00   7.8362698e-01  -1.7752557e+00   2.7766819e+00  -4.8554001e-01   5.7657876e-01  -3.3380876e-01
   2.1416667e+00   7.8891000e-01   5.7657876e-01   1.9421600e+00   1.2138500e-01   5.7657876e-01  -8.6486815e-01
   2.1433333e+00   7.9393873e-01  -1.0165994e+00  -1.9269869e+00  -1.5476588e+00  -4.8554001e-01  -3.0346251e-02
   2.1450000e+00   7.9874759e-01  -4.0967438e-01  -1.6993900e+00  -1.3959275e+00   1.9725063e-01   5.0071314e-01
   2.1466667e+00   8.0333460e-01   1.1076382e+00  -3.2167026e+00  -5.6140564e-01  -1.2441963e+00   6.5244439e-01
   2.1483333e+00   8.0769848e-01   1.2593694e+00  -4.5822839e+00  -1.0621188e-01  -1.3200619e+00   5.0071314e-01
   2.1500000e+00   8.1183847e-01  -3.0346251e-02  -3.4442995e+00   2.7311626e-01  -4.0967438e-01   1.2138500e-01
   2.1516667e+00   8.1575443e-01   2.7311626e-01  -1.5476588e+00   5.7657876e-01  -2.5794313e-01   7.2831002e-01
   2.1533333e+00   8.1944681e-01  -1.6993900e+00   8.8004127e-01   4.2484751e-01   1.2138500e-01   8.8004127e-01
   2.1550000e+00   8.2291666e-01  -2.5794313e-01   2.4732194e+00   5.7657876e-01   2.7311626e-01   5.0071314e-01
   2.1566667e+00   8.2616564e-01   1.6386975e+00   3.5353382e+00   1.7904288e+00   1.2138500e-01  -1.8207750e-01
   2.1583333e+00   8.2919591e-01   1.9725063e-01   4.2939945e+00   2.7311626e-01  -4.8554001e-01  -3.3380876e-01
   2.1600000e+00   8.3201029e-01   7.2831002e-01   4.1422632e+00   2.7311626e-01  -1.0621188e-01  -2.5794313e-01
   2.1616667e+00   8.3461203e-01   1.2138500e-01   1.1835038e+00  -1.8207750e-01  -1.0621188e-01  -1.0621188e-01
   2.1633333e+00   8.3700500e-01   1.7904288e+00  -3.0346251e-02  -4.0967438e-01   7.2831002e-01   3.4898188e-01
   2.1650000e+00   8.3919353e-01   1.7904288e+00   1.2138500e-01  -1.2441963e+00   8.8004127e-01  -4.0967438e-01
   2.1666667e+00   8.4118248e-01  -1.5476588e+00  -2.5339119e+00  -9.4073377e-01   8.8004127e-01  -2.5794313e-01
   2.1683333e+00   8.4297717e-01  -8.6486815e-01  -4.2788214e+00  -7.8900252e-01   2.7311626e-01  -1.8207750e-01
   2.1700000e+00   8.4458331e-01  -7.1313689e-01  -3.6718963e+00   4.2484751e-01  -2.5794313e-01   4.2484751e-01
   2.1716667e+00   8.4600709e-01   1.2593694e+00  -2.3821807e+00   1.2138500e-01   4.2484751e-01  -3.3380876e-01
   2.1733333e+00   8.4725506e-01   1.2138500e-01  -1.0924650e+00   8.8004127e-01  -5.6140564e-01  -1.1683307e+00
   2.1750000e+00   8.4833416e-01  -3.2167026e+00   2.1697569e+00   4.2484751e-01  -4.0967438e-01  -4.0967438e-01
   2.1766667e+00   8.4925165e-01  -1.6235244e+00   2.6249507e+00   3.4898188e-01  -1.0621188e-01   5.0071314e-01
   2.1783333e+00   8.5001504e-01   2.8525476e+00   4.6733226e+00   1.2138500e-01   1.9725063e-01   1.2138500e-01
   2.1800000e+00   8.5063222e-01   8.8004127e-01   3.4594726e+00  -1.8207750e-01  -3.0346251e-02  -5.6140564e-01
   2.1816667e+00   8.5111118e-01  -1.8207750e-01   1.8662944e+00  -5.6140564e-01   1.2138500e-01  -1.0621188e-01
   2.1833333e+00   8.5146028e-01   3.4898188e-01  -1.2441963e+00  -4.0967438e-01  -3.3380876e-01  -1.8207750e-01
   2.1850000e+00   8.5168785e-01   1.5628319e+00  -1.0165994e+00  -4.0967438e-01  -3.3380876e-01  -3.0346251e-02
   2.1866667e+00   8.5180257e-01  -6.3727127e-01  -3.1408369e+00  -4.8554001e-01  -2.5794313e-01  -3.0346251e-02
   2.1883333e+00   8.5181302e-01   6.5244439e-01  -4.2788214e+00   3.4898188e-01  -2.5794313e-01   4.2484751e-01
   2.1900000e+00   8.5172801e-01   2.3214882e+00  -2.6856432e+00   3.4898188e-01  -2.5794313e-01   5.7657876e-01
   2.1916667e+00   8.5155630e-01   1.6386975e+00  -1.1683307e+00  -2.5794313e-01  -1.8207750e-01  -1.0621188e-01
   2.1933333e+00   8.5130663e-01  -3.5201651e+00   1.9725063e-01   8.8004127e-01   4.5519376e-02   1.9725063e-01
   2.1950000e+00   8.5098777e-01  -1.8207750e-01   1.8662944e+00   5.0071314e-01   1.2138500e-01   4.5519376e-02
   2.1966667e+00   8.5060837e-01  -1.3959275e+00   3.3077413e+00   5.0071314e-01   7.2831002e-01  -1.0621188e-01
   2.1983333e+00   8.5017703e-01  -2.9132401e+00   5.0526507e+00   4.2484751e-01  -1.8207750e-01  -1.0621188e-01
   2.2000000e+00   8.4970214e-01   1.9725063e-01   3.5353382e+00  -3.0346251e-02  -6.3727127e-01   4.5519376e-02
   2.2016667e+00   8.4919203e-01   5.7657876e-01   2.2456226e+00   2.7311626e-01  -8.6486815e-01  -1.8207750e-01
   2.2033333e+00   8.4865477e-01  -7.1313689e-01  -2.0028525e+00  -7.1313689e-01  -9.4073377e-01  -4.8554001e-01
   2.2050000e+00   8.4809823e-01   3.4898188e-01  -2.0787182e+00  -1.2441963e+00  -1.0621188e-01  -7.8900252e-01
   2.2066667e+00   8.4753005e-01   4.5519376e-02  -1.8511213e+00  -4.0967438e-01   1.9725063e-01  -7.1313689e-01
   2.2083333e+00   8.4695751e-01   1.0317725e+00  -3.1408369e+00  -3.0346251e-02  -1.0621188e-01  -1.0621188e-01
   2.2100000e+00   8.4638775e-01   1.4111007e+00  -3.8994932e+00  -2.5794313e-01  -3.0346251e-02   8.0417564e-01
   2.2116667e+00   8.4582749e-01  -1.8207750e-01  -2.7615088e+00  -3.0346251e-02   1.9725063e-01   6.5244439e-01
   2.2133333e+00   8.4522525e-01  -2.3063151e+00  -6.3727127e-01   5.0071314e-01  -1.0621188e-01   5.7657876e-01
   2.2150000e+00   8.4461828e-01   6.5244439e-01   1.1076382e+00   3.4898188e-01   1.2138500e-01   4.5519376e-02
   2.2166667e+00   8.4403512e-01   5.7657876e-01   3.7629351e+00   9.5590690e-01   4.5519376e-02  -2.5794313e-01
   2.2183333e+00   8.4348149e-01  -1.6993900e+00   5.5837101e+00  -1.8207750e-01  -5.6140564e-01   1.2138500e-01
   2.2200000e+00   8.4296272e-01  -2.4580463e+00   3.3836070e+00  -1.0621188e-01  -5.6140564e-01  -7.8900252e-01
   2.2216667e+00   8.4248379e-01  -1.3200619e+00  -8.6486815e-01   4.5519376e-02   8.0417564e-01  -8.6486815e-01
   2.2233333e+00   8.4204929e-01   1.0317725e+00   5.0071314e-01  -2.5794313e-01   7.2831002e-01  -4.8554001e-01
   2.2250000e+00   8.4166348e-01   4.2484751e-01  -1.7752557e+00  -8.6486815e-01  -4.0967438e-01  -6.3727127e-01
   2.2266667e+00   8.4133013e-01  -4.8554001e-01  -2.5339119e+00  -7.1313689e-01   4.5519376e-02  -3.3380876e-01
   2.2283333e+00   8.4105268e-01   1.1835038e+00  -4.8098807e+00  -1.0621188e-01  -3.0346251e-02  -3.0346251e-02
   2.2300000e+00   8.4083422e-01   1.6386975e+00  -3.1408369e+00   5.0071314e-01  -1.8207750e-01   1.2138500e-01
   2.2316667e+00   8.4067728e-01  -1.8207750e-01  -2.1545838e+00   8.0417564e-01  -4.0967438e-01   2.7311626e-01
   2.2333333e+00   8.4058417e-01  -1.8207750e-01   1.3352350e+00  -3.0346251e-02  -1.0621188e-01   4.2484751e-01
   2.2350000e+00   8.4055667e-01  -1.1683307e+00   1.7145632e+00  -3.0346251e-02  -2.5794313e-01  -1.8207750e-01
   2.2366667e+00   8.4059623e-01  -2.5794313e-01   1.3352350e+00   1.9725063e-01   4.5519376e-02  -3.0346251e-02
   2.2383333e+00   8.4070387e-01   4.5519376e-02   4.0663976e+00   1.9725063e-01  -4.0967438e-01   4.2484751e-01
   2.2400000e+00   8.4088027e-01  -7.8900252e-01   3.3077413e+00  -1.0621188e-01  -5.6140564e-01   2.7311626e-01
   2.2416667e+00   8.4112570e-01   1.2138500e-01   1.8662944e+00  -4.8554001e-01  -1.0621188e-01  -6.3727127e-01
   2.2433333e+00   8.4144008e-01  -1.0621188e-01  -8.6486815e-01  -1.0621188e-01   8.8004127e-01  -3.3380876e-01
   2.2450000e+00   8.4182291e-01   5.7657876e-01  -1.5476588e+00  -1.0165994e+00   2.7311626e-01  -4.8554001e-01
   2.2466667e+00   8.4227343e-01   3.4898188e-01  -3.2167026e+00  -4.8554001e-01  -3.0346251e-02  -5.6140564e-01
   2.2483333e+00   8.4279052e-01   7.2831002e-01  -4.8857464e+00  -3.0346251e-02  -6.3727127e-01  -1.0621188e-01
   2.2500000e+00   8.4337270e-01   3.4898188e-01  -4.2788214e+00   4.5519376e-02  -6.3727127e-01   4.2484751e-01
   2.2516667e+00   8.4401825e-01  -1.0165994e+00  -2.3821807e+00   5.7657876e-01  -3.3380876e-01  -1.0621188e-01
   2.2533333e+00   8.4472511e-01  -1.4717932e+00   1.6386975e+00   8.8004127e-01   4.5519376e-02  -3.0346251e-02
   2.2550000e+00   8.4549095e-01   2.7311626e-01   2.1697569e+00   5.7657876e-01  -1.0621188e-01   1.9725063e-01
   2.2566667e+00   8.4631322e-01  -6.3727127e-01   3.0801444e+00   5.7657876e-01   4.5519376e-02   2.7311626e-01
   2.2583333e+00   8.4718909e-01  -1.6235244e+00   4.8250539e+00   3.4898188e-01  -1.0621188e-01   1.9725063e-01
   2.2600000e+00   8.4811559e-01  -8.6486815e-01   3.9146663e+00  -3.3380876e-01  -1.8207750e-01  -1.0621188e-01
   2.2616667e+00   8.4908944e-01   3.0801444e+00   1.8662944e+00  -4.0967438e-01  -1.0621188e-01  -3.0346251e-02
   2.2633333e+00   8.5010724e-01   1.1076382e+00  -1.3200619e+00  -5.6140564e-01  -3.3380876e-01  -2.5794313e-01
   2.2650000e+00   8.5116547e-01  -1.0621188e-01  -6.3727127e-01  -1.8207750e-01   3.4898188e-01  -2.5794313e-01
   2.2666667e+00   8.5226039e-01   2.8525476e+00  -3.1408369e+00  -1.0924650e+00  -4.8554001e-01   4.5519376e-02
   2.2683333e+00   8.5338824e-01  -2.2304494e+00  -4.6581495e+00  -3.0346251e-02  -1.0621188e-01  -3.0346251e-02
   2.2700000e+00   8.5454502e-01  -9.4073377e-01  -3.3684338e+00   1.2138500e-01   6.5244439e-01  -1.0621188e-01
   2.2716667e+00   8.5572677e-01  -1.0621188e-01  -1.6235244e+00  -3.0346251e-02   3.4898188e-01   1.9725063e-01
   2.2733333e+00   8.5692946e-01   8.0417564e-01   3.4898188e-01   1.0317725e+00   3.4898188e-01  -3.0346251e-02
   2.2750000e+00   8.5814898e-01  -7.1313689e-01   6.5244439e-01   6.5244439e-01  -3.0346251e-02  -1.0621188e-01
   2.2766667e+00   8.5938124e-01  -1.3200619e+00   2.7766819e+00   1.9725063e-01   2.7311626e-01  -1.8207750e-01
   2.2783333e+00   8.6062209e-01  -4.8554001e-01   5.5078445e+00   3.4898188e-01   1.9725063e-01  -4.8554001e-01
   2.2800000e+00   8.6186746e-01  -3.3380876e-01   4.5215914e+00  -2.5794313e-01  -3.3380876e-01  -9.4073377e-01
   2.2816667e+00   8.6311328e-01   1.3352350e+00   2.7008163e+00  -1.0621188e-01  -6.3727127e-01  -1.8207750e-01
   2.2833333e+00   8.6435557e-01  -2.5794313e-01  -1.8207750e-01  -3.3380876e-01  -5.6140564e-01  -4.8554001e-01
   2.2850000e+00   8.6435557e-01   2.7311626e-01  -1.3959275e+00  -1.8207750e-01  -3.3380876e-01   4.5519376e-02
   2.2866667e+00   8.6435557e-01   8.8004127e-01  -2.6856432e+00  -4.0967438e-01  -3.0346251e-02   5.7657876e-01
   2.2883333e+00   8.6435557e-01  -7.8900252e-01  -3.5960307e+00   1.2138500e-01   4.5519376e-02   4.5519376e-02
   2.2900000e+00   8.6435557e-01   2.7766819e+00  -2.4580463e+00   1.2138500e-01   1.2138500e-01   1.2138500e-01
   2.2916667e+00   8.6435557e-01   4.5519376e-02  -1.1683307e+00  -3.0346251e-02   2.7311626e-01   4.5519376e-02
   2.2933333e+00   8.6435557e-01  -1.2441963e+00  -1.2441963e+00   5.0071314e-01  -1.8207750e-01  -2.5794313e-01
   2.2950000e+00   8.6435557e-01  -7.8900252e-01   8.0417564e-01   5.0071314e-01   3.4898188e-01   1.9725063e-01
   2.2966667e+00   8.6435557e-01   1.9725063e-01   2.3973538e+00   4.2484751e-01   4.2484751e-01   4.2484751e-01
   2.2983333e+00   8.6435557e-01   4.5519376e-02   4.2181289e+00   7.2831002e-01  -3.3380876e-01   4.2484751e-01
   2.3000000e+00   8.6435557e-01   7.2831002e-01   2.3973538e+00  -4.0967438e-01  -4.0967438e-01  -2.5794313e-01
   2.3016667e+00   8.6435557e-01  -6.3727127e-01   5.7657876e-01  -8.6486815e-01  -3.3380876e-01  -2.5794313e-01
   2.3033333e+00   8.6435557e-01   1.1835038e+00   5.7657876e-01  -4.0967438e-01   4.5519376e-02   1.2138500e-01
   2.3050000e+00   8.6435557e-01   4.2484751e-01  -4.0967438e-01  -7.1313689e-01  -2.5794313e-01  -1.8207750e-01
   2.3066667e+00   8.6435557e-01  -1.0165994e+00  -3.0649713e+00  -5.6140564e-01   4.5519376e-02  -3.0346251e-02
   2.3083333e+00   8.6435557e-01   1.3352350e+00  -3.9753588e+00  -1.0621188e-01   6.5244439e-01  -2.5794313e-01
   2.3100000e+00   8.6435557e-01   2.9284132e+00  -4.1270901e+00   2.7311626e-01   6.5244439e-01  -5.6140564e-01
   2.3116667e+00   8.6435557e-01  -2.3063151e+00  -2.0787182e+00  -3.0346251e-02   3.4898188e-01   3.4898188e-01
   2.3133333e+00   8.6435557e-01  -4.8554001e-01   2.7311626e-01   8.8004127e-01   1.9725063e-01   1.9725063e-01
   2.3150000e+00   8.6435557e-01  -2.5794313e-01   9.5590690e-01   4.2484751e-01  -3.0346251e-02  -6.3727127e-01
   2.3166667e+00   8.6435557e-01  -6.3727127e-01   3.0801444e+00   5.7657876e-01   1.9725063e-01   1.2138500e-01
   2.3183333e+00   8.6435557e-01  -1.3200619e+00   5.0526507e+00   4.2484751e-01  -5.6140564e-01   7.2831002e-01
   2.3200000e+00   8.6435557e-01  -1.0924650e+00   2.6249507e+00  -7.8900252e-01  -9.4073377e-01   5.0071314e-01
   2.3216667e+00   8.6435557e-01  -2.2304494e+00   4.2484751e-01  -1.0165994e+00  -8.6486815e-01   4.2484751e-01
   2.3233333e+00   8.6435557e-01   5.7657876e-01  -3.3380876e-01  -1.0621188e-01   1.2138500e-01  -1.0621188e-01
   2.3250000e+00   8.6435557e-01   1.3352350e+00  -2.0787182e+00  -3.3380876e-01   4.5519376e-02  -4.0967438e-01
   2.3266667e+00   8.6435557e-01   1.0317725e+00  -3.4442995e+00  -4.0967438e-01   1.9725063e-01  -4.0967438e-01
   2.3283333e+00   8.6435557e-01   9.5590690e-01  -4.6581495e+00   2.7311626e-01  -1.8207750e-01  -3.3380876e-01
   2.3300000e+00   8.6435557e-01   1.2138500e-01  -2.6856432e+00   6.5244439e-01  -2.5794313e-01  -2.5794313e-01
   2.3316667e+00   8.6435557e-01   2.3973538e+00  -7.1313689e-01   5.7657876e-01  -3.3380876e-01   3.4898188e-01
   2.3333333e+00   8.6435557e-01   1.7145632e+00   9.5590690e-01   7.2831002e-01  -4.8554001e-01   2.7311626e-01
   2.3350000e+00   8.6435557e-01  -2.0787182e+00   1.2138500e-01  -4.8554001e-01   4.5519376e-02   1.2138500e-01
   2.3366667e+00   8.6435557e-01  -1.2441963e+00   2.3214882e+00  -1.8207750e-01   3.4898188e-01   1.9725063e-01
   2.3383333e+00   8.6435557e-01  -1.6993900e+00   4.9767851e+00   5.0071314e-01   4.5519376e-02  -2.5794313e-01
   2.3400000e+00   8.6435557e-01  -1.0165994e+00   4.2939945e+00  -3.0346251e-02   1.9725063e-01  -3.0346251e-02
   2.3416667e+00   8.6435557e-01   5.0071314e-01   1.8662944e+00  -3.0346251e-02   1.9725063e-01   1.2138500e-01
   2.3433333e+00   8.6435557e-01   2.1697569e+00  -2.5794313e-01  -6.3727127e-01   2.7311626e-01  -4.0967438e-01
   2.3450000e+00   8.6435557e-01  -2.5794313e-01  -1.7752557e+00  -6.3727127e-01   2.7311626e-01  -3.3380876e-01
   2.3466667e+00   8.6435557e-01  -1.3200619e+00  -3.8994932e+00  -4.0967438e-01  -1.8207750e-01   1.2138500e-01
   2.3483333e+00   8.6435557e-01  -1.0621188e-01  -4.2788214e+00  -8.6486815e-01  -3.3380876e-01  -1.0621188e-01
   2.3500000e+00   8.6435557e-01   8.8004127e-01  -2.9132401e+00   1.2138500e-01  -2.5794313e-01   1.9725063e-01
   2.3516667e+00   8.6435557e-01  -3.3380876e-01  -2.8373744e+00   1.2138500e-01  -2.5794313e-01   4.5519376e-02
   2.3533333e+00   8.6435557e-01  -1.6235244e+00  -2.5794313e-01  -3.0346251e-02  -3.3380876e-01  -3.3380876e-01
   2.3550000e+00   8.6435557e-01  -7.8900252e-01   1.7904288e+00   1.2593694e+00  -4.0967438e-01   1.2138500e-01
   2.3566667e+00   8.6435557e-01   2.7311626e-01   3.3836070e+00   4.2484751e-01  -1.0621188e-01   4.5519376e-02
   2.3583333e+00   8.6435557e-01  -2.5794313e-01   4.9767851e+00   4.2484751e-01  -2.5794313e-01   1.9725063e-01
   2.3600000e+00   8.6435557e-01  -7.1313689e-01   3.6112038e+00  -4.0967438e-01  -1.0621188e-01  -1.0621188e-01
   2.3616667e+00   8.6435557e-01   1.8662944e+00   1.8662944e+00  -2.5794313e-01   4.2484751e-01   5.0071314e-01
   2.3633333e+00   8.6435557e-01   1.3352350e+00  -1.2441963e+00  -4.8554001e-01  -3.0346251e-02   3.4898188e-01
   2.3650000e+00   8.6435557e-01   7.2831002e-01  -2.0787182e+00  -4.0967438e-01   5.7657876e-01   4.5519376e-02
   2.3666667e+00   8.6435557e-01  -1.0621188e-01  -2.6856432e+00  -8.6486815e-01  -1.0621188e-01  -4.8554001e-01
   2.3683333e+00   8.6435557e-01   4.2484751e-01  -4.0512245e+00   1.2138500e-01   4.5519376e-02  -4.0967438e-01
   2.3700000e+00   8.6435557e-01   6.5244439e-01  -3.8994932e+00  -3.0346251e-02   4.2484751e-01   4.5519376e-02
   2.3716667e+00   8.6435557e-01   1.4869663e+00  -1.6235244e+00   5.0071314e-01   4.2484751e-01   1.9725063e-01
   2.3733333e+00   8.6435557e-01  -1.6993900e+00   4.5519376e-02   4.5519376e-02  -3.3380876e-01  -1.0621188e-01
   2.3750000e+00   8.6435557e-01  -7.8900252e-01   8.0417564e-01   5.0071314e-01  -5.6140564e-01  -4.0967438e-01
   2.3766667e+00   8.6435557e-01  -2.5794313e-01   1.3352350e+00   5.0071314e-01  -8.6486815e-01   1.9725063e-01
   2.3783333e+00   8.6435557e-01  -1.9269869e+00   3.6112038e+00   4.2484751e-01  -5.6140564e-01   5.0071314e-01
