# Supplementary material for: Detecting Nasal Vowels in Speech Interfaces Based on Surface Electromyography
Source: PLoS One. 2015 Jun 12;10(6):e0127040. doi: 10.1371/journal.pone.0127040 (PMC4466523; doi:10.1371/journal.pone.0127040)
Supplement: S1 Data — (ZIP) [file pone.0127040.s001.zip › PLosOneData/aligned/COPO_3/COPO_3-in-r2-ALIGNED.txt]

   0.0000000e+00  -2.9658164e-03   2.7311626e-01   3.1560101e+00  -1.0621188e-01  -1.0924650e+00  -1.3200619e+00
   1.6666667e-03  -3.6865450e-03   3.4898188e-01   2.5490851e+00  -2.5794313e-01   2.7311626e-01   1.2593694e+00
   3.3333333e-03  -4.3472136e-03   4.5519376e-02   8.8004127e-01  -2.5794313e-01  -1.1683307e+00  -3.3380876e-01
   5.0000000e-03  -4.9440647e-03  -5.6140564e-01  -4.0967438e-01  -1.0621188e-01   4.2484751e-01  -1.0621188e-01
   6.6666667e-03  -5.4734765e-03   1.8662944e+00   4.5519376e-02   1.4869663e+00   1.1835038e+00  -7.8900252e-01
   8.3333333e-03  -5.9319758e-03   4.5519376e-02  -2.9891057e+00   4.5519376e-02   9.5590690e-01  -6.3727127e-01
   1.0000000e-02  -6.3162495e-03  -4.8857464e+00  -4.2788214e+00   1.2138500e-01   9.5590690e-01   1.8662944e+00
   1.1666667e-02  -6.6231562e-03  -3.1408369e+00  -2.4580463e+00  -3.3380876e-01   1.9725063e-01   1.1835038e+00
   1.3333333e-02  -6.8497384e-03   2.2456226e+00   2.7311626e-01  -1.0621188e-01  -9.4073377e-01   1.9725063e-01
   1.5000000e-02  -6.9932314e-03   3.0801444e+00   7.2831002e-01   3.4898188e-01  -4.8554001e-01   5.7657876e-01
   1.6666667e-02  -7.0510749e-03   1.1835038e+00   5.7657876e-01  -4.0967438e-01  -1.3200619e+00  -2.5794313e-01
   1.8333333e-02  -7.0209198e-03  -4.8554001e-01   2.0938913e+00   5.7657876e-01   4.2484751e-01  -2.1545838e+00
   2.0000000e-02  -6.9006386e-03  -1.0165994e+00   2.4732194e+00   4.5519376e-02   4.2484751e-01  -8.6486815e-01
   2.1666667e-02  -6.6883327e-03  -1.8207750e-01   2.5490851e+00  -4.0967438e-01   1.2138500e-01  -5.6140564e-01
   2.3333333e-02  -6.3823368e-03   1.1076382e+00   1.0317725e+00  -5.6140564e-01  -1.8207750e-01  -5.6140564e-01
   2.5000000e-02  -5.9812288e-03   1.0317725e+00  -2.5794313e-01  -7.1313689e-01  -3.0346251e-02  -4.0967438e-01
   2.6666667e-02  -5.4838312e-03  -8.6486815e-01  -1.4717932e+00  -2.5794313e-01  -3.3380876e-01  -4.0967438e-01
   2.8333333e-02  -5.4838312e-03  -1.8511213e+00  -2.3821807e+00  -1.0621188e-01  -1.8207750e-01   1.2138500e-01
   3.0000000e-02  -5.4838312e-03  -7.1313689e-01  -3.2167026e+00   1.9725063e-01   1.1076382e+00   1.4111007e+00
   3.1666667e-02  -5.4838312e-03   2.7311626e-01  -2.1545838e+00  -3.3380876e-01  -1.8207750e-01   6.5244439e-01
   3.3333333e-02  -4.8892175e-03   4.2484751e-01  -3.3380876e-01  -3.0346251e-02  -4.0967438e-01  -5.6140564e-01
   3.5000000e-02  -4.8892175e-03  -3.0346251e-02   1.2138500e-01   3.4898188e-01   1.9725063e-01   5.0071314e-01
   3.6666667e-02  -4.8892175e-03   1.2138500e-01   1.9725063e-01   1.2138500e-01  -4.8554001e-01  -7.1313689e-01
   3.8333333e-02  -4.8892175e-03   4.2484751e-01   2.9284132e+00   4.5519376e-02  -1.0621188e-01  -7.8900252e-01
   4.0000000e-02  -4.1967155e-03   5.7657876e-01   3.2318757e+00  -4.0967438e-01  -7.8900252e-01   1.9725063e-01
   4.1666667e-02  -3.4059086e-03   8.8004127e-01   2.1697569e+00   4.5519376e-02  -3.3380876e-01  -1.0621188e-01
   4.3333333e-02  -2.5166378e-03  -7.1313689e-01   3.4898188e-01  -2.5794313e-01  -5.6140564e-01  -4.0967438e-01
   4.5000000e-02  -1.5290028e-03   6.5244439e-01   1.2138500e-01  -4.8554001e-01  -4.0967438e-01   5.7657876e-01
   4.6666667e-02  -4.4336119e-04  -4.0967438e-01  -1.0924650e+00  -3.3380876e-01   4.2484751e-01   1.5628319e+00
   4.8333333e-02   7.3967286e-04  -4.8554001e-01  -2.7615088e+00   1.2138500e-01   9.5590690e-01  -1.0621188e-01
   5.0000000e-02   2.0192307e-03  -7.8900252e-01  -2.3821807e+00   4.2484751e-01   8.8004127e-01  -8.6486815e-01
   5.1666667e-02   3.3941924e-03  -2.1545838e+00  -8.6486815e-01   2.7311626e-01  -3.0346251e-02   1.2138500e-01
   5.3333333e-02   4.8631912e-03  -1.3959275e+00  -1.0165994e+00   8.0417564e-01   8.0417564e-01  -3.0346251e-02
   5.5000000e-02   6.4246177e-03  -2.5794313e-01   4.2484751e-01   9.5590690e-01   2.7311626e-01  -1.0621188e-01
   5.6666667e-02   8.0766278e-03   8.0417564e-01   1.4111007e+00  -1.8207750e-01   2.7311626e-01   1.3352350e+00
   5.8333333e-02   9.8171467e-03   4.2484751e-01   2.2456226e+00  -3.0346251e-02  -7.1313689e-01  -1.0621188e-01
   6.0000000e-02   1.1643880e-02   7.2831002e-01   2.4732194e+00  -4.8554001e-01  -1.6993900e+00  -6.3727127e-01
   6.1666667e-02   1.3554319e-02  -1.0621188e-01   1.4111007e+00  -2.5794313e-01  -1.4717932e+00  -8.6486815e-01
   6.3333333e-02   1.5545754e-02   4.6733226e+00   1.7145632e+00   1.2138500e-01   1.2138500e-01  -3.0346251e-02
   6.5000000e-02   1.7595861e-02  -1.5476588e+00  -4.0967438e-01  -5.6140564e-01   6.5244439e-01  -3.3380876e-01
   6.6666667e-02   1.9674906e-02  -7.6169089e+00  -1.3200619e+00  -4.8554001e-01   6.5244439e-01   1.9725063e-01
   6.8333333e-02   2.1829738e-02  -2.7615088e+00  -2.6856432e+00  -3.3380876e-01   4.5519376e-02   4.2484751e-01
   7.0000000e-02   2.4057141e-02   2.9284132e+00  -2.9132401e+00   4.5519376e-02  -1.8207750e-01   4.5519376e-02
   7.1666667e-02   2.6353717e-02   1.7904288e+00  -2.4580463e+00   5.0071314e-01  -2.5794313e-01  -2.5794313e-01
   7.3333333e-02   2.8715902e-02   2.1697569e+00  -6.3727127e-01   1.2138500e-01  -1.8207750e-01  -4.0967438e-01
   7.5000000e-02   3.1139980e-02   1.7145632e+00   4.2484751e-01  -3.0346251e-02  -8.6486815e-01   4.5519376e-02
   7.6666667e-02   3.3622100e-02   5.7657876e-01   2.7311626e-01   2.7311626e-01  -3.0346251e-02   2.7311626e-01
   7.8333333e-02   3.6158293e-02  -1.8207750e-01   1.8662944e+00  -4.8554001e-01  -3.0346251e-02   9.5590690e-01
   8.0000000e-02   3.8744490e-02   1.2138500e-01   2.7008163e+00  -3.3380876e-01  -1.0165994e+00  -4.8554001e-01
   8.1666667e-02   4.1376538e-02   1.1076382e+00   1.7145632e+00   1.2138500e-01   7.2831002e-01  -3.0346251e-02
   8.3333333e-02   4.4050229e-02   2.7311626e-01   9.5590690e-01   7.2831002e-01   1.9421600e+00  -6.3727127e-01
   8.5000000e-02   4.6761298e-02  -1.0621188e-01  -8.6486815e-01   3.4898188e-01   9.5590690e-01   2.7311626e-01
   8.6666667e-02   4.9505466e-02  -9.4073377e-01  -7.8900252e-01  -1.0621188e-01   1.9725063e-01   1.9725063e-01
   8.8333333e-02   5.2278449e-02  -2.5794313e-01  -1.5476588e+00  -5.6140564e-01  -3.0346251e-02  -9.4073377e-01
   9.0000000e-02   5.5075974e-02   1.2138500e-01  -2.6097776e+00  -4.0967438e-01  -2.5794313e-01  -4.8554001e-01
   9.1666667e-02   5.5075974e-02  -6.3727127e-01  -2.9891057e+00   1.2138500e-01  -2.0787182e+00  -2.5794313e-01
   9.3333333e-02   5.5075974e-02  -2.5794313e-01  -1.3200619e+00   4.5519376e-02  -2.3063151e+00  -1.0621188e-01
   9.5000000e-02   5.5075974e-02  -3.0346251e-02   5.7657876e-01   2.7311626e-01   5.0071314e-01   7.2831002e-01
   9.6666667e-02   5.5075974e-02  -4.0967438e-01  -1.0621188e-01   3.4898188e-01   1.4111007e+00   8.0417564e-01
   9.8333333e-02   5.5075974e-02  -1.0621188e-01   2.3214882e+00   1.2138500e-01   1.4111007e+00   1.0317725e+00
   1.0000000e-01   5.5075974e-02   8.8004127e-01   3.3077413e+00  -2.5794313e-01   7.2831002e-01   2.7311626e-01
   1.0166667e-01   5.5075974e-02   9.5590690e-01   2.4732194e+00  -5.6140564e-01  -8.6486815e-01  -1.1683307e+00
   1.0333333e-01   5.5075974e-02  -8.6486815e-01   9.5590690e-01  -4.0967438e-01   2.7311626e-01  -2.5794313e-01
   1.0500000e-01   5.5075974e-02   5.7657876e-01  -3.3380876e-01  -3.0346251e-02  -1.3200619e+00  -5.6140564e-01
   1.0666667e-01   5.5075974e-02   8.8004127e-01  -1.0924650e+00  -2.5794313e-01  -1.6235244e+00  -5.6140564e-01
   1.0833333e-01   5.7893810e-02   1.9725063e-01  -2.2304494e+00  -1.0621188e-01   2.7311626e-01  -4.8554001e-01
   1.1000000e-01   6.0727782e-02  -9.4073377e-01  -3.4442995e+00   4.2484751e-01   1.0317725e+00   6.5244439e-01
   1.1166667e-01   6.3573789e-02  -6.3727127e-01  -3.1408369e+00   1.9725063e-01   4.5519376e-02   2.7311626e-01
   1.1333333e-01   6.6427822e-02  -1.1683307e+00  -5.6140564e-01  -1.8207750e-01  -8.6486815e-01   1.9725063e-01
   1.1500000e-01   6.9286004e-02  -9.4073377e-01   5.0071314e-01  -2.5794313e-01  -1.0165994e+00  -5.6140564e-01
   1.1666667e-01   7.2144574e-02   1.9725063e-01   1.1835038e+00   3.4898188e-01   4.5519376e-02   5.7657876e-01
   1.1833333e-01   7.4999947e-02   4.2484751e-01   3.2318757e+00   6.5244439e-01  -8.6486815e-01  -6.3727127e-01
   1.2000000e-01   7.7848691e-02  -4.8554001e-01   3.3077413e+00   9.5590690e-01   2.7311626e-01  -6.3727127e-01
   1.2166667e-01   8.0687583e-02   1.2138500e-01   1.6386975e+00   1.2138500e-01   4.2484751e-01   3.4898188e-01
   1.2333333e-01   8.3513593e-02   8.0417564e-01   1.4869663e+00   1.9725063e-01   5.7657876e-01   2.7311626e-01
   1.2500000e-01   8.6323935e-02   2.7311626e-01  -4.8554001e-01  -1.8207750e-01   1.9725063e-01   7.2831002e-01
   1.2666667e-01   8.9116042e-02  -4.8554001e-01  -1.8511213e+00  -4.8554001e-01  -3.3380876e-01  -3.0346251e-02
   1.2833333e-01   9.1887621e-02   1.2138500e-01  -1.6235244e+00  -2.5794313e-01   1.4111007e+00   7.2831002e-01
   1.3000000e-01   9.4636637e-02  -9.4073377e-01  -3.2167026e+00  -1.8207750e-01   1.4111007e+00  -1.0621188e-01
   1.3166667e-01   9.7361347e-02  -1.4717932e+00  -3.4442995e+00   1.9725063e-01  -1.0621188e-01  -4.8554001e-01
   1.3333333e-01   1.0006029e-01  -6.3727127e-01  -1.2441963e+00  -1.8207750e-01  -7.8900252e-01   6.5244439e-01
   1.3500000e-01   1.0273233e-01  -8.6486815e-01  -1.8207750e-01  -3.0346251e-02  -4.8554001e-01  -3.0346251e-02
   1.3666667e-01   1.0537662e-01  -3.0346251e-02   9.5590690e-01   2.7311626e-01   7.2831002e-01   9.5590690e-01
   1.3833333e-01   1.0799265e-01   4.2484751e-01   2.2456226e+00  -3.0346251e-02  -2.3063151e+00  -1.4717932e+00
   1.4000000e-01   1.3262648e-01   6.5244439e-01   3.3836070e+00  -4.0967438e-01  -9.4073377e-01  -2.5794313e-01
   1.4166667e-01   1.3492907e-01   2.0938913e+00   1.7145632e+00   1.9725063e-01   5.7657876e-01   1.0317725e+00
   1.4333333e-01   1.3722782e-01   1.7145632e+00   4.2484751e-01   1.2138500e-01  -3.0346251e-02  -3.3380876e-01
   1.4500000e-01   1.4414204e-01   1.5628319e+00  -7.1313689e-01  -1.8207750e-01   2.7311626e-01  -4.8554001e-01
   1.4666667e-01   2.5051269e-01   1.2138500e-01  -1.0165994e+00  -3.0346251e-02   1.2593694e+00  -2.5794313e-01
   1.4833333e-01   2.5601459e-01  -8.6486815e-01  -9.4073377e-01  -1.0165994e+00  -5.6140564e-01   8.0417564e-01
   1.5000000e-01   4.4498001e-01  -9.4073377e-01  -2.6856432e+00   4.5519376e-02  -1.1683307e+00   2.7311626e-01
   1.5166667e-01   4.5409828e-01  -1.4717932e+00  -2.1545838e+00   5.0071314e-01  -3.3380876e-01  -5.6140564e-01
   1.5333333e-01   4.6326363e-01  -1.0924650e+00  -7.8900252e-01  -3.3380876e-01  -7.1313689e-01  -4.8554001e-01
   1.5500000e-01   4.7246481e-01   6.5244439e-01   8.8004127e-01   5.0071314e-01  -1.5476588e+00  -7.8900252e-01
   1.5666667e-01   4.8169038e-01  -5.6140564e-01   4.5519376e-02   5.0071314e-01   1.1835038e+00   1.2138500e-01
   1.5833333e-01   4.9092854e-01  -1.0165994e+00  -1.8207750e-01   4.5519376e-02   4.5519376e-02   1.2593694e+00
   1.6000000e-01   5.0016720e-01   2.7311626e-01   1.5628319e+00   1.2138500e-01  -1.0621188e-01   3.4898188e-01
   1.6166667e-01   5.0939417e-01   6.5244439e-01   3.1560101e+00   2.7311626e-01   5.0071314e-01   4.5519376e-02
   1.6333333e-01   5.1859695e-01   3.4898188e-01   1.8662944e+00  -4.8554001e-01  -2.5794313e-01   2.7311626e-01
   1.6500000e-01   5.2776290e-01   1.3352350e+00   1.3352350e+00  -3.3380876e-01  -1.1683307e+00  -6.3727127e-01
   1.6666667e-01   5.3687924e-01   6.5244439e-01   8.8004127e-01  -1.0621188e-01   1.0317725e+00   4.2484751e-01
   1.6833333e-01   5.4593312e-01  -1.8511213e+00  -2.5339119e+00   4.5519376e-02  -8.6486815e-01  -9.4073377e-01
   1.7000000e-01   5.5491156e-01   5.7657876e-01  -3.9753588e+00   5.7657876e-01   7.2831002e-01   3.4898188e-01
   1.7166667e-01   5.6380154e-01   1.7904288e+00  -2.9891057e+00  -3.3380876e-01  -7.8900252e-01  -7.8900252e-01
   1.7333333e-01   5.7259004e-01  -3.6718963e+00  -2.0028525e+00  -2.5794313e-01  -2.5794313e-01  -7.1313689e-01
   1.7500000e-01   5.8126404e-01  -1.3200619e+00   4.2484751e-01   7.2831002e-01   1.4869663e+00   5.0071314e-01
   1.7666667e-01   5.8981058e-01   3.8388007e+00   1.4869663e+00   1.2138500e-01   1.4111007e+00   4.2484751e-01
   1.7833333e-01   5.9821676e-01   5.7657876e-01   1.6386975e+00  -1.8207750e-01   9.5590690e-01   6.5244439e-01
   1.8000000e-01   6.0646983e-01   2.7311626e-01   2.8525476e+00  -1.0621188e-01   5.7657876e-01   1.2138500e-01
   1.8166667e-01   6.1455711e-01  -4.8554001e-01   1.7904288e+00  -6.3727127e-01  -1.8207750e-01  -4.0967438e-01
   1.8333333e-01   6.2246613e-01   7.2831002e-01   6.5244439e-01  -2.5794313e-01  -6.3727127e-01  -2.5794313e-01
   1.8500000e-01   6.3018460e-01   1.0317725e+00  -1.0621188e-01   1.2138500e-01  -7.1313689e-01  -2.5794313e-01
   1.8666667e-01   6.3770045e-01   1.3352350e+00  -1.0165994e+00   2.7311626e-01  -3.3380876e-01   8.8004127e-01
   1.8833333e-01   6.4495696e-01  -1.0621188e-01  -2.6856432e+00  -4.8554001e-01  -2.3821807e+00  -9.4073377e-01
   1.9000000e-01   6.5197181e-01  -3.3380876e-01  -3.9753588e+00   2.7311626e-01  -5.6140564e-01  -7.8900252e-01
   1.9166667e-01   6.5875242e-01  -1.0621188e-01  -2.4580463e+00   2.7311626e-01   1.3352350e+00   5.7657876e-01
   1.9333333e-01   6.6528807e-01  -1.8207750e-01  -5.6140564e-01  -5.6140564e-01   1.1076382e+00   1.6386975e+00
   1.9500000e-01   6.7156840e-01   5.7657876e-01   2.7311626e-01  -3.3380876e-01   4.5519376e-02   5.0071314e-01
   1.9666667e-01   6.7758346e-01   7.2831002e-01   7.2831002e-01   3.4898188e-01  -7.8900252e-01   4.2484751e-01
   1.9833333e-01   6.8332362e-01  -3.0346251e-02   2.9284132e+00  -3.3380876e-01  -1.5476588e+00  -1.0924650e+00
   2.0000000e-01   6.8877967e-01  -9.4073377e-01   3.0042788e+00   7.2831002e-01   5.0071314e-01   1.9725063e-01
   2.0166667e-01   6.9394290e-01  -1.6235244e+00   3.0801444e+00  -1.0621188e-01   8.0417564e-01   2.7311626e-01
   2.0333333e-01   6.9880494e-01   4.2484751e-01   1.1835038e+00  -2.5794313e-01  -4.0967438e-01  -3.3380876e-01
   2.0500000e-01   7.0335795e-01   1.4111007e+00   1.9725063e-01  -2.5794313e-01  -7.8900252e-01  -1.4717932e+00
   2.0666667e-01   7.0759458e-01  -1.8207750e-01  -7.1313689e-01  -3.0346251e-02  -8.6486815e-01  -1.6993900e+00
   2.0833333e-01   7.1150802e-01  -1.4717932e+00  -2.0028525e+00  -4.0967438e-01  -2.5794313e-01   1.2138500e-01
   2.1000000e-01   7.1509191e-01  -4.8554001e-01  -4.1270901e+00   3.4898188e-01   5.0071314e-01   1.3352350e+00
   2.1166667e-01   7.1834044e-01  -1.8511213e+00  -1.9269869e+00   4.5519376e-02   1.9725063e-01  -1.8207750e-01
   2.1333333e-01   7.2124839e-01  -2.3821807e+00  -1.3959275e+00   1.2138500e-01   7.2831002e-01  -4.0967438e-01
   2.1500000e-01   7.2381112e-01  -1.8511213e+00   1.2593694e+00  -3.0346251e-02   6.5244439e-01   1.0317725e+00
   2.1666667e-01   7.2602448e-01   1.7145632e+00   1.5628319e+00  -3.0346251e-02  -1.0165994e+00  -7.1313689e-01
   2.1833333e-01   7.2788496e-01   7.2831002e-01   2.1697569e+00   2.7311626e-01   1.1835038e+00   3.4898188e-01
   2.2000000e-01   7.2938965e-01   6.5244439e-01   2.8525476e+00   2.7311626e-01   1.1835038e+00   4.5519376e-02
   2.2166667e-01   7.3053618e-01   5.7657876e-01   2.3214882e+00   1.2138500e-01   7.2831002e-01   3.4898188e-01
   2.2333333e-01   7.3132287e-01   5.0071314e-01   4.2484751e-01  -1.0621188e-01   8.8004127e-01   3.4898188e-01
   2.2500000e-01   7.3174854e-01  -3.0346251e-02   1.2138500e-01  -1.8207750e-01  -3.0346251e-02   5.0071314e-01
   2.2666667e-01   7.3181270e-01  -3.0346251e-02  -7.8900252e-01  -4.0967438e-01  -3.0649713e+00  -7.8900252e-01
   2.2833333e-01   7.3151539e-01  -7.1313689e-01  -2.1545838e+00  -8.6486815e-01  -3.2925682e+00  -1.8511213e+00
   2.3000000e-01   7.3085733e-01   3.4898188e-01  -3.8994932e+00   5.0071314e-01   1.9725063e-01  -2.5794313e-01
   2.3166667e-01   7.2983981e-01   4.2484751e-01  -2.6097776e+00   7.2831002e-01   1.5628319e+00   3.4898188e-01
   2.3333333e-01   7.2846469e-01   4.2484751e-01  -1.0621188e-01   7.2831002e-01   8.0417564e-01   8.8004127e-01
   2.3500000e-01   7.2673448e-01  -2.5794313e-01   1.1835038e+00  -4.0967438e-01   5.7657876e-01   1.1076382e+00
   2.3666667e-01   7.2465221e-01  -1.0621188e-01   1.2593694e+00  -1.8207750e-01  -1.9269869e+00  -8.6486815e-01
   2.3833333e-01   7.2222153e-01   6.5244439e-01   2.0180257e+00   1.2138500e-01  -1.6235244e+00  -8.6486815e-01
   2.4000000e-01   7.1944665e-01  -2.2304494e+00   2.3973538e+00  -4.0967438e-01   2.7311626e-01   1.2138500e-01
   2.4166667e-01   7.1633228e-01   5.7657876e-01   7.2831002e-01  -3.3380876e-01  -1.8207750e-01  -3.0346251e-02
   2.4333333e-01   7.1288378e-01   6.5244439e-01   7.2831002e-01  -3.3380876e-01  -3.0346251e-02  -6.3727127e-01
   2.4500000e-01   7.0910691e-01  -3.2925682e+00   4.5519376e-02   1.9725063e-01   2.5490851e+00   1.1076382e+00
   2.4666667e-01   7.0500805e-01  -1.0924650e+00  -1.4717932e+00   2.7311626e-01   2.2456226e+00   4.2484751e-01
   2.4833333e-01   7.0059404e-01   3.7629351e+00  -1.3200619e+00   4.5519376e-02   2.3214882e+00  -3.3380876e-01
   2.5000000e-01   6.9587217e-01  -3.0346251e-02  -3.2167026e+00   1.9725063e-01   7.2831002e-01   2.7311626e-01
   2.5166667e-01   6.9085025e-01   1.2138500e-01  -2.6097776e+00  -4.0967438e-01  -3.5960307e+00  -1.0924650e+00
   2.5333333e-01   6.8553645e-01  -3.3380876e-01  -4.8554001e-01   1.2138500e-01  -3.2925682e+00  -2.2304494e+00
   2.5500000e-01   6.7993946e-01   2.7311626e-01   2.7311626e-01   2.7311626e-01  -1.0621188e-01   2.7311626e-01
   2.5666667e-01   6.7406833e-01  -1.1683307e+00   5.7657876e-01   5.0071314e-01   1.5628319e+00   9.5590690e-01
   2.5833333e-01   6.6793246e-01  -8.6486815e-01   1.6386975e+00   4.2484751e-01   1.6386975e+00   8.8004127e-01
   2.6000000e-01   6.6149726e-01  -3.3380876e-01   2.9284132e+00  -5.6140564e-01   6.5244439e-01   1.4111007e+00
   2.6166667e-01   6.5481138e-01   1.2138500e-01   2.2456226e+00  -4.0967438e-01   6.5244439e-01   5.0071314e-01
   2.6333333e-01   6.4789300e-01   3.4898188e-01   1.4869663e+00   4.2484751e-01   8.0417564e-01  -1.0621188e-01
   2.6500000e-01   6.4075297e-01  -6.3727127e-01  -7.1313689e-01  -1.0621188e-01  -7.8900252e-01  -2.5794313e-01
   2.6666667e-01   6.3340243e-01   1.0317725e+00  -9.4073377e-01   2.7311626e-01  -1.9269869e+00  -1.0165994e+00
   2.6833333e-01   6.2585279e-01  -3.3380876e-01  -2.3063151e+00  -1.0621188e-01  -3.0649713e+00  -1.1683307e+00
   2.7000000e-01   6.1811556e-01  -9.4073377e-01  -3.7477620e+00   2.7311626e-01  -1.1683307e+00   1.9725063e-01
   2.7166667e-01   6.1020251e-01   2.7311626e-01  -1.8511213e+00   1.2138500e-01   4.2484751e-01   1.1835038e+00
   2.7333333e-01   6.0212553e-01   2.7311626e-01  -1.9269869e+00  -2.5794313e-01  -4.8554001e-01   1.2138500e-01
   2.7500000e-01   5.9389668e-01  -1.8207750e-01  -7.8900252e-01  -1.0621188e-01   6.5244439e-01  -1.8207750e-01
   2.7666667e-01   5.8552801e-01   1.9725063e-01   1.1835038e+00   1.9725063e-01   1.4869663e+00  -1.0621188e-01
   2.7833333e-01   5.7703177e-01   8.0417564e-01   2.7008163e+00   4.5519376e-02   6.5244439e-01   3.4898188e-01
   2.8000000e-01   5.6842015e-01   9.5590690e-01   3.3077413e+00  -1.0621188e-01  -3.3380876e-01  -7.8900252e-01
   2.8166667e-01   5.5970549e-01   5.0071314e-01   3.2318757e+00  -2.5794313e-01   1.1835038e+00  -5.6140564e-01
   2.8333333e-01   5.5090006e-01   4.5519376e-02   1.0317725e+00  -3.3380876e-01   1.8662944e+00   1.9725063e-01
   2.8500000e-01   5.4201612e-01   7.2831002e-01   5.0071314e-01  -3.0346251e-02   1.1835038e+00   1.4869663e+00
   2.8666667e-01   5.3306588e-01  -1.0621188e-01  -4.0967438e-01  -5.6140564e-01  -2.9891057e+00   4.2484751e-01
   2.8833333e-01   5.2406151e-01  -3.6718963e+00  -2.2304494e+00  -4.0967438e-01  -3.7477620e+00  -7.8900252e-01
   2.9000000e-01   5.1501507e-01  -3.6718963e+00  -2.7615088e+00   3.4898188e-01  -2.1545838e+00  -1.0165994e+00
   2.9166667e-01   5.0593845e-01  -5.0374776e+00  -2.7615088e+00   1.2138500e-01   1.2138500e-01  -7.8900252e-01
   2.9333333e-01   4.9684357e-01  -1.6993900e+00  -1.0924650e+00   4.5519376e-02   1.4111007e+00   2.7311626e-01
   2.9500000e-01   4.8774200e-01   5.6595758e+00  -3.3380876e-01   2.7311626e-01   2.3973538e+00   1.3352350e+00
   2.9666667e-01   4.7864533e-01   2.6249507e+00  -3.0346251e-02   1.2138500e-01   2.3214882e+00   1.6386975e+00
   2.9833333e-01   4.6956473e-01   2.7766819e+00   2.5490851e+00   7.2831002e-01   4.0663976e+00   2.0180257e+00
   3.0000000e-01   4.6051138e-01   2.9284132e+00   4.1422632e+00   3.4898188e-01   2.8525476e+00   6.5244439e-01
   3.0166667e-01   4.5149607e-01   1.9725063e-01   2.7008163e+00  -2.5794313e-01   4.5519376e-02  -4.8554001e-01
   3.0333333e-01   4.4252940e-01  -1.3959275e+00   8.0417564e-01  -4.8554001e-01  -4.8857464e+00  -9.4073377e-01
   3.0500000e-01   4.3362169e-01  -2.5794313e-01  -7.1313689e-01  -1.3200619e+00  -7.6169089e+00  -3.3684338e+00
   3.0666667e-01   4.2478296e-01  -3.2167026e+00  -2.3063151e+00  -4.0967438e-01  -2.7615088e+00  -2.0028525e+00
   3.0833333e-01   4.1602297e-01  -1.3200619e+00  -1.6993900e+00   1.9725063e-01   2.7311626e-01  -5.6140564e-01
   3.1000000e-01   4.0735110e-01  -1.0621188e-01  -3.2925682e+00   1.9725063e-01   1.6386975e+00   1.2138500e-01
   3.1166667e-01   3.9877642e-01   4.2484751e-01  -3.4442995e+00   8.8004127e-01   1.8662944e+00   8.0417564e-01
   3.1333333e-01   3.9030771e-01  -1.0621188e-01  -7.1313689e-01   4.5519376e-02   1.1076382e+00   1.0317725e+00
   3.1500000e-01   3.8195331e-01   4.2484751e-01   5.0071314e-01   2.7311626e-01   1.2593694e+00   1.3352350e+00
   3.1666667e-01   3.7372125e-01  -3.0346251e-02   1.1835038e+00   3.4898188e-01   7.2831002e-01   7.2831002e-01
   3.1833333e-01   3.6561912e-01   1.1076382e+00   1.7145632e+00   4.5519376e-02   7.2831002e-01   8.0417564e-01
   3.2000000e-01   3.5765415e-01   5.0071314e-01   2.7766819e+00   4.5519376e-02   5.7657876e-01  -1.8207750e-01
   3.2166667e-01   3.4983318e-01   1.1835038e+00   2.0180257e+00  -4.0967438e-01   7.2831002e-01   4.2484751e-01
   3.2333333e-01   3.4216261e-01   5.7657876e-01   3.4898188e-01  -5.6140564e-01  -3.3380876e-01   4.2484751e-01
   3.2500000e-01   3.3464846e-01   4.5519376e-02  -1.0924650e+00  -7.8900252e-01  -1.5476588e+00   1.9725063e-01
   3.2666667e-01   3.2729628e-01  -3.3380876e-01  -1.3200619e+00  -6.3727127e-01  -4.8554001e-01  -1.0621188e-01
   3.2833333e-01   3.2011123e-01  -2.1545838e+00  -2.4580463e+00  -5.6140564e-01  -2.5794313e-01  -3.0346251e-02
   3.3000000e-01   3.1309801e-01  -1.2441963e+00  -4.1270901e+00  -3.0346251e-02  -1.3200619e+00  -7.1313689e-01
   3.3166667e-01   3.0622692e-01   1.3352350e+00  -2.4580463e+00   7.2831002e-01   1.9725063e-01  -7.8900252e-01
   3.3333333e-01   2.9953613e-01   1.5628319e+00   8.0417564e-01   8.0417564e-01   1.1076382e+00  -1.6993900e+00
   3.3500000e-01   2.9302915e-01   2.7311626e-01   1.7145632e+00   2.7311626e-01  -2.5794313e-01  -1.6235244e+00
   3.3666667e-01   2.8670904e-01  -4.8554001e-01   4.2484751e-01  -3.0346251e-02  -8.6486815e-01  -1.8207750e-01
   3.3833333e-01   2.8057843e-01  -1.4717932e+00   1.3352350e+00   1.9725063e-01   1.2138500e-01   6.5244439e-01
   3.4000000e-01   2.7463947e-01  -6.6306558e+00   3.3836070e+00  -4.8554001e-01  -2.5794313e-01   1.9725063e-01
   3.4166667e-01   2.6889390e-01  -7.8900252e-01   2.6249507e+00  -1.8207750e-01   8.0417564e-01   7.2831002e-01
   3.4333333e-01   2.6334298e-01   5.3561133e+00   1.7145632e+00   5.0071314e-01  -3.0346251e-02  -1.0621188e-01
   3.4500000e-01   2.5798758e-01   1.7145632e+00  -4.0967438e-01  -4.8554001e-01  -1.4717932e+00  -8.6486815e-01
   3.4666667e-01   2.5282809e-01   2.5490851e+00  -6.3727127e-01  -1.8207750e-01  -5.6140564e-01  -4.8554001e-01
   3.4833333e-01   2.4786448e-01   3.4898188e-01  -3.7477620e+00  -1.0621188e-01   1.9725063e-01  -3.0346251e-02
   3.5000000e-01   2.4309631e-01  -2.3063151e+00  -4.5064182e+00   1.2138500e-01  -1.8207750e-01   2.7311626e-01
   3.5166667e-01   2.3852272e-01  -2.0028525e+00  -3.5201651e+00   5.0071314e-01  -6.3727127e-01  -5.6140564e-01
   3.5333333e-01   2.3414243e-01  -1.8207750e-01  -2.6097776e+00   6.5244439e-01   1.2138500e-01   2.7311626e-01
   3.5500000e-01   2.2995376e-01   3.4898188e-01  -7.1313689e-01   5.7657876e-01   1.1076382e+00   1.0317725e+00
   3.5666667e-01   2.2595465e-01  -2.5794313e-01   1.8662944e+00  -3.3380876e-01   1.4869663e+00   7.2831002e-01
   3.5833333e-01   2.2214264e-01  -3.0346251e-02   3.0042788e+00  -7.1313689e-01   8.8004127e-01   2.7311626e-01
   3.6000000e-01   2.1851491e-01   1.2138500e-01   4.2939945e+00  -3.3380876e-01   1.1076382e+00   5.0071314e-01
   3.6166667e-01   2.1506828e-01   2.9284132e+00   4.0663976e+00  -1.0621188e-01   8.8004127e-01   7.2831002e-01
   3.6333333e-01   2.1179922e-01   3.0801444e+00   2.5490851e+00   1.2138500e-01   1.4111007e+00   8.8004127e-01
   3.6500000e-01   2.0870385e-01   1.3352350e+00  -1.0621188e-01  -1.8207750e-01  -2.6856432e+00  -7.1313689e-01
   3.6666667e-01   2.0577799e-01  -1.3200619e+00  -2.5794313e-01  -1.8207750e-01  -3.2925682e+00  -1.4717932e+00
   3.6833333e-01   2.0301715e-01  -2.6097776e+00  -2.3063151e+00  -1.8207750e-01  -2.9891057e+00  -2.3063151e+00
   3.7000000e-01   2.0041652e-01  -2.8373744e+00  -3.5960307e+00   1.2138500e-01  -4.8554001e-01  -7.8900252e-01
   3.7166667e-01   1.9797103e-01  -2.5339119e+00  -2.6856432e+00  -1.0621188e-01   1.2593694e+00   8.0417564e-01
   3.7333333e-01   1.9567535e-01  -1.3959275e+00  -1.4717932e+00   4.2484751e-01   2.3214882e+00   9.5590690e-01
   3.7500000e-01   1.9352388e-01   8.0417564e-01  -6.3727127e-01   1.0317725e+00   2.4732194e+00   1.1076382e+00
   3.7666667e-01   1.9151083e-01   2.0938913e+00  -6.3727127e-01   3.4898188e-01  -2.5794313e-01   1.1076382e+00
   3.7833333e-01   1.8963014e-01   8.8004127e-01   1.9421600e+00   1.9725063e-01  -1.1683307e+00  -4.0967438e-01
   3.8000000e-01   1.8787559e-01  -1.3200619e+00   2.5490851e+00   4.5519376e-02  -1.6235244e+00  -1.1683307e+00
   3.8166667e-01   1.8624078e-01  -5.6140564e-01   2.3973538e+00  -4.0967438e-01  -1.2441963e+00  -1.3200619e+00
   3.8333333e-01   1.8471911e-01  -3.0346251e-02   2.4732194e+00  -1.0621188e-01   1.0317725e+00  -3.3380876e-01
   3.8500000e-01   1.8330389e-01   2.0180257e+00   8.8004127e-01   4.5519376e-02   1.9421600e+00   8.0417564e-01
   3.8666667e-01   1.8198826e-01   3.9905320e+00  -1.0924650e+00  -3.0346251e-02  -4.0967438e-01   1.2138500e-01
   3.8833333e-01   1.8076527e-01  -2.3821807e+00  -2.9891057e+00  -4.0967438e-01  -2.5339119e+00  -3.3380876e-01
   3.9000000e-01   1.7962788e-01  -2.3063151e+00  -3.8236276e+00  -1.0165994e+00  -1.0924650e+00  -3.3380876e-01
   3.9166667e-01   1.7856898e-01  -8.6486815e-01  -2.9132401e+00  -5.6140564e-01   4.5519376e-02   2.7311626e-01
   3.9333333e-01   1.7758141e-01   8.0417564e-01  -2.5794313e-01   1.2138500e-01   1.4111007e+00   8.8004127e-01
   3.9500000e-01   1.7665797e-01   1.2593694e+00   2.2456226e+00   9.5590690e-01   5.7657876e-01   1.2138500e-01
   3.9666667e-01   1.7579145e-01   1.8662944e+00   1.2593694e+00   1.2138500e-01  -4.0967438e-01  -9.4073377e-01
   3.9833333e-01   1.7497465e-01   1.5628319e+00   2.4732194e+00  -2.5794313e-01  -4.8554001e-01   4.5519376e-02
   4.0000000e-01   1.7420040e-01   1.2138500e-01   2.7766819e+00   4.5519376e-02  -9.4073377e-01   2.7311626e-01
   4.0166667e-01   1.7345708e-01  -1.8511213e+00   8.0417564e-01   3.4898188e-01   1.2138500e-01  -4.0967438e-01
   4.0333333e-01   1.7271510e-01  -3.3380876e-01   2.7311626e-01   7.2831002e-01   1.4869663e+00  -4.8554001e-01
   4.0500000e-01   1.7199413e-01  -1.8207750e-01  -9.4073377e-01   3.4898188e-01   1.9421600e+00  -4.0967438e-01
   4.0666667e-01   1.7128742e-01  -3.6718963e+00  -1.0924650e+00  -6.3727127e-01   1.2138500e-01   1.2138500e-01
   4.0833333e-01   1.7058830e-01  -1.1683307e+00  -2.2304494e+00  -1.0165994e+00   1.1076382e+00   9.5590690e-01
   4.1000000e-01   1.6989028e-01   3.6112038e+00  -3.9753588e+00  -1.2441963e+00  -1.8511213e+00   1.4111007e+00
   4.1166667e-01   1.6918700e-01   1.4869663e+00  -2.3821807e+00   1.9725063e-01  -2.1545838e+00   1.2138500e-01
   4.1333333e-01   1.6847227e-01   1.1835038e+00  -1.8207750e-01   5.7657876e-01  -4.0967438e-01  -1.9269869e+00
   4.1500000e-01   1.6774009e-01  -2.3821807e+00   5.7657876e-01   1.2138500e-01   1.3352350e+00  -1.0621188e-01
   4.1666667e-01   1.6698468e-01  -2.9891057e+00   3.4898188e-01  -6.3727127e-01  -9.4073377e-01   5.0071314e-01
   4.1833333e-01   1.6620045e-01   8.0417564e-01   2.2456226e+00  -5.6140564e-01  -1.5476588e+00   7.2831002e-01
   4.2000000e-01   1.6538206e-01  -1.8511213e+00   3.9146663e+00   4.2484751e-01   5.0071314e-01   8.0417564e-01
   4.2166667e-01   1.6452441e-01  -8.6486815e-01   3.5353382e+00   7.2831002e-01   2.3214882e+00   5.0071314e-01
   4.2333333e-01   1.6452441e-01   6.5244439e-01   7.2831002e-01   5.0071314e-01  -1.0621188e-01  -1.3959275e+00
   4.2500000e-01   1.6362265e-01   1.6386975e+00   4.5519376e-02   4.2484751e-01  -6.3727127e-01  -1.1683307e+00
   4.2666667e-01   1.6267222e-01  -5.6140564e-01  -1.6993900e+00  -1.8207750e-01  -2.1545838e+00  -1.3200619e+00
   4.2833333e-01   1.6166881e-01  -3.0346251e-02  -2.1545838e+00  -4.0967438e-01   4.5519376e-02  -4.0967438e-01
   4.3000000e-01   1.6060842e-01   5.7657876e-01  -5.7202683e+00  -1.0924650e+00   2.0180257e+00   1.3352350e+00
   4.3166667e-01   1.5948735e-01  -5.1892089e+00  -3.9753588e+00  -1.0924650e+00  -3.3380876e-01   1.2138500e-01
   4.3333333e-01   1.5830220e-01  -2.2304494e+00  -2.0028525e+00   1.1076382e+00  -1.1683307e+00  -8.6486815e-01
   4.3500000e-01   1.5704990e-01   3.2318757e+00   5.0071314e-01   1.3352350e+00  -5.6140564e-01  -1.3200619e+00
   4.3666667e-01   1.5704990e-01   2.1697569e+00   5.7657876e-01   9.5590690e-01   4.2484751e-01   8.8004127e-01
   4.3833333e-01   1.5704990e-01  -1.0621188e-01   2.3214882e+00  -2.5794313e-01   2.3214882e+00   1.7145632e+00
   4.4000000e-01   1.5704990e-01  -6.3727127e-01   2.3214882e+00  -1.8207750e-01   1.0317725e+00   8.0417564e-01
   4.4166667e-01   1.5704990e-01  -1.0621188e-01   2.0938913e+00  -4.8554001e-01   5.7657876e-01   1.2138500e-01
   4.4333333e-01   1.5572769e-01   4.5519376e-02   8.0417564e-01  -7.1313689e-01  -2.2304494e+00  -4.8554001e-01
   4.4500000e-01   1.5433314e-01   1.3352350e+00  -1.8207750e-01  -1.0165994e+00  -1.8511213e+00   4.5519376e-02
   4.4666667e-01   1.5286416e-01  -1.8511213e+00  -1.1683307e+00  -1.3200619e+00   8.0417564e-01   1.6386975e+00
   4.4833333e-01   1.5131898e-01  -1.4717932e+00  -1.9269869e+00  -7.1313689e-01   3.0042788e+00   1.1076382e+00
   4.5000000e-01   1.4969620e-01   2.3214882e+00  -2.8373744e+00   4.2484751e-01   3.2318757e+00   5.7657876e-01
   4.5166667e-01   1.4799472e-01   3.0801444e+00  -1.0924650e+00   9.5590690e-01  -5.6140564e-01  -1.1683307e+00
   4.5333333e-01   1.4621382e-01   7.2831002e-01  -7.1313689e-01  -3.3380876e-01  -2.5339119e+00  -1.5476588e+00
   4.5500000e-01   1.4435309e-01  -1.0924650e+00  -5.6140564e-01   4.5519376e-02  -1.5476588e+00  -3.3380876e-01
   4.5666667e-01   1.4241248e-01  -4.4305526e+00   1.2138500e-01   5.7657876e-01  -1.8207750e-01  -5.6140564e-01
   4.5833333e-01   1.4241248e-01  -3.5201651e+00   1.6386975e+00   5.0071314e-01  -9.4073377e-01  -1.6235244e+00
   4.6000000e-01   1.4039227e-01  -7.1313689e-01   2.7766819e+00   8.8004127e-01   9.5590690e-01   1.2138500e-01
   4.6166667e-01   1.3829307e-01   2.5490851e+00   2.3214882e+00  -3.0346251e-02   8.0417564e-01   8.8004127e-01
   4.6333333e-01   1.3611581e-01   3.4594726e+00   1.5628319e+00  -1.8207750e-01   1.7145632e+00   8.0417564e-01
   4.6500000e-01   1.3386178e-01   2.2456226e+00  -1.0621188e-01  -6.3727127e-01  -2.8373744e+00  -1.2441963e+00
   4.6666667e-01   1.3153253e-01   5.7657876e-01  -1.6235244e+00  -6.3727127e-01  -3.3684338e+00  -2.0028525e+00
   4.6833333e-01   1.2912996e-01  -1.1683307e+00  -2.3821807e+00  -1.0621188e-01  -3.0346251e-02  -5.6140564e-01
   4.7000000e-01   1.2665625e-01  -4.0967438e-01  -2.9891057e+00   2.7311626e-01   2.0180257e+00   6.5244439e-01
   4.7166667e-01   1.2411388e-01  -1.8207750e-01  -1.4717932e+00   1.2138500e-01   1.5628319e+00   1.1076382e+00
   4.7333333e-01   1.2150560e-01  -1.7752557e+00  -2.3063151e+00   5.0071314e-01  -1.8207750e-01   1.2138500e-01
   4.7500000e-01   1.1883445e-01  -1.4717932e+00  -8.6486815e-01  -3.0346251e-02  -2.3063151e+00  -7.1313689e-01
   4.7666667e-01   1.1610370e-01  -7.8900252e-01   6.5244439e-01  -3.0346251e-02  -1.0621188e-01  -7.8900252e-01
   4.7833333e-01   1.1331687e-01   7.2831002e-01   2.1697569e+00   5.0071314e-01   9.5590690e-01   5.7657876e-01
   4.8000000e-01   1.1047772e-01   1.2593694e+00   3.3077413e+00  -8.6486815e-01   1.2138500e-01   1.2138500e-01
   4.8166667e-01   1.0759021e-01   3.4594726e+00   3.3836070e+00   4.2484751e-01   1.3352350e+00   5.0071314e-01
   4.8333333e-01   1.0464604e-01  -1.8511213e+00   2.5490851e+00  -1.0621188e-01   8.8004127e-01  -7.1313689e-01
   4.8500000e-01   1.0162955e-01  -5.1133432e+00   4.2484751e-01  -4.8554001e-01   4.2484751e-01   3.4898188e-01
   4.8666667e-01   9.8575966e-02   1.7904288e+00  -4.0967438e-01   1.1835038e+00   1.2138500e-01  -1.8207750e-01
   4.8833333e-01   9.5490160e-02   1.7904288e+00  -1.5476588e+00   1.2138500e-01   1.9725063e-01   1.9725063e-01
   4.9000000e-01   9.2377174e-02   8.8004127e-01  -2.5339119e+00   2.7311626e-01   1.2138500e-01   1.2138500e-01
   4.9166667e-01   8.9242187e-02  -7.8900252e-01  -2.0787182e+00   1.9725063e-01   9.5590690e-01   1.2138500e-01
   4.9333333e-01   8.6090503e-02   1.1835038e+00   4.2484751e-01   1.2138500e-01   1.1076382e+00   7.2831002e-01
   4.9500000e-01   8.2927520e-02   1.8662944e+00   8.8004127e-01  -7.1313689e-01  -6.3727127e-01   1.0317725e+00
   4.9666667e-01   7.9758725e-02  -2.4580463e+00   2.7311626e-01  -9.4073377e-01  -5.4926714e+00  -1.3200619e+00
   4.9833333e-01   7.6589664e-02  -1.2441963e+00   1.8662944e+00  -3.0346251e-02  -2.9132401e+00  -1.3200619e+00
   5.0000000e-01   7.3425933e-02   8.8004127e-01   3.0042788e+00   1.2138500e-01   9.5590690e-01   5.7657876e-01
   5.0166667e-01   7.0273144e-02  -4.0967438e-01   1.9421600e+00  -1.8207750e-01   9.5590690e-01  -1.8207750e-01
   5.0333333e-01   6.7136919e-02  -1.0924650e+00   1.4111007e+00   1.2138500e-01   9.5590690e-01  -7.8900252e-01
   5.0500000e-01   6.4022867e-02  -6.3727127e-01  -4.8554001e-01  -2.5794313e-01   2.7311626e-01  -4.8554001e-01
   5.0666667e-01   6.0936556e-02   6.5244439e-01  -1.3959275e+00   2.7311626e-01   5.0071314e-01  -4.8554001e-01
   5.0833333e-01   5.7883506e-02  -1.6235244e+00  -3.1408369e+00  -5.6140564e-01   1.3352350e+00  -3.0346251e-02
   5.1000000e-01   5.4869152e-02  -8.6486815e-01  -3.2925682e+00   2.7311626e-01   9.5590690e-01  -4.0967438e-01
   5.1166667e-01   5.1898853e-02  -4.8554001e-01  -2.6097776e+00  -3.3380876e-01  -1.1683307e+00   6.5244439e-01
   5.1333333e-01   4.8977837e-02   1.1835038e+00  -5.6140564e-01   1.9725063e-01  -1.3959275e+00   1.2138500e-01
   5.1500000e-01   4.6111219e-02   2.7008163e+00   1.3352350e+00   3.4898188e-01   4.5519376e-02   4.5519376e-02
   5.1666667e-01   4.3303956e-02   8.0417564e-01   7.2831002e-01   4.5519376e-02   1.1076382e+00   1.9421600e+00
   5.1833333e-01   4.0560840e-02   1.2138500e-01   9.5590690e-01   4.5519376e-02  -8.6486815e-01   1.2593694e+00
   5.2000000e-01   3.7886482e-02   4.5519376e-02   2.4732194e+00  -4.0967438e-01  -4.8554001e-01  -7.8900252e-01
   5.2166667e-01   3.5285298e-02  -1.8207750e-01   1.1835038e+00  -1.8207750e-01  -1.2441963e+00  -2.3063151e+00
   5.2333333e-01   3.2761486e-02  -4.8554001e-01   1.2138500e-01   4.5519376e-02  -1.0924650e+00  -1.9269869e+00
   5.2500000e-01   3.0319021e-02  -3.3380876e-01  -2.5794313e-01   5.0071314e-01   6.5244439e-01   2.7311626e-01
   5.2666667e-01   2.7961632e-02   4.2484751e-01   5.7657876e-01   7.2831002e-01   1.6386975e+00   1.6386975e+00
   5.2833333e-01   2.5692797e-02   1.7904288e+00  -1.3200619e+00  -1.3200619e+00  -7.1313689e-01   1.1835038e+00
   5.3000000e-01   2.3515727e-02  -4.8554001e-01  -3.2925682e+00  -7.8900252e-01  -1.4717932e+00  -1.6993900e+00
   5.3166667e-01   2.1433358e-02  -3.2167026e+00  -4.9616120e+00   1.2593694e+00   2.0938913e+00  -1.0621188e-01
   5.3333333e-01   1.9448340e-02  -1.4717932e+00  -1.9269869e+00   3.4898188e-01   1.6386975e+00  -4.8554001e-01
   5.3500000e-01   1.7563028e-02   2.7311626e-01   4.5519376e-02  -1.0621188e-01  -2.2304494e+00  -1.1683307e+00
   5.3666667e-01   1.7563028e-02   5.7657876e-01   4.2484751e-01   1.2138500e-01  -1.5476588e+00   1.1076382e+00
   5.3833333e-01   1.7563028e-02   2.7311626e-01   2.2456226e+00  -3.0346251e-02   5.7657876e-01   1.3352350e+00
   5.4000000e-01   1.7563028e-02   8.8004127e-01   2.5490851e+00  -1.8207750e-01   5.7657876e-01  -1.8207750e-01
   5.4166667e-01   1.7563028e-02   5.0071314e-01   2.2456226e+00  -1.8207750e-01   4.5519376e-02  -9.4073377e-01
   5.4333333e-01   1.7563028e-02   1.4111007e+00   2.4732194e+00  -1.8207750e-01   6.5244439e-01   1.9725063e-01
   5.4500000e-01   1.7563028e-02   1.2593694e+00   2.3214882e+00  -3.3380876e-01   1.4869663e+00   1.2593694e+00
   5.4666667e-01   1.7563028e-02   4.5519376e-02   1.3352350e+00   1.9725063e-01   1.3352350e+00  -8.6486815e-01
   5.4833333e-01   1.7563028e-02   4.2484751e-01   1.9725063e-01   1.9725063e-01  -4.0967438e-01  -1.5476588e+00
   5.5000000e-01   1.7563028e-02   4.5519376e-02  -7.8900252e-01  -7.8900252e-01  -9.4073377e-01   3.4898188e-01
   5.5166667e-01   1.7563028e-02  -1.6235244e+00   6.5244439e-01   6.5244439e-01   1.1835038e+00   1.2138500e-01
   5.5333333e-01   1.7563028e-02   3.0801444e+00   1.5628319e+00   1.1076382e+00   1.3352350e+00  -5.6140564e-01
   5.5500000e-01   1.7563028e-02   3.2318757e+00   1.9421600e+00   1.5628319e+00   1.4111007e+00  -2.5794313e-01
   5.5666667e-01   1.7563028e-02  -5.6140564e-01   9.5590690e-01  -1.6235244e+00  -2.5339119e+00  -1.8207750e-01
   5.5833333e-01   1.7563028e-02  -6.1754620e+00   1.7145632e+00  -2.2304494e+00  -5.0374776e+00  -4.8554001e-01
   5.6000000e-01   1.7563028e-02  -3.2167026e+00   3.7629351e+00   3.4898188e-01  -2.1545838e+00  -4.8554001e-01
   5.6166667e-01   1.7563028e-02   4.5215914e+00   2.5490851e+00  -3.3380876e-01  -1.0621188e-01   9.5590690e-01
   5.6333333e-01   1.7563028e-02   3.5353382e+00   8.0417564e-01   4.5519376e-02   2.0180257e+00   1.9725063e-01
   5.6500000e-01   1.7563028e-02  -3.0346251e-02  -4.0967438e-01   2.7311626e-01   9.5590690e-01  -4.0967438e-01
   5.6666667e-01   1.7563028e-02   1.2138500e-01  -2.9132401e+00  -1.8207750e-01   1.8662944e+00  -1.8207750e-01
   5.6833333e-01   1.7563028e-02  -1.3959275e+00  -4.4305526e+00  -1.8207750e-01   4.2484751e-01   1.1076382e+00
   5.7000000e-01   1.7563028e-02  -5.6140564e-01  -6.0237308e+00   1.2138500e-01   5.0071314e-01   5.7657876e-01
   5.7166667e-01   1.7563028e-02  -3.3380876e-01  -5.1892089e+00   4.5519376e-02   1.2138500e-01   1.2138500e-01
   5.7333333e-01   1.7563028e-02  -1.1683307e+00  -3.5960307e+00   1.9725063e-01  -2.4580463e+00  -2.9132401e+00
   5.7500000e-01   1.7563028e-02  -1.8207750e-01  -3.2167026e+00   1.9725063e-01  -1.9269869e+00  -3.8994932e+00
   5.7666667e-01   1.7563028e-02  -2.8373744e+00  -7.8900252e-01   2.7311626e-01   1.2593694e+00   2.5490851e+00
   5.7833333e-01   1.7563028e-02  -2.3063151e+00  -4.8554001e-01   8.8004127e-01   1.3352350e+00   3.6112038e+00
   5.8000000e-01   1.7563028e-02   3.8388007e+00   8.0417564e-01   4.5519376e-02   1.4111007e+00   2.4732194e+00
   5.8166667e-01   1.5779477e-02   2.6249507e+00   1.2138500e-01  -3.0346251e-02   1.2138500e-01  -3.3380876e-01
   5.8333333e-01   1.4099434e-02   1.4111007e+00  -7.1313689e-01  -2.5794313e-01  -8.6486815e-01  -1.9269869e+00
   5.8500000e-01   1.2524335e-02   4.2484751e-01   2.7311626e-01  -5.6140564e-01   1.2138500e-01  -6.3727127e-01
   5.8666667e-01   1.1055298e-02  -2.4580463e+00   4.2484751e-01  -3.0346251e-02  -7.8900252e-01   1.2138500e-01
   5.8833333e-01   1.1055298e-02  -1.0165994e+00  -6.3727127e-01  -1.8207750e-01  -2.5794313e-01  -6.3727127e-01
   5.9000000e-01   9.6931271e-03   4.5519376e-02  -3.0649713e+00   1.2138500e-01   8.8004127e-01   2.7311626e-01
   5.9166667e-01   8.4383035e-03   1.2138500e-01  -1.8511213e+00   7.2831002e-01   1.1076382e+00   1.1076382e+00
   5.9333333e-01   7.2909914e-03  -6.3727127e-01   6.5244439e-01   1.2138500e-01  -5.6140564e-01   1.2138500e-01
   5.9500000e-01   6.2510387e-03   5.7657876e-01   5.7657876e-01   2.7311626e-01   1.6386975e+00  -1.0621188e-01
   5.9666667e-01   5.3179783e-03   1.2138500e-01   2.0180257e+00  -2.5794313e-01   6.5244439e-01  -7.1313689e-01
   5.9833333e-01   4.4910328e-03   4.2484751e-01   3.5353382e+00  -7.1313689e-01  -1.7752557e+00  -2.3063151e+00
   6.0000000e-01   3.7691210e-03   8.8004127e-01   6.3423664e+00   1.2138500e-01  -7.8900252e-01  -4.8554001e-01
   6.0166667e-01   3.1212675e-03  -4.0967438e-01   3.9146663e+00  -8.6486815e-01   1.9725063e-01   1.7145632e+00
   6.0333333e-01   2.5332272e-03  -4.0967438e-01   1.1076382e+00  -4.8554001e-01  -5.6140564e-01   4.5519376e-02
   6.0500000e-01   2.0416757e-03   8.0417564e-01  -1.1683307e+00  -3.0346251e-02  -1.0621188e-01   8.8004127e-01
   6.0666667e-01   1.6447341e-03   6.5244439e-01  -1.0924650e+00  -2.5794313e-01  -2.3821807e+00  -7.8900252e-01
   6.0833333e-01   1.3403042e-03  -4.6581495e+00  -1.5476588e+00  -4.8554001e-01  -2.5339119e+00  -7.1313689e-01
   6.1000000e-01   1.1260798e-03  -1.3959275e+00  -3.9753588e+00   6.5244439e-01  -1.8207750e-01  -3.0346251e-02
   6.1166667e-01   9.9955888e-04   1.9421600e+00  -2.3063151e+00   5.7657876e-01   8.0417564e-01   2.7311626e-01
   6.1333333e-01   9.5805572e-04   4.5519376e-02  -1.0924650e+00  -1.8207750e-01   1.2593694e+00   1.1076382e+00
   6.1500000e-01   9.9871456e-04   1.2138500e-01   1.2593694e+00  -1.0621188e-01   1.9725063e-01  -3.0346251e-02
   6.1666667e-01   1.1185231e-03   1.9725063e-01   1.3352350e+00  -1.0621188e-01   1.2138500e-01  -1.6235244e+00
   6.1833333e-01   1.3143264e-03   4.2484751e-01   1.4111007e+00   7.2831002e-01   5.0071314e-01   6.5244439e-01
   6.2000000e-01   1.3143264e-03   1.1835038e+00   1.4111007e+00   4.5519376e-02   5.7657876e-01   1.2593694e+00
   6.2166667e-01   1.3143264e-03   8.0417564e-01   2.4732194e+00  -4.0967438e-01   5.7657876e-01   5.0071314e-01
   6.2333333e-01   1.3143264e-03   5.7657876e-01   1.6386975e+00  -3.0346251e-02   4.5519376e-02  -4.0967438e-01
   6.2500000e-01   1.3143264e-03  -3.0346251e-02  -2.5794313e-01  -2.5794313e-01  -1.1683307e+00  -1.7752557e+00
   6.2666667e-01   1.3143264e-03  -1.0621188e-01   1.2138500e-01  -4.8554001e-01   3.4898188e-01   8.0417564e-01
   6.2833333e-01   1.3143264e-03  -1.4717932e+00  -1.9269869e+00   1.2138500e-01  -3.0346251e-02  -7.8900252e-01
   6.3000000e-01   1.3143264e-03  -4.0967438e-01  -4.4305526e+00   5.0071314e-01   4.2484751e-01   4.5519376e-02
   6.3166667e-01   1.3143264e-03  -1.9269869e+00  -3.5201651e+00   2.7311626e-01   2.7311626e-01  -4.0967438e-01
   6.3333333e-01   1.3143264e-03  -2.1545838e+00  -2.4580463e+00   4.2484751e-01  -8.6486815e-01  -4.0967438e-01
   6.3500000e-01   1.5828418e-03   8.0417564e-01   5.0071314e-01  -1.0621188e-01  -6.3727127e-01   1.9725063e-01
   6.3666667e-01   1.9206732e-03   3.1560101e+00   2.0938913e+00  -4.0967438e-01  -1.0924650e+00  -1.8207750e-01
   6.3833333e-01   2.3243266e-03  -1.6993900e+00   4.0663976e+00  -1.0165994e+00  -4.0967438e-01  -1.0165994e+00
   6.4000000e-01   2.7902246e-03  -7.1313689e-01   4.2181289e+00   1.2138500e-01   7.2831002e-01   7.2831002e-01
   6.4166667e-01   3.3147223e-03   2.0180257e+00   3.0042788e+00  -3.3380876e-01   1.2138500e-01   5.0071314e-01
   6.4333333e-01   3.8941221e-03  -4.0967438e-01   9.5590690e-01  -4.8554001e-01  -3.3380876e-01  -3.0346251e-02
   6.4500000e-01   4.5246898e-03  -9.4073377e-01  -6.3727127e-01  -1.8207750e-01  -1.0621188e-01  -7.8900252e-01
   6.4666667e-01   5.2026683e-03   1.6386975e+00  -2.0787182e+00  -4.0967438e-01   1.2138500e-01  -2.5794313e-01
   6.4833333e-01   5.9242942e-03   2.6249507e+00  -2.7615088e+00  -1.8207750e-01  -6.3727127e-01  -7.8900252e-01
   6.5000000e-01   6.6858114e-03  -1.0621188e-01  -4.1270901e+00   1.9725063e-01   4.5519376e-02  -2.5794313e-01
   6.5166667e-01   7.4834860e-03  -7.1313689e-01  -3.2925682e+00   1.2138500e-01  -4.8554001e-01  -5.6140564e-01
   6.5333333e-01   8.3136203e-03   1.3352350e+00  -1.2441963e+00   6.5244439e-01   3.4898188e-01   5.0071314e-01
   6.5500000e-01   9.1725670e-03  -2.2304494e+00   8.0417564e-01  -3.0346251e-02  -4.8554001e-01  -4.8554001e-01
   6.5666667e-01   1.0056741e-02  -3.8236276e+00   1.4869663e+00  -3.0346251e-02   7.2831002e-01   6.5244439e-01
   6.5833333e-01   1.0962635e-02   3.0801444e+00   2.5490851e+00   4.2484751e-01   8.0417564e-01   4.2484751e-01
   6.6000000e-01   1.1886826e-02   2.0180257e+00   3.9146663e+00  -1.8207750e-01   4.2484751e-01  -1.8207750e-01
   6.6166667e-01   1.2825996e-02  -3.0346251e-02   2.7766819e+00  -1.0165994e+00  -5.6140564e-01  -1.0621188e-01
   6.6333333e-01   1.3776933e-02   8.0417564e-01   2.4732194e+00  -8.6486815e-01  -3.0346251e-02   6.5244439e-01
   6.6500000e-01   1.4736546e-02  -7.8900252e-01  -3.3380876e-01  -1.0621188e-01  -8.6486815e-01  -1.6993900e+00
   6.6666667e-01   1.5701876e-02  -7.8900252e-01  -1.1683307e+00   5.0071314e-01   3.4898188e-01  -1.0924650e+00
   6.6833333e-01   1.6670102e-02  -9.4073377e-01  -2.6097776e+00  -3.0346251e-02   1.9725063e-01  -3.3380876e-01
   6.7000000e-01   1.7638547e-02  -1.9269869e+00  -5.4168058e+00  -1.0621188e-01  -3.3380876e-01   3.4898188e-01
   6.7166667e-01   1.8604692e-02  -1.5476588e+00  -3.7477620e+00   5.0071314e-01   3.4898188e-01   8.8004127e-01
   6.7333333e-01   1.9566174e-02  -1.0621188e-01  -7.1313689e-01   4.5519376e-02   8.0417564e-01   1.6386975e+00
   6.7500000e-01   2.0520798e-02  -3.0346251e-02   1.1835038e+00  -1.0621188e-01   1.9725063e-01  -3.3380876e-01
   6.7666667e-01   2.1466535e-02   1.9725063e-01   7.2831002e-01  -7.8900252e-01  -1.0165994e+00  -4.8554001e-01
   6.7833333e-01   2.2401534e-02   6.5244439e-01   8.8004127e-01  -1.0621188e-01  -1.2441963e+00   1.2138500e-01
   6.8000000e-01   2.3324116e-02   5.7657876e-01   2.7766819e+00   1.2138500e-01  -3.3380876e-01   5.0071314e-01
   6.8166667e-01   2.4232781e-02   5.0071314e-01   2.1697569e+00  -1.0621188e-01   9.5590690e-01   4.5519376e-02
   6.8333333e-01   2.5126211e-02   1.0317725e+00   1.4111007e+00   3.4898188e-01   8.0417564e-01   4.5519376e-02
   6.8500000e-01   2.6003263e-02   5.7657876e-01  -1.8207750e-01  -1.0621188e-01   5.0071314e-01   9.5590690e-01
   6.8666667e-01   2.6862974e-02   5.7657876e-01  -1.3200619e+00  -1.0621188e-01  -2.5794313e-01   2.7311626e-01
   6.8833333e-01   2.7669476e-02  -2.6856432e+00  -3.6718963e+00   1.2138500e-01  -1.3200619e+00  -7.1313689e-01
   6.9000000e-01   2.8428139e-02  -3.2925682e+00  -3.5960307e+00  -4.8554001e-01  -1.9269869e+00  -1.3200619e+00
   6.9166667e-01   2.9164314e-02   6.5244439e-01  -2.0028525e+00  -1.8207750e-01  -6.3727127e-01  -1.2441963e+00
   6.9333333e-01   2.9878043e-02  -4.8554001e-01  -7.8900252e-01   8.0417564e-01   5.0071314e-01  -1.8207750e-01
   6.9500000e-01   3.0569569e-02  -1.8207750e-01   1.2138500e-01   5.0071314e-01   5.7657876e-01  -3.3380876e-01
   6.9666667e-01   3.1239327e-02   4.2484751e-01   4.2484751e-01  -2.5794313e-01   1.4111007e+00   9.5590690e-01
   6.9833333e-01   3.1887943e-02   1.5628319e+00   1.8662944e+00   1.2138500e-01   2.0180257e+00   1.7904288e+00
   7.0000000e-01   3.2516219e-02   1.4869663e+00   3.3077413e+00   1.2138500e-01   1.3352350e+00   1.0317725e+00
   7.0166667e-01   3.3125130e-02   1.0317725e+00   2.7766819e+00  -1.8207750e-01  -7.1313689e-01  -7.8900252e-01
   7.0333333e-01   3.3715808e-02   2.0938913e+00   2.0938913e+00  -1.8207750e-01  -1.0924650e+00  -2.5794313e-01
   7.0500000e-01   3.4289536e-02   1.7904288e+00   9.5590690e-01  -4.0967438e-01  -5.6140564e-01  -1.3200619e+00
   7.0666667e-01   3.4847738e-02  -6.7823870e+00  -1.0924650e+00   4.5519376e-02   4.2484751e-01   1.2138500e-01
   7.0833333e-01   3.5391959e-02  -2.7615088e+00  -1.8511213e+00   1.9725063e-01  -3.0346251e-02  -3.0346251e-02
   7.1000000e-01   3.5923861e-02   1.4111007e+00  -3.1408369e+00  -3.0346251e-02  -9.4073377e-01  -5.6140564e-01
   7.1166667e-01   3.6445204e-02   1.1076382e+00  -2.8373744e+00  -1.0621188e-01  -1.7752557e+00  -4.8554001e-01
   7.1333333e-01   3.6957837e-02   1.9725063e-01  -1.4717932e+00  -3.3380876e-01  -1.8207750e-01  -1.2441963e+00
   7.1500000e-01   3.7463680e-02  -3.0346251e-02   2.7311626e-01   1.2138500e-01   1.6386975e+00  -7.8900252e-01
   7.1666667e-01   3.7964709e-02   7.2831002e-01   7.2831002e-01  -4.0967438e-01   5.0071314e-01  -1.8207750e-01
   7.1833333e-01   3.8462948e-02  -3.0346251e-02   1.6386975e+00  -1.8207750e-01  -6.3727127e-01   1.9725063e-01
   7.2000000e-01   3.8960443e-02   8.8004127e-01   2.9284132e+00  -7.8900252e-01  -2.2304494e+00   8.0417564e-01
   7.2166667e-01   3.9459256e-02   4.2484751e-01   2.3214882e+00   1.2138500e-01  -7.1313689e-01   8.8004127e-01
   7.2333333e-01   3.9961456e-02   1.2138500e-01   7.2831002e-01   4.2484751e-01   1.2138500e-01   5.0071314e-01
   7.2500000e-01   4.0469080e-02   1.6386975e+00   4.5519376e-02   8.8004127e-01   2.5490851e+00   3.4898188e-01
   7.2666667e-01   4.0984150e-02  -1.8207750e-01   2.7311626e-01   3.4898188e-01   1.7145632e+00   4.5519376e-02
   7.2833333e-01   4.1508624e-02  -2.7615088e+00  -2.0028525e+00  -4.0967438e-01  -7.8900252e-01  -2.5794313e-01
   7.3000000e-01   4.2044416e-02  -2.1545838e+00  -3.2925682e+00  -2.5794313e-01  -2.6856432e+00  -1.6235244e+00
   7.3166667e-01   4.2593359e-02   1.7904288e+00  -2.6097776e+00  -4.0967438e-01  -7.1313689e-01  -6.3727127e-01
   7.3333333e-01   4.3157195e-02  -4.8554001e-01  -1.4717932e+00   1.4111007e+00   1.1835038e+00   3.4898188e-01
   7.3500000e-01   7.6505110e-02  -1.8207750e-01  -3.0346251e-02   5.7657876e-01   1.7145632e+00   5.0071314e-01
   7.3666667e-01   7.7345113e-02   9.5590690e-01   1.9725063e-01   3.4898188e-01   6.5244439e-01   5.0071314e-01
   7.3833333e-01   7.8152835e-02   5.7657876e-01   1.3352350e+00   4.5519376e-02   1.7904288e+00   1.1835038e+00
   7.4000000e-01   7.8925866e-02   1.1076382e+00   4.2181289e+00  -4.0967438e-01   1.8662944e+00   1.0317725e+00
   7.4166667e-01   7.9661901e-02   9.5590690e-01   3.5353382e+00  -2.5794313e-01  -1.0621188e-01   1.2138500e-01
   7.4333333e-01   8.0358743e-02   1.0317725e+00   1.5628319e+00  -7.1313689e-01  -3.7477620e+00  -9.4073377e-01
   7.4500000e-01   8.1014324e-02   1.9725063e-01   2.7311626e-01  -2.5794313e-01  -1.0165994e+00   6.5244439e-01
   7.4666667e-01   8.1626707e-02  -6.3727127e-01  -6.3727127e-01   5.0071314e-01   1.4869663e+00   8.0417564e-01
   7.4833333e-01   8.2194113e-02  -6.3727127e-01  -2.1545838e+00  -3.3380876e-01  -3.0346251e-02  -3.0346251e-02
   7.5000000e-01   8.2714920e-02  -1.8511213e+00  -3.4442995e+00   2.7311626e-01  -1.3200619e+00  -1.2441963e+00
   7.5166667e-01   8.3187669e-02  -3.3380876e-01  -3.0649713e+00   4.5519376e-02  -4.0967438e-01  -1.0924650e+00
   7.5333333e-01   8.3611097e-02  -1.0621188e-01  -1.2441963e+00   1.9725063e-01   1.6386975e+00  -3.0346251e-02
   7.5500000e-01   8.3984118e-02   3.4898188e-01   1.1835038e+00   2.7311626e-01   2.9284132e+00   4.2484751e-01
   7.5666667e-01   8.4305844e-02   1.9725063e-01   1.3352350e+00   1.2138500e-01  -1.0165994e+00  -1.1683307e+00
   7.5833333e-01   8.4575594e-02  -1.0621188e-01   1.7904288e+00  -2.5794313e-01  -5.4168058e+00  -2.1545838e+00
   7.6000000e-01   8.4792895e-02   1.0317725e+00   3.0801444e+00  -3.3380876e-01  -3.0346251e-02   1.4111007e+00
   7.6166667e-01   8.4957491e-02   1.1076382e+00   2.8525476e+00  -3.0346251e-02   2.7008163e+00   7.2831002e-01
   7.6333333e-01   8.5069346e-02   1.6386975e+00   1.1835038e+00   1.2138500e-01   3.0042788e+00   1.4111007e+00
   7.6500000e-01   8.5128648e-02  -1.8207750e-01  -4.8554001e-01  -1.0621188e-01  -4.0967438e-01  -1.8207750e-01
   7.6666667e-01   8.5135809e-02  -1.4717932e+00  -1.4717932e+00  -4.8554001e-01  -3.0649713e+00   1.2138500e-01
   7.6833333e-01   8.5091469e-02  -6.3727127e-01  -3.3684338e+00  -4.0967438e-01  -2.9132401e+00  -7.1313689e-01
   7.7000000e-01   8.4980331e-02  -6.1754620e+00  -3.7477620e+00   8.0417564e-01  -1.7752557e+00  -2.6097776e+00
   7.7166667e-01   8.4817208e-02  -2.0028525e+00  -1.6235244e+00   5.7657876e-01   2.7766819e+00  -1.2441963e+00
   7.7333333e-01   8.4606194e-02   6.0389039e+00   1.9725063e-01   7.2831002e-01   3.3836070e+00  -3.0346251e-02
   7.7500000e-01   8.4348900e-02   1.8662944e+00   6.5244439e-01  -2.5794313e-01   7.2831002e-01   1.3352350e+00
   7.7666667e-01   8.4047153e-02  -2.6097776e+00   1.3352350e+00   4.5519376e-02  -4.0967438e-01   1.7904288e+00
   7.7833333e-01   8.3702989e-02  -1.8511213e+00   8.8004127e-01  -1.8207750e-01  -4.8554001e-01   8.0417564e-01
   7.8000000e-01   8.3318651e-02   3.1560101e+00   3.6112038e+00   1.2138500e-01  -5.6140564e-01   1.9725063e-01
   7.8166667e-01   8.2896578e-02  -7.8900252e-01   1.7145632e+00  -4.8554001e-01  -5.2650745e+00  -9.4073377e-01
   7.8333333e-01   8.2439414e-02  -1.0165994e+00   5.7657876e-01  -1.8207750e-01  -4.0512245e+00  -1.9269869e+00
   7.8500000e-01   8.1949971e-02  -2.5794313e-01  -3.3380876e-01   4.5519376e-02   2.3973538e+00  -2.5794313e-01
   7.8666667e-01   8.1431237e-02   4.2484751e-01   1.9725063e-01   4.5519376e-02   4.6733226e+00   7.2831002e-01
   7.8833333e-01   8.0886379e-02   1.8662944e+00  -1.5476588e+00  -3.3380876e-01   4.7491882e+00   2.6249507e+00
   7.9000000e-01   8.0318693e-02  -8.6486815e-01  -4.0512245e+00  -4.0967438e-01  -4.8554001e-01   1.0317725e+00
   7.9166667e-01   7.9731640e-02  -1.5476588e+00  -2.4580463e+00   1.2138500e-01  -2.4580463e+00  -9.4073377e-01
   7.9333333e-01   7.9128790e-02  -6.3727127e-01  -1.3200619e+00   5.0071314e-01  -1.5476588e+00  -1.8511213e+00
   7.9500000e-01   7.8513843e-02   1.7145632e+00   1.0317725e+00   7.2831002e-01   2.7008163e+00  -3.3380876e-01
   7.9666667e-01   7.7890594e-02   5.0071314e-01   1.1835038e+00   4.5519376e-02   1.9421600e+00   2.7311626e-01
   7.9833333e-01   7.7262925e-02   4.2484751e-01   1.4111007e+00  -7.1313689e-01  -1.0924650e+00   5.7657876e-01
   8.0000000e-01   7.6634801e-02  -2.2304494e+00   2.0180257e+00  -6.3727127e-01  -3.8994932e+00  -1.5476588e+00
   8.0166667e-01   7.6010230e-02  -1.9269869e+00   1.4111007e+00  -4.8554001e-01  -3.6718963e+00  -1.3959275e+00
   8.0333333e-01   7.5393272e-02  -1.4717932e+00   8.8004127e-01  -2.5794313e-01  -6.3727127e-01  -4.0967438e-01
   8.0500000e-01   7.4788018e-02   5.7657876e-01   3.4898188e-01  -1.0621188e-01   1.4111007e+00   1.1835038e+00
   8.0666667e-01   7.4198562e-02   8.8004127e-01  -1.8207750e-01   2.7311626e-01   2.9284132e+00   1.3352350e+00
   8.0833333e-01   7.3628996e-02   5.7657876e-01  -1.4717932e+00  -3.3380876e-01  -1.0165994e+00  -4.0967438e-01
   8.1000000e-01   7.3083391e-02  -1.1683307e+00  -3.8994932e+00  -1.8207750e-01  -3.5201651e+00  -8.6486815e-01
   8.1166667e-01   7.2565785e-02   1.2138500e-01  -2.9132401e+00   4.5519376e-02  -2.6856432e+00  -1.6235244e+00
   8.1333333e-01   7.2080154e-02   5.0071314e-01  -1.1683307e+00   7.2831002e-01   5.7657876e-01  -7.8900252e-01
   8.1500000e-01   7.1630415e-02  -1.0621188e-01  -3.3380876e-01   4.2484751e-01   1.6386975e+00  -2.5794313e-01
   8.1666667e-01   7.1220397e-02   8.8004127e-01   2.7311626e-01   1.9725063e-01   2.3973538e+00   5.7657876e-01
   8.1833333e-01   7.0853822e-02  -3.0346251e-02   9.5590690e-01  -3.0346251e-02   1.9725063e-01  -3.0346251e-02
   8.2000000e-01   7.0534306e-02  -4.8554001e-01   2.5490851e+00  -3.0346251e-02   4.2484751e-01   4.2484751e-01
   8.2166667e-01   7.0265327e-02   1.9725063e-01   2.1697569e+00  -4.8554001e-01  -1.8207750e-01   7.2831002e-01
   8.2333333e-01   7.0050228e-02  -5.1892089e+00   8.8004127e-01  -1.0924650e+00   1.1076382e+00   1.2593694e+00
   8.2500000e-01   6.9892184e-02   9.5590690e-01   1.9725063e-01   1.9725063e-01   3.1560101e+00   1.6386975e+00
   8.2666667e-01   6.9794206e-02   6.2665008e+00  -1.8207750e-01   3.4898188e-01   3.0042788e+00   1.1076382e+00
   8.2833333e-01   6.9759118e-02  -1.0165994e+00  -1.3200619e+00  -8.6486815e-01  -3.2167026e+00  -1.6235244e+00
   8.3000000e-01   6.9789548e-02  -1.3200619e+00  -2.3821807e+00  -3.0346251e-02  -4.0512245e+00  -2.2304494e+00
   8.3166667e-01   6.9887921e-02   2.1697569e+00  -1.3200619e+00   5.7657876e-01  -8.6486815e-01  -1.4717932e+00
   8.3333333e-01   7.0056439e-02  -1.1683307e+00  -1.5476588e+00   3.4898188e-01   3.4898188e-01  -4.8554001e-01
   8.3500000e-01   7.0297085e-02  -1.7752557e+00  -1.0621188e-01   8.8004127e-01  -4.0967438e-01   1.2138500e-01
   8.3666667e-01   7.0611605e-02  -1.5476588e+00   5.7657876e-01   3.4898188e-01  -1.0621188e-01   4.2484751e-01
   8.3833333e-01   7.1001498e-02  -4.8554001e-01   1.1076382e+00   2.7311626e-01  -1.1683307e+00  -1.0621188e-01
   8.4000000e-01   7.1468021e-02   9.5590690e-01   2.5490851e+00   4.2484751e-01   4.5519376e-02  -8.6486815e-01
   8.4166667e-01   7.1984844e-02   2.4732194e+00   3.0801444e+00  -4.0967438e-01   2.6249507e+00   3.4898188e-01
   8.4333333e-01   7.2581423e-02   2.0938913e+00   1.0317725e+00  -1.0621188e-01   2.8525476e+00   1.4111007e+00
   8.4500000e-01   7.3258318e-02   1.0317725e+00   4.2484751e-01  -5.6140564e-01   1.2593694e+00   1.7145632e+00
   8.4666667e-01   7.4015818e-02  -6.3727127e-01  -7.1313689e-01  -1.1683307e+00  -2.5339119e+00  -1.0621188e-01
   8.4833333e-01   7.4853931e-02   4.5519376e-02  -1.7752557e+00   1.9725063e-01  -4.8554001e-01  -7.8900252e-01
   8.5000000e-01   7.5772379e-02  -1.2441963e+00  -3.2167026e+00  -3.0346251e-02  -2.9132401e+00  -1.5476588e+00
   8.5166667e-01   7.6770608e-02  -3.0649713e+00  -3.5201651e+00   1.9725063e-01  -4.8098807e+00  -1.8511213e+00
   8.5333333e-01   7.7847791e-02  -3.7477620e+00  -2.0787182e+00   3.4898188e-01  -1.6993900e+00  -1.6993900e+00
   8.5500000e-01   7.9002819e-02  -1.0165994e+00   4.5519376e-02   6.5244439e-01   2.3973538e+00  -7.8900252e-01
   8.5666667e-01   8.0234318e-02   9.5590690e-01   1.1835038e+00   1.2138500e-01   2.9284132e+00   1.9725063e-01
   8.5833333e-01   8.1540651e-02   8.0417564e-01   1.4869663e+00  -3.0346251e-02   1.7904288e+00   1.9421600e+00
   8.6000000e-01   8.2919919e-02   1.6386975e+00   3.3077413e+00  -7.1313689e-01   2.3214882e+00   3.5353382e+00
   8.6166667e-01   8.4369971e-02   2.7008163e+00   3.4594726e+00   1.2138500e-01   2.1697569e+00   2.0938913e+00
   8.6333333e-01   8.5888426e-02   1.3352350e+00   1.4111007e+00   4.5519376e-02   6.5244439e-01  -3.3380876e-01
   8.6500000e-01   8.7472653e-02  -1.8207750e-01   2.7311626e-01  -1.8207750e-01  -3.8994932e+00  -3.1408369e+00
   8.6666667e-01   8.9119808e-02  -1.8207750e-01  -8.6486815e-01   4.5519376e-02  -1.0924650e+00  -6.3727127e-01
   8.6833333e-01   9.0826835e-02   5.0071314e-01  -1.9269869e+00  -4.8554001e-01   1.4111007e+00   2.2456226e+00
   8.7000000e-01   9.4407297e-02   2.7311626e-01  -2.6097776e+00   2.7311626e-01   2.0180257e+00   1.2593694e+00
   8.7166667e-01   9.6273670e-02  -1.8207750e-01  -2.4580463e+00   4.2484751e-01  -1.4717932e+00  -6.3727127e-01
   8.7333333e-01   9.8185822e-02  -1.6235244e+00  -1.4717932e+00  -3.3380876e-01  -4.5064182e+00  -2.6097776e+00
   8.7500000e-01   1.0013983e-01  -1.1683307e+00   4.5519376e-02   4.2484751e-01  -1.6993900e+00  -1.6993900e+00
   8.7666667e-01   1.0213165e-01   3.4594726e+00  -3.0346251e-02   1.9725063e-01   1.9725063e-01  -4.8554001e-01
   8.7833333e-01   1.2104654e-01  -5.7202683e+00   2.7311626e-01  -4.0967438e-01   1.1076382e+00   4.5519376e-02
   8.8000000e-01   1.2317629e-01  -8.8307590e+00   2.1697569e+00  -5.6140564e-01   4.2484751e-01   3.4898188e-01
   8.8166667e-01   1.2529526e-01   3.9905320e+00   3.0801444e+00  -3.3380876e-01   6.5244439e-01   1.3352350e+00
   8.8333333e-01   1.2948356e-01   3.2318757e+00   1.7904288e+00  -4.0967438e-01   1.0317725e+00   1.2593694e+00
   8.8500000e-01   1.3154442e-01   2.5490851e+00   5.0071314e-01  -3.3380876e-01   1.0317725e+00   4.2484751e-01
   8.8666667e-01   1.3357764e-01   1.6386975e+00   1.9725063e-01  -4.0967438e-01   1.9725063e-01  -5.6140564e-01
   8.8833333e-01   1.3557925e-01   4.5519376e-02  -1.6993900e+00  -3.3380876e-01  -1.3200619e+00  -1.6993900e+00
   8.9000000e-01   1.3754545e-01  -1.5476588e+00  -3.7477620e+00   2.7311626e-01   8.8004127e-01  -6.3727127e-01
   8.9166667e-01   1.3947258e-01  -1.0165994e+00  -2.5339119e+00   2.7311626e-01   6.5244439e-01   9.5590690e-01
   8.9333333e-01   1.4135714e-01   1.9725063e-01  -1.2441963e+00   5.0071314e-01   3.0042788e+00   1.0317725e+00
   8.9500000e-01   1.4318791e-01   2.7311626e-01  -4.8554001e-01  -1.8207750e-01  -2.1545838e+00  -1.4717932e+00
   8.9666667e-01   1.4492437e-01  -1.8207750e-01   3.4898188e-01  -7.8900252e-01  -3.4442995e+00  -1.6993900e+00
   8.9833333e-01   1.4661247e-01  -9.4073377e-01   9.5590690e-01  -3.3380876e-01  -3.3684338e+00  -1.6993900e+00
   9.0000000e-01   1.4824960e-01  -6.3727127e-01   2.0938913e+00   4.2484751e-01  -1.8207750e-01  -4.8554001e-01
   9.0166667e-01   1.5136150e-01   4.2484751e-01   2.0180257e+00   1.2138500e-01   1.1076382e+00   6.5244439e-01
   9.0333333e-01   1.5283198e-01   4.2484751e-01   2.0938913e+00   4.2484751e-01   1.3352350e+00   9.5590690e-01
   9.0500000e-01   1.5424294e-01   1.0317725e+00   1.3352350e+00  -1.0621188e-01   8.0417564e-01   1.8662944e+00
   9.0666667e-01   1.5559273e-01   1.4869663e+00   5.0071314e-01   4.2484751e-01   1.4111007e+00   1.7904288e+00
   9.0833333e-01   1.5687992e-01   9.5590690e-01  -9.4073377e-01  -1.0621188e-01   7.2831002e-01   8.0417564e-01
   9.1000000e-01   1.5810327e-01  -1.5476588e+00  -2.3821807e+00  -1.0621188e-01  -2.8373744e+00  -1.4717932e+00
   9.1166667e-01   1.5926177e-01  -3.7477620e+00  -2.0787182e+00  -3.3380876e-01  -2.5339119e+00  -1.7752557e+00
   9.1333333e-01   1.6035462e-01  -1.6993900e+00  -7.1313689e-01   4.2484751e-01   4.2484751e-01  -5.6140564e-01
   9.1500000e-01   1.6138123e-01   3.0042788e+00   1.0317725e+00  -3.0346251e-02   1.9421600e+00   8.8004127e-01
   9.1666667e-01   1.6234125e-01   2.4732194e+00   2.0180257e+00   1.2138500e-01   1.7145632e+00   1.1076382e+00
   9.1833333e-01   1.6323453e-01   1.5628319e+00   2.4732194e+00   3.4898188e-01   1.5628319e+00   1.1835038e+00
   9.2000000e-01   1.6406116e-01  -1.6993900e+00   2.3214882e+00   1.2138500e-01   1.7145632e+00   1.0317725e+00
   9.2166667e-01   1.6482143e-01  -4.7340151e+00   1.3352350e+00   1.2138500e-01   8.0417564e-01  -1.0924650e+00
   9.2333333e-01   1.6551587e-01   1.2593694e+00   1.0317725e+00  -3.0346251e-02  -3.0649713e+00  -2.2304494e+00
   9.2500000e-01   1.6614518e-01   1.4111007e+00  -5.6140564e-01  -1.0924650e+00  -4.9616120e+00  -2.9132401e+00
   9.2666667e-01   1.6671031e-01  -6.3727127e-01  -1.4717932e+00  -2.5794313e-01  -2.3821807e+00  -1.0165994e+00
   9.2833333e-01   1.6721240e-01   8.0417564e-01  -2.1545838e+00   5.0071314e-01   4.2484751e-01   5.0071314e-01
   9.3000000e-01   1.6765277e-01  -1.3959275e+00  -4.6581495e+00   4.5519376e-02   2.1697569e+00  -1.0621188e-01
   9.3166667e-01   1.6803298e-01  -3.3684338e+00  -3.2925682e+00  -2.5794313e-01   2.7008163e+00   8.8004127e-01
   9.3333333e-01   1.6835471e-01   4.5519376e-02  -1.6235244e+00   1.9725063e-01   6.5244439e-01   1.2593694e+00
   9.3500000e-01   1.6861987e-01   4.9767851e+00   7.2831002e-01   3.4898188e-01   1.9725063e-01   1.1076382e+00
   9.3666667e-01   1.6883051e-01   1.9421600e+00  -3.0346251e-02  -2.5794313e-01   5.7657876e-01   5.7657876e-01
   9.3833333e-01   1.6898886e-01   5.7657876e-01   1.9421600e+00   2.7311626e-01   7.2831002e-01  -3.0346251e-02
   9.4000000e-01   1.6909729e-01  -1.0924650e+00   2.0938913e+00  -1.8207750e-01  -9.4073377e-01  -1.0165994e+00
   9.4166667e-01   1.6915830e-01   2.7311626e-01   2.3973538e+00   1.2138500e-01   5.7657876e-01  -1.0924650e+00
   9.4333333e-01   1.6917454e-01   5.7657876e-01   2.0938913e+00  -3.0346251e-02   1.7145632e+00   1.2138500e-01
   9.4500000e-01   1.6914878e-01  -1.7752557e+00  -1.0621188e-01  -6.3727127e-01   2.7311626e-01   1.4111007e+00
   9.4666667e-01   1.6908386e-01  -1.3200619e+00  -1.3200619e+00   4.5519376e-02  -2.9891057e+00  -8.6486815e-01
   9.4833333e-01   1.6898276e-01  -1.0165994e+00  -1.0165994e+00  -7.1313689e-01  -3.3684338e+00  -3.3380876e-01
   9.5000000e-01   1.6884852e-01   1.2138500e-01  -2.9132401e+00   3.4898188e-01   4.2484751e-01   6.5244439e-01
   9.5166667e-01   1.6868425e-01   3.4898188e-01  -2.0028525e+00   1.2138500e-01  -1.1683307e+00  -9.4073377e-01
   9.5333333e-01   1.6849314e-01   4.5519376e-02  -1.3200619e+00   4.5519376e-02  -3.2167026e+00  -3.2167026e+00
   9.5500000e-01   1.6827839e-01   8.0417564e-01   8.8004127e-01   2.7311626e-01   5.7657876e-01  -1.0924650e+00
   9.5666667e-01   1.6804325e-01  -1.0621188e-01   8.0417564e-01   1.2138500e-01   1.4869663e+00   1.1835038e+00
   9.5833333e-01   1.6779100e-01  -1.3200619e+00   2.1697569e+00   4.5519376e-02   3.1560101e+00   3.8388007e+00
   9.6000000e-01   1.6752491e-01   5.0071314e-01   3.1560101e+00  -1.0621188e-01   3.3836070e+00   1.9421600e+00
   9.6166667e-01   1.6665999e-01   4.5519376e-02   1.7145632e+00  -3.0346251e-02   8.8004127e-01  -1.0165994e+00
   9.6333333e-01   1.6597947e-01  -7.8900252e-01   1.9725063e-01   5.0071314e-01  -1.6993900e+00  -2.3821807e+00
   9.6500000e-01   1.6565143e-01   5.0071314e-01   9.5590690e-01   3.4898188e-01  -3.0346251e-02  -2.5794313e-01
   9.6666667e-01   1.6403989e-01   1.4111007e+00   1.3352350e+00  -7.1313689e-01   1.6386975e+00   7.2831002e-01
   9.6833333e-01   1.6385486e-01   4.2484751e-01  -1.1683307e+00  -6.3727127e-01   1.0317725e+00   6.5244439e-01
   9.7000000e-01   1.6369963e-01  -6.3727127e-01  -3.7477620e+00  -7.8900252e-01  -1.6993900e+00  -7.8900252e-01
   9.7166667e-01   1.6357603e-01  -1.5476588e+00  -3.1408369e+00  -2.5794313e-01  -3.0649713e+00  -3.3380876e-01
   9.7333333e-01   1.6348570e-01  -2.3821807e+00  -1.0165994e+00   1.2138500e-01  -4.8554001e-01   4.2484751e-01
   9.7500000e-01   1.6343014e-01  -7.1313689e-01   9.5590690e-01   4.2484751e-01  -3.3380876e-01   1.2138500e-01
   9.7666667e-01   1.6341059e-01   6.5244439e-01   1.1835038e+00  -1.0621188e-01   4.5519376e-02   2.7311626e-01
   9.7833333e-01   1.6342817e-01  -1.0924650e+00   1.0317725e+00  -5.6140564e-01  -1.0621188e-01   1.9725063e-01
   9.8000000e-01   1.6348377e-01  -3.3380876e-01   2.7766819e+00  -1.0621188e-01   2.0180257e+00   8.8004127e-01
   9.8166667e-01   1.6357811e-01   1.4111007e+00   2.3973538e+00   5.0071314e-01   8.8004127e-01   1.2138500e-01
   9.8333333e-01   1.6371171e-01   8.0417564e-01   9.5590690e-01  -3.0346251e-02  -1.0621188e-01  -1.1683307e+00
   9.8500000e-01   1.6388493e-01   1.4111007e+00   3.4898188e-01  -3.0346251e-02   1.9725063e-01  -1.7752557e+00
   9.8666667e-01   1.6409792e-01   9.5590690e-01  -7.8900252e-01   4.5519376e-02   1.1076382e+00  -6.3727127e-01
   9.8833333e-01   1.6435067e-01  -2.5794313e-01  -2.9132401e+00  -1.1683307e+00  -5.6140564e-01   3.4898188e-01
   9.9000000e-01   1.6464302e-01  -1.2441963e+00  -3.7477620e+00  -1.0621188e-01  -1.3200619e+00  -2.0787182e+00
   9.9166667e-01   1.6497460e-01  -2.5794313e-01  -2.0028525e+00   5.7657876e-01  -7.8900252e-01   1.2138500e-01
   9.9333333e-01   1.6534491e-01  -1.1683307e+00  -2.5339119e+00   7.2831002e-01   1.2138500e-01   2.7766819e+00
   9.9500000e-01   1.6575328e-01  -1.8207750e-01  -7.1313689e-01   2.7311626e-01   1.6386975e+00   2.2456226e+00
   9.9666667e-01   1.6619893e-01   1.6386975e+00   7.2831002e-01   4.5519376e-02  -1.0165994e+00  -2.5794313e-01
   9.9833333e-01   1.6668091e-01   3.4898188e-01   1.4869663e+00   1.9725063e-01  -3.8994932e+00  -2.0028525e+00
   1.0000000e+00   1.6719814e-01   1.9421600e+00   2.7766819e+00   1.2138500e-01  -1.8207750e-01  -1.0924650e+00
   1.0016667e+00   1.6774945e-01   1.2593694e+00   1.7145632e+00  -8.6486815e-01  -2.1545838e+00  -7.1313689e-01
   1.0033333e+00   1.6833357e-01   6.5244439e-01   2.0180257e+00  -7.8900252e-01  -3.4442995e+00  -4.8554001e-01
   1.0050000e+00   1.6894908e-01   2.4732194e+00   1.8662944e+00  -1.0621188e-01  -7.1313689e-01  -1.0165994e+00
   1.0066667e+00   1.6959453e-01  -2.8373744e+00   7.2831002e-01   5.0071314e-01   4.9767851e+00   8.0417564e-01
   1.0083333e+00   1.7026838e-01  -4.8857464e+00  -1.8511213e+00   3.4898188e-01   4.5215914e+00  -4.0967438e-01
   1.0100000e+00   1.7096901e-01   1.6386975e+00  -4.0512245e+00  -3.0346251e-02   3.2318757e+00   4.5519376e-02
   1.0116667e+00   1.7169479e-01  -9.4073377e-01  -2.3063151e+00  -6.3727127e-01   4.2484751e-01   2.0938913e+00
   1.0133333e+00   1.7244402e-01  -1.2441963e+00  -1.2441963e+00  -4.0967438e-01  -2.3821807e+00   1.9725063e-01
   1.0150000e+00   1.7321498e-01   4.2484751e-01   8.0417564e-01   4.2484751e-01  -2.5794313e-01  -5.6140564e-01
   1.0166667e+00   1.7400597e-01   4.5519376e-02  -3.0346251e-02   5.0071314e-01   4.5519376e-02  -3.0346251e-02
   1.0183333e+00   1.7481525e-01  -1.5476588e+00   1.2138500e-01  -3.0346251e-02   4.2484751e-01   8.8004127e-01
   1.0200000e+00   1.7564113e-01   1.2593694e+00   3.1560101e+00   4.2484751e-01   7.2831002e-01   1.2138500e-01
   1.0216667e+00   1.7648192e-01   7.2831002e-01   3.4594726e+00   2.7311626e-01   1.9725063e-01  -3.3380876e-01
   1.0233333e+00   1.7732226e-01   3.4898188e-01   1.3352350e+00  -1.8207750e-01  -1.0621188e-01   1.2138500e-01
   1.0250000e+00   1.7815699e-01  -1.8207750e-01   4.5519376e-02  -1.0165994e+00  -1.3959275e+00  -4.0967438e-01
   1.0266667e+00   1.7900342e-01  -1.0621188e-01  -8.6486815e-01  -6.3727127e-01  -2.9132401e+00  -1.0924650e+00
   1.0283333e+00   2.0021465e-01   1.2138500e-01  -1.6993900e+00  -3.3380876e-01  -3.6718963e+00  -7.1313689e-01
   1.0300000e+00   2.0125598e-01   5.0071314e-01  -2.1545838e+00   6.5244439e-01  -1.6993900e+00  -6.3727127e-01
   1.0316667e+00   2.0232165e-01   8.0417564e-01  -1.5476588e+00   8.0417564e-01   2.0938913e+00   1.2138500e-01
   1.0333333e+00   2.0341477e-01   8.8004127e-01  -1.6235244e+00  -1.0621188e-01   1.6386975e+00  -7.8900252e-01
   1.0350000e+00   2.0453865e-01  -4.6581495e+00  -9.4073377e-01  -8.6486815e-01  -1.8207750e-01  -2.5794313e-01
   1.0366667e+00   2.0569680e-01  -2.6856432e+00  -3.0346251e-02   2.7311626e-01   6.5244439e-01   5.0071314e-01
   1.0383333e+00   2.0689291e-01   2.0180257e+00   1.7904288e+00   4.2484751e-01   1.2593694e+00   3.4898188e-01
   1.0400000e+00   2.0813086e-01   2.1697569e+00   4.4457257e+00   5.0071314e-01   3.3077413e+00   2.2456226e+00
   1.0416667e+00   2.0941470e-01  -3.0346251e-02   2.3214882e+00   6.5244439e-01   1.3352350e+00  -1.2441963e+00
   1.0433333e+00   2.1074862e-01   1.5628319e+00   1.8662944e+00  -5.6140564e-01  -1.0924650e+00  -1.9269869e+00
   1.0450000e+00   2.1213699e-01  -3.0346251e-02   8.0417564e-01  -1.0924650e+00  -2.9132401e+00  -1.1683307e+00
   1.0466667e+00   2.1358428e-01  -1.0621188e-01  -3.3380876e-01  -2.5794313e-01  -1.2441963e+00   7.2831002e-01
   1.0483333e+00   2.1509512e-01   1.8662944e+00  -2.6097776e+00  -5.6140564e-01  -5.6140564e-01   1.8662944e+00
   1.0500000e+00   2.1667423e-01  -5.0374776e+00  -4.8857464e+00  -5.6140564e-01   2.7311626e-01   2.0180257e+00
   1.0516667e+00   2.1832644e-01  -2.9132401e+00  -2.8373744e+00   7.2831002e-01   1.4869663e+00   5.7657876e-01
   1.0533333e+00   2.2005662e-01   1.7904288e+00  -1.0924650e+00   4.2484751e-01  -1.0924650e+00  -1.0924650e+00
   1.0550000e+00   2.2186976e-01   3.4898188e-01  -7.8900252e-01   4.5519376e-02  -2.9132401e+00  -1.7752557e+00
   1.0566667e+00   2.2377086e-01   1.5628319e+00   2.7311626e-01  -2.5794313e-01  -1.6235244e+00   4.5519376e-02
   1.0583333e+00   2.2575306e-01   1.5628319e+00   1.5628319e+00   5.7657876e-01   5.0071314e-01   4.2484751e-01
   1.0600000e+00   2.2782487e-01   3.4898188e-01   4.4457257e+00   7.2831002e-01   8.0417564e-01  -5.6140564e-01
   1.0616667e+00   2.3000046e-01  -1.0165994e+00   3.3836070e+00  -8.6486815e-01  -2.5794313e-01  -1.3959275e+00
   1.0633333e+00   2.3228493e-01   2.7311626e-01   3.0042788e+00  -8.6486815e-01   5.7657876e-01   5.7657876e-01
   1.0650000e+00   2.3468332e-01   4.5519376e-02   1.5628319e+00  -1.8207750e-01   1.9421600e+00   1.1076382e+00
   1.0666667e+00   2.3720061e-01  -9.4073377e-01   1.9725063e-01   4.5519376e-02   6.5244439e-01   5.0071314e-01
   1.0683333e+00   2.4551433e-01   6.5244439e-01  -2.6856432e+00  -1.8207750e-01   4.5519376e-02   3.4898188e-01
   1.0700000e+00   2.4855505e-01  -4.8554001e-01  -3.8994932e+00   1.9725063e-01   1.2138500e-01  -1.4717932e+00
   1.0716667e+00   2.5173792e-01  -4.0967438e-01  -3.1408369e+00   4.2484751e-01  -9.4073377e-01  -2.7615088e+00
   1.0733333e+00   2.5506709e-01  -1.4717932e+00  -1.9269869e+00   1.2138500e-01   5.0071314e-01   8.8004127e-01
   1.0750000e+00   2.5854657e-01  -9.4073377e-01  -1.6235244e+00   4.5519376e-02   1.1835038e+00   1.7145632e+00
   1.0766667e+00   2.6218010e-01   1.1076382e+00   4.5519376e-02   1.9725063e-01   7.2831002e-01   4.2484751e-01
   1.0783333e+00   2.6597120e-01   1.6386975e+00   8.0417564e-01   1.9725063e-01  -7.1313689e-01   1.2138500e-01
   1.0800000e+00   2.6992315e-01  -8.6486815e-01   2.3973538e+00   2.7311626e-01   5.7657876e-01   1.9725063e-01
   1.0816667e+00   5.1772104e-01  -1.1683307e+00   2.4732194e+00   1.2138500e-01  -1.3200619e+00  -1.1683307e+00
   1.0833333e+00   5.2658915e-01   2.3973538e+00   2.3214882e+00  -3.0346251e-02  -2.6856432e+00  -7.8900252e-01
   1.0850000e+00   5.3546934e-01   2.7311626e-01  -1.8207750e-01  -7.1313689e-01  -1.6235244e+00  -2.5794313e-01
   1.0866667e+00   5.4435124e-01  -6.3727127e-01  -1.7752557e+00  -4.0967438e-01  -6.3727127e-01  -2.5794313e-01
   1.0883333e+00   5.5322451e-01  -5.6140564e-01  -1.8511213e+00  -3.3380876e-01   6.5244439e-01  -3.0346251e-02
   1.0900000e+00   5.6207858e-01   2.7311626e-01  -3.5960307e+00  -3.0346251e-02   5.0071314e-01  -1.8207750e-01
   1.0916667e+00   5.7090288e-01  -8.6486815e-01  -2.9891057e+00   4.2484751e-01   5.7657876e-01   1.2593694e+00
   1.0933333e+00   5.7968679e-01  -5.6140564e-01  -8.6486815e-01  -3.3380876e-01   3.4898188e-01   1.6386975e+00
   1.0950000e+00   5.8841952e-01   3.4898188e-01   7.2831002e-01   5.0071314e-01  -6.3727127e-01  -1.0165994e+00
   1.0966667e+00   5.9709047e-01   1.3352350e+00   8.8004127e-01  -2.5794313e-01   3.4898188e-01  -5.6140564e-01
   1.0983333e+00   6.0568888e-01   1.5628319e+00   2.3214882e+00   4.5519376e-02   9.5590690e-01  -1.0165994e+00
   1.1000000e+00   6.1420418e-01  -1.0621188e-01   2.6249507e+00  -1.0621188e-01   1.4111007e+00  -2.5794313e-01
   1.1016667e+00   6.2262577e-01  -3.3380876e-01   9.5590690e-01  -4.0967438e-01  -2.5794313e-01   5.0071314e-01
   1.1033333e+00   6.3094316e-01  -6.8582527e+00  -8.6486815e-01   7.2831002e-01   5.0071314e-01   3.4898188e-01
   1.1050000e+00   6.3914600e-01  -1.7752557e+00  -4.0967438e-01   5.0071314e-01  -1.0621188e-01   1.2138500e-01
   1.1066667e+00   6.4722408e-01   1.9421600e+00  -7.1313689e-01  -1.8207750e-01  -1.0621188e-01  -2.5794313e-01
   1.1083333e+00   6.5516735e-01  -1.9269869e+00  -2.0787182e+00   1.9725063e-01  -6.3727127e-01   8.8004127e-01
   1.1100000e+00   6.6296589e-01   3.3836070e+00  -2.1545838e+00   1.9725063e-01   1.2138500e-01  -3.0346251e-02
   1.1116667e+00   6.7061010e-01   4.2484751e-01  -2.6856432e+00  -4.8554001e-01  -1.1683307e+00  -3.0346251e-02
   1.1133333e+00   6.7809053e-01  -2.0787182e+00  -7.8900252e-01  -4.0967438e-01  -1.6993900e+00  -3.3380876e-01
   1.1150000e+00   6.8539803e-01  -1.0621188e-01   2.3973538e+00   2.7311626e-01   1.9725063e-01  -7.1313689e-01
   1.1166667e+00   6.9252366e-01   1.2138500e-01   9.5590690e-01   1.2138500e-01   1.9725063e-01  -8.6486815e-01
   1.1183333e+00   6.9945887e-01   6.5244439e-01   1.8662944e+00   3.4898188e-01  -3.0346251e-02  -1.5476588e+00
   1.1200000e+00   7.0619532e-01   8.8004127e-01   3.0042788e+00  -3.0346251e-02   1.7904288e+00  -1.0621188e-01
   1.1216667e+00   7.1272505e-01  -1.8207750e-01   1.9421600e+00   1.2138500e-01   1.0317725e+00   8.0417564e-01
   1.1233333e+00   7.1904042e-01   1.3352350e+00   6.5244439e-01  -5.6140564e-01  -8.6486815e-01  -1.0621188e-01
   1.1250000e+00   7.2513419e-01   1.2593694e+00   1.9725063e-01   1.2138500e-01  -1.8207750e-01   8.8004127e-01
   1.1266667e+00   7.3099951e-01  -3.0346251e-02  -1.0924650e+00  -1.8207750e-01  -5.6140564e-01   4.2484751e-01
   1.1283333e+00   7.3662979e-01   8.0417564e-01  -8.6486815e-01  -1.0621188e-01  -3.3380876e-01  -5.6140564e-01
   1.1300000e+00   7.4201903e-01  -2.5794313e-01  -2.4580463e+00  -1.0621188e-01  -4.0967438e-01  -1.0924650e+00
   1.1316667e+00   7.4716145e-01  -9.4073377e-01  -2.6856432e+00  -1.8207750e-01  -2.3821807e+00  -2.0787182e+00
   1.1333333e+00   7.5205178e-01  -7.1313689e-01  -1.2441963e+00  -4.0967438e-01  -1.0165994e+00  -9.4073377e-01
   1.1350000e+00   7.5668520e-01  -1.1683307e+00  -7.8900252e-01  -3.0346251e-02   1.1835038e+00   4.2484751e-01
   1.1366667e+00   7.6105726e-01  -2.5794313e-01  -9.4073377e-01  -1.8207750e-01   1.9421600e+00   2.7766819e+00
   1.1383333e+00   7.6516397e-01  -1.0924650e+00   8.0417564e-01   1.9725063e-01   9.5590690e-01   1.6386975e+00
   1.1400000e+00   7.6899361e-01  -4.0967438e-01   1.8662944e+00   1.2138500e-01  -7.1313689e-01   5.7657876e-01
   1.1416667e+00   7.7254941e-01   4.2484751e-01   2.1697569e+00  -5.6140564e-01  -6.3727127e-01  -2.5794313e-01
   1.1433333e+00   7.7583007e-01  -3.3380876e-01   1.1835038e+00   4.5519376e-02   7.2831002e-01  -7.1313689e-01
   1.1450000e+00   7.7883339e-01  -5.6140564e-01   1.7904288e+00  -7.1313689e-01  -5.6140564e-01  -5.6140564e-01
   1.1466667e+00   7.8155766e-01   1.9725063e-01   4.2484751e-01  -2.5794313e-01  -5.6140564e-01   6.5244439e-01
   1.1483333e+00   7.8400159e-01  -3.3380876e-01  -1.0165994e+00  -9.4073377e-01  -1.7752557e+00   4.2484751e-01
   1.1500000e+00   7.8337804e-01   7.2831002e-01  -3.1408369e+00   6.5244439e-01  -1.3200619e+00  -2.5794313e-01
   1.1516667e+00   7.8100522e-01   3.4898188e-01  -1.7752557e+00   5.7657876e-01   2.7311626e-01  -1.0621188e-01
   1.1533333e+00   7.7839815e-01   1.3352350e+00  -9.4073377e-01   5.0071314e-01   1.1076382e+00   5.7657876e-01
   1.1550000e+00   7.7556203e-01  -1.5476588e+00  -2.5794313e-01  -3.3380876e-01   8.8004127e-01   1.9725063e-01
   1.1566667e+00   7.7250207e-01  -4.4305526e+00   7.2831002e-01   6.5244439e-01   2.7311626e-01  -1.3200619e+00
   1.1583333e+00   7.6922369e-01   1.3352350e+00   2.4732194e+00  -3.0346251e-02   1.0317725e+00  -6.3727127e-01
   1.1600000e+00   7.6573232e-01   3.4594726e+00   2.6249507e+00  -1.8207750e-01  -5.6140564e-01   3.4898188e-01
   1.1616667e+00   7.6203355e-01   6.5244439e-01   1.6386975e+00   3.4898188e-01   7.2831002e-01   4.2484751e-01
   1.1633333e+00   7.5813306e-01  -7.8900252e-01   7.2831002e-01  -3.0346251e-02   1.7145632e+00  -1.1683307e+00
   1.1650000e+00   7.5403648e-01   4.5519376e-02   1.2138500e-01  -4.8554001e-01   1.2138500e-01  -2.5794313e-01
   1.1666667e+00   7.4974962e-01  -5.6140564e-01  -1.1683307e+00  -6.3727127e-01  -2.2304494e+00  -3.0346251e-02
   1.1683333e+00   7.4527812e-01  -8.6486815e-01  -2.3063151e+00  -1.8207750e-01  -2.3821807e+00  -1.8207750e-01
   1.1700000e+00   7.4062778e-01  -1.7752557e+00  -3.9753588e+00  -3.3380876e-01  -2.5794313e-01   6.5244439e-01
   1.1716667e+00   7.3580434e-01  -2.3063151e+00  -2.9132401e+00   4.2484751e-01   1.3352350e+00   1.9725063e-01
   1.1733333e+00   7.3081348e-01   7.2831002e-01  -1.0924650e+00   9.5590690e-01   1.3352350e+00   4.5519376e-02
   1.1750000e+00   7.2566081e-01   4.2181289e+00  -1.8207750e-01   5.0071314e-01   8.8004127e-01  -7.8900252e-01
   1.1766667e+00   7.2035198e-01   1.5628319e+00  -4.8554001e-01  -3.0346251e-02  -3.3380876e-01  -7.8900252e-01
   1.1783333e+00   7.1489251e-01   9.5590690e-01   1.7145632e+00  -3.0346251e-02  -7.1313689e-01   1.2138500e-01
   1.1800000e+00   7.0928778e-01   4.5519376e-02   3.9146663e+00  -5.6140564e-01  -2.3821807e+00  -1.8207750e-01
   1.1816667e+00   7.0354322e-01  -1.3200619e+00   2.5490851e+00  -9.4073377e-01  -4.2788214e+00  -1.6235244e+00
   1.1833333e+00   6.9766400e-01  -3.3380876e-01   1.6386975e+00  -1.0621188e-01   7.2831002e-01   5.7657876e-01
   1.1850000e+00   6.9164316e-01  -6.3727127e-01   2.7311626e-01   4.5519376e-02   1.7904288e+00   7.2831002e-01
   1.1866667e+00   6.8549746e-01  -1.1683307e+00  -4.8554001e-01  -1.0621188e-01  -2.5794313e-01   7.2831002e-01
   1.1883333e+00   6.7923182e-01  -1.0165994e+00  -1.0924650e+00  -3.0346251e-02  -1.6993900e+00  -8.6486815e-01
   1.1900000e+00   6.7285115e-01  -1.4717932e+00  -2.5339119e+00   4.5519376e-02   3.4898188e-01   3.4898188e-01
   1.1916667e+00   6.6636007e-01  -4.8554001e-01  -1.3200619e+00   2.7311626e-01   7.2831002e-01   7.2831002e-01
   1.1933333e+00   6.5976318e-01  -7.8900252e-01   4.5519376e-02  -3.0346251e-02   4.2484751e-01  -3.3380876e-01
   1.1950000e+00   6.5306496e-01   7.2831002e-01   2.1697569e+00   5.7657876e-01   1.2593694e+00  -1.8207750e-01
   1.1966667e+00   6.4626966e-01   2.0938913e+00   2.0938913e+00  -1.8207750e-01   1.1835038e+00  -1.1683307e+00
   1.1983333e+00   6.3938146e-01   9.5590690e-01   3.9146663e+00  -3.0346251e-02   2.5490851e+00  -1.0621188e-01
   1.2000000e+00   6.3240446e-01  -3.0346251e-02   4.2939945e+00   4.5519376e-02   1.9421600e+00   7.2831002e-01
   1.2016667e+00   6.2534245e-01   1.7904288e+00   4.4457257e+00  -4.0967438e-01  -1.8207750e-01   1.3352350e+00
   1.2033333e+00   6.1819931e-01   1.9421600e+00   2.8525476e+00  -7.1313689e-01   5.0071314e-01   1.9421600e+00
   1.2050000e+00   6.1097864e-01   1.5628319e+00  -3.3380876e-01  -4.8554001e-01  -5.6140564e-01   8.0417564e-01
   1.2066667e+00   6.0368394e-01  -1.0165994e+00  -7.1313689e-01  -5.6140564e-01  -4.8554001e-01  -6.3727127e-01
   1.2083333e+00   5.9631871e-01  -5.6140564e-01  -2.3063151e+00  -2.5794313e-01  -1.4717932e+00  -4.8554001e-01
   1.2100000e+00   5.8888615e-01  -9.4073377e-01  -4.4305526e+00  -3.0346251e-02  -2.3063151e+00  -7.8900252e-01
   1.2116667e+00   5.8138955e-01  -4.8554001e-01  -4.7340151e+00   4.5519376e-02  -2.1545838e+00  -7.1313689e-01
   1.2133333e+00   5.7383194e-01  -4.0967438e-01  -3.8236276e+00   1.2593694e+00   1.0317725e+00   1.2138500e-01
   1.2150000e+00   5.6621631e-01  -1.8207750e-01  -4.1270901e+00   6.5244439e-01  -1.8207750e-01  -1.8207750e-01
   1.2166667e+00   5.5854568e-01   1.0317725e+00  -2.9891057e+00   4.2484751e-01   2.7311626e-01  -4.0967438e-01
   1.2183333e+00   5.5082284e-01   5.0071314e-01  -2.4580463e+00  -1.0621188e-01  -1.6235244e+00  -1.6993900e+00
   1.2200000e+00   5.4305061e-01  -7.3134464e+00   4.5519376e-02  -3.3380876e-01  -1.0165994e+00  -1.0165994e+00
   1.2216667e+00   5.3523168e-01  -1.0924650e+00   5.0071314e-01  -4.8554001e-01   1.4869663e+00   1.9421600e+00
   1.2233333e+00   5.2736878e-01   5.5837101e+00  -3.0346251e-02   4.5519376e-02   1.5628319e+00   6.5244439e-01
   1.2250000e+00   5.1946454e-01   2.0180257e+00  -5.6140564e-01   2.7311626e-01   1.7145632e+00   4.2484751e-01
   1.2266667e+00   5.1152162e-01   1.2138500e-01  -1.3200619e+00  -1.0621188e-01  -2.9132401e+00  -2.0787182e+00
   1.2283333e+00   5.0354262e-01  -1.5476588e+00  -2.6097776e+00  -6.3727127e-01  -1.3200619e+00  -1.8511213e+00
   1.2300000e+00   4.9553018e-01  -3.2167026e+00  -4.2788214e+00  -3.0346251e-02   2.7311626e-01   4.5519376e-02
   1.2316667e+00   4.8748683e-01  -4.0967438e-01  -1.1683307e+00   1.9725063e-01   2.2456226e+00   7.2831002e-01
   1.2333333e+00   4.7941528e-01   1.2138500e-01  -1.8207750e-01  -1.8207750e-01   1.9725063e-01  -4.8554001e-01
   1.2350000e+00   4.7131817e-01   8.8004127e-01   1.3352350e+00   4.5519376e-02   4.5519376e-02   6.5244439e-01
   1.2366667e+00   4.6319814e-01   3.4898188e-01   1.1835038e+00  -4.8554001e-01  -1.4717932e+00  -1.0621188e-01
   1.2383333e+00   4.5505790e-01  -8.6486815e-01   2.5490851e+00  -1.8207750e-01  -1.0165994e+00   2.7311626e-01
   1.2400000e+00   4.4690032e-01  -1.0621188e-01   4.7491882e+00  -1.8207750e-01  -2.5794313e-01  -3.0346251e-02
   1.2416667e+00   4.3872812e-01   1.2138500e-01   4.2181289e+00  -4.0967438e-01   4.2484751e-01   8.8004127e-01
   1.2433333e+00   4.3054422e-01   6.5244439e-01   3.5353382e+00  -1.8207750e-01   1.8662944e+00   1.1835038e+00
   1.2450000e+00   4.1415331e-01  -2.5794313e-01   1.1835038e+00  -4.0967438e-01   8.8004127e-01   5.7657876e-01
   1.2466667e+00   4.0595241e-01   1.9725063e-01  -7.1313689e-01   1.9725063e-01   1.0317725e+00   8.0417564e-01
   1.2483333e+00   3.9775219e-01   2.7311626e-01  -1.9269869e+00  -4.0967438e-01  -2.3063151e+00  -1.1683307e+00
   1.2500000e+00   3.8955588e-01  -7.8900252e-01  -3.1408369e+00  -4.0967438e-01  -3.5201651e+00  -1.8511213e+00
   1.2516667e+00   3.8136693e-01   5.0071314e-01  -1.8511213e+00   1.9725063e-01  -6.3727127e-01  -2.5794313e-01
   1.2533333e+00   3.7318703e-01   6.5244439e-01  -5.6140564e-01   7.2831002e-01   2.0180257e+00   1.2138500e-01
   1.2550000e+00   3.6501093e-01   1.1835038e+00   8.0417564e-01   6.5244439e-01   2.7766819e+00   4.2484751e-01
   1.2566667e+00   3.5685280e-01   5.7657876e-01   1.7145632e+00   5.0071314e-01   3.0801444e+00  -6.3727127e-01
   1.2583333e+00   3.4871646e-01  -9.4073377e-01   1.2593694e+00  -2.5794313e-01   5.0071314e-01   1.2138500e-01
   1.2600000e+00   3.4060586e-01  -1.3200619e+00   2.0180257e+00  -6.3727127e-01  -2.4580463e+00  -2.5794313e-01
   1.2616667e+00   3.3252501e-01   9.5590690e-01   2.3973538e+00   4.5519376e-02  -7.1313689e-01   1.2593694e+00
   1.2633333e+00   3.2447805e-01   1.7904288e+00   9.5590690e-01   4.5519376e-02  -1.4717932e+00   1.2138500e-01
   1.2650000e+00   3.1646920e-01  -4.0967438e-01  -6.3727127e-01   4.5519376e-02  -1.4717932e+00  -1.3200619e+00
   1.2666667e+00   3.0850275e-01  -1.0621188e-01  -8.6486815e-01   1.9725063e-01  -2.3821807e+00  -2.0787182e+00
   1.2683333e+00   3.0058308e-01  -6.4030589e+00  -9.4073377e-01  -1.0621188e-01  -1.2441963e+00  -1.8207750e-01
   1.2700000e+00   2.9271466e-01  -1.7752557e+00  -2.5339119e+00   6.5244439e-01   1.5628319e+00   7.2831002e-01
   1.2716667e+00   2.8490201e-01   5.6595758e+00  -2.6097776e+00  -1.8207750e-01   1.2593694e+00   1.0317725e+00
   1.2733333e+00   2.7714972e-01   7.2831002e-01  -2.1545838e+00  -4.8554001e-01   1.7145632e+00   1.0317725e+00
   1.2750000e+00   2.6946240e-01  -2.3063151e+00  -5.6140564e-01  -2.5794313e-01  -5.6140564e-01   1.2138500e-01
   1.2766667e+00   2.6184476e-01  -8.6486815e-01   2.7311626e-01   1.2138500e-01  -7.8900252e-01  -1.1683307e+00
   1.2783333e+00   2.5430147e-01  -1.0621188e-01   5.7657876e-01  -1.8207750e-01   1.9725063e-01  -7.1313689e-01
   1.2800000e+00   2.4683728e-01   4.5519376e-02   2.6249507e+00   1.2138500e-01  -1.3200619e+00  -6.3727127e-01
   1.2816667e+00   2.3945691e-01   1.1076382e+00   3.0042788e+00   1.2138500e-01   7.2831002e-01  -3.0346251e-02
   1.2833333e+00   2.3216510e-01   5.0071314e-01   1.4869663e+00  -9.4073377e-01  -1.8207750e-01   1.3352350e+00
   1.2850000e+00   2.2496655e-01   4.2484751e-01   1.6386975e+00  -1.8207750e-01   3.4898188e-01   9.5590690e-01
   1.2866667e+00   2.1786596e-01   1.1076382e+00   7.2831002e-01   4.5519376e-02   1.1076382e+00   1.2593694e+00
   1.2883333e+00   2.1086796e-01   4.2484751e-01  -2.1545838e+00  -1.8207750e-01   1.4111007e+00   7.2831002e-01
   1.2900000e+00   2.0397713e-01  -6.3727127e-01  -2.9132401e+00  -4.0967438e-01   5.0071314e-01  -2.5794313e-01
   1.2916667e+00   1.9719801e-01  -2.1545838e+00  -3.9753588e+00  -3.0346251e-02  -3.6718963e+00  -2.5339119e+00
   1.2933333e+00   1.9053500e-01  -2.3063151e+00  -3.0649713e+00   4.2484751e-01  -2.8373744e+00  -2.0787182e+00
   1.2950000e+00   1.8399246e-01   3.4898188e-01  -5.6140564e-01   5.0071314e-01   1.9725063e-01   5.7657876e-01
   1.2966667e+00   1.7757460e-01  -4.8554001e-01   8.8004127e-01   4.5519376e-02   6.5244439e-01  -2.5794313e-01
   1.2983333e+00   1.7128550e-01   1.2593694e+00   2.0180257e+00   4.2484751e-01   1.7145632e+00   5.0071314e-01
   1.3000000e+00   1.6512914e-01   1.4869663e+00   4.8250539e+00   1.9725063e-01   4.1422632e+00   1.9421600e+00
   1.3016667e+00   1.5910929e-01   1.6386975e+00   2.3973538e+00  -2.5794313e-01   8.8004127e-01   1.0317725e+00
   1.3033333e+00   1.5322958e-01  -3.4442995e+00   8.8004127e-01  -2.5794313e-01  -2.6856432e+00  -4.8554001e-01
   1.3050000e+00   1.4749347e-01  -5.1133432e+00  -3.0346251e-02  -5.6140564e-01  -4.2788214e+00  -2.0787182e+00
   1.3066667e+00   1.4190420e-01   8.8004127e-01  -4.0967438e-01   3.4898188e-01  -1.2441963e+00  -1.3200619e+00
   1.3083333e+00   1.3646481e-01   8.0417564e-01  -1.4717932e+00  -2.5794313e-01   1.1835038e+00   1.2138500e-01
   1.3100000e+00   1.3117812e-01   9.5590690e-01  -3.8994932e+00  -2.5794313e-01   1.2138500e-01  -5.6140564e-01
   1.3116667e+00   1.2604670e-01   9.5590690e-01  -2.8373744e+00   7.2831002e-01   1.2138500e-01  -4.0967438e-01
   1.3133333e+00   1.2107292e-01   1.4869663e+00  -1.3200619e+00   1.2138500e-01   1.0317725e+00   8.8004127e-01
   1.3150000e+00   1.1625884e-01  -4.2029557e+00   1.9725063e-01   4.5519376e-02   6.5244439e-01   4.2484751e-01
   1.3166667e+00   1.1160631e-01  -1.0924650e+00  -3.0346251e-02  -4.8554001e-01  -1.0621188e-01   2.7311626e-01
   1.3183333e+00   1.0711686e-01   1.9421600e+00   1.8662944e+00  -1.2441963e+00  -7.8900252e-01   4.5519376e-02
   1.3200000e+00   1.0279176e-01   1.2593694e+00   2.5490851e+00  -4.0967438e-01   8.8004127e-01   7.2831002e-01
   1.3216667e+00   9.8631999e-02   1.4111007e+00   2.4732194e+00   1.9725063e-01   9.5590690e-01   5.7657876e-01
   1.3233333e+00   9.4638258e-02  -3.0346251e-02   1.5628319e+00   5.0071314e-01  -3.0346251e-02   1.2138500e-01
   1.3250000e+00   9.0804318e-02   4.2484751e-01  -1.0621188e-01   1.2138500e-01   2.7766819e+00   4.2484751e-01
   1.3266667e+00   8.7120050e-02   1.5628319e+00   4.5519376e-02   1.2138500e-01   1.7904288e+00   1.0317725e+00
   1.3283333e+00   8.3601621e-02  -7.1313689e-01  -1.6235244e+00   3.4898188e-01  -1.0924650e+00  -3.3380876e-01
   1.3300000e+00   8.0248593e-02  -9.4073377e-01  -3.7477620e+00  -1.8207750e-01  -2.1545838e+00  -1.3200619e+00
   1.3316667e+00   7.7060222e-02  -2.0787182e+00  -3.5960307e+00  -3.0346251e-02  -4.8098807e+00  -2.7615088e+00
   1.3333333e+00   7.4035454e-02  -3.2925682e+00  -2.0028525e+00   4.2484751e-01  -2.6097776e+00  -1.1683307e+00
   1.3350000e+00   7.1172920e-02  -1.7752557e+00   1.9725063e-01   3.4898188e-01  -5.6140564e-01   2.7311626e-01
   1.3366667e+00   6.8470963e-02  -8.6486815e-01   1.1835038e+00   3.4898188e-01   4.5519376e-02   1.1076382e+00
   1.3383333e+00   6.5927615e-02   8.8004127e-01   2.2456226e+00   2.7311626e-01   1.3352350e+00   6.5244439e-01
   1.3400000e+00   6.3540607e-02   3.1560101e+00   2.7766819e+00   2.7311626e-01   1.9421600e+00   1.9725063e-01
   1.3416667e+00   6.1307375e-02  -1.8207750e-01   2.9284132e+00  -1.0621188e-01   1.1076382e+00  -2.5794313e-01
   1.3433333e+00   5.9225079e-02  -2.1545838e+00   7.2831002e-01  -5.6140564e-01   1.1835038e+00   6.5244439e-01
   1.3450000e+00   5.7290584e-02   2.5490851e+00   5.7657876e-01  -3.0346251e-02   2.2456226e+00   1.1076382e+00
   1.3466667e+00   5.5500492e-02   2.1697569e+00  -1.1683307e+00  -6.3727127e-01   2.7766819e+00   1.7904288e+00
   1.3483333e+00   5.3851135e-02  -3.5960307e+00  -1.6235244e+00  -1.6235244e+00   1.7145632e+00   2.4732194e+00
   1.3500000e+00   5.2338583e-02  -7.1313689e-01  -3.9753588e+00  -3.3380876e-01  -5.6140564e-01   6.5244439e-01
   1.3516667e+00   5.0958681e-02   2.8525476e+00  -2.7615088e+00   3.4898188e-01  -2.0787182e+00  -1.4717932e+00
   1.3533333e+00   4.9707015e-02  -3.0346251e-02  -2.0787182e+00   1.2138500e-01  -2.4580463e+00  -1.1683307e+00
   1.3550000e+00   4.8578973e-02  -1.3959275e+00  -9.4073377e-01   6.5244439e-01  -3.9753588e+00  -2.6097776e+00
   1.3566667e+00   4.7569714e-02  -1.8511213e+00   5.0071314e-01   4.2484751e-01  -2.3063151e+00  -2.0028525e+00
   1.3583333e+00   4.6674224e-02  -4.0967438e-01   2.0180257e+00   1.2138500e-01   9.5590690e-01  -2.5794313e-01
   1.3600000e+00   4.5887289e-02   4.2484751e-01   3.3836070e+00   4.2484751e-01   1.0317725e+00  -3.0346251e-02
   1.3616667e+00   4.5203537e-02   2.3973538e+00   3.2318757e+00   3.4898188e-01   8.0417564e-01   7.2831002e-01
   1.3633333e+00   4.4617453e-02   1.6386975e+00   2.3973538e+00  -2.5794313e-01   9.5590690e-01   1.2593694e+00
   1.3650000e+00   4.4123374e-02   1.1076382e+00   1.3352350e+00  -7.1313689e-01  -7.8900252e-01  -5.6140564e-01
   1.3666667e+00   4.3715527e-02  -1.2441963e+00  -1.6993900e+00  -7.1313689e-01  -3.0346251e-02  -9.4073377e-01
   1.3683333e+00   4.3388042e-02  -2.6097776e+00  -1.7752557e+00   3.4898188e-01  -6.3727127e-01  -7.1313689e-01
   1.3700000e+00   4.3134963e-02  -1.6235244e+00  -2.9891057e+00   5.0071314e-01  -1.0621188e-01   2.7311626e-01
   1.3716667e+00   4.2950259e-02  -4.0967438e-01  -4.1270901e+00   4.5519376e-02  -3.4442995e+00  -1.2441963e+00
   1.3733333e+00   4.2827865e-02  -1.4717932e+00  -2.4580463e+00   1.2138500e-01  -7.8900252e-01  -1.0621188e-01
   1.3750000e+00   4.2761676e-02   8.8004127e-01  -2.5794313e-01   4.2484751e-01   2.3214882e+00   1.0317725e+00
   1.3766667e+00   4.2745575e-02   1.8662944e+00   7.2831002e-01   5.7657876e-01   3.3077413e+00   1.0317725e+00
   1.3783333e+00   4.2773457e-02   1.2138500e-01   1.3352350e+00  -3.0346251e-02   4.2484751e-01   1.9725063e-01
   1.3800000e+00   4.2839232e-02  -1.4717932e+00   2.0938913e+00   1.9725063e-01  -1.0924650e+00  -1.8207750e-01
   1.3816667e+00   4.2936857e-02  -1.0621188e-01   3.0042788e+00  -1.0621188e-01  -3.0346251e-02  -7.1313689e-01
   1.3833333e+00   4.3060352e-02   2.1697569e+00   1.9421600e+00  -1.0621188e-01   9.5590690e-01  -3.0346251e-02
   1.3850000e+00   4.3203802e-02  -7.1313689e-01   4.2484751e-01  -1.1683307e+00  -5.6140564e-01   1.2138500e-01
   1.3866667e+00   4.3361394e-02  -3.3380876e-01  -1.4717932e+00  -4.8554001e-01  -9.4073377e-01   1.2138500e-01
   1.3883333e+00   4.3527430e-02  -1.7752557e+00  -1.3200619e+00  -3.3380876e-01  -1.3200619e+00  -1.8207750e-01
   1.3900000e+00   4.3696324e-02  -3.8236276e+00  -2.6856432e+00   4.5519376e-02  -9.4073377e-01  -1.0621188e-01
   1.3916667e+00   4.3862648e-02   2.4732194e+00  -1.0165994e+00   3.4898188e-01   1.9725063e-01  -3.3380876e-01
   1.3933333e+00   4.4021125e-02   3.1560101e+00  -7.8900252e-01   3.4898188e-01   6.5244439e-01  -7.1313689e-01
   1.3950000e+00   4.4166659e-02   1.4111007e+00   1.9725063e-01   4.2484751e-01   1.3352350e+00   2.7311626e-01
   1.3966667e+00   4.4270222e-02   1.4869663e+00   1.1835038e+00   1.9725063e-01   3.0801444e+00   1.3352350e+00
   1.3983333e+00   4.4317212e-02   4.5519376e-02   1.1835038e+00  -4.8554001e-01  -2.5794313e-01   7.2831002e-01
   1.4000000e+00   4.4334741e-02  -3.2167026e+00   1.5628319e+00  -9.4073377e-01  -4.2788214e+00  -2.5339119e+00
   1.4016667e+00   4.4318810e-02  -4.0967438e-01   1.7904288e+00   5.0071314e-01  -1.4717932e+00  -1.6993900e+00
   1.4033333e+00   4.4265692e-02  -7.8900252e-01   1.4869663e+00  -1.0621188e-01  -7.8900252e-01  -2.5794313e-01
   1.4050000e+00   4.4171925e-02   5.7657876e-01   5.0071314e-01   3.4898188e-01  -3.3380876e-01   4.5519376e-02
   1.4066667e+00   4.4034344e-02   4.2484751e-01  -1.6993900e+00   4.5519376e-02   8.8004127e-01   7.2831002e-01
   1.4083333e+00   4.3850070e-02   1.9725063e-01  -2.1545838e+00  -2.5794313e-01   1.4111007e+00   1.3352350e+00
   1.4100000e+00   4.3616531e-02   4.2484751e-01  -3.2167026e+00  -3.0346251e-02   2.3214882e+00   1.5628319e+00
   1.4116667e+00   4.3331454e-02  -4.0967438e-01  -2.9891057e+00   1.9725063e-01   1.6386975e+00   1.5628319e+00
   1.4133333e+00   4.2992880e-02   8.8004127e-01  -1.7752557e+00  -5.6140564e-01  -5.6140564e-01  -8.6486815e-01
   1.4150000e+00   4.2599163e-02  -2.2304494e+00  -6.3727127e-01  -5.6140564e-01  -2.2304494e+00  -1.4717932e+00
   1.4166667e+00   4.2148970e-02  -4.2788214e+00   5.0071314e-01  -4.8554001e-01  -2.0028525e+00  -1.1683307e+00
   1.4183333e+00   4.1641280e-02   1.4869663e+00   2.3214882e+00  -3.0346251e-02  -7.8900252e-01  -7.1313689e-01
   1.4200000e+00   4.1075401e-02   1.7145632e+00   3.1560101e+00  -1.8207750e-01  -3.3380876e-01  -9.4073377e-01
   1.4216667e+00   4.0450940e-02   1.1076382e+00   3.1560101e+00  -1.8207750e-01   1.1835038e+00   1.9725063e-01
   1.4233333e+00   3.9767819e-02   1.4111007e+00   1.4111007e+00  -1.0621188e-01   8.0417564e-01   1.3352350e+00
   1.4250000e+00   3.9026272e-02   1.2138500e-01   5.7657876e-01  -4.0967438e-01   8.8004127e-01   1.9725063e-01
   1.4266667e+00   3.8226835e-02  -2.5794313e-01  -8.6486815e-01  -4.0967438e-01   5.7657876e-01  -7.8900252e-01
   1.4283333e+00   3.7370331e-02  -1.8207750e-01  -9.4073377e-01   1.9725063e-01  -3.3380876e-01  -2.0787182e+00
   1.4300000e+00   3.6457881e-02  -4.8554001e-01  -2.4580463e+00   4.5519376e-02  -6.3727127e-01   1.1076382e+00
   1.4316667e+00   3.5490882e-02  -3.0346251e-02  -2.9132401e+00   1.9725063e-01  -3.0346251e-02   8.0417564e-01
   1.4333333e+00   3.4471003e-02  -7.1313689e-01  -1.7752557e+00   8.0417564e-01  -1.6235244e+00   1.9725063e-01
   1.4350000e+00   3.3400175e-02  -1.4717932e+00  -1.4717932e+00   5.7657876e-01  -8.6486815e-01   8.8004127e-01
   1.4366667e+00   3.2280577e-02  -5.6140564e-01  -6.3727127e-01  -3.0346251e-02   8.0417564e-01   4.5519376e-02
   1.4383333e+00   3.1114630e-02   4.5519376e-02   2.2456226e+00  -9.4073377e-01  -7.1313689e-01   4.2484751e-01
   1.4400000e+00   2.9904976e-02   1.1076382e+00   2.3214882e+00  -1.8207750e-01   1.2138500e-01  -1.0621188e-01
   1.4416667e+00   2.8654471e-02   2.5490851e+00   3.0042788e+00   4.5519376e-02   2.0180257e+00  -5.6140564e-01
   1.4433333e+00   2.7366170e-02  -5.3409401e+00   1.4869663e+00  -1.0621188e-01   5.7657876e-01  -1.9269869e+00
   1.4450000e+00   2.6043310e-02  -2.9891057e+00   1.9725063e-01   4.2484751e-01  -9.4073377e-01  -8.6486815e-01
   1.4466667e+00   2.4689297e-02   3.8388007e+00   1.2138500e-01   2.7311626e-01  -2.5794313e-01   6.5244439e-01
   1.4483333e+00   2.3307689e-02   1.6386975e+00  -3.3380876e-01  -7.1313689e-01   2.7311626e-01   1.8662944e+00
   1.4500000e+00   2.1902183e-02  -4.8554001e-01  -2.3063151e+00   1.9725063e-01   3.4898188e-01  -1.2441963e+00
   1.4516667e+00   2.0476592e-02   9.5590690e-01  -2.7615088e+00  -3.3380876e-01  -4.8554001e-01  -7.8900252e-01
   1.4533333e+00   1.9034837e-02   1.9725063e-01  -1.7752557e+00  -1.0621188e-01   9.5590690e-01   9.5590690e-01
   1.4550000e+00   1.7580924e-02   1.1835038e+00  -7.8900252e-01  -3.0346251e-02   8.0417564e-01   1.9725063e-01
   1.4566667e+00   1.6118929e-02  -1.0621188e-01  -8.6486815e-01  -3.0346251e-02  -2.0787182e+00  -1.8511213e+00
   1.4583333e+00   1.4652982e-02  -4.8554001e-01   1.3352350e+00   2.7311626e-01  -7.8900252e-01  -5.6140564e-01
   1.4600000e+00   1.3187251e-02   6.5244439e-01   3.6112038e+00   8.8004127e-01   9.5590690e-01  -1.4717932e+00
   1.4616667e+00   1.1725922e-02  -1.2441963e+00   2.5490851e+00  -1.8207750e-01  -1.0621188e-01   2.1697569e+00
   1.4633333e+00   1.0273183e-02  -3.9753588e+00   4.2484751e-01  -5.6140564e-01   4.5519376e-02   2.2456226e+00
   1.4650000e+00   8.8332137e-03   4.2484751e-01   4.2484751e-01  -2.5794313e-01   4.5519376e-02   4.2484751e-01
   1.4666667e+00   7.4101605e-03   1.7904288e+00  -4.0967438e-01   4.5519376e-02  -1.0621188e-01  -1.3200619e+00
   1.4683333e+00   5.9642983e-03   1.9725063e-01  -1.9269869e+00  -4.0967438e-01  -1.0924650e+00  -1.0165994e+00
   1.4700000e+00   4.5082613e-03   5.7657876e-01  -3.8236276e+00  -1.0621188e-01  -2.1545838e+00  -1.5476588e+00
   1.4716667e+00   3.0785312e-03   3.4898188e-01  -2.8373744e+00   4.5519376e-02   2.7311626e-01  -1.0621188e-01
   1.4733333e+00   1.6793516e-03  -3.0346251e-02  -2.1545838e+00   3.4898188e-01   8.0417564e-01   1.7904288e+00
   1.4750000e+00   3.1489711e-04  -4.0967438e-01   4.2484751e-01   4.2484751e-01   1.3352350e+00   5.0071314e-01
   1.4766667e+00  -1.0107406e-03   1.6386975e+00   1.1076382e+00   1.9725063e-01   8.8004127e-01  -7.1313689e-01
   1.4783333e+00  -2.2935663e-03   9.5590690e-01   8.8004127e-01  -1.8207750e-01  -7.1313689e-01  -4.0967438e-01
   1.4800000e+00  -3.5296941e-03   1.1835038e+00   2.1697569e+00  -1.8207750e-01  -1.5476588e+00  -3.0346251e-02
   1.4816667e+00  -4.7153598e-03  -4.8554001e-01   3.1560101e+00   4.5519376e-02   6.5244439e-01  -1.1683307e+00
   1.4833333e+00  -5.8469329e-03  -1.9269869e+00   1.0317725e+00  -1.8207750e-01   1.0317725e+00   1.9725063e-01
   1.4850000e+00  -6.9209279e-03   7.2831002e-01  -1.0621188e-01  -4.8554001e-01   9.5590690e-01   1.9421600e+00
   1.4866667e+00  -7.9340156e-03  -1.0621188e-01   1.9725063e-01  -2.5794313e-01  -5.6140564e-01  -3.3380876e-01
   1.4883333e+00  -8.8830327e-03  -1.6993900e+00  -1.3200619e+00  -3.0346251e-02  -2.5339119e+00  -1.2441963e+00
   1.4900000e+00  -9.7649913e-03   2.7008163e+00  -3.2925682e+00   4.2484751e-01  -7.8900252e-01  -1.8511213e+00
   1.4916667e+00  -1.0577089e-02  -4.2788214e+00  -3.5201651e+00  -3.0346251e-02  -4.0967438e-01  -3.3380876e-01
   1.4933333e+00  -1.1316716e-02  -4.6581495e+00  -1.3200619e+00   1.9725063e-01   1.2593694e+00   1.5628319e+00
   1.4950000e+00  -1.1981463e-02   4.0663976e+00   1.3352350e+00   4.2484751e-01   1.1835038e+00   3.4898188e-01
   1.4966667e+00  -1.2569129e-02   1.7904288e+00   1.0317725e+00  -4.0967438e-01   1.7904288e+00   3.4898188e-01
   1.4983333e+00  -1.3077725e-02  -1.1683307e+00   7.2831002e-01  -3.3380876e-01   8.0417564e-01   1.2138500e-01
   1.5000000e+00  -1.3505483e-02  -1.6993900e+00   2.2456226e+00   6.5244439e-01  -1.0621188e-01   3.4898188e-01
   1.5016667e+00  -1.3850859e-02   2.7008163e+00   3.1560101e+00   2.7311626e-01  -5.6140564e-01  -2.5794313e-01
   1.5033333e+00  -1.4112535e-02   4.2484751e-01   2.0180257e+00  -4.8554001e-01  -3.0346251e-02   1.2138500e-01
   1.5050000e+00  -1.4289427e-02   1.2138500e-01   4.2484751e-01  -1.0621188e-01   1.1076382e+00   2.7311626e-01
   1.5066667e+00  -1.4380684e-02  -6.3727127e-01  -6.3727127e-01   1.9725063e-01   2.7311626e-01   7.2831002e-01
   1.5083333e+00  -1.4385689e-02  -1.8207750e-01  -8.6486815e-01  -1.8207750e-01  -8.6486815e-01   1.2138500e-01
   1.5100000e+00  -1.4304064e-02   9.5590690e-01  -2.5339119e+00  -4.0967438e-01  -1.8511213e+00  -1.4717932e+00
   1.5116667e+00  -1.4135665e-02   4.2484751e-01  -2.6097776e+00   8.8004127e-01   1.9725063e-01  -7.1313689e-01
   1.5133333e+00  -1.3880588e-02  -5.6140564e-01  -2.8373744e+00   1.2138500e-01  -3.0346251e-02  -9.4073377e-01
   1.5150000e+00  -1.3539163e-02  -1.0621188e-01  -5.6140564e-01  -1.8207750e-01  -5.6140564e-01  -7.1313689e-01
   1.5166667e+00  -1.3111952e-02   4.5519376e-02  -1.8207750e-01  -2.5794313e-01  -3.0346251e-02   1.2138500e-01
   1.5183333e+00  -1.2599750e-02  -1.8511213e+00   8.0417564e-01   4.5519376e-02   4.2484751e-01   1.4111007e+00
   1.5200000e+00  -1.2003577e-02  -2.3063151e+00   2.9284132e+00  -3.0346251e-02  -3.3380876e-01   5.7657876e-01
   1.5216667e+00  -1.1324680e-02   1.4869663e+00   3.3836070e+00   1.2138500e-01  -4.0967438e-01  -5.6140564e-01
   1.5233333e+00  -1.0564522e-02   4.5519376e-02   2.7766819e+00   4.2484751e-01   2.0180257e+00   5.7657876e-01
   1.5250000e+00  -9.7247799e-03  -7.8900252e-01   1.9725063e-01   1.2138500e-01   7.2831002e-01  -3.0346251e-02
   1.5266667e+00  -8.8073397e-03   3.2318757e+00  -3.3380876e-01  -3.3380876e-01   4.2484751e-01   4.5519376e-02
   1.5283333e+00  -7.8142872e-03   1.4869663e+00  -1.9269869e+00  -6.3727127e-01  -2.5794313e-01  -4.0967438e-01
   1.5300000e+00  -6.7479021e-03  -1.4717932e+00  -2.4580463e+00  -1.0621188e-01  -4.0967438e-01   1.9725063e-01
   1.5316667e+00  -5.6106508e-03  -1.3959275e+00  -2.7615088e+00  -3.3380876e-01  -2.4580463e+00  -6.3727127e-01
   1.5333333e+00  -4.4051767e-03  -3.3380876e-01  -4.0967438e-01   1.2138500e-01  -2.2304494e+00  -2.5794313e-01
   1.5350000e+00  -3.1342932e-03   1.1835038e+00  -8.6486815e-01   8.0417564e-01  -1.5476588e+00  -3.3380876e-01
   1.5366667e+00  -1.8009725e-03  -5.7202683e+00   7.2831002e-01   3.4898188e-01  -1.0621188e-01   1.1835038e+00
   1.5383333e+00  -4.0833715e-04  -6.3727127e-01   2.1697569e+00  -1.0621188e-01   1.0317725e+00   1.1076382e+00
   1.5400000e+00   9.7865995e-04   4.9009195e+00   3.4594726e+00  -5.6140564e-01   7.2831002e-01   2.7311626e-01
   1.5416667e+00   2.3908284e-03   1.2138500e-01   2.3214882e+00  -4.0967438e-01   3.4898188e-01   5.0071314e-01
   1.5433333e+00   3.8492064e-03  -1.0165994e+00   2.7311626e-01  -1.8207750e-01   1.9725063e-01  -2.5794313e-01
   1.5450000e+00   5.3505882e-03  -2.0787182e+00  -7.1313689e-01   1.2138500e-01   3.4898188e-01  -1.0165994e+00
   1.5466667e+00   6.8917072e-03   5.0071314e-01  -1.0165994e+00  -3.0346251e-02   5.7657876e-01  -4.0967438e-01
   1.5483333e+00   8.4692502e-03   1.3352350e+00  -1.7752557e+00   4.2484751e-01   5.0071314e-01  -7.8900252e-01
   1.5500000e+00   1.0079864e-02   1.4869663e+00  -2.6097776e+00  -3.0346251e-02  -2.5794313e-01  -7.1313689e-01
   1.5516667e+00   1.1720168e-02   8.0417564e-01  -2.3063151e+00   4.5519376e-02   1.2138500e-01  -4.8554001e-01
   1.5533333e+00   1.3386767e-02   3.4898188e-01  -1.2441963e+00   1.2138500e-01  -1.9269869e+00  -1.3200619e+00
   1.5550000e+00   1.5076256e-02   5.0071314e-01   4.5519376e-02   2.7311626e-01  -1.2441963e+00  -4.8554001e-01
   1.5566667e+00   1.6785236e-02  -1.4717932e+00   2.7311626e-01  -3.3380876e-01  -3.3380876e-01   1.2138500e-01
   1.5583333e+00   1.8510318e-02  -3.3380876e-01   1.1076382e+00  -1.8207750e-01   6.5244439e-01   8.0417564e-01
   1.5600000e+00   2.0248138e-02  -4.8554001e-01   3.0801444e+00  -7.1313689e-01   7.2831002e-01   1.4111007e+00
   1.5616667e+00   2.1995363e-02  -2.6856432e+00   2.7766819e+00  -1.8207750e-01   1.1076382e+00   7.2831002e-01
   1.5633333e+00   5.0216944e-02   1.1835038e+00   2.3214882e+00   2.7311626e-01   1.4869663e+00  -3.0346251e-02
   1.5650000e+00   5.1643689e-02   2.0938913e+00   7.2831002e-01   5.7657876e-01   2.5490851e+00  -3.0346251e-02
   1.5666667e+00   5.3031693e-02   8.8004127e-01  -2.5794313e-01  -1.0621188e-01   1.9725063e-01  -4.8554001e-01
   1.5683333e+00   5.4379538e-02   1.2593694e+00  -2.5339119e+00  -9.4073377e-01  -3.5960307e+00  -1.3200619e+00
   1.5700000e+00   5.5685928e-02  -6.1754620e+00  -4.7340151e+00  -2.5794313e-01  -1.9269869e+00  -7.1313689e-01
   1.5716667e+00   5.6949697e-02  -2.7615088e+00  -3.8236276e+00   1.9725063e-01  -9.4073377e-01   5.7657876e-01
   1.5733333e+00   5.8169798e-02   3.5353382e+00  -2.6097776e+00   1.9725063e-01   4.2484751e-01  -3.0346251e-02
   1.5750000e+00   5.9345316e-02  -3.5201651e+00  -5.6140564e-01   6.5244439e-01   3.4898188e-01   5.0071314e-01
   1.5766667e+00   6.0475462e-02  -2.2304494e+00  -2.5794313e-01  -3.0346251e-02  -2.6856432e+00  -4.0967438e-01
   1.5783333e+00   6.1559558e-02   8.0417564e-01  -5.6140564e-01   3.4898188e-01  -2.1545838e+00  -1.7752557e+00
   1.5800000e+00   6.2597059e-02   7.2831002e-01   2.4732194e+00   5.0071314e-01   2.4732194e+00   1.2138500e-01
   1.5816667e+00   6.3587540e-02   1.0317725e+00   3.4594726e+00  -1.0621188e-01   3.0042788e+00   5.0071314e-01
   1.5833333e+00   6.4530685e-02   8.8004127e-01   2.9284132e+00  -6.3727127e-01  -2.5794313e-01   4.2484751e-01
   1.5850000e+00   6.5350567e-02  -4.8554001e-01   4.2484751e-01  -7.1313689e-01  -2.0787182e+00  -3.0346251e-02
   1.5866667e+00   6.6107209e-02   7.2831002e-01  -2.5794313e-01   3.4898188e-01   1.7145632e+00  -1.0621188e-01
   1.5883333e+00   6.6813406e-02   1.1835038e+00  -6.3727127e-01   4.5519376e-02   3.1560101e+00   8.8004127e-01
   1.5900000e+00   6.7469723e-02  -5.6140564e-01  -3.2925682e+00  -4.0967438e-01  -1.8207750e-01   4.5519376e-02
   1.5916667e+00   6.8076860e-02   4.5519376e-02  -3.6718963e+00  -3.0346251e-02  -4.0512245e+00  -6.3727127e-01
   1.5933333e+00   6.8635674e-02  -9.4073377e-01  -1.7752557e+00   1.9725063e-01  -2.9132401e+00  -7.8900252e-01
   1.5950000e+00   6.9147141e-02  -1.8207750e-01  -3.3380876e-01   5.7657876e-01   1.3352350e+00  -6.3727127e-01
   1.5966667e+00   6.9612377e-02   1.2593694e+00   8.8004127e-01   3.4898188e-01   2.3214882e+00  -1.8207750e-01
   1.5983333e+00   7.0032619e-02   1.1076382e+00   2.2456226e+00   2.7311626e-01   1.4111007e+00   4.2484751e-01
   1.6000000e+00   7.0409232e-02  -1.8207750e-01   2.4732194e+00   1.2138500e-01  -2.5339119e+00   4.2484751e-01
   1.6016667e+00   7.0743691e-02   4.5519376e-02   2.8525476e+00  -2.5794313e-01  -2.4580463e+00  -1.6235244e+00
   1.6033333e+00   7.1037580e-02   2.7311626e-01   1.6386975e+00   2.7311626e-01   9.5590690e-01  -2.5794313e-01
   1.6050000e+00   7.1292592e-02   1.8662944e+00   8.8004127e-01   2.7311626e-01   2.7766819e+00   1.0317725e+00
   1.6066667e+00   7.1510512e-02   3.6870695e+00   1.3352350e+00   1.9725063e-01   2.7008163e+00   7.2831002e-01
   1.6083333e+00   7.1693222e-02  -2.0787182e+00  -1.5476588e+00  -4.0967438e-01   5.0071314e-01   5.7657876e-01
   1.6100000e+00   7.1842682e-02  -5.1133432e+00  -4.0512245e+00  -1.0621188e-01  -1.4717932e+00  -1.1683307e+00
   1.6116667e+00   7.1960934e-02   2.6249507e+00  -3.5201651e+00   8.8004127e-01   3.4898188e-01  -1.0924650e+00
   1.6133333e+00   7.2050085e-02  -3.4442995e+00  -3.2167026e+00  -3.3380876e-01  -2.5794313e-01  -2.5794313e-01
   1.6150000e+00   7.2112307e-02  -3.1408369e+00  -7.8900252e-01  -4.8554001e-01   1.9725063e-01   7.2831002e-01
   1.6166667e+00   7.2149828e-02   2.9284132e+00   1.6386975e+00   4.5519376e-02  -3.3380876e-01   1.7145632e+00
   1.6183333e+00   7.2164916e-02   2.3973538e+00   2.3214882e+00  -1.0621188e-01  -6.3727127e-01   1.3352350e+00
   1.6200000e+00   7.2098829e-02   6.5244439e-01   2.5490851e+00  -1.0621188e-01   1.9725063e-01  -1.8207750e-01
   1.6216667e+00   7.1985611e-02   1.0317725e+00   2.7008163e+00  -1.8207750e-01   1.9725063e-01  -7.1313689e-01
   1.6233333e+00   7.1915386e-02   1.2593694e+00   1.3352350e+00   4.5519376e-02   8.8004127e-01  -1.8207750e-01
   1.6250000e+00   7.1839242e-02   1.9725063e-01  -1.8207750e-01   1.9725063e-01  -1.9269869e+00  -1.0165994e+00
   1.6266667e+00   7.1759525e-02  -8.6486815e-01  -1.0165994e+00  -3.0346251e-02  -1.1683307e+00  -4.8554001e-01
   1.6283333e+00   7.1678556e-02  -8.6486815e-01  -1.3200619e+00  -3.0346251e-02   4.2484751e-01   4.5519376e-02
   1.6300000e+00   7.1598615e-02  -1.5476588e+00  -3.5201651e+00  -2.5794313e-01   4.2484751e-01  -2.5794313e-01
   1.6316667e+00   7.1521947e-02  -2.3063151e+00  -3.5201651e+00   5.0071314e-01   4.2484751e-01   1.9725063e-01
   1.6333333e+00   7.1333105e-02  -1.1683307e+00  -1.0924650e+00   4.2484751e-01  -1.0621188e-01   5.0071314e-01
   1.6350000e+00   7.1316833e-02  -1.0165994e+00   6.5244439e-01  -1.8207750e-01  -2.7615088e+00  -6.3727127e-01
   1.6366667e+00   7.1380969e-02   7.2831002e-01   9.5590690e-01   4.5519376e-02  -6.3727127e-01  -8.6486815e-01
   1.6383333e+00   7.1468021e-02   1.3352350e+00   1.7145632e+00  -1.0621188e-01   1.6386975e+00  -4.8554001e-01
   1.6400000e+00   7.1482410e-02   1.9421600e+00   3.1560101e+00  -1.8207750e-01   2.2456226e+00   4.2484751e-01
   1.6416667e+00   7.1518762e-02   3.1560101e+00   2.6249507e+00  -6.3727127e-01   7.2831002e-01   1.7904288e+00
   1.6433333e+00   7.1578429e-02  -1.8511213e+00   7.2831002e-01  -8.6486815e-01  -7.8900252e-01   2.5490851e+00
   1.6450000e+00   7.1662656e-02  -4.5064182e+00  -2.5794313e-01   1.9725063e-01  -4.8554001e-01   4.2484751e-01
   1.6466667e+00   7.1772601e-02   2.2456226e+00  -1.8207750e-01   2.7311626e-01  -1.6235244e+00  -1.6235244e+00
   1.6483333e+00   7.1909323e-02   3.9146663e+00  -4.8554001e-01   5.7657876e-01   5.7657876e-01  -1.1683307e+00
   1.6500000e+00   7.2073772e-02   2.6249507e+00  -2.6856432e+00   3.4898188e-01   2.7311626e-01  -4.8554001e-01
   1.6516667e+00   7.2266801e-02   1.9725063e-01  -2.9132401e+00   1.9725063e-01  -1.3200619e+00  -9.4073377e-01
   1.6533333e+00   7.2489151e-02  -1.5476588e+00  -2.3063151e+00   3.4898188e-01  -9.4073377e-01  -1.0165994e+00
   1.6550000e+00   7.2741456e-02  -2.1545838e+00  -1.1683307e+00   1.9725063e-01  -7.8900252e-01  -4.0967438e-01
   1.6566667e+00   7.3024236e-02  -1.6993900e+00  -3.0346251e-02   1.9725063e-01   1.4111007e+00   5.7657876e-01
   1.6583333e+00   7.3337905e-02  -4.8554001e-01   1.1835038e+00   1.2138500e-01   1.4111007e+00   8.8004127e-01
   1.6600000e+00   7.3682752e-02   4.2484751e-01   2.9284132e+00  -3.0346251e-02   7.2831002e-01   4.5519376e-02
   1.6616667e+00   7.4058962e-02   2.3973538e+00   4.0663976e+00  -1.8207750e-01   5.2802476e+00   3.4898188e-01
   1.6633333e+00   7.4466597e-02   4.5215914e+00   3.0042788e+00  -3.0346251e-02   4.7491882e+00   7.2831002e-01
   1.6650000e+00   7.4905610e-02   2.3214882e+00   9.5590690e-01  -7.1313689e-01  -1.1683307e+00   1.0317725e+00
   1.6666667e+00   7.5375823e-02  -1.4717932e+00  -1.0165994e+00  -1.4717932e+00  -7.1617152e+00  -4.0967438e-01
   1.6683333e+00   7.5876959e-02  -6.3271933e+00  -2.8373744e+00  -2.5794313e-01  -4.8857464e+00  -1.3200619e+00
   1.6700000e+00   7.6408613e-02  -3.8994932e+00  -4.2788214e+00  -1.8207750e-01  -3.5201651e+00  -9.4073377e-01
   1.6716667e+00   7.6970266e-02  -1.8511213e+00  -3.8236276e+00   8.8004127e-01  -2.0787182e+00  -2.0787182e+00
   1.6733333e+00   7.7561283e-02  -3.0346251e-02  -2.1545838e+00   4.2484751e-01  -1.0165994e+00  -1.6993900e+00
   1.6750000e+00   7.8180925e-02   1.9725063e-01   4.5519376e-02   3.4898188e-01   5.7657876e-01  -8.6486815e-01
   1.6766667e+00   7.8828325e-02   3.0042788e+00   8.0417564e-01  -3.0346251e-02   1.4869663e+00   5.7657876e-01
   1.6783333e+00   7.9502520e-02  -2.4580463e+00   1.0317725e+00  -1.0621188e-01   1.4111007e+00   8.0417564e-01
   1.6800000e+00   8.0202430e-02  -1.8511213e+00   2.7008163e+00  -1.8207750e-01  -5.6140564e-01   2.7311626e-01
   1.6816667e+00   8.0926870e-02   6.0389039e+00   3.9905320e+00  -1.0621188e-01  -6.3727127e-01  -4.0967438e-01
   1.6833333e+00   8.1674556e-02   1.4111007e+00   1.7145632e+00  -1.0621188e-01   1.3352350e+00  -4.8554001e-01
   1.6850000e+00   8.2444102e-02   5.0071314e-01   8.0417564e-01   1.2138500e-01   2.0180257e+00  -3.0346251e-02
   1.6866667e+00   8.3234029e-02  -3.0346251e-02  -2.5794313e-01  -3.3380876e-01   1.7145632e+00   7.2831002e-01
   1.6883333e+00   8.4042764e-02  -2.5794313e-01  -1.6235244e+00  -7.1313689e-01   4.2484751e-01   7.2831002e-01
   1.6900000e+00   8.4868640e-02  -3.0649713e+00  -3.2167026e+00  -5.6140564e-01   5.7657876e-01   1.1835038e+00
   1.6916667e+00   8.5709919e-02  -2.4580463e+00  -2.3821807e+00  -1.0621188e-01   6.5244439e-01   1.0317725e+00
   1.6933333e+00   8.6564782e-02   2.8525476e+00  -4.8554001e-01   7.2831002e-01   5.0071314e-01   4.2484751e-01
   1.6950000e+00   8.7431328e-02   2.7766819e+00  -1.8207750e-01   5.7657876e-01  -2.0028525e+00  -1.0924650e+00
   1.6966667e+00   8.8307596e-02   1.0317725e+00   6.5244439e-01   2.7311626e-01  -2.4580463e+00  -1.8511213e+00
   1.6983333e+00   8.9191567e-02   1.9725063e-01   1.0317725e+00   1.2138500e-01   1.2138500e-01  -8.6486815e-01
   1.7000000e+00   9.0081165e-02  -1.1683307e+00   3.2318757e+00   2.7311626e-01   1.6386975e+00   4.2484751e-01
   1.7016667e+00   9.0974264e-02  -1.9269869e+00   2.0180257e+00  -1.0621188e-01   5.0071314e-01  -2.5794313e-01
   1.7033333e+00   9.1868699e-02  -2.4580463e+00   1.1076382e+00  -5.6140564e-01   1.2138500e-01   5.0071314e-01
   1.7050000e+00   9.2762276e-02  -1.6235244e+00  -8.6486815e-01  -4.8554001e-01  -7.8900252e-01  -5.6140564e-01
   1.7066667e+00   9.3652766e-02  -7.1313689e-01  -6.3727127e-01  -1.8207750e-01  -4.0967438e-01  -7.1313689e-01
   1.7083333e+00   9.4537930e-02   6.5244439e-01  -6.3727127e-01   1.2138500e-01   1.5628319e+00  -7.1313689e-01
   1.7100000e+00   9.5399163e-02  -7.8900252e-01  -3.2925682e+00  -3.3380876e-01   1.9421600e+00   5.0071314e-01
   1.7116667e+00   9.6151200e-02  -9.4073377e-01  -2.1545838e+00   2.7311626e-01   2.5490851e+00   1.7904288e+00
   1.7133333e+00   9.7611598e-02  -6.3727127e-01  -4.0967438e-01  -1.0621188e-01   2.7311626e-01   2.0938913e+00
   1.7150000e+00   9.8316523e-02   1.0317725e+00  -4.0967438e-01  -5.6140564e-01  -3.2167026e+00  -1.0621188e-01
   1.7166667e+00   9.9002389e-02  -2.5794313e-01  -1.0621188e-01  -1.8207750e-01  -3.9753588e+00  -2.2304494e+00
   1.7183333e+00   9.9667629e-02  -1.8207750e-01   1.7145632e+00   5.7657876e-01   7.2831002e-01  -1.6235244e+00
   1.7200000e+00   1.0031074e-01   1.4111007e+00   3.3077413e+00   1.2138500e-01   2.9284132e+00   5.7657876e-01
   1.7216667e+00   1.0093031e-01   1.2593694e+00   3.6112038e+00  -3.0346251e-02   2.4732194e+00   1.4869663e+00
   1.7233333e+00   1.0152500e-01   1.0317725e+00   1.4111007e+00  -7.1313689e-01  -6.3727127e-01  -1.0621188e-01
   1.7250000e+00   1.0209360e-01  -1.0621188e-01   1.2138500e-01  -4.0967438e-01  -4.3546870e+00  -1.2441963e+00
   1.7266667e+00   1.0263496e-01   2.2456226e+00  -2.3063151e+00   1.9725063e-01  -2.4580463e+00  -1.6235244e+00
   1.7283333e+00   1.0314807e-01  -4.8857464e+00  -3.6718963e+00  -3.0346251e-02  -8.6486815e-01  -1.0621188e-01
   1.7300000e+00   1.0363202e-01  -5.1892089e+00  -4.6581495e+00   1.2138500e-01  -7.1313689e-01  -1.8207750e-01
   1.7316667e+00   1.0408603e-01   6.1147695e+00  -2.8373744e+00   5.0071314e-01   1.0317725e+00   5.0071314e-01
   1.7333333e+00   1.0450944e-01   2.1697569e+00  -1.7752557e+00  -4.0967438e-01   2.3214882e+00   4.5519376e-02
   1.7350000e+00   1.0490172e-01  -1.8511213e+00  -6.3727127e-01  -1.8207750e-01   2.2456226e+00   8.8004127e-01
   1.7366667e+00   1.0526247e-01   1.9725063e-01   1.2593694e+00   1.9725063e-01  -4.8554001e-01   5.0071314e-01
   1.7383333e+00   1.0559143e-01   1.0317725e+00   1.7145632e+00   1.2138500e-01   4.2484751e-01  -3.0346251e-02
   1.7400000e+00   1.0588848e-01  -5.6140564e-01   1.9421600e+00  -3.3380876e-01   1.3352350e+00   4.2484751e-01
   1.7416667e+00   1.0615363e-01   2.7311626e-01   2.6249507e+00  -3.3380876e-01   6.5244439e-01   3.4898188e-01
   1.7433333e+00   1.0638705e-01   1.7145632e+00   3.1560101e+00   4.5519376e-02  -1.2441963e+00  -2.5794313e-01
   1.7450000e+00   1.0658903e-01   6.5244439e-01   1.9421600e+00  -3.0346251e-02  -1.1683307e+00  -3.0346251e-02
   1.7466667e+00   1.0676002e-01  -1.6235244e+00  -3.0346251e-02   3.4898188e-01   1.1076382e+00  -3.3380876e-01
   1.7483333e+00   1.0690060e-01  -1.0165994e+00  -8.6486815e-01  -1.8207750e-01   8.8004127e-01  -4.8554001e-01
   1.7500000e+00   1.0701148e-01   9.5590690e-01  -4.0512245e+00  -8.6486815e-01   4.2484751e-01  -3.0346251e-02
   1.7516667e+00   1.0709352e-01   1.7904288e+00  -3.8994932e+00  -2.5794313e-01   8.8004127e-01   1.1076382e+00
   1.7533333e+00   1.0714770e-01   1.1835038e+00  -2.0787182e+00  -4.0967438e-01  -1.0924650e+00  -7.8900252e-01
   1.7550000e+00   1.0717514e-01  -7.1313689e-01  -3.3380876e-01  -4.8554001e-01  -2.3063151e+00  -5.6140564e-01
   1.7566667e+00   1.0717707e-01  -3.1408369e+00  -1.3200619e+00  -3.0346251e-02  -2.8373744e+00  -7.8900252e-01
   1.7583333e+00   1.0715486e-01  -2.6856432e+00  -2.5794313e-01  -1.0165994e+00  -3.9753588e+00  -4.0967438e-01
   1.7600000e+00   1.0710995e-01  -7.1313689e-01   3.1560101e+00  -4.0967438e-01  -2.5794313e-01  -6.3727127e-01
   1.7616667e+00   1.0704392e-01  -1.8207750e-01   3.1560101e+00   5.7657876e-01   2.5490851e+00  -3.3380876e-01
   1.7633333e+00   1.0695843e-01  -3.0346251e-02   1.1076382e+00   1.2138500e-01   2.3214882e+00  -4.0967438e-01
   1.7650000e+00   1.0685525e-01   2.7311626e-01   1.2138500e-01   7.2831002e-01   5.0071314e-01  -4.0967438e-01
   1.7666667e+00   1.0673619e-01   2.8525476e+00  -3.0346251e-02   6.5244439e-01   8.0417564e-01   1.1835038e+00
   1.7683333e+00   1.0660317e-01   1.3352350e+00  -4.8554001e-01  -6.3727127e-01   5.7657876e-01   3.4898188e-01
   1.7700000e+00   1.0645814e-01  -5.2650745e+00  -3.1408369e+00  -4.8554001e-01  -7.1313689e-01   9.5590690e-01
   1.7716667e+00   1.0630313e-01  -1.3200619e+00  -2.0028525e+00  -3.0346251e-02  -9.4073377e-01   1.9725063e-01
   1.7733333e+00   1.0614019e-01   3.3836070e+00  -4.0967438e-01   1.1835038e+00   1.9725063e-01   1.9725063e-01
   1.7750000e+00   1.0597140e-01   4.5215914e+00   8.8004127e-01   6.5244439e-01   1.4869663e+00   1.3352350e+00
   1.7766667e+00   1.0579885e-01   2.0180257e+00   9.5590690e-01  -1.0621188e-01   1.1076382e+00  -3.0346251e-02
   1.7783333e+00   1.0562467e-01  -8.6486815e-01   1.3352350e+00  -4.8554001e-01   7.2831002e-01  -6.3727127e-01
   1.7800000e+00   1.0541002e-01  -3.0346251e-02   1.1076382e+00  -9.4073377e-01   1.8662944e+00   1.7904288e+00
   1.7816667e+00   1.0509531e-01  -1.6993900e+00   1.5628319e+00  -4.8554001e-01  -6.3727127e-01  -4.8554001e-01
   1.7833333e+00   1.0478517e-01  -1.2441963e+00   1.2138500e-01  -5.6140564e-01  -3.2167026e+00  -1.7752557e+00
   1.7850000e+00   1.0448218e-01  -7.8900252e-01  -7.1313689e-01  -1.0621188e-01  -1.8511213e+00  -8.6486815e-01
   1.7866667e+00   1.0418887e-01   1.5628319e+00  -4.0967438e-01   1.2138500e-01   1.9725063e-01   2.7311626e-01
   1.7883333e+00   1.0390773e-01  -6.3727127e-01  -1.0924650e+00   5.0071314e-01   2.7311626e-01  -7.1313689e-01
   1.7900000e+00   1.0364115e-01   2.7311626e-01  -3.1408369e+00   1.0317725e+00   3.3836070e+00  -8.6486815e-01
   1.7916667e+00   1.0339148e-01  -7.1313689e-01  -2.9132401e+00   8.0417564e-01   3.2318757e+00   1.5628319e+00
   1.7933333e+00   1.0316094e-01  -1.0621188e-01  -1.0165994e+00  -2.5794313e-01   8.0417564e-01   6.5244439e-01
   1.7950000e+00   1.0247091e-01   7.2831002e-01   9.5590690e-01   1.2138500e-01   1.2138500e-01  -7.8900252e-01
   1.7966667e+00   1.0236549e-01   3.4898188e-01   1.2593694e+00   1.2138500e-01  -3.0649713e+00  -2.0787182e+00
   1.7983333e+00   1.0229003e-01  -1.0165994e+00   7.2831002e-01  -1.0924650e+00  -3.1408369e+00   8.8004127e-01
   1.8000000e+00   1.0224579e-01  -7.8900252e-01   1.6386975e+00  -1.8207750e-01  -1.6235244e+00  -1.8207750e-01
   1.8016667e+00   1.0223388e-01   1.0317725e+00   1.4111007e+00  -1.0621188e-01  -7.1313689e-01  -6.3727127e-01
   1.8033333e+00   1.0225521e-01   4.5519376e-02   2.3214882e+00  -3.3380876e-01   3.4898188e-01   1.1835038e+00
   1.8050000e+00   1.0231050e-01   5.7657876e-01   8.8004127e-01   4.5519376e-02   1.1835038e+00  -4.0967438e-01
   1.8066667e+00   1.0240028e-01  -2.5794313e-01  -1.5476588e+00  -1.8207750e-01   1.6386975e+00   8.8004127e-01
   1.8083333e+00   1.0252487e-01  -3.0346251e-02  -6.3727127e-01  -1.0621188e-01   4.2939945e+00   1.4111007e+00
   1.8100000e+00   1.0268438e-01  -1.2441963e+00  -2.7615088e+00   4.5519376e-02  -1.0621188e-01  -1.6235244e+00
   1.8116667e+00   1.0287870e-01   5.0071314e-01  -2.3063151e+00   1.9725063e-01  -5.6140564e-01  -2.0028525e+00
   1.8133333e+00   1.0515894e-01  -1.8207750e-01  -2.3063151e+00  -1.0621188e-01   4.5519376e-02   4.2484751e-01
   1.8150000e+00   1.0560164e-01   1.2138500e-01   1.9725063e-01   5.0071314e-01  -3.0346251e-02   9.5590690e-01
   1.8166667e+00   1.0606832e-01   1.8662944e+00   1.2138500e-01   3.4898188e-01   5.0071314e-01   6.5244439e-01
   1.8183333e+00   1.0706432e-01   2.9284132e+00   1.3352350e+00   3.4898188e-01  -1.0621188e-01  -1.0621188e-01
   1.8200000e+00   1.0758849e-01  -4.4305526e+00   1.7145632e+00  -5.6140564e-01  -3.8994932e+00  -1.6235244e+00
   1.8216667e+00   1.0812637e-01  -4.2029557e+00   1.0317725e+00  -1.8207750e-01  -3.6718963e+00  -4.0967438e-01
   1.8233333e+00   1.0867495e-01   3.3836070e+00  -8.6486815e-01  -2.5794313e-01  -1.7752557e+00   8.0417564e-01
   1.8250000e+00   1.0923105e-01   1.5628319e+00   1.2138500e-01   4.2484751e-01   2.7311626e-01  -4.0967438e-01
   1.8266667e+00   1.0979134e-01   2.0180257e+00   9.5590690e-01   1.9725063e-01   9.5590690e-01  -7.1313689e-01
   1.8283333e+00   1.1035237e-01   2.7311626e-01  -3.0346251e-02  -2.5794313e-01   9.5590690e-01   7.2831002e-01
   1.8300000e+00   1.1091056e-01  -1.4717932e+00  -2.3821807e+00  -4.8554001e-01  -1.8207750e-01  -2.5794313e-01
   1.8316667e+00   1.1146223e-01  -1.1683307e+00  -2.8373744e+00   1.2138500e-01   4.2484751e-01  -1.6993900e+00
   1.8333333e+00   1.1200362e-01   3.4898188e-01  -1.0621188e-01   4.2484751e-01   2.3973538e+00   2.7311626e-01
   1.8350000e+00   1.1247207e-01  -2.1545838e+00  -4.8554001e-01  -2.5794313e-01   1.4869663e+00   2.7008163e+00
   1.8366667e+00   1.1284354e-01  -1.6235244e+00   6.5244439e-01  -3.0346251e-02   1.3352350e+00   9.5590690e-01
   1.8383333e+00   1.1319276e-01  -5.6140564e-01   2.2456226e+00   4.2484751e-01   1.9421600e+00  -5.6140564e-01
   1.8400000e+00   1.1351633e-01   8.0417564e-01   5.1285164e+00  -3.0346251e-02   1.6386975e+00   7.2831002e-01
   1.8416667e+00   1.1381090e-01   1.5628319e+00   5.2802476e+00  -1.0621188e-01  -1.0924650e+00  -3.3380876e-01
   1.8433333e+00   8.3213372e-02  -3.0346251e-02   3.5353382e+00  -1.0621188e-01  -1.5476588e+00   5.0071314e-01
   1.8450000e+00   8.2255025e-02   1.9421600e+00   7.2831002e-01  -3.3380876e-01  -1.6993900e+00  -3.3380876e-01
   1.8466667e+00   8.1387819e-02   2.7311626e-01   1.0317725e+00   1.9725063e-01  -2.3821807e+00  -2.0028525e+00
   1.8483333e+00   8.0621675e-02   1.4111007e+00   1.2138500e-01   1.2138500e-01  -1.4717932e+00  -3.2925682e+00
   1.8500000e+00   7.9966580e-02   5.7657876e-01  -9.4073377e-01  -5.6140564e-01  -3.5201651e+00  -2.0028525e+00
   1.8516667e+00   7.9432538e-02  -2.3821807e+00  -2.3821807e+00  -7.1313689e-01   1.1076382e+00   2.0938913e+00
   1.8533333e+00   7.9029551e-02  -2.9891057e+00  -2.6856432e+00  -4.8554001e-01   4.2484751e-01   1.3352350e+00
   1.8550000e+00   7.8767572e-02  -7.8900252e-01  -7.8900252e-01  -5.6140564e-01   2.9284132e+00   1.2138500e-01
   1.8566667e+00   7.8656481e-02   1.3352350e+00   2.7311626e-01  -4.8554001e-01   3.1560101e+00  -2.5794313e-01
   1.8583333e+00   7.8706037e-02   1.3352350e+00   5.7657876e-01  -1.0621188e-01   2.2456226e+00   8.0417564e-01
   1.8600000e+00   7.8925844e-02   5.7657876e-01   2.8525476e+00   5.7657876e-01  -1.6993900e+00   2.7311626e-01
   1.8616667e+00   7.9325327e-02  -3.3380876e-01   5.0071314e-01  -1.8207750e-01  -2.6856432e+00  -4.8554001e-01
   1.8633333e+00   7.9913678e-02  -3.0346251e-02  -1.7752557e+00  -1.8207750e-01  -5.6140564e-01   3.4898188e-01
   1.8650000e+00   8.0699838e-02  -1.8207750e-01  -3.2925682e+00   3.4898188e-01  -1.8511213e+00  -1.5476588e+00
   1.8666667e+00   8.1692438e-02   1.9725063e-01  -3.1408369e+00   4.2484751e-01   2.3214882e+00   8.8004127e-01
   1.8683333e+00   8.2899794e-02  -1.5476588e+00  -2.6856432e+00  -5.6140564e-01   2.0938913e+00   1.7145632e+00
   1.8700000e+00   8.4329842e-02  -1.7752557e+00  -4.7340151e+00   2.7311626e-01   4.2484751e-01  -5.6140564e-01
   1.8716667e+00   8.5990121e-02   2.7311626e-01  -6.0995964e+00   8.8004127e-01   1.1076382e+00  -3.0346251e-02
   1.8733333e+00   8.7887748e-02   6.5244439e-01  -3.6718963e+00  -1.8207750e-01  -1.8207750e-01  -1.2441963e+00
   1.8750000e+00   9.0029357e-02  -6.4030589e+00  -3.5960307e+00   1.2138500e-01  -3.2167026e+00  -5.6140564e-01
   1.8766667e+00   9.2421108e-02  -1.6993900e+00  -8.6486815e-01   5.7657876e-01  -1.6993900e+00   3.4898188e-01
   1.8783333e+00   9.5068615e-02   6.4940977e+00   8.0417564e-01   2.7311626e-01  -8.6486815e-01   3.4898188e-01
   1.8800000e+00   9.7976958e-02   4.1422632e+00   2.9284132e+00  -3.0346251e-02  -4.0967438e-01   9.5590690e-01
   1.8816667e+00   1.0115063e-01   1.7145632e+00   2.9284132e+00  -3.3380876e-01  -1.6993900e+00  -4.8554001e-01
   1.8833333e+00   1.0459352e-01   1.9421600e+00   2.9284132e+00  -7.8900252e-01  -1.7752557e+00  -1.3200619e+00
   1.8850000e+00   1.0830891e-01   8.0417564e-01   2.0180257e+00  -3.3380876e-01   1.2593694e+00   5.7657876e-01
   1.8866667e+00   1.1229941e-01  -3.3380876e-01   2.0180257e+00  -7.8900252e-01   1.5628319e+00  -1.6993900e+00
   1.8883333e+00   3.7351860e-01  -2.2304494e+00   1.1835038e+00  -4.0967438e-01   5.0071314e-01  -1.9269869e+00
   1.8900000e+00   3.8366765e-01  -1.0165994e+00  -8.6486815e-01  -4.0967438e-01  -6.3727127e-01  -4.8554001e-01
   1.8916667e+00   7.1258583e-01  -1.9269869e+00  -1.3200619e+00   4.5519376e-02   2.7311626e-01   1.3352350e+00
   1.8933333e+00   7.4567297e-01  -9.4073377e-01  -1.0621188e-01   3.4898188e-01   8.8004127e-01   1.1076382e+00
   1.8950000e+00   7.4756640e-01   1.9725063e-01   1.9725063e-01   3.4898188e-01  -1.8511213e+00  -1.3200619e+00
   1.8966667e+00   7.6953273e-01   6.5244439e-01  -4.0967438e-01   2.7311626e-01   5.7657876e-01  -4.0967438e-01
   1.8983333e+00   7.7165266e-01   5.7657876e-01   1.4869663e+00   4.5519376e-02   2.3973538e+00   3.4898188e-01
   1.9000000e+00   7.7379051e-01   2.1697569e+00   4.7491882e+00  -1.8207750e-01   1.1076382e+00   9.5590690e-01
   1.9016667e+00   7.7594446e-01   6.5244439e-01   3.6112038e+00  -5.6140564e-01  -8.6486815e-01   3.4898188e-01
   1.9033333e+00   7.7811242e-01  -4.8554001e-01   2.8525476e+00  -4.0967438e-01  -1.1683307e+00  -1.7752557e+00
   1.9050000e+00   7.8029192e-01   8.0417564e-01   1.0317725e+00  -1.2441963e+00  -4.6581495e+00  -4.8554001e-01
   1.9066667e+00   7.8248030e-01  -2.4580463e+00  -1.8207750e-01  -7.8900252e-01  -5.2650745e+00  -3.0346251e-02
   1.9083333e+00   7.8467472e-01  -7.8900252e-01  -9.4073377e-01   1.9725063e-01   7.2831002e-01  -1.8207750e-01
   1.9100000e+00   7.8687202e-01  -1.8207750e-01  -3.9753588e+00  -1.8207750e-01   3.3077413e+00   1.1835038e+00
   1.9116667e+00   7.8906895e-01  -1.8207750e-01  -3.5960307e+00   8.8004127e-01   2.1697569e+00   6.5244439e-01
   1.9133333e+00   7.9126193e-01  -4.0967438e-01  -2.3063151e+00   1.2593694e+00   1.2593694e+00  -9.4073377e-01
   1.9150000e+00   7.9344742e-01   8.0417564e-01  -5.6140564e-01  -3.0346251e-02  -8.6486815e-01  -3.3380876e-01
   1.9166667e+00   7.9562165e-01   6.5244439e-01  -3.0346251e-02  -6.3727127e-01  -3.1408369e+00  -1.0924650e+00
   1.9183333e+00   7.9778083e-01   1.1835038e+00  -3.0346251e-02   1.9725063e-01   3.3836070e+00   1.5628319e+00
   1.9200000e+00   7.9992104e-01   2.9284132e+00   1.3352350e+00   1.2138500e-01   9.5590690e-01   1.1076382e+00
   1.9216667e+00   8.0203835e-01  -2.1545838e+00   1.5628319e+00  -1.0621188e-01   3.4898188e-01   1.7904288e+00
   1.9233333e+00   8.0412878e-01  -4.8098807e+00   6.5244439e-01   6.5244439e-01  -3.0649713e+00  -1.6235244e+00
   1.9250000e+00   8.0618846e-01   4.1422632e+00   8.8004127e-01  -7.8900252e-01  -2.5794313e-01  -2.1545838e+00
   1.9266667e+00   8.0821344e-01  -3.0346251e-02   5.7657876e-01  -1.2441963e+00   3.4898188e-01  -7.1313689e-01
   1.9283333e+00   8.1019985e-01  -3.8236276e+00  -2.3063151e+00  -3.0346251e-02   1.1835038e+00   1.2593694e+00
   1.9300000e+00   8.1214400e-01   3.4898188e-01  -3.4442995e+00   3.4898188e-01  -1.1683307e+00  -1.3200619e+00
   1.9316667e+00   8.1404213e-01   4.5519376e-02  -1.2441963e+00   4.2484751e-01   2.1697569e+00   5.0071314e-01
   1.9333333e+00   8.1589080e-01  -1.6235244e+00  -2.1545838e+00  -4.8554001e-01  -2.0787182e+00   1.7904288e+00
   1.9350000e+00   8.1768661e-01  -1.5476588e+00  -4.0967438e-01   5.7657876e-01  -6.6306558e+00  -6.6306558e+00
   1.9366667e+00   8.1942632e-01  -1.0165994e+00  -5.6140564e-01   4.2484751e-01   4.0663976e+00   3.3836070e+00
   1.9383333e+00   8.2110691e-01   6.5244439e-01   1.2138500e-01  -6.3727127e-01   1.5628319e+00   5.1285164e+00
   1.9400000e+00   8.2272562e-01   1.4111007e+00   2.7766819e+00  -1.5476588e+00  -1.0621188e-01   3.6870695e+00
   1.9416667e+00   8.2427978e-01   2.6249507e+00   3.0801444e+00  -2.2304494e+00  -1.0165994e+00  -1.3200619e+00
   1.9433333e+00   8.2576705e-01  -3.3380876e-01   1.7145632e+00  -1.0621188e-01  -2.0787182e+00  -3.1408369e+00
   1.9450000e+00   8.2717459e-01   4.2181289e+00   1.5628319e+00   2.0938913e+00   4.4457257e+00  -4.5064182e+00
   1.9466667e+00   8.2844394e-01   1.1076382e+00  -5.6140564e-01   9.5590690e-01   3.0042788e+00  -1.0621188e-01
   1.9483333e+00   8.2963652e-01   9.5590690e-01  -4.8554001e-01   1.9725063e-01  -1.0621188e-01   4.5519376e-02
   1.9500000e+00   8.3075146e-01  -8.6486815e-01  -2.3063151e+00   4.5519376e-02  -2.2304494e+00  -9.4073377e-01
   1.9516667e+00   8.3075146e-01  -3.0649713e+00  -3.5960307e+00  -1.0621188e-01  -1.4717932e+00  -1.6235244e+00
   1.9533333e+00   8.3075146e-01  -1.0165994e+00  -1.7752557e+00   4.5519376e-02  -2.6856432e+00  -2.1545838e+00
   1.9550000e+00   8.3178815e-01  -2.5339119e+00  -1.4717932e+00  -4.0967438e-01   8.0417564e-01   2.7766819e+00
   1.9566667e+00   8.3274645e-01  -1.5476588e+00   1.9725063e-01  -6.3727127e-01   1.1835038e+00   2.7766819e+00
   1.9583333e+00   8.3362642e-01   3.4898188e-01   1.6386975e+00   2.7311626e-01   1.4111007e+00   5.7657876e-01
   1.9600000e+00   8.3442852e-01   2.3214882e+00   3.0042788e+00  -3.0346251e-02   2.0180257e+00   1.4111007e+00
   1.9616667e+00   8.3515366e-01  -5.7202683e+00   1.8662944e+00  -7.1313689e-01   1.1076382e+00   9.5590690e-01
   1.9633333e+00   8.3580299e-01  -1.3200619e+00   1.4869663e+00  -1.0165994e+00  -1.0924650e+00  -1.0621188e-01
   1.9650000e+00   8.3637798e-01   3.5353382e+00   1.6386975e+00  -1.0165994e+00  -5.1892089e+00  -1.4717932e+00
   1.9666667e+00   8.3688054e-01   2.7008163e+00   3.4898188e-01  -2.5794313e-01  -4.4305526e+00  -1.0621188e-01
   1.9683333e+00   8.3731281e-01  -9.4073377e-01  -8.6486815e-01  -4.0967438e-01  -1.4717932e+00  -2.6097776e+00
   1.9700000e+00   8.3767728e-01  -4.1270901e+00  -3.7477620e+00   4.5519376e-02   1.6386975e+00  -3.3380876e-01
   1.9716667e+00   8.3797676e-01   1.6386975e+00  -3.2167026e+00   6.5244439e-01   2.7008163e+00   1.1076382e+00
   1.9733333e+00   8.3821435e-01   1.9421600e+00  -1.0924650e+00   3.4898188e-01   1.3352350e+00  -7.8900252e-01
   1.9750000e+00   8.3839343e-01   1.9421600e+00   7.2831002e-01  -3.0346251e-02   1.1076382e+00   4.5519376e-02
   1.9766667e+00   8.3851754e-01   1.9725063e-01  -9.4073377e-01   4.5519376e-02  -1.6235244e+00   3.4898188e-01
   1.9783333e+00   8.3859063e-01  -9.4073377e-01  -1.0621188e-01  -3.0346251e-02  -2.6097776e+00  -1.6993900e+00
   1.9800000e+00   8.3861671e-01   2.7311626e-01   2.5490851e+00   5.7657876e-01   1.9421600e+00   1.2138500e-01
   1.9816667e+00   8.3860004e-01   1.6386975e+00   3.0042788e+00   1.9725063e-01   2.3214882e+00   1.4111007e+00
   1.9833333e+00   8.3854514e-01   1.2138500e-01   2.3214882e+00  -3.0346251e-02   7.2831002e-01   5.0071314e-01
   1.9850000e+00   8.3845657e-01  -1.0621188e-01   1.2593694e+00  -3.3380876e-01  -2.5794313e-01  -2.5794313e-01
   1.9866667e+00   8.3833907e-01   5.7657876e-01  -2.5794313e-01  -3.3380876e-01  -3.0346251e-02  -7.8900252e-01
   1.9883333e+00   8.3819749e-01  -8.6486815e-01  -7.1313689e-01  -3.0346251e-02  -7.1313689e-01  -1.5476588e+00
   1.9900000e+00   8.3803671e-01  -2.6856432e+00  -2.5339119e+00  -6.3727127e-01  -7.8900252e-01   4.5519376e-02
   1.9916667e+00   8.3786176e-01  -3.5201651e+00  -3.2167026e+00  -3.3380876e-01  -1.2441963e+00   8.0417564e-01
   1.9933333e+00   8.3767755e-01  -1.5476588e+00  -2.1545838e+00   1.2138500e-01  -3.3380876e-01   1.3352350e+00
   1.9950000e+00   8.3748920e-01   2.7311626e-01  -1.3200619e+00   1.9725063e-01   9.5590690e-01   1.8662944e+00
   1.9966667e+00   8.3730158e-01   9.5590690e-01   1.2138500e-01  -2.5794313e-01  -1.7752557e+00  -4.0967438e-01
   1.9983333e+00   8.3711968e-01   1.1835038e+00   1.2593694e+00   1.9725063e-01   2.7311626e-01   1.2593694e+00
   2.0000000e+00   8.3694834e-01  -4.1270901e+00   2.3973538e+00  -1.8207750e-01   7.2831002e-01  -8.6486815e-01
   2.0016667e+00   8.3679234e-01  -9.4073377e-01   3.3077413e+00  -3.0346251e-02  -3.0346251e-02  -1.0165994e+00
   2.0033333e+00   8.3665631e-01   5.6595758e+00   1.4869663e+00  -5.6140564e-01  -3.0346251e-02  -4.0967438e-01
   2.0050000e+00   8.3654473e-01   8.8004127e-01   2.7311626e-01  -2.5794313e-01   2.2456226e+00  -6.3727127e-01
   2.0066667e+00   8.3646193e-01   1.2593694e+00   4.5519376e-02  -1.8207750e-01   1.9725063e-01  -1.0924650e+00
   2.0083333e+00   8.3641200e-01   5.0071314e-01  -1.0924650e+00   1.2138500e-01  -1.0621188e-01  -7.1313689e-01
   2.0100000e+00   8.3639890e-01  -1.0165994e+00  -2.0787182e+00   1.2138500e-01   5.7657876e-01   8.0417564e-01
   2.0116667e+00   8.3642628e-01  -1.2441963e+00  -3.0649713e+00   4.2484751e-01   8.0417564e-01   5.0071314e-01
   2.0133333e+00   8.3649761e-01  -1.6993900e+00  -2.2304494e+00  -3.3380876e-01  -1.4717932e+00  -2.5794313e-01
   2.0150000e+00   8.3649761e-01  -1.0165994e+00  -1.8207750e-01   4.5519376e-02  -9.4073377e-01   3.4898188e-01
   2.0166667e+00   8.3649761e-01  -6.3727127e-01  -1.8207750e-01  -3.0346251e-02   5.0071314e-01  -1.8207750e-01
   2.0183333e+00   8.3661607e-01  -2.5794313e-01   4.2484751e-01   7.2831002e-01  -2.5794313e-01   1.9725063e-01
   2.0200000e+00   8.3678452e-01   1.7145632e+00   2.5490851e+00   5.7657876e-01  -8.6486815e-01   3.4898188e-01
   2.0216667e+00   8.3678452e-01  -3.3380876e-01   2.3214882e+00  -3.0346251e-02  -4.0967438e-01  -7.1313689e-01
   2.0233333e+00   8.3678452e-01  -2.4580463e+00   1.6386975e+00  -5.6140564e-01   1.9725063e-01  -1.8207750e-01
   2.0250000e+00   8.3678452e-01  -4.8554001e-01   6.5244439e-01   1.9725063e-01   4.5519376e-02  -7.1313689e-01
   2.0266667e+00   8.3678452e-01   1.6386975e+00   2.7311626e-01   1.2138500e-01  -4.0967438e-01  -6.3727127e-01
   2.0283333e+00   8.3678452e-01   1.3352350e+00  -5.6140564e-01  -7.1313689e-01  -9.4073377e-01  -1.8207750e-01
   2.0300000e+00   8.3678452e-01   2.7311626e-01  -3.4442995e+00  -1.8207750e-01  -3.0346251e-02  -4.8554001e-01
   2.0316667e+00   8.3678452e-01  -1.3200619e+00  -3.7477620e+00  -3.0346251e-02   3.4898188e-01  -3.3380876e-01
   2.0333333e+00   8.3678452e-01  -7.1313689e-01  -1.9269869e+00  -1.0621188e-01   2.7311626e-01  -2.5794313e-01
   2.0350000e+00   8.3678452e-01   2.7311626e-01   8.0417564e-01  -1.8207750e-01   1.0317725e+00   1.2593694e+00
   2.0366667e+00   8.3678452e-01   1.4111007e+00   1.5628319e+00   1.2138500e-01   8.8004127e-01   2.5490851e+00
   2.0383333e+00   8.3678452e-01   8.8004127e-01   1.1076382e+00  -5.6140564e-01  -1.9269869e+00   8.8004127e-01
   2.0400000e+00   8.3678452e-01  -1.0924650e+00   2.7008163e+00  -2.5794313e-01  -1.7752557e+00  -1.8207750e-01
   2.0416667e+00   8.3678452e-01   3.4898188e-01   2.7008163e+00   2.7311626e-01   1.9421600e+00  -5.6140564e-01
   2.0433333e+00   8.3678452e-01   1.7904288e+00   2.2456226e+00   8.8004127e-01   3.3077413e+00  -9.4073377e-01
   2.0450000e+00   8.3678452e-01   1.2593694e+00  -1.0621188e-01  -1.0621188e-01  -1.0924650e+00  -7.8900252e-01
   2.0466667e+00   8.3678452e-01  -4.0967438e-01  -1.1683307e+00  -5.6140564e-01  -6.3271933e+00  -2.6856432e+00
   2.0483333e+00   8.3678452e-01   9.5590690e-01  -1.0924650e+00  -5.6140564e-01  -2.5339119e+00  -2.3063151e+00
   2.0500000e+00   8.3678452e-01  -5.4168058e+00  -3.4442995e+00  -4.0967438e-01   1.1835038e+00   1.7145632e+00
   2.0516667e+00   8.3678452e-01  -9.4073377e-01  -2.8373744e+00   1.2138500e-01   8.0417564e-01   1.7145632e+00
   2.0533333e+00   8.3678452e-01   4.1422632e+00  -1.6235244e+00   1.9725063e-01   1.9725063e-01   4.5519376e-02
   2.0550000e+00   8.3678452e-01   2.7311626e-01  -1.0924650e+00   9.5590690e-01   3.7629351e+00   1.1076382e+00
   2.0566667e+00   8.3678452e-01   3.4898188e-01   4.5519376e-02   3.4898188e-01   4.4457257e+00   1.6386975e+00
   2.0583333e+00   8.3678452e-01   1.2138500e-01   1.6386975e+00   4.2484751e-01   3.1560101e+00   1.8662944e+00
   2.0600000e+00   8.3678452e-01  -8.6486815e-01   1.8662944e+00   4.5519376e-02  -3.6718963e+00  -8.6486815e-01
   2.0616667e+00   8.3678452e-01  -5.4926714e+00   1.1835038e+00  -6.3727127e-01  -5.1892089e+00  -2.0787182e+00
   2.0633333e+00   8.3678452e-01  -8.6486815e-01   1.0317725e+00  -2.5794313e-01  -2.5339119e+00  -5.6140564e-01
   2.0650000e+00   8.3678452e-01   2.0180257e+00   5.7657876e-01   5.7657876e-01  -3.0346251e-02   1.9725063e-01
   2.0666667e+00   8.3678452e-01  -3.0346251e-02  -2.5794313e-01  -3.0346251e-02   1.0317725e+00   2.7311626e-01
   2.0683333e+00   8.3678452e-01  -8.6486815e-01  -4.8554001e-01   4.2484751e-01   1.0317725e+00   4.2484751e-01
   2.0700000e+00   8.3678452e-01  -3.0346251e-02  -2.0787182e+00  -1.8207750e-01   4.2484751e-01  -3.3380876e-01
   2.0716667e+00   8.3678452e-01   1.1835038e+00  -1.7752557e+00   3.4898188e-01   1.2138500e-01  -1.8207750e-01
   2.0733333e+00   8.3678452e-01  -1.4717932e+00  -1.2441963e+00  -2.5794313e-01  -3.3380876e-01   7.2831002e-01
   2.0750000e+00   8.3678452e-01  -2.6097776e+00  -4.0967438e-01  -3.3380876e-01  -1.7752557e+00   1.2138500e-01
   2.0766667e+00   8.3678452e-01  -1.0165994e+00   5.7657876e-01  -3.0346251e-02   5.7657876e-01   1.2138500e-01
   2.0783333e+00   8.3678452e-01   1.7904288e+00   1.1835038e+00   3.4898188e-01   1.7904288e+00   3.4898188e-01
   2.0800000e+00   8.3678452e-01   1.1835038e+00   2.6249507e+00  -1.8207750e-01   3.4898188e-01   1.2138500e-01
   2.0816667e+00   8.3678452e-01   1.1076382e+00   2.8525476e+00  -4.0967438e-01   2.7311626e-01  -1.8207750e-01
   2.0833333e+00   8.3678452e-01   5.0071314e-01   2.1697569e+00   1.2138500e-01   5.0071314e-01   4.2484751e-01
   2.0850000e+00   8.3678452e-01   8.0417564e-01   2.7311626e-01  -4.0967438e-01  -3.3380876e-01  -3.0346251e-02
   2.0866667e+00   8.3678452e-01  -4.8554001e-01  -9.4073377e-01   2.7311626e-01   5.0071314e-01  -3.3380876e-01
   2.0883333e+00   8.3678452e-01  -4.0967438e-01  -1.8511213e+00   4.5519376e-02   9.5590690e-01  -1.8207750e-01
   2.0900000e+00   8.3678452e-01   1.2593694e+00  -3.5960307e+00  -3.0346251e-02   6.5244439e-01  -1.0621188e-01
   2.0916667e+00   8.3678452e-01  -4.8554001e-01  -3.5201651e+00  -1.8207750e-01  -1.4717932e+00  -4.0967438e-01
   2.0933333e+00   8.3678452e-01  -4.0967438e-01  -2.5339119e+00  -1.0621188e-01  -1.3200619e+00  -4.8554001e-01
   2.0950000e+00   8.3678452e-01   5.0071314e-01   1.2138500e-01   4.2484751e-01  -7.8900252e-01  -4.8554001e-01
   2.0966667e+00   8.3678452e-01  -1.0621188e-01  -3.0346251e-02   1.2138500e-01  -1.3959275e+00  -7.1313689e-01
   2.0983333e+00   8.3678452e-01  -3.0346251e-02   1.1835038e+00   2.7311626e-01   2.7311626e-01  -3.0346251e-02
   2.1000000e+00   8.3678452e-01  -3.3380876e-01   2.8525476e+00   4.5519376e-02   1.1835038e+00   1.0317725e+00
   2.1016667e+00   8.3678452e-01  -2.5794313e-01   2.9284132e+00   4.5519376e-02   1.1835038e+00   1.0317725e+00
   2.1033333e+00   8.3678452e-01   4.2484751e-01   1.1076382e+00  -2.5794313e-01  -3.0346251e-02   1.2138500e-01
   2.1050000e+00   8.3678452e-01   8.0417564e-01   5.7657876e-01  -3.3380876e-01  -5.6140564e-01  -2.5794313e-01
   2.1066667e+00   8.3678452e-01   3.4898188e-01  -7.8900252e-01  -4.0967438e-01   4.5519376e-02  -7.1313689e-01
   2.1083333e+00   8.3678452e-01   1.3352350e+00  -1.1683307e+00  -3.3380876e-01  -7.1313689e-01  -1.4717932e+00
   2.1100000e+00   8.3678452e-01  -3.3380876e-01  -3.2167026e+00  -2.5794313e-01  -2.5794313e-01   1.2138500e-01
   2.1116667e+00   8.3678452e-01  -3.0346251e-02  -3.2167026e+00   4.2484751e-01   1.3352350e+00   7.2831002e-01
   2.1133333e+00   8.3678452e-01  -2.1545838e+00  -1.5476588e+00   3.4898188e-01   2.7311626e-01  -6.3727127e-01
   2.1150000e+00   8.3678452e-01  -1.6993900e+00   1.2138500e-01   8.0417564e-01  -5.6140564e-01  -4.8554001e-01
   2.1166667e+00   8.3678452e-01   1.2138500e-01   1.6386975e+00   2.7311626e-01   8.0417564e-01   1.9725063e-01
   2.1183333e+00   8.3678452e-01  -2.6856432e+00   8.8004127e-01  -6.3727127e-01  -7.1313689e-01   4.2484751e-01
   2.1200000e+00   8.3678452e-01  -2.9891057e+00   2.8525476e+00  -5.6140564e-01  -2.3063151e+00  -3.0346251e-02
   2.1216667e+00   8.3678452e-01   2.5490851e+00   2.8525476e+00   4.5519376e-02  -1.9269869e+00  -7.8900252e-01
   2.1233333e+00   8.3678452e-01   1.4869663e+00   1.0317725e+00  -1.0621188e-01   4.5519376e-02  -8.6486815e-01
   2.1250000e+00   8.3678452e-01  -4.8098807e+00  -4.0967438e-01  -2.5794313e-01   7.2831002e-01  -3.0346251e-02
   2.1266667e+00   8.3678452e-01  -4.8554001e-01  -1.1683307e+00   1.9725063e-01   8.8004127e-01   3.4898188e-01
   2.1283333e+00   8.3678452e-01   4.1422632e+00  -2.5794313e-01   1.9725063e-01   1.3352350e+00   6.5244439e-01
   2.1300000e+00   8.3678452e-01   1.8662944e+00  -2.3063151e+00  -3.0346251e-02   6.5244439e-01   5.0071314e-01
   2.1316667e+00   8.3678452e-01   8.8004127e-01  -2.6856432e+00  -1.8207750e-01  -2.5794313e-01  -3.0346251e-02
   2.1333333e+00   8.3678452e-01  -8.6486815e-01  -2.0787182e+00  -3.3380876e-01  -2.2304494e+00  -1.0165994e+00
   2.1350000e+00   8.3678452e-01   3.4898188e-01  -1.8207750e-01  -3.0346251e-02  -3.3380876e-01   1.2138500e-01
   2.1366667e+00   8.3678452e-01  -1.6235244e+00  -1.0621188e-01   3.4898188e-01   8.8004127e-01   7.2831002e-01
   2.1383333e+00   8.3678452e-01  -2.8373744e+00   7.2831002e-01  -3.0346251e-02   6.5244439e-01   3.4898188e-01
   2.1400000e+00   8.3678452e-01  -1.5476588e+00   2.4732194e+00  -1.0621188e-01   9.5590690e-01   7.2831002e-01
   2.1416667e+00   8.3678452e-01   4.5519376e-02   3.1560101e+00  -4.0967438e-01   4.2484751e-01   8.0417564e-01
   2.1433333e+00   8.3678452e-01  -7.8900252e-01   1.5628319e+00  -6.3727127e-01  -1.2441963e+00  -1.0621188e-01
   2.1450000e+00   8.3678452e-01   1.2138500e-01   3.4898188e-01  -3.3380876e-01  -1.3200619e+00  -9.4073377e-01
   2.1466667e+00   8.3678452e-01   2.4732194e+00   4.2484751e-01   1.2138500e-01   1.2593694e+00  -4.8554001e-01
   2.1483333e+00   8.3678452e-01   3.4898188e-01  -1.5476588e+00  -2.5794313e-01   1.1835038e+00  -1.8207750e-01
   2.1500000e+00   8.3678452e-01  -9.4073377e-01  -4.1270901e+00  -3.0346251e-02   5.0071314e-01  -5.6140564e-01
   2.1516667e+00   8.3678452e-01   4.2484751e-01  -3.5201651e+00   4.2484751e-01   8.0417564e-01   1.9725063e-01
   2.1533333e+00   8.3678452e-01   2.3973538e+00  -2.1545838e+00   1.9725063e-01   4.5519376e-02   3.4898188e-01
   2.1550000e+00   8.3678452e-01   2.9284132e+00   1.3352350e+00  -3.0346251e-02   1.0317725e+00   8.0417564e-01
   2.1566667e+00   8.3678452e-01   3.3836070e+00   1.2593694e+00   3.4898188e-01  -3.3380876e-01  -4.8554001e-01
   2.1583333e+00   8.3678452e-01  -1.3200619e+00   1.4869663e+00  -1.8207750e-01  -1.5476588e+00  -1.0924650e+00
   2.1600000e+00   8.3678452e-01  -4.7340151e+00   2.3214882e+00  -1.8207750e-01  -2.9132401e+00  -9.4073377e-01
   2.1616667e+00   8.3678452e-01  -2.9132401e+00   2.7008163e+00  -3.0346251e-02  -1.6235244e+00  -3.3380876e-01
   2.1633333e+00   8.3678452e-01   8.0417564e-01   2.3214882e+00   2.7311626e-01   2.7311626e-01  -3.0346251e-02
   2.1650000e+00   8.3678452e-01   2.7311626e-01   1.3352350e+00   1.2138500e-01   7.2831002e-01   3.4898188e-01
   2.1666667e+00   8.3678452e-01   8.0417564e-01   2.7311626e-01  -2.5794313e-01   1.1076382e+00   1.2138500e-01
   2.1683333e+00   8.3678452e-01   1.5628319e+00   1.9725063e-01   1.2138500e-01   8.8004127e-01   2.7311626e-01
   2.1700000e+00   8.3678452e-01   1.0317725e+00  -2.3063151e+00  -5.6140564e-01  -1.0924650e+00  -3.0346251e-02
   2.1716667e+00   8.3678452e-01   7.2831002e-01  -2.5339119e+00   4.2484751e-01  -1.0621188e-01  -8.6486815e-01
   2.1733333e+00   8.3678452e-01   3.4898188e-01  -1.4717932e+00   1.9725063e-01   2.2456226e+00   9.5590690e-01
   2.1750000e+00   8.3678452e-01  -1.5476588e+00  -1.6235244e+00  -4.0967438e-01   1.2138500e-01   6.5244439e-01
   2.1766667e+00   8.3678452e-01  -1.3200619e+00  -1.4717932e+00  -6.3727127e-01  -1.6993900e+00   1.9725063e-01
   2.1783333e+00   8.3678452e-01  -1.7752557e+00  -2.5794313e-01  -4.8554001e-01  -2.9891057e+00  -7.1313689e-01
   2.1800000e+00   8.3678452e-01  -7.1313689e-01   2.3214882e+00   4.5519376e-02  -1.6235244e+00  -1.0165994e+00
   2.1816667e+00   8.3678452e-01   1.1835038e+00   2.6249507e+00  -1.0621188e-01   5.7657876e-01   4.2484751e-01
   2.1833333e+00   8.3678452e-01   4.2484751e-01   1.6386975e+00   3.4898188e-01   1.8662944e+00   1.2138500e-01
   2.1850000e+00   8.3678452e-01   4.2484751e-01  -3.3380876e-01   1.9725063e-01  -4.8554001e-01  -1.7752557e+00
   2.1866667e+00   8.3678452e-01  -1.1683307e+00  -7.8900252e-01  -3.0346251e-02  -6.3727127e-01  -9.4073377e-01
   2.1883333e+00   8.3678452e-01   2.7311626e-01  -5.6140564e-01   1.2138500e-01   5.7657876e-01   1.2138500e-01
   2.1900000e+00   8.3678452e-01  -5.6140564e-01  -3.2925682e+00  -4.0967438e-01   1.9725063e-01   5.0071314e-01
   2.1916667e+00   8.3678452e-01  -8.6486815e-01  -2.4580463e+00   1.2138500e-01   1.0317725e+00   9.5590690e-01
   2.1933333e+00   8.3678452e-01   3.4898188e-01  -1.6235244e+00  -3.0346251e-02   9.5590690e-01   5.7657876e-01
   2.1950000e+00   8.3678452e-01   1.0317725e+00  -3.0346251e-02   1.9725063e-01   1.1835038e+00   5.0071314e-01
   2.1966667e+00   8.3678452e-01   1.4869663e+00   4.2484751e-01   4.5519376e-02  -7.8900252e-01  -4.8554001e-01
   2.1983333e+00   8.3678452e-01   5.0071314e-01   1.9421600e+00   2.7311626e-01  -1.2441963e+00  -4.8554001e-01
   2.2000000e+00   8.3678452e-01   6.5244439e-01   4.0663976e+00   3.4898188e-01   1.4111007e+00   1.1835038e+00
   2.2016667e+00   8.3678452e-01   4.2484751e-01   2.4732194e+00  -3.3380876e-01   1.1835038e+00   1.2593694e+00
   2.2033333e+00   8.3678452e-01  -1.6993900e+00   1.2593694e+00  -3.0346251e-02  -1.0165994e+00  -3.3380876e-01
   2.2050000e+00   8.3678452e-01  -2.0028525e+00  -7.8900252e-01  -3.3380876e-01  -3.8994932e+00  -1.8511213e+00
   2.2066667e+00   8.3678452e-01  -1.0924650e+00  -1.1683307e+00  -3.3380876e-01  -9.4073377e-01  -1.0165994e+00
   2.2083333e+00   8.3678452e-01  -1.8511213e+00  -2.5339119e+00  -4.0967438e-01  -4.0967438e-01  -4.8554001e-01
   2.2100000e+00   8.3678452e-01  -1.1683307e+00  -3.5201651e+00  -5.6140564e-01   5.7657876e-01   4.5519376e-02
   2.2116667e+00   8.3678452e-01  -5.6140564e-01  -2.8373744e+00   1.2138500e-01   3.4898188e-01   3.4898188e-01
