# Supplementary material for: Detecting Nasal Vowels in Speech Interfaces Based on Surface Electromyography
Source: PLoS One. 2015 Jun 12;10(6):e0127040. doi: 10.1371/journal.pone.0127040 (PMC4466523; doi:10.1371/journal.pone.0127040)
Supplement: S1 Data — (ZIP) [file pone.0127040.s001.zip › PLosOneData/aligned/COPO_3/COPO_3-on-r1-ALIGNED.txt]

   0.0000000e+00   4.8680532e-02   4.5519376e-02   3.0801444e+00  -7.8900252e-01  -3.0346251e-02   5.0071314e-01
   1.6666667e-03   4.8138270e-02   7.2831002e-01   3.3836070e+00  -1.2441963e+00  -2.0787182e+00   6.5244439e-01
   3.3333333e-03   4.8138270e-02   1.9725063e-01  -3.0346251e-02  -3.0346251e-02  -1.8511213e+00  -1.2441963e+00
   5.0000000e-03   4.8138270e-02   1.2138500e-01  -4.0967438e-01   5.7657876e-01  -4.0967438e-01  -7.8900252e-01
   6.6666667e-03   4.8138270e-02   7.2831002e-01  -1.0165994e+00   3.4898188e-01   3.4898188e-01  -1.9269869e+00
   8.3333333e-03   4.8138270e-02  -9.4073377e-01  -1.9269869e+00   3.4898188e-01   1.4869663e+00  -1.8207750e-01
   1.0000000e-02   4.8138270e-02  -8.6486815e-01  -3.2167026e+00   8.0417564e-01   1.6386975e+00   4.2484751e-01
   1.1666667e-02   4.8138270e-02  -1.8207750e-01  -3.1408369e+00  -6.3727127e-01   1.0317725e+00  -3.3380876e-01
   1.3333333e-02   4.8138270e-02   6.5244439e-01  -1.3959275e+00  -3.0346251e-02  -7.8900252e-01   1.9725063e-01
   1.5000000e-02   4.8138270e-02  -4.8554001e-01   1.6386975e+00   1.9725063e-01  -1.9269869e+00   1.9725063e-01
   1.6666667e-02   4.8138270e-02   4.5519376e-02   1.3352350e+00  -3.0346251e-02  -1.1683307e+00   1.0317725e+00
   1.8333333e-02   4.8138270e-02   1.2593694e+00   2.3973538e+00  -3.3380876e-01   6.5244439e-01   7.2831002e-01
   2.0000000e-02   4.8138270e-02   1.1076382e+00   3.7629351e+00  -4.0967438e-01   1.4111007e+00   5.0071314e-01
   2.1666667e-02   4.8138270e-02   3.8388007e+00   3.6112038e+00   1.7145632e+00   1.1835038e+00  -1.8207750e-01
   2.3333333e-02   4.8138270e-02   1.1835038e+00   1.0317725e+00  -8.6486815e-01   4.5519376e-02   2.7311626e-01
   2.5000000e-02   4.8138270e-02  -5.2650745e+00  -1.4717932e+00  -9.4073377e-01  -1.8207750e-01   8.8004127e-01
   2.6666667e-02   4.8138270e-02  -3.8236276e+00  -1.4717932e+00   1.2138500e-01  -8.6486815e-01   8.8004127e-01
   2.8333333e-02   4.8138270e-02   1.9421600e+00  -2.0787182e+00  -1.8207750e-01  -7.1313689e-01  -1.2441963e+00
   3.0000000e-02   4.7601373e-02   5.7657876e-01  -3.5960307e+00   5.0071314e-01  -4.8554001e-01  -2.0028525e+00
   3.1666667e-02   4.7068691e-02   5.0071314e-01  -2.5339119e+00   6.5244439e-01   7.2831002e-01  -3.0346251e-02
   3.3333333e-02   4.6539174e-02  -1.8207750e-01  -1.8207750e-01   8.8004127e-01   1.1076382e+00   1.0317725e+00
   3.5000000e-02   4.6011861e-02   8.8004127e-01   8.0417564e-01  -1.8207750e-01  -7.1313689e-01   3.4898188e-01
   3.6666667e-02   4.5485906e-02   5.7657876e-01  -1.4717932e+00  -7.8900252e-01  -1.0924650e+00   4.5519376e-02
   3.8333333e-02   4.4960576e-02   4.2484751e-01   2.0938913e+00  -3.0346251e-02  -1.0621188e-01   4.2484751e-01
   4.0000000e-02   4.4435269e-02   1.9725063e-01   2.4732194e+00  -4.8554001e-01  -3.3380876e-01  -1.0621188e-01
   4.1666667e-02   4.3909505e-02   8.0417564e-01   3.9905320e+00  -6.3727127e-01  -5.6140564e-01  -4.0967438e-01
   4.3333333e-02   4.3382945e-02  -4.8554001e-01   1.1076382e+00   5.0071314e-01  -4.0967438e-01  -7.8900252e-01
   4.5000000e-02   4.2855399e-02  -2.2304494e+00  -4.8554001e-01  -5.6140564e-01  -3.0346251e-02   4.5519376e-02
   4.6666667e-02   4.2326814e-02   1.2593694e+00   2.7311626e-01   2.7311626e-01   7.2831002e-01   5.7657876e-01
   4.8333333e-02   4.1797296e-02  -1.8207750e-01  -2.6856432e+00   4.2484751e-01  -2.5794313e-01  -4.8554001e-01
   5.0000000e-02   4.1267100e-02   4.2484751e-01  -2.9132401e+00   5.7657876e-01  -7.1313689e-01  -6.3727127e-01
   5.1666667e-02   4.0736638e-02  -1.3200619e+00  -2.4580463e+00   1.2138500e-01  -2.5794313e-01   4.5519376e-02
   5.3333333e-02   3.8625969e-02  -9.4073377e-01  -1.0924650e+00  -7.1313689e-01   2.1697569e+00   8.8004127e-01
   5.5000000e-02   3.8048948e-02  -3.3380876e-01  -9.4073377e-01   1.2138500e-01  -1.8207750e-01  -3.3380876e-01
   5.6666667e-02   3.7458216e-02   1.8662944e+00   1.3352350e+00   5.7657876e-01  -1.3200619e+00   3.4898188e-01
   5.8333333e-02   3.6878897e-02   5.0071314e-01   1.1076382e+00  -7.1313689e-01  -7.1313689e-01   3.4898188e-01
   6.0000000e-02   3.6312859e-02   4.2484751e-01   2.1697569e+00  -8.6486815e-01   5.0071314e-01   8.8004127e-01
   6.1666667e-02   3.5762068e-02   2.7311626e-01   2.3214882e+00   1.1076382e+00   5.0071314e-01  -7.1313689e-01
   6.3333333e-02   3.5228585e-02   6.5244439e-01   1.1835038e+00   1.9725063e-01  -2.5794313e-01  -2.0028525e+00
   6.5000000e-02   3.4714553e-02   1.7904288e+00   8.0417564e-01   1.2138500e-01  -9.4073377e-01  -7.8900252e-01
   6.6666667e-02   3.4222199e-02   1.7145632e+00   7.2831002e-01   4.2484751e-01  -1.3959275e+00   3.4898188e-01
   6.8333333e-02   3.3753820e-02  -8.6486815e-01  -2.2304494e+00  -7.8900252e-01  -5.6140564e-01   4.5519376e-02
   7.0000000e-02   3.2898492e-02  -1.2441963e+00  -3.4442995e+00  -4.8554001e-01   1.1076382e+00   1.2138500e-01
   7.1666667e-02   3.2516431e-02  -2.3821807e+00  -1.7752557e+00   4.5519376e-02   3.4898188e-01  -2.5794313e-01
   7.3333333e-02   3.2168102e-02  -7.1313689e-01  -1.9269869e+00   6.5244439e-01   3.4898188e-01  -1.0621188e-01
   7.5000000e-02   3.1856044e-02   6.5244439e-01  -1.8207750e-01   5.0071314e-01   1.0317725e+00   5.7657876e-01
   7.6666667e-02   3.1582814e-02   4.5519376e-02  -2.5794313e-01  -9.4073377e-01   5.0071314e-01   1.7145632e+00
   7.8333333e-02   3.1350984e-02  -7.1313689e-01   3.0801444e+00   5.7657876e-01   2.7311626e-01   7.2831002e-01
   8.0000000e-02   3.1163125e-02   1.9421600e+00   5.0526507e+00   1.3352350e+00  -4.0967438e-01  -7.1313689e-01
   8.1666667e-02   3.1021799e-02   1.9725063e-01   2.5490851e+00  -3.3380876e-01  -7.1313689e-01  -1.0165994e+00
   8.3333333e-02   3.0929549e-02   1.9725063e-01   1.1076382e+00   9.5590690e-01   1.2593694e+00  -2.5794313e-01
   8.5000000e-02   3.0888890e-02   7.2831002e-01   6.5244439e-01  -6.3727127e-01   1.0317725e+00  -1.8207750e-01
   8.6666667e-02   3.0902294e-02  -1.2441963e+00  -2.1545838e+00  -1.2441963e+00   1.9725063e-01   4.2484751e-01
   8.8333333e-02   3.0972183e-02  -2.9132401e+00  -2.5339119e+00  -1.0924650e+00  -1.2441963e+00  -3.0346251e-02
   9.0000000e-02   3.1100920e-02  -1.5476588e+00  -3.8994932e+00   1.3352350e+00  -3.0346251e-02   1.9725063e-01
   9.1666667e-02   3.1290794e-02  -8.6486815e-01  -3.5201651e+00  -7.1313689e-01  -1.0165994e+00   4.5519376e-02
   9.3333333e-02   3.1544014e-02  -1.4717932e+00  -2.3063151e+00  -1.8207750e-01  -3.3380876e-01  -4.8554001e-01
   9.5000000e-02   3.1862698e-02   7.2831002e-01   3.4898188e-01   4.2484751e-01  -1.0621188e-01  -4.0967438e-01
   9.6666667e-02   3.2248861e-02   4.2484751e-01   1.4111007e+00  -1.8207750e-01  -1.6993900e+00   3.4898188e-01
   9.8333333e-02   3.2704409e-02   8.8004127e-01   3.6870695e+00   8.0417564e-01  -9.4073377e-01   9.5590690e-01
   1.0000000e-01   3.3231129e-02  -1.8207750e-01   4.1422632e+00  -1.8207750e-01  -8.6486815e-01   2.7311626e-01
   1.0166667e-01   3.3830679e-02   4.2484751e-01   1.8662944e+00  -1.0621188e-01   4.2484751e-01   6.5244439e-01
   1.0333333e-01   3.4504582e-02   1.1835038e+00   4.2484751e-01   2.7311626e-01   1.1076382e+00  -1.5476588e+00
   1.0500000e-01   3.5254216e-02   1.4111007e+00   1.2593694e+00   3.4898188e-01   1.1076382e+00  -1.5476588e+00
   1.0666667e-01   3.6080812e-02   1.3352350e+00   3.4898188e-01   7.2831002e-01  -4.8554001e-01  -1.4717932e+00
   1.0833333e-01   3.6985440e-02  -1.7752557e+00  -4.5064182e+00  -7.1313689e-01   8.0417564e-01   7.2831002e-01
   1.1000000e-01   3.7969009e-02  -1.3200619e+00  -4.8857464e+00  -2.3821807e+00   1.0317725e+00   1.6386975e+00
   1.1166667e-01   3.9032261e-02  -1.5476588e+00  -2.3063151e+00  -3.0346251e-02  -2.5794313e-01   3.4898188e-01
   1.1333333e-01   4.0175770e-02  -1.0165994e+00  -1.4717932e+00   1.0317725e+00  -8.6486815e-01  -2.2304494e+00
   1.1500000e-01   4.1399926e-02  -7.8900252e-01   7.2831002e-01   6.5244439e-01  -3.3380876e-01  -3.0346251e-02
   1.1666667e-01   5.0366760e-02  -1.1683307e+00  -5.6140564e-01  -3.3380876e-01  -1.0621188e-01   1.1076382e+00
   1.1833333e-01   5.2072260e-02   1.8662944e+00   2.2456226e+00  -1.8207750e-01   4.5519376e-02   1.0317725e+00
   1.2000000e-01   5.3859578e-02   2.1697569e+00   3.0042788e+00   2.7311626e-01   5.0071314e-01   1.2593694e+00
   1.2166667e-01   5.5727737e-02   2.7008163e+00   1.9421600e+00  -1.0621188e-01   1.2138500e-01   4.5519376e-02
   1.2333333e-01   5.7675555e-02   7.2831002e-01   1.3352350e+00  -1.8207750e-01  -1.8207750e-01  -1.3200619e+00
   1.2500000e-01   5.9701658e-02  -3.0649713e+00   4.5519376e-02  -5.6140564e-01   4.5519376e-02  -1.0165994e+00
   1.2666667e-01   6.1804471e-02  -3.7477620e+00   8.8004127e-01  -5.6140564e-01  -9.4073377e-01  -3.0346251e-02
   1.2833333e-01   6.1804471e-02   1.4869663e+00  -8.6486815e-01   5.0071314e-01  -1.5476588e+00   4.5519376e-02
   1.3000000e-01   6.1804471e-02   6.5244439e-01  -2.1545838e+00   1.9725063e-01  -9.4073377e-01  -7.1313689e-01
   1.3166667e-01   6.3982240e-02   7.2831002e-01  -1.0621188e-01   8.8004127e-01   1.4869663e+00   4.5519376e-02
   1.3333333e-01   6.6233046e-02  -1.6235244e+00  -9.4073377e-01   1.1835038e+00   1.3352350e+00  -5.6140564e-01
   1.3500000e-01   6.8554802e-02  -1.8207750e-01  -5.6140564e-01  -4.0967438e-01   5.0071314e-01   3.4898188e-01
   1.3666667e-01   7.0945271e-02  -3.0346251e-02  -1.0924650e+00  -2.1545838e+00   4.5519376e-02   1.2593694e+00
   1.3833333e-01   7.3402081e-02   7.2831002e-01   8.0417564e-01  -4.8554001e-01   3.4898188e-01   1.4111007e+00
   1.4000000e-01   7.5922731e-02   2.3973538e+00   2.6249507e+00   5.7657876e-01  -4.0967438e-01   3.4898188e-01
   1.4166667e-01   7.8504610e-02   1.0317725e+00   9.5590690e-01  -3.0346251e-02  -1.5476588e+00  -2.0028525e+00
   1.4333333e-01   8.1145017e-02   8.0417564e-01  -1.0924650e+00  -7.1313689e-01  -2.0028525e+00  -1.6235244e+00
   1.4500000e-01   8.3841159e-02  -2.5794313e-01  -1.0165994e+00  -1.0924650e+00  -3.3380876e-01   4.5519376e-02
   1.4666667e-01   8.6590184e-02   4.5519376e-02   1.0317725e+00   1.7145632e+00   3.4898188e-01   1.2138500e-01
   1.4833333e-01   8.9389187e-02  -5.6140564e-01  -2.0787182e+00   5.0071314e-01  -1.0621188e-01  -4.0967438e-01
   1.5000000e-01   9.2235224e-02  -1.6993900e+00  -4.7340151e+00  -5.6140564e-01   5.7657876e-01   9.5590690e-01
   1.5166667e-01   9.5125335e-02  -1.0621188e-01  -1.6993900e+00   6.5244439e-01  -1.0621188e-01  -1.8207750e-01
   1.5333333e-01   1.0102595e-01   4.5519376e-02  -1.3959275e+00  -1.8207750e-01  -1.0165994e+00  -1.0621188e-01
   1.5500000e-01   1.0403058e-01   5.7657876e-01   6.5244439e-01   6.5244439e-01  -1.8207750e-01  -4.8554001e-01
   1.5666667e-01   1.0706759e-01   1.0317725e+00   1.7145632e+00   3.4898188e-01   4.2484751e-01  -3.3380876e-01
   1.5833333e-01   1.1013414e-01   2.6249507e+00   2.6249507e+00  -2.5794313e-01   7.2831002e-01   4.5519376e-02
   1.6000000e-01   1.1322751e-01   1.7145632e+00   2.5490851e+00  -1.8207750e-01   5.0071314e-01   1.9725063e-01
   1.6166667e-01   1.1634505e-01   1.9725063e-01   1.6386975e+00  -7.8900252e-01  -5.6140564e-01  -5.6140564e-01
   1.6333333e-01   1.1948422e-01  -2.2304494e+00  -1.0924650e+00  -9.4073377e-01  -1.0621188e-01   4.2484751e-01
   1.6500000e-01   1.2264259e-01  -2.5339119e+00   1.2138500e-01   2.7311626e-01   1.9725063e-01  -1.0621188e-01
   1.6666667e-01   1.2581788e-01  -2.1545838e+00   7.2831002e-01   5.0071314e-01   3.4898188e-01  -4.0967438e-01
   1.6833333e-01   1.2900793e-01  -1.6235244e+00  -1.6235244e+00   4.2484751e-01   4.5519376e-02  -2.5794313e-01
   1.7000000e-01   1.3221076e-01  -1.9269869e+00  -3.8994932e+00   1.2138500e-01  -1.0621188e-01  -1.8207750e-01
   1.7166667e-01   1.3542454e-01  -7.8900252e-01  -2.3821807e+00  -3.3380876e-01   7.2831002e-01   4.5519376e-02
   1.7333333e-01   1.3864763e-01   1.4111007e+00   4.2484751e-01   6.5244439e-01   5.0071314e-01   6.5244439e-01
   1.7500000e-01   1.4187856e-01   1.6386975e+00   1.9421600e+00  -1.0621188e-01  -3.0346251e-02   6.5244439e-01
   1.7666667e-01   1.4511607e-01  -6.3727127e-01  -1.8207750e-01  -7.8900252e-01   4.2484751e-01   1.5628319e+00
   1.7833333e-01   1.4835908e-01   6.5244439e-01   1.1835038e+00   3.4898188e-01   4.5519376e-02  -2.5794313e-01
   1.8000000e-01   1.5160673e-01   3.3077413e+00   2.3214882e+00   8.8004127e-01   5.7657876e-01  -4.0967438e-01
   1.8166667e-01   1.5485838e-01   1.7145632e+00   1.4111007e+00  -1.1683307e+00  -3.0346251e-02  -4.0967438e-01
   1.8333333e-01   1.5811357e-01  -3.5201651e+00   1.2138500e-01  -4.0967438e-01  -1.0165994e+00  -7.8900252e-01
   1.8500000e-01   1.6137207e-01  -2.6097776e+00  -3.0346251e-02   4.5519376e-02  -1.2441963e+00  -4.8554001e-01
   1.8666667e-01   1.6463389e-01   2.3973538e+00  -2.5794313e-01  -5.6140564e-01  -1.1683307e+00  -1.0621188e-01
   1.8833333e-01   1.6789922e-01  -1.2441963e+00  -2.9891057e+00  -1.0621188e-01  -7.8900252e-01  -1.8207750e-01
   1.9000000e-01   1.7108942e-01  -1.5476588e+00  -3.6718963e+00   5.0071314e-01  -1.3200619e+00  -1.6993900e+00
   1.9166667e-01   1.7428864e-01  -1.0165994e+00  -4.8554001e-01   1.1835038e+00   2.7311626e-01   1.9725063e-01
   1.9333333e-01   1.7749797e-01  -4.0967438e-01  -1.3200619e+00   1.9725063e-01  -2.5794313e-01  -3.0346251e-02
   1.9500000e-01   1.8071865e-01   2.0180257e+00   1.1835038e+00   4.5519376e-02   7.2831002e-01   1.2593694e+00
   1.9666667e-01   1.8395208e-01   2.5490851e+00   2.0938913e+00   1.2138500e-01   1.1076382e+00   9.5590690e-01
   1.9833333e-01   1.8719981e-01  -2.5339119e+00   2.9284132e+00   4.5519376e-02   1.1835038e+00   5.0071314e-01
   2.0000000e-01   1.9046351e-01  -3.5960307e+00   2.2456226e+00  -6.3727127e-01  -1.0621188e-01  -2.5794313e-01
   2.0166667e-01   1.9374501e-01   2.3973538e+00   1.7904288e+00  -6.3727127e-01   2.7311626e-01  -3.0346251e-02
   2.0333333e-01   1.9704623e-01   5.7657876e-01  -1.0621188e-01  -7.8900252e-01   1.2593694e+00  -5.6140564e-01
   2.0500000e-01   2.0036923e-01  -2.5794313e-01  -4.8554001e-01  -2.5794313e-01   1.4111007e+00   7.2831002e-01
   2.0666667e-01   3.2131815e-01   5.7657876e-01  -5.6140564e-01  -3.0346251e-02  -1.0621188e-01  -3.3380876e-01
   2.0833333e-01   3.2632635e-01   3.4898188e-01  -2.6856432e+00  -6.3727127e-01  -1.1683307e+00  -2.5794313e-01
   2.1000000e-01   3.3139961e-01  -7.8900252e-01  -4.2029557e+00   7.2831002e-01  -4.7340151e+00  -2.0787182e+00
   2.1166667e-01   3.3652539e-01  -1.4717932e+00  -2.9132401e+00   7.2831002e-01  -3.5201651e+00  -2.3821807e+00
   2.1333333e-01   3.4165102e-01  -3.3380876e-01  -4.0967438e-01   1.2138500e-01   1.9725063e-01  -4.0967438e-01
   2.1500000e-01   3.4683976e-01   1.2593694e+00   9.5590690e-01   1.2138500e-01   8.8004127e-01   4.5519376e-02
   2.1666667e-01   3.5208897e-01   1.8662944e+00   9.5590690e-01   2.7311626e-01   2.1697569e+00   3.4898188e-01
   2.1833333e-01   3.5739564e-01   3.4898188e-01   1.5628319e+00   2.7311626e-01   2.6249507e+00   8.0417564e-01
   2.2000000e-01   3.6275643e-01   2.0938913e+00   3.5353382e+00  -3.0346251e-02   1.8662944e+00   9.5590690e-01
   2.2166667e-01   3.6816760e-01   1.4869663e+00   1.7145632e+00  -2.5794313e-01   4.2484751e-01   3.4898188e-01
   2.2333333e-01   3.7362511e-01  -7.8900252e-01   7.2831002e-01  -5.6140564e-01  -2.0028525e+00   4.5519376e-02
   2.2500000e-01   3.7912454e-01  -1.0924650e+00   4.2484751e-01  -4.0967438e-01  -2.6097776e+00  -4.8554001e-01
   2.2666667e-01   3.8466115e-01  -1.0924650e+00   8.8004127e-01  -1.0621188e-01  -1.7752557e+00  -1.8207750e-01
   2.2833333e-01   3.9022986e-01  -9.4073377e-01  -3.0346251e-02  -1.8207750e-01  -6.3727127e-01   3.4898188e-01
   2.3000000e-01   3.9582530e-01  -1.6235244e+00  -3.2925682e+00  -3.0346251e-02  -7.8900252e-01  -1.8207750e-01
   2.3166667e-01   4.0144174e-01  -1.0165994e+00  -2.7615088e+00  -1.8207750e-01  -3.0346251e-02   5.0071314e-01
   2.3333333e-01   4.0707321e-01   2.7008163e+00  -1.5476588e+00   5.0071314e-01   1.0317725e+00   5.0071314e-01
   2.3500000e-01   4.1271345e-01  -2.6097776e+00  -4.0967438e-01  -3.0346251e-02   6.5244439e-01   4.5519376e-02
   2.3666667e-01   4.1835592e-01  -3.5960307e+00  -7.1313689e-01  -1.0924650e+00   9.5590690e-01   1.2593694e+00
   2.3833333e-01   4.2399386e-01   2.4732194e+00   1.7145632e+00   6.5244439e-01   1.1076382e+00   1.2593694e+00
   2.4000000e-01   4.2962022e-01   1.3352350e+00   2.7766819e+00  -2.5794313e-01   1.5628319e+00   3.4898188e-01
   2.4166667e-01   4.3522784e-01   1.2593694e+00   3.0801444e+00   3.4898188e-01   8.0417564e-01  -4.0967438e-01
   2.4333333e-01   4.4080932e-01   1.4111007e+00   3.0042788e+00   2.7311626e-01   4.5519376e-02  -1.0621188e-01
   2.4500000e-01   4.4635700e-01  -4.0967438e-01  -1.8207750e-01  -3.3380876e-01  -3.0346251e-02  -3.3380876e-01
   2.4666667e-01   4.5186321e-01   1.3352350e+00   4.5519376e-02   3.4898188e-01  -1.9269869e+00  -8.6486815e-01
   2.4833333e-01   4.5732005e-01  -4.8554001e-01  -2.5339119e+00  -2.5794313e-01  -3.5201651e+00  -1.9269869e+00
   2.5000000e-01   4.6271961e-01  -1.7752557e+00  -4.1270901e+00   1.2138500e-01  -4.8554001e-01  -9.4073377e-01
   2.5166667e-01   4.6805380e-01   4.2484751e-01  -3.2167026e+00  -1.0621188e-01   1.4869663e+00  -3.0346251e-02
   2.5333333e-01   4.7331444e-01  -8.6486815e-01  -1.7752557e+00  -1.0621188e-01   5.7657876e-01  -3.0346251e-02
   2.5500000e-01   4.7849349e-01  -1.6993900e+00   3.4898188e-01   3.4898188e-01   1.0317725e+00   4.2484751e-01
   2.5666667e-01   4.8358267e-01   1.4111007e+00   1.1835038e+00  -2.5794313e-01   5.7657876e-01   1.7145632e+00
   2.5833333e-01   4.8857382e-01   2.6249507e+00   2.7766819e+00   6.5244439e-01   8.8004127e-01   1.5628319e+00
   2.6000000e-01   4.9345884e-01   1.2593694e+00   3.6870695e+00   6.5244439e-01   1.7904288e+00   6.5244439e-01
   2.6166667e-01   4.9822960e-01   1.9725063e-01   1.7145632e+00  -9.4073377e-01  -6.3727127e-01  -4.8554001e-01
   2.6333333e-01   5.0287811e-01  -4.8554001e-01  -2.5794313e-01  -4.8554001e-01   4.5519376e-02  -1.0621188e-01
   2.6500000e-01   5.0739636e-01   3.4898188e-01  -3.3380876e-01   3.4898188e-01  -1.0621188e-01  -2.5794313e-01
   2.6666667e-01   5.1177663e-01  -9.4073377e-01  -1.3959275e+00  -7.1313689e-01   5.7657876e-01  -1.8207750e-01
   2.6833333e-01   5.1601123e-01  -2.0787182e+00  -3.2167026e+00  -3.3380876e-01  -2.9891057e+00  -4.0967438e-01
   2.7000000e-01   5.2009268e-01  -2.0787182e+00  -3.0649713e+00  -1.8207750e-01  -2.6856432e+00  -7.1313689e-01
   2.7166667e-01   5.2401358e-01  -1.8207750e-01  -1.6235244e+00   4.2484751e-01  -7.1313689e-01  -4.0967438e-01
   2.7333333e-01   5.2776685e-01   2.7311626e-01  -7.1313689e-01   4.2484751e-01   8.0417564e-01   4.2484751e-01
   2.7500000e-01   5.3134558e-01   1.0317725e+00   5.7657876e-01   2.7311626e-01   1.5628319e+00   8.0417564e-01
   2.7666667e-01   5.3474312e-01   2.0938913e+00   7.2831002e-01   4.2484751e-01   1.7145632e+00   1.1076382e+00
   2.7833333e-01   5.3795305e-01   3.4898188e-01   6.5244439e-01  -7.1313689e-01  -1.6235244e+00  -4.8554001e-01
   2.8000000e-01   5.4096924e-01  -4.0967438e-01   2.2456226e+00   3.4898188e-01  -3.0649713e+00  -1.4717932e+00
   2.8166667e-01   5.4378587e-01   9.5590690e-01   2.8525476e+00   5.0071314e-01  -7.1313689e-01  -8.6486815e-01
   2.8333333e-01   5.4637750e-01  -1.0621188e-01   2.2456226e+00   5.0071314e-01   1.1835038e+00  -5.6140564e-01
   2.8500000e-01   5.4871205e-01  -1.8207750e-01   7.2831002e-01   4.2484751e-01   1.5628319e+00   1.2138500e-01
   2.8666667e-01   5.5083609e-01  -3.0346251e-02  -4.0967438e-01   3.4898188e-01   3.0801444e+00   1.6386975e+00
   2.8833333e-01   5.5274523e-01   3.4898188e-01  -1.8511213e+00  -3.3380876e-01   7.2831002e-01   1.2593694e+00
   2.9000000e-01   5.5443538e-01  -4.8554001e-01  -4.3546870e+00  -4.8554001e-01  -1.0924650e+00   1.9725063e-01
   2.9166667e-01   5.5590283e-01  -1.8207750e-01  -7.8900252e-01   1.2138500e-01  -1.5476588e+00  -9.4073377e-01
   2.9333333e-01   5.5714423e-01  -7.8900252e-01  -1.9269869e+00   1.2138500e-01  -2.4580463e+00  -1.6993900e+00
   2.9500000e-01   5.5815645e-01  -1.0924650e+00  -1.0621188e-01   3.4898188e-01  -7.8900252e-01  -1.1683307e+00
   2.9666667e-01   5.5893677e-01  -1.6235244e+00   1.2138500e-01   1.9725063e-01   4.2484751e-01  -1.8207750e-01
   2.9833333e-01   5.5948284e-01  -8.6486815e-01   1.1076382e+00   4.5519376e-02  -2.5794313e-01   6.5244439e-01
   3.0000000e-01   5.5979259e-01   1.4111007e+00   3.4594726e+00   3.4898188e-01   9.5590690e-01   8.8004127e-01
   3.0166667e-01   5.5986443e-01   2.0180257e+00   3.6112038e+00   3.4898188e-01   1.1835038e+00  -3.0346251e-02
   3.0333333e-01   5.5969699e-01  -3.3380876e-01   1.5628319e+00  -4.0967438e-01   1.6386975e+00   3.4898188e-01
   3.0500000e-01   5.5928941e-01  -2.5794313e-01  -5.6140564e-01  -7.8900252e-01   8.8004127e-01   7.2831002e-01
   3.0666667e-01   5.5864106e-01  -1.0924650e+00  -5.6140564e-01  -3.0346251e-02   1.4869663e+00   1.0317725e+00
   3.0833333e-01   5.5775180e-01   5.0071314e-01  -2.5339119e+00  -6.3727127e-01   1.4869663e+00   9.5590690e-01
   3.1000000e-01   5.5662173e-01   9.5590690e-01  -3.7477620e+00  -1.8207750e-01   5.0071314e-01   6.5244439e-01
   3.1166667e-01   5.5525148e-01  -3.0346251e-02  -2.4580463e+00  -3.0346251e-02  -4.8554001e-01  -6.3727127e-01
   3.1333333e-01   5.5364191e-01  -1.0621188e-01  -8.6486815e-01   4.5519376e-02  -2.9132401e+00  -2.0028525e+00
   3.1500000e-01   5.5179430e-01   8.8004127e-01   1.1076382e+00   2.7311626e-01  -5.6140564e-01  -5.6140564e-01
   3.1666667e-01   5.4971031e-01   2.6249507e+00   5.0071314e-01   7.2831002e-01  -1.4717932e+00  -1.1683307e+00
   3.1833333e-01   5.4739183e-01  -2.8373744e+00   1.6386975e+00  -3.0346251e-02  -2.2304494e+00  -1.5476588e+00
   3.2000000e-01   5.4484129e-01  -4.1270901e+00   2.6249507e+00  -2.5794313e-01   3.4898188e-01  -2.5794313e-01
   3.2166667e-01   5.4206130e-01   2.4732194e+00   2.3973538e+00   1.9725063e-01   1.5628319e+00   8.0417564e-01
   3.2333333e-01   5.3905487e-01   2.1697569e+00   2.7311626e-01  -4.0967438e-01   5.7657876e-01   8.0417564e-01
   3.2500000e-01   5.3582535e-01   1.1835038e+00  -3.3380876e-01  -6.3727127e-01  -1.2441963e+00   4.5519376e-02
   3.2666667e-01   5.3237634e-01   1.9725063e-01   1.2138500e-01  -6.3727127e-01  -2.0028525e+00   3.4898188e-01
   3.2833333e-01   5.2871180e-01  -1.8207750e-01  -2.0787182e+00  -7.1313689e-01  -2.5794313e-01   1.1835038e+00
   3.3000000e-01   5.2483600e-01  -4.8857464e+00  -4.0512245e+00  -4.0967438e-01  -2.5794313e-01   1.2138500e-01
   3.3166667e-01   5.2075343e-01  -5.4926714e+00  -2.1545838e+00   5.0071314e-01  -9.4073377e-01  -1.3959275e+00
   3.3333333e-01   5.1646892e-01   1.8662944e+00  -1.8207750e-01   7.2831002e-01   6.5244439e-01  -3.3380876e-01
   3.3500000e-01   5.1198747e-01   3.0801444e+00   5.7657876e-01   4.2484751e-01   1.5628319e+00   1.9725063e-01
   3.3666667e-01   5.0731441e-01   2.2456226e+00   2.7311626e-01   1.9725063e-01   1.7145632e+00  -3.0346251e-02
   3.3833333e-01   5.0245531e-01   8.0417564e-01   1.1835038e+00   1.2138500e-01   8.0417564e-01   4.5519376e-02
   3.4000000e-01   4.9741584e-01   1.2593694e+00   3.7629351e+00  -1.0621188e-01   3.4898188e-01  -1.8207750e-01
   3.4166667e-01   4.9220203e-01   8.8004127e-01   2.3973538e+00  -1.8207750e-01  -3.3380876e-01   7.2831002e-01
   3.4333333e-01   4.8681999e-01  -2.5794313e-01   8.8004127e-01  -4.8554001e-01   1.2138500e-01   1.2593694e+00
   3.4500000e-01   4.8127605e-01  -1.2441963e+00   1.2138500e-01  -4.8554001e-01  -4.8554001e-01   9.5590690e-01
   3.4666667e-01   4.7557669e-01  -1.6235244e+00  -1.7752557e+00  -4.0967438e-01   7.2831002e-01   1.1835038e+00
   3.4833333e-01   4.6972854e-01  -1.0165994e+00  -2.8373744e+00  -1.8207750e-01   3.4898188e-01  -1.0621188e-01
   3.5000000e-01   4.6373835e-01  -1.0165994e+00  -3.7477620e+00  -3.0346251e-02  -8.6486815e-01  -1.0165994e+00
   3.5166667e-01   4.5761302e-01  -1.8511213e+00  -3.6718963e+00   5.7657876e-01  -2.9891057e+00  -2.0028525e+00
   3.5333333e-01   4.5135951e-01   4.5519376e-02  -1.0924650e+00   5.0071314e-01  -1.0621188e-01  -4.0967438e-01
   3.5500000e-01   4.4495713e-01   1.5628319e+00   7.2831002e-01   5.0071314e-01   2.7008163e+00   5.7657876e-01
   3.5666667e-01   4.3840679e-01   8.0417564e-01   8.0417564e-01   4.5519376e-02   1.1076382e+00   4.5519376e-02
   3.5833333e-01   4.3175404e-01   3.4898188e-01   1.5628319e+00  -4.8554001e-01  -1.0165994e+00  -7.8900252e-01
   3.6000000e-01   4.2500632e-01  -2.5794313e-01   3.0801444e+00  -9.4073377e-01  -4.1270901e+00  -2.1545838e+00
   3.6166667e-01   4.1817092e-01  -7.8900252e-01   2.5490851e+00   4.5519376e-02  -2.5339119e+00  -1.2441963e+00
   3.6333333e-01   4.1125525e-01  -4.8554001e-01   1.1835038e+00  -4.0967438e-01  -8.6486815e-01   5.0071314e-01
   3.6500000e-01   4.0426661e-01   1.2593694e+00   5.7657876e-01   4.5519376e-02   1.2593694e+00   3.4898188e-01
   3.6666667e-01   3.9721222e-01  -1.8207750e-01  -1.1683307e+00  -1.0621188e-01   1.7145632e+00  -3.0346251e-02
   3.6833333e-01   3.9009925e-01   8.0417564e-01  -1.2441963e+00  -3.3380876e-01   1.7904288e+00  -1.0621188e-01
   3.7000000e-01   3.8293483e-01  -2.2304494e+00  -4.2788214e+00  -3.3380876e-01   1.6386975e+00   4.2484751e-01
   3.7166667e-01   3.7572595e-01  -3.5201651e+00  -2.3821807e+00   1.9725063e-01   8.8004127e-01   1.1076382e+00
   3.7333333e-01   3.6847953e-01  -1.0621188e-01   7.2831002e-01   1.0317725e+00  -1.0924650e+00  -3.0346251e-02
   3.7500000e-01   3.6120237e-01   3.7629351e+00   1.0317725e+00   1.9725063e-01  -2.3821807e+00  -7.8900252e-01
   3.7666667e-01   3.5390115e-01   5.0071314e-01   1.6386975e+00   1.9725063e-01   5.0071314e-01   8.8004127e-01
   3.7833333e-01   3.4658244e-01  -8.6486815e-01   1.4869663e+00  -4.0967438e-01  -3.0346251e-02   1.0317725e+00
   3.8000000e-01   3.3925267e-01  -3.3380876e-01   2.8525476e+00  -3.3380876e-01   4.2484751e-01   4.2484751e-01
   3.8166667e-01   3.3191813e-01   5.0071314e-01   2.0938913e+00  -3.0346251e-02   2.3214882e+00   5.7657876e-01
   3.8333333e-01   3.2458497e-01   6.5244439e-01   4.2484751e-01  -1.0621188e-01   1.0317725e+00  -2.5794313e-01
   3.8500000e-01   3.1725919e-01   1.5628319e+00   5.7657876e-01  -1.8207750e-01  -2.5794313e-01  -3.3380876e-01
   3.8666667e-01   3.0994663e-01   2.7008163e+00  -1.2441963e+00  -1.8207750e-01  -2.2304494e+00  -1.2441963e+00
   3.8833333e-01   3.0265298e-01   3.4898188e-01  -1.6993900e+00  -8.6486815e-01  -7.8900252e-01  -1.0165994e+00
   3.9000000e-01   2.9538376e-01   1.2138500e-01  -2.8373744e+00  -6.3727127e-01   1.6386975e+00   1.0317725e+00
   3.9166667e-01   2.8814433e-01   1.1835038e+00  -1.9269869e+00   5.0071314e-01   1.1835038e+00   1.0317725e+00
   3.9333333e-01   2.8093990e-01  -4.0967438e-01  -9.4073377e-01   8.0417564e-01  -4.8554001e-01  -1.2441963e+00
   3.9500000e-01   2.7377546e-01  -1.1683307e+00  -1.8207750e-01   5.0071314e-01  -1.6993900e+00  -1.1683307e+00
   3.9666667e-01   2.6665589e-01  -4.0967438e-01   5.7657876e-01   1.9725063e-01  -2.3821807e+00  -1.3200619e+00
   3.9833333e-01   2.5958585e-01   5.0071314e-01   1.7904288e+00  -2.5794313e-01  -1.3959275e+00  -3.0346251e-02
   4.0000000e-01   2.5256986e-01  -1.5476588e+00   2.0938913e+00  -3.0346251e-02   1.2138500e-01   2.7311626e-01
   4.0166667e-01   2.4561224e-01  -5.6444026e+00   1.7904288e+00  -1.8207750e-01   1.5628319e+00   5.7657876e-01
   4.0333333e-01   2.3871716e-01  -2.1545838e+00   8.0417564e-01   2.7311626e-01   3.3077413e+00   1.7145632e+00
   4.0500000e-01   2.3188860e-01   1.1076382e+00   1.9725063e-01   1.2138500e-01   2.6249507e+00   1.1835038e+00
   4.0666667e-01   2.2513037e-01   1.3352350e+00  -2.5794313e-01  -1.8207750e-01   1.5628319e+00   6.5244439e-01
   4.0833333e-01   2.1844612e-01  -1.8207750e-01  -1.7752557e+00  -4.8554001e-01  -3.0649713e+00  -4.0967438e-01
   4.1000000e-01   2.1183933e-01   4.2484751e-01  -3.6718963e+00  -1.8207750e-01  -5.5685370e+00  -1.8511213e+00
   4.1166667e-01   2.0531328e-01   7.2831002e-01  -1.6993900e+00   3.4898188e-01  -1.3200619e+00  -2.5794313e-01
   4.1333333e-01   1.9887111e-01   8.0417564e-01  -1.8207750e-01  -3.0346251e-02   7.2831002e-01   7.2831002e-01
   4.1500000e-01   1.9251580e-01   2.7311626e-01   1.1076382e+00  -4.0967438e-01   1.3352350e+00   1.1835038e+00
   4.1666667e-01   1.8625014e-01   1.1076382e+00   2.3973538e+00   2.7311626e-01   2.3973538e+00   8.8004127e-01
   4.1833333e-01   1.8007679e-01   2.1697569e+00   2.1697569e+00  -2.5794313e-01   6.5244439e-01   5.0071314e-01
   4.2000000e-01   1.7399822e-01   1.6386975e+00   3.3836070e+00   1.9725063e-01   1.0317725e+00   5.0071314e-01
   4.2166667e-01   1.6801675e-01   1.6386975e+00   1.9421600e+00  -2.5794313e-01   8.0417564e-01  -9.4073377e-01
   4.2333333e-01   1.6213456e-01   5.0071314e-01   1.2138500e-01  -4.0967438e-01  -9.4073377e-01  -3.3380876e-01
   4.2500000e-01   1.5635367e-01   4.5519376e-02  -7.1313689e-01  -1.0621188e-01  -2.6856432e+00  -1.0924650e+00
   4.2666667e-01   1.5064122e-01  -4.7340151e+00  -1.2441963e+00  -1.8207750e-01  -3.3684338e+00  -1.8511213e+00
   4.2833333e-01   1.4501036e-01  -6.1754620e+00  -3.2167026e+00  -1.0621188e-01  -1.0621188e-01  -4.8554001e-01
   4.3000000e-01   1.3948964e-01   1.2138500e-01  -3.5201651e+00   8.0417564e-01   8.0417564e-01   1.9725063e-01
   4.3166667e-01   1.3408065e-01   6.5244439e-01  -2.6856432e+00   1.2138500e-01   5.7657876e-01  -4.8554001e-01
   4.3333333e-01   1.2878480e-01   2.7311626e-01  -1.1683307e+00  -6.3727127e-01   1.9725063e-01  -5.6140564e-01
   4.3500000e-01   1.2360333e-01   3.4898188e-01  -2.5794313e-01  -3.0346251e-02   1.2593694e+00   4.2484751e-01
   4.3666667e-01   1.1853732e-01   6.5244439e-01   1.9725063e-01  -3.0346251e-02  -1.8207750e-01   9.5590690e-01
   4.3833333e-01   1.1358768e-01   1.7904288e+00   1.2593694e+00  -3.0346251e-02  -7.1313689e-01   1.9725063e-01
   4.4000000e-01   1.0875516e-01   2.2456226e+00   3.0042788e+00   1.2138500e-01  -3.0346251e-02   1.9725063e-01
   4.4166667e-01   1.0404034e-01   3.3836070e+00   3.2318757e+00   1.9725063e-01   1.1076382e+00   8.8004127e-01
   4.4333333e-01   9.9443651e-02  -1.8207750e-01   9.5590690e-01  -4.8554001e-01  -8.6486815e-01  -8.6486815e-01
   4.4500000e-01   9.4965385e-02  -5.1133432e+00   3.4898188e-01   2.7311626e-01   6.5244439e-01   2.7311626e-01
   4.4666667e-01   9.0605671e-02   5.0071314e-01   8.0417564e-01   1.9725063e-01   3.4898188e-01  -1.0621188e-01
   4.4833333e-01   8.6364505e-02   2.2456226e+00  -1.6235244e+00  -1.0621188e-01   1.4869663e+00  -1.8207750e-01
   4.5000000e-01   8.2241743e-02   4.5519376e-02  -3.2925682e+00   2.7311626e-01   2.7766819e+00   1.2593694e+00
   4.5166667e-01   7.8237104e-02   1.1076382e+00  -2.1545838e+00  -1.0621188e-01   1.1076382e+00   1.2593694e+00
   4.5333333e-01   7.4350181e-02  -4.8554001e-01  -2.2304494e+00  -2.5794313e-01  -3.9753588e+00  -1.6235244e+00
   4.5500000e-01   7.0580445e-02  -1.6993900e+00  -4.8554001e-01  -1.0621188e-01  -2.2304494e+00  -1.8511213e+00
   4.5666667e-01   6.6927240e-02   4.5519376e-02   1.9725063e-01   2.7311626e-01  -4.0967438e-01  -8.6486815e-01
   4.5833333e-01   6.3389804e-02  -1.3200619e+00   1.0317725e+00  -2.5794313e-01  -7.8900252e-01  -1.0924650e+00
   4.6000000e-01   5.9967252e-02  -2.3063151e+00   2.6249507e+00  -1.8207750e-01  -2.5794313e-01  -1.0621188e-01
   4.6166667e-01   5.6658601e-02   4.5519376e-02   2.3973538e+00   2.7311626e-01   1.1835038e+00   8.8004127e-01
   4.6333333e-01   5.3462762e-02   2.3214882e+00   1.0317725e+00  -2.5794313e-01   8.0417564e-01   5.0071314e-01
   4.6500000e-01   5.0378552e-02   4.5519376e-02   4.5519376e-02   2.7311626e-01   1.1835038e+00   6.5244439e-01
   4.6666667e-01   4.7404688e-02   1.6386975e+00  -1.8207750e-01  -1.8207750e-01   6.5244439e-01  -3.3380876e-01
   4.6833333e-01   4.4539812e-02  -7.1313689e-01  -2.3821807e+00   2.7311626e-01  -1.0621188e-01  -1.0924650e+00
   4.7000000e-01   4.4539812e-02  -1.2441963e+00  -2.6856432e+00   2.7311626e-01  -9.4073377e-01  -8.6486815e-01
   4.7166667e-01   4.4539812e-02  -3.0346251e-02  -2.2304494e+00  -4.0967438e-01  -1.9269869e+00   2.7311626e-01
   4.7333333e-01   4.4539812e-02  -1.4717932e+00  -1.9269869e+00   4.5519376e-02  -2.3063151e+00   4.2484751e-01
   4.7500000e-01   4.4539812e-02  -1.6993900e+00   5.0071314e-01   4.2484751e-01   3.4898188e-01   5.0071314e-01
   4.7666667e-01   4.4539812e-02   1.3352350e+00   5.7657876e-01   2.7311626e-01   4.1422632e+00   1.5628319e+00
   4.7833333e-01   4.4539812e-02   2.7008163e+00   1.4111007e+00  -3.3380876e-01   3.3836070e+00   2.0938913e+00
   4.8000000e-01   4.4539812e-02   2.2456226e+00   3.2318757e+00  -9.4073377e-01  -5.6140564e-01   5.7657876e-01
   4.8166667e-01   4.4539812e-02  -4.8554001e-01   1.1076382e+00  -9.4073377e-01  -6.1754620e+00  -2.3821807e+00
   4.8333333e-01   4.4539812e-02  -3.1408369e+00   4.5519376e-02  -3.3380876e-01  -2.6856432e+00  -7.8900252e-01
   4.8500000e-01   4.4539812e-02  -1.3200619e+00  -7.1313689e-01   2.7311626e-01   9.5590690e-01   8.0417564e-01
   4.8666667e-01   4.4539812e-02   1.0317725e+00  -9.4073377e-01   7.2831002e-01   2.3214882e+00  -1.8207750e-01
   4.8833333e-01   4.4539812e-02   5.7657876e-01  -1.7752557e+00   4.2484751e-01   6.5244439e-01  -1.0165994e+00
   4.9000000e-01   4.4539812e-02  -1.1683307e+00  -1.2441963e+00   1.2138500e-01  -2.0028525e+00  -2.0028525e+00
   4.9166667e-01   4.1782464e-02   1.2138500e-01  -3.0346251e-02   6.5244439e-01  -4.8554001e-01  -1.4717932e+00
   4.9333333e-01   3.9131119e-02  -4.0967438e-01   1.2593694e+00   4.2484751e-01   7.2831002e-01   4.5519376e-02
   4.9500000e-01   3.6584170e-02   1.2138500e-01   1.0317725e+00   1.2138500e-01   1.1076382e+00   5.7657876e-01
   4.9666667e-01   3.4139939e-02   3.4898188e-01   5.0071314e-01   5.0071314e-01  -1.1683307e+00   3.4898188e-01
   4.9833333e-01   3.1796684e-02  -1.1683307e+00   1.1835038e+00   2.7311626e-01  -1.8207750e-01   9.5590690e-01
   5.0000000e-01   2.9552599e-02   1.9725063e-01   3.0801444e+00   1.9725063e-01   1.7145632e+00   1.4111007e+00
   5.0166667e-01   2.7405822e-02   8.8004127e-01   2.5490851e+00  -2.5794313e-01   1.0317725e+00   5.0071314e-01
   5.0333333e-01   2.5354437e-02   2.0938913e+00   1.8662944e+00  -3.0346251e-02  -2.5794313e-01  -3.0346251e-02
   5.0500000e-01   2.3396478e-02   6.5244439e-01   1.2138500e-01  -5.6140564e-01  -2.0028525e+00  -1.6235244e+00
   5.0666667e-01   2.1529933e-02   8.0417564e-01  -5.6140564e-01  -3.3380876e-01  -4.8554001e-01  -1.0924650e+00
   5.0833333e-01   1.9752753e-02  -1.8207750e-01  -2.7615088e+00  -3.3380876e-01   1.1076382e+00   6.5244439e-01
   5.1000000e-01   1.8062848e-02  -8.7548933e+00  -3.9753588e+00   3.4898188e-01   1.3352350e+00   6.5244439e-01
   5.1166667e-01   1.6458099e-02  -3.1408369e+00  -2.3821807e+00   6.5244439e-01  -4.8554001e-01  -4.0967438e-01
   5.1333333e-01   1.4936357e-02   6.9492914e+00  -1.0924650e+00   1.9725063e-01   1.9725063e-01  -6.3727127e-01
   5.1500000e-01   1.3495449e-02   1.1835038e+00  -3.3380876e-01   1.2138500e-01  -3.3380876e-01   2.7311626e-01
   5.1666667e-01   1.2133184e-02   5.7657876e-01  -4.8554001e-01  -2.5794313e-01  -7.8900252e-01   6.5244439e-01
   5.1833333e-01   1.0847353e-02   1.9725063e-01   1.7904288e+00  -1.0621188e-01   1.9725063e-01   7.2831002e-01
   5.2000000e-01   9.5988918e-03   5.7657876e-01   3.4594726e+00  -4.0967438e-01   4.5519376e-02   3.4898188e-01
   5.2166667e-01   8.4083828e-03   1.4111007e+00   2.7766819e+00  -3.0346251e-02   9.5590690e-01   3.4898188e-01
   5.2333333e-01   7.2886233e-03   1.9725063e-01   2.4732194e+00   5.0071314e-01   1.2138500e-01  -8.6486815e-01
   5.2500000e-01   6.2375683e-03   3.4898188e-01   3.4898188e-01   5.0071314e-01  -1.1683307e+00  -1.8511213e+00
   5.2666667e-01   5.2531699e-03   5.0071314e-01  -2.5794313e-01  -2.5794313e-01   1.2138500e-01   4.5519376e-02
   5.2833333e-01   4.3333829e-03  -1.3959275e+00  -3.2167026e+00  -1.3200619e+00   3.4898188e-01   2.1697569e+00
   5.3000000e-01   3.4761676e-03  -2.2304494e+00  -5.0374776e+00  -3.0346251e-02  -7.8900252e-01  -1.0924650e+00
   5.3166667e-01   2.6794943e-03  -4.0967438e-01  -3.1408369e+00   7.2831002e-01  -1.0165994e+00  -1.2441963e+00
   5.3333333e-01   1.9413476e-03  -7.8900252e-01  -3.0346251e-02   9.5590690e-01  -6.3727127e-01   1.2138500e-01
   5.3500000e-01   1.2597302e-03   2.7311626e-01   1.5628319e+00   2.7311626e-01   1.2593694e+00   8.0417564e-01
   5.3666667e-01   6.3266679e-04   8.0417564e-01  -1.0621188e-01  -3.3380876e-01   6.5244439e-01  -3.0346251e-02
   5.3833333e-01   5.8208420e-05   5.0071314e-01   1.3352350e+00  -3.3380876e-01   1.9725063e-01  -4.8554001e-01
   5.4000000e-01  -4.6556414e-04  -3.5960307e+00   2.3214882e+00  -3.3380876e-01   4.5519376e-02   3.4898188e-01
   5.4166667e-01  -9.4053634e-04  -1.0165994e+00   2.0938913e+00   4.2484751e-01   1.3352350e+00   1.1076382e+00
   5.4333333e-01  -1.3685563e-03   2.0180257e+00   2.5490851e+00   4.5519376e-02   5.0071314e-01  -1.8207750e-01
   5.4500000e-01  -1.7514311e-03   1.1835038e+00   1.1076382e+00  -3.3380876e-01   1.1076382e+00   4.5519376e-02
   5.4666667e-01  -2.0909235e-03   7.2831002e-01   7.2831002e-01  -6.3727127e-01  -1.0621188e-01  -5.6140564e-01
   5.4833333e-01  -2.3887487e-03   1.1835038e+00  -1.4717932e+00  -8.6486815e-01  -2.7615088e+00  -4.8554001e-01
   5.5000000e-01  -2.6465708e-03   4.2484751e-01  -2.5339119e+00  -4.0967438e-01  -2.0787182e+00  -1.4717932e+00
   5.5166667e-01  -2.8660005e-03  -1.3200619e+00  -6.3727127e-01   1.2138500e-01  -7.8900252e-01   1.2138500e-01
   5.5333333e-01  -3.0485915e-03  -1.3200619e+00  -1.1683307e+00  -1.8207750e-01  -6.3727127e-01   1.9725063e-01
   5.5500000e-01  -3.1958387e-03  -7.1313689e-01   1.4869663e+00   1.1835038e+00   1.1835038e+00   4.2484751e-01
   5.5666667e-01  -3.3091751e-03   8.0417564e-01   1.9421600e+00   5.0071314e-01   9.5590690e-01   5.0071314e-01
   5.5833333e-01  -3.3899701e-03   1.4111007e+00   4.4457257e+00  -2.5794313e-01   1.0317725e+00   2.7311626e-01
   5.6000000e-01  -3.4395272e-03   1.9421600e+00   6.1147695e+00  -2.5794313e-01   1.1076382e+00  -7.1313689e-01
   5.6166667e-01  -3.4590824e-03   1.4111007e+00   3.1560101e+00  -4.8554001e-01   4.5519376e-02  -1.3200619e+00
   5.6333333e-01  -3.4498027e-03   6.5244439e-01   1.4869663e+00  -3.3380876e-01  -4.0967438e-01  -1.8207750e-01
   5.6500000e-01  -3.4127848e-03  -7.8900252e-01  -1.4717932e+00  -3.3380876e-01   1.9725063e-01   5.0071314e-01
   5.6666667e-01  -3.3490541e-03  -4.8554001e-01  -3.5960307e+00   4.5519376e-02   3.4898188e-01  -4.0967438e-01
   5.6833333e-01  -3.2595639e-03  -8.6486815e-01  -6.3271933e+00  -3.3380876e-01  -9.4073377e-01  -9.4073377e-01
   5.7000000e-01  -3.1451946e-03  -1.6235244e+00  -7.8445058e+00  -3.3380876e-01  -1.4717932e+00  -4.0967438e-01
   5.7166667e-01  -3.0067542e-03  -3.3380876e-01  -5.2650745e+00   5.0071314e-01  -4.8554001e-01   1.9725063e-01
   5.7333333e-01  -2.8449773e-03  -5.6140564e-01  -4.4305526e+00   1.2138500e-01   4.2484751e-01  -3.0346251e-02
   5.7500000e-01  -2.6605263e-03   8.0417564e-01  -1.3959275e+00  -1.0621188e-01   1.2138500e-01   1.1835038e+00
   5.7666667e-01  -2.4539912e-03   5.7657876e-01  -2.3063151e+00   1.2138500e-01  -3.3380876e-01  -1.8207750e-01
   5.7833333e-01  -2.2258906e-03  -4.0967438e-01  -4.0967438e-01   5.7657876e-01  -1.8511213e+00  -1.2441963e+00
   5.8000000e-01  -1.9766729e-03   9.5590690e-01   1.6386975e+00   3.4898188e-01  -6.3727127e-01   1.1835038e+00
   5.8166667e-01  -1.7067174e-03   1.9725063e-01   1.7145632e+00   5.7657876e-01   1.1835038e+00   1.3352350e+00
   5.8333333e-01  -1.4163355e-03   4.2484751e-01   8.0417564e-01   1.9725063e-01  -2.5794313e-01  -9.4073377e-01
   5.8500000e-01  -1.1057729e-03   1.1835038e+00   5.0071314e-01  -1.0621188e-01  -6.3727127e-01  -4.0967438e-01
   5.8666667e-01  -7.7521129e-04  -6.3727127e-01   6.5244439e-01  -6.3727127e-01  -4.0967438e-01  -2.5794313e-01
   5.8833333e-01  -4.2477059e-04   1.4869663e+00  -1.2441963e+00  -6.3727127e-01   8.8004127e-01   2.7311626e-01
   5.9000000e-01  -5.4511163e-05  -6.0237308e+00  -2.2304494e+00  -3.3380876e-01   1.3352350e+00   1.9725063e-01
   5.9166667e-01   2.8842846e-04  -5.3409401e+00  -2.0028525e+00  -1.0621188e-01   1.1835038e+00   4.5519376e-02
   5.9333333e-01   6.4186230e-04   2.9284132e+00   1.2138500e-01   4.2484751e-01   7.2831002e-01   2.7311626e-01
   5.9500000e-01   1.0138562e-03   1.0317725e+00   1.1835038e+00  -3.0346251e-02   5.7657876e-01   1.0317725e+00
   5.9666667e-01   1.4048141e-03   1.7904288e+00   2.3214882e+00  -1.0621188e-01  -1.8207750e-01  -3.0346251e-02
   5.9833333e-01   1.8152032e-03   2.3973538e+00   3.6870695e+00  -4.0967438e-01  -2.0787182e+00  -1.6993900e+00
   6.0000000e-01   2.2455500e-03   5.0071314e-01   4.6733226e+00   1.9725063e-01  -8.6486815e-01  -1.5476588e+00
   6.0166667e-01   2.6964361e-03   3.4898188e-01   3.8388007e+00  -3.0346251e-02   9.5590690e-01   6.5244439e-01
   6.0333333e-01   3.1684935e-03   1.1076382e+00   2.2456226e+00  -6.3727127e-01   2.7311626e-01   1.7145632e+00
   6.0500000e-01   3.6624002e-03  -2.6097776e+00  -6.3727127e-01  -3.0346251e-02  -3.3380876e-01  -1.0621188e-01
   6.0666667e-01   4.1788750e-03  -2.9891057e+00  -1.0165994e+00  -1.0621188e-01  -1.0924650e+00  -8.6486815e-01
   6.0833333e-01   4.7186720e-03   2.1697569e+00  -5.6140564e-01   1.9725063e-01   2.7311626e-01  -4.8554001e-01
   6.1000000e-01   5.2825759e-03   2.7311626e-01  -4.1270901e+00  -1.8207750e-01   8.0417564e-01  -1.2441963e+00
   6.1166667e-01   5.8713955e-03  -9.4073377e-01  -1.8511213e+00   1.9725063e-01  -1.0621188e-01  -3.0346251e-02
   6.1333333e-01   6.4859590e-03  -2.5794313e-01  -1.4717932e+00   1.9725063e-01  -7.1313689e-01   9.5590690e-01
   6.1500000e-01   7.1271072e-03   8.0417564e-01   4.2484751e-01   4.5519376e-02  -4.8554001e-01   8.0417564e-01
   6.1666667e-01   7.7956873e-03   6.5244439e-01   5.0071314e-01   2.7311626e-01   4.5519376e-02  -2.5794313e-01
   6.1833333e-01   8.4925480e-03   4.2484751e-01   6.5244439e-01   1.9725063e-01  -1.8207750e-01  -7.8900252e-01
   6.2000000e-01   9.2185319e-03  -3.3380876e-01   1.2593694e+00   1.9725063e-01  -4.0967438e-01  -7.8900252e-01
   6.2166667e-01   9.9744700e-03   5.0071314e-01   1.7145632e+00  -3.3380876e-01  -1.8207750e-01  -1.2441963e+00
   6.2333333e-01   1.0761176e-02   5.0071314e-01   5.0071314e-01  -3.0346251e-02   5.0071314e-01   5.0071314e-01
   6.2500000e-01   1.1579437e-02  -6.3727127e-01  -7.8900252e-01  -7.1313689e-01  -1.8207750e-01  -3.0346251e-02
   6.2666667e-01   1.2430013e-02  -1.2441963e+00   3.4898188e-01  -3.3380876e-01  -2.5794313e-01  -7.8900252e-01
   6.2833333e-01   1.3313624e-02  -2.5794313e-01  -1.0165994e+00  -3.3380876e-01  -7.1313689e-01  -4.0967438e-01
   6.3000000e-01   1.4230950e-02  -1.0924650e+00  -2.6097776e+00  -1.8207750e-01   4.5519376e-02   5.7657876e-01
   6.3166667e-01   1.5182619e-02  -1.0165994e+00  -1.4717932e+00   3.4898188e-01   5.0071314e-01   7.2831002e-01
   6.3333333e-01   1.6169209e-02  -5.6140564e-01  -7.1313689e-01  -1.8207750e-01   4.5519376e-02   3.4898188e-01
   6.3500000e-01   1.7191233e-02   4.5519376e-02  -3.0346251e-02   4.5519376e-02   4.2484751e-01   9.5590690e-01
   6.3666667e-01   1.8249141e-02   1.7145632e+00   4.5519376e-02   3.4898188e-01   4.5519376e-02  -1.8207750e-01
   6.3833333e-01   1.9343313e-02   1.4869663e+00   1.1076382e+00   4.2484751e-01   4.5519376e-02  -7.8900252e-01
   6.4000000e-01   2.0474050e-02   1.1076382e+00   2.6249507e+00  -3.0346251e-02  -2.5794313e-01  -3.3380876e-01
   6.4166667e-01   2.1641576e-02   1.1076382e+00   2.8525476e+00  -4.8554001e-01  -1.0621188e-01   4.2484751e-01
   6.4333333e-01   2.2846030e-02   5.7657876e-01   1.4869663e+00  -4.0967438e-01  -1.8207750e-01   5.7657876e-01
   6.4500000e-01   2.4087460e-02  -1.1683307e+00  -1.7752557e+00  -1.0621188e-01  -3.3380876e-01   1.2138500e-01
   6.4666667e-01   2.5365824e-02  -8.6486815e-01  -4.8554001e-01   3.4898188e-01  -1.8207750e-01  -5.6140564e-01
   6.4833333e-01   2.6680982e-02  -1.6235244e+00  -1.2441963e+00  -3.0346251e-02   5.0071314e-01  -4.0967438e-01
   6.5000000e-01   2.8032700e-02  -1.2441963e+00  -2.3821807e+00   2.7311626e-01  -2.5794313e-01  -3.3380876e-01
   6.5166667e-01   2.9420638e-02  -1.2441963e+00  -2.7615088e+00  -2.5794313e-01  -1.0924650e+00  -2.5794313e-01
   6.5333333e-01   3.0844356e-02  -1.0165994e+00  -8.6486815e-01  -1.0621188e-01  -1.0621188e-01   1.2138500e-01
   6.5500000e-01   3.2303311e-02   4.2484751e-01   1.1835038e+00  -1.0621188e-01   1.2138500e-01  -1.8207750e-01
   6.5666667e-01   3.3796852e-02   5.0071314e-01   5.0071314e-01  -4.0967438e-01   2.7311626e-01  -3.3380876e-01
   6.5833333e-01   3.5324224e-02   2.2456226e+00   1.1835038e+00  -3.0346251e-02   8.0417564e-01   1.9725063e-01
   6.6000000e-01   3.6884564e-02   1.1076382e+00   2.4732194e+00  -4.0967438e-01   5.0071314e-01   8.8004127e-01
   6.6166667e-01   3.8476904e-02  -2.6856432e+00   1.7904288e+00  -4.0967438e-01   5.7657876e-01   3.4898188e-01
   6.6333333e-01   4.0036908e-02  -2.6097776e+00   1.6386975e+00   2.7311626e-01   2.7311626e-01  -1.8207750e-01
   6.6500000e-01   4.1623747e-02   2.3973538e+00  -4.0967438e-01  -3.0346251e-02   2.7311626e-01  -1.0621188e-01
   6.6666667e-01   4.3236438e-02   1.3352350e+00  -4.8554001e-01   2.7311626e-01   3.4898188e-01   2.7311626e-01
   6.6833333e-01   4.4873920e-02   2.7311626e-01  -2.7615088e+00  -2.5794313e-01  -1.8207750e-01  -3.3380876e-01
   6.7000000e-01   4.6535076e-02  -6.3727127e-01  -2.4580463e+00   4.5519376e-02  -4.8554001e-01  -7.1313689e-01
   6.7166667e-01   4.8218721e-02  -1.6993900e+00  -2.7615088e+00  -1.0621188e-01  -7.8900252e-01  -4.0967438e-01
   6.7333333e-01   4.9923609e-02  -1.0165994e+00  -1.0924650e+00   4.2484751e-01  -8.6486815e-01  -3.0346251e-02
   6.7500000e-01   5.1648441e-02   1.0317725e+00   1.1076382e+00   4.2484751e-01   4.5519376e-02   3.4898188e-01
   6.7666667e-01   5.3391863e-02   1.5628319e+00   1.1076382e+00  -1.8207750e-01  -1.0621188e-01   3.4898188e-01
   6.7833333e-01   5.5152470e-02   2.2456226e+00   1.3352350e+00   2.7311626e-01   6.5244439e-01  -3.0346251e-02
   6.8000000e-01   5.6928799e-02  -2.8373744e+00   2.0180257e+00  -5.6140564e-01  -6.3727127e-01  -9.4073377e-01
   6.8166667e-01   5.8719360e-02  -2.7615088e+00   2.8525476e+00  -2.5794313e-01  -4.0967438e-01  -4.8554001e-01
   6.8333333e-01   6.0522602e-02   2.0180257e+00   2.0180257e+00  -3.0346251e-02  -1.0621188e-01   4.5519376e-02
   6.8500000e-01   6.2336950e-02   3.3077413e+00  -4.8554001e-01  -1.0621188e-01   2.7311626e-01  -1.0621188e-01
   6.8666667e-01   6.4160788e-02  -1.8207750e-01  -4.0967438e-01  -1.0621188e-01   8.8004127e-01   5.7657876e-01
   6.8833333e-01   6.5992470e-02  -1.0621188e-01  -2.1545838e+00  -1.8207750e-01   1.9725063e-01   4.5519376e-02
   6.9000000e-01   6.7830316e-02  -8.6486815e-01  -3.5201651e+00  -4.8554001e-01  -3.3380876e-01  -4.0967438e-01
   6.9166667e-01   6.9672635e-02  -8.6486815e-01  -2.6856432e+00   1.9725063e-01  -6.3727127e-01  -1.2441963e+00
   6.9333333e-01   7.1517705e-02  -4.8554001e-01  -2.3821807e+00   2.7311626e-01   1.0317725e+00  -2.5794313e-01
   6.9500000e-01   7.3363785e-02   1.0317725e+00   1.2138500e-01  -3.0346251e-02   1.2593694e+00   2.7311626e-01
   6.9666667e-01   7.5209132e-02   4.2484751e-01   3.4898188e-01  -6.3727127e-01   1.2138500e-01   1.1835038e+00
   6.9833333e-01   7.7051982e-02  -2.7615088e+00   1.6386975e+00  -1.0621188e-01   1.2138500e-01   9.5590690e-01
   7.0000000e-01   7.8890574e-02  -1.4717932e+00   2.8525476e+00  -1.0621188e-01  -1.5476588e+00  -5.6140564e-01
   7.0166667e-01   8.0723133e-02   2.4732194e+00   2.5490851e+00  -1.8207750e-01  -1.3200619e+00  -1.2441963e+00
   7.0333333e-01   8.2547896e-02  -4.0967438e-01   8.8004127e-01  -1.8207750e-01  -3.0346251e-02  -3.3380876e-01
   7.0500000e-01   8.4363099e-02  -9.4073377e-01  -2.5794313e-01  -2.5794313e-01  -3.3380876e-01  -4.0967438e-01
   7.0666667e-01   8.6166985e-02  -1.1683307e+00  -2.5794313e-01   4.5519376e-02   4.2484751e-01   5.7657876e-01
   7.0833333e-01   8.7957807e-02   1.0317725e+00  -1.3200619e+00   1.2138500e-01   6.5244439e-01   5.7657876e-01
   7.1000000e-01   8.9733835e-02   1.3352350e+00  -3.0649713e+00  -1.0621188e-01   1.0317725e+00   4.2484751e-01
   7.1166667e-01   9.1493350e-02  -8.6486815e-01  -3.0649713e+00   5.0071314e-01  -1.3959275e+00  -3.3380876e-01
   7.1333333e-01   9.3234657e-02  -1.0165994e+00  -1.1683307e+00   1.2138500e-01  -2.6097776e+00  -1.1683307e+00
   7.1500000e-01   9.4956082e-02  -4.0967438e-01   1.2138500e-01  -1.0621188e-01  -4.8554001e-01  -7.1313689e-01
   7.1666667e-01   9.6655976e-02   8.0417564e-01   7.2831002e-01   4.5519376e-02   7.2831002e-01  -1.0621188e-01
   7.1833333e-01   9.8332717e-02   2.2456226e+00   1.9421600e+00   1.2138500e-01   7.2831002e-01   1.9725063e-01
   7.2000000e-01   9.9984715e-02   1.2138500e-01   2.4732194e+00  -2.5794313e-01   4.2484751e-01  -2.5794313e-01
   7.2166667e-01   1.0161041e-01  -1.7752557e+00   2.2456226e+00   4.5519376e-02   2.7311626e-01  -1.0165994e+00
   7.2333333e-01   1.0320828e-01  -1.0165994e+00   5.0071314e-01   2.7311626e-01   1.1835038e+00   1.9725063e-01
   7.2500000e-01   1.0477684e-01   4.5519376e-02   2.7311626e-01  -3.0346251e-02   8.8004127e-01   1.9725063e-01
   7.2666667e-01   1.0631463e-01  -1.0621188e-01  -2.5794313e-01  -5.6140564e-01   8.8004127e-01   1.3352350e+00
   7.2833333e-01   1.0782026e-01  -7.1313689e-01  -1.8511213e+00  -6.3727127e-01   8.0417564e-01   2.7766819e+00
   7.3000000e-01   1.0929235e-01  -1.6993900e+00  -2.8373744e+00  -1.0621188e-01  -1.0165994e+00   9.5590690e-01
   7.3166667e-01   1.1072959e-01  -7.8900252e-01  -3.5201651e+00   3.4898188e-01  -1.3200619e+00  -7.1313689e-01
   7.3333333e-01   1.1212461e-01   3.4898188e-01  -1.4717932e+00   5.7657876e-01  -1.2441963e+00  -1.7752557e+00
   7.3500000e-01   1.1344442e-01   1.9725063e-01   8.0417564e-01   5.0071314e-01  -1.8207750e-01  -1.3959275e+00
   7.3666667e-01   1.1472363e-01   3.4898188e-01   6.5244439e-01  -1.0621188e-01  -8.6486815e-01  -1.1683307e+00
   7.3833333e-01   1.1596134e-01   1.1835038e+00   1.8662944e+00  -4.0967438e-01  -1.0621188e-01  -1.0621188e-01
   7.4000000e-01   1.1715669e-01   1.7145632e+00   3.0801444e+00  -3.3380876e-01   1.3352350e+00   1.0317725e+00
   7.4166667e-01   1.1830891e-01   3.4898188e-01   2.0938913e+00  -1.0621188e-01   1.7145632e+00   6.5244439e-01
   7.4333333e-01   1.1941730e-01   4.5519376e-02   8.8004127e-01  -2.5794313e-01   1.1835038e+00   4.2484751e-01
   7.4500000e-01   1.2048125e-01  -1.2441963e+00  -1.8207750e-01  -6.3727127e-01  -4.0967438e-01   1.2138500e-01
   7.4666667e-01   1.2150021e-01   4.2484751e-01  -1.0165994e+00  -2.5794313e-01  -1.0165994e+00   1.9725063e-01
   7.4833333e-01   1.2247371e-01  -1.3200619e+00  -2.1545838e+00   2.7311626e-01  -6.3727127e-01  -1.1683307e+00
   7.5000000e-01   1.2340136e-01  -2.9132401e+00  -2.6097776e+00   1.9725063e-01   1.0317725e+00  -5.6140564e-01
   7.5166667e-01   1.2428284e-01   2.7766819e+00  -1.3200619e+00   3.4898188e-01  -1.2441963e+00  -7.1313689e-01
   7.5333333e-01   1.2511791e-01   2.1697569e+00  -1.3200619e+00   2.7311626e-01  -2.5339119e+00  -1.6235244e+00
   7.5500000e-01   1.2590639e-01  -4.4305526e+00   6.5244439e-01   1.9725063e-01  -3.3380876e-01  -1.8207750e-01
   7.5666667e-01   1.2664817e-01  -2.9132401e+00   1.3352350e+00   1.2138500e-01   1.1835038e+00   2.0180257e+00
   7.5833333e-01   1.2734323e-01   4.3698601e+00   1.5628319e+00  -5.6140564e-01  -1.0165994e+00   1.4111007e+00
   7.6000000e-01   1.2799158e-01   5.7657876e-01   2.6249507e+00  -2.5794313e-01  -1.8511213e+00  -1.0621188e-01
   7.6166667e-01   1.2859334e-01  -2.5794313e-01   1.9421600e+00  -3.0346251e-02  -1.0924650e+00  -1.7752557e+00
   7.6333333e-01   1.2914864e-01   4.2484751e-01   1.7145632e+00  -3.3380876e-01   2.0180257e+00  -1.8207750e-01
   7.6500000e-01   1.2965771e-01   1.0317725e+00   3.4898188e-01   4.5519376e-02   2.7766819e+00   4.5519376e-02
   7.6666667e-01   1.3012082e-01  -1.0621188e-01  -1.0924650e+00  -1.8207750e-01   1.0317725e+00  -4.8554001e-01
   7.6833333e-01   1.3053829e-01  -1.6235244e+00  -2.6097776e+00  -5.6140564e-01  -4.0967438e-01  -7.1313689e-01
   7.7000000e-01   1.3091049e-01  -1.1683307e+00  -2.6856432e+00   1.9725063e-01   9.5590690e-01   8.0417564e-01
   7.7166667e-01   1.3123786e-01   1.0317725e+00  -1.0924650e+00   3.4898188e-01  -3.0346251e-02   1.5628319e+00
   7.7333333e-01   1.3152085e-01   5.7657876e-01  -1.2441963e+00  -4.0967438e-01  -1.3200619e+00   8.0417564e-01
   7.7500000e-01   1.3175996e-01  -1.0621188e-01   5.7657876e-01  -3.3380876e-01  -1.9269869e+00   4.2484751e-01
   7.7666667e-01   1.3195575e-01  -5.6140564e-01  -1.2441963e+00  -3.3380876e-01  -2.6856432e+00  -8.6486815e-01
   7.7833333e-01   1.3210880e-01  -9.4073377e-01   3.4898188e-01   1.2138500e-01  -5.6140564e-01  -8.6486815e-01
   7.8000000e-01   1.3221971e-01  -3.0346251e-02   2.9284132e+00   2.7311626e-01   1.5628319e+00  -4.8554001e-01
   7.8166667e-01   1.3115989e-01   8.0417564e-01   3.3077413e+00   4.2484751e-01   2.8525476e+00   1.9725063e-01
   7.8333333e-01   1.3085271e-01   4.5519376e-02   1.4111007e+00   1.2138500e-01   5.0071314e-01  -1.0621188e-01
   7.8500000e-01   1.3051184e-01   5.0071314e-01   6.5244439e-01  -1.0621188e-01   4.2484751e-01  -1.2441963e+00
   7.8666667e-01   1.3013798e-01   1.9725063e-01  -1.0165994e+00  -1.8207750e-01  -9.4073377e-01  -1.6235244e+00
   7.8833333e-01   1.2973183e-01   7.2831002e-01  -2.0028525e+00  -2.5794313e-01   5.0071314e-01  -3.0346251e-02
   7.9000000e-01   1.2928716e-01   4.5519376e-02  -3.3684338e+00  -2.5794313e-01   2.3214882e+00   2.3214882e+00
   7.9166667e-01   1.2879371e-01   1.9725063e-01  -2.8373744e+00   1.2138500e-01   2.1697569e+00   2.5490851e+00
   7.9333333e-01   1.2826908e-01  -1.8207750e-01  -1.8511213e+00   4.5519376e-02   1.2138500e-01   7.2831002e-01
   7.9500000e-01   1.2771402e-01  -2.8373744e+00  -3.0346251e-02   2.7311626e-01  -5.7961339e+00  -2.5339119e+00
   7.9666667e-01   1.2712922e-01  -1.0924650e+00   5.0071314e-01   4.5519376e-02  -3.5201651e+00  -1.6993900e+00
   7.9833333e-01   1.2651541e-01   4.2484751e-01   1.9421600e+00   2.7311626e-01  -1.8207750e-01  -1.0621188e-01
   8.0000000e-01   1.2587327e-01   4.5519376e-02   3.0801444e+00  -1.8207750e-01   2.3973538e+00   1.2593694e+00
   8.0166667e-01   1.2520347e-01   1.3352350e+00   2.6249507e+00  -1.0621188e-01   2.8525476e+00   1.3352350e+00
   8.0333333e-01   1.2450669e-01   1.4869663e+00   1.6386975e+00  -3.3380876e-01   9.5590690e-01   4.2484751e-01
   8.0500000e-01   1.2378356e-01   9.5590690e-01   6.5244439e-01  -6.3727127e-01  -1.7752557e+00  -9.4073377e-01
   8.0666667e-01   1.2303469e-01  -5.6140564e-01  -1.3200619e+00  -3.3380876e-01  -3.8236276e+00  -2.0787182e+00
   8.0833333e-01   1.2226071e-01  -1.2441963e+00  -2.9132401e+00  -3.0346251e-02  -6.3727127e-01  -2.3821807e+00
   8.1000000e-01   1.2146219e-01  -8.6486815e-01  -3.7477620e+00   1.9725063e-01   1.7145632e+00   1.2138500e-01
   8.1166667e-01   1.2063969e-01   6.5244439e-01  -2.3821807e+00   1.2138500e-01   3.0042788e+00   7.2831002e-01
   8.1333333e-01   1.1979375e-01   1.6386975e+00  -1.5476588e+00   4.5519376e-02   2.6249507e+00   2.1697569e+00
   8.1500000e-01   1.1892491e-01   4.5519376e-02  -4.0967438e-01   4.5519376e-02  -2.0787182e+00   1.9725063e-01
   8.1666667e-01   1.1803366e-01   1.7145632e+00   6.5244439e-01   1.2138500e-01  -2.2304494e+00  -1.0165994e+00
   8.1833333e-01   1.1712048e-01  -7.8900252e-01   1.4111007e+00  -5.6140564e-01  -2.6856432e+00  -7.1313689e-01
   8.2000000e-01   1.1618584e-01  -6.0995964e+00   2.4732194e+00  -4.8554001e-01  -1.6993900e+00  -5.6140564e-01
   8.2166667e-01   1.1523017e-01  -1.3959275e+00   2.5490851e+00   4.2484751e-01   1.2138500e-01   4.5519376e-02
   8.2333333e-01   1.1425390e-01   3.2318757e+00   1.6386975e+00   5.7657876e-01   8.0417564e-01   5.0071314e-01
   8.2500000e-01   1.1325743e-01   1.4111007e+00   4.5519376e-02   1.2138500e-01   5.7657876e-01  -2.5794313e-01
   8.2666667e-01   1.1224115e-01   6.5244439e-01  -1.1683307e+00  -1.8207750e-01   3.4898188e-01  -4.8554001e-01
   8.2833333e-01   1.1120540e-01   1.5628319e+00  -1.3959275e+00  -4.0967438e-01   1.0317725e+00  -3.0346251e-02
   8.3000000e-01   1.1015056e-01   1.1076382e+00  -3.5201651e+00  -7.1313689e-01   9.5590690e-01   1.9725063e-01
   8.3166667e-01   1.0907695e-01   2.7311626e-01  -2.9891057e+00  -5.6140564e-01   7.2831002e-01   5.0071314e-01
   8.3333333e-01   1.0798489e-01  -1.5476588e+00  -1.3200619e+00  -1.0621188e-01  -2.1545838e+00  -4.8554001e-01
   8.3500000e-01   1.0687467e-01  -1.3200619e+00   2.7311626e-01   1.2138500e-01  -1.2441963e+00   1.2138500e-01
   8.3666667e-01   1.0574661e-01  -2.5794313e-01   6.5244439e-01   3.4898188e-01   1.3352350e+00   1.2593694e+00
   8.3833333e-01   1.0460097e-01   7.2831002e-01   1.7145632e+00   5.0071314e-01   1.7904288e+00   9.5590690e-01
   8.4000000e-01   1.0343802e-01   1.2593694e+00   3.6112038e+00  -3.0346251e-02   1.0317725e+00   1.9725063e-01
   8.4166667e-01   1.0225804e-01  -8.6486815e-01   1.8662944e+00  -7.1313689e-01  -2.1545838e+00  -1.3959275e+00
   8.4333333e-01   1.0106128e-01  -1.8207750e-01   1.3352350e+00   2.7311626e-01  -1.7752557e+00  -1.7752557e+00
   8.4500000e-01   9.9847983e-02  -3.0346251e-02   4.2484751e-01   5.7657876e-01  -3.0346251e-02  -8.6486815e-01
   8.4666667e-01   9.8618403e-02  -1.1683307e+00  -1.0621188e-01  -1.0621188e-01  -3.0346251e-02  -1.8207750e-01
   8.4833333e-01   9.7372790e-02  -5.6140564e-01  -1.1683307e+00  -1.8207750e-01   1.0317725e+00   8.8004127e-01
   8.5000000e-01   9.6111380e-02   1.7904288e+00  -3.2925682e+00   1.9725063e-01  -2.5794313e-01   1.9725063e-01
   8.5166667e-01   9.4834432e-02  -4.0967438e-01  -2.1545838e+00   4.2484751e-01  -7.8900252e-01  -3.3380876e-01
   8.5333333e-01   9.3542191e-02  -2.6856432e+00  -2.3063151e+00   4.5519376e-02   1.9725063e-01  -4.8554001e-01
   8.5500000e-01   9.2234919e-02  -7.8900252e-01  -4.0967438e-01   2.7311626e-01  -3.3380876e-01  -1.3959275e+00
   8.5666667e-01   9.0912882e-02  -1.3200619e+00  -1.8207750e-01   1.9725063e-01   1.2138500e-01  -4.8554001e-01
   8.5833333e-01   8.9576355e-02  -3.3380876e-01   1.1076382e+00   1.9725063e-01   2.0938913e+00   5.0071314e-01
   8.6000000e-01   8.8225621e-02  -1.0621188e-01   2.7008163e+00  -4.8554001e-01   1.5628319e+00   8.8004127e-01
   8.6166667e-01   8.6853210e-02   1.1076382e+00   2.2456226e+00  -9.4073377e-01   1.6386975e+00   1.7904288e+00
   8.6333333e-01   8.5457351e-02   1.3352350e+00   1.4869663e+00  -3.3380876e-01   1.1835038e+00   2.4732194e+00
   8.6500000e-01   8.4048993e-02   6.5244439e-01   1.1835038e+00   8.8004127e-01   4.2484751e-01  -1.0621188e-01
   8.6666667e-01   8.2628542e-02   4.5519376e-02  -2.5794313e-01   2.7311626e-01  -7.1313689e-01  -2.0028525e+00
   8.6833333e-01   8.1196420e-02  -1.3200619e+00  -1.2441963e+00   7.2831002e-01  -2.6856432e+00  -2.1545838e+00
   8.7000000e-01   7.9753072e-02  -1.3200619e+00  -2.6856432e+00   2.7311626e-01  -1.8511213e+00  -7.1313689e-01
   8.7166667e-01   7.8298953e-02  -3.0346251e-02  -1.9269869e+00   1.2138500e-01   1.2138500e-01   4.2484751e-01
   8.7333333e-01   7.6834545e-02  -8.6486815e-01  -1.6235244e+00  -3.0346251e-02  -1.0621188e-01   3.4898188e-01
   8.7500000e-01   7.5360342e-02   1.9725063e-01   1.2138500e-01   8.0417564e-01  -1.8207750e-01  -4.0967438e-01
   8.7666667e-01   7.3876875e-02   1.2138500e-01   4.2484751e-01  -1.0621188e-01  -5.6140564e-01  -3.3380876e-01
   8.7833333e-01   7.2384690e-02   1.0317725e+00   1.1835038e+00  -1.8207750e-01   3.4898188e-01  -7.8900252e-01
   8.8000000e-01   7.0884362e-02   3.1560101e+00   3.3836070e+00  -1.0621188e-01   9.5590690e-01  -3.0346251e-02
   8.8166667e-01   6.9376503e-02   2.0180257e+00   3.0042788e+00  -4.8554001e-01   1.7904288e+00   8.0417564e-01
   8.8333333e-01   6.7861748e-02   8.0417564e-01   8.8004127e-01  -7.8900252e-01   6.5244439e-01   8.8004127e-01
   8.8500000e-01   6.6340762e-02  -2.6856432e+00  -4.0967438e-01  -4.0967438e-01  -1.2441963e+00  -1.0621188e-01
   8.8666667e-01   6.4814246e-02  -1.6235244e+00  -7.8900252e-01   4.5519376e-02  -2.0787182e+00  -4.0967438e-01
   8.8833333e-01   6.3282943e-02  -1.5476588e+00  -1.1683307e+00  -4.0967438e-01  -1.6993900e+00  -3.3380876e-01
   8.9000000e-01   6.1747616e-02  -1.4717932e+00  -4.6581495e+00  -7.1313689e-01  -8.6486815e-01  -1.4717932e+00
   8.9166667e-01   6.0209074e-02  -1.8207750e-01  -3.2167026e+00   4.2484751e-01   1.1076382e+00   1.2138500e-01
   8.9333333e-01   5.8668163e-02   1.4869663e+00   9.5590690e-01   1.1835038e+00   1.4111007e+00   7.2831002e-01
   8.9500000e-01   5.7125762e-02  -6.3727127e-01   8.0417564e-01   9.5590690e-01   1.9421600e+00   1.6386975e+00
   8.9666667e-01   5.5582791e-02  -1.4717932e+00  -1.0621188e-01  -1.0924650e+00  -1.0621188e-01   4.5519376e-02
   8.9833333e-01   5.4040202e-02  -4.8554001e-01   2.7311626e-01  -4.0967438e-01   8.0417564e-01   4.2484751e-01
   9.0000000e-01   5.2498987e-02   3.4898188e-01   3.1560101e+00   5.0071314e-01  -4.0967438e-01   3.4898188e-01
   9.0166667e-01   5.0960175e-02   1.7904288e+00   4.5974570e+00   1.9725063e-01  -7.1313689e-01  -1.8207750e-01
   9.0333333e-01   4.9424833e-02   8.8004127e-01   2.5490851e+00  -4.8554001e-01  -1.5476588e+00  -8.6486815e-01
   9.0500000e-01   4.7894060e-02   4.5519376e-02   2.6249507e+00   1.2138500e-01  -1.0621188e-01  -1.3200619e+00
   9.0666667e-01   4.6368992e-02  -1.0621188e-01   1.3352350e+00  -7.8900252e-01   4.5519376e-02   3.4898188e-01
   9.0833333e-01   4.4850792e-02  -1.6993900e+00  -2.6097776e+00  -5.6140564e-01  -1.0621188e-01   7.2831002e-01
   9.1000000e-01   4.3340658e-02  -1.6993900e+00  -4.8098807e+00  -7.8900252e-01  -7.1313689e-01  -3.0346251e-02
   9.1166667e-01   4.1839814e-02   8.8004127e-01  -2.5339119e+00   2.7311626e-01   5.7657876e-01   6.5244439e-01
   9.1333333e-01   4.0349519e-02  -3.3380876e-01  -1.0165994e+00   1.6386975e+00   1.1076382e+00   4.5519376e-02
   9.1500000e-01   4.0349519e-02   1.9725063e-01   5.0071314e-01   1.1835038e+00   8.8004127e-01  -3.0346251e-02
   9.1666667e-01   3.8871045e-02  -4.8554001e-01  -1.0621188e-01   1.2138500e-01  -4.8554001e-01  -1.6993900e+00
   9.1833333e-01   3.7405692e-02  -1.0621188e-01   6.5244439e-01   7.2831002e-01  -3.3380876e-01  -1.3200619e+00
   9.2000000e-01   3.5954778e-02   5.7657876e-01   2.9284132e+00   1.2138500e-01   1.0317725e+00   8.0417564e-01
   9.2166667e-01   3.4519635e-02   1.2593694e+00   1.9421600e+00  -1.8207750e-01   3.4898188e-01   2.2456226e+00
   9.2333333e-01   3.3101608e-02   5.0071314e-01   1.0317725e+00  -1.0924650e+00  -1.0165994e+00   1.1076382e+00
   9.2500000e-01   3.1702051e-02   1.8662944e+00  -1.1683307e+00  -1.1683307e+00  -1.4717932e+00  -1.0165994e+00
   9.2666667e-01   3.0322322e-02   1.7904288e+00  -9.4073377e-01  -7.1313689e-01  -1.4717932e+00  -2.1545838e+00
   9.2833333e-01   2.8963779e-02  -3.0649713e+00  -3.2925682e+00  -1.8207750e-01  -4.0967438e-01  -9.4073377e-01
   9.3000000e-01   2.7627778e-02  -1.9269869e+00  -3.9753588e+00   4.2484751e-01   1.2138500e-01  -1.0621188e-01
   9.3166667e-01   2.6315666e-02  -7.1313689e-01  -1.6235244e+00   6.5244439e-01   8.0417564e-01   1.2138500e-01
   9.3333333e-01   2.5028778e-02  -9.4073377e-01  -8.6486815e-01   1.3352350e+00   8.8004127e-01   3.4898188e-01
   9.3500000e-01   2.3752293e-02   1.4869663e+00   3.4898188e-01   1.6386975e+00   4.5519376e-02   4.5519376e-02
   9.3666667e-01   2.2493022e-02   2.0938913e+00   2.1697569e+00   7.2831002e-01  -1.0621188e-01  -9.4073377e-01
   9.3833333e-01   2.1264818e-02  -1.8511213e+00   6.5244439e-01  -2.6856432e+00  -2.5794313e-01  -3.3380876e-01
   9.4000000e-01   2.0068989e-02  -7.1313689e-01   2.3214882e+00  -1.5476588e+00   4.5519376e-02   7.2831002e-01
   9.4166667e-01   1.8906786e-02   1.2593694e+00   2.6249507e+00  -1.9269869e+00  -1.8207750e-01  -1.8207750e-01
   9.4333333e-01   1.7779404e-02   2.7311626e-01   2.2456226e+00  -6.3727127e-01   4.2484751e-01   9.5590690e-01
   9.4500000e-01   1.6687968e-02   1.4869663e+00   3.0801444e+00   3.0042788e+00   5.7657876e-01   1.9725063e-01
   9.4666667e-01   1.5633539e-02   1.3352350e+00   8.8004127e-01   9.5590690e-01  -3.3380876e-01  -1.6235244e+00
   9.4833333e-01   1.4617099e-02   1.2593694e+00  -6.3727127e-01   1.3352350e+00  -1.0924650e+00  -1.0924650e+00
   9.5000000e-01   1.3639556e-02  -4.8554001e-01  -3.8236276e+00   8.0417564e-01  -1.0924650e+00   1.9725063e-01
   9.5166667e-01   1.2701734e-02  -8.6486815e-01  -4.2788214e+00  -1.0165994e+00  -1.4717932e+00   8.0417564e-01
   9.5333333e-01   1.1804372e-02  -2.0028525e+00  -3.8236276e+00  -6.3727127e-01  -2.2304494e+00  -2.9132401e+00
   9.5500000e-01   1.0948121e-02  -1.8511213e+00  -7.1313689e-01   1.1835038e+00   2.8525476e+00   1.2138500e-01
   9.5666667e-01   1.0133537e-02  -7.8900252e-01   1.9725063e-01  -3.3380876e-01   1.5628319e+00   1.1076382e+00
   9.5833333e-01   9.3610823e-03   9.5590690e-01   1.4111007e+00  -2.3063151e+00   2.1697569e+00   4.2939945e+00
   9.6000000e-01   8.6311205e-03   3.9146663e+00   4.2939945e+00  -7.8900252e-01   1.7145632e+00   1.8662944e+00
   9.6166667e-01   7.9439138e-03   4.7491882e+00   3.6112038e+00  -1.8207750e-01  -3.0346251e-02   3.4898188e-01
   9.6333333e-01   7.2996220e-03   1.2138500e-01   1.4869663e+00   3.9905320e+00  -1.7752557e+00  -1.4717932e+00
   9.6500000e-01   6.6982994e-03  -7.1313689e-01  -3.1408369e+00   1.2138500e-01  -9.4073377e-01   3.4594726e+00
   9.6666667e-01   6.1398937e-03  -4.0512245e+00  -1.0165994e+00  -4.1270901e+00  -2.0028525e+00  -5.1892089e+00
   9.6833333e-01   5.6242450e-03  -1.6235244e+00  -1.2441963e+00  -1.8207750e-01   1.9725063e-01  -1.4717932e+00
   9.7000000e-01   5.1510843e-03  -2.1545838e+00  -3.7477620e+00   9.5590690e-01  -2.2304494e+00  -1.0165994e+00
   9.7166667e-01   4.7200347e-03  -2.6097776e+00  -2.7615088e+00  -8.6486815e-01   4.5519376e-02  -1.4717932e+00
   9.7333333e-01   4.3306084e-03  -1.7752557e+00  -3.5201651e+00  -1.6993900e+00   1.9725063e-01   4.5519376e-02
   9.7500000e-01   3.9822104e-03  -3.0346251e-02   2.7311626e-01  -5.6140564e-01   5.7657876e-01   1.1835038e+00
   9.7666667e-01   3.6741358e-03   8.8004127e-01   2.3214882e+00   5.0071314e-01  -3.3380876e-01  -1.0924650e+00
   9.7833333e-01   3.4055736e-03   3.3836070e+00   2.7008163e+00   5.7657876e-01   1.7145632e+00   1.2593694e+00
   9.8000000e-01   3.1756068e-03  -2.3063151e+00   2.0180257e+00   1.2593694e+00   8.8004127e-01  -2.5794313e-01
   9.8166667e-01   2.9832149e-03   1.6386975e+00   3.9146663e+00   5.7657876e-01   4.5519376e-02  -1.2441963e+00
   9.8333333e-01   2.8272758e-03   2.9284132e+00   2.1697569e+00   2.7311626e-01  -2.5794313e-01  -3.0346251e-02
   9.8500000e-01   2.7065692e-03   1.5628319e+00   5.7657876e-01  -1.8207750e-01   1.9725063e-01   6.5244439e-01
   9.8666667e-01   2.6197795e-03  -2.9891057e+00  -4.8554001e-01  -4.0967438e-01  -1.8207750e-01   4.2484751e-01
   9.8833333e-01   2.5654991e-03  -5.0374776e+00  -2.2304494e+00  -6.3727127e-01  -1.0621188e-01  -8.6486815e-01
   9.9000000e-01   2.5422333e-03  -9.4073377e-01  -3.0649713e+00  -7.1313689e-01   1.9421600e+00   1.0317725e+00
   9.9166667e-01   2.5484042e-03   1.1835038e+00  -3.7477620e+00   2.7311626e-01   5.7657876e-01   5.7657876e-01
   9.9333333e-01   2.5823560e-03   2.2456226e+00  -2.4580463e+00   3.4898188e-01  -4.0967438e-01  -7.8900252e-01
   9.9500000e-01   2.6423599e-03   1.2138500e-01  -1.0924650e+00  -7.8900252e-01  -2.3821807e+00  -7.1313689e-01
   9.9666667e-01   2.7266203e-03   1.1835038e+00   1.2593694e+00   6.5244439e-01  -2.0787182e+00  -1.0621188e-01
   9.9833333e-01   2.8332807e-03   9.5590690e-01   3.0042788e+00   7.2831002e-01  -2.5794313e-01   3.4898188e-01
   1.0000000e+00   2.9604301e-03   1.2593694e+00   3.6112038e+00   8.0417564e-01   8.0417564e-01   3.4898188e-01
   1.0016667e+00   3.1061102e-03   3.4594726e+00   4.9009195e+00   1.4111007e+00   2.0938913e+00   1.9725063e-01
   1.0033333e+00   3.6004729e-03   4.2484751e-01   2.6249507e+00   3.4898188e-01   8.0417564e-01  -1.8207750e-01
   1.0050000e+00   6.2195461e-02  -5.6140564e-01   1.2593694e+00   2.1697569e+00  -1.6993900e+00  -1.5476588e+00
   1.0066667e+00   6.5745544e-02  -1.6235244e+00  -1.9269869e+00  -1.9269869e+00   4.2484751e-01  -3.0346251e-02
   1.0083333e+00   6.9388342e-02  -2.5794313e-01  -3.2925682e+00  -3.7477620e+00   5.7657876e-01   1.4111007e+00
   1.0100000e+00   7.3121168e-02  -1.2441963e+00  -4.1270901e+00  -7.1313689e-01  -1.6235244e+00  -7.8900252e-01
   1.0116667e+00   7.6941195e-02  -1.2441963e+00  -3.6718963e+00  -4.0967438e-01  -1.0924650e+00  -7.8900252e-01
   1.0133333e+00   8.0845478e-02  -4.0967438e-01  -5.6140564e-01   2.7311626e-01   5.0071314e-01   8.0417564e-01
   1.0150000e+00   8.4830958e-02   5.7657876e-01  -8.6486815e-01  -1.8207750e-01   2.7311626e-01   7.2831002e-01
   1.0166667e+00   8.8894497e-02  -2.6097776e+00   1.9725063e-01   3.4898188e-01   4.5519376e-02   6.5244439e-01
   1.0183333e+00   9.3032860e-02  -7.8900252e-01   2.7311626e-01  -3.3380876e-01   8.0417564e-01  -7.8900252e-01
   1.0200000e+00   9.7242765e-02   8.0417564e-01   2.0938913e+00   5.0071314e-01   8.8004127e-01  -4.0967438e-01
   1.0216667e+00   1.0152088e-01   3.2318757e+00   4.1422632e+00   8.0417564e-01  -4.8554001e-01  -1.1683307e+00
   1.0233333e+00   1.0586383e-01   4.2484751e-01   1.1835038e+00  -9.4073377e-01  -1.8511213e+00  -6.3727127e-01
   1.0250000e+00   1.1026823e-01  -6.3727127e-01  -1.4717932e+00  -1.8207750e-01  -4.0967438e-01  -3.0346251e-02
   1.0266667e+00   1.1473072e-01  -2.1545838e+00  -2.2304494e+00   4.5519376e-02  -1.1683307e+00  -1.7752557e+00
   1.0283333e+00   1.1924792e-01   3.4898188e-01   1.2138500e-01   1.3352350e+00  -1.0621188e-01  -1.8207750e-01
   1.0300000e+00   1.2381649e-01   1.9725063e-01  -2.0787182e+00  -1.0621188e-01   1.9725063e-01   2.7311626e-01
   1.0316667e+00   1.2843316e-01   4.5519376e-02  -2.4580463e+00  -3.0346251e-02   5.7657876e-01   1.1076382e+00
   1.0333333e+00   1.3309471e-01  -1.3200619e+00  -7.8900252e-01   1.2138500e-01   1.2138500e-01   1.3352350e+00
   1.0350000e+00   1.3779798e-01  -1.0621188e-01   8.8004127e-01  -3.3380876e-01   1.2138500e-01  -1.0165994e+00
   1.0366667e+00   1.4253993e-01  -1.8207750e-01   5.7657876e-01  -1.8207750e-01   1.2138500e-01  -2.5794313e-01
   1.0383333e+00   1.4731761e-01   9.5590690e-01   2.0938913e+00   5.7657876e-01   1.2138500e-01  -3.0346251e-02
   1.0400000e+00   1.5212819e-01   1.2138500e-01   2.5490851e+00  -3.3380876e-01  -1.8207750e-01  -4.0967438e-01
   1.0416667e+00   1.5696897e-01  -3.0346251e-02   2.1697569e+00  -4.8554001e-01   4.2484751e-01   1.0317725e+00
   1.0433333e+00   1.6183740e-01   1.1076382e+00   1.6386975e+00  -1.0621188e-01  -4.0967438e-01  -1.8207750e-01
   1.0450000e+00   1.6673107e-01  -1.1683307e+00  -2.5794313e-01  -3.3380876e-01  -1.8207750e-01  -1.8207750e-01
   1.0466667e+00   1.7164774e-01  -3.3380876e-01   4.5519376e-02  -3.0346251e-02   3.4898188e-01  -1.0621188e-01
   1.0483333e+00   1.7658535e-01  -4.8554001e-01  -1.7752557e+00  -1.0621188e-01   5.7657876e-01   4.5519376e-02
   1.0500000e+00   1.8154200e-01   4.5519376e-02  -4.2029557e+00  -1.8207750e-01  -7.1313689e-01  -8.6486815e-01
   1.0516667e+00   1.8651600e-01  -2.5794313e-01  -4.7340151e+00   3.4898188e-01  -1.0165994e+00  -9.4073377e-01
   1.0533333e+00   1.9150584e-01  -3.8236276e+00  -2.5339119e+00   1.2138500e-01  -1.8207750e-01  -2.5794313e-01
   1.0550000e+00   1.9651020e-01  -2.8373744e+00  -4.8554001e-01   5.7657876e-01   7.2831002e-01   3.4898188e-01
   1.0566667e+00   2.0152797e-01   2.3214882e+00   2.0938913e+00   1.9725063e-01  -1.8207750e-01   5.7657876e-01
   1.0583333e+00   2.0655823e-01   1.5628319e+00   1.3352350e+00  -9.4073377e-01  -1.4717932e+00   4.2484751e-01
   1.0600000e+00   2.1160029e-01   1.8662944e+00   2.8525476e+00   3.4898188e-01  -2.5794313e-01  -2.5794313e-01
   1.0616667e+00   2.1665362e-01   7.2831002e-01   2.0938913e+00  -5.6140564e-01   4.5519376e-02  -1.8207750e-01
   1.0633333e+00   2.2171794e-01  -6.3727127e-01   8.8004127e-01  -2.5794313e-01   8.8004127e-01  -1.0621188e-01
   1.0650000e+00   2.2679313e-01   5.0071314e-01   6.5244439e-01   4.5519376e-02   9.5590690e-01   6.5244439e-01
   1.0666667e+00   2.3697666e-01   1.7904288e+00  -1.8207750e-01  -6.3727127e-01   1.2138500e-01  -3.0346251e-02
   1.0683333e+00   2.4208457e-01   2.7311626e-01  -1.0924650e+00  -2.5794313e-01  -1.6235244e+00  -1.0165994e+00
   1.0700000e+00   2.4719762e-01   1.2138500e-01  -2.6856432e+00   4.5519376e-02  -1.8207750e-01  -5.6140564e-01
   1.0716667e+00   2.5232344e-01  -1.4717932e+00  -3.1408369e+00   1.2138500e-01  -1.0621188e-01   1.2138500e-01
   1.0733333e+00   2.5746299e-01  -1.3200619e+00  -8.6486815e-01   4.2484751e-01   8.0417564e-01   4.2484751e-01
   1.0750000e+00   2.6261743e-01  -7.1313689e-01  -2.5794313e-01   2.7311626e-01  -3.0346251e-02   1.2138500e-01
   1.0766667e+00   2.6778802e-01   4.2484751e-01  -1.8207750e-01  -1.0621188e-01  -1.0621188e-01  -2.5794313e-01
   1.0783333e+00   2.7297615e-01  -4.9616120e+00   1.3352350e+00  -7.1313689e-01  -1.5476588e+00   1.2138500e-01
   1.0800000e+00   2.7818331e-01  -1.3200619e+00   2.2456226e+00  -1.8207750e-01  -7.8900252e-01  -1.8207750e-01
   1.0816667e+00   2.8341110e-01   5.2802476e+00   3.1560101e+00  -3.3380876e-01  -4.8554001e-01  -1.8207750e-01
   1.0833333e+00   2.8866119e-01   1.0317725e+00   1.1835038e+00  -3.3380876e-01   1.9725063e-01  -2.5794313e-01
   1.0850000e+00   2.9393529e-01   3.4898188e-01   1.1835038e+00   1.1835038e+00   8.0417564e-01   1.2138500e-01
   1.0866667e+00   5.1317018e-01  -3.3380876e-01   4.5519376e-02   2.7311626e-01   4.5519376e-02  -5.6140564e-01
   1.0883333e+00   5.1938896e-01   4.5519376e-02  -1.5476588e+00  -7.8900252e-01  -3.3380876e-01  -5.6140564e-01
   1.0900000e+00   5.2556579e-01  -2.5794313e-01  -2.4580463e+00  -7.1313689e-01  -1.0621188e-01  -3.0346251e-02
   1.0916667e+00   5.3169326e-01  -5.6140564e-01  -2.9132401e+00  -1.0621188e-01   3.4898188e-01   5.0071314e-01
   1.0933333e+00   5.3776380e-01   2.7311626e-01  -2.5339119e+00  -2.5794313e-01  -3.0346251e-02   1.2138500e-01
   1.0950000e+00   5.4376956e-01  -2.4580463e+00  -1.2441963e+00   4.5519376e-02   2.7311626e-01   2.7311626e-01
   1.0966667e+00   5.4970258e-01  -4.5064182e+00   6.5244439e-01   4.2484751e-01  -5.6140564e-01   1.2138500e-01
   1.0983333e+00   5.5555479e-01   3.4898188e-01   2.0938913e+00   8.0417564e-01  -1.8511213e+00  -5.6140564e-01
   1.1000000e+00   5.6131792e-01   1.2138500e-01   2.0938913e+00   1.2138500e-01  -7.1313689e-01   2.7311626e-01
   1.1016667e+00   5.6698364e-01   5.0071314e-01   2.4732194e+00   4.5519376e-02   1.2138500e-01   1.4111007e+00
   1.1033333e+00   5.7254354e-01   6.5244439e-01   1.1835038e+00  -2.5794313e-01   1.2138500e-01  -3.0346251e-02
   1.1050000e+00   5.7798918e-01   3.4898188e-01   4.2484751e-01  -4.0967438e-01   5.0071314e-01  -5.6140564e-01
   1.1066667e+00   5.8331210e-01  -2.5794313e-01  -3.3380876e-01  -1.8207750e-01   1.6386975e+00   2.7311626e-01
   1.1083333e+00   5.8850379e-01   2.7311626e-01  -1.4717932e+00  -1.8207750e-01   8.0417564e-01  -8.6486815e-01
   1.1100000e+00   5.9355590e-01  -1.6235244e+00  -2.6856432e+00   1.2138500e-01   1.5628319e+00   1.9725063e-01
   1.1116667e+00   5.9846004e-01   1.2138500e-01  -2.6097776e+00   2.7311626e-01   1.9725063e-01  -3.3380876e-01
   1.1133333e+00   6.0320793e-01   1.7145632e+00  -2.5794313e-01  -3.0346251e-02  -4.0967438e-01   4.2484751e-01
   1.1150000e+00   6.0779147e-01   1.1835038e+00  -7.1313689e-01  -4.0967438e-01  -1.3200619e+00   4.2484751e-01
   1.1166667e+00   6.1220268e-01  -8.6486815e-01  -3.0346251e-02   4.5519376e-02  -2.3063151e+00  -3.3380876e-01
   1.1183333e+00   6.1643369e-01   1.2138500e-01   1.4869663e+00  -3.0346251e-02  -1.9269869e+00  -1.5476588e+00
   1.1200000e+00   6.2047697e-01  -4.0967438e-01   3.3836070e+00   5.0071314e-01  -1.8207750e-01  -4.0967438e-01
   1.1216667e+00   6.2432510e-01   5.7657876e-01   2.3214882e+00  -1.0621188e-01   3.4898188e-01  -5.6140564e-01
   1.1233333e+00   6.2797102e-01   2.7311626e-01   1.1835038e+00   1.2138500e-01   5.7657876e-01   3.4898188e-01
   1.1250000e+00   6.3140787e-01  -1.2441963e+00  -8.6486815e-01  -1.0621188e-01   2.7311626e-01   7.2831002e-01
   1.1266667e+00   6.3462919e-01  -7.1313689e-01  -1.7752557e+00   4.5519376e-02  -1.8207750e-01   5.0071314e-01
   1.1283333e+00   6.3762871e-01  -4.8554001e-01  -1.7752557e+00  -5.6140564e-01  -2.5794313e-01  -5.6140564e-01
   1.1300000e+00   6.4040074e-01  -7.2375808e+00  -3.5201651e+00  -3.3380876e-01   5.0071314e-01  -4.0967438e-01
   1.1316667e+00   6.4293973e-01  -3.2925682e+00  -2.6856432e+00   4.5519376e-02   1.1076382e+00   5.7657876e-01
   1.1333333e+00   6.4524073e-01   4.6733226e+00  -3.3380876e-01   2.7311626e-01   1.1076382e+00   8.0417564e-01
   1.1350000e+00   6.4729905e-01   2.6249507e+00  -1.8207750e-01  -1.0621188e-01   9.5590690e-01   5.7657876e-01
   1.1366667e+00   6.4911059e-01   2.3214882e+00  -9.4073377e-01  -3.0346251e-02   9.5590690e-01   1.2138500e-01
   1.1383333e+00   6.5067154e-01  -5.6140564e-01   3.4898188e-01  -3.0346251e-02  -1.8207750e-01   5.0071314e-01
   1.1400000e+00   6.5197873e-01  -2.9132401e+00   2.3973538e+00  -2.5794313e-01  -4.0967438e-01  -3.3380876e-01
   1.1416667e+00   6.5302935e-01   2.2456226e+00   3.3836070e+00  -5.6140564e-01  -2.5794313e-01  -3.3380876e-01
   1.1433333e+00   6.5382111e-01   2.3214882e+00   3.0801444e+00  -4.8554001e-01   1.3352350e+00  -1.8207750e-01
   1.1450000e+00   6.5435223e-01   1.0317725e+00   1.1076382e+00   3.4898188e-01   1.4111007e+00   3.4898188e-01
   1.1466667e+00   6.5462148e-01   1.0317725e+00  -6.3727127e-01   4.5519376e-02   1.4869663e+00   1.0317725e+00
   1.1483333e+00   6.5462808e-01  -2.5794313e-01  -5.6140564e-01  -3.3380876e-01  -1.0621188e-01   8.8004127e-01
   1.1500000e+00   6.5437178e-01  -1.7752557e+00  -5.5685370e+00  -3.3380876e-01  -4.4305526e+00  -4.8554001e-01
   1.1516667e+00   6.5385045e-01  -7.1313689e-01  -4.3546870e+00   6.5244439e-01  -4.7340151e+00  -5.6140564e-01
   1.1533333e+00   6.5306416e-01  -5.6140564e-01  -1.6993900e+00   5.0071314e-01  -2.3821807e+00  -1.2441963e+00
   1.1550000e+00   6.5201748e-01  -7.8900252e-01  -2.5794313e-01   6.5244439e-01  -3.0346251e-02  -6.3727127e-01
   1.1566667e+00   6.5071236e-01  -7.1313689e-01   1.2593694e+00   5.0071314e-01   1.1076382e+00  -7.8900252e-01
   1.1583333e+00   6.4915114e-01  -1.0621188e-01   2.3973538e+00   6.5244439e-01   8.8004127e-01  -3.0346251e-02
   1.1600000e+00   6.4733667e-01   8.8004127e-01   3.1560101e+00   4.5519376e-02   1.4869663e+00   1.2138500e-01
   1.1616667e+00   6.4527234e-01   1.1835038e+00   3.1560101e+00  -1.8207750e-01   1.4869663e+00   3.4898188e-01
   1.1633333e+00   6.4296205e-01   9.5590690e-01   1.4869663e+00  -3.3380876e-01   8.0417564e-01  -3.3380876e-01
   1.1650000e+00   6.4041011e-01   5.7657876e-01   8.0417564e-01  -5.6140564e-01   5.0071314e-01   5.7657876e-01
   1.1666667e+00   6.3762126e-01  -2.5794313e-01  -1.0621188e-01  -7.1313689e-01   1.1076382e+00   3.4898188e-01
   1.1683333e+00   6.3460074e-01  -7.8900252e-01  -1.7752557e+00   1.2138500e-01   1.7145632e+00   8.0417564e-01
   1.1700000e+00   6.3135425e-01  -7.1313689e-01  -4.2788214e+00  -1.8207750e-01   1.0317725e+00  -1.0621188e-01
   1.1716667e+00   6.2788775e-01  -1.3200619e+00  -4.3546870e+00   2.7311626e-01   6.5244439e-01  -3.3380876e-01
   1.1733333e+00   6.2420773e-01  -9.4073377e-01  -2.7615088e+00   2.7311626e-01  -4.8554001e-01   5.7657876e-01
   1.1750000e+00   6.2032089e-01   9.5590690e-01   4.2484751e-01   5.0071314e-01  -1.9269869e+00  -6.3727127e-01
   1.1766667e+00   6.1623441e-01  -3.3380876e-01   5.7657876e-01  -8.6486815e-01  -2.7615088e+00  -6.3727127e-01
   1.1783333e+00   6.1195567e-01  -1.1683307e+00   1.9421600e+00   1.2138500e-01  -9.4073377e-01   7.2831002e-01
   1.1800000e+00   6.0749240e-01   1.9725063e-01   4.2939945e+00   6.5244439e-01   3.4898188e-01   4.5519376e-02
   1.1816667e+00   6.0285256e-01   1.2593694e+00   2.9284132e+00  -3.3380876e-01  -1.4717932e+00  -1.2441963e+00
   1.1833333e+00   5.9804430e-01   4.2484751e-01   1.9421600e+00  -3.0346251e-02  -8.6486815e-01  -1.0924650e+00
   1.1850000e+00   5.9307609e-01  -2.5794313e-01   8.8004127e-01   4.2484751e-01   8.8004127e-01  -4.8554001e-01
   1.1866667e+00   5.8795639e-01   2.7311626e-01  -1.8207750e-01  -1.8207750e-01   9.5590690e-01   4.5519376e-02
   1.1883333e+00   5.8269404e-01  -2.5794313e-01  -1.0924650e+00  -2.5794313e-01   3.4898188e-01  -1.8207750e-01
   1.1900000e+00   5.7729776e-01  -3.8994932e+00  -3.8994932e+00  -4.8554001e-01  -4.8554001e-01   1.4111007e+00
   1.1916667e+00   5.7177649e-01  -2.3063151e+00  -3.2925682e+00   4.5519376e-02  -6.3727127e-01   7.2831002e-01
   1.1933333e+00   5.6613921e-01   2.8525476e+00  -4.0967438e-01   2.7311626e-01   1.9725063e-01   4.5519376e-02
   1.1950000e+00   5.6039493e-01   4.7491882e+00   1.2138500e-01   1.2138500e-01   1.1835038e+00  -5.6140564e-01
   1.1966667e+00   5.5455256e-01   1.2593694e+00   4.2484751e-01   4.5519376e-02   1.5628319e+00  -1.8207750e-01
   1.1983333e+00   5.4862113e-01   5.0071314e-01   7.2831002e-01  -1.8207750e-01   2.7311626e-01   8.0417564e-01
   1.2000000e+00   5.4260948e-01  -3.0346251e-02   3.5353382e+00  -5.6140564e-01  -1.4717932e+00  -1.8207750e-01
   1.2016667e+00   5.3652642e-01  -1.1683307e+00   2.9284132e+00  -4.8554001e-01  -1.9269869e+00  -1.7752557e+00
   1.2033333e+00   5.3038061e-01  -4.8554001e-01   1.6386975e+00   2.7311626e-01   4.5519376e-02   3.4898188e-01
   1.2050000e+00   5.2418063e-01  -1.4717932e+00  -4.0967438e-01   1.9725063e-01   4.2484751e-01  -4.0967438e-01
   1.2066667e+00   5.1793485e-01  -2.1545838e+00  -1.3200619e+00   1.2138500e-01   1.8662944e+00   5.7657876e-01
   1.2083333e+00   5.1165141e-01   4.2484751e-01  -2.3063151e+00  -4.0967438e-01  -1.8207750e-01   2.7311626e-01
   1.2100000e+00   5.0533827e-01   1.9725063e-01  -4.4305526e+00  -4.0967438e-01  -4.0967438e-01  -3.0346251e-02
   1.2116667e+00   4.9900317e-01  -1.0621188e-01  -3.5960307e+00  -3.3380876e-01  -7.8900252e-01   8.0417564e-01
   1.2133333e+00   4.9265351e-01  -7.8900252e-01  -9.4073377e-01   4.5519376e-02  -1.7752557e+00   4.2484751e-01
   1.2150000e+00   4.8629647e-01  -1.3200619e+00   5.0071314e-01   4.2484751e-01  -1.5476588e+00  -3.3380876e-01
   1.2166667e+00   4.7993893e-01   8.8004127e-01   7.2831002e-01  -3.0346251e-02  -9.4073377e-01  -1.4717932e+00
   1.2183333e+00   4.7358744e-01   1.9421600e+00   1.4869663e+00   1.2138500e-01   1.0317725e+00  -4.8554001e-01
   1.2200000e+00   4.6724820e-01   7.2831002e-01   3.3836070e+00   8.8004127e-01   9.5590690e-01  -7.8900252e-01
   1.2216667e+00   4.6092706e-01  -9.4073377e-01   3.0801444e+00   3.4898188e-01   7.2831002e-01  -1.0924650e+00
   1.2233333e+00   4.5462052e-01  -6.3727127e-01   1.4111007e+00  -1.8207750e-01   1.2593694e+00   4.5519376e-02
   1.2250000e+00   4.4833618e-01   3.4898188e-01  -6.3727127e-01   4.5519376e-02  -1.8207750e-01   2.7311626e-01
   1.2266667e+00   4.4208564e-01  -3.5201651e+00  -1.2441963e+00  -2.5794313e-01  -1.0165994e+00   5.0071314e-01
   1.2283333e+00   4.3587334e-01  -2.9891057e+00  -1.4717932e+00  -6.3727127e-01  -3.3380876e-01   4.5519376e-02
   1.2300000e+00   4.2970329e-01   1.6386975e+00  -3.3684338e+00  -1.8207750e-01  -3.0346251e-02  -7.8900252e-01
   1.2316667e+00   4.2357922e-01   1.7904288e+00  -3.3684338e+00   4.2484751e-01   2.0938913e+00   8.8004127e-01
   1.2333333e+00   4.1750431e-01   1.6386975e+00  -1.7752557e+00   5.0071314e-01   2.1697569e+00   1.1076382e+00
   1.2350000e+00   4.1148142e-01   1.4869663e+00   4.2484751e-01  -3.0346251e-02   1.1835038e+00   1.8662944e+00
   1.2366667e+00   4.0551300e-01   3.3836070e+00   1.4869663e+00  -3.3380876e-01  -2.4580463e+00   3.4898188e-01
   1.2383333e+00   3.9960113e-01  -1.7752557e+00   1.4869663e+00  -7.1313689e-01  -4.8554001e-01   8.0417564e-01
   1.2400000e+00   3.9374747e-01  -2.4580463e+00   3.8388007e+00  -1.8207750e-01  -1.1683307e+00  -6.3727127e-01
   1.2416667e+00   3.8795335e-01   3.5353382e+00   3.9146663e+00  -2.5794313e-01  -2.3821807e+00  -8.6486815e-01
   1.2433333e+00   3.8221966e-01   3.0042788e+00   2.7008163e+00  -5.6140564e-01  -3.5201651e+00  -1.9269869e+00
   1.2450000e+00   3.7654699e-01  -7.8900252e-01   2.0180257e+00  -2.5794313e-01  -1.3959275e+00  -1.2441963e+00
   1.2466667e+00   3.7093557e-01  -2.6097776e+00   6.5244439e-01  -1.0621188e-01   1.2593694e+00   4.5519376e-02
   1.2483333e+00   3.6538528e-01  -2.2304494e+00  -6.3727127e-01  -1.8207750e-01   2.2456226e+00   8.0417564e-01
   1.2500000e+00   3.5989571e-01  -3.3380876e-01  -1.8511213e+00  -3.3380876e-01   1.6386975e+00   8.0417564e-01
   1.2516667e+00   3.5446610e-01  -6.3727127e-01  -1.1683307e+00   8.0417564e-01  -3.0346251e-02   4.5519376e-02
   1.2533333e+00   3.4909546e-01  -1.3200619e+00  -2.5794313e-01   4.5519376e-02  -1.9269869e+00  -1.5476588e+00
   1.2550000e+00   3.4378248e-01   2.7311626e-01   7.2831002e-01   1.2138500e-01  -2.5794313e-01  -6.3727127e-01
   1.2566667e+00   3.3852562e-01   5.7657876e-01   1.7904288e+00   3.4898188e-01   7.2831002e-01   8.0417564e-01
   1.2583333e+00   3.3332312e-01   8.8004127e-01   1.1835038e+00   1.2138500e-01   8.0417564e-01   4.2484751e-01
   1.2600000e+00   3.2817300e-01   8.8004127e-01   1.7145632e+00   1.2138500e-01   1.1835038e+00   8.0417564e-01
   1.2616667e+00   3.2307309e-01   1.4111007e+00   1.1835038e+00  -5.6140564e-01   1.9725063e-01   4.5519376e-02
   1.2633333e+00   3.1802105e-01  -7.1313689e-01  -1.5476588e+00  -1.0621188e-01  -9.4073377e-01  -1.4717932e+00
   1.2650000e+00   3.1301440e-01  -3.0649713e+00  -1.8511213e+00   5.0071314e-01   1.0317725e+00  -3.3380876e-01
   1.2666667e+00   3.0805053e-01   1.5628319e+00  -2.9891057e+00   5.7657876e-01   1.7145632e+00  -6.3727127e-01
   1.2683333e+00   3.0312674e-01   8.8004127e-01  -4.6581495e+00  -3.0346251e-02   1.2138500e-01   2.7311626e-01
   1.2700000e+00   2.9824026e-01  -1.1683307e+00  -7.4651777e+00  -1.8207750e-01  -2.3063151e+00  -2.5794313e-01
   1.2716667e+00   2.9338822e-01  -1.7752557e+00  -5.8719995e+00   2.7311626e-01  -2.4580463e+00  -4.0967438e-01
   1.2733333e+00   2.8856777e-01  -1.3200619e+00  -4.2029557e+00   6.5244439e-01   4.2484751e-01   1.1076382e+00
   1.2750000e+00   2.8377603e-01   6.5244439e-01  -1.5476588e+00   3.4898188e-01  -9.4073377e-01   1.4869663e+00
   1.2766667e+00   2.7901012e-01  -1.0621188e-01  -7.8900252e-01  -1.0621188e-01  -2.1545838e+00  -3.0346251e-02
   1.2783333e+00   2.7426721e-01   9.5590690e-01   1.9421600e+00   1.2138500e-01  -3.0346251e-02  -1.8207750e-01
   1.2800000e+00   2.6954451e-01   8.8004127e-01   3.2318757e+00  -1.8207750e-01  -5.6140564e-01  -4.8554001e-01
   1.2816667e+00   2.6483931e-01   4.5519376e-02   3.8388007e+00   4.5519376e-02   3.4898188e-01  -7.8900252e-01
   1.2833333e+00   2.6014899e-01   8.8004127e-01   2.8525476e+00  -2.5794313e-01   1.9421600e+00   2.7311626e-01
   1.2850000e+00   2.5547106e-01   1.9725063e-01   2.0938913e+00   4.5519376e-02   2.2456226e+00   5.0071314e-01
   1.2866667e+00   2.5080312e-01   3.4898188e-01   1.3352350e+00   1.2138500e-01   8.0417564e-01   8.8004127e-01
   1.2883333e+00   2.4614297e-01  -4.0967438e-01   1.2138500e-01  -1.0621188e-01  -6.3727127e-01  -4.0967438e-01
   1.2900000e+00   2.4148853e-01  -2.3821807e+00  -2.1545838e+00  -3.0346251e-02   3.4898188e-01  -1.0621188e-01
   1.2916667e+00   2.3683790e-01  -1.0924650e+00  -2.3063151e+00   2.7311626e-01   6.5244439e-01   2.7311626e-01
   1.2933333e+00   2.3218941e-01   1.2138500e-01  -4.8554001e-01   3.4898188e-01   9.5590690e-01   4.5519376e-02
   1.2950000e+00   2.2751279e-01   2.3214882e+00   1.5628319e+00  -4.0967438e-01   4.5519376e-02   3.4898188e-01
   1.2966667e+00   2.2282318e-01   2.1697569e+00   1.5628319e+00   1.9725063e-01   7.2831002e-01   4.2484751e-01
   1.2983333e+00   2.1813103e-01   1.5628319e+00   1.7145632e+00  -1.8207750e-01  -9.4073377e-01  -1.0165994e+00
   1.3000000e+00   2.1343568e-01  -3.7477620e+00   1.8662944e+00  -1.8207750e-01  -2.6856432e+00  -1.0924650e+00
   1.3016667e+00   2.0873673e-01  -2.0787182e+00   2.2456226e+00  -4.0967438e-01  -1.1683307e+00  -4.0967438e-01
   1.3033333e+00   2.0403404e-01   2.3973538e+00   2.0938913e+00  -3.0346251e-02  -1.0621188e-01  -1.8207750e-01
   1.3050000e+00   1.9932773e-01   5.7657876e-01   1.2138500e-01   4.5519376e-02  -4.0967438e-01  -3.3380876e-01
   1.3066667e+00   1.9461816e-01   5.0071314e-01  -1.3200619e+00   1.9725063e-01  -1.0621188e-01  -2.5794313e-01
   1.3083333e+00   1.8990598e-01  -3.0346251e-02  -1.6235244e+00   2.7311626e-01   1.2593694e+00   1.9725063e-01
   1.3100000e+00   1.8519207e-01  -1.2441963e+00  -3.3684338e+00   4.5519376e-02   1.7145632e+00   5.7657876e-01
   1.3116667e+00   1.8047758e-01   8.8004127e-01  -1.8511213e+00   3.4898188e-01   9.5590690e-01   3.4898188e-01
   1.3133333e+00   1.7576393e-01  -4.8554001e-01  -2.4580463e+00   1.9725063e-01  -1.6993900e+00  -4.8554001e-01
   1.3150000e+00   1.7105277e-01   2.7311626e-01  -9.4073377e-01   1.2138500e-01  -3.3380876e-01  -2.5794313e-01
   1.3166667e+00   1.6634599e-01  -6.6306558e+00   4.5519376e-02   1.2138500e-01   8.0417564e-01   6.5244439e-01
   1.3183333e+00   1.6164572e-01  -3.4442995e+00   1.2593694e+00   4.5519376e-02   9.5590690e-01   9.5590690e-01
   1.3200000e+00   1.5695431e-01   4.5215914e+00   3.8388007e+00  -5.6140564e-01  -1.0621188e-01   8.0417564e-01
   1.3216667e+00   1.5227433e-01   1.7904288e+00   2.3214882e+00  -7.8900252e-01   1.9725063e-01   2.7311626e-01
   1.3233333e+00   1.4760854e-01   8.8004127e-01   1.3352350e+00  -2.5794313e-01  -1.5476588e+00  -2.1545838e+00
   1.3250000e+00   1.4295991e-01   1.6386975e+00   8.8004127e-01   1.2138500e-01   7.2831002e-01   4.5519376e-02
   1.3266667e+00   1.3833156e-01   1.2138500e-01  -7.8900252e-01  -4.0967438e-01   8.0417564e-01   6.5244439e-01
   1.3283333e+00   1.3372678e-01  -1.2441963e+00  -2.1545838e+00  -2.5794313e-01  -2.5339119e+00   5.0071314e-01
   1.3300000e+00   1.2914901e-01  -1.5476588e+00  -3.4442995e+00  -1.8207750e-01  -3.6718963e+00  -1.8207750e-01
   1.3316667e+00   1.2460180e-01  -9.4073377e-01  -2.3821807e+00   7.2831002e-01  -7.1313689e-01  -6.3727127e-01
   1.3333333e+00   1.2008884e-01   1.2593694e+00  -8.6486815e-01   8.0417564e-01   1.1835038e+00  -3.3380876e-01
   1.3350000e+00   1.1561389e-01   1.4869663e+00  -1.8207750e-01   5.0071314e-01   1.2593694e+00   6.5244439e-01
   1.3366667e+00   1.1118078e-01  -1.3959275e+00   1.9725063e-01  -3.3380876e-01  -1.8207750e-01  -1.8207750e-01
   1.3383333e+00   1.0679340e-01  -2.9132401e+00   1.6386975e+00   1.9725063e-01   2.7311626e-01  -4.0967438e-01
   1.3400000e+00   1.0245570e-01   9.5590690e-01   3.4594726e+00   1.2138500e-01   8.8004127e-01   3.4898188e-01
   1.3416667e+00   9.8171620e-02   9.5590690e-01   2.3973538e+00  -2.5794313e-01   4.5519376e-02  -5.6140564e-01
   1.3433333e+00   9.3945099e-02   1.5628319e+00   1.7145632e+00  -4.8554001e-01   1.1835038e+00  -3.0346251e-02
   1.3450000e+00   8.9780068e-02   1.4869663e+00   3.4898188e-01   1.2138500e-01   2.2456226e+00   1.1076382e+00
   1.3466667e+00   8.5680411e-02   1.2593694e+00  -3.0346251e-02  -2.5794313e-01   1.4869663e+00   1.3352350e+00
   1.3483333e+00   8.1649951e-02  -1.4717932e+00  -2.1545838e+00   1.2138500e-01  -2.0787182e+00  -4.0967438e-01
   1.3500000e+00   7.7692434e-02  -2.2304494e+00  -4.5822839e+00  -1.0621188e-01  -3.3684338e+00  -1.6993900e+00
   1.3516667e+00   7.7692434e-02  -1.7752557e+00  -2.9891057e+00   3.4898188e-01  -1.3200619e+00  -8.6486815e-01
   1.3533333e+00   7.7692434e-02  -6.3727127e-01  -2.0787182e+00   4.5519376e-02  -2.5794313e-01  -3.3380876e-01
   1.3550000e+00   7.7692434e-02  -5.6140564e-01  -5.6140564e-01  -1.0621188e-01   3.4898188e-01  -4.8554001e-01
   1.3566667e+00   7.7692434e-02  -4.8554001e-01  -3.0346251e-02   7.2831002e-01   8.8004127e-01   1.2138500e-01
   1.3583333e+00   7.7692434e-02   1.2593694e+00   1.8662944e+00   1.9725063e-01   5.7657876e-01   1.1076382e+00
   1.3600000e+00   7.3811517e-02   1.8662944e+00   3.0042788e+00  -9.4073377e-01  -1.0621188e-01   2.7766819e+00
   1.3616667e+00   7.0010735e-02   1.4869663e+00   4.5974570e+00  -1.0621188e-01   1.3352350e+00   1.7904288e+00
   1.3633333e+00   6.6293491e-02   1.4111007e+00   3.3077413e+00   1.9725063e-01   2.0938913e+00   4.2484751e-01
   1.3650000e+00   6.2663055e-02   1.1835038e+00   1.7904288e+00  -1.0621188e-01  -7.8900252e-01  -1.2441963e+00
   1.3666667e+00   5.9122521e-02   4.5519376e-02  -2.5794313e-01   4.5519376e-02  -1.9269869e+00  -2.0028525e+00
   1.3683333e+00   5.5674812e-02  -7.1313689e-01  -1.6993900e+00   1.9725063e-01  -4.8554001e-01  -1.6235244e+00
   1.3700000e+00   5.2322659e-02   8.0417564e-01  -3.0649713e+00   1.9725063e-01   2.4732194e+00   1.2138500e-01
   1.3716667e+00   4.9068584e-02  -3.0346251e-02  -2.6097776e+00  -1.0621188e-01   2.4732194e+00   1.3352350e+00
   1.3733333e+00   4.5914911e-02  -3.2925682e+00  -1.7752557e+00  -1.0621188e-01  -2.6097776e+00  -9.4073377e-01
   1.3750000e+00   4.2810808e-02  -1.0165994e+00  -7.8900252e-01   1.2138500e-01  -4.5064182e+00  -2.3821807e+00
   1.3766667e+00   3.9799772e-02  -1.5476588e+00  -3.3380876e-01  -1.0621188e-01  -1.8511213e+00  -1.0924650e+00
   1.3783333e+00   3.6892301e-02   1.0317725e+00  -1.0621188e-01   4.2484751e-01   4.2484751e-01   1.2138500e-01
   1.3800000e+00   3.4090054e-02  -3.2167026e+00   1.3352350e+00  -2.5794313e-01   1.0317725e+00   8.8004127e-01
   1.3816667e+00   3.1394470e-02  -2.0028525e+00   2.0938913e+00  -4.0967438e-01   1.0317725e+00   5.0071314e-01
   1.3833333e+00   2.8806752e-02   5.0526507e+00   1.9421600e+00  -2.5794313e-01   1.8662944e+00   1.9725063e-01
   1.3850000e+00   2.6327867e-02   3.9905320e+00   3.4898188e-01  -2.5794313e-01   2.0180257e+00   2.7311626e-01
   1.3866667e+00   2.3958545e-02   7.2831002e-01  -4.8554001e-01  -1.0621188e-01   1.7904288e+00   1.2138500e-01
   1.3883333e+00   2.1699270e-02  -5.6140564e-01  -1.6235244e+00  -4.8554001e-01  -1.8207750e-01  -4.8554001e-01
   1.3900000e+00   1.9550290e-02  -7.1313689e-01  -2.6856432e+00  -1.0621188e-01  -1.6235244e+00  -4.0967438e-01
   1.3916667e+00   1.7511605e-02  -1.4717932e+00  -2.7615088e+00  -3.0346251e-02  -3.8236276e+00  -2.5794313e-01
   1.3933333e+00   1.5582978e-02   7.2831002e-01  -9.4073377e-01  -1.0621188e-01  -2.0028525e+00   1.9725063e-01
   1.3950000e+00   1.3763932e-02  -1.0165994e+00  -4.0967438e-01   5.0071314e-01  -7.1313689e-01  -1.0924650e+00
   1.3966667e+00   1.2053753e-02   8.0417564e-01   1.4111007e+00   5.7657876e-01   8.8004127e-01  -9.4073377e-01
   1.3983333e+00   1.0451500e-02   2.7311626e-01   2.1697569e+00   4.2484751e-01   1.1076382e+00   4.5519376e-02
   1.4000000e+00   8.9560001e-03   2.7311626e-01   3.0801444e+00   4.5519376e-02   1.6386975e+00   8.0417564e-01
   1.4016667e+00   7.5658659e-03   9.5590690e-01   3.9905320e+00  -3.0346251e-02   1.4111007e+00   9.5590690e-01
   1.4033333e+00   6.2794933e-03  -5.6140564e-01   8.0417564e-01  -4.8554001e-01   5.0071314e-01   6.5244439e-01
   1.4050000e+00   5.0950752e-03  -2.8373744e+00  -6.3727127e-01  -6.3727127e-01  -3.3380876e-01   4.2484751e-01
   1.4066667e+00   4.0106066e-03  -3.5960307e+00  -1.6235244e+00  -5.6140564e-01  -2.5794313e-01   1.9725063e-01
   1.4083333e+00   3.0238950e-03   1.5628319e+00  -1.3200619e+00   2.7311626e-01  -4.0967438e-01  -9.4073377e-01
   1.4100000e+00   2.1325712e-03  -9.4073377e-01  -2.6097776e+00  -4.8554001e-01  -1.4717932e+00  -1.1683307e+00
   1.4116667e+00   1.3340987e-03   1.1835038e+00  -2.3821807e+00   5.7657876e-01  -3.3380876e-01  -1.5476588e+00
   1.4133333e+00   6.2578514e-04   5.7657876e-01  -1.1683307e+00   1.3352350e+00   2.7311626e-01  -1.3200619e+00
   1.4150000e+00   4.7942962e-06   9.5590690e-01   5.0071314e-01   4.2484751e-01   1.4111007e+00   2.7311626e-01
   1.4166667e+00  -5.3184217e-04   3.4898188e-01  -1.0621188e-01  -1.8207750e-01   1.1835038e+00   8.0417564e-01
   1.4183333e+00  -9.8721206e-04   1.0317725e+00   4.2484751e-01  -2.5794313e-01  -4.0967438e-01   6.5244439e-01
   1.4200000e+00  -1.3645100e-03   8.0417564e-01   2.9284132e+00  -1.8207750e-01  -1.0621188e-01   8.0417564e-01
   1.4216667e+00  -1.6670240e-03   1.4111007e+00   3.0042788e+00  -8.6486815e-01  -4.0967438e-01   1.9725063e-01
   1.4233333e+00  -1.8981228e-03  -4.8554001e-01   1.4111007e+00  -2.5794313e-01   3.4898188e-01  -4.0967438e-01
   1.4250000e+00  -2.0612419e-03   1.9725063e-01   3.4898188e-01   1.2138500e-01   4.2484751e-01  -3.3380876e-01
   1.4266667e+00  -2.1598706e-03  -1.2441963e+00   1.2138500e-01  -2.5794313e-01  -8.6486815e-01   6.5244439e-01
   1.4283333e+00  -2.1975379e-03  -2.5794313e-01  -4.0967438e-01  -7.8900252e-01  -1.3200619e+00  -2.5794313e-01
   1.4300000e+00  -2.1777997e-03  -4.8554001e-01  -2.7615088e+00   1.9725063e-01  -1.8207750e-01  -1.2441963e+00
   1.4316667e+00  -2.1042251e-03   2.8525476e+00  -3.1408369e+00   5.0071314e-01   2.7311626e-01  -3.0346251e-02
   1.4333333e+00  -1.9803833e-03  -1.7752557e+00  -3.4442995e+00  -4.0967438e-01  -3.3380876e-01  -4.0967438e-01
   1.4350000e+00  -1.8098307e-03  -4.8098807e+00  -1.2441963e+00   4.2484751e-01  -1.8207750e-01  -5.6140564e-01
   1.4366667e+00  -1.5960979e-03  -9.4073377e-01   2.7311626e-01   3.4898188e-01   1.1076382e+00   1.5628319e+00
   1.4383333e+00  -1.3426781e-03   3.8388007e+00   1.8662944e+00   4.5519376e-02  -1.0621188e-01   1.2138500e-01
   1.4400000e+00  -1.0530143e-03   8.8004127e-01   2.2456226e+00  -1.8207750e-01  -8.6486815e-01  -1.0165994e+00
   1.4416667e+00  -7.3048794e-04   1.0317725e+00   2.7008163e+00  -3.0346251e-02   9.5590690e-01   5.0071314e-01
   1.4433333e+00  -3.7840794e-04   5.7657876e-01   1.7904288e+00  -1.8207750e-01  -1.0621188e-01   4.2484751e-01
   1.4450000e+00   2.2514931e-03  -7.1313689e-01   4.2484751e-01  -4.8554001e-01   3.4898188e-01  -7.1313689e-01
   1.4466667e+00   4.3058331e-03  -5.6140564e-01  -4.8554001e-01  -3.0346251e-02  -1.0924650e+00  -2.4580463e+00
   1.4483333e+00   4.7161918e-03   4.2484751e-01  -1.0165994e+00  -4.0967438e-01  -2.6097776e+00  -1.3200619e+00
   1.4500000e+00   5.1238748e-03  -1.0621188e-01  -3.2925682e+00   4.5519376e-02  -6.3727127e-01  -4.0967438e-01
   1.4516667e+00   5.5281699e-03   4.5519376e-02  -2.1545838e+00   5.0071314e-01   1.7904288e+00   1.8662944e+00
   1.4533333e+00   5.9285429e-03  -3.0346251e-02  -6.3727127e-01   6.5244439e-01   1.7904288e+00   1.9421600e+00
   1.4550000e+00   6.3246321e-03  -3.3380876e-01   4.2484751e-01   8.0417564e-01   8.8004127e-01   1.1076382e+00
   1.4566667e+00   6.7162463e-03  -7.8900252e-01   8.0417564e-01   4.2484751e-01   4.2484751e-01   5.0071314e-01
   1.4583333e+00   7.1033554e-03  -1.0924650e+00   2.7311626e-01  -6.3727127e-01  -8.6486815e-01  -1.4717932e+00
   1.4600000e+00   7.4860886e-03   4.5519376e-02   3.6112038e+00  -1.0621188e-01  -2.5339119e+00  -1.0924650e+00
   1.4616667e+00   7.8647246e-03   8.8004127e-01   2.5490851e+00   4.5519376e-02  -4.0967438e-01   8.0417564e-01
   1.4633333e+00   8.2396831e-03   1.5628319e+00   2.6249507e+00  -4.0967438e-01   5.0071314e-01   9.5590690e-01
   1.4650000e+00   8.6115203e-03   5.7657876e-01   8.8004127e-01  -6.3727127e-01   8.0417564e-01  -8.6486815e-01
   1.4666667e+00   8.9809163e-03   8.0417564e-01   1.9725063e-01   1.9725063e-01   1.1835038e+00  -1.7752557e+00
   1.4683333e+00   9.3486671e-03  -1.8207750e-01  -8.6486815e-01  -5.6140564e-01   8.0417564e-01  -3.0346251e-02
   1.4700000e+00   9.7156746e-03  -2.5794313e-01  -3.2167026e+00  -4.0967438e-01   1.9725063e-01   1.3352350e+00
   1.4716667e+00   1.0082936e-02  -7.8900252e-01  -4.0512245e+00   5.0071314e-01   1.3352350e+00   1.3352350e+00
   1.4733333e+00   1.0451536e-02   4.2484751e-01  -2.5339119e+00   4.2484751e-01   7.2831002e-01   8.0417564e-01
   1.4750000e+00   1.0822629e-02   1.3352350e+00  -8.6486815e-01  -3.0346251e-02  -1.2441963e+00  -1.0924650e+00
   1.4766667e+00   1.1197435e-02  -1.5476588e+00  -1.0621188e-01   1.2138500e-01  -3.3380876e-01  -4.0967438e-01
   1.4783333e+00   1.2357036e-02  -4.4305526e+00   4.2484751e-01   6.5244439e-01  -3.3380876e-01  -1.0621188e-01
   1.4800000e+00   1.2759754e-02   4.5519376e-02   2.7008163e+00   2.7311626e-01  -1.3200619e+00   7.2831002e-01
   1.4816667e+00   1.3172830e-02   2.7766819e+00   3.3077413e+00  -1.0621188e-01  -4.0967438e-01  -3.0346251e-02
   1.4833333e+00   1.3597625e-02   1.3352350e+00   5.7657876e-01  -3.3380876e-01  -3.3380876e-01  -4.0967438e-01
   1.4850000e+00   1.4035483e-02  -1.0621188e-01  -2.5794313e-01   4.5519376e-02  -1.0165994e+00  -4.8554001e-01
   1.4866667e+00   1.4487723e-02   6.5244439e-01   5.0071314e-01  -1.0621188e-01  -1.0621188e-01  -2.5794313e-01
   1.4883333e+00   1.4955628e-02   1.9725063e-01  -1.4717932e+00  -1.0621188e-01   5.0071314e-01  -3.3380876e-01
   1.4900000e+00   1.5440436e-02  -8.6486815e-01  -2.7615088e+00   1.2138500e-01   8.0417564e-01  -9.4073377e-01
   1.4916667e+00   1.5943328e-02  -1.8207750e-01  -3.4442995e+00   4.5519376e-02   1.9725063e-01  -2.5794313e-01
   1.4933333e+00   1.6465425e-02  -4.5064182e+00  -2.3063151e+00  -1.0621188e-01   2.7311626e-01   1.1076382e+00
   1.4950000e+00   1.7007775e-02  -1.3200619e+00  -3.3380876e-01   4.2484751e-01   4.5519376e-02   1.3352350e+00
   1.4966667e+00   1.7562016e-02  -3.6718963e+00   1.7145632e+00   1.2138500e-01   1.2138500e-01   4.2484751e-01
   1.4983333e+00   1.8080129e-02   1.8662944e+00   2.1697569e+00   1.2138500e-01   4.2484751e-01  -3.3380876e-01
   1.5000000e+00   1.8617398e-02   6.1906351e+00   3.5353382e+00  -4.0967438e-01   1.2138500e-01  -2.5794313e-01
   1.5016667e+00   1.9174835e-02   2.0180257e+00   3.0801444e+00  -2.5794313e-01   2.7311626e-01  -1.0621188e-01
   1.5033333e+00   1.9753395e-02   1.4111007e+00   2.0938913e+00  -1.8207750e-01   4.2484751e-01  -1.8207750e-01
   1.5050000e+00   2.0353963e-02   4.5519376e-02  -5.6140564e-01  -1.8207750e-01  -1.2441963e+00  -5.6140564e-01
   1.5066667e+00   2.0977357e-02  -9.4073377e-01  -1.8511213e+00  -1.8207750e-01  -1.5476588e+00  -6.3727127e-01
   1.5083333e+00   2.1624317e-02  -1.8207750e-01  -2.6097776e+00  -1.8207750e-01  -1.5476588e+00  -5.6140564e-01
   1.5100000e+00   2.2295506e-02  -3.0346251e-02  -3.7477620e+00   1.2138500e-01   4.5519376e-02  -7.1313689e-01
   1.5116667e+00   2.2991507e-02  -5.6140564e-01  -2.5339119e+00   3.4898188e-01   8.0417564e-01   6.5244439e-01
   1.5133333e+00   2.3712815e-02  -1.2441963e+00  -2.3821807e+00   1.2138500e-01  -4.8554001e-01  -4.0967438e-01
   1.5150000e+00   2.4459840e-02  -9.4073377e-01  -1.0924650e+00  -3.0346251e-02  -5.6140564e-01  -3.3380876e-01
   1.5166667e+00   2.5232902e-02  -1.0165994e+00  -3.0346251e-02   4.2484751e-01   1.0317725e+00   5.0071314e-01
   1.5183333e+00   2.6032232e-02   5.7657876e-01   1.4111007e+00   1.9725063e-01   1.0317725e+00   2.7311626e-01
   1.5200000e+00   2.6857968e-02   2.7008163e+00   2.7008163e+00  -7.1313689e-01   4.5519376e-02  -3.0346251e-02
   1.5216667e+00   2.7710155e-02  -7.1313689e-01   3.0042788e+00  -1.8207750e-01   4.2484751e-01   4.5519376e-02
   1.5233333e+00   2.8588746e-02  -3.3684338e+00   2.1697569e+00  -4.0967438e-01  -1.0621188e-01  -1.8207750e-01
   1.5250000e+00   2.9493601e-02   9.5590690e-01   3.4898188e-01   3.4898188e-01  -9.4073377e-01  -1.8207750e-01
   1.5266667e+00   3.0424489e-02   5.0071314e-01  -1.0165994e+00   4.5519376e-02  -1.0165994e+00  -9.4073377e-01
   1.5283333e+00   3.1381086e-02  -4.8554001e-01  -1.0924650e+00   1.9725063e-01  -5.6140564e-01  -7.1313689e-01
   1.5300000e+00   3.2362978e-02  -4.0967438e-01  -3.4442995e+00  -7.1313689e-01  -2.5794313e-01   4.2484751e-01
   1.5316667e+00   3.3369664e-02  -1.0165994e+00  -4.2788214e+00  -5.6140564e-01   3.4898188e-01   8.8004127e-01
   1.5333333e+00   3.4400554e-02  -3.3380876e-01  -2.0787182e+00   6.5244439e-01   9.5590690e-01   1.3352350e+00
   1.5350000e+00   3.5454975e-02   1.9725063e-01  -1.8207750e-01   3.4898188e-01   6.5244439e-01   5.7657876e-01
   1.5366667e+00   3.6532170e-02  -5.6140564e-01  -3.3380876e-01   3.4898188e-01   8.0417564e-01   1.9725063e-01
   1.5383333e+00   3.7631304e-02   4.5519376e-02   2.5490851e+00   1.2138500e-01   5.7657876e-01  -1.0621188e-01
   1.5400000e+00   3.8751465e-02   3.4898188e-01   5.0526507e+00   5.0071314e-01  -1.0924650e+00  -7.8900252e-01
   1.5416667e+00   3.9891669e-02   5.7657876e-01   4.5974570e+00   2.7311626e-01  -4.0967438e-01  -1.1683307e+00
   1.5433333e+00   4.1050857e-02   6.5244439e-01   2.3973538e+00  -2.5794313e-01  -1.8207750e-01  -7.1313689e-01
   1.5450000e+00   4.2227905e-02   8.8004127e-01  -3.0346251e-02  -5.6140564e-01  -1.8207750e-01  -3.3380876e-01
   1.5466667e+00   4.3421636e-02   9.5590690e-01  -1.3200619e+00  -4.8554001e-01  -3.3380876e-01   4.5519376e-02
   1.5483333e+00   4.4630803e-02  -4.0967438e-01  -1.0924650e+00  -5.6140564e-01  -4.0967438e-01   1.0317725e+00
   1.5500000e+00   4.5854104e-02  -4.0967438e-01  -2.6856432e+00  -1.0621188e-01  -8.6486815e-01  -6.3727127e-01
   1.5516667e+00   4.7090192e-02  -1.0165994e+00  -3.2167026e+00   4.5519376e-02  -2.5794313e-01  -2.5794313e-01
   1.5533333e+00   4.8337675e-02   8.0417564e-01  -2.0787182e+00   3.4898188e-01  -3.0346251e-02  -2.5794313e-01
   1.5550000e+00   4.9595112e-02  -4.0967438e-01  -7.8900252e-01   1.9725063e-01  -1.0621188e-01  -1.8207750e-01
   1.5566667e+00   5.0861029e-02  -1.0621188e-01   1.2138500e-01   7.2831002e-01   4.5519376e-02  -3.0346251e-02
   1.5583333e+00   5.2133919e-02  -3.3380876e-01   8.8004127e-01   1.2138500e-01   1.0317725e+00   8.0417564e-01
   1.5600000e+00   5.3412244e-02  -1.8207750e-01   2.7008163e+00   4.5519376e-02   1.1076382e+00  -1.8207750e-01
   1.5616667e+00   5.4694441e-02  -3.0346251e-02   3.6870695e+00  -1.8207750e-01   5.0071314e-01  -4.8554001e-01
   1.5633333e+00   5.5978936e-02   1.1076382e+00   2.7008163e+00  -2.5794313e-01   6.5244439e-01  -6.3727127e-01
   1.5650000e+00   5.7264125e-02   5.7657876e-01   3.4898188e-01  -6.3727127e-01  -1.3200619e+00  -1.0621188e-01
   1.5666667e+00   5.8548409e-02  -3.0346251e-02  -1.0165994e+00  -7.1313689e-01  -1.6993900e+00   5.7657876e-01
   1.5683333e+00   5.9807115e-02  -3.3380876e-01  -1.0924650e+00  -4.8554001e-01  -9.4073377e-01   1.0317725e+00
   1.5700000e+00   6.1000927e-02  -2.0787182e+00  -3.8994932e+00  -3.0346251e-02  -1.0621188e-01   1.2138500e-01
   1.5716667e+00   6.2184441e-02  -5.6444026e+00  -3.8994932e+00   5.7657876e-01  -1.8207750e-01  -4.8554001e-01
   1.5733333e+00   6.3356452e-02  -1.0924650e+00  -1.6235244e+00   1.1835038e+00   9.5590690e-01   5.0071314e-01
   1.5750000e+00   6.4515816e-02   1.7145632e+00   5.7657876e-01   4.2484751e-01   1.5628319e+00   2.7311626e-01
   1.5766667e+00   6.5661464e-02   4.2484751e-01   1.9725063e-01   5.0071314e-01   1.2138500e-01  -5.6140564e-01
   1.5783333e+00   6.6792384e-02   2.1697569e+00   8.0417564e-01  -1.8207750e-01   3.4898188e-01  -1.0924650e+00
   1.5800000e+00   6.7907642e-02   1.6386975e+00   2.3973538e+00  -3.3380876e-01  -6.3727127e-01  -4.8554001e-01
   1.5816667e+00   6.9006370e-02  -2.5794313e-01   1.3352350e+00  -7.1313689e-01  -2.7615088e+00  -7.8900252e-01
   1.5833333e+00   7.0087776e-02  -4.0967438e-01   1.6386975e+00  -7.8900252e-01  -1.5476588e+00  -3.3380876e-01
   1.5850000e+00   7.1151127e-02  -4.0967438e-01   9.5590690e-01  -4.0967438e-01   5.7657876e-01   1.0317725e+00
   1.5866667e+00   7.2195782e-02  -6.3727127e-01  -8.6486815e-01  -1.8207750e-01   1.9725063e-01  -4.8554001e-01
   1.5883333e+00   7.3221157e-02   5.7657876e-01  -6.3727127e-01   3.4898188e-01   2.6249507e+00  -1.8207750e-01
   1.5900000e+00   7.4226744e-02   1.2138500e-01  -1.8511213e+00   5.0071314e-01   4.2939945e+00   1.7904288e+00
   1.5916667e+00   7.5212098e-02   5.7657876e-01  -2.3821807e+00   6.5244439e-01   2.2456226e+00   1.7904288e+00
   1.5933333e+00   7.6176845e-02   8.8004127e-01  -1.7752557e+00   2.7311626e-01  -2.1545838e+00  -1.0621188e-01
   1.5950000e+00   7.7120672e-02  -1.9269869e+00  -1.3200619e+00  -2.5794313e-01  -5.9478651e+00  -3.2925682e+00
   1.5966667e+00   7.8043333e-02  -6.0995964e+00   5.0071314e-01   2.7311626e-01  -3.0649713e+00  -1.2441963e+00
   1.5983333e+00   7.8944635e-02   7.2831002e-01   1.2593694e+00  -3.3380876e-01  -1.0165994e+00  -2.5794313e-01
   1.6000000e+00   7.9824431e-02   3.0801444e+00   3.3836070e+00  -4.0967438e-01   8.0417564e-01  -1.8207750e-01
   1.6016667e+00   8.0682637e-02   1.7145632e+00   3.0042788e+00  -4.0967438e-01   1.3352350e+00  -1.0621188e-01
   1.6033333e+00   8.1519205e-02   1.1835038e+00   2.8525476e+00  -1.8207750e-01   2.3214882e+00   1.1835038e+00
   1.6050000e+00   8.2334131e-02   8.8004127e-01  -3.0346251e-02  -1.0621188e-01   8.8004127e-01   8.8004127e-01
   1.6066667e+00   8.3127451e-02  -2.5339119e+00  -1.2441963e+00  -3.3380876e-01   1.2138500e-01   5.0071314e-01
   1.6083333e+00   8.3899224e-02   5.7657876e-01   1.2138500e-01  -3.0346251e-02   5.0071314e-01  -7.1313689e-01
   1.6100000e+00   8.4649538e-02   2.1697569e+00  -2.6097776e+00  -4.0967438e-01   5.0071314e-01  -7.1313689e-01
   1.6116667e+00   8.5378503e-02  -4.0967438e-01  -2.4580463e+00  -2.5794313e-01   1.3352350e+00   1.7904288e+00
   1.6133333e+00   8.6086241e-02  -4.8554001e-01  -8.6486815e-01   6.5244439e-01   1.6386975e+00   2.5490851e+00
   1.6150000e+00   8.6772884e-02  -3.0346251e-02  -1.0165994e+00   4.2484751e-01  -5.6140564e-01   6.5244439e-01
   1.6166667e+00   9.5676108e-02  -5.6140564e-01  -7.1313689e-01   4.2484751e-01  -2.0028525e+00  -2.0028525e+00
   1.6183333e+00   9.5527287e-02   1.2138500e-01  -2.5794313e-01  -6.3727127e-01  -2.7615088e+00  -1.6993900e+00
   1.6200000e+00   9.5353386e-02   1.4869663e+00   1.5628319e+00  -3.0346251e-02  -1.4717932e+00  -1.0165994e+00
   1.6216667e+00   9.5154555e-02   5.0071314e-01   3.0042788e+00   4.5519376e-02   1.5628319e+00   4.2484751e-01
   1.6233333e+00   9.4930956e-02  -7.8900252e-01   3.0042788e+00  -4.8554001e-01   2.6249507e+00   1.7904288e+00
   1.6250000e+00   9.4682758e-02   2.7311626e-01   1.5628319e+00  -3.3380876e-01   1.3352350e+00   1.3352350e+00
   1.6266667e+00   9.4410152e-02  -5.6140564e-01  -1.1683307e+00  -1.8207750e-01  -4.1270901e+00  -2.0787182e+00
   1.6283333e+00   9.4113337e-02  -1.4717932e+00  -8.6486815e-01  -1.8207750e-01  -3.2167026e+00  -1.7752557e+00
   1.6300000e+00   9.3792528e-02  -1.3200619e+00  -2.0028525e+00   5.7657876e-01   1.6386975e+00  -3.0346251e-02
   1.6316667e+00   9.3447958e-02  -4.0967438e-01  -3.2925682e+00   5.7657876e-01   1.7145632e+00   3.4898188e-01
   1.6333333e+00   9.3079873e-02  -2.5794313e-01  -2.7615088e+00  -1.8207750e-01   2.7311626e-01   4.2484751e-01
   1.6350000e+00   9.2688532e-02  -4.8554001e-01  -9.4073377e-01   4.5519376e-02  -1.9269869e+00  -2.5794313e-01
   1.6366667e+00   9.2274218e-02  -3.0346251e-02   8.0417564e-01   5.0071314e-01   4.5519376e-02   5.0071314e-01
   1.6383333e+00   9.1837221e-02   1.7145632e+00   1.2593694e+00   2.7311626e-01   2.4732194e+00   1.1835038e+00
   1.6400000e+00   9.1377853e-02   1.4869663e+00   3.0801444e+00  -1.0621188e-01   2.3973538e+00   1.9725063e-01
   1.6416667e+00   9.0896438e-02  -3.0346251e-02   3.3077413e+00  -4.8554001e-01  -1.0621188e-01  -5.6140564e-01
   1.6433333e+00   9.0393319e-02   5.0071314e-01   1.2593694e+00  -1.0165994e+00  -5.0374776e+00  -2.3063151e+00
   1.6450000e+00   8.9868854e-02  -3.0346251e-02   4.2484751e-01  -4.8554001e-01  -2.4580463e+00  -3.3380876e-01
   1.6466667e+00   8.9323408e-02  -3.3380876e-01  -4.0967438e-01  -3.0346251e-02   5.7657876e-01   1.7145632e+00
   1.6483333e+00   8.8757378e-02   1.9725063e-01  -1.2441963e+00   1.9725063e-01  -1.0621188e-01   4.2484751e-01
   1.6500000e+00   8.8171158e-02  -6.3727127e-01  -3.7477620e+00  -1.0621188e-01   7.2831002e-01   6.5244439e-01
   1.6516667e+00   8.7565162e-02  -3.0346251e-02  -2.1545838e+00  -1.8207750e-01   7.2831002e-01  -1.8207750e-01
   1.6533333e+00   8.6939827e-02  -5.6140564e-01  -1.2441963e+00   3.4898188e-01   1.3352350e+00  -7.8900252e-01
   1.6550000e+00   8.6295589e-02   3.9146663e+00  -6.3727127e-01   1.9725063e-01   8.0417564e-01  -4.0967438e-01
   1.6566667e+00   8.5632902e-02  -4.6581495e+00  -4.0967438e-01  -1.0621188e-01   3.4898188e-01  -1.0621188e-01
   1.6583333e+00   8.4952234e-02  -6.1754620e+00   1.4869663e+00   5.0071314e-01   3.4898188e-01   1.0317725e+00
   1.6600000e+00   8.4254064e-02   6.9492914e+00   3.3836070e+00  -3.0346251e-02   1.4869663e+00   1.0317725e+00
   1.6616667e+00   8.3479182e-02   3.0042788e+00   2.1697569e+00  -7.8900252e-01  -8.6486815e-01  -3.3380876e-01
   1.6633333e+00   8.2640175e-02   5.7657876e-01   1.1835038e+00  -7.1313689e-01  -1.5476588e+00  -1.0924650e+00
   1.6650000e+00   8.1781934e-02  -1.0924650e+00   4.5519376e-02  -1.8207750e-01  -2.0787182e+00  -1.0165994e+00
   1.6666667e+00   8.0905455e-02  -1.9269869e+00  -7.1313689e-01   1.9725063e-01  -1.0165994e+00  -7.1313689e-01
   1.6683333e+00   8.0011786e-02  -1.4717932e+00  -8.6486815e-01   1.2138500e-01  -1.0621188e-01  -1.8207750e-01
   1.6700000e+00   7.9102021e-02  -2.1545838e+00  -3.7477620e+00   6.5244439e-01   1.2138500e-01  -1.1683307e+00
   1.6716667e+00   7.8177295e-02  -2.5794313e-01  -3.4442995e+00   6.5244439e-01   6.5244439e-01  -2.5794313e-01
   1.6733333e+00   7.7238783e-02  -7.8900252e-01  -2.8373744e+00  -1.8207750e-01  -2.5794313e-01  -1.0621188e-01
   1.6750000e+00   7.6287709e-02  -6.3727127e-01  -3.0346251e-02  -4.0967438e-01  -2.5794313e-01   1.2138500e-01
   1.6766667e+00   7.5325320e-02   8.8004127e-01   7.2831002e-01  -1.0621188e-01   9.5590690e-01   7.2831002e-01
   1.6783333e+00   7.4352905e-02   1.4869663e+00   1.7145632e+00  -1.8207750e-01   9.5590690e-01   1.3352350e+00
   1.6800000e+00   7.3371773e-02   2.7008163e+00   2.6249507e+00  -4.8554001e-01  -3.3380876e-01   4.2484751e-01
   1.6816667e+00   7.2383270e-02   1.4111007e+00   2.7008163e+00  -1.8207750e-01  -8.6486815e-01  -1.8207750e-01
   1.6833333e+00   7.1388758e-02  -7.8900252e-01   9.5590690e-01   5.0071314e-01  -7.8900252e-01  -1.5476588e+00
   1.6850000e+00   7.0389609e-02  -7.8900252e-01   5.0071314e-01  -3.0346251e-02  -4.8554001e-01  -7.8900252e-01
   1.6866667e+00   6.9387218e-02   4.2484751e-01   7.2831002e-01   1.9725063e-01   4.2484751e-01   1.9725063e-01
   1.6883333e+00   6.8382985e-02   1.4869663e+00  -4.0967438e-01  -1.8207750e-01   4.2484751e-01   7.2831002e-01
   1.6900000e+00   6.7378308e-02   8.8004127e-01  -2.9891057e+00  -4.8554001e-01   1.0317725e+00   9.5590690e-01
   1.6916667e+00   6.6374586e-02   1.2138500e-01  -2.4580463e+00  -1.0621188e-01   1.1835038e+00   1.1076382e+00
   1.6933333e+00   6.5373214e-02  -1.3200619e+00  -2.0787182e+00   4.2484751e-01   1.1835038e+00   1.0317725e+00
   1.6950000e+00   6.4375568e-02  -1.4717932e+00  -7.8900252e-01   3.4898188e-01  -4.8554001e-01  -2.5794313e-01
   1.6966667e+00   6.3383014e-02  -2.3063151e+00  -3.0346251e-02  -3.0346251e-02  -7.8900252e-01  -5.6140564e-01
   1.6983333e+00   6.2396884e-02  -1.6993900e+00   1.9725063e-01   1.9725063e-01  -4.8554001e-01  -5.6140564e-01
   1.7000000e+00   6.1418491e-02  -1.0621188e-01   1.7904288e+00  -4.0967438e-01  -1.0924650e+00  -6.3727127e-01
   1.7016667e+00   6.0449105e-02   8.0417564e-01   2.9284132e+00  -6.3727127e-01  -7.1313689e-01   4.2484751e-01
   1.7033333e+00   5.9489961e-02   5.0071314e-01   2.4732194e+00   1.2138500e-01   5.7657876e-01   5.0071314e-01
   1.7050000e+00   5.8542256e-02   8.0417564e-01   6.5244439e-01  -3.0346251e-02   8.0417564e-01   7.2831002e-01
   1.7066667e+00   5.7607115e-02  -7.8900252e-01  -5.6140564e-01   5.7657876e-01  -1.0924650e+00  -1.0924650e+00
   1.7083333e+00   5.6685631e-02  -1.8207750e-01  -6.3727127e-01   8.0417564e-01  -4.0967438e-01  -1.8511213e+00
   1.7100000e+00   5.5778828e-02  -1.8207750e-01  -2.7615088e+00  -4.0967438e-01  -1.0924650e+00  -4.0967438e-01
   1.7116667e+00   5.4887657e-02   1.2138500e-01  -3.3684338e+00  -2.5794313e-01  -5.6140564e-01   4.5519376e-02
   1.7133333e+00   5.4013011e-02   4.2484751e-01  -1.6993900e+00   1.2138500e-01   4.2484751e-01   3.4898188e-01
   1.7150000e+00   5.3155707e-02   1.1835038e+00   8.0417564e-01   5.0071314e-01   7.2831002e-01   4.2484751e-01
   1.7166667e+00   5.2316482e-02   6.5244439e-01   1.3352350e+00   3.4898188e-01   1.2593694e+00   1.2138500e-01
   1.7183333e+00   5.1495991e-02  -7.1313689e-01  -7.8900252e-01  -5.6140564e-01   6.5244439e-01  -3.3380876e-01
   1.7200000e+00   5.0694808e-02   2.7311626e-01   1.3352350e+00  -1.1683307e+00   2.7311626e-01   4.5519376e-02
   1.7216667e+00   4.9913420e-02   7.2831002e-01   3.1560101e+00  -1.0621188e-01   3.4898188e-01   1.4869663e+00
   1.7233333e+00   4.9152227e-02   1.0317725e+00   4.2181289e+00   2.7311626e-01  -3.0346251e-02   1.4111007e+00
   1.7250000e+00   4.8411539e-02  -8.6486815e-01  -4.0967438e-01  -1.1683307e+00  -4.8554001e-01  -3.0346251e-02
   1.7266667e+00   4.7691568e-02  -2.4580463e+00  -1.4717932e+00   2.7311626e-01   1.9421600e+00   7.2831002e-01
   1.7283333e+00   4.6992439e-02  -6.3727127e-01  -3.3380876e-01   1.0317725e+00   1.6386975e+00   1.2138500e-01
   1.7300000e+00   4.6314182e-02  -6.3727127e-01  -3.0649713e+00   5.0071314e-01  -1.8511213e+00  -1.7752557e+00
   1.7316667e+00   4.5656743e-02  -7.1313689e-01  -2.6097776e+00  -1.8207750e-01  -3.2925682e+00  -2.0028525e+00
   1.7333333e+00   4.4929635e-02  -7.8900252e-01  -2.4580463e+00  -2.5794313e-01  -2.5339119e+00  -1.3200619e+00
   1.7350000e+00   4.4184882e-02  -1.9269869e+00  -1.0165994e+00   4.2484751e-01   8.8004127e-01  -3.3380876e-01
   1.7366667e+00   4.3458429e-02   5.7657876e-01   7.2831002e-01  -3.0346251e-02   1.7145632e+00   4.5519376e-02
   1.7383333e+00   4.2750403e-02   1.7904288e+00   9.5590690e-01   9.5590690e-01   1.5628319e+00   4.5519376e-02
   1.7400000e+00   4.2060873e-02   2.0180257e+00   2.6249507e+00   1.9725063e-01   1.9725063e-01  -7.1313689e-01
   1.7416667e+00   4.1389866e-02   8.8004127e-01   3.3077413e+00  -1.0621188e-01  -4.8554001e-01   8.8004127e-01
   1.7433333e+00   4.0737348e-02  -3.0346251e-02   3.3836070e+00   5.7657876e-01  -3.3380876e-01   7.2831002e-01
   1.7450000e+00   4.0103241e-02   5.0071314e-01   2.4732194e+00  -3.3380876e-01  -4.8554001e-01  -1.0621188e-01
   1.7466667e+00   3.9487427e-02  -1.2441963e+00  -1.3200619e+00  -1.6235244e+00  -6.3727127e-01  -2.5794313e-01
   1.7483333e+00   3.8889743e-02  -2.4580463e+00  -3.2925682e+00  -5.6140564e-01  -1.1683307e+00  -4.0967438e-01
   1.7500000e+00   3.8309997e-02  -3.0346251e-02  -3.1408369e+00   3.4898188e-01  -7.8900252e-01  -5.6140564e-01
   1.7516667e+00   3.7747961e-02   7.2831002e-01  -2.1545838e+00   6.5244439e-01   1.4869663e+00   6.5244439e-01
   1.7533333e+00   3.7203383e-02   1.2593694e+00  -1.2441963e+00   5.0071314e-01   3.1560101e+00   1.2593694e+00
   1.7550000e+00   3.6675990e-02   2.7311626e-01  -1.3200619e+00   4.5519376e-02   2.9284132e+00   1.4869663e+00
   1.7566667e+00   3.6165490e-02  -1.9269869e+00   2.7311626e-01  -1.0621188e-01   4.5519376e-02   5.0071314e-01
   1.7583333e+00   3.5671579e-02   5.7657876e-01   2.3973538e+00  -1.0621188e-01  -7.1313689e-01   7.2831002e-01
   1.7600000e+00   3.5193946e-02   7.2831002e-01   3.0042788e+00  -4.8554001e-01  -1.5476588e+00   8.8004127e-01
   1.7616667e+00   3.4732280e-02   3.4898188e-01   2.3973538e+00  -4.0967438e-01  -1.8511213e+00  -1.4717932e+00
   1.7633333e+00   3.4286268e-02   8.0417564e-01   1.1835038e+00  -2.5794313e-01  -1.7752557e+00  -2.9891057e+00
   1.7650000e+00   3.3855611e-02   1.1076382e+00   1.4869663e+00   6.5244439e-01   1.9725063e-01  -1.3200619e+00
   1.7666667e+00   3.3440017e-02   1.2593694e+00  -4.8554001e-01   1.9725063e-01   4.2484751e-01  -1.0621188e-01
   1.7683333e+00   3.3039214e-02   5.7657876e-01  -1.4717932e+00   1.9725063e-01  -4.8554001e-01  -2.5794313e-01
   1.7700000e+00   3.2652956e-02   2.5490851e+00  -2.7615088e+00  -3.0346251e-02  -1.2441963e+00  -1.0924650e+00
   1.7716667e+00   3.2281020e-02  -6.0237308e+00  -4.8098807e+00  -1.4717932e+00   4.2484751e-01   6.5244439e-01
   1.7733333e+00   3.1923218e-02  -3.3684338e+00  -2.1545838e+00  -6.3727127e-01   8.8004127e-01   8.8004127e-01
   1.7750000e+00   3.1579398e-02  -1.2441963e+00   1.1076382e+00   6.5244439e-01   4.5519376e-02  -3.0346251e-02
   1.7766667e+00   3.1249451e-02   2.7311626e-01   2.7008163e+00   9.5590690e-01  -3.0346251e-02   5.7657876e-01
   1.7783333e+00   3.0933315e-02   8.0417564e-01   2.0938913e+00   4.5519376e-02   4.5519376e-02   8.8004127e-01
   1.7800000e+00   3.0630976e-02   4.5519376e-02   1.5628319e+00  -1.0165994e+00   1.4869663e+00   1.8662944e+00
   1.7816667e+00   3.0342476e-02  -9.4073377e-01   2.0938913e+00  -1.0621188e-01   9.5590690e-01   1.6386975e+00
   1.7833333e+00   3.0067915e-02   2.3214882e+00   1.8662944e+00   1.0317725e+00   4.5519376e-02  -1.0165994e+00
   1.7850000e+00   2.9807457e-02   2.9284132e+00   1.8662944e+00   1.5628319e+00   1.5628319e+00  -6.3727127e-01
   1.7866667e+00   2.9561331e-02   1.2593694e+00   7.2831002e-01   1.0317725e+00   1.2593694e+00  -1.1683307e+00
   1.7883333e+00   2.9329834e-02  -2.4580463e+00  -3.3380876e-01  -5.6140564e-01   3.4898188e-01  -4.0967438e-01
   1.7900000e+00   2.9113337e-02  -2.8373744e+00  -3.8994932e+00  -1.8207750e-01  -8.6486815e-01  -4.8554001e-01
   1.7916667e+00   3.1719051e-02   2.5490851e+00  -2.6856432e+00   5.0071314e-01  -2.3821807e+00  -1.3200619e+00
   1.7933333e+00   3.2519742e-02   1.4869663e+00  -1.7752557e+00   1.9725063e-01  -2.9132401e+00  -1.0924650e+00
   1.7950000e+00   3.3402140e-02  -4.2788214e+00  -1.6993900e+00  -4.0967438e-01  -1.0924650e+00   2.7311626e-01
   1.7966667e+00   3.4369789e-02  -6.3727127e-01  -9.4073377e-01  -8.6486815e-01   3.4898188e-01   2.9284132e+00
   1.7983333e+00   3.5426240e-02   2.1697569e+00   4.2484751e-01  -5.6140564e-01  -3.0346251e-02  -1.3200619e+00
   1.8000000e+00   3.6575044e-02   1.2138500e-01   2.1697569e+00  -1.0924650e+00  -1.0621188e-01  -1.4717932e+00
   1.8016667e+00   3.7819738e-02   3.9905320e+00   4.1422632e+00   5.0071314e-01  -1.8207750e-01   1.7904288e+00
   1.8033333e+00   3.9163839e-02   3.4594726e+00   3.6112038e+00   2.7766819e+00   8.0417564e-01  -7.1313689e-01
   1.8050000e+00   4.0610836e-02  -3.8236276e+00  -7.1313689e-01  -1.0165994e+00  -1.1683307e+00  -2.9891057e+00
   1.8066667e+00   4.2164163e-02  -7.8900252e-01  -4.8554001e-01  -2.9891057e+00   1.1835038e+00   1.4869663e+00
   1.8083333e+00   4.3827220e-02  -7.8900252e-01   4.5519376e-02  -8.6486815e-01  -5.6140564e-01  -4.8554001e-01
   1.8100000e+00   4.5603323e-02  -1.1683307e+00  -2.8373744e+00  -1.0924650e+00  -8.6486815e-01   5.7657876e-01
   1.8116667e+00   4.7495722e-02  -5.6140564e-01  -3.1408369e+00  -1.8207750e-01  -1.5476588e+00  -3.3380876e-01
   1.8133333e+00   4.9507590e-02  -4.0967438e-01  -2.8373744e+00   4.5519376e-02  -7.8900252e-01   4.2484751e-01
   1.8150000e+00   5.1641983e-02   8.0417564e-01  -9.4073377e-01   1.1076382e+00   8.8004127e-01   8.8004127e-01
   1.8166667e+00   5.3901870e-02  -1.8207750e-01   1.9725063e-01   1.0317725e+00   1.3352350e+00   5.0071314e-01
   1.8183333e+00   5.6290087e-02   9.5590690e-01   4.2484751e-01  -3.0346251e-02   1.7904288e+00   1.9725063e-01
   1.8200000e+00   5.8809348e-02   8.0417564e-01   2.7766819e+00   4.5519376e-02   3.4898188e-01  -1.0621188e-01
   1.8216667e+00   6.1462223e-02   1.3352350e+00   4.3698601e+00   2.3214882e+00  -1.0924650e+00  -3.3380876e-01
   1.8233333e+00   6.4251139e-02   2.7766819e+00   3.0042788e+00  -3.3380876e-01   7.2831002e-01   7.2831002e-01
   1.8250000e+00   6.7178360e-02  -1.4717932e+00  -4.8554001e-01  -7.8900252e-01   5.7657876e-01  -1.7752557e+00
   1.8266667e+00   8.0058171e-02  -2.6856432e+00   1.2138500e-01  -2.4580463e+00  -2.5794313e-01   5.0071314e-01
   1.8283333e+00   9.9129034e-02  -9.4073377e-01  -7.1313689e-01  -7.1313689e-01   1.5628319e+00   2.8525476e+00
   1.8300000e+00   1.1710122e-01   2.7311626e-01  -3.0649713e+00   7.2831002e-01   5.0071314e-01  -1.0165994e+00
   1.8316667e+00   1.2197581e-01  -2.4580463e+00  -3.4442995e+00   1.0317725e+00  -1.8511213e+00  -1.0165994e+00
   1.8333333e+00   1.2700282e-01  -1.9269869e+00  -1.7752557e+00   4.2484751e-01   4.5519376e-02  -1.3200619e+00
   1.8350000e+00   1.3218172e-01  -1.9269869e+00  -1.6993900e+00   2.7311626e-01  -6.3727127e-01  -1.8511213e+00
   1.8366667e+00   1.3751174e-01   2.7311626e-01   5.0071314e-01  -4.8554001e-01  -1.7752557e+00  -1.9269869e+00
   1.8383333e+00   1.4299187e-01   1.7904288e+00   1.8662944e+00  -6.3727127e-01  -4.0967438e-01   6.5244439e-01
   1.8400000e+00   1.4862081e-01  -1.8511213e+00   2.0180257e+00  -2.5794313e-01   5.0071314e-01   1.7145632e+00
   1.8416667e+00   1.5439706e-01   1.2138500e-01   3.2318757e+00   2.7311626e-01   1.0317725e+00   7.2831002e-01
   1.8433333e+00   1.6031881e-01   2.9284132e+00   1.2593694e+00  -3.0346251e-02  -3.3380876e-01   9.5590690e-01
   1.8450000e+00   1.6638401e-01   1.9725063e-01  -4.8554001e-01   5.0071314e-01  -1.5476588e+00  -3.3380876e-01
   1.8466667e+00   1.7259037e-01   2.8525476e+00   7.2831002e-01   4.5519376e-02  -1.9269869e+00  -1.7752557e+00
   1.8483333e+00   1.7893530e-01  -4.3546870e+00  -1.6235244e+00  -1.1683307e+00  -1.5476588e+00  -1.9269869e+00
   1.8500000e+00   1.8541597e-01  -2.1545838e+00  -4.5064182e+00   4.2484751e-01   4.2484751e-01   3.4898188e-01
   1.8516667e+00   1.9202930e-01   5.1285164e+00  -3.0649713e+00  -7.8900252e-01   1.2593694e+00   7.2831002e-01
   1.8533333e+00   1.9877193e-01  -3.3380876e-01  -2.3821807e+00   4.5519376e-02   8.8004127e-01   3.4898188e-01
   1.8550000e+00   2.0564026e-01   3.4898188e-01   5.7657876e-01   4.2484751e-01   8.8004127e-01   8.0417564e-01
   1.8566667e+00   2.1263042e-01   8.0417564e-01   7.2831002e-01   2.4732194e+00   8.8004127e-01   4.2484751e-01
   1.8583333e+00   2.1973829e-01  -1.0924650e+00  -2.5794313e-01  -2.6097776e+00  -8.6486815e-01  -1.0924650e+00
   1.8600000e+00   2.2695952e-01   2.7311626e-01   1.5628319e+00  -4.0967438e-01  -6.3727127e-01  -1.0165994e+00
   1.8616667e+00   2.3428951e-01  -1.0924650e+00   2.9284132e+00  -7.8900252e-01   1.0317725e+00   9.5590690e-01
   1.8633333e+00   2.4172339e-01   5.7657876e-01   3.3077413e+00   3.4898188e-01   1.4111007e+00   6.5244439e-01
   1.8650000e+00   2.4925611e-01  -1.3200619e+00   1.1835038e+00   1.2138500e-01   1.0317725e+00  -4.0967438e-01
   1.8666667e+00   2.5688236e-01   2.7311626e-01   1.4111007e+00  -8.6486815e-01  -9.4073377e-01   1.9725063e-01
   1.8683333e+00   2.6459661e-01  -1.8511213e+00  -1.8511213e+00  -1.0621188e-01  -2.4580463e+00  -3.0346251e-02
   1.8700000e+00   2.7239313e-01  -1.2441963e+00  -3.6718963e+00  -1.8207750e-01  -1.2441963e+00  -5.6140564e-01
   1.8716667e+00   2.8026596e-01   1.5628319e+00  -2.5339119e+00   1.7904288e+00  -1.0621188e-01   4.5519376e-02
   1.8733333e+00   2.8820899e-01   2.3214882e+00  -2.5339119e+00   5.7657876e-01   5.7657876e-01   2.0180257e+00
   1.8750000e+00   2.9621587e-01  -4.0967438e-01  -1.0165994e+00  -1.0165994e+00  -1.0165994e+00  -8.6486815e-01
   1.8766667e+00   3.0428011e-01  -7.1313689e-01  -2.6856432e+00   2.7311626e-01  -1.4717932e+00  -3.9753588e+00
   1.8783333e+00   3.1239505e-01   9.5590690e-01   1.9725063e-01  -8.6486815e-01   1.9421600e+00   1.2593694e+00
   1.8800000e+00   3.2055385e-01   1.0317725e+00   3.8388007e+00  -3.3380876e-01   3.4898188e-01  -1.2441963e+00
   1.8816667e+00   3.2874956e-01  -2.5339119e+00   1.1835038e+00  -7.8900252e-01  -7.1313689e-01  -5.6140564e-01
   1.8833333e+00   3.3696023e-01   1.5628319e+00   3.6870695e+00  -4.0967438e-01  -2.5794313e-01   1.7145632e+00
   1.8850000e+00   3.4510216e-01   1.0317725e+00   3.0042788e+00   1.4869663e+00   4.5519376e-02   1.2593694e+00
   1.8866667e+00   3.5325582e-01  -5.6140564e-01  -4.0967438e-01  -4.0967438e-01   6.5244439e-01  -3.0346251e-02
   1.8883333e+00   3.6141426e-01  -2.7615088e+00  -2.3821807e+00  -2.0787182e+00  -5.6140564e-01  -7.1313689e-01
   1.8900000e+00   3.6957049e-01  -8.6486815e-01  -2.3821807e+00  -1.8207750e-01   1.1076382e+00   8.8004127e-01
   1.8916667e+00   3.7771752e-01  -1.0165994e+00  -3.7477620e+00   1.9725063e-01  -3.0346251e-02   1.9725063e-01
   1.8933333e+00   3.8584834e-01  -1.0621188e-01  -2.8373744e+00   4.5519376e-02   5.7657876e-01   1.2593694e+00
   1.8950000e+00   3.9395593e-01   7.2831002e-01  -1.0924650e+00   4.5519376e-02  -4.8554001e-01  -1.9269869e+00
   1.8966667e+00   4.0203335e-01   2.3973538e+00   2.3214882e+00   4.2484751e-01  -4.0967438e-01  -4.0967438e-01
   1.8983333e+00   4.1007363e-01   6.5244439e-01   3.1560101e+00   1.2138500e-01  -1.1683307e+00  -1.0165994e+00
   1.9000000e+00   4.1806981e-01   3.9905320e+00   2.6249507e+00  -1.8207750e-01  -5.6140564e-01  -1.3200619e+00
   1.9016667e+00   4.2601515e-01  -3.5201651e+00   2.3973538e+00  -7.1313689e-01  -1.8511213e+00  -1.1683307e+00
   1.9033333e+00   6.0861908e-01  -4.5822839e+00   1.7145632e+00   1.2138500e-01   1.1076382e+00  -4.0967438e-01
   1.9050000e+00   6.1263879e-01   6.5244439e-01  -1.0621188e-01   2.7311626e-01  -1.0621188e-01  -8.6486815e-01
   1.9066667e+00   6.1648594e-01  -7.1313689e-01  -1.0165994e+00   1.2138500e-01   6.5244439e-01  -2.5794313e-01
   1.9083333e+00   6.2013542e-01   3.1560101e+00   4.2484751e-01  -1.0621188e-01  -1.8207750e-01   8.0417564e-01
   1.9100000e+00   6.2354662e-01   1.4111007e+00  -2.3063151e+00  -5.6140564e-01   5.7657876e-01   7.2831002e-01
   1.9116667e+00   6.2678242e-01   1.2138500e-01  -2.6097776e+00   6.5244439e-01   4.2484751e-01  -1.0924650e+00
   1.9133333e+00   6.2984438e-01   1.2593694e+00  -1.4717932e+00   4.2484751e-01   3.4898188e-01   1.1835038e+00
   1.9150000e+00   6.3273441e-01  -2.5794313e-01  -3.3380876e-01   7.2831002e-01   9.5590690e-01   1.9421600e+00
   1.9166667e+00   6.3545477e-01   1.2138500e-01   8.0417564e-01  -1.0621188e-01   7.2831002e-01  -1.1683307e+00
   1.9183333e+00   6.3800805e-01  -7.8900252e-01  -1.0621188e-01  -4.0967438e-01  -4.0967438e-01  -4.0967438e-01
   1.9200000e+00   6.4039719e-01   5.7657876e-01   1.6386975e+00   1.9725063e-01  -1.3200619e+00   2.7311626e-01
   1.9216667e+00   6.4262541e-01   1.1076382e+00   3.4594726e+00  -1.0621188e-01  -1.3959275e+00  -3.3380876e-01
   1.9233333e+00   6.4661359e-01  -1.0924650e+00   1.4869663e+00  -3.3380876e-01   2.7311626e-01  -6.3727127e-01
   1.9250000e+00   6.4838151e-01  -1.1683307e+00   1.2593694e+00   4.5519376e-02   1.6386975e+00   6.5244439e-01
   1.9266667e+00   6.5000451e-01  -7.8900252e-01  -9.4073377e-01  -3.0346251e-02   2.7311626e-01   8.0417564e-01
   1.9283333e+00   6.5283456e-01  -2.5794313e-01  -1.9269869e+00   1.2138500e-01   1.0317725e+00   1.1835038e+00
   1.9300000e+00   6.5405184e-01   1.2138500e-01  -2.7615088e+00   1.9725063e-01   1.3352350e+00   5.0071314e-01
   1.9316667e+00   6.5514441e-01  -1.3200619e+00  -2.3821807e+00   3.4898188e-01  -1.5476588e+00  -1.3959275e+00
   1.9333333e+00   6.5611801e-01   3.4898188e-01  -1.6993900e+00   4.5519376e-02  -9.4073377e-01  -5.6140564e-01
   1.9350000e+00   6.5697844e-01  -8.6486815e-01   4.5519376e-02  -3.0346251e-02  -4.0967438e-01   3.4898188e-01
   1.9366667e+00   6.5773179e-01   1.2138500e-01   5.7657876e-01   2.7311626e-01  -1.8207750e-01   1.9725063e-01
   1.9383333e+00   6.5838427e-01   1.9725063e-01   1.9725063e-01  -4.0967438e-01   1.2138500e-01   3.4898188e-01
   1.9400000e+00   6.5894232e-01   1.1835038e+00   2.0180257e+00   4.5519376e-02   5.0071314e-01   3.4898188e-01
   1.9416667e+00   6.5941246e-01   1.5628319e+00   3.0042788e+00   1.9725063e-01   3.4898188e-01  -4.8554001e-01
   1.9433333e+00   6.5980135e-01   8.8004127e-01   2.9284132e+00   4.5519376e-02   4.5519376e-02  -1.2441963e+00
   1.9450000e+00   6.6011578e-01  -1.0165994e+00   1.9725063e-01   4.5519376e-02   8.0417564e-01  -1.9269869e+00
   1.9466667e+00   6.6036268e-01  -5.6140564e-01  -1.0165994e+00   1.9725063e-01   3.4898188e-01  -5.6140564e-01
   1.9483333e+00   6.6054897e-01  -4.8554001e-01  -1.3200619e+00   2.7311626e-01   1.1835038e+00   1.1835038e+00
   1.9500000e+00   6.6068164e-01  -1.6993900e+00  -2.8373744e+00   1.2138500e-01   6.5244439e-01   6.5244439e-01
   1.9516667e+00   6.6076776e-01  -1.1683307e+00  -3.5201651e+00  -5.6140564e-01  -1.8511213e+00  -1.8207750e-01
   1.9533333e+00   6.6081447e-01  -2.3063151e+00  -3.2167026e+00  -7.1313689e-01  -2.3063151e+00   3.4898188e-01
   1.9550000e+00   6.6082879e-01  -4.8554001e-01  -2.5794313e-01   4.5519376e-02  -1.6235244e+00   3.4898188e-01
   1.9566667e+00   6.6081783e-01   3.4898188e-01   5.7657876e-01  -2.5794313e-01  -5.6140564e-01  -3.0346251e-02
   1.9583333e+00   6.6078864e-01  -3.0346251e-02   1.0317725e+00   7.2831002e-01   1.1076382e+00   1.9725063e-01
   1.9600000e+00   6.6074821e-01  -1.8207750e-01   2.5490851e+00   2.7311626e-01   2.0180257e+00   4.2484751e-01
   1.9616667e+00   6.6070345e-01   1.4111007e+00   4.2939945e+00   4.5519376e-02   1.9421600e+00   4.2484751e-01
   1.9633333e+00   6.6066131e-01   1.0317725e+00   2.0180257e+00  -1.0621188e-01   7.2831002e-01   8.0417564e-01
   1.9650000e+00   6.6062849e-01  -1.8207750e-01   9.5590690e-01  -4.0967438e-01  -2.3821807e+00   4.5519376e-02
   1.9666667e+00   6.6061163e-01   2.7311626e-01   1.9725063e-01  -3.3380876e-01  -2.6097776e+00  -1.0165994e+00
   1.9683333e+00   6.6061725e-01  -3.3380876e-01  -3.0346251e-02  -7.1313689e-01  -1.4717932e+00  -1.7752557e+00
   1.9700000e+00   6.6065175e-01   5.7657876e-01  -3.3380876e-01  -7.8900252e-01  -3.0346251e-02  -7.1313689e-01
   1.9716667e+00   6.6072136e-01  -1.3200619e+00  -1.9269869e+00  -1.0621188e-01   3.4898188e-01  -8.6486815e-01
   1.9733333e+00   6.6083207e-01   1.3352350e+00  -3.3380876e-01   2.7311626e-01   9.5590690e-01  -3.0346251e-02
   1.9750000e+00   6.6098979e-01  -1.5476588e+00   5.0071314e-01  -3.0346251e-02   6.5244439e-01  -1.8207750e-01
   1.9766667e+00   6.6116395e-01  -2.6097776e+00   1.6386975e+00   1.9725063e-01   6.5244439e-01   8.0417564e-01
   1.9783333e+00   6.6134438e-01   4.4457257e+00   2.3214882e+00   5.7657876e-01   4.2484751e-01   5.0071314e-01
   1.9800000e+00   6.6158339e-01   1.4869663e+00   2.7766819e+00   6.5244439e-01   1.4111007e+00   8.0417564e-01
   1.9816667e+00   6.6188636e-01  -2.9891057e+00   4.0663976e+00   1.2138500e-01   2.3214882e+00   1.0317725e+00
   1.9833333e+00   6.6225859e-01   1.3352350e+00   2.7766819e+00   3.4898188e-01   2.5490851e+00   1.0317725e+00
   1.9850000e+00   6.6270500e-01   2.8525476e+00  -4.0967438e-01  -2.5794313e-01   2.7311626e-01   1.2138500e-01
   1.9866667e+00   6.6323046e-01  -7.8900252e-01  -3.5960307e+00  -1.8207750e-01  -2.6856432e+00  -1.0924650e+00
   1.9883333e+00   6.6383955e-01  -1.8207750e-01  -4.5822839e+00  -4.0967438e-01  -3.6718963e+00  -2.0787182e+00
   1.9900000e+00   6.6453664e-01  -1.1683307e+00  -6.5547902e+00  -4.8554001e-01  -2.3063151e+00  -1.2441963e+00
   1.9916667e+00   6.6532581e-01  -5.6140564e-01  -6.4789245e+00  -3.0346251e-02  -6.3727127e-01   1.0317725e+00
   1.9933333e+00   6.6621098e-01  -1.6235244e+00  -5.1892089e+00  -3.0346251e-02  -4.0967438e-01   5.0071314e-01
   1.9950000e+00   6.6719574e-01  -1.3200619e+00  -2.6856432e+00   9.5590690e-01   6.5244439e-01   2.7311626e-01
   1.9966667e+00   6.6828343e-01   1.9725063e-01  -1.9269869e+00   8.0417564e-01   6.5244439e-01   2.7311626e-01
   1.9983333e+00   6.6947718e-01   3.4898188e-01  -9.4073377e-01   5.7657876e-01   1.0317725e+00   9.5590690e-01
   2.0000000e+00   6.7077977e-01   2.1697569e+00   1.7904288e+00   7.2831002e-01   2.0180257e+00   7.2831002e-01
   2.0016667e+00   6.7219376e-01   1.7145632e+00   2.6249507e+00   4.5519376e-02   1.7145632e+00   1.1076382e+00
   2.0033333e+00   6.7372135e-01   3.4898188e-01   1.4111007e+00  -4.0967438e-01   5.0071314e-01   8.8004127e-01
   2.0050000e+00   6.7536451e-01  -1.6993900e+00   1.2138500e-01   4.5519376e-02  -1.4717932e+00  -6.3727127e-01
   2.0066667e+00   6.7712498e-01  -9.4073377e-01  -2.5794313e-01  -4.8554001e-01  -2.2304494e+00  -7.1313689e-01
   2.0083333e+00   6.7900403e-01  -1.1683307e+00  -2.5794313e-01  -2.5794313e-01  -1.6235244e+00  -4.8554001e-01
   2.0100000e+00   6.8100281e-01  -1.2441963e+00  -1.6993900e+00  -1.0621188e-01  -6.3727127e-01  -4.0967438e-01
   2.0116667e+00   6.8312200e-01  -1.3200619e+00  -2.1545838e+00   1.9725063e-01   8.8004127e-01   5.7657876e-01
   2.0133333e+00   6.8536216e-01   5.0071314e-01  -8.6486815e-01   4.5519376e-02   1.5628319e+00   2.7311626e-01
   2.0150000e+00   6.8772341e-01  -3.3380876e-01   8.0417564e-01   5.0071314e-01   1.7145632e+00   8.0417564e-01
   2.0166667e+00   6.9020566e-01  -8.6486815e-01   2.0938913e+00  -1.0621188e-01  -3.0346251e-02   1.2138500e-01
   2.0183333e+00   6.9280837e-01  -3.3380876e-01   2.7766819e+00  -4.0967438e-01  -2.9132401e+00  -1.0165994e+00
   2.0200000e+00   6.9553092e-01  -4.8554001e-01   4.5974570e+00   1.9725063e-01  -1.2441963e+00  -8.6486815e-01
   2.0216667e+00   6.9837221e-01   5.7657876e-01   4.6733226e+00  -1.0621188e-01  -2.5794313e-01   2.7311626e-01
   2.0233333e+00   7.0133092e-01   1.6386975e+00   2.8525476e+00  -1.0621188e-01   1.1076382e+00   6.5244439e-01
   2.0250000e+00   7.0440544e-01   1.4869663e+00   1.4111007e+00  -4.8554001e-01   2.7311626e-01  -2.5794313e-01
   2.0266667e+00   7.0759387e-01   4.2484751e-01  -3.0346251e-02  -1.8207750e-01   2.7311626e-01  -7.8900252e-01
   2.0283333e+00   7.1089402e-01   5.0071314e-01  -3.3380876e-01   4.5519376e-02   9.5590690e-01   1.9725063e-01
   2.0300000e+00   7.1430339e-01  -1.0621188e-01  -2.3821807e+00  -3.3380876e-01   4.2484751e-01  -2.5794313e-01
   2.0316667e+00   7.1781925e-01  -1.8207750e-01  -3.8236276e+00  -1.8207750e-01   4.5519376e-02   1.9725063e-01
   2.0333333e+00   7.2143860e-01  -2.1545838e+00  -3.1408369e+00  -2.5794313e-01  -3.3380876e-01   4.5519376e-02
   2.0350000e+00   7.2515819e-01  -6.3727127e-01  -1.3200619e+00   3.4898188e-01  -6.3727127e-01   5.0071314e-01
   2.0366667e+00   7.2897456e-01   1.1076382e+00   1.9725063e-01  -3.3380876e-01  -1.0924650e+00   1.9725063e-01
   2.0383333e+00   7.3288388e-01   3.4898188e-01   1.9725063e-01  -4.8554001e-01  -8.6486815e-01  -2.5794313e-01
   2.0400000e+00   7.3688220e-01  -3.2925682e+00   2.4732194e+00   4.5519376e-02   7.2831002e-01  -1.8207750e-01
   2.0416667e+00   7.4096536e-01  -3.0346251e-02   4.6733226e+00  -3.3380876e-01   2.3973538e+00   7.2831002e-01
   2.0433333e+00   7.4512890e-01   3.3077413e+00   3.5353382e+00  -3.0346251e-02   1.2593694e+00   8.8004127e-01
   2.0450000e+00   7.4936827e-01   8.8004127e-01   5.0071314e-01  -1.8207750e-01  -5.6140564e-01  -5.6140564e-01
   2.0466667e+00   7.5367865e-01   5.0071314e-01  -5.6140564e-01  -4.0967438e-01  -1.8511213e+00  -6.3727127e-01
   2.0483333e+00   7.5800562e-01  -2.5794313e-01  -1.2441963e+00  -1.0621188e-01  -2.4580463e+00  -1.3200619e+00
   2.0500000e+00   7.6235256e-01  -1.5476588e+00  -4.0512245e+00  -1.0621188e-01  -1.6235244e+00  -8.6486815e-01
   2.0516667e+00   7.6675059e-01  -7.8900252e-01  -3.8236276e+00   5.0071314e-01   1.2138500e-01   2.7311626e-01
   2.0533333e+00   7.7119470e-01   3.4898188e-01  -2.1545838e+00   5.0071314e-01   1.9725063e-01  -3.0346251e-02
   2.0550000e+00   7.7567986e-01  -1.3200619e+00  -7.8900252e-01  -1.8207750e-01  -1.0621188e-01  -4.0967438e-01
   2.0566667e+00   7.8020104e-01  -1.8207750e-01   5.7657876e-01  -3.0346251e-02   6.5244439e-01   3.4898188e-01
   2.0583333e+00   7.8475304e-01   1.9725063e-01   1.8662944e+00  -1.8207750e-01   9.5590690e-01   5.0071314e-01
   2.0600000e+00   7.8933072e-01   8.8004127e-01   2.7766819e+00  -3.0346251e-02   1.1835038e+00   7.2831002e-01
   2.0616667e+00   7.9392893e-01   2.1697569e+00   3.2318757e+00  -3.0346251e-02   1.2138500e-01   6.5244439e-01
   2.0633333e+00   7.9854244e-01  -4.0967438e-01   2.7008163e+00  -2.5794313e-01  -1.0924650e+00  -3.0346251e-02
   2.0650000e+00   8.0316612e-01  -5.6140564e-01   8.0417564e-01  -3.0346251e-02  -4.8554001e-01  -4.8554001e-01
   2.0666667e+00   8.0779477e-01   3.4898188e-01  -2.5794313e-01  -1.8207750e-01   1.9725063e-01   4.2484751e-01
   2.0683333e+00   8.1242330e-01   3.4898188e-01  -6.3727127e-01  -4.0967438e-01  -3.0346251e-02  -3.0346251e-02
   2.0700000e+00   8.1704663e-01  -4.8554001e-01  -3.3684338e+00  -3.0346251e-02   1.9725063e-01  -4.0967438e-01
   2.0716667e+00   8.2165971e-01  -4.0967438e-01  -3.6718963e+00   4.5519376e-02   7.2831002e-01  -1.8207750e-01
   2.0733333e+00   8.2625760e-01   5.7657876e-01  -2.0787182e+00   2.7311626e-01   8.0417564e-01   1.9725063e-01
   2.0750000e+00   8.3083544e-01  -3.3380876e-01  -1.0924650e+00   2.7311626e-01   4.2484751e-01   1.9725063e-01
   2.0766667e+00   8.3538838e-01  -7.1313689e-01   8.8004127e-01  -4.0967438e-01  -1.5476588e+00   4.5519376e-02
   2.0783333e+00   8.3991171e-01  -6.3727127e-01   5.7657876e-01  -3.3380876e-01  -7.1313689e-01   8.8004127e-01
   2.0800000e+00   8.4440085e-01   1.2138500e-01   2.0938913e+00   2.7311626e-01   5.0071314e-01   8.8004127e-01
   2.0816667e+00   8.4885128e-01   5.0071314e-01   3.3836070e+00  -4.0967438e-01  -1.0621188e-01  -1.0621188e-01
   2.0833333e+00   8.5325867e-01   1.0317725e+00   2.0938913e+00  -4.0967438e-01  -1.8207750e-01   4.5519376e-02
   2.0850000e+00   8.5761869e-01  -4.8554001e-01   3.4898188e-01  -2.5794313e-01  -1.4717932e+00  -5.6140564e-01
   2.0866667e+00   8.6192732e-01  -1.7752557e+00  -4.0967438e-01  -2.5794313e-01  -1.6993900e+00  -1.4717932e+00
   2.0883333e+00   8.6618049e-01  -6.3727127e-01  -1.6235244e+00  -3.0346251e-02  -2.5794313e-01  -7.1313689e-01
   2.0900000e+00   8.7037439e-01   1.9725063e-01  -2.6097776e+00   1.2138500e-01   1.2138500e-01  -7.1313689e-01
   2.0916667e+00   8.7450536e-01  -8.6486815e-01  -3.2925682e+00  -3.0346251e-02   5.0071314e-01  -1.8207750e-01
   2.0933333e+00   8.7856986e-01  -4.0967438e-01  -1.9269869e+00  -3.0346251e-02   1.0317725e+00   5.0071314e-01
   2.0950000e+00   8.8256452e-01  -2.5794313e-01  -2.5794313e-01   5.0071314e-01   8.0417564e-01   8.0417564e-01
   2.0966667e+00   8.8648609e-01   4.2484751e-01   5.7657876e-01  -1.0621188e-01  -7.8900252e-01  -4.8554001e-01
   2.0983333e+00   8.9033161e-01   1.1835038e+00   1.0317725e+00   3.4898188e-01  -3.3380876e-01  -1.8207750e-01
   2.1000000e+00   8.9409814e-01   1.7904288e+00   3.0042788e+00   1.2138500e-01  -3.0346251e-02   1.2138500e-01
   2.1016667e+00   8.9778301e-01   6.5244439e-01   4.2181289e+00  -1.8207750e-01  -3.0346251e-02  -1.8207750e-01
   2.1033333e+00   9.0138370e-01  -4.8554001e-01   2.0938913e+00  -3.3380876e-01   2.7311626e-01  -1.8207750e-01
   2.1050000e+00   9.0489784e-01  -4.8554001e-01   3.4898188e-01  -3.3380876e-01  -2.5794313e-01   1.2138500e-01
   2.1066667e+00   9.0832325e-01   1.9725063e-01  -4.8554001e-01   4.5519376e-02   2.7311626e-01   4.2484751e-01
   2.1083333e+00   9.1165797e-01   9.5590690e-01  -1.0165994e+00   1.2138500e-01  -1.8207750e-01  -1.0621188e-01
   2.1100000e+00   9.1490014e-01   2.7311626e-01  -3.4442995e+00   4.5519376e-02  -6.3727127e-01  -2.5794313e-01
   2.1116667e+00   9.1490014e-01  -9.4073377e-01  -4.0512245e+00  -3.0346251e-02  -4.0967438e-01  -5.6140564e-01
   2.1133333e+00   9.1804814e-01  -1.7752557e+00  -1.4717932e+00   1.2138500e-01   3.4898188e-01   4.5519376e-02
   2.1150000e+00   9.2110050e-01   1.0317725e+00  -2.5794313e-01   7.2831002e-01  -3.0346251e-02   4.5519376e-02
   2.1166667e+00   9.2405593e-01  -1.6993900e+00  -1.0165994e+00   2.7311626e-01  -2.5794313e-01  -4.0967438e-01
   2.1183333e+00   9.2691330e-01  -3.4442995e+00  -3.3380876e-01   4.2484751e-01   4.2484751e-01   1.2138500e-01
   2.1200000e+00   9.2967171e-01   1.0317725e+00   2.3973538e+00   1.2138500e-01   8.8004127e-01   9.5590690e-01
   2.1216667e+00   9.3226552e-01   2.2456226e+00   4.2939945e+00  -3.0346251e-02   8.8004127e-01   6.5244439e-01
   2.1233333e+00   9.3472904e-01   8.8004127e-01   3.9905320e+00  -4.8554001e-01   5.7657876e-01   1.9725063e-01
   2.1250000e+00   9.3472904e-01   5.7657876e-01   3.1560101e+00  -1.8207750e-01  -2.5794313e-01   4.5519376e-02
   2.1266667e+00   9.3472904e-01  -1.0621188e-01   1.2138500e-01  -4.8554001e-01  -3.2167026e+00  -7.8900252e-01
   2.1283333e+00   9.3472904e-01  -3.3380876e-01  -6.3727127e-01  -3.3380876e-01  -1.5476588e+00  -9.4073377e-01
   2.1300000e+00   9.3472904e-01   1.2138500e-01  -4.5822839e+00  -3.3380876e-01  -8.6486815e-01  -4.0967438e-01
   2.1316667e+00   9.3472904e-01   1.2138500e-01  -4.9616120e+00  -3.0346251e-02  -4.8554001e-01  -5.6140564e-01
   2.1333333e+00   9.3472904e-01   4.2484751e-01  -2.9891057e+00  -3.0346251e-02   4.2484751e-01  -4.0967438e-01
   2.1350000e+00   9.3472904e-01   7.2831002e-01  -3.3380876e-01   3.4898188e-01   1.1835038e+00   5.0071314e-01
   2.1366667e+00   9.3472904e-01   2.7311626e-01   1.1076382e+00   4.5519376e-02   1.4869663e+00   5.0071314e-01
   2.1383333e+00   9.3472904e-01   6.5244439e-01   1.5628319e+00  -3.0346251e-02   1.3352350e+00   8.8004127e-01
   2.1400000e+00   9.3472904e-01   1.2138500e-01   2.4732194e+00   1.2138500e-01  -5.6140564e-01   3.4898188e-01
   2.1416667e+00   9.3472904e-01  -4.8554001e-01   2.7008163e+00  -1.8207750e-01  -1.4717932e+00  -4.8554001e-01
   2.1433333e+00   9.3708752e-01  -5.6140564e-01   2.7008163e+00  -3.3380876e-01  -1.6235244e+00  -2.5794313e-01
   2.1450000e+00   9.3934110e-01  -8.6486815e-01  -1.8207750e-01  -3.3380876e-01  -1.0165994e+00   4.5519376e-02
   2.1466667e+00   9.4149023e-01  -1.0621188e-01  -9.4073377e-01  -1.0621188e-01   1.2138500e-01   1.2138500e-01
   2.1483333e+00   9.4353543e-01   3.4898188e-01  -5.6140564e-01   4.5519376e-02   1.0317725e+00   2.7311626e-01
   2.1500000e+00   9.4547766e-01  -7.1313689e-01  -2.6856432e+00  -6.3727127e-01   1.9725063e-01   1.3352350e+00
   2.1516667e+00   9.4731781e-01  -2.0787182e+00  -4.2788214e+00   4.5519376e-02   1.9725063e-01  -3.3380876e-01
   2.1533333e+00   9.4905721e-01  -9.4073377e-01  -2.4580463e+00   1.1076382e+00   1.0317725e+00   4.5519376e-02
   2.1550000e+00   9.5069714e-01   1.3352350e+00  -8.6486815e-01   8.8004127e-01   1.1835038e+00   4.5519376e-02
   2.1566667e+00   9.5223928e-01   6.5244439e-01   1.9725063e-01   1.9725063e-01   1.9725063e-01  -3.3380876e-01
   2.1583333e+00   9.5368535e-01   1.4111007e+00   1.0317725e+00   2.7311626e-01  -4.8554001e-01  -4.0967438e-01
   2.1600000e+00   9.5503725e-01   1.5628319e+00   2.8525476e+00   1.9725063e-01  -1.0924650e+00  -7.8900252e-01
   2.1616667e+00   9.5629707e-01   4.5519376e-02   3.9905320e+00  -4.0967438e-01  -6.3727127e-01  -6.3727127e-01
   2.1633333e+00   9.5746706e-01  -1.0165994e+00   1.7904288e+00  -1.8207750e-01   4.5519376e-02  -4.8554001e-01
   2.1650000e+00   9.5854956e-01  -6.3727127e-01   1.2593694e+00   4.5519376e-02   1.1076382e+00   5.0071314e-01
   2.1666667e+00   9.5954704e-01   5.0071314e-01  -1.0165994e+00  -1.8207750e-01   5.7657876e-01  -3.0346251e-02
   2.1683333e+00   9.6046218e-01   1.4111007e+00  -1.0924650e+00  -1.8207750e-01   5.7657876e-01   1.9725063e-01
   2.1700000e+00   9.6129763e-01  -1.0621188e-01  -3.7477620e+00  -5.6140564e-01  -1.8207750e-01  -2.5794313e-01
   2.1716667e+00   9.6205629e-01  -1.0924650e+00  -3.5201651e+00  -2.5794313e-01  -7.1313689e-01  -8.6486815e-01
   2.1733333e+00   9.6274101e-01  -1.0924650e+00  -2.0787182e+00   4.5519376e-02  -2.5794313e-01  -1.0621188e-01
   2.1750000e+00   9.6335482e-01  -1.0621188e-01  -4.8554001e-01   3.4898188e-01  -1.0621188e-01   2.7311626e-01
   2.1766667e+00   9.6390077e-01  -3.3380876e-01   5.0071314e-01   1.9725063e-01   1.9725063e-01   5.0071314e-01
   2.1783333e+00   9.6438203e-01  -4.0967438e-01   2.3214882e+00   4.2484751e-01   7.2831002e-01   2.7311626e-01
   2.1800000e+00   9.6480167e-01   1.0317725e+00   4.2181289e+00   5.7657876e-01   8.8004127e-01   1.9725063e-01
   2.1816667e+00   9.6516297e-01   1.4111007e+00   4.4457257e+00   1.9725063e-01   7.2831002e-01   5.7657876e-01
