# Supplementary material for: Detecting Nasal Vowels in Speech Interfaces Based on Surface Electromyography
Source: PLoS One. 2015 Jun 12;10(6):e0127040. doi: 10.1371/journal.pone.0127040 (PMC4466523; doi:10.1371/journal.pone.0127040)
Supplement: S1 Data — (ZIP) [file pone.0127040.s001.zip › PLosOneData/aligned/COPO_3/COPO_3-un-r2-ALIGNED.txt]

   0.0000000e+00   1.8763048e-01   8.0417564e-01  -1.7752557e+00   1.4111007e+00   2.7311626e-01   1.2138500e-01
   1.6666667e-03   1.8462877e-01   1.7904288e+00   1.2593694e+00   3.4898188e-01  -6.3727127e-01  -1.2441963e+00
   3.3333333e-03   1.8162960e-01   4.2484751e-01  -5.6140564e-01  -1.0621188e-01   7.2831002e-01  -1.8207750e-01
   5.0000000e-03   1.7863425e-01  -1.8207750e-01   1.7904288e+00   8.0417564e-01   9.5590690e-01   1.1076382e+00
   6.6666667e-03   1.7564409e-01  -1.8207750e-01   4.5974570e+00  -1.8207750e-01  -4.0967438e-01  -1.0621188e-01
   8.3333333e-03   1.7266058e-01  -3.0346251e-02   2.0938913e+00   4.5519376e-02   2.7311626e-01   4.5519376e-02
   1.0000000e-02   1.6968528e-01  -1.5476588e+00   1.1835038e+00  -1.2441963e+00  -7.8900252e-01  -1.8207750e-01
   1.1666667e-02   1.6671981e-01   1.2138500e-01  -9.4073377e-01  -2.5794313e-01  -3.3380876e-01   5.0071314e-01
   1.3333333e-02   1.4923498e-01   1.1835038e+00  -2.0028525e+00  -3.0346251e-02  -1.0621188e-01  -5.6140564e-01
   1.5000000e-02   1.4639039e-01   1.8662944e+00  -2.6097776e+00  -9.4073377e-01  -7.8900252e-01  -4.8554001e-01
   1.6666667e-02   1.4357118e-01  -1.8207750e-01  -2.4580463e+00   8.8004127e-01  -4.0967438e-01   2.7311626e-01
   1.8333333e-02   1.4077951e-01  -6.3727127e-01  -2.3063151e+00   5.0071314e-01  -2.5794313e-01   4.5519376e-02
   2.0000000e-02   1.3801754e-01  -1.1683307e+00   4.2484751e-01   1.9725063e-01   5.0071314e-01   3.4898188e-01
   2.1666667e-02   1.3528746e-01  -1.0165994e+00  -2.5794313e-01  -2.5794313e-01   2.1697569e+00   1.1076382e+00
   2.3333333e-02   1.2472972e-01  -1.8207750e-01   1.3352350e+00   1.0317725e+00   2.0938913e+00   2.7311626e-01
   2.5000000e-02   1.0159671e-01   1.7145632e+00   1.7145632e+00  -1.0621188e-01  -4.8554001e-01  -4.0967438e-01
   2.6666667e-02   9.2064182e-02   6.5244439e-01   2.2456226e+00  -1.0165994e+00  -2.5794313e-01  -1.0621188e-01
   2.8333333e-02   9.0313481e-02  -1.3200619e+00   1.4111007e+00  -9.4073377e-01  -4.0967438e-01   3.4898188e-01
   3.0000000e-02   8.8633929e-02   5.7657876e-01   1.3352350e+00   4.2484751e-01  -1.0165994e+00  -7.1313689e-01
   3.1666667e-02   8.7026306e-02  -4.0967438e-01  -1.8207750e-01  -7.1313689e-01  -2.3063151e+00  -1.0924650e+00
   3.3333333e-02   8.5491250e-02  -1.8207750e-01  -5.6140564e-01   2.7311626e-01  -2.5794313e-01  -3.3380876e-01
   3.5000000e-02   8.4029232e-02   1.2138500e-01  -1.6235244e+00  -2.5794313e-01  -1.8207750e-01  -1.8207750e-01
   3.6666667e-02   8.2640589e-02   6.5244439e-01  -2.3821807e+00   9.5590690e-01   1.7904288e+00   2.7311626e-01
   3.8333333e-02   8.1325499e-02   4.5519376e-02  -2.3063151e+00   9.5590690e-01   1.9725063e-01  -7.1313689e-01
   4.0000000e-02   8.0084001e-02   1.7145632e+00   1.1835038e+00  -3.0346251e-02  -1.3959275e+00  -1.0621188e-01
   4.1666667e-02   7.8916000e-02  -1.8207750e-01   5.7657876e-01  -4.0967438e-01  -3.3380876e-01  -3.0346251e-02
   4.3333333e-02   7.7821268e-02  -7.1313689e-01   6.5244439e-01   4.5519376e-02   1.3352350e+00   1.3352350e+00
   4.5000000e-02   7.6799456e-02  -3.3380876e-01   1.4111007e+00  -3.0346251e-02  -5.6140564e-01   3.4898188e-01
   4.6666667e-02   7.5850091e-02   1.2138500e-01   3.2318757e+00  -1.9269869e+00  -1.1683307e+00  -4.0967438e-01
   4.8333333e-02   7.4972602e-02   3.4898188e-01   2.0938913e+00   1.1076382e+00  -5.6140564e-01  -4.8554001e-01
   5.0000000e-02   7.4166307e-02  -7.1313689e-01   6.5244439e-01  -4.0967438e-01  -1.0924650e+00  -1.8207750e-01
   5.1666667e-02   7.3430438e-02  -1.8207750e-01  -4.8554001e-01   1.9725063e-01   8.8004127e-01  -4.0967438e-01
   5.3333333e-02   7.2764145e-02  -5.6140564e-01  -1.0165994e+00  -1.8207750e-01   9.5590690e-01  -7.8900252e-01
   5.5000000e-02   7.2166504e-02  -3.3380876e-01  -2.2304494e+00   1.2138500e-01  -8.6486815e-01  -1.8207750e-01
   5.6666667e-02   7.1636533e-02   2.7311626e-01  -3.4442995e+00  -3.0346251e-02   1.9725063e-01   3.4898188e-01
   5.8333333e-02   7.1173189e-02  -8.6486815e-01  -2.8373744e+00  -7.1313689e-01  -1.8207750e-01   5.0071314e-01
   6.0000000e-02   7.0775396e-02  -1.8207750e-01  -9.4073377e-01   5.7657876e-01   1.7904288e+00   1.1835038e+00
   6.1666667e-02   7.0442048e-02   1.1835038e+00  -1.8207750e-01   9.5590690e-01   3.4898188e-01   4.5519376e-02
   6.3333333e-02   7.0172010e-02   6.5244439e-01   1.2138500e-01  -2.5794313e-01  -7.1313689e-01  -4.0967438e-01
   6.5000000e-02   6.9964142e-02   1.7145632e+00   2.0938913e+00  -2.5794313e-01  -1.8207750e-01   1.2138500e-01
   6.6666667e-02   6.9817306e-02  -5.6140564e-01   1.4111007e+00  -1.4717932e+00  -7.8900252e-01   4.2484751e-01
   6.8333333e-02   6.9730370e-02  -8.6486815e-01   5.7657876e-01  -7.8900252e-01  -1.0165994e+00  -1.8207750e-01
   7.0000000e-02   6.9702233e-02  -7.8900252e-01  -3.0346251e-02   5.7657876e-01  -1.0165994e+00  -1.4717932e+00
   7.1666667e-02   6.9731807e-02   1.0317725e+00   8.0417564e-01   5.0071314e-01  -7.1313689e-01  -8.6486815e-01
   7.3333333e-02   6.9818059e-02  -8.6486815e-01   9.5590690e-01   1.2138500e-01  -3.0346251e-02  -4.8554001e-01
   7.5000000e-02   6.9959990e-02  -1.4717932e+00  -2.1545838e+00   5.0071314e-01   1.9725063e-01   2.7311626e-01
   7.6666667e-02   7.0156675e-02  -1.4717932e+00  -3.8236276e+00  -4.0967438e-01   1.2138500e-01   2.7311626e-01
   7.8333333e-02   7.0407232e-02   1.3352350e+00  -2.6856432e+00  -3.0346251e-02   8.8004127e-01   1.2138500e-01
   8.0000000e-02   7.0710867e-02   8.0417564e-01  -7.8900252e-01   5.0071314e-01  -2.5794313e-01   5.0071314e-01
   8.1666667e-02   7.0710867e-02   1.4869663e+00   6.5244439e-01   2.7311626e-01   4.2484751e-01   8.0417564e-01
   8.3333333e-02   7.0710867e-02  -3.3380876e-01  -3.3380876e-01  -7.1313689e-01   1.1076382e+00   6.5244439e-01
   8.5000000e-02   7.0710867e-02  -9.4073377e-01   6.5244439e-01  -2.5794313e-01   1.7145632e+00   1.2593694e+00
   8.6666667e-02   7.0710867e-02   1.9421600e+00   2.7008163e+00   1.3352350e+00   1.2138500e-01  -1.0621188e-01
   8.8333333e-02   7.1066853e-02   2.7311626e-01   6.5244439e-01  -4.0967438e-01  -2.0028525e+00  -1.0165994e+00
   9.0000000e-02   7.1474550e-02   6.5244439e-01   1.9725063e-01  -1.3200619e+00  -2.0028525e+00  -1.0924650e+00
   9.1666667e-02   7.1933412e-02   1.9725063e-01   6.5244439e-01  -4.8554001e-01  -5.6140564e-01   5.0071314e-01
   9.3333333e-02   7.2442975e-02   1.1076382e+00   1.5628319e+00   8.0417564e-01   8.0417564e-01   1.9725063e-01
   9.5000000e-02   7.3002876e-02   1.4869663e+00  -1.7752557e+00   2.7311626e-01   2.0180257e+00   5.0071314e-01
   9.6666667e-02   7.3612854e-02  -6.3727127e-01  -1.4717932e+00   9.5590690e-01   2.2456226e+00   7.2831002e-01
   9.8333333e-02   7.4272739e-02  -8.6486815e-01  -1.9269869e+00   2.7311626e-01  -1.0621188e-01  -3.3380876e-01
   1.0000000e-01   7.4982481e-02  -5.6140564e-01  -3.3380876e-01   4.2484751e-01  -1.0165994e+00  -7.1313689e-01
   1.0166667e-01   7.5742112e-02  -1.3200619e+00  -5.6140564e-01  -2.5794313e-01  -2.9891057e+00  -1.2441963e+00
   1.0333333e-01   7.6474767e-02  -1.3200619e+00  -8.6486815e-01  -7.8900252e-01  -1.8511213e+00  -8.6486815e-01
   1.0500000e-01   7.7261275e-02   2.7311626e-01   2.2456226e+00  -1.8207750e-01   4.5519376e-02   3.4898188e-01
   1.0666667e-01   7.8102229e-02   1.2138500e-01   3.1560101e+00   1.9725063e-01   8.0417564e-01   7.2831002e-01
   1.0833333e-01   7.8998277e-02   1.9725063e-01   2.1697569e+00  -7.1313689e-01   2.7311626e-01  -4.0967438e-01
   1.1000000e-01   7.9950141e-02  -1.8207750e-01   2.1697569e+00  -6.3727127e-01  -4.8554001e-01  -4.8554001e-01
   1.1166667e-01   8.0958580e-02   2.7311626e-01   1.2138500e-01  -1.0924650e+00  -4.0967438e-01  -4.8554001e-01
   1.1333333e-01   8.2024418e-02   1.2138500e-01   5.0071314e-01   5.0071314e-01   1.3352350e+00  -3.0346251e-02
   1.1500000e-01   8.3148510e-02  -4.8554001e-01  -1.1683307e+00  -3.0346251e-02  -1.0165994e+00  -5.6140564e-01
   1.1666667e-01   8.4331761e-02   5.0071314e-01  -3.7477620e+00   5.7657876e-01  -2.5794313e-01   4.5519376e-02
   1.1833333e-01   8.5575107e-02  -1.0621188e-01  -3.6718963e+00   1.2138500e-01   6.5244439e-01   3.4898188e-01
   1.2000000e-01   8.6879507e-02   1.0317725e+00   1.9725063e-01   8.0417564e-01   1.2138500e-01  -4.0967438e-01
   1.2166667e-01   8.8245945e-02  -1.1683307e+00   1.1835038e+00   4.2484751e-01  -1.6235244e+00  -3.3380876e-01
   1.2333333e-01   8.9675418e-02  -7.8900252e-01   7.2831002e-01  -1.0621188e-01  -3.0346251e-02   2.7311626e-01
   1.2500000e-01   9.1168927e-02   4.5519376e-02   2.1697569e+00   4.2484751e-01   1.2138500e-01   7.2831002e-01
   1.2666667e-01   9.2727480e-02   1.1835038e+00   3.9146663e+00   1.9725063e-01   1.9725063e-01   2.7311626e-01
   1.2833333e-01   9.4352065e-02   1.4869663e+00   1.9421600e+00   1.2138500e-01   1.6386975e+00   3.4898188e-01
   1.3000000e-01   9.6043660e-02   4.2484751e-01  -3.0346251e-02  -7.1313689e-01   1.4111007e+00   8.0417564e-01
   1.3166667e-01   9.7803214e-02  -1.8207750e-01  -2.3063151e+00  -1.0165994e+00  -4.0967438e-01   1.9725063e-01
   1.3333333e-01   9.9631645e-02  -3.0346251e-02  -7.8900252e-01   3.4898188e-01  -1.4717932e+00  -1.1683307e+00
   1.3500000e-01   1.0152982e-01  -3.3380876e-01  -2.6097776e+00  -1.1683307e+00  -8.6486815e-01   1.2138500e-01
   1.3666667e-01   1.0349857e-01  -6.3727127e-01  -2.6856432e+00   1.3352350e+00   9.5590690e-01  -1.1683307e+00
   1.3833333e-01   1.0553864e-01  -4.0967438e-01  -1.6993900e+00   1.0317725e+00   1.1076382e+00  -1.3200619e+00
   1.4000000e-01   1.0765075e-01  -1.0165994e+00  -1.5476588e+00  -3.0346251e-02  -1.0165994e+00  -3.0346251e-02
   1.4166667e-01   1.0983549e-01   4.2484751e-01  -2.5794313e-01   1.9725063e-01  -1.1683307e+00   1.9725063e-01
   1.4333333e-01   1.1209341e-01  -6.3727127e-01   5.7657876e-01  -1.0621188e-01  -4.8554001e-01  -3.0346251e-02
   1.4500000e-01   1.1442494e-01  -2.5794313e-01   1.9421600e+00  -4.8554001e-01   1.3352350e+00   1.6386975e+00
   1.4666667e-01   1.1683043e-01   1.1076382e+00   3.5353382e+00   3.4898188e-01   9.5590690e-01   5.0071314e-01
   1.4833333e-01   1.1931010e-01   1.2593694e+00   2.9284132e+00  -3.3380876e-01  -1.8207750e-01  -6.3727127e-01
   1.5000000e-01   1.2186406e-01  -4.0967438e-01   5.7657876e-01  -5.6140564e-01   5.7657876e-01   2.7311626e-01
   1.5166667e-01   1.2449231e-01   3.4898188e-01  -6.3727127e-01   5.7657876e-01   5.0071314e-01   1.9725063e-01
   1.5333333e-01   1.2719472e-01  -3.0346251e-02  -1.3200619e+00  -3.3380876e-01  -1.3959275e+00  -1.2441963e+00
   1.5500000e-01   1.2997102e-01  -9.4073377e-01  -2.6097776e+00  -1.0621188e-01  -2.0787182e+00  -1.2441963e+00
   1.5666667e-01   1.2997102e-01  -2.3063151e+00  -4.6581495e+00   4.2484751e-01  -1.0924650e+00  -2.5794313e-01
   1.5833333e-01   1.3282080e-01  -1.1683307e+00  -2.8373744e+00  -5.6140564e-01  -4.8554001e-01   5.0071314e-01
   1.6000000e-01   1.3574351e-01  -3.3380876e-01  -1.1683307e+00   5.0071314e-01  -1.8207750e-01   8.0417564e-01
   1.6166667e-01   1.3873846e-01   4.5519376e-02   5.7657876e-01   8.0417564e-01   1.2138500e-01   1.2138500e-01
   1.6333333e-01   1.4180480e-01   2.7311626e-01   1.1076382e+00  -3.3380876e-01   1.4869663e+00   2.7311626e-01
   1.6500000e-01   1.4494153e-01   1.2138500e-01   2.0938913e+00  -1.8207750e-01   1.4869663e+00  -1.0621188e-01
   1.6666667e-01   1.4814749e-01   1.4111007e+00   2.8525476e+00  -3.0346251e-02  -3.3380876e-01  -5.6140564e-01
   1.6833333e-01   1.5142139e-01   1.4111007e+00   2.9284132e+00   1.2138500e-01  -1.8207750e-01  -5.6140564e-01
   1.7000000e-01   1.5476175e-01  -6.3727127e-01   8.0417564e-01  -3.3380876e-01  -1.0924650e+00  -1.8207750e-01
   1.7166667e-01   1.5816695e-01   8.0417564e-01  -4.0967438e-01   8.8004127e-01  -3.3380876e-01  -3.0346251e-02
   1.7333333e-01   1.6163522e-01   9.5590690e-01   5.0071314e-01   1.2138500e-01   7.2831002e-01  -1.8207750e-01
   1.7500000e-01   1.6515423e-01  -1.8207750e-01   6.5244439e-01  -1.0165994e+00   5.0071314e-01   1.1835038e+00
   1.7666667e-01   1.6867220e-01  -3.6718963e+00  -3.2925682e+00  -2.5794313e-01   1.9725063e-01  -1.8207750e-01
   1.7833333e-01   1.7225115e-01  -1.5476588e+00  -8.6486815e-01   4.2484751e-01   1.1835038e+00   1.9725063e-01
   1.8000000e-01   1.7588896e-01   3.4898188e-01   2.1697569e+00   1.2138500e-01  -3.0346251e-02   3.4898188e-01
   1.8166667e-01   1.7958329e-01   1.9725063e-01   6.5244439e-01  -1.4717932e+00  -8.6486815e-01   1.2593694e+00
   1.8333333e-01   1.8333165e-01  -5.6140564e-01   1.9725063e-01  -7.8900252e-01  -1.1683307e+00   8.8004127e-01
   1.8500000e-01   1.8713138e-01   7.2831002e-01   3.9146663e+00   1.1076382e+00  -5.6140564e-01  -1.0165994e+00
   1.8666667e-01   1.9097969e-01   1.0317725e+00   4.1422632e+00   1.1076382e+00   1.9421600e+00  -8.6486815e-01
   1.8833333e-01   1.9487360e-01   1.1076382e+00   4.2181289e+00   4.2484751e-01   1.9725063e-01  -8.6486815e-01
   1.9000000e-01   1.9881005e-01   1.4869663e+00   1.5628319e+00  -3.3380876e-01  -1.4717932e+00  -1.0924650e+00
   1.9166667e-01   2.0278582e-01   1.1835038e+00   5.0071314e-01  -4.8554001e-01  -2.0787182e+00  -8.6486815e-01
   1.9333333e-01   2.0679759e-01   8.0417564e-01  -7.8900252e-01  -7.1313689e-01  -1.3200619e+00  -7.8900252e-01
   1.9500000e-01   2.1084193e-01   1.2138500e-01  -3.5201651e+00  -1.8207750e-01  -3.0346251e-02   2.7311626e-01
   1.9666667e-01   2.1491535e-01  -1.5476588e+00  -5.3409401e+00   9.5590690e-01   1.4111007e+00   3.4898188e-01
   1.9833333e-01   2.1901426e-01  -3.0346251e-02  -3.5960307e+00   5.7657876e-01   1.7145632e+00   1.4869663e+00
   2.0000000e-01   2.2313502e-01  -2.1545838e+00  -3.2167026e+00  -2.5794313e-01   5.0071314e-01   7.2831002e-01
   2.0166667e-01   2.2727395e-01  -1.5476588e+00  -3.2167026e+00   1.2138500e-01  -4.0967438e-01  -1.8207750e-01
   2.0333333e-01   2.3142734e-01   1.4869663e+00  -2.5339119e+00  -7.1313689e-01  -2.3821807e+00   1.2138500e-01
   2.0500000e-01   2.3559147e-01  -2.3821807e+00  -1.0924650e+00  -1.8207750e-01  -3.8236276e+00  -2.5794313e-01
   2.0666667e-01   2.3976259e-01  -3.3684338e+00   6.5244439e-01   4.2484751e-01  -7.1313689e-01  -7.1313689e-01
   2.0833333e-01   2.4393700e-01   1.2138500e-01   9.5590690e-01   1.2138500e-01   1.1835038e+00   7.2831002e-01
   2.1000000e-01   2.4811101e-01   3.0042788e+00   1.9725063e-01  -2.5794313e-01   2.0938913e+00   5.0071314e-01
   2.1166667e-01   2.5228097e-01  -2.5794313e-01  -3.3380876e-01  -3.0346251e-02   2.2456226e+00  -4.0967438e-01
   2.1333333e-01   2.5644331e-01   1.2138500e-01  -1.7752557e+00   1.2138500e-01   1.4869663e+00  -4.8554001e-01
   2.1500000e-01   2.6059450e-01   8.0417564e-01  -2.3821807e+00  -4.0967438e-01   1.4869663e+00   2.3973538e+00
   2.1666667e-01   2.6473112e-01  -1.0165994e+00  -3.8994932e+00   2.7311626e-01  -1.0924650e+00  -5.6140564e-01
   2.1833333e-01   2.6884983e-01  -3.3380876e-01  -1.2441963e+00   3.4898188e-01  -7.8900252e-01  -1.0165994e+00
   2.2000000e-01   2.7294742e-01  -4.0967438e-01  -4.0967438e-01   8.8004127e-01   1.3352350e+00  -1.8207750e-01
   2.2166667e-01   2.7702078e-01   1.3352350e+00  -1.0621188e-01  -4.8554001e-01   3.4898188e-01   5.7657876e-01
   2.2333333e-01   2.8106695e-01   1.6386975e+00   2.1697569e+00   1.2138500e-01  -7.8900252e-01   1.1076382e+00
   2.2500000e-01   2.8508311e-01  -1.0621188e-01   3.6112038e+00  -1.0621188e-01   1.9725063e-01   1.1076382e+00
   2.2666667e-01   2.8906659e-01  -9.4073377e-01   2.9284132e+00  -5.6140564e-01  -2.5339119e+00  -1.8207750e-01
   2.2833333e-01   2.9301489e-01  -1.2441963e+00   3.0801444e+00   5.0071314e-01  -4.0967438e-01  -1.0924650e+00
   2.3000000e-01   2.9692566e-01  -5.6140564e-01   1.8662944e+00   4.5519376e-02   5.7657876e-01  -1.8207750e-01
   2.3166667e-01   3.0079674e-01   7.2831002e-01   6.5244439e-01  -4.8554001e-01   8.0417564e-01  -1.8207750e-01
   2.3333333e-01   3.0462616e-01   1.1076382e+00  -6.3727127e-01  -1.1683307e+00  -2.5794313e-01  -3.3380876e-01
   2.3500000e-01   3.0841213e-01   2.1697569e+00  -2.1545838e+00  -2.5794313e-01  -8.6486815e-01  -1.1683307e+00
   2.3666667e-01   3.1215303e-01   1.8662944e+00  -3.2925682e+00   4.5519376e-02   7.2831002e-01  -5.6140564e-01
   2.3833333e-01   3.1949418e-01  -3.8236276e+00  -1.1683307e+00   2.7311626e-01  -1.8207750e-01   2.7311626e-01
   2.4000000e-01   3.2309219e-01  -6.5547902e+00  -1.0165994e+00  -4.8554001e-01  -2.9891057e+00  -5.6140564e-01
   2.4166667e-01   3.2664065e-01  -2.1545838e+00  -8.6486815e-01  -1.8207750e-01  -1.9269869e+00  -4.8554001e-01
   2.4333333e-01   3.3013891e-01   8.8004127e-01   1.6386975e+00   4.2484751e-01  -3.0346251e-02   1.2138500e-01
   2.4500000e-01   3.5285375e-01   1.9725063e-01   3.3836070e+00   5.7657876e-01   4.5519376e-02   4.5519376e-02
   2.4666667e-01   3.5591088e-01   1.0317725e+00   3.3077413e+00  -3.0346251e-02   2.7311626e-01   5.0071314e-01
   2.4833333e-01   3.5892474e-01   2.2456226e+00   2.1697569e+00  -3.3380876e-01   3.4898188e-01   5.7657876e-01
   2.5000000e-01   3.6189614e-01   1.5628319e+00   1.2593694e+00   5.0071314e-01   5.7657876e-01   7.2831002e-01
   2.5166667e-01   3.6482596e-01   2.1697569e+00   4.5519376e-02   1.9725063e-01   9.5590690e-01   8.8004127e-01
   2.5333333e-01   3.6771512e-01   9.5590690e-01   1.2138500e-01  -4.8554001e-01   8.0417564e-01   8.0417564e-01
   2.5500000e-01   3.7056458e-01  -3.0346251e-02  -2.2304494e+00   1.9725063e-01   4.2484751e-01  -1.2441963e+00
   2.5666667e-01   3.7337533e-01  -7.1313689e-01  -3.8236276e+00   2.7311626e-01  -6.3727127e-01  -1.7752557e+00
   2.5833333e-01   3.7614834e-01  -1.9269869e+00  -2.3821807e+00   2.7311626e-01  -4.0967438e-01  -7.8900252e-01
   2.6000000e-01   3.7888459e-01  -5.6140564e-01  -4.0967438e-01   4.2484751e-01  -1.8207750e-01   5.7657876e-01
   2.6166667e-01   3.8158505e-01   8.0417564e-01   4.2484751e-01   4.5519376e-02   4.5519376e-02   8.8004127e-01
   2.6333333e-01   3.8425068e-01   1.2593694e+00   5.0071314e-01  -7.1313689e-01  -1.0621188e-01   8.8004127e-01
   2.6500000e-01   3.8688233e-01   9.5590690e-01   2.0938913e+00  -1.0621188e-01   1.1835038e+00   1.4869663e+00
   2.6666667e-01   3.8948091e-01  -2.5794313e-01   3.6870695e+00  -7.1313689e-01   8.0417564e-01  -3.3380876e-01
   2.6833333e-01   3.9204714e-01   2.0938913e+00   2.6249507e+00  -3.3380876e-01   8.0417564e-01  -5.6140564e-01
   2.7000000e-01   3.9458173e-01   1.4869663e+00   7.2831002e-01   1.9725063e-01  -4.8554001e-01   1.2138500e-01
   2.7166667e-01   3.9708531e-01  -1.4717932e+00  -1.5476588e+00  -1.8207750e-01  -2.6856432e+00  -1.1683307e+00
   2.7333333e-01   3.9955833e-01  -1.3959275e+00  -1.3200619e+00  -3.3380876e-01   1.9725063e-01  -2.5794313e-01
   2.7500000e-01   4.0200118e-01  -9.4073377e-01  -3.4442995e+00   3.4898188e-01   1.9421600e+00  -7.1313689e-01
   2.7666667e-01   4.0441414e-01   2.7311626e-01  -3.8994932e+00   4.2484751e-01   6.5244439e-01  -1.0165994e+00
   2.7833333e-01   4.0679726e-01  -1.3959275e+00  -3.0649713e+00   1.2138500e-01  -2.5339119e+00  -1.8207750e-01
   2.8000000e-01   4.0915051e-01  -7.1313689e-01  -9.4073377e-01   8.0417564e-01  -4.0967438e-01  -3.0346251e-02
   2.8166667e-01   4.4198207e-01  -1.2441963e+00   5.7657876e-01   2.7311626e-01  -1.7752557e+00  -4.0967438e-01
   2.8333333e-01   4.4358008e-01  -4.8554001e-01   5.7657876e-01  -1.0621188e-01   4.5519376e-02   5.7657876e-01
   2.8500000e-01   4.4511945e-01   1.9725063e-01   2.2456226e+00  -3.3380876e-01   5.7657876e-01   7.2831002e-01
   2.8666667e-01   4.4659666e-01   1.9725063e-01   3.0042788e+00  -1.0621188e-01   7.2831002e-01   3.4898188e-01
   2.8833333e-01   4.4800804e-01  -1.8207750e-01   2.8525476e+00  -5.6140564e-01  -6.3727127e-01  -2.5794313e-01
   2.9000000e-01   4.4934966e-01  -3.3380876e-01   1.3352350e+00  -4.0967438e-01  -1.6993900e+00  -1.0165994e+00
   2.9166667e-01   4.5061739e-01   4.2484751e-01   1.2138500e-01   3.4898188e-01  -4.0967438e-01   4.5519376e-02
   2.9333333e-01   4.5180695e-01   2.0180257e+00  -3.3380876e-01   4.5519376e-02  -1.8207750e-01   4.2484751e-01
   2.9500000e-01   4.5291400e-01   2.5490851e+00  -2.2304494e+00  -3.0346251e-02  -2.5794313e-01  -8.6486815e-01
   2.9666667e-01   4.5393390e-01   6.5244439e-01  -4.1270901e+00  -2.5794313e-01   1.4111007e+00  -1.8207750e-01
   2.9833333e-01   4.5486207e-01  -6.0237308e+00  -3.3684338e+00  -1.0621188e-01   1.9421600e+00   1.0317725e+00
   3.0000000e-01   4.5569374e-01  -2.9132401e+00  -1.0924650e+00   4.2484751e-01   1.1835038e+00   9.5590690e-01
   3.0166667e-01   4.5642404e-01   4.2939945e+00   7.2831002e-01  -3.0346251e-02   6.5244439e-01   6.5244439e-01
   3.0333333e-01   4.5704814e-01   8.8004127e-01   5.0071314e-01  -3.0346251e-02  -8.6486815e-01  -1.0621188e-01
   3.0500000e-01   4.5756106e-01   1.9421600e+00   3.0042788e+00   1.2138500e-01  -1.8207750e-01   3.4898188e-01
   3.0666667e-01   4.5795787e-01   3.0042788e+00   3.6112038e+00  -3.3380876e-01  -3.0346251e-02   2.7311626e-01
   3.0833333e-01   4.5823369e-01   1.6386975e+00   2.3214882e+00  -5.6140564e-01  -7.8900252e-01  -4.0967438e-01
   3.1000000e-01   4.5838358e-01   1.1835038e+00   1.2593694e+00  -1.8207750e-01   9.5590690e-01  -3.3380876e-01
   3.1166667e-01   4.5840268e-01   3.4898188e-01  -5.6140564e-01   5.0071314e-01   2.2456226e+00   1.1835038e+00
   3.1333333e-01   4.5828626e-01  -1.0165994e+00  -2.5794313e-01   4.2484751e-01   1.6386975e+00   8.0417564e-01
   3.1500000e-01   4.5802965e-01  -2.3821807e+00  -1.6235244e+00  -6.3727127e-01  -1.7752557e+00  -3.0346251e-02
   3.1666667e-01   4.5762829e-01  -1.9269869e+00  -2.9132401e+00  -4.0967438e-01  -4.1270901e+00  -1.4717932e+00
   3.1833333e-01   4.5707782e-01  -1.8207750e-01  -1.6993900e+00   3.4898188e-01  -2.0028525e+00  -6.3727127e-01
   3.2000000e-01   4.5637397e-01  -3.3380876e-01  -1.3200619e+00  -2.5794313e-01  -1.0165994e+00  -7.8900252e-01
   3.2166667e-01   4.5551269e-01  -3.3684338e+00  -1.3959275e+00   4.2484751e-01  -4.0967438e-01  -7.8900252e-01
   3.2333333e-01   4.5449022e-01  -4.3546870e+00   8.0417564e-01   8.0417564e-01   1.2138500e-01  -7.8900252e-01
   3.2500000e-01   4.5330290e-01  -2.3063151e+00   1.8662944e+00  -3.0346251e-02   7.2831002e-01  -2.5794313e-01
   3.2666667e-01   4.5194740e-01   3.3836070e+00   3.3836070e+00  -4.8554001e-01   7.2831002e-01   5.0071314e-01
   3.2833333e-01   4.4872001e-01   2.7008163e+00   2.3973538e+00  -4.0967438e-01   2.2456226e+00   1.2593694e+00
   3.3000000e-01   4.4684284e-01   1.2593694e+00   1.1835038e+00  -6.3727127e-01   1.9725063e-01   3.4898188e-01
   3.3166667e-01   4.4478709e-01   2.7311626e-01   8.0417564e-01  -2.5794313e-01  -1.5476588e+00  -1.0165994e+00
   3.3333333e-01   4.4255091e-01  -1.0621188e-01  -1.3959275e+00  -1.0621188e-01  -1.6993900e+00  -1.0165994e+00
   3.3500000e-01   4.4013293e-01   1.9725063e-01  -1.6235244e+00   4.2484751e-01  -1.8207750e-01  -6.3727127e-01
   3.3666667e-01   4.3753199e-01   8.8004127e-01  -2.9132401e+00   4.2484751e-01   5.7657876e-01  -3.3380876e-01
   3.3833333e-01   4.3474748e-01   4.5519376e-02  -2.4580463e+00   3.4898188e-01   3.4898188e-01   3.4898188e-01
   3.4000000e-01   4.3177905e-01  -9.4073377e-01  -2.5339119e+00   2.7311626e-01  -1.0924650e+00   1.2138500e-01
   3.4166667e-01   4.2862683e-01  -8.6486815e-01  -8.6486815e-01  -7.8900252e-01  -4.0967438e-01   4.5519376e-02
   3.4333333e-01   4.2529129e-01  -4.8554001e-01   1.2138500e-01  -2.5794313e-01   5.0071314e-01   1.9725063e-01
   3.4500000e-01   4.2177335e-01   1.1076382e+00   1.1835038e+00   4.2484751e-01   1.4869663e+00   8.0417564e-01
   3.4666667e-01   4.1807433e-01   7.2831002e-01   2.0180257e+00  -1.8207750e-01   7.2831002e-01   7.2831002e-01
   3.4833333e-01   4.1419600e-01   2.6249507e+00   2.3214882e+00   1.9725063e-01   6.5244439e-01   5.7657876e-01
   3.5000000e-01   4.1014048e-01   1.9725063e-01   1.5628319e+00  -1.0621188e-01   5.0071314e-01  -3.0346251e-02
   3.5166667e-01   4.0587519e-01  -2.6856432e+00   1.2593694e+00  -1.8207750e-01   1.3352350e+00  -3.0346251e-02
   3.5333333e-01   4.0141482e-01  -1.0165994e+00   3.4898188e-01  -4.8554001e-01  -7.1313689e-01  -8.6486815e-01
   3.5500000e-01   3.9679016e-01   3.5353382e+00  -1.8511213e+00   7.2831002e-01  -7.1313689e-01  -9.4073377e-01
   3.5666667e-01   3.9200518e-01  -2.5794313e-01  -2.3821807e+00   1.2138500e-01  -2.5794313e-01  -2.5794313e-01
   3.5833333e-01   3.8706418e-01  -4.2029557e+00  -1.9269869e+00  -7.1313689e-01  -3.3380876e-01   5.7657876e-01
   3.6000000e-01   3.8197185e-01  -3.9753588e+00  -9.4073377e-01  -4.8554001e-01  -2.9132401e+00  -3.3380876e-01
   3.6166667e-01   3.7673317e-01   1.1076382e+00   5.7657876e-01  -3.0346251e-02  -3.4442995e+00  -8.6486815e-01
   3.6333333e-01   3.7135348e-01   1.8662944e+00   7.2831002e-01   5.7657876e-01  -9.4073377e-01  -7.1313689e-01
   3.6500000e-01   3.6583845e-01   2.3214882e+00   2.0938913e+00   9.5590690e-01   8.0417564e-01  -1.8207750e-01
   3.6666667e-01   3.6019401e-01   1.4111007e+00   3.7629351e+00   6.5244439e-01   2.7311626e-01   5.7657876e-01
   3.6833333e-01   3.5442641e-01   1.1076382e+00   4.0663976e+00  -3.0346251e-02   1.3352350e+00   1.4869663e+00
   3.7000000e-01   3.4854214e-01  -1.0621188e-01   7.2831002e-01  -1.4717932e+00   1.1835038e+00   4.2484751e-01
   3.7166667e-01   3.4254799e-01   1.9725063e-01  -1.4717932e+00  -7.8900252e-01   1.1076382e+00   4.2484751e-01
   3.7333333e-01   3.3645094e-01  -3.6718963e+00  -2.3063151e+00  -1.8207750e-01   3.4898188e-01   4.2484751e-01
   3.7500000e-01   3.3025821e-01  -2.4580463e+00  -3.7477620e+00  -3.3380876e-01  -1.8207750e-01   4.5519376e-02
   3.7666667e-01   3.2397722e-01  -4.0967438e-01  -4.5822839e+00  -1.8207750e-01  -5.6140564e-01  -1.8207750e-01
   3.7833333e-01   3.1761556e-01  -1.8207750e-01  -3.4442995e+00  -6.3727127e-01  -1.6235244e+00  -4.8554001e-01
   3.8000000e-01   3.1118097e-01   4.2484751e-01  -1.9269869e+00   1.9725063e-01  -1.2441963e+00  -4.0967438e-01
   3.8166667e-01   3.0468135e-01   6.5244439e-01   9.5590690e-01   1.9725063e-01  -3.0346251e-02  -1.8207750e-01
   3.8333333e-01   2.9812467e-01   2.1697569e+00   2.4732194e+00   5.0071314e-01   2.9284132e+00   1.2138500e-01
   3.8500000e-01   2.9151905e-01   3.0801444e+00   3.2318757e+00   7.2831002e-01   3.3077413e+00   9.5590690e-01
   3.8666667e-01   2.8487261e-01   1.7904288e+00   3.9905320e+00   4.5519376e-02   7.2831002e-01   3.4898188e-01
   3.8833333e-01   2.7819357e-01  -5.6140564e-01   2.1697569e+00  -5.6140564e-01  -2.5794313e-01   1.2138500e-01
   3.9000000e-01   2.7149013e-01  -1.1683307e+00   3.4898188e-01  -2.5794313e-01  -2.2304494e+00  -1.0165994e+00
   3.9166667e-01   2.6477052e-01  -2.0028525e+00  -1.0165994e+00  -4.0967438e-01  -7.1313689e-01  -1.0621188e-01
   3.9333333e-01   2.5804292e-01  -2.3063151e+00  -1.2441963e+00  -7.1313689e-01  -2.0028525e+00  -6.3727127e-01
   3.9500000e-01   2.5131547e-01  -1.4717932e+00  -3.1408369e+00  -1.8207750e-01  -1.3200619e+00  -7.1313689e-01
   3.9666667e-01   2.4459624e-01  -2.5794313e-01  -2.3063151e+00   1.2138500e-01   1.9725063e-01   1.9725063e-01
   3.9833333e-01   2.3789320e-01   1.1076382e+00  -1.0165994e+00   2.7311626e-01   1.2138500e-01   6.5244439e-01
   4.0000000e-01   2.3121421e-01   8.8004127e-01  -4.8554001e-01  -3.0346251e-02  -1.8207750e-01   5.0071314e-01
   4.0166667e-01   2.2456698e-01  -2.3821807e+00   8.8004127e-01  -1.0621188e-01  -5.6140564e-01   3.4898188e-01
   4.0333333e-01   2.1795907e-01  -2.3063151e+00   1.0317725e+00   4.5519376e-02  -1.1683307e+00  -1.0924650e+00
   4.0500000e-01   2.1139786e-01   1.8662944e+00   2.0180257e+00   1.9725063e-01  -2.5794313e-01  -1.8207750e-01
   4.0666667e-01   2.0489053e-01   2.2456226e+00   2.9284132e+00   1.2138500e-01   1.5628319e+00  -7.8900252e-01
   4.0833333e-01   1.9844402e-01   1.1835038e+00   1.7145632e+00  -3.0346251e-02   2.7008163e+00   7.2831002e-01
   4.1000000e-01   1.9206507e-01   1.0317725e+00   7.2831002e-01   4.5519376e-02   1.7904288e+00   7.2831002e-01
   4.1166667e-01   1.8576013e-01   1.2138500e-01  -1.5476588e+00  -7.8900252e-01  -4.8554001e-01   1.0317725e+00
   4.1333333e-01   1.7953540e-01  -1.1683307e+00  -1.1683307e+00  -4.0967438e-01  -2.5339119e+00  -3.0346251e-02
   4.1500000e-01   1.7339681e-01  -1.1683307e+00  -2.1545838e+00  -1.8207750e-01  -1.0924650e+00  -2.5794313e-01
   4.1666667e-01   1.6734995e-01  -1.1683307e+00  -2.8373744e+00   1.2593694e+00   4.2484751e-01  -2.3821807e+00
   4.1833333e-01   1.6140013e-01  -2.2304494e+00  -2.8373744e+00   6.5244439e-01  -1.2441963e+00  -1.6993900e+00
   4.2000000e-01   1.5555233e-01  -3.3380876e-01  -6.3727127e-01   6.5244439e-01  -2.5339119e+00  -1.3200619e+00
   4.2166667e-01   1.4981120e-01  -2.5794313e-01   1.9725063e-01   4.2484751e-01  -3.3380876e-01  -1.0924650e+00
   4.2333333e-01   1.4414172e-01   1.6386975e+00   8.0417564e-01   5.0071314e-01   9.5590690e-01  -3.0346251e-02
   4.2500000e-01   1.3857277e-01   8.8004127e-01   2.3214882e+00  -3.3380876e-01   1.1835038e+00   9.5590690e-01
   4.2666667e-01   1.3312407e-01   1.3352350e+00   3.2318757e+00  -2.5794313e-01   1.7904288e+00   1.5628319e+00
   4.2833333e-01   1.2779906e-01   8.8004127e-01   2.0938913e+00  -6.3727127e-01   1.2138500e-01   6.5244439e-01
   4.3000000e-01   1.2260080e-01   2.7311626e-01   8.8004127e-01  -2.5794313e-01   5.7657876e-01   5.7657876e-01
   4.3166667e-01   1.1753197e-01  -7.1313689e-01  -5.6140564e-01  -5.6140564e-01  -3.0346251e-02   5.0071314e-01
   4.3333333e-01   1.1259487e-01  -3.3380876e-01  -1.0165994e+00   4.5519376e-02   2.7311626e-01   2.7311626e-01
   4.3500000e-01   1.0779143e-01  -4.0967438e-01  -1.0924650e+00  -3.0346251e-02  -1.0924650e+00  -9.4073377e-01
   4.3666667e-01   1.0312322e-01   2.0938913e+00  -2.8373744e+00  -1.0621188e-01  -2.5339119e+00  -1.3200619e+00
   4.3833333e-01   9.8591413e-02  -3.5201651e+00  -3.3684338e+00  -3.0346251e-02  -1.7752557e+00  -2.3063151e+00
   4.4000000e-01   9.4196853e-02  -4.5822839e+00  -2.0787182e+00   4.2484751e-01   1.5628319e+00  -2.5794313e-01
   4.4166667e-01   8.9940008e-02   1.1076382e+00   1.2138500e-01  -1.8207750e-01   2.2456226e+00   2.7008163e+00
   4.4333333e-01   8.5821009e-02   1.3352350e+00   8.8004127e-01  -1.8207750e-01   1.3352350e+00   2.3214882e+00
   4.4500000e-01   8.1839647e-02   1.4111007e+00   1.3352350e+00   4.5519376e-02  -1.8207750e-01  -3.0346251e-02
   4.4666667e-01   7.7995392e-02   2.7008163e+00   3.5353382e+00   5.0071314e-01   8.0417564e-01   5.7657876e-01
   4.4833333e-01   7.4287394e-02  -1.0621188e-01   1.7145632e+00  -5.6140564e-01   7.2831002e-01  -4.0967438e-01
   4.5000000e-01   7.0714508e-02  -2.8373744e+00   9.5590690e-01  -6.3727127e-01  -6.3727127e-01  -4.0967438e-01
   4.5166667e-01   6.7275295e-02   7.2831002e-01   5.0071314e-01   3.4898188e-01  -1.0165994e+00   1.2138500e-01
   4.5333333e-01   6.3968046e-02   2.5490851e+00  -4.0967438e-01  -2.5794313e-01  -1.4717932e+00  -7.1313689e-01
   4.5500000e-01   6.0790793e-02   9.5590690e-01  -2.3821807e+00   1.2138500e-01  -7.8900252e-01  -1.7752557e+00
   4.5666667e-01   5.7741335e-02   8.8004127e-01  -4.2029557e+00  -3.0346251e-02   1.2138500e-01  -1.0924650e+00
   4.5833333e-01   5.4817237e-02  -1.0621188e-01  -3.3684338e+00   4.5519376e-02   2.7311626e-01   1.9725063e-01
   4.6000000e-01   5.2015852e-02  -8.6486815e-01  -4.8554001e-01   4.5519376e-02  -1.3200619e+00  -2.5794313e-01
   4.6166667e-01   4.9334352e-02   1.2138500e-01   8.0417564e-01   3.4898188e-01  -1.0924650e+00   6.5244439e-01
   4.6333333e-01   4.6769733e-02   1.2138500e-01   1.7145632e+00  -2.5794313e-01  -1.0165994e+00   7.2831002e-01
   4.6500000e-01   4.4318842e-02   6.5244439e-01   1.6386975e+00   2.7311626e-01  -3.3380876e-01   1.9725063e-01
   4.6666667e-01   4.1978380e-02   1.9725063e-01   3.1560101e+00  -1.8207750e-01  -1.0621188e-01  -2.5794313e-01
   4.6833333e-01   3.9744934e-02  -7.8900252e-01   3.2318757e+00   6.5244439e-01   8.0417564e-01  -1.3200619e+00
   4.7000000e-01   3.7615000e-02  -2.5794313e-01   1.9421600e+00   2.7311626e-01   1.7145632e+00   3.4898188e-01
   4.7166667e-01   3.5584984e-02   7.2831002e-01  -3.0346251e-02  -6.3727127e-01   1.3352350e+00   1.9725063e-01
   4.7333333e-01   3.3651231e-02   3.4898188e-01  -5.6140564e-01  -7.1313689e-01   4.2484751e-01   5.0071314e-01
   4.7500000e-01   3.1810042e-02  -2.3063151e+00  -1.0924650e+00  -3.3380876e-01  -3.0346251e-02   6.5244439e-01
   4.7666667e-01   3.1810042e-02  -1.4717932e+00  -3.4442995e+00   5.0071314e-01  -4.8554001e-01   4.5519376e-02
   4.7833333e-01   3.0057692e-02   2.0938913e+00  -2.4580463e+00   1.9725063e-01  -2.5794313e-01   4.2484751e-01
   4.8000000e-01   3.0057692e-02  -6.3727127e-01  -1.7752557e+00   4.5519376e-02  -9.4073377e-01  -4.0967438e-01
   4.8166667e-01   3.0057692e-02   1.9725063e-01   5.7657876e-01   2.7311626e-01  -2.5794313e-01  -5.6140564e-01
   4.8333333e-01   3.0057692e-02  -1.6993900e+00   5.0071314e-01  -3.0346251e-02  -3.3380876e-01   4.2484751e-01
   4.8500000e-01   2.8390444e-02   1.2138500e-01   1.7145632e+00  -2.5794313e-01  -7.8900252e-01   1.9725063e-01
   4.8666667e-01   2.6804567e-02   6.5244439e-01   1.9421600e+00  -3.0346251e-02  -4.0967438e-01  -7.8900252e-01
   4.8833333e-01   2.5296354e-02  -8.6486815e-01   2.7766819e+00  -3.0346251e-02   3.4898188e-01  -8.6486815e-01
   4.9000000e-01   2.3862133e-02  -8.6486815e-01   1.7904288e+00   1.9725063e-01  -4.0967438e-01   1.9725063e-01
   4.9166667e-01   2.2498288e-02   5.7657876e-01  -3.0346251e-02  -4.0967438e-01   2.7311626e-01  -3.0346251e-02
   4.9333333e-01   2.1201265e-02   1.7145632e+00  -6.3727127e-01   5.7657876e-01   1.0317725e+00   4.5519376e-02
   4.9500000e-01   1.9967593e-02  -4.8554001e-01  -2.9132401e+00  -2.5794313e-01   1.2138500e-01  -2.5794313e-01
   4.9666667e-01   1.8793892e-02  -3.0346251e-02  -3.6718963e+00  -1.0621188e-01   8.8004127e-01   5.7657876e-01
   4.9833333e-01   1.7676885e-02  -3.0346251e-02  -2.3063151e+00  -2.5794313e-01  -7.8900252e-01  -5.6140564e-01
   5.0000000e-01   1.6613410e-02  -3.3380876e-01  -4.0967438e-01   4.5519376e-02  -1.4717932e+00  -1.0165994e+00
   5.0166667e-01  -1.3042826e-03  -2.5794313e-01   1.4111007e+00   6.5244439e-01   5.0071314e-01  -4.0967438e-01
   5.0333333e-01  -1.3018380e-03  -1.0621188e-01   8.8004127e-01   4.5519376e-02   8.0417564e-01   4.5519376e-02
   5.0500000e-01  -1.2645618e-03   7.2831002e-01   2.7008163e+00   4.2484751e-01   5.7657876e-01   1.1076382e+00
   5.0666667e-01  -1.1920055e-03   5.7657876e-01   2.4732194e+00   4.5519376e-02  -3.0346251e-02  -2.5794313e-01
   5.0833333e-01  -1.0837875e-03  -1.0621188e-01   1.4869663e+00  -6.3727127e-01  -2.5794313e-01  -3.0346251e-02
   5.1000000e-01  -9.3960084e-04  -1.0621188e-01   8.8004127e-01  -9.4073377e-01   2.7311626e-01   1.1835038e+00
   5.1166667e-01  -7.5921990e-04  -1.0165994e+00  -3.0346251e-02  -1.8207750e-01   1.2138500e-01  -2.5794313e-01
   5.1333333e-01  -5.4250657e-04   4.2484751e-01  -2.5794313e-01   5.7657876e-01   7.2831002e-01  -6.3727127e-01
   5.1500000e-01  -2.8941579e-04   3.5353382e+00  -1.1683307e+00   5.0071314e-01   3.4898188e-01  -1.1683307e+00
   5.1666667e-01  -2.5667255e-18   8.0417564e-01  -3.2925682e+00   6.5244439e-01  -4.8554001e-01  -9.4073377e-01
   5.1833333e-01   2.5352166e-04  -5.3409401e+00  -2.6097776e+00   7.2831002e-01  -1.8207750e-01  -4.0967438e-01
   5.2000000e-01   5.4231465e-04  -5.2650745e+00  -2.0028525e+00  -1.0621188e-01  -5.6140564e-01   8.0417564e-01
   5.2166667e-01   8.6630559e-04   2.3214882e+00  -1.8207750e-01   3.4898188e-01  -3.0346251e-02   8.8004127e-01
   5.2333333e-01   1.2253229e-03   1.4111007e+00   5.0071314e-01  -3.0346251e-02  -1.0621188e-01   1.3352350e+00
   5.2500000e-01   1.6190963e-03   1.4869663e+00   2.1697569e+00  -2.5794313e-01  -5.6140564e-01  -3.0346251e-02
   5.2666667e-01   2.0472568e-03   1.9725063e-01   1.9421600e+00  -4.0967438e-01  -5.6140564e-01  -9.4073377e-01
   5.2833333e-01   2.5093381e-03   3.4898188e-01   2.9284132e+00  -1.8207750e-01   1.2138500e-01  -4.0967438e-01
   5.3000000e-01   3.0047778e-03   6.5244439e-01   1.0317725e+00  -3.3380876e-01   3.4898188e-01   1.2138500e-01
   5.3166667e-01   3.5329205e-03   6.5244439e-01  -1.8207750e-01   4.5519376e-02   5.7657876e-01   5.7657876e-01
   5.3333333e-01   4.0930205e-03  -4.8554001e-01  -9.4073377e-01  -4.8554001e-01  -1.0621188e-01   4.2484751e-01
   5.3500000e-01   4.6842466e-03  -3.0346251e-02  -2.3821807e+00  -2.5794313e-01  -3.0346251e-02   1.2138500e-01
   5.3666667e-01   5.3056848e-03  -2.2304494e+00  -2.7615088e+00  -1.8207750e-01  -3.3380876e-01  -4.0967438e-01
   5.3833333e-01   5.9563461e-03  -3.3684338e+00  -1.9269869e+00   1.2138500e-01  -1.0621188e-01  -5.6140564e-01
   5.4000000e-01   6.6351701e-03  -4.8554001e-01  -1.8207750e-01   5.0071314e-01  -1.0621188e-01  -4.0967438e-01
   5.4166667e-01   7.3410327e-03   1.9421600e+00   6.5244439e-01   4.5519376e-02  -7.8900252e-01  -3.3380876e-01
   5.4333333e-01   8.0727520e-03   8.0417564e-01  -3.0346251e-02   3.4898188e-01   1.2138500e-01   5.0071314e-01
   5.4500000e-01   8.8290960e-03   1.6386975e+00   1.0317725e+00   4.5519376e-02   3.4898188e-01   3.4898188e-01
   5.4666667e-01   9.6087899e-03   6.5244439e-01   2.7008163e+00  -3.3380876e-01   6.5244439e-01   6.5244439e-01
   5.4833333e-01   1.0410525e-02   8.8004127e-01   1.6386975e+00  -6.3727127e-01  -4.0967438e-01  -4.0967438e-01
   5.5000000e-01   1.1232966e-02  -4.8554001e-01   6.5244439e-01  -3.3380876e-01  -3.0346251e-02  -1.8207750e-01
   5.5166667e-01   1.2074758e-02  -7.8900252e-01   1.0317725e+00  -1.8207750e-01   3.4898188e-01  -3.3380876e-01
   5.5333333e-01   1.2934539e-02  -4.8554001e-01   1.2138500e-01   5.0071314e-01   4.2484751e-01   1.9725063e-01
   5.5500000e-01   1.3810946e-02   1.6386975e+00  -1.2441963e+00  -4.0967438e-01   5.0071314e-01   2.0938913e+00
   5.5666667e-01   1.4702622e-02  -4.8554001e-01  -4.2788214e+00   3.4898188e-01  -1.8207750e-01  -5.6140564e-01
   5.5833333e-01   1.5608229e-02  -4.0967438e-01  -2.6097776e+00   3.4898188e-01  -5.6140564e-01  -7.8900252e-01
   5.6000000e-01   1.6526454e-02   1.4869663e+00  -4.8554001e-01   4.5519376e-02  -3.3380876e-01  -6.3727127e-01
   5.6166667e-01   1.7456016e-02   6.5244439e-01   3.4898188e-01  -1.0621188e-01  -5.6140564e-01  -7.8900252e-01
   5.6333333e-01   1.8395679e-02   3.4898188e-01   1.0317725e+00  -3.0346251e-02   5.0071314e-01   1.9725063e-01
   5.6500000e-01   1.9344254e-02   3.4898188e-01   1.7145632e+00   3.4898188e-01   7.2831002e-01   3.4898188e-01
   5.6666667e-01   2.0300613e-02  -3.0346251e-02   3.6870695e+00   4.5519376e-02   4.5519376e-02  -1.0621188e-01
   5.6833333e-01   2.1263691e-02   2.3214882e+00   2.1697569e+00   1.9725063e-01   1.2138500e-01  -2.5794313e-01
   5.7000000e-01   2.2232498e-02  -5.3409401e+00  -3.3380876e-01  -2.5794313e-01  -1.8207750e-01  -4.0967438e-01
   5.7166667e-01   2.3206120e-02  -3.5201651e+00   4.2484751e-01   2.7311626e-01   2.7311626e-01   3.4898188e-01
   5.7333333e-01   2.4183730e-02   4.9009195e+00   7.2831002e-01   4.5519376e-02  -1.0621188e-01   1.9725063e-01
   5.7500000e-01   2.5164590e-02   9.5590690e-01  -1.7752557e+00  -2.5794313e-01  -9.4073377e-01  -4.0967438e-01
   5.7666667e-01   2.6148058e-02  -1.8207750e-01  -1.6235244e+00  -3.0346251e-02   3.4898188e-01  -3.0346251e-02
   5.7833333e-01   2.7133593e-02   4.5519376e-02  -2.5794313e-01   2.7311626e-01   1.2138500e-01  -6.3727127e-01
   5.8000000e-01   2.8120755e-02  -4.0967438e-01  -9.4073377e-01  -3.3380876e-01  -1.0621188e-01   3.4898188e-01
   5.8166667e-01   2.9109213e-02   1.2138500e-01  -7.1313689e-01  -3.0346251e-02   1.9725063e-01   7.2831002e-01
   5.8333333e-01   3.0098745e-02  -1.4717932e+00  -3.3380876e-01  -1.0621188e-01  -2.5794313e-01  -1.1683307e+00
   5.8500000e-01   3.1089237e-02   4.5519376e-02   1.7145632e+00   4.5519376e-02  -3.0346251e-02  -8.6486815e-01
   5.8666667e-01   3.2080690e-02  -1.0165994e+00   2.0180257e+00  -4.8554001e-01  -3.0346251e-02   1.2138500e-01
   5.8833333e-01   3.3063483e-02   1.4111007e+00   1.4869663e+00   3.4898188e-01   1.2138500e-01  -3.3380876e-01
   5.9000000e-01   3.3988096e-02  -1.0165994e+00   6.5244439e-01  -5.6140564e-01  -1.8207750e-01  -2.5794313e-01
   5.9166667e-01   3.4912645e-02  -3.4442995e+00  -1.4717932e+00  -3.3380876e-01   1.9725063e-01   4.5519376e-02
   5.9333333e-01   3.5837868e-02   1.2138500e-01  -8.6486815e-01  -3.0346251e-02   4.5519376e-02   4.2484751e-01
   5.9500000e-01   3.6764631e-02   2.0180257e+00  -2.0787182e+00  -3.3380876e-01  -4.8554001e-01  -5.6140564e-01
   5.9666667e-01   3.7693919e-02  -5.6140564e-01  -3.4442995e+00   5.0071314e-01  -1.8207750e-01  -1.0621188e-01
   5.9833333e-01   6.3252783e-02  -1.8207750e-01  -2.1545838e+00   5.7657876e-01  -3.3380876e-01   8.0417564e-01
   6.0000000e-01   7.4354810e-02   4.2484751e-01  -1.1683307e+00   2.7311626e-01  -1.0924650e+00  -1.0165994e+00
   6.0166667e-01   7.6109384e-02  -1.0621188e-01   8.0417564e-01   1.9725063e-01   3.4898188e-01  -2.5794313e-01
   6.0333333e-01   7.7905478e-02  -1.0621188e-01   1.1076382e+00   1.9725063e-01   1.4111007e+00  -1.0621188e-01
   6.0500000e-01   7.9742332e-02   4.5519376e-02   1.9421600e+00   5.7657876e-01   1.6386975e+00   5.0071314e-01
   6.0666667e-01   8.1618972e-02   1.4869663e+00   3.6112038e+00  -1.0621188e-01   6.5244439e-01   4.2484751e-01
   6.0833333e-01   8.3534176e-02   3.4898188e-01   2.8525476e+00  -4.8554001e-01  -6.3727127e-01  -7.8900252e-01
   6.1000000e-01   8.5486489e-02   4.5519376e-02   5.7657876e-01  -2.5794313e-01  -4.8554001e-01   4.5519376e-02
   6.1166667e-01   8.7474220e-02  -1.8207750e-01  -1.0165994e+00  -4.8554001e-01  -1.3959275e+00  -3.0346251e-02
   6.1333333e-01   8.9485316e-02  -2.5794313e-01  -1.6235244e+00  -2.5794313e-01  -1.0165994e+00  -1.8207750e-01
   6.1500000e-01   9.1501710e-02   4.5519376e-02  -2.3063151e+00  -1.0621188e-01  -3.0346251e-02  -6.3727127e-01
   6.1666667e-01   9.3546020e-02  -9.4073377e-01  -3.8236276e+00   4.5519376e-02  -4.8554001e-01  -1.0165994e+00
   6.1833333e-01   9.5615775e-02  -7.1313689e-01  -2.6097776e+00  -1.8207750e-01   4.2484751e-01   5.0071314e-01
   6.2000000e-01   9.7708278e-02  -9.4073377e-01  -1.5476588e+00   4.5519376e-02  -1.0621188e-01   2.7311626e-01
   6.2166667e-01   9.9820633e-02   7.2831002e-01   1.9725063e-01  -1.0621188e-01  -2.5794313e-01   1.1835038e+00
   6.2333333e-01   1.0194974e-01   1.1076382e+00   6.5244439e-01  -1.8207750e-01   5.0071314e-01   5.7657876e-01
   6.2500000e-01   1.0409230e-01   1.0317725e+00   2.7766819e+00   2.7311626e-01   6.5244439e-01  -3.0346251e-02
   6.2666667e-01   1.0624482e-01   1.6386975e+00   3.9146663e+00  -3.0346251e-02   6.5244439e-01  -6.3727127e-01
   6.2833333e-01   1.3327893e-01   5.7657876e-01   2.1697569e+00  -1.0621188e-01   3.4898188e-01  -4.8554001e-01
   6.3000000e-01   1.3512841e-01  -6.3727127e-01   2.7311626e-01   2.7311626e-01   2.7311626e-01  -1.0621188e-01
   6.3166667e-01   1.3692158e-01  -1.1683307e+00  -1.8207750e-01  -3.0346251e-02  -3.3380876e-01   4.2484751e-01
   6.3333333e-01   1.3865380e-01  -1.0165994e+00  -5.6140564e-01  -4.8554001e-01  -1.1683307e+00  -1.0621188e-01
   6.3500000e-01   1.4032046e-01   2.7311626e-01  -1.8511213e+00   1.2138500e-01  -4.8554001e-01   1.2138500e-01
   6.3666667e-01   1.4191706e-01  -4.8554001e-01  -3.2925682e+00   1.9725063e-01   1.2138500e-01  -9.4073377e-01
   6.3833333e-01   1.4343919e-01   1.9725063e-01  -1.7752557e+00   4.5519376e-02   6.5244439e-01  -3.0346251e-02
   6.4000000e-01   1.4488257e-01   5.0071314e-01  -1.0924650e+00   1.2138500e-01   2.7311626e-01   6.5244439e-01
   6.4166667e-01   1.4624304e-01   4.5519376e-02   1.2138500e-01   5.7657876e-01   6.5244439e-01   7.2831002e-01
   6.4333333e-01   1.4751659e-01   2.7311626e-01   1.1076382e+00   4.2484751e-01   3.4898188e-01   4.2484751e-01
   6.4500000e-01   1.4869940e-01   1.4869663e+00   2.3214882e+00   4.5519376e-02   4.2484751e-01   5.7657876e-01
   6.4666667e-01   1.4978782e-01  -6.3727127e-01   2.8525476e+00  -7.1313689e-01  -3.3380876e-01  -6.3727127e-01
   6.4833333e-01   1.5077839e-01  -5.6140564e-01   2.5490851e+00   4.5519376e-02  -1.6235244e+00  -3.0346251e-02
   6.5000000e-01   1.5166787e-01  -4.8554001e-01   1.1835038e+00   1.9725063e-01  -2.5794313e-01  -1.8207750e-01
   6.5166667e-01   1.5245324e-01   4.5519376e-02  -3.0346251e-02  -7.8900252e-01   6.5244439e-01  -6.3727127e-01
   6.5333333e-01   1.5313172e-01  -7.1313689e-01  -1.2441963e+00  -1.0621188e-01   1.9725063e-01  -6.3727127e-01
   6.5500000e-01   1.5370077e-01  -2.3821807e+00  -3.0649713e+00   1.2138500e-01  -1.5476588e+00  -5.6140564e-01
   6.5666667e-01   1.5415812e-01  -2.1545838e+00  -4.1270901e+00   1.2138500e-01  -1.3959275e+00  -1.7752557e+00
   6.5833333e-01   1.5450175e-01  -5.6140564e-01  -2.3063151e+00   1.9725063e-01  -1.0621188e-01  -5.6140564e-01
   6.6000000e-01   1.5472995e-01   5.0071314e-01  -4.8554001e-01   4.2484751e-01   4.2484751e-01  -4.8554001e-01
   6.6166667e-01   1.5484127e-01   1.1835038e+00   4.2484751e-01  -3.0346251e-02   2.7311626e-01   3.4898188e-01
   6.6333333e-01   1.5483454e-01   1.3352350e+00   5.0071314e-01   4.5519376e-02   5.0071314e-01   1.3352350e+00
   6.6500000e-01   1.5470348e-01   1.8662944e+00   2.4732194e+00   1.9725063e-01   1.4111007e+00   1.6386975e+00
   6.6666667e-01   1.5444573e-01  -1.8207750e-01   4.2181289e+00   5.0071314e-01   1.7145632e+00   3.4898188e-01
   6.6833333e-01   1.5406836e-01  -3.0346251e-02   1.7904288e+00  -4.8554001e-01   5.7657876e-01   6.5244439e-01
   6.7000000e-01   1.5357145e-01   8.8004127e-01   2.1697569e+00  -1.8207750e-01  -1.0621188e-01   4.2484751e-01
   6.7166667e-01   1.5295541e-01  -4.0967438e-01   1.2138500e-01  -1.8207750e-01  -4.0967438e-01  -4.0967438e-01
   6.7333333e-01   1.5222094e-01  -5.6140564e-01  -1.3959275e+00  -3.3380876e-01   2.7311626e-01  -8.6486815e-01
   6.7500000e-01   1.5136905e-01  -1.0924650e+00  -2.1545838e+00  -4.0967438e-01  -3.3380876e-01  -5.6140564e-01
   6.7666667e-01   1.5040105e-01  -3.3380876e-01  -3.6718963e+00  -4.0967438e-01   1.9725063e-01  -3.0346251e-02
   6.7833333e-01   1.4931855e-01   3.4898188e-01  -3.2167026e+00  -2.5794313e-01  -1.3200619e+00   8.0417564e-01
   6.8000000e-01   1.4812343e-01  -7.8900252e-01  -9.4073377e-01   1.9725063e-01  -2.2304494e+00  -4.0967438e-01
   6.8166667e-01   1.4681789e-01   6.5244439e-01   7.2831002e-01   4.2484751e-01  -1.5476588e+00  -1.4717932e+00
   6.8333333e-01   1.4540437e-01   5.0071314e-01   2.7311626e-01   4.5519376e-02  -4.0967438e-01  -4.0967438e-01
   6.8500000e-01   1.4388560e-01  -4.6581495e+00   1.2593694e+00   3.4898188e-01   3.4898188e-01   5.0071314e-01
   6.8666667e-01   1.4226456e-01  -3.8236276e+00   2.3973538e+00   1.2138500e-01   2.5490851e+00   6.5244439e-01
   6.8833333e-01   1.4054450e-01   2.3973538e+00   3.3836070e+00   2.7311626e-01   3.3836070e+00   5.7657876e-01
   6.9000000e-01   1.3872886e-01   2.7008163e+00   2.4732194e+00   2.7311626e-01   2.3214882e+00   7.2831002e-01
   6.9166667e-01   1.3682137e-01   2.7008163e+00   3.4898188e-01  -4.0967438e-01  -3.0346251e-02   2.7311626e-01
   6.9333333e-01   1.3482591e-01   3.4898188e-01   4.5519376e-02  -5.6140564e-01  -2.2304494e+00  -8.6486815e-01
   6.9500000e-01   1.3274660e-01   5.0071314e-01  -1.0165994e+00  -7.1313689e-01  -2.3063151e+00  -1.9269869e+00
   6.9666667e-01   1.3058772e-01  -8.6486815e-01  -3.5201651e+00   1.9725063e-01  -1.3200619e+00  -1.1683307e+00
   6.9833333e-01   1.2835374e-01  -1.8511213e+00  -2.8373744e+00   1.9725063e-01  -1.6235244e+00  -1.8207750e-01
   7.0000000e-01   1.2604927e-01   3.4898188e-01  -1.5476588e+00   6.5244439e-01  -1.2441963e+00  -1.0924650e+00
   7.0166667e-01   1.2367905e-01   1.2138500e-01  -2.5794313e-01   2.7311626e-01   1.1076382e+00  -1.0621188e-01
   7.0333333e-01   1.2124796e-01  -1.6993900e+00  -9.4073377e-01  -3.0346251e-02   2.0938913e+00   7.2831002e-01
   7.0500000e-01   1.1876096e-01  -7.1313689e-01   1.3352350e+00   1.2138500e-01   2.1697569e+00   1.2593694e+00
   7.0666667e-01   1.1622313e-01   1.6386975e+00   3.3077413e+00  -4.0967438e-01   1.1076382e+00   1.2593694e+00
   7.0833333e-01   1.1363957e-01   1.8662944e+00   2.5490851e+00  -2.5794313e-01  -7.1313689e-01  -3.0346251e-02
   7.1000000e-01   1.1101549e-01   1.5628319e+00   2.4732194e+00  -2.5794313e-01  -9.4073377e-01  -1.8207750e-01
   7.1166667e-01   1.0835608e-01  -3.0346251e-02   1.1076382e+00  -1.8207750e-01  -7.8900252e-01  -5.6140564e-01
   7.1333333e-01   1.0566659e-01  -1.1683307e+00  -3.3380876e-01  -5.6140564e-01  -2.0028525e+00  -1.0924650e+00
   7.1500000e-01   1.0295223e-01  -3.2925682e+00  -2.6097776e+00  -1.8207750e-01  -7.1313689e-01  -9.4073377e-01
   7.1666667e-01   1.0021823e-01  -2.5339119e+00  -3.8994932e+00   1.2138500e-01  -2.5794313e-01  -7.8900252e-01
   7.1833333e-01   9.7469763e-02  -1.3959275e+00  -2.9132401e+00   1.2138500e-01  -4.8554001e-01  -2.5794313e-01
   7.2000000e-01   9.4711946e-02  -2.5794313e-01  -1.3200619e+00   3.4898188e-01   1.0317725e+00   2.0180257e+00
   7.2166667e-01   9.1949844e-02   3.4898188e-01   8.0417564e-01   1.9725063e-01   1.5628319e+00   1.4869663e+00
   7.2333333e-01   8.9188426e-02   7.2831002e-01   1.3352350e+00   4.2484751e-01   1.4111007e+00   2.7311626e-01
   7.2500000e-01   8.6432566e-02   9.5590690e-01   1.6386975e+00  -1.0621188e-01  -1.0165994e+00  -7.1313689e-01
   7.2666667e-01   8.3687030e-02   1.2593694e+00   2.7008163e+00   1.9725063e-01  -1.0621188e-01  -3.3380876e-01
   7.2833333e-01   8.0956449e-02   1.8662944e+00   2.1697569e+00   4.2484751e-01   3.4898188e-01  -4.8554001e-01
   7.3000000e-01   7.8245317e-02   2.1697569e+00   1.6386975e+00  -3.0346251e-02   2.5490851e+00   6.5244439e-01
   7.3166667e-01   7.5557969e-02   1.3352350e+00  -2.5794313e-01  -1.8207750e-01   2.7766819e+00   5.0071314e-01
   7.3333333e-01   7.2898582e-02  -3.0346251e-02  -9.4073377e-01  -7.1313689e-01   4.5519376e-02   4.2484751e-01
   7.3500000e-01   7.0271149e-02  -1.0165994e+00  -2.5339119e+00  -1.3200619e+00  -4.5064182e+00  -1.0924650e+00
   7.3666667e-01   6.7671405e-02  -1.2441963e+00  -4.9616120e+00  -7.8900252e-01  -3.9753588e+00  -1.2441963e+00
   7.3833333e-01   6.5105702e-02  -1.6993900e+00  -3.8994932e+00   4.5519376e-02  -2.1545838e+00  -1.0165994e+00
   7.4000000e-01   6.2583735e-02  -1.3200619e+00  -1.6235244e+00   6.5244439e-01   7.2831002e-01   1.2138500e-01
   7.4166667e-01   6.0108741e-02  -1.8207750e-01   1.9725063e-01   5.7657876e-01   1.8662944e+00   2.7311626e-01
   7.4333333e-01   5.7683731e-02   5.0071314e-01   1.4111007e+00   2.7311626e-01   1.6386975e+00   1.2138500e-01
   7.4500000e-01   5.5311480e-02  -1.8207750e-01   2.1697569e+00   4.2484751e-01   7.2831002e-01   4.5519376e-02
   7.4666667e-01   5.2994534e-02   1.8662944e+00   3.5353382e+00   5.0071314e-01   8.0417564e-01  -4.0967438e-01
   7.4833333e-01   5.0735195e-02   1.7145632e+00   3.3077413e+00   3.4898188e-01   4.2484751e-01  -1.0621188e-01
   7.5000000e-01   4.8535519e-02   1.0317725e+00   1.0317725e+00  -7.1313689e-01  -1.8207750e-01  -2.5794313e-01
   7.5166667e-01   4.6397333e-02  -2.5794313e-01  -8.6486815e-01  -1.0165994e+00  -1.3200619e+00   6.5244439e-01
   7.5333333e-01   4.4322211e-02  -3.0346251e-02   1.2138500e-01  -8.6486815e-01  -1.6235244e+00  -2.5794313e-01
   7.5500000e-01   4.2311489e-02  -1.1683307e+00  -2.0028525e+00  -6.3727127e-01  -4.8554001e-01   1.2138500e-01
   7.5666667e-01   4.0366271e-02  -2.5339119e+00  -3.3684338e+00   5.0071314e-01   8.0417564e-01   1.2138500e-01
   7.5833333e-01   3.8487411e-02  -2.2304494e+00  -2.4580463e+00   1.2138500e-01   3.4898188e-01   1.2138500e-01
   7.6000000e-01   3.6675544e-02  -1.3200619e+00  -1.1683307e+00  -3.0346251e-02  -1.0621188e-01   1.9725063e-01
   7.6166667e-01   3.4931073e-02   4.2484751e-01   8.0417564e-01   4.5519376e-02   6.5244439e-01   1.1076382e+00
   7.6333333e-01   3.3254182e-02   5.7657876e-01   9.5590690e-01  -2.5794313e-01  -3.3380876e-01  -1.0621188e-01
   7.6500000e-01   3.1644835e-02   5.7657876e-01   2.4732194e+00   1.2138500e-01  -4.0967438e-01  -4.0967438e-01
   7.6666667e-01   3.0102794e-02   7.2831002e-01   3.9146663e+00   5.7657876e-01   5.0071314e-01  -1.8207750e-01
   7.6833333e-01   2.8627618e-02   9.5590690e-01   3.1560101e+00   1.9725063e-01   1.5628319e+00  -3.0346251e-02
   7.7000000e-01   2.7218676e-02   1.0317725e+00   2.0938913e+00  -3.0346251e-02   1.1076382e+00   5.0071314e-01
   7.7166667e-01   2.5875157e-02  -6.3727127e-01  -1.8207750e-01  -2.5794313e-01  -6.3727127e-01  -4.0967438e-01
   7.7333333e-01   2.4596075e-02  -8.6486815e-01  -1.0165994e+00   1.9725063e-01  -1.3200619e+00  -1.6993900e+00
   7.7500000e-01   2.3380284e-02  -2.0028525e+00  -2.0028525e+00  -1.8207750e-01  -4.0967438e-01  -1.8511213e+00
   7.7666667e-01   2.2226486e-02  -3.3380876e-01  -2.4580463e+00  -3.0346251e-02   5.7657876e-01  -1.0621188e-01
   7.7833333e-01   2.1133244e-02   6.5244439e-01  -2.7615088e+00  -5.6140564e-01  -3.3380876e-01   6.5244439e-01
   7.8000000e-01   2.0098992e-02  -4.0967438e-01  -2.0787182e+00  -1.8207750e-01  -1.8207750e-01   5.7657876e-01
   7.8166667e-01   1.9122045e-02  -1.8207750e-01  -8.6486815e-01   3.4898188e-01   4.5519376e-02   1.1835038e+00
   7.8333333e-01   1.8200615e-02   3.4898188e-01   4.5519376e-02   5.0071314e-01  -3.0346251e-02   2.7311626e-01
   7.8500000e-01   1.7332821e-02   3.4898188e-01   1.2593694e+00   3.4898188e-01   5.0071314e-01   4.2484751e-01
   7.8666667e-01   1.6516698e-02   5.0071314e-01   2.3973538e+00  -3.0346251e-02   3.4898188e-01   3.4898188e-01
   7.8833333e-01   1.5750213e-02   9.5590690e-01   1.9421600e+00  -4.0967438e-01   1.2138500e-01  -6.3727127e-01
   7.9000000e-01   1.5031275e-02  -3.0346251e-02   2.7311626e-01  -1.8207750e-01   8.8004127e-01  -3.3380876e-01
   7.9166667e-01   1.4357748e-02  -6.3727127e-01   1.9725063e-01  -6.3727127e-01  -1.8207750e-01  -9.4073377e-01
   7.9333333e-01   1.3727461e-02   8.8004127e-01  -2.5794313e-01  -2.5794313e-01  -3.0346251e-02   3.4898188e-01
   7.9500000e-01   1.3138218e-02   2.7311626e-01  -2.3063151e+00  -2.5794313e-01  -3.0346251e-02   2.7311626e-01
   7.9666667e-01   1.2587815e-02  -2.5794313e-01  -3.3684338e+00   4.5519376e-02  -1.0924650e+00  -5.6140564e-01
   7.9833333e-01   1.2074045e-02  -3.3380876e-01  -2.3821807e+00   3.4898188e-01  -2.5794313e-01  -6.3727127e-01
   8.0000000e-01   1.1594711e-02   1.2138500e-01  -8.6486815e-01   7.2831002e-01   3.4898188e-01  -1.8207750e-01
   8.0166667e-01   1.1147633e-02   1.9725063e-01   1.9725063e-01   1.9725063e-01  -1.8207750e-01  -1.0621188e-01
   8.0333333e-01   1.0730664e-02  -1.4717932e+00   5.7657876e-01  -3.3380876e-01  -1.6235244e+00  -4.0967438e-01
   8.0500000e-01   1.0341692e-02  -4.3546870e+00   1.4869663e+00  -2.5794313e-01  -1.2441963e+00  -7.8900252e-01
   8.0666667e-01   9.9786511e-03  -1.0924650e+00   2.2456226e+00  -4.0967438e-01   7.2831002e-01   4.2484751e-01
   8.0833333e-01   9.6177935e-03   2.5490851e+00   2.7008163e+00   3.4898188e-01   1.9725063e-01  -1.8207750e-01
   8.1000000e-01   9.2716926e-03  -7.1313689e-01   4.2484751e-01  -1.0621188e-01   1.9725063e-01  -3.0346251e-02
   8.1166667e-01   8.9475008e-03  -1.0165994e+00   3.4898188e-01   3.4898188e-01   2.7311626e-01  -2.5794313e-01
   8.1333333e-01   8.6434954e-03   2.7311626e-01  -1.8207750e-01  -6.3727127e-01  -4.8554001e-01  -7.8900252e-01
   8.1500000e-01   8.3580186e-03  -5.6140564e-01  -2.0787182e+00  -4.0967438e-01  -7.1313689e-01  -5.6140564e-01
   8.1666667e-01   6.5671507e-03   5.0071314e-01  -4.2029557e+00  -4.0967438e-01  -1.4717932e+00  -1.0621188e-01
   8.1833333e-01   6.3866122e-03   6.5244439e-01  -3.1408369e+00  -1.8207750e-01  -6.3727127e-01   1.2138500e-01
   8.2000000e-01   6.2124569e-03   1.7904288e+00  -3.3380876e-01   8.8004127e-01   1.2593694e+00   4.5519376e-02
   8.2166667e-01   6.0439683e-03  -1.0621188e-01  -4.0967438e-01  -4.8554001e-01   1.5628319e+00   1.0317725e+00
   8.2333333e-01   5.8805222e-03   1.1076382e+00   6.5244439e-01  -5.6140564e-01   1.6386975e+00   5.7657876e-01
   8.2500000e-01   5.7215880e-03   5.0071314e-01   1.1076382e+00  -6.3727127e-01   3.4898188e-01  -3.0346251e-02
   8.2666667e-01   5.5667264e-03   9.5590690e-01   3.6112038e+00   4.2484751e-01   3.4898188e-01  -3.3380876e-01
   8.2833333e-01   5.4155882e-03   1.9725063e-01   3.6870695e+00   7.2831002e-01   3.4898188e-01   1.2138500e-01
   8.3000000e-01   5.2679132e-03   5.0071314e-01   1.7904288e+00  -3.0346251e-02  -3.3380876e-01   1.2138500e-01
   8.3166667e-01   5.1235262e-03   4.2484751e-01   2.7311626e-01  -1.0621188e-01  -5.6140564e-01  -1.8207750e-01
   8.3333333e-01   4.9823361e-03  -6.3727127e-01  -1.0165994e+00  -5.6140564e-01  -3.3380876e-01  -5.6140564e-01
   8.3500000e-01   4.8443326e-03   1.9725063e-01  -2.0028525e+00  -4.0967438e-01  -4.8554001e-01   4.5519376e-02
   8.3666667e-01   4.7095826e-03  -6.3727127e-01  -3.8994932e+00  -4.8554001e-01  -7.1313689e-01  -4.0967438e-01
   8.3833333e-01   4.5782278e-03   1.2138500e-01  -3.9753588e+00  -7.1313689e-01  -1.4717932e+00  -7.1313689e-01
   8.4000000e-01   4.4504818e-03  -9.4073377e-01  -2.5339119e+00   1.2138500e-01  -1.6235244e+00  -1.3200619e+00
   8.4166667e-01   4.3266241e-03  -8.6486815e-01   4.2484751e-01   5.7657876e-01  -1.5476588e+00  -1.1683307e+00
   8.4333333e-01   4.2069999e-03  -4.0967438e-01   9.5590690e-01   1.2138500e-01   2.7311626e-01   5.0071314e-01
   8.4500000e-01   4.0920139e-03  -1.0621188e-01   3.6870695e+00   3.4898188e-01   8.8004127e-01   5.7657876e-01
   8.4666667e-01   3.9821275e-03   1.7145632e+00   3.8388007e+00   1.0317725e+00   8.8004127e-01   8.0417564e-01
   8.4833333e-01   3.8778556e-03   1.0317725e+00   2.4732194e+00   3.4898188e-01   1.4869663e+00   1.3352350e+00
   8.5000000e-01   3.7797625e-03   4.5519376e-02   1.4869663e+00  -4.8554001e-01   1.2593694e+00   1.2138500e-01
   8.5166667e-01   3.6884582e-03   1.9725063e-01  -1.0924650e+00  -5.6140564e-01   3.4898188e-01  -7.1313689e-01
   8.5333333e-01   3.6045955e-03   7.2831002e-01  -9.4073377e-01  -1.8207750e-01  -1.3200619e+00  -1.6993900e+00
   8.5500000e-01   3.5288660e-03   1.8662944e+00  -7.1313689e-01  -2.5794313e-01  -7.8900252e-01  -1.8207750e-01
   8.5666667e-01   3.4619976e-03  -3.3684338e+00  -3.5960307e+00  -7.8900252e-01  -5.6140564e-01  -1.8207750e-01
   8.5833333e-01   3.4047515e-03  -3.7477620e+00  -1.7752557e+00   3.4898188e-01   4.5519376e-02   5.7657876e-01
   8.6000000e-01   3.3579191e-03  -2.6856432e+00  -3.3380876e-01  -1.0621188e-01  -3.3380876e-01   5.7657876e-01
   8.6166667e-01   3.3223198e-03   1.9725063e-01   3.4898188e-01   2.7311626e-01   1.2593694e+00   9.5590690e-01
   8.6333333e-01   3.2987985e-03   9.5590690e-01   1.9725063e-01  -1.0621188e-01   6.5244439e-01  -1.8207750e-01
   8.6500000e-01   3.2882240e-03   1.1076382e+00   1.8662944e+00   4.5519376e-02   1.9725063e-01   4.2484751e-01
   8.6666667e-01   3.2914867e-03   9.5590690e-01   3.8388007e+00  -3.0346251e-02  -9.4073377e-01   5.7657876e-01
   8.6833333e-01   3.2735201e-03   8.8004127e-01   3.5353382e+00   4.2484751e-01  -6.3727127e-01  -3.0346251e-02
   8.7000000e-01   3.2672793e-03  -2.5794313e-01   1.5628319e+00   4.2484751e-01   4.5519376e-02  -8.6486815e-01
   8.7166667e-01   3.2799957e-03  -1.0621188e-01  -1.8207750e-01   4.2484751e-01  -3.3380876e-01  -8.6486815e-01
   8.7333333e-01   3.3127506e-03   4.5519376e-02  -1.0924650e+00  -8.6486815e-01   1.2138500e-01   2.7311626e-01
   8.7500000e-01   3.3666220e-03  -1.8207750e-01  -1.1683307e+00  -3.3380876e-01   2.7311626e-01   4.2484751e-01
   8.7666667e-01   3.4426843e-03  -5.6140564e-01  -3.3684338e+00   2.7311626e-01  -3.3380876e-01  -1.6993900e+00
   8.7833333e-01   3.5420101e-03  -1.4717932e+00  -2.9132401e+00   1.2138500e-01  -8.6486815e-01  -2.7615088e+00
   8.8000000e-01   3.6656703e-03  -3.3380876e-01  -1.0621188e-01  -1.0621188e-01   6.5244439e-01   5.0071314e-01
   8.8166667e-01   3.8147366e-03   1.9725063e-01   1.5628319e+00  -1.0621188e-01  -4.0967438e-01   1.2593694e+00
   8.8333333e-01   3.9902824e-03  -5.6140564e-01   5.0071314e-01  -2.5794313e-01   4.5519376e-02   1.1076382e+00
   8.8500000e-01   4.1933861e-03   6.5244439e-01   1.8662944e+00   8.8004127e-01   9.5590690e-01   1.6386975e+00
   8.8666667e-01   4.4251326e-03   5.7657876e-01   1.7904288e+00   4.5519376e-02  -8.6486815e-01  -1.8207750e-01
   8.8833333e-01   4.6866162e-03   1.6386975e+00   1.5628319e+00  -2.5794313e-01  -4.8554001e-01  -1.8207750e-01
   8.9000000e-01   4.9789441e-03   1.2138500e-01  -6.3727127e-01  -4.8554001e-01  -4.0967438e-01  -8.6486815e-01
   8.9166667e-01   5.3032384e-03  -6.3727127e-01  -2.2304494e+00  -1.2441963e+00   8.0417564e-01   4.2484751e-01
   8.9333333e-01   5.6606398e-03  -4.0967438e-01  -2.4580463e+00  -8.6486815e-01   1.4869663e+00   9.5590690e-01
   8.9500000e-01   6.0523102e-03   4.2484751e-01  -1.3959275e+00   1.0317725e+00   1.2138500e-01  -7.1313689e-01
   8.9666667e-01   6.4794371e-03   5.0071314e-01  -1.9269869e+00   5.7657876e-01  -2.5794313e-01  -1.6993900e+00
   8.9833333e-01   6.9432349e-03  -1.3200619e+00  -2.7615088e+00   1.9725063e-01  -3.3380876e-01  -1.0621188e-01
   9.0000000e-01   7.4449501e-03  -1.6993900e+00  -2.0028525e+00  -6.3727127e-01  -4.8554001e-01   1.1076382e+00
   9.0166667e-01   7.9858620e-03  -7.1313689e-01  -2.5794313e-01   2.7311626e-01  -8.6486815e-01  -1.8207750e-01
   9.0333333e-01   8.5672876e-03  -8.6486815e-01   1.5628319e+00   1.9725063e-01  -5.6140564e-01  -1.8207750e-01
   9.0500000e-01   9.1905829e-03   1.1835038e+00   4.1422632e+00   1.2138500e-01   3.4898188e-01   2.7311626e-01
   9.0666667e-01   9.8571453e-03   1.1076382e+00   5.2043820e+00   1.9725063e-01  -2.5794313e-01  -4.0967438e-01
   9.0833333e-01   1.0568416e-02   1.0317725e+00   3.6870695e+00   5.7657876e-01   3.4898188e-01  -7.1313689e-01
   9.1000000e-01   1.1325881e-02   3.4898188e-01   3.0801444e+00   2.7311626e-01   8.8004127e-01  -2.5794313e-01
   9.1166667e-01   1.2131074e-02   4.5519376e-02   1.1835038e+00  -3.0346251e-02   8.8004127e-01  -1.0621188e-01
   9.1333333e-01   1.2985576e-02   1.9725063e-01   5.7657876e-01  -5.6140564e-01   3.4898188e-01  -2.5794313e-01
   9.1500000e-01   1.3891014e-02   2.7311626e-01   1.2593694e+00  -1.5476588e+00  -7.8900252e-01   2.7311626e-01
   9.1666667e-01   1.4849066e-02  -7.8900252e-01  -1.7752557e+00  -7.8900252e-01  -6.3727127e-01  -1.8207750e-01
   9.1833333e-01   1.5861455e-02  -7.8900252e-01  -2.0028525e+00  -4.8554001e-01   2.7311626e-01  -5.6140564e-01
   9.2000000e-01   1.6929952e-02  -3.3380876e-01  -7.1313689e-01  -4.8554001e-01   6.5244439e-01  -2.5794313e-01
   9.2166667e-01   1.8056371e-02  -4.8554001e-01  -1.2441963e+00  -1.0165994e+00  -5.6140564e-01   7.2831002e-01
   9.2333333e-01   1.9242570e-02  -3.0346251e-02   1.2138500e-01   1.2138500e-01  -2.0028525e+00   1.2138500e-01
   9.2500000e-01   2.0490446e-02  -3.3380876e-01   1.3352350e+00   5.0071314e-01  -1.6235244e+00   3.4898188e-01
   9.2666667e-01   2.1801932e-02   1.3352350e+00   8.8004127e-01   6.5244439e-01  -6.3727127e-01   1.9725063e-01
   9.2833333e-01   2.3178994e-02  -7.8900252e-01  -1.0621188e-01   4.2484751e-01  -1.8207750e-01  -1.1683307e+00
   9.3000000e-01   2.4623626e-02  -6.3727127e-01  -1.1683307e+00   2.7311626e-01   6.5244439e-01  -4.8554001e-01
   9.3166667e-01   2.6137844e-02  -1.3200619e+00  -2.0787182e+00  -3.0346251e-02   4.2484751e-01  -1.8207750e-01
   9.3333333e-01   2.7723681e-02   4.2484751e-01  -1.9269869e+00   2.7311626e-01   9.5590690e-01  -3.0346251e-02
   9.3500000e-01   2.9383180e-02   2.7311626e-01  -4.1270901e+00   4.5519376e-02   5.0071314e-01  -1.3200619e+00
   9.3666667e-01   3.1118390e-02  -8.6486815e-01  -6.2513276e+00  -4.0967438e-01   5.0071314e-01  -6.3727127e-01
   9.3833333e-01   4.7701527e-02  -1.2441963e+00  -6.7065214e+00   3.4898188e-01  -2.5794313e-01   3.4898188e-01
   9.4000000e-01   5.5423088e-02  -6.3727127e-01  -3.4442995e+00   8.8004127e-01  -2.5794313e-01   1.1835038e+00
   9.4166667e-01   5.8194859e-02  -3.0346251e-02   4.5519376e-02  -1.8207750e-01   1.0317725e+00   1.1835038e+00
   9.4333333e-01   6.1067831e-02   3.4898188e-01  -2.5794313e-01   2.7311626e-01   8.8004127e-01  -1.0621188e-01
   9.4500000e-01   6.4043141e-02   1.7904288e+00   2.3973538e+00   8.8004127e-01   1.2138500e-01  -4.8554001e-01
   9.4666667e-01   6.7121762e-02  -3.0346251e-02   2.1697569e+00  -7.8900252e-01  -9.4073377e-01  -4.8554001e-01
   9.4833333e-01   7.0304514e-02  -4.8554001e-01   2.3214882e+00  -7.8900252e-01  -2.1545838e+00  -1.2441963e+00
   9.5000000e-01   7.3592035e-02   7.2831002e-01   3.6112038e+00  -1.8207750e-01  -1.0924650e+00  -3.0346251e-02
   9.5166667e-01   7.6984782e-02   7.2831002e-01   1.1835038e+00   1.9725063e-01  -4.0967438e-01  -3.0346251e-02
   9.5333333e-01   8.0483021e-02  -1.8207750e-01   1.7145632e+00  -2.5794313e-01  -5.6140564e-01  -5.6140564e-01
   9.5500000e-01   8.4086814e-02  -4.8554001e-01  -1.8207750e-01  -9.4073377e-01   2.7311626e-01  -1.0621188e-01
   9.5666667e-01   8.7796018e-02  -1.8207750e-01  -4.9616120e+00   2.7311626e-01   8.0417564e-01  -2.5794313e-01
   9.5833333e-01   9.1610276e-02  -1.5476588e+00  -1.2441963e+00  -1.8207750e-01   5.0071314e-01  -3.3380876e-01
   9.6000000e-01   9.5529005e-02  -1.2441963e+00   1.2593694e+00   1.2138500e-01  -8.6486815e-01   1.0317725e+00
   9.6166667e-01   9.9551395e-02   4.5519376e-02   1.5628319e+00   5.0071314e-01  -1.1683307e+00   4.2484751e-01
   9.6333333e-01   1.0367640e-01   8.0417564e-01   2.1697569e+00   5.0071314e-01  -2.5794313e-01   5.7657876e-01
   9.6500000e-01   1.0790274e-01  -4.0967438e-01   3.8388007e+00   7.2831002e-01   8.0417564e-01  -8.6486815e-01
   9.6666667e-01   1.1222889e-01   4.2484751e-01   3.6870695e+00   5.0071314e-01   8.0417564e-01  -7.1313689e-01
   9.6833333e-01   1.1665309e-01   1.5628319e+00   1.8662944e+00   4.5519376e-02   1.1076382e+00   4.5519376e-02
   9.7000000e-01   1.2117330e-01   1.9725063e-01   8.0417564e-01  -2.5794313e-01   1.1076382e+00   1.1076382e+00
   9.7166667e-01   1.2578728e-01   8.0417564e-01  -1.0165994e+00  -4.8554001e-01   5.7657876e-01   2.7311626e-01
   9.7333333e-01   1.3049249e-01  -2.5794313e-01  -8.6486815e-01  -4.0967438e-01  -3.0346251e-02  -1.0621188e-01
   9.7500000e-01   1.3528619e-01  -2.5794313e-01  -8.6486815e-01  -1.0621188e-01  -8.6486815e-01  -3.3380876e-01
   9.7666667e-01   1.4016536e-01   1.0317725e+00  -3.4442995e+00  -5.6140564e-01  -1.8207750e-01   2.7311626e-01
   9.7833333e-01   1.4512674e-01  -1.4717932e+00  -3.7477620e+00  -3.3380876e-01  -5.6140564e-01  -4.8554001e-01
   9.8000000e-01   1.5016686e-01  -3.1408369e+00  -3.1408369e+00  -6.3727127e-01  -2.9132401e+00  -1.6235244e+00
   9.8166667e-01   1.5528197e-01  -1.2441963e+00   2.3214882e+00   7.2831002e-01  -1.2441963e+00  -2.5794313e-01
   9.8333333e-01   1.6046812e-01   2.3973538e+00   1.5628319e+00   1.2138500e-01  -3.3380876e-01   2.7311626e-01
   9.8500000e-01   1.6572114e-01   2.7311626e-01   3.0801444e+00   4.2484751e-01   9.5590690e-01   1.0317725e+00
   9.8666667e-01   1.7103664e-01   4.5519376e-02   3.1560101e+00   4.2484751e-01   6.5244439e-01   2.7311626e-01
   9.8833333e-01   1.7641001e-01   2.7311626e-01   2.3973538e+00   4.5519376e-02   2.7311626e-01  -3.3380876e-01
   9.9000000e-01   1.8183648e-01   4.2484751e-01   1.3352350e+00   1.9725063e-01   1.2593694e+00   1.2593694e+00
   9.9166667e-01   1.8731105e-01   8.0417564e-01  -7.8900252e-01  -1.0621188e-01   1.9725063e-01   4.2484751e-01
   9.9333333e-01   1.9282861e-01   4.2484751e-01  -1.8511213e+00   1.2138500e-01  -4.0967438e-01  -7.1313689e-01
   9.9500000e-01   1.9838029e-01   3.4898188e-01  -3.4442995e+00  -1.8207750e-01   5.0071314e-01  -4.0967438e-01
   9.9666667e-01   2.0394296e-01   1.2138500e-01  -3.8994932e+00   1.2138500e-01   7.2831002e-01   1.2138500e-01
   9.9833333e-01   2.0953244e-01   3.4898188e-01  -1.9269869e+00  -3.3380876e-01   1.9725063e-01   8.0417564e-01
   1.0000000e+00   2.1514313e-01  -4.0967438e-01  -1.4717932e+00  -1.8207750e-01  -1.6235244e+00  -3.0346251e-02
   1.0016667e+00   2.2076935e-01  -3.3380876e-01   2.7311626e-01   4.2484751e-01  -1.6235244e+00  -1.1683307e+00
   1.0033333e+00   2.2640534e-01  -2.5794313e-01   1.2593694e+00   4.2484751e-01  -1.0165994e+00  -8.6486815e-01
   1.0050000e+00   2.3204526e-01   5.7657876e-01   2.0180257e+00   6.5244439e-01  -1.6235244e+00  -1.6993900e+00
   1.0066667e+00   2.3768327e-01   1.9725063e-01   3.8388007e+00  -4.0967438e-01   2.7311626e-01   2.7311626e-01
   1.0083333e+00   2.4331347e-01   4.5519376e-02   2.7008163e+00  -4.0967438e-01   5.7657876e-01   9.5590690e-01
   1.0100000e+00   2.4892997e-01  -1.8207750e-01   1.0317725e+00  -4.8554001e-01  -3.0346251e-02   1.2138500e-01
   1.0116667e+00   2.5452691e-01  -6.3727127e-01  -3.3380876e-01  -4.0967438e-01   1.0317725e+00   5.7657876e-01
   1.0133333e+00   2.6009845e-01  -4.8554001e-01  -1.5476588e+00  -3.0346251e-02   1.1835038e+00  -3.0346251e-02
   1.0150000e+00   2.6563881e-01   4.2484751e-01  -2.4580463e+00  -4.8554001e-01   2.7311626e-01  -6.3727127e-01
   1.0166667e+00   2.7114232e-01   1.2593694e+00  -3.1408369e+00   1.2138500e-01   5.0071314e-01  -1.8207750e-01
   1.0183333e+00   2.7660335e-01  -4.0967438e-01  -3.7477620e+00   7.2831002e-01   8.0417564e-01   1.1835038e+00
   1.0200000e+00   2.8201646e-01  -5.6140564e-01   4.5519376e-02   5.0071314e-01  -4.0967438e-01   3.4898188e-01
   1.0216667e+00   2.8737630e-01  -7.1313689e-01  -1.0165994e+00  -1.0621188e-01  -8.6486815e-01  -5.6140564e-01
   1.0233333e+00   2.9267770e-01   3.4898188e-01   8.0417564e-01   1.9725063e-01  -1.4717932e+00  -6.3727127e-01
   1.0250000e+00   2.9791569e-01   1.1076382e+00   2.4732194e+00   5.7657876e-01  -7.1313689e-01  -3.3380876e-01
   1.0266667e+00   3.0308546e-01  -3.3380876e-01   3.6112038e+00  -6.3727127e-01   7.2831002e-01   6.5244439e-01
   1.0283333e+00   3.0818246e-01  -1.8207750e-01   2.4732194e+00  -5.6140564e-01   1.1835038e+00   7.2831002e-01
   1.0300000e+00   3.1320235e-01  -3.0346251e-02   4.2484751e-01  -4.8554001e-01  -1.3200619e+00  -7.1313689e-01
   1.0316667e+00   3.1814105e-01   1.2138500e-01   5.7657876e-01   2.7311626e-01  -3.0346251e-02  -3.0346251e-02
   1.0333333e+00   3.2299478e-01   1.9725063e-01  -8.6486815e-01  -1.0621188e-01  -3.3380876e-01  -4.0967438e-01
   1.0350000e+00   3.2776000e-01  -2.5794313e-01  -1.4717932e+00  -4.0967438e-01  -4.8554001e-01  -3.3380876e-01
   1.0366667e+00   3.3243351e-01  -4.0967438e-01  -3.4442995e+00  -3.0346251e-02   4.2484751e-01   5.0071314e-01
   1.0383333e+00   3.3701241e-01  -4.8554001e-01  -2.6856432e+00   1.3352350e+00   1.7904288e+00   6.5244439e-01
   1.0400000e+00   3.4149414e-01   4.2484751e-01  -1.1683307e+00   5.7657876e-01   2.7311626e-01   4.5519376e-02
   1.0416667e+00   3.4587645e-01  -1.0165994e+00  -1.8207750e-01   1.2138500e-01  -2.1545838e+00  -1.1683307e+00
   1.0433333e+00   3.5015749e-01  -1.7752557e+00   5.0071314e-01  -1.8207750e-01  -2.6097776e+00  -1.9269869e+00
   1.0450000e+00   3.5433572e-01  -1.0165994e+00   1.5628319e+00   2.7311626e-01  -5.6140564e-01  -4.0967438e-01
   1.0466667e+00   3.6237950e-01   1.9725063e-01   3.1560101e+00  -1.8207750e-01   1.2138500e-01   3.4898188e-01
   1.0483333e+00   3.6624386e-01   1.5628319e+00   2.3214882e+00  -1.0621188e-01   2.7311626e-01   1.9725063e-01
   1.0500000e+00   3.7000301e-01   7.2831002e-01   1.4869663e+00  -1.0621188e-01   8.8004127e-01   3.4898188e-01
   1.0516667e+00   3.7365732e-01   2.9284132e+00   3.4898188e-01   1.2138500e-01   7.2831002e-01  -1.0621188e-01
   1.0533333e+00   3.7720752e-01  -1.2441963e+00  -1.2441963e+00  -7.8900252e-01  -4.8554001e-01  -1.8207750e-01
   1.0550000e+00   3.8065467e-01  -4.8857464e+00  -1.2441963e+00   1.2138500e-01   1.4869663e+00   1.3352350e+00
   1.0566667e+00   3.8400024e-01  -1.8511213e+00  -2.5339119e+00   1.2138500e-01   2.6249507e+00   1.4111007e+00
   1.0583333e+00   3.8724610e-01   4.4457257e+00  -2.7615088e+00   2.7311626e-01   2.3973538e+00   1.2593694e+00
   1.0600000e+00   3.9039439e-01   1.1076382e+00  -1.6235244e+00   2.7311626e-01   1.9421600e+00   8.8004127e-01
   1.0616667e+00   3.9344771e-01   1.4869663e+00  -4.8554001e-01   4.5519376e-02  -4.8554001e-01   3.4898188e-01
   1.0633333e+00   4.2820171e-01   1.6386975e+00   1.0317725e+00  -5.6140564e-01  -9.4073377e-01   4.2484751e-01
   1.0650000e+00   4.4488698e-01  -2.5794313e-01   1.4869663e+00   1.2138500e-01  -4.1270901e+00  -1.4717932e+00
   1.0666667e+00   4.4700412e-01  -3.9753588e+00   2.3214882e+00  -6.3727127e-01  -5.8719995e+00  -3.4442995e+00
   1.0683333e+00   4.4914591e-01  -2.8373744e+00   2.1697569e+00  -1.8207750e-01  -1.8511213e+00  -2.2304494e+00
   1.0700000e+00   4.5131713e-01   2.3214882e+00   2.0938913e+00   5.7657876e-01   4.2484751e-01  -4.0967438e-01
   1.0716667e+00   4.5352222e-01   1.2593694e+00   1.9725063e-01  -3.0346251e-02   9.5590690e-01   2.7311626e-01
   1.0733333e+00   4.5576549e-01  -3.3380876e-01  -2.3821807e+00  -3.3380876e-01   1.0317725e+00   9.5590690e-01
   1.0750000e+00   4.5805081e-01   1.2138500e-01  -2.0787182e+00  -2.5794313e-01   2.5490851e+00   1.4869663e+00
   1.0766667e+00   4.6038173e-01  -1.9269869e+00  -3.7477620e+00  -1.0621188e-01   1.4869663e+00   1.4111007e+00
   1.0783333e+00   4.6276154e-01  -2.0787182e+00  -1.7752557e+00   1.9725063e-01   1.4869663e+00   5.0071314e-01
   1.0800000e+00   4.6519309e-01   5.0071314e-01   1.2138500e-01   5.0071314e-01   1.1076382e+00  -4.0967438e-01
   1.0816667e+00   4.6767878e-01   1.2138500e-01   4.5519376e-02   1.2138500e-01  -4.0967438e-01  -1.0165994e+00
   1.0833333e+00   4.7022072e-01   8.0417564e-01   5.0071314e-01   1.9725063e-01  -1.9269869e+00  -7.1313689e-01
   1.0850000e+00   4.7282044e-01   1.1835038e+00   7.2831002e-01   1.9725063e-01  -2.1545838e+00  -1.2441963e+00
   1.0866667e+00   4.7547920e-01   1.1076382e+00   3.5353382e+00   1.9725063e-01  -1.0165994e+00  -1.0165994e+00
   1.0883333e+00   4.7819767e-01   6.5244439e-01   3.0801444e+00  -3.0346251e-02   1.2138500e-01   1.2138500e-01
   1.0900000e+00   4.8097608e-01   1.4111007e+00   8.8004127e-01  -2.5794313e-01   9.5590690e-01   5.7657876e-01
   1.0916667e+00   4.8381420e-01  -1.8207750e-01  -8.6486815e-01  -1.8207750e-01  -1.0621188e-01   4.5519376e-02
   1.0933333e+00   4.8671131e-01  -1.3959275e+00  -1.2441963e+00  -1.8207750e-01  -2.5794313e-01  -4.0967438e-01
   1.0950000e+00   4.8966621e-01  -6.3727127e-01  -1.1683307e+00  -3.3380876e-01   8.0417564e-01   1.9421600e+00
   1.0966667e+00   4.9267714e-01  -8.6486815e-01  -2.1545838e+00  -1.0165994e+00   8.8004127e-01  -4.8554001e-01
   1.0983333e+00   4.9574193e-01  -6.3727127e-01  -1.7752557e+00   4.2484751e-01   4.2484751e-01  -7.8900252e-01
   1.1000000e+00   4.9885781e-01  -4.8554001e-01  -1.8207750e-01   9.5590690e-01   5.7657876e-01   7.2831002e-01
   1.1016667e+00   5.0522842e-01   8.8004127e-01   1.8662944e+00   5.0071314e-01   1.9725063e-01  -1.0621188e-01
   1.1033333e+00   5.0847325e-01   4.5519376e-02   1.1076382e+00   5.7657876e-01   2.0180257e+00   1.4111007e+00
   1.1050000e+00   5.1175339e-01   8.8004127e-01   1.7145632e+00   2.7311626e-01  -2.5794313e-01   1.2593694e+00
   1.1066667e+00   5.1506366e-01   1.8662944e+00   2.7766819e+00  -4.8554001e-01  -1.3959275e+00   3.4898188e-01
   1.1083333e+00   5.1839854e-01   2.7311626e-01   7.2831002e-01   4.5519376e-02  -1.2441963e+00  -1.9269869e+00
   1.1100000e+00   5.2175204e-01  -7.8900252e-01   1.5628319e+00   1.2138500e-01   5.7657876e-01  -1.0165994e+00
   1.1116667e+00   5.2511782e-01  -2.3063151e+00  -3.0346251e-02  -4.0967438e-01  -6.3727127e-01  -2.0787182e+00
   1.1133333e+00   5.2848903e-01   1.7145632e+00  -1.6235244e+00  -1.0621188e-01   2.7311626e-01   1.2138500e-01
   1.1150000e+00   5.3185855e-01  -4.3546870e+00  -2.3063151e+00  -4.0967438e-01  -4.8554001e-01  -2.5794313e-01
   1.1166667e+00   5.5472857e-01  -3.4442995e+00  -4.1270901e+00  -3.3380876e-01  -6.3727127e-01   1.9725063e-01
   1.1183333e+00   5.5778979e-01   3.4594726e+00  -1.9269869e+00  -1.8207750e-01  -9.4073377e-01  -3.0346251e-02
   1.1200000e+00   5.6077210e-01   2.5490851e+00  -1.7752557e+00   2.7311626e-01   8.0417564e-01  -1.0621188e-01
   1.1216667e+00   5.6366605e-01   5.7657876e-01  -2.5794313e-01   3.4898188e-01   5.7657876e-01  -2.5794313e-01
   1.1233333e+00   5.6646214e-01   8.8004127e-01   1.1835038e+00   4.5519376e-02   1.8662944e+00   1.4869663e+00
   1.1250000e+00   5.6915084e-01   2.7311626e-01   1.5628319e+00  -1.0621188e-01   5.0071314e-01   1.7904288e+00
   1.1266667e+00   5.7172261e-01  -1.8207750e-01   3.0042788e+00  -3.3380876e-01  -1.2441963e+00  -1.0621188e-01
   1.1283333e+00   5.7416797e-01   1.9421600e+00   2.4732194e+00  -3.0346251e-02  -1.0165994e+00  -1.1683307e+00
   1.1300000e+00   5.7647743e-01  -2.5794313e-01   1.4869663e+00  -3.0346251e-02  -4.8554001e-01  -7.8900252e-01
   1.1316667e+00   5.7864178e-01  -4.3546870e+00  -5.6140564e-01  -1.0165994e+00   1.0317725e+00   6.5244439e-01
   1.1333333e+00   5.8065183e-01  -4.3546870e+00  -1.8511213e+00  -8.6486815e-01  -7.8900252e-01   1.2138500e-01
   1.1350000e+00   5.8249862e-01   1.1835038e+00  -2.1545838e+00  -4.0967438e-01   1.2138500e-01  -1.8207750e-01
   1.1366667e+00   5.8417337e-01   1.4869663e+00  -3.2167026e+00  -3.0346251e-02  -1.2441963e+00  -9.4073377e-01
   1.1383333e+00   5.8566760e-01   1.9725063e-01  -2.6856432e+00   5.0071314e-01  -7.1313689e-01  -1.1683307e+00
   1.1400000e+00   5.8697303e-01  -4.8554001e-01  -1.8511213e+00   1.2138500e-01  -5.6140564e-01   1.9725063e-01
   1.1416667e+00   5.8808180e-01  -1.8207750e-01  -1.0621188e-01   1.9725063e-01   9.5590690e-01   1.1835038e+00
   1.1433333e+00   5.9042308e-01   8.8004127e-01   2.7311626e-01   5.0071314e-01   1.5628319e+00   1.2593694e+00
   1.1450000e+00   5.9020614e-01  -7.1313689e-01   1.7145632e+00   1.0317725e+00   1.7145632e+00   8.8004127e-01
   1.1466667e+00   5.8974806e-01  -1.8207750e-01   4.0663976e+00   8.0417564e-01   8.0417564e-01  -7.8900252e-01
   1.1483333e+00   5.8904436e-01   3.4898188e-01   3.3077413e+00  -3.0346251e-02  -1.8511213e+00  -2.0028525e+00
   1.1500000e+00   5.8809098e-01  -3.0346251e-02   2.0180257e+00  -3.3380876e-01  -9.4073377e-01  -8.6486815e-01
   1.1516667e+00   5.8688460e-01   8.8004127e-01   1.0317725e+00  -3.3380876e-01   8.0417564e-01   2.7311626e-01
   1.1533333e+00   5.8542230e-01   3.0042788e+00   4.5519376e-02  -1.0621188e-01  -1.0165994e+00  -8.6486815e-01
   1.1550000e+00   5.8370181e-01  -4.4305526e+00  -1.8511213e+00  -3.3380876e-01  -1.6235244e+00   3.4898188e-01
   1.1566667e+00   5.8171828e-01  -4.8857464e+00  -3.7477620e+00  -7.1313689e-01  -3.3380876e-01   4.5519376e-02
   1.1583333e+00   5.7947146e-01   2.9284132e+00  -2.1545838e+00   4.5519376e-02   4.2484751e-01  -1.0621188e-01
   1.1600000e+00   5.7696303e-01  -1.0621188e-01  -2.4580463e+00  -4.0967438e-01   2.7311626e-01  -1.0165994e+00
   1.1616667e+00   5.7419306e-01  -1.0621188e-01  -1.9269869e+00  -2.5794313e-01   6.5244439e-01   9.5590690e-01
   1.1633333e+00   5.7116226e-01  -2.5794313e-01   8.8004127e-01  -1.0621188e-01   1.2138500e-01   1.2593694e+00
   1.1650000e+00   5.4281998e-01   8.8004127e-01   1.1835038e+00   1.2138500e-01   1.2138500e-01   5.7657876e-01
   1.1666667e+00   5.3779543e-01   5.7657876e-01   3.3077413e+00   5.0071314e-01   7.2831002e-01  -3.0346251e-02
   1.1683333e+00   5.3254165e-01   1.3352350e+00   3.6870695e+00   3.4898188e-01   8.0417564e-01   5.7657876e-01
   1.1700000e+00   5.2706483e-01   6.5244439e-01   2.2456226e+00  -4.0967438e-01  -5.6140564e-01  -7.1313689e-01
   1.1716667e+00   4.3912125e-01   1.2138500e-01   4.5519376e-02  -5.6140564e-01  -1.7752557e+00  -1.0165994e+00
   1.1733333e+00   4.3138626e-01   5.0071314e-01  -2.2304494e+00  -1.8207750e-01  -1.6993900e+00  -1.0924650e+00
   1.1750000e+00   4.2356243e-01  -1.2441963e+00  -4.5064182e+00   4.5519376e-02  -7.8900252e-01  -9.4073377e-01
   1.1766667e+00   4.1566024e-01  -4.5064182e+00  -4.7340151e+00   8.0417564e-01   7.2831002e-01   5.7657876e-01
   1.1783333e+00   3.3458681e-01  -2.4580463e+00  -2.8373744e+00  -3.0346251e-02   1.6386975e+00   7.2831002e-01
   1.1800000e+00   3.2649119e-01   1.7904288e+00  -1.4717932e+00  -7.1313689e-01   1.2138500e-01   1.4111007e+00
   1.1816667e+00   3.1843456e-01   5.0071314e-01   8.0417564e-01  -1.8207750e-01  -4.8554001e-01   7.2831002e-01
   1.1833333e+00   3.1041004e-01   6.5244439e-01   1.4869663e+00   4.5519376e-02   4.5519376e-02   5.7657876e-01
   1.1850000e+00   3.0243455e-01  -2.5794313e-01   2.7008163e+00   4.2484751e-01   4.2484751e-01  -5.6140564e-01
   1.1866667e+00   2.9452187e-01  -5.6140564e-01   4.7491882e+00   4.5519376e-02   4.5519376e-02  -5.6140564e-01
   1.1883333e+00   2.8667944e-01  -3.0346251e-02   2.5490851e+00  -1.8207750e-01  -2.5794313e-01  -4.8554001e-01
   1.1900000e+00   2.7891434e-01   2.3214882e+00   1.7904288e+00  -4.8554001e-01   1.1835038e+00   4.2484751e-01
   1.1916667e+00   2.7123327e-01   2.3214882e+00   1.9725063e-01  -3.3380876e-01   1.0317725e+00  -1.0621188e-01
   1.1933333e+00   2.6364253e-01   9.5590690e-01  -5.6140564e-01   1.2138500e-01   3.0042788e+00   1.0317725e+00
   1.1950000e+00   2.5614806e-01   2.7311626e-01  -2.0787182e+00  -3.0346251e-02  -4.8554001e-01   2.7311626e-01
   1.1966667e+00   2.4875540e-01  -6.3727127e-01  -3.5201651e+00  -1.0621188e-01  -1.4717932e+00  -1.0924650e+00
   1.1983333e+00   2.4146966e-01  -5.6140564e-01  -2.9132401e+00  -3.0346251e-02  -3.7477620e+00  -1.9269869e+00
   1.2000000e+00   2.3429558e-01  -1.1683307e+00  -3.8236276e+00   4.5519376e-02  -4.4305526e+00  -2.2304494e+00
   1.2016667e+00   2.2723747e-01  -4.0967438e-01  -1.0924650e+00   4.5519376e-02  -1.0621188e-01   7.2831002e-01
   1.2033333e+00   2.2029925e-01  -6.6306558e+00  -2.5794313e-01  -5.6140564e-01  -1.0621188e-01   1.4111007e+00
   1.2050000e+00   2.1348444e-01  -2.6856432e+00   1.7904288e+00   2.7311626e-01   1.9725063e-01  -4.8554001e-01
   1.2066667e+00   2.0679613e-01   4.2939945e+00   3.1560101e+00  -1.8207750e-01  -1.8207750e-01   1.9725063e-01
   1.2083333e+00   2.0023705e-01   3.6112038e+00   3.2318757e+00  -7.8900252e-01  -7.1313689e-01  -4.8554001e-01
   1.2100000e+00   1.9380952e-01   1.7904288e+00   2.0180257e+00  -2.5794313e-01   8.0417564e-01   1.1076382e+00
   1.2116667e+00   1.8751548e-01   7.2831002e-01   8.0417564e-01  -1.0621188e-01   7.2831002e-01  -2.5794313e-01
   1.2133333e+00   1.8135649e-01   1.2593694e+00  -1.8207750e-01   4.2484751e-01   1.1076382e+00  -8.6486815e-01
   1.2150000e+00   1.7533377e-01  -4.8554001e-01  -1.1683307e+00   4.5519376e-02   1.9725063e-01   3.4898188e-01
   1.2166667e+00   1.6944816e-01  -1.0165994e+00  -2.9132401e+00  -3.0346251e-02  -1.8207750e-01  -3.3380876e-01
   1.2183333e+00   1.6370018e-01  -2.5794313e-01  -1.5476588e+00   9.5590690e-01   9.5590690e-01  -4.8554001e-01
   1.2200000e+00   1.5809000e-01  -1.1683307e+00  -1.2441963e+00   5.7657876e-01   8.0417564e-01   4.5519376e-02
   1.2216667e+00   1.5261750e-01  -1.9269869e+00  -2.5794313e-01  -1.0621188e-01  -7.1313689e-01  -3.0346251e-02
   1.2233333e+00   1.4728225e-01  -4.8554001e-01  -8.6486815e-01   1.2138500e-01  -9.4073377e-01  -3.0346251e-02
   1.2250000e+00   1.4208355e-01  -1.6235244e+00   4.5519376e-02  -5.6140564e-01   3.4898188e-01  -1.0621188e-01
   1.2266667e+00   1.3702042e-01  -2.5794313e-01   1.9421600e+00  -1.8207750e-01   4.2484751e-01   5.7657876e-01
   1.2283333e+00   1.3209163e-01   2.7311626e-01   1.9421600e+00  -3.0346251e-02   9.5590690e-01   1.1835038e+00
   1.2300000e+00   1.2729573e-01   2.7311626e-01   1.6386975e+00   5.7657876e-01   2.1697569e+00   1.3352350e+00
   1.2316667e+00   1.2263104e-01   2.0938913e+00   1.1076382e+00   1.2138500e-01   1.8662944e+00   1.4111007e+00
   1.2333333e+00   1.1809571e-01   2.0180257e+00   3.4898188e-01  -3.0346251e-02  -1.0621188e-01  -3.3380876e-01
   1.2350000e+00   1.1368769e-01   1.7145632e+00  -1.0165994e+00  -9.4073377e-01  -9.4073377e-01  -2.4580463e+00
   1.2366667e+00   1.0940478e-01  -2.5339119e+00  -3.8994932e+00  -1.8207750e-01  -3.0649713e+00  -1.9269869e+00
   1.2383333e+00   1.0524463e-01  -4.3546870e+00  -3.3684338e+00  -3.0346251e-02  -2.0028525e+00  -1.7752557e+00
   1.2400000e+00   1.0120479e-01   5.7657876e-01  -2.0028525e+00  -1.0621188e-01   4.2484751e-01   5.7657876e-01
   1.2416667e+00   9.7282682e-02  -1.8207750e-01  -6.3727127e-01  -3.3380876e-01  -1.8207750e-01   1.8662944e+00
   1.2433333e+00   9.3475642e-02   1.2138500e-01   5.7657876e-01   4.2484751e-01   1.3352350e+00   1.4111007e+00
   1.2450000e+00   8.9780957e-02   1.0317725e+00   1.8662944e+00   8.8004127e-01   8.8004127e-01   1.0317725e+00
   1.2466667e+00   8.6195845e-02   1.1076382e+00   3.6870695e+00  -1.0621188e-01   5.0071314e-01   5.0071314e-01
   1.2483333e+00   8.2717496e-02   5.0071314e-01   3.5353382e+00  -4.0967438e-01  -1.7752557e+00  -1.0165994e+00
   1.2500000e+00   7.9343073e-02   1.2138500e-01   1.6386975e+00  -2.5794313e-01  -1.5476588e+00  -1.2441963e+00
   1.2516667e+00   7.6069748e-02   1.9725063e-01   5.0071314e-01  -1.8207750e-01  -1.8511213e+00  -1.1683307e+00
   1.2533333e+00   7.2894695e-02  -1.0165994e+00  -4.8554001e-01  -2.5794313e-01  -1.4717932e+00  -1.6993900e+00
   1.2550000e+00   6.9768823e-02  -1.9269869e+00  -1.6993900e+00  -1.0621188e-01   3.4898188e-01  -7.1313689e-01
   1.2566667e+00   6.6726559e-02  -7.8900252e-01  -3.7477620e+00   4.5519376e-02   8.8004127e-01   9.5590690e-01
   1.2583333e+00   6.3773033e-02  -1.1683307e+00  -3.5960307e+00   5.0071314e-01   8.8004127e-01   3.4898188e-01
   1.2600000e+00   6.0905840e-02  -3.0346251e-02  -2.0028525e+00   1.0317725e+00   1.1835038e+00   8.0417564e-01
   1.2616667e+00   5.8122677e-02   3.4898188e-01  -3.0346251e-02   5.0071314e-01   2.7311626e-01  -4.0967438e-01
   1.2633333e+00   5.5421336e-02   5.7657876e-01   1.1076382e+00   2.7311626e-01   6.5244439e-01  -3.0346251e-02
   1.2650000e+00   5.2799719e-02   1.3352350e+00   1.3352350e+00  -1.0621188e-01  -5.6140564e-01  -1.8207750e-01
   1.2666667e+00   5.0255841e-02  -3.5960307e+00   2.8525476e+00  -7.8900252e-01  -4.8554001e-01  -3.0346251e-02
   1.2683333e+00   4.7787838e-02  -2.7615088e+00   2.7008163e+00  -6.3727127e-01  -6.3727127e-01  -1.8207750e-01
   1.2700000e+00   4.5393978e-02   2.0180257e+00   2.3214882e+00  -2.5794313e-01  -5.6140564e-01  -2.5794313e-01
   1.2716667e+00   4.3072649e-02   3.9905320e+00   1.4869663e+00   7.2831002e-01   8.8004127e-01   4.2484751e-01
   1.2733333e+00   4.0822377e-02   2.7008163e+00  -3.0346251e-02  -1.0621188e-01   7.2831002e-01  -1.8207750e-01
   1.2750000e+00   3.8641826e-02   8.0417564e-01  -2.4580463e+00  -3.0346251e-02   7.2831002e-01   2.7311626e-01
   1.2766667e+00   3.6529780e-02  -9.4073377e-01  -3.9753588e+00   1.2138500e-01  -1.7752557e+00  -1.1683307e+00
   1.2783333e+00   3.4485167e-02  -2.6097776e+00  -3.8994932e+00   1.9725063e-01  -9.4073377e-01  -2.0028525e+00
   1.2800000e+00   3.2507044e-02  -2.2304494e+00  -2.6097776e+00   4.5519376e-02   2.7311626e-01   5.0071314e-01
   1.2816667e+00   3.0594594e-02  -2.0787182e+00  -1.1683307e+00  -1.0621188e-01  -1.8207750e-01  -2.5794313e-01
   1.2833333e+00   2.8747123e-02   3.4898188e-01   5.7657876e-01  -1.8207750e-01   4.5519376e-02   4.2484751e-01
   1.2850000e+00   2.6964059e-02   1.4111007e+00   1.8662944e+00   2.7311626e-01   1.1835038e+00   8.0417564e-01
   1.2866667e+00   2.5244942e-02  -2.0028525e+00   3.6112038e+00   1.2138500e-01   7.2831002e-01   1.1835038e+00
   1.2883333e+00   2.3589419e-02  -5.6140564e-01   3.8388007e+00   9.5590690e-01   1.2593694e+00   1.1835038e+00
   1.2900000e+00   2.1997235e-02   3.9905320e+00   2.5490851e+00   6.5244439e-01   9.5590690e-01  -1.0621188e-01
   1.2916667e+00   2.0468228e-02   1.7904288e+00   3.4898188e-01  -2.5794313e-01  -4.0967438e-01  -2.5794313e-01
   1.2933333e+00   1.9002319e-02   5.7657876e-01  -7.8900252e-01  -2.5794313e-01  -1.4717932e+00  -6.3727127e-01
   1.2950000e+00   1.7599500e-02   1.8662944e+00   5.7657876e-01  -7.1313689e-01  -2.2304494e+00  -7.8900252e-01
   1.2966667e+00   1.6259828e-02  -1.1683307e+00  -3.3684338e+00  -4.0967438e-01  -1.3959275e+00  -3.3380876e-01
   1.2983333e+00   1.4983414e-02  -2.0787182e+00  -6.0237308e+00  -3.0346251e-02   1.2138500e-01   3.4898188e-01
   1.3000000e+00   1.3770410e-02  -1.6235244e+00  -4.2788214e+00   1.9725063e-01   8.8004127e-01   6.5244439e-01
   1.3016667e+00   1.2621002e-02  -6.3727127e-01   4.2484751e-01   1.9725063e-01   3.4898188e-01   5.0071314e-01
   1.3033333e+00   1.1535395e-02  -1.8207750e-01   1.1076382e+00   4.5519376e-02  -6.3727127e-01  -4.0967438e-01
   1.3050000e+00   1.0513806e-02   5.7657876e-01   2.9284132e+00   4.2484751e-01   4.2484751e-01  -1.8207750e-01
   1.3066667e+00   9.5564493e-03   2.1697569e+00   4.7491882e+00   5.7657876e-01   4.5519376e-02  -1.1683307e+00
   1.3083333e+00   8.6635273e-03   5.7657876e-01   3.2318757e+00  -1.0165994e+00  -1.0621188e-01  -1.0165994e+00
   1.3100000e+00   7.8352194e-03  -1.0621188e-01   1.7904288e+00  -6.3727127e-01  -1.0621188e-01   5.7657876e-01
   1.3116667e+00   7.0716716e-03   1.4111007e+00   5.7657876e-01  -1.0621188e-01   1.2593694e+00   1.4869663e+00
   1.3133333e+00   6.3729855e-03   1.2138500e-01  -5.6140564e-01  -1.0621188e-01  -4.0967438e-01   8.8004127e-01
   1.3150000e+00   5.7392080e-03  -2.1545838e+00  -1.9269869e+00  -1.0621188e-01  -1.3200619e+00  -1.0621188e-01
   1.3166667e+00   5.1703227e-03  -2.4580463e+00  -4.7340151e+00   7.2831002e-01  -2.0028525e+00  -2.0028525e+00
   1.3183333e+00   4.6662401e-03  -2.0028525e+00  -3.2167026e+00   7.2831002e-01   5.0071314e-01  -5.6140564e-01
   1.3200000e+00   4.2267893e-03   5.0071314e-01  -2.6097776e+00   4.5519376e-02   1.9421600e+00   1.9725063e-01
   1.3216667e+00   3.8517099e-03   5.7657876e-01  -7.8900252e-01   3.4898188e-01   1.1835038e+00   5.7657876e-01
   1.3233333e+00   3.5406453e-03   4.5519376e-02   1.7145632e+00   2.7311626e-01   9.5590690e-01   5.7657876e-01
   1.3250000e+00   3.2931353e-03  -5.6140564e-01   2.5490851e+00  -6.3727127e-01  -2.5794313e-01   1.9725063e-01
   1.3266667e+00   3.0511182e-03   9.5590690e-01   3.5353382e+00  -4.0967438e-01   4.2484751e-01  -1.8207750e-01
   1.3283333e+00   2.8688478e-03   1.4869663e+00   3.0801444e+00  -1.0621188e-01  -9.4073377e-01  -9.4073377e-01
   1.3300000e+00   2.7457838e-03   5.0071314e-01   1.8662944e+00   4.5519376e-02  -2.0028525e+00  -1.0924650e+00
   1.3316667e+00   2.6812933e-03   1.4869663e+00  -1.3200619e+00  -4.0967438e-01  -4.8554001e-01  -8.6486815e-01
   1.3333333e+00   2.6746479e-03  -2.0787182e+00  -1.3959275e+00  -1.8207750e-01   6.5244439e-01  -1.8207750e-01
   1.3350000e+00   2.7250213e-03  -9.4073377e-01  -2.8373744e+00  -1.0165994e+00  -5.6140564e-01   8.0417564e-01
   1.3366667e+00   2.8314878e-03  -3.0346251e-02  -3.2167026e+00   1.2138500e-01   1.6386975e+00   6.5244439e-01
   1.3383333e+00   2.9930215e-03   1.9725063e-01  -4.2788214e+00   1.9725063e-01   2.0180257e+00   7.2831002e-01
   1.3400000e+00   3.2084957e-03  -8.6790277e+00  -1.4717932e+00   5.7657876e-01   1.9725063e-01   1.9725063e-01
   1.3416667e+00   3.4766838e-03  -4.8857464e+00   4.2484751e-01   4.2484751e-01  -6.3727127e-01  -2.5794313e-01
   1.3433333e+00   3.7962602e-03   6.1147695e+00   3.0042788e+00   1.2138500e-01   1.9725063e-01   4.5519376e-02
   1.3450000e+00   4.1658029e-03   2.3973538e+00   1.3352350e+00  -1.0621188e-01  -3.3380876e-01  -2.5794313e-01
   1.3466667e+00   4.5837943e-03   3.4898188e-01   3.4594726e+00   3.4898188e-01  -7.1313689e-01  -4.0967438e-01
   1.3483333e+00   5.0486262e-03   7.2831002e-01   3.0801444e+00  -4.0967438e-01  -8.6486815e-01   1.9725063e-01
   1.3500000e+00   5.5586023e-03   1.1076382e+00   8.8004127e-01  -8.6486815e-01  -7.1313689e-01  -4.0967438e-01
   1.3516667e+00   6.1119428e-03   1.1076382e+00   1.2138500e-01  -4.0967438e-01   1.9725063e-01  -3.3380876e-01
   1.3533333e+00   6.7067908e-03   1.4869663e+00  -4.8554001e-01   2.7311626e-01   1.0317725e+00  -4.0967438e-01
   1.3550000e+00   7.3412146e-03  -2.5794313e-01  -3.5201651e+00   3.4898188e-01  -1.5476588e+00  -1.8511213e+00
   1.3566667e+00   8.0132167e-03  -7.8900252e-01  -4.4305526e+00   1.9725063e-01  -7.8900252e-01  -9.4073377e-01
   1.3583333e+00   8.7207381e-03  -6.3727127e-01  -3.6718963e+00   5.7657876e-01   3.4898188e-01   6.5244439e-01
   1.3600000e+00   9.4616663e-03  -1.9269869e+00  -2.2304494e+00  -1.8207750e-01   4.5519376e-02   1.2593694e+00
   1.3616667e+00   1.0233842e-02  -1.8207750e-01  -1.0165994e+00  -3.0346251e-02   8.0417564e-01   1.3352350e+00
   1.3633333e+00   3.1456679e-02  -7.8900252e-01  -3.0346251e-02  -1.0621188e-01   5.7657876e-01   5.7657876e-01
   1.3650000e+00   3.2278699e-02  -4.8554001e-01   2.1697569e+00   2.7311626e-01   8.8004127e-01   4.2484751e-01
   1.3666667e+00   3.3083033e-02   1.3352350e+00   4.2181289e+00   3.4898188e-01  -1.0621188e-01   1.2138500e-01
   1.3683333e+00   3.3869339e-02   2.4732194e+00   3.9905320e+00   4.5519376e-02  -6.3727127e-01  -1.0621188e-01
   1.3700000e+00   3.4637436e-02  -2.5794313e-01   1.9421600e+00  -2.5794313e-01  -4.8554001e-01  -3.3380876e-01
   1.3716667e+00   3.4637436e-02  -1.8207750e-01   1.1076382e+00  -2.5794313e-01  -1.8207750e-01  -3.3380876e-01
   1.3733333e+00   3.4637436e-02  -3.8994932e+00   3.4898188e-01  -4.8554001e-01  -1.1683307e+00  -1.8207750e-01
   1.3750000e+00   3.4637436e-02  -3.7477620e+00  -9.4073377e-01   3.4898188e-01  -3.3380876e-01   9.5590690e-01
   1.3766667e+00   3.4637436e-02   1.3352350e+00  -2.4580463e+00   1.2138500e-01   3.4898188e-01  -1.0165994e+00
   1.3783333e+00   3.4637436e-02   7.2831002e-01  -2.8373744e+00   1.2138500e-01   4.2484751e-01  -1.3200619e+00
   1.3800000e+00   3.4637436e-02   3.4898188e-01  -2.0787182e+00  -6.3727127e-01  -1.0621188e-01  -4.8554001e-01
   1.3816667e+00   3.5387307e-02  -1.0165994e+00  -8.6486815e-01  -3.0346251e-02   4.2484751e-01   6.5244439e-01
   1.3833333e+00   3.6119091e-02   1.1076382e+00  -1.1683307e+00   5.7657876e-01  -2.5794313e-01   3.4898188e-01
   1.3850000e+00   3.6833087e-02   2.0180257e+00   1.4111007e+00  -1.8207750e-01  -1.0924650e+00  -3.3380876e-01
   1.3866667e+00   3.7529754e-02   5.0071314e-01   3.0801444e+00  -1.0621188e-01  -1.8207750e-01  -4.0967438e-01
   1.3883333e+00   3.8209687e-02  -2.5794313e-01   2.1697569e+00   1.2138500e-01   4.5519376e-02  -2.5794313e-01
   1.3900000e+00   3.8873639e-02  -3.3380876e-01   1.1076382e+00  -1.8207750e-01  -1.0621188e-01   3.4898188e-01
   1.3916667e+00   3.9522500e-02   4.2484751e-01  -5.6140564e-01  -2.5794313e-01  -4.0967438e-01  -3.0346251e-02
   1.3933333e+00   4.0157290e-02   1.9725063e-01  -1.1683307e+00  -3.0346251e-02   2.7311626e-01   3.4898188e-01
   1.3950000e+00   4.0779152e-02  -7.8900252e-01  -7.8900252e-01  -3.0346251e-02   5.7657876e-01  -3.0346251e-02
   1.3966667e+00   4.1389354e-02  -1.0165994e+00  -3.5960307e+00  -1.8207750e-01  -1.8207750e-01  -6.3727127e-01
   1.3983333e+00   4.1989269e-02  -8.6486815e-01  -1.8511213e+00   1.2138500e-01   2.7311626e-01   4.5519376e-02
   1.4000000e+00   4.2580367e-02  -1.8207750e-01  -1.8511213e+00   1.9725063e-01   1.9725063e-01   6.5244439e-01
   1.4016667e+00   4.3164213e-02   7.2831002e-01   3.4898188e-01   2.7311626e-01   1.2138500e-01  -5.6140564e-01
   1.4033333e+00   4.3742450e-02   8.0417564e-01   1.6386975e+00   1.2138500e-01   4.5519376e-02  -7.8900252e-01
   1.4050000e+00   4.4316785e-02   5.7657876e-01   1.8662944e+00  -1.0621188e-01   3.4898188e-01  -1.0621188e-01
   1.4066667e+00   4.4888989e-02   1.1835038e+00   1.8662944e+00  -3.3380876e-01  -4.0967438e-01   4.5519376e-02
   1.4083333e+00   4.5460877e-02   4.2484751e-01   1.7145632e+00   2.7311626e-01  -3.0346251e-02   7.2831002e-01
   1.4100000e+00   4.6034297e-02  -4.0967438e-01   1.4111007e+00  -4.8554001e-01   1.2138500e-01   7.2831002e-01
   1.4116667e+00   4.6611123e-02   1.1076382e+00   9.5590690e-01  -2.5794313e-01   5.0071314e-01   1.0317725e+00
   1.4133333e+00   4.7193239e-02   1.9725063e-01   1.1835038e+00  -7.1313689e-01  -1.8207750e-01  -3.3380876e-01
   1.4150000e+00   4.7782522e-02  -8.6486815e-01   2.7311626e-01  -1.8207750e-01  -4.8554001e-01   1.7904288e+00
   1.4166667e+00   4.8380847e-02  -7.1313689e-01  -2.6097776e+00   5.0071314e-01  -1.8207750e-01  -3.3380876e-01
   1.4183333e+00   4.8990053e-02  -7.1313689e-01  -3.5201651e+00   4.2484751e-01  -8.6486815e-01  -1.3200619e+00
   1.4200000e+00   4.9611948e-02  -2.6856432e+00  -3.2167026e+00  -3.0346251e-02  -7.1313689e-01   4.5519376e-02
   1.4216667e+00   5.0248292e-02  -3.5960307e+00  -1.0165994e+00   4.5519376e-02  -2.5794313e-01  -4.0967438e-01
   1.4233333e+00   5.0900786e-02   6.5244439e-01   1.4869663e+00   4.2484751e-01   3.4898188e-01   1.2138500e-01
   1.4250000e+00   5.1571057e-02   2.3973538e+00   2.8525476e+00  -3.0346251e-02   3.4898188e-01   8.0417564e-01
   1.4266667e+00   5.2260655e-02   1.6386975e+00   2.4732194e+00  -2.5794313e-01   4.5519376e-02   4.5519376e-02
   1.4283333e+00   5.2971036e-02   2.0938913e+00   2.7008163e+00  -1.8207750e-01   1.2138500e-01  -1.2441963e+00
   1.4300000e+00   5.3703566e-02  -1.0621188e-01  -1.8207750e-01   1.9725063e-01   8.0417564e-01  -3.3380876e-01
   1.4316667e+00   5.4459495e-02   8.0417564e-01  -1.1683307e+00  -6.3727127e-01   4.5519376e-02   5.7657876e-01
   1.4333333e+00   5.5239949e-02  -4.8554001e-01  -1.1683307e+00  -3.3380876e-01  -9.4073377e-01  -1.0621188e-01
   1.4350000e+00   5.6045950e-02  -8.6486815e-01   1.9725063e-01   4.5519376e-02  -1.0924650e+00   8.8004127e-01
   1.4366667e+00   5.6878376e-02  -4.8554001e-01  -1.8511213e+00   1.2138500e-01  -7.1313689e-01  -1.2441963e+00
   1.4383333e+00   5.7737970e-02   1.9725063e-01  -2.9132401e+00   3.4898188e-01  -4.8554001e-01  -1.8511213e+00
   1.4400000e+00   5.8625338e-02  -2.5794313e-01  -1.8511213e+00   7.2831002e-01   8.0417564e-01  -2.5794313e-01
   1.4416667e+00   5.9520284e-02  -1.0924650e+00  -5.6140564e-01   1.2138500e-01   7.2831002e-01   3.4898188e-01
   1.4433333e+00   6.0389363e-02  -1.9269869e+00   5.7657876e-01  -3.0346251e-02   7.2831002e-01   1.0317725e+00
   1.4450000e+00   6.1283068e-02  -1.0621188e-01   1.7145632e+00  -1.8207750e-01   3.4898188e-01   9.5590690e-01
   1.4466667e+00   6.2201769e-02   8.0417564e-01   3.6112038e+00  -4.8554001e-01  -9.4073377e-01  -4.0967438e-01
   1.4483333e+00   6.3145723e-02   1.1835038e+00   2.8525476e+00  -4.0967438e-01  -6.3727127e-01  -2.5794313e-01
   1.4500000e+00   6.4115092e-02   7.2831002e-01   9.5590690e-01   2.7311626e-01   4.5519376e-02  -4.0967438e-01
   1.4516667e+00   6.5109912e-02   4.2484751e-01  -1.8207750e-01  -4.8554001e-01   1.2138500e-01   1.9725063e-01
   1.4533333e+00   6.6130133e-02  -8.6486815e-01  -1.3200619e+00   4.5519376e-02  -3.0346251e-02  -7.1313689e-01
   1.4550000e+00   6.7175582e-02   4.5519376e-02  -1.8511213e+00   3.4898188e-01   1.6386975e+00  -2.5794313e-01
   1.4566667e+00   6.8245990e-02   1.7145632e+00  -3.3684338e+00   3.4898188e-01   1.3352350e+00  -3.3380876e-01
   1.4583333e+00   8.1492706e-02   2.7311626e-01  -2.0787182e+00   6.5244439e-01   1.6386975e+00   8.8004127e-01
   1.4600000e+00   8.2807065e-02   2.0180257e+00  -1.9269869e+00  -1.0621188e-01   5.7657876e-01   5.0071314e-01
   1.4616667e+00   8.5474314e-02  -2.9132401e+00  -4.8554001e-01   4.5519376e-02  -2.2304494e+00  -1.4717932e+00
   1.4633333e+00   8.6824441e-02  -6.7065214e+00  -7.1313689e-01  -4.0967438e-01  -1.6235244e+00  -1.5476588e+00
   1.4650000e+00   1.3253169e-01  -3.0346251e-02   1.7145632e+00  -1.8207750e-01  -5.6140564e-01  -1.8207750e-01
   1.4666667e+00   1.3317118e-01   6.4940977e+00   2.8525476e+00  -4.8554001e-01  -2.5794313e-01   2.0180257e+00
   1.4683333e+00   1.3378982e-01   2.0938913e+00   2.5490851e+00  -2.5794313e-01  -1.4717932e+00   1.2138500e-01
   1.4700000e+00   1.3438800e-01  -1.3200619e+00   2.0180257e+00  -2.5794313e-01  -1.1683307e+00  -7.1313689e-01
   1.4716667e+00   1.3496606e-01  -7.8900252e-01   9.5590690e-01  -3.0346251e-02  -7.8900252e-01  -7.1313689e-01
   1.4733333e+00   1.3552430e-01   5.0071314e-01  -3.0346251e-02   3.4898188e-01   7.2831002e-01  -1.0621188e-01
   1.4750000e+00   1.3606297e-01   2.7311626e-01   4.5519376e-02   1.2138500e-01   1.4869663e+00  -4.0967438e-01
   1.4766667e+00   1.3658225e-01  -6.3727127e-01  -2.4580463e+00   1.2138500e-01   1.9421600e+00  -2.5794313e-01
   1.4783333e+00   1.3708226e-01   2.7311626e-01  -2.9132401e+00   2.7311626e-01   8.0417564e-01  -1.8207750e-01
   1.4800000e+00   1.3756303e-01  -1.8207750e-01  -2.1545838e+00  -4.0967438e-01  -1.0621188e-01   4.5519376e-02
   1.4816667e+00   1.3802455e-01  -4.0967438e-01   4.5519376e-02  -5.6140564e-01  -1.8511213e+00  -3.0346251e-02
   1.4833333e+00   1.3846668e-01  -8.6486815e-01  -1.8207750e-01  -1.0621188e-01  -2.0028525e+00   3.4898188e-01
   1.4850000e+00   1.3888921e-01   5.0071314e-01   1.9421600e+00   4.5519376e-02  -4.0967438e-01  -4.0967438e-01
   1.4866667e+00   1.3929184e-01   4.2484751e-01   3.0801444e+00   2.7311626e-01   8.0417564e-01  -3.3380876e-01
   1.4883333e+00   1.3967418e-01  -5.6140564e-01   2.9284132e+00   6.5244439e-01   2.7311626e-01  -9.4073377e-01
   1.4900000e+00   1.4163281e-01  -1.8511213e+00   4.2484751e-01  -2.5794313e-01   4.2484751e-01   6.5244439e-01
   1.4916667e+00   1.4148498e-01  -1.3200619e+00  -4.8554001e-01  -3.3380876e-01  -6.3727127e-01   5.0071314e-01
   1.4933333e+00   1.4129848e-01   1.2138500e-01   1.9725063e-01   8.0417564e-01   2.0180257e+00   3.4898188e-01
   1.4950000e+00   1.4107225e-01   7.2831002e-01  -1.6993900e+00  -1.8207750e-01   1.0317725e+00  -3.3380876e-01
   1.4966667e+00   1.4080524e-01  -3.3380876e-01  -2.6856432e+00  -8.6486815e-01  -1.2441963e+00   1.9725063e-01
   1.4983333e+00   1.4049640e-01  -2.5794313e-01  -2.5339119e+00   1.9725063e-01  -8.6486815e-01  -4.8554001e-01
   1.5000000e+00   1.3974917e-01   4.2484751e-01  -1.7752557e+00   5.0071314e-01   1.5628319e+00   8.8004127e-01
   1.5016667e+00   1.3930884e-01   1.2138500e-01   5.0071314e-01   5.7657876e-01   1.5628319e+00   8.8004127e-01
   1.5033333e+00   1.3882279e-01   2.7311626e-01   1.1076382e+00  -4.0967438e-01  -1.8207750e-01  -1.8207750e-01
   1.5050000e+00   1.3829018e-01  -3.0346251e-02   1.7145632e+00   4.5519376e-02  -2.5794313e-01   2.7311626e-01
   1.5066667e+00   1.3771019e-01   1.9421600e+00   3.0042788e+00   2.7311626e-01   8.0417564e-01   1.9725063e-01
   1.5083333e+00   1.3708211e-01   2.2456226e+00   2.2456226e+00   4.5519376e-02  -1.8207750e-01  -4.8554001e-01
   1.5100000e+00   1.3640528e-01  -1.6993900e+00   9.5590690e-01   4.5519376e-02  -2.9891057e+00  -1.7752557e+00
   1.5116667e+00   1.3567912e-01  -1.9269869e+00  -3.3380876e-01  -1.0621188e-01  -2.3821807e+00  -1.0924650e+00
   1.5133333e+00   1.3490316e-01   1.6386975e+00  -1.0924650e+00  -3.3380876e-01  -1.6993900e+00  -3.3380876e-01
   1.5150000e+00   1.3407700e-01   5.0071314e-01  -2.2304494e+00  -4.0967438e-01  -1.8207750e-01   1.9725063e-01
   1.5166667e+00   1.3320035e-01  -7.1313689e-01  -4.0512245e+00  -1.8207750e-01   1.2593694e+00   4.5519376e-02
   1.5183333e+00   1.3227303e-01   3.4898188e-01  -3.5201651e+00   6.5244439e-01   3.2318757e+00   4.2484751e-01
   1.5200000e+00   1.3129498e-01   2.8525476e+00  -1.6235244e+00   5.7657876e-01   3.1560101e+00   5.0071314e-01
   1.5216667e+00   1.3026622e-01  -1.5476588e+00  -2.2304494e+00   1.2138500e-01   1.3352350e+00   1.4111007e+00
   1.5233333e+00   1.2918694e-01  -5.7961339e+00  -5.6140564e-01  -3.3380876e-01  -1.6993900e+00   3.4898188e-01
   1.5250000e+00   1.2805741e-01  -1.6993900e+00   1.8662944e+00  -1.0621188e-01  -5.2650745e+00  -3.3380876e-01
   1.5266667e+00   1.2687806e-01   2.9284132e+00   3.2318757e+00  -4.8554001e-01  -3.2925682e+00  -1.3959275e+00
   1.5283333e+00   1.2564941e-01   1.2138500e-01   2.3214882e+00   4.5519376e-02   1.6386975e+00  -1.8207750e-01
   1.5300000e+00   1.2437215e-01   5.7657876e-01   2.0180257e+00   4.5519376e-02   2.4732194e+00   5.0071314e-01
   1.5316667e+00   1.2304706e-01   1.2593694e+00   1.1835038e+00  -1.8207750e-01   1.9421600e+00   7.2831002e-01
   1.5333333e+00   1.2167508e-01   7.2831002e-01   1.1835038e+00  -6.3727127e-01  -3.3380876e-01   1.9725063e-01
   1.5350000e+00   1.2025727e-01   4.2484751e-01  -6.3727127e-01  -3.0346251e-02  -4.0967438e-01   6.5244439e-01
   1.5366667e+00   1.1879482e-01   4.5519376e-02  -3.1408369e+00  -1.0621188e-01  -6.3727127e-01  -1.9269869e+00
   1.5383333e+00   1.1728904e-01   4.2484751e-01  -3.9753588e+00   4.2484751e-01  -9.4073377e-01  -1.0924650e+00
   1.5400000e+00   1.1574138e-01  -2.5794313e-01  -2.2304494e+00   1.9725063e-01  -1.5476588e+00   1.2138500e-01
   1.5416667e+00   1.1415340e-01  -4.8554001e-01  -6.3727127e-01   1.2138500e-01   4.5519376e-02   2.7311626e-01
   1.5433333e+00   1.1252677e-01  -2.5794313e-01   5.0071314e-01   4.5519376e-02   1.0317725e+00   3.4898188e-01
   1.5450000e+00   1.1086329e-01   1.0317725e+00   1.3352350e+00   2.7311626e-01   2.0180257e+00   1.4111007e+00
   1.5466667e+00   1.0916487e-01  -3.2167026e+00   2.0180257e+00   4.5519376e-02   3.4898188e-01   8.0417564e-01
   1.5483333e+00   1.0735180e-01  -2.4580463e+00   2.7766819e+00   1.2138500e-01   1.1076382e+00   6.5244439e-01
   1.5500000e+00   1.0547310e-01   3.3836070e+00   2.4732194e+00   4.5519376e-02   1.9725063e-01  -3.0346251e-02
   1.5516667e+00   1.0356370e-01   1.7145632e+00   7.2831002e-01  -4.8554001e-01  -2.8373744e+00  -1.6235244e+00
   1.5533333e+00   1.0162639e-01   3.4898188e-01  -1.0924650e+00  -1.0621188e-01  -3.2167026e+00  -2.4580463e+00
   1.5550000e+00   9.9664043e-02  -4.0967438e-01  -2.0787182e+00  -3.0346251e-02  -1.4717932e+00  -1.6235244e+00
   1.5566667e+00   9.7679655e-02   8.0417564e-01  -2.6097776e+00   1.9725063e-01   8.0417564e-01   1.9725063e-01
   1.5583333e+00   9.5676289e-02   4.5519376e-02  -3.6718963e+00   2.7311626e-01   2.0180257e+00   6.5244439e-01
   1.5600000e+00   9.3657085e-02   6.5244439e-01  -2.4580463e+00   4.2484751e-01   2.4732194e+00   1.7145632e+00
   1.5616667e+00   9.1625261e-02  -1.2441963e+00  -1.8511213e+00  -9.4073377e-01  -1.0165994e+00   5.7657876e-01
   1.5633333e+00   8.9584077e-02  -1.7752557e+00  -4.8554001e-01  -3.3380876e-01  -1.8511213e+00   4.5519376e-02
   1.5650000e+00   8.7536843e-02  -2.5794313e-01   1.2593694e+00   5.7657876e-01  -4.0967438e-01   6.5244439e-01
   1.5666667e+00   8.5486908e-02   4.5519376e-02   3.3077413e+00   3.4898188e-01   5.0071314e-01   8.8004127e-01
   1.5683333e+00   8.3437627e-02  -1.0924650e+00   3.1560101e+00  -3.0346251e-02  -3.3380876e-01   1.2138500e-01
   1.5700000e+00   8.1392372e-02  -4.8554001e-01   3.0801444e+00  -1.0621188e-01  -5.6140564e-01  -7.8900252e-01
   1.5716667e+00   7.9354505e-02   1.9725063e-01   1.4111007e+00  -1.0621188e-01   1.1835038e+00  -4.0967438e-01
   1.5733333e+00   7.7327381e-02   1.7145632e+00  -1.0621188e-01  -3.0346251e-02   1.0317725e+00  -4.0967438e-01
   1.5750000e+00   7.5314304e-02  -4.0967438e-01  -1.8511213e+00  -9.4073377e-01  -2.5794313e-01  -1.0924650e+00
   1.5766667e+00   7.3318554e-02   8.0417564e-01  -2.6097776e+00   1.2138500e-01  -3.0346251e-02  -3.0346251e-02
   1.5783333e+00   7.1343339e-02   3.4898188e-01  -2.3063151e+00   2.7311626e-01  -1.8207750e-01   4.5519376e-02
   1.5800000e+00   6.9391809e-02   1.9725063e-01  -1.5476588e+00  -1.8207750e-01  -3.3380876e-01   4.5519376e-02
   1.5816667e+00   6.7467020e-02  -5.6140564e-01  -5.6140564e-01   5.0071314e-01  -1.0621188e-01  -4.0967438e-01
   1.5833333e+00   6.5571941e-02  -1.0924650e+00  -3.0346251e-02   2.7311626e-01   1.4869663e+00   6.5244439e-01
   1.5850000e+00   6.3709437e-02   2.2456226e+00  -1.8207750e-01  -2.5794313e-01   5.0071314e-01   3.4898188e-01
   1.5866667e+00   6.1882241e-02  -2.8373744e+00   1.4869663e+00  -3.3380876e-01   7.2831002e-01   7.2831002e-01
   1.5883333e+00   6.0092969e-02  -2.4580463e+00   3.3077413e+00   1.9725063e-01  -3.0346251e-02   1.0317725e+00
   1.5900000e+00   5.8344094e-02   3.1560101e+00   2.4732194e+00  -2.5794313e-01  -3.3684338e+00  -8.6486815e-01
   1.5916667e+00   5.6637930e-02  -1.6235244e+00   1.6386975e+00  -1.0621188e-01  -2.3063151e+00  -1.6993900e+00
   1.5933333e+00   5.4976637e-02  -9.4073377e-01   4.5519376e-02   8.8004127e-01   3.4898188e-01  -4.8554001e-01
   1.5950000e+00   5.3362209e-02  -4.0967438e-01  -9.4073377e-01  -1.0621188e-01   1.2138500e-01   2.7311626e-01
   1.5966667e+00   5.1796456e-02  -9.4073377e-01  -3.9753588e+00  -1.0621188e-01   6.5244439e-01   6.5244439e-01
   1.5983333e+00   5.0281007e-02   5.7657876e-01  -2.8373744e+00   3.4898188e-01   1.1835038e+00   3.4898188e-01
   1.6000000e+00   4.8817306e-02   6.5244439e-01  -1.7752557e+00   4.5519376e-02   4.5519376e-02  -1.0924650e+00
   1.6016667e+00   4.7406591e-02   3.4898188e-01   2.7311626e-01   4.5519376e-02   4.5519376e-02  -1.0165994e+00
   1.6033333e+00   4.6049911e-02  -5.6140564e-01   5.0071314e-01  -1.0621188e-01   5.7657876e-01  -3.3380876e-01
   1.6050000e+00   4.4748104e-02  -2.5794313e-01   1.7145632e+00  -3.0346251e-02   1.5628319e+00   1.3352350e+00
   1.6066667e+00   4.3501805e-02   3.4898188e-01   2.7008163e+00  -1.8207750e-01   7.2831002e-01   5.0071314e-01
   1.6083333e+00   4.2311449e-02   1.1076382e+00   3.9146663e+00  -1.0621188e-01   5.7657876e-01  -4.8554001e-01
   1.6100000e+00   4.1177257e-02  -2.5794313e-01   2.3214882e+00  -4.0967438e-01  -3.3380876e-01  -4.8554001e-01
   1.6116667e+00   4.0099252e-02  -4.0967438e-01   3.4898188e-01  -4.8554001e-01  -7.1313689e-01  -2.5794313e-01
   1.6133333e+00   3.9077257e-02  -4.8554001e-01  -2.0787182e+00   2.7311626e-01  -5.6140564e-01   2.7311626e-01
   1.6150000e+00   3.8110882e-02  -1.0621188e-01  -1.4717932e+00  -3.0346251e-02  -4.0967438e-01   2.7311626e-01
   1.6166667e+00   3.7199565e-02  -2.3821807e+00  -2.9891057e+00   1.9725063e-01  -1.4717932e+00  -7.8900252e-01
   1.6183333e+00   3.6342540e-02   7.2831002e-01  -3.2167026e+00   1.9725063e-01  -3.0346251e-02   4.5519376e-02
   1.6200000e+00   3.5432902e-02   1.7904288e+00  -1.6993900e+00   1.2138500e-01   2.7311626e-01   1.2138500e-01
   1.6216667e+00   3.4556127e-02   1.4869663e+00  -1.3200619e+00   4.2484751e-01   7.2831002e-01   1.9725063e-01
   1.6233333e+00   3.3728954e-02   1.8662944e+00  -1.8207750e-01   1.9725063e-01  -1.6993900e+00  -2.5794313e-01
   1.6250000e+00   3.2950489e-02  -1.8511213e+00   6.5244439e-01   1.2138500e-01  -9.4073377e-01   4.5519376e-02
   1.6266667e+00   3.2219720e-02  -3.5201651e+00   1.8662944e+00  -1.0165994e+00   2.7311626e-01   1.9725063e-01
   1.6283333e+00   3.1535529e-02  -6.3727127e-01   2.2456226e+00  -4.0967438e-01   4.2484751e-01   1.9725063e-01
   1.6300000e+00   3.0896707e-02   2.1697569e+00   1.5628319e+00  -3.0346251e-02  -1.0621188e-01  -6.3727127e-01
   1.6316667e+00   3.0301963e-02   1.0317725e+00   1.1835038e+00   3.4898188e-01   1.2138500e-01  -1.0924650e+00
   1.6333333e+00   2.9749944e-02   1.9725063e-01  -1.8207750e-01   4.5519376e-02   1.9725063e-01  -6.3727127e-01
   1.6350000e+00   2.9239240e-02  -7.1313689e-01  -7.8900252e-01  -4.8554001e-01  -7.8900252e-01  -1.1683307e+00
   1.6366667e+00   2.8768409e-02  -8.6486815e-01  -1.9269869e+00  -4.8554001e-01   8.0417564e-01   2.7311626e-01
   1.6383333e+00   2.8335984e-02  -8.6486815e-01  -1.5476588e+00  -2.5794313e-01   4.2484751e-01  -2.5794313e-01
   1.6400000e+00   2.7940492e-02   1.5628319e+00   3.4898188e-01  -3.3380876e-01  -2.5794313e-01  -4.8554001e-01
   1.6416667e+00   2.7580469e-02   2.0180257e+00   3.3077413e+00   4.2484751e-01   2.7311626e-01   1.2138500e-01
   1.6433333e+00   2.7254477e-02   8.0417564e-01   2.3973538e+00   4.5519376e-02   1.3352350e+00   1.1076382e+00
   1.6450000e+00   2.6961116e-02  -3.3380876e-01   1.2593694e+00  -7.1313689e-01   4.5519376e-02   1.0317725e+00
   1.6466667e+00   2.6699042e-02   6.5244439e-01   1.5628319e+00  -1.0165994e+00  -7.8900252e-01   9.5590690e-01
   1.6483333e+00   2.6466981e-02   7.2831002e-01   3.7629351e+00  -1.2441963e+00  -7.1313689e-01   8.0417564e-01
   1.6500000e+00   2.6263746e-02  -1.6235244e+00   1.1076382e+00  -3.0346251e-02  -1.0924650e+00  -1.0621188e-01
   1.6516667e+00   2.6088249e-02   2.0938913e+00   5.0071314e-01   2.7311626e-01   1.2138500e-01  -4.8554001e-01
   1.6533333e+00   2.5939519e-02  -3.4442995e+00  -7.8900252e-01   4.2484751e-01  -7.8900252e-01  -1.0165994e+00
   1.6550000e+00   2.5816710e-02  -5.1892089e+00  -7.8900252e-01   3.4898188e-01   3.4898188e-01  -3.3380876e-01
   1.6566667e+00   2.5719121e-02   2.2456226e+00  -2.5339119e+00   3.4898188e-01   1.3352350e+00   4.5519376e-02
   1.6583333e+00   2.5646202e-02   2.0938913e+00  -4.1270901e+00  -3.0346251e-02   4.2484751e-01  -3.0346251e-02
   1.6600000e+00   2.5597569e-02   4.5519376e-02  -4.9616120e+00  -1.8207750e-01  -1.3200619e+00  -5.6140564e-01
   1.6616667e+00   2.5573017e-02   1.9725063e-01  -1.9269869e+00   1.3352350e+00  -1.0924650e+00   5.0071314e-01
   1.6633333e+00   2.5572523e-02  -4.8554001e-01  -1.4717932e+00   7.2831002e-01   4.2484751e-01   6.5244439e-01
   1.6650000e+00   2.5596263e-02  -9.4073377e-01   4.5519376e-02   1.1835038e+00   1.7904288e+00   8.8004127e-01
   1.6666667e+00   2.5644614e-02   1.1076382e+00   1.4111007e+00   7.2831002e-01  -5.6140564e-01  -3.0346251e-02
   1.6683333e+00   2.5718165e-02  -1.8207750e-01   8.0417564e-01  -3.0346251e-02  -1.9269869e+00  -1.5476588e+00
   1.6700000e+00   2.5817718e-02  -1.3200619e+00  -1.8511213e+00  -8.6486815e-01   4.2484751e-01  -7.8900252e-01
   1.6716667e+00   2.5944300e-02   1.9725063e-01  -3.8994932e+00  -7.8900252e-01   1.1076382e+00   1.9725063e-01
   1.6733333e+00   2.6099156e-02   1.2593694e+00  -2.0028525e+00  -3.3380876e-01   9.5590690e-01   1.0317725e+00
   1.6750000e+00   2.6283762e-02  -1.8207750e-01  -2.3821807e+00  -1.5476588e+00  -3.0346251e-02   5.0071314e-01
   1.6766667e+00   2.6499819e-02  -1.5476588e+00  -1.6993900e+00  -2.5794313e-01  -4.8554001e-01   3.4898188e-01
   1.6783333e+00   2.6749256e-02  -7.8900252e-01  -4.0967438e-01   9.5590690e-01  -1.3200619e+00  -6.3727127e-01
   1.6800000e+00   2.7034227e-02   1.2138500e-01   9.5590690e-01   8.0417564e-01  -1.0621188e-01  -1.8207750e-01
   1.6816667e+00   2.7357105e-02   1.1076382e+00   1.7145632e+00   7.2831002e-01  -1.8207750e-01  -3.3380876e-01
   1.6833333e+00   2.7720486e-02   1.1835038e+00   2.3214882e+00   7.2831002e-01   1.1076382e+00  -6.3727127e-01
   1.6850000e+00   2.8127177e-02  -4.8554001e-01   2.7766819e+00  -7.8900252e-01   4.2484751e-01  -3.3380876e-01
   1.6866667e+00   2.8580190e-02  -1.0621188e-01   3.2318757e+00  -6.3727127e-01   8.0417564e-01   5.0071314e-01
   1.6883333e+00   2.9082737e-02   8.0417564e-01   2.3214882e+00  -6.3727127e-01   5.7657876e-01  -1.0621188e-01
   1.6900000e+00   2.9638217e-02   7.2831002e-01   2.1697569e+00  -4.0967438e-01  -1.4717932e+00  -1.0621188e-01
   1.6916667e+00   3.1936199e-02  -7.8900252e-01  -1.7752557e+00  -1.0165994e+00  -2.0787182e+00  -6.3727127e-01
   1.6933333e+00   4.3481482e-02   2.4732194e+00   5.7657876e-01   3.4898188e-01  -3.0346251e-02   1.2138500e-01
   1.6950000e+00   4.5232076e-02   1.1076382e+00  -5.6140564e-01  -1.0621188e-01  -6.3727127e-01  -1.8207750e-01
   1.6966667e+00   4.7111671e-02  -3.8236276e+00  -3.5201651e+00  -4.8554001e-01   2.7311626e-01   1.9725063e-01
   1.6983333e+00   4.9125213e-02  -3.2925682e+00  -2.1545838e+00  -2.5794313e-01   1.6386975e+00   1.8662944e+00
   1.7000000e+00   5.1277528e-02   1.7904288e+00  -9.4073377e-01  -6.3727127e-01   1.0317725e+00   1.0317725e+00
   1.7016667e+00   5.3573284e-02   8.0417564e-01   1.9725063e-01   3.4898188e-01  -9.4073377e-01  -1.1683307e+00
   1.7033333e+00   5.6016971e-02   2.7311626e-01   3.3836070e+00   1.1076382e+00   1.2138500e-01  -1.1683307e+00
   1.7050000e+00   5.8612880e-02  -1.1683307e+00   2.6249507e+00   3.4898188e-01  -7.1313689e-01  -1.0924650e+00
   1.7066667e+00   6.1365077e-02   1.3352350e+00   2.1697569e+00   4.2484751e-01  -1.8207750e-01  -4.0967438e-01
   1.7083333e+00   6.4277379e-02   2.4732194e+00   2.8525476e+00   5.7657876e-01   8.0417564e-01   1.6386975e+00
   1.7100000e+00   6.7353336e-02   1.7145632e+00   9.5590690e-01  -1.8207750e-01   4.5519376e-02   7.2831002e-01
   1.7116667e+00   7.0596206e-02  -2.5794313e-01   4.5519376e-02  -7.8900252e-01   4.2484751e-01  -1.0621188e-01
   1.7133333e+00   7.4008920e-02  -1.2441963e+00  -9.4073377e-01   2.7311626e-01   1.1835038e+00  -3.3380876e-01
   1.7150000e+00   7.7594098e-02   1.2138500e-01  -1.4717932e+00   4.5519376e-02  -1.1683307e+00  -1.4717932e+00
   1.7166667e+00   8.1353981e-02  -1.8207750e-01  -4.8554001e-01  -3.3380876e-01  -6.3727127e-01   1.9725063e-01
   1.7183333e+00   8.5290462e-02   1.2138500e-01  -3.1408369e+00   4.5519376e-02  -7.8900252e-01  -3.0346251e-02
   1.7200000e+00   8.9405023e-02  -1.7752557e+00  -2.8373744e+00  -1.0621188e-01  -8.6486815e-01  -7.8900252e-01
   1.7216667e+00   9.3698752e-02  -9.4073377e-01  -7.8900252e-01   4.2484751e-01   5.0071314e-01   4.5519376e-02
   1.7233333e+00   9.8172319e-02   8.0417564e-01  -1.0621188e-01   2.7311626e-01   8.8004127e-01   6.5244439e-01
   1.7250000e+00   1.0282595e-01   1.1835038e+00   1.4111007e+00  -3.3380876e-01   8.0417564e-01   5.7657876e-01
   1.7266667e+00   1.0765945e-01  -6.3727127e-01   2.3214882e+00  -3.0346251e-02   4.5519376e-02  -2.5794313e-01
   1.7283333e+00   1.1267213e-01  -1.0924650e+00   2.3214882e+00  -1.8207750e-01  -2.5794313e-01  -9.4073377e-01
   1.7300000e+00   1.1786288e-01   4.2484751e-01   1.3352350e+00  -4.8554001e-01   2.7311626e-01   1.1076382e+00
   1.7316667e+00   1.2323008e-01  -1.0621188e-01  -7.8900252e-01  -2.5794313e-01  -7.1313689e-01   5.7657876e-01
   1.7333333e+00   1.2877167e-01  -3.0346251e-02  -4.8554001e-01  -5.6140564e-01  -7.8900252e-01  -3.0346251e-02
   1.7350000e+00   1.3448509e-01   5.0071314e-01  -4.8554001e-01  -2.5794313e-01  -1.3200619e+00  -1.8207750e-01
   1.7366667e+00   1.4036731e-01   6.5244439e-01  -2.3821807e+00  -3.0346251e-02  -1.0924650e+00  -1.4717932e+00
   1.7383333e+00   1.4641482e-01  -5.6140564e-01  -3.0649713e+00   2.7311626e-01   1.2593694e+00  -3.3380876e-01
   1.7400000e+00   1.5262363e-01  -1.6235244e+00  -2.7615088e+00   1.9725063e-01   8.0417564e-01   2.7311626e-01
   1.7416667e+00   1.5897403e-01  -8.6486815e-01   8.0417564e-01   3.4898188e-01  -9.4073377e-01   4.5519376e-02
   1.7433333e+00   1.6538297e-01   3.4898188e-01   5.7657876e-01  -1.0621188e-01   1.2138500e-01   2.7311626e-01
   1.7450000e+00   1.7193566e-01  -6.3727127e-01   2.0180257e+00   4.5519376e-02   1.2593694e+00   8.0417564e-01
   1.7466667e+00   1.7862674e-01  -2.5794313e-01   2.7766819e+00  -1.8207750e-01   1.1076382e+00   2.7311626e-01
   1.7483333e+00   1.8545046e-01  -3.0346251e-02   1.7145632e+00  -3.0346251e-02   4.5519376e-02  -1.8207750e-01
   1.7500000e+00   2.3637078e-01   1.4111007e+00   1.4111007e+00   5.0071314e-01  -1.0621188e-01  -1.5476588e+00
   1.7516667e+00   2.4400600e-01   1.0317725e+00  -7.8900252e-01  -3.0346251e-02   2.7311626e-01  -8.6486815e-01
   1.7533333e+00   2.5170690e-01  -1.8207750e-01  -1.6993900e+00  -3.0346251e-02  -7.8900252e-01  -1.4717932e+00
   1.7550000e+00   2.5946474e-01  -4.8554001e-01  -1.8511213e+00  -1.0621188e-01  -1.8207750e-01   4.5519376e-02
   1.7566667e+00   2.6727060e-01  -1.1683307e+00  -2.7615088e+00  -7.8900252e-01  -4.8554001e-01   1.1835038e+00
   1.7583333e+00   2.7511540e-01  -9.4073377e-01  -2.3063151e+00   1.9725063e-01   8.8004127e-01   1.5628319e+00
   1.7600000e+00   2.8298996e-01  -1.0165994e+00  -1.5476588e+00   5.7657876e-01  -4.8554001e-01  -1.0621188e-01
   1.7616667e+00   2.9088499e-01  -7.1313689e-01   9.5590690e-01   4.5519376e-02  -1.0621188e-01  -5.6140564e-01
   1.7633333e+00   2.9879114e-01  -2.5794313e-01   1.2138500e-01  -3.3380876e-01  -4.8554001e-01  -1.1683307e+00
   1.7650000e+00   3.0669903e-01  -2.5794313e-01   5.0071314e-01  -2.5794313e-01   1.1835038e+00   1.2138500e-01
   1.7666667e+00   3.1459929e-01   1.7145632e+00   2.7008163e+00  -1.3959275e+00   1.0317725e+00   8.0417564e-01
   1.7683333e+00   3.2248254e-01   1.0317725e+00   2.8525476e+00   1.9725063e-01   1.3352350e+00   1.0317725e+00
   1.7700000e+00   3.3033948e-01   1.1835038e+00   2.7008163e+00   6.5244439e-01  -2.5794313e-01  -9.4073377e-01
   1.7716667e+00   3.3816088e-01   6.5244439e-01   1.7145632e+00   2.7311626e-01  -1.1683307e+00  -5.6140564e-01
   1.7733333e+00   3.4593762e-01  -2.5794313e-01   1.8662944e+00   2.7311626e-01  -3.0649713e+00  -1.1683307e+00
   1.7750000e+00   3.5366072e-01   5.7657876e-01  -7.8900252e-01   4.5519376e-02  -1.8511213e+00  -1.7752557e+00
   1.7766667e+00   3.6132137e-01  -1.6235244e+00  -3.6718963e+00  -3.0346251e-02  -7.8900252e-01  -1.0924650e+00
   1.7783333e+00   3.6891096e-01  -7.1313689e-01  -4.5064182e+00   2.7311626e-01   8.8004127e-01  -3.0346251e-02
   1.7800000e+00   3.7642105e-01  -6.3727127e-01  -4.2788214e+00   3.4898188e-01  -4.0967438e-01  -1.8207750e-01
   1.7816667e+00   3.8384348e-01  -7.8900252e-01  -1.0165994e+00  -3.3380876e-01   9.5590690e-01   1.4111007e+00
   1.7833333e+00   3.9117043e-01  -6.3727127e-01   2.7311626e-01   2.7311626e-01   2.3214882e+00   9.5590690e-01
   1.7850000e+00   3.9839423e-01   1.4111007e+00   2.2456226e+00  -3.3380876e-01   2.0180257e+00   1.5628319e+00
   1.7866667e+00   4.0550766e-01  -1.8207750e-01   3.8388007e+00  -1.0621188e-01   4.5519376e-02  -3.0346251e-02
   1.7883333e+00   4.1250376e-01  -4.0967438e-01   2.4732194e+00  -8.6486815e-01  -2.6097776e+00  -1.5476588e+00
   1.7900000e+00   4.1937594e-01  -1.2441963e+00   1.4869663e+00  -5.6140564e-01  -1.2441963e+00  -3.3380876e-01
   1.7916667e+00   4.2611800e-01   5.0071314e-01  -2.5794313e-01  -4.8554001e-01   1.9725063e-01   7.2831002e-01
   1.7933333e+00   4.3272416e-01   4.2484751e-01  -9.4073377e-01   1.9725063e-01  -4.8554001e-01   1.9725063e-01
   1.7950000e+00   4.3918900e-01   5.0071314e-01  -2.3821807e+00   4.5519376e-02  -1.9269869e+00  -8.6486815e-01
   1.7966667e+00   4.4550754e-01  -1.8207750e-01  -3.2925682e+00  -6.3727127e-01  -1.2441963e+00  -2.0028525e+00
   1.7983333e+00   4.5167525e-01  -2.1545838e+00  -2.6856432e+00  -1.8207750e-01  -6.3727127e-01  -1.3200619e+00
   1.8000000e+00   4.5768807e-01  -1.7752557e+00  -4.8554001e-01   4.5519376e-02   9.5590690e-01   3.4898188e-01
   1.8016667e+00   4.6354236e-01   1.2138500e-01  -8.6486815e-01   1.2138500e-01   1.1076382e+00   5.0071314e-01
   1.8033333e+00   4.6921022e-01   1.8662944e+00  -2.5794313e-01  -3.3380876e-01   5.7657876e-01   4.5519376e-02
   1.8050000e+00   4.7464897e-01  -8.6486815e-01   8.8004127e-01   5.0071314e-01   8.0417564e-01  -4.8554001e-01
   1.8066667e+00   4.7991701e-01  -1.0924650e+00   3.5353382e+00   1.0317725e+00   1.9725063e-01  -5.6140564e-01
   1.8083333e+00   4.8501305e-01   2.9284132e+00   4.1422632e+00   3.4898188e-01   9.5590690e-01   1.9725063e-01
   1.8100000e+00   4.8993638e-01   2.7766819e+00   2.0938913e+00  -2.5794313e-01   1.2593694e+00   1.2593694e+00
   1.8116667e+00   4.9468672e-01   9.5590690e-01  -1.0621188e-01  -5.6140564e-01  -1.8207750e-01   5.0071314e-01
   1.8133333e+00   4.9926442e-01  -6.5547902e+00  -1.6993900e+00  -7.8900252e-01  -5.6140564e-01   7.2831002e-01
   1.8150000e+00   5.0367031e-01  -2.0787182e+00  -2.0787182e+00  -1.0621188e-01  -1.0621188e-01   7.2831002e-01
   1.8166667e+00   5.0790570e-01   4.6733226e+00  -3.1408369e+00  -2.5794313e-01  -9.4073377e-01  -1.0621188e-01
   1.8183333e+00   5.1197250e-01   1.2593694e+00  -3.4442995e+00  -1.8207750e-01   4.5519376e-02  -8.6486815e-01
   1.8200000e+00   5.1587298e-01  -9.4073377e-01  -2.3821807e+00   1.2138500e-01   4.2484751e-01  -4.0967438e-01
   1.8216667e+00   5.1961006e-01  -1.2441963e+00  -6.3727127e-01   1.2138500e-01  -6.3727127e-01  -3.3380876e-01
   1.8233333e+00   5.2318701e-01   2.7311626e-01   7.2831002e-01   2.7311626e-01   1.2138500e-01  -3.0346251e-02
   1.8250000e+00   5.2660759e-01  -6.3727127e-01   1.8662944e+00  -3.3380876e-01  -4.8554001e-01   3.4898188e-01
   1.8266667e+00   5.2987598e-01   5.0071314e-01   4.2939945e+00  -3.0346251e-02  -2.5794313e-01   2.7311626e-01
   1.8283333e+00   5.3299675e-01   2.0180257e+00   3.2318757e+00  -1.8207750e-01  -4.0967438e-01   6.5244439e-01
   1.8300000e+00   5.3597494e-01   4.2484751e-01   2.1697569e+00  -6.3727127e-01  -3.3380876e-01   9.5590690e-01
   1.8316667e+00   5.3881592e-01  -6.3727127e-01  -3.3380876e-01  -7.1313689e-01  -3.3380876e-01   1.9725063e-01
   1.8333333e+00   5.4152535e-01   1.9725063e-01  -1.6235244e+00   4.5519376e-02  -1.2441963e+00  -1.0621188e-01
   1.8350000e+00   5.4410928e-01  -7.8900252e-01  -6.3727127e-01  -2.5794313e-01  -1.7752557e+00  -1.8511213e+00
   1.8366667e+00   5.5537603e-01   1.2138500e-01  -3.1408369e+00  -4.0967438e-01  -1.0924650e+00  -1.6993900e+00
   1.8383333e+00   5.7099738e-01  -5.6140564e-01  -2.9891057e+00   3.4898188e-01   7.2831002e-01   1.9725063e-01
   1.8400000e+00   5.7255141e-01   5.0071314e-01  -2.0787182e+00  -4.0967438e-01   1.2138500e-01  -9.4073377e-01
   1.8416667e+00   5.7409618e-01   1.2593694e+00   3.4898188e-01   1.0317725e+00   2.4732194e+00  -6.3727127e-01
   1.8433333e+00   5.7563871e-01   5.0071314e-01   1.2593694e+00   1.1076382e+00   2.3973538e+00  -3.3380876e-01
   1.8450000e+00   5.7718577e-01  -2.0787182e+00   8.0417564e-01   3.4898188e-01   9.5590690e-01  -3.0346251e-02
   1.8466667e+00   5.7874398e-01   4.5519376e-02   3.6870695e+00   6.5244439e-01  -1.0924650e+00   4.5519376e-02
   1.8483333e+00   5.8031958e-01   4.5519376e-02   3.1560101e+00  -4.0967438e-01  -1.9269869e+00  -7.8900252e-01
   1.8500000e+00   5.8191869e-01  -5.6140564e-01   2.0938913e+00  -3.3380876e-01  -2.5794313e-01   9.5590690e-01
   1.8516667e+00   5.8354707e-01  -3.3380876e-01   6.5244439e-01  -4.0967438e-01   2.7311626e-01   9.5590690e-01
   1.8533333e+00   5.8521014e-01  -8.6486815e-01   4.5519376e-02   1.2138500e-01   5.0071314e-01  -3.3380876e-01
   1.8550000e+00   5.8687879e-01  -7.1313689e-01  -1.5476588e+00  -1.0621188e-01  -1.0621188e-01   3.4898188e-01
   1.8566667e+00   5.8854296e-01  -2.5794313e-01  -3.5201651e+00  -5.6140564e-01  -1.0621188e-01  -1.8207750e-01
   1.8583333e+00   5.9025177e-01   2.7311626e-01  -2.6097776e+00  -8.6486815e-01  -1.1683307e+00  -3.3380876e-01
   1.8600000e+00   5.9200969e-01  -3.0346251e-02  -2.4580463e+00  -7.1313689e-01  -4.0967438e-01  -3.3380876e-01
   1.8616667e+00   5.9382092e-01  -5.6140564e-01  -1.8511213e+00  -6.3727127e-01  -1.6235244e+00  -1.0621188e-01
   1.8633333e+00   5.9568924e-01  -4.8554001e-01  -3.0346251e-02  -2.5794313e-01  -1.0924650e+00   1.1076382e+00
   1.8650000e+00   5.9761818e-01   1.2138500e-01  -4.8554001e-01   4.2484751e-01  -1.0621188e-01   1.1835038e+00
   1.8666667e+00   5.9961085e-01  -3.3380876e-01   2.2456226e+00   1.2138500e-01   1.4111007e+00   7.2831002e-01
   1.8683333e+00   6.0167006e-01   1.4111007e+00   3.0801444e+00   1.9725063e-01   2.7008163e+00  -2.5794313e-01
   1.8700000e+00   6.0379823e-01   1.8662944e+00   1.5628319e+00  -1.0621188e-01   1.4111007e+00  -7.8900252e-01
   1.8716667e+00   6.0599744e-01   1.1835038e+00   7.2831002e-01  -4.8554001e-01  -2.5794313e-01  -7.1313689e-01
   1.8733333e+00   6.0826939e-01  -4.8554001e-01  -1.0621188e-01  -6.3727127e-01  -1.4717932e+00  -7.1313689e-01
   1.8750000e+00   6.1061545e-01  -2.3821807e+00  -2.3821807e+00  -4.0967438e-01  -1.7752557e+00  -4.0967438e-01
   1.8766667e+00   6.1303667e-01  -1.1683307e+00  -2.3821807e+00   4.5519376e-02  -1.5476588e+00  -1.3200619e+00
   1.8783333e+00   6.1553364e-01  -5.6140564e-01  -2.5339119e+00   3.4898188e-01   1.1076382e+00   3.4898188e-01
   1.8800000e+00   6.1810669e-01  -4.0967438e-01  -1.6993900e+00   4.5519376e-02   7.2831002e-01   4.5519376e-02
   1.8816667e+00   6.2075579e-01   1.1076382e+00  -3.3380876e-01  -3.0346251e-02  -4.0967438e-01   1.9725063e-01
   1.8833333e+00   6.2348053e-01  -8.6486815e-01  -5.6140564e-01  -3.0346251e-02  -1.5476588e+00  -1.0621188e-01
   1.8850000e+00   6.2628030e-01  -6.0237308e+00   2.7311626e-01   9.5590690e-01   1.2138500e-01  -1.8207750e-01
   1.8866667e+00   6.2915405e-01   4.5519376e-02   3.8388007e+00   2.7311626e-01  -1.8207750e-01  -3.0346251e-02
   1.8883333e+00   6.3511789e-01   6.2665008e+00   3.7629351e+00  -1.8207750e-01   5.0071314e-01   4.5519376e-02
   1.8900000e+00   6.3820450e-01   5.7657876e-01   2.2456226e+00  -2.5794313e-01  -1.0621188e-01   1.2138500e-01
   1.8916667e+00   6.4135812e-01   1.1076382e+00   1.7904288e+00   7.2831002e-01   8.0417564e-01  -3.0346251e-02
   1.8933333e+00   6.4457632e-01   4.5519376e-02   3.4898188e-01  -3.3380876e-01   4.2484751e-01  -3.3380876e-01
   1.8950000e+00   6.4785649e-01   4.2484751e-01  -1.4717932e+00  -1.0621188e-01   4.2484751e-01  -1.0165994e+00
   1.8966667e+00   6.5119571e-01  -7.8900252e-01  -4.8857464e+00  -1.8207750e-01   4.2484751e-01  -1.8207750e-01
   1.8983333e+00   6.5459091e-01  -1.8207750e-01  -3.7477620e+00   1.2138500e-01   1.3352350e+00   5.7657876e-01
   1.9000000e+00   6.5803883e-01  -1.0621188e-01  -2.8373744e+00  -2.5794313e-01   4.5519376e-02   2.7311626e-01
   1.9016667e+00   6.6153598e-01   4.2484751e-01   5.7657876e-01   1.9725063e-01   1.2138500e-01   7.2831002e-01
   1.9033333e+00   6.6507883e-01   3.4898188e-01  -1.8207750e-01  -3.3380876e-01  -2.5794313e-01   1.1076382e+00
   1.9050000e+00   6.6866356e-01   4.5519376e-02   2.7311626e-01  -6.3727127e-01  -1.8511213e+00  -2.5794313e-01
   1.9066667e+00   6.7228631e-01  -4.0967438e-01   1.3352350e+00   4.5519376e-02  -1.9269869e+00  -6.3727127e-01
   1.9083333e+00   6.7594312e-01   2.7311626e-01   3.0042788e+00  -2.5794313e-01  -3.3380876e-01  -5.6140564e-01
   1.9100000e+00   6.7962990e-01  -3.0346251e-02   1.5628319e+00  -1.8207750e-01   4.5519376e-02  -7.8900252e-01
   1.9116667e+00   6.8334259e-01  -4.8554001e-01   1.8662944e+00  -2.5794313e-01  -3.3380876e-01  -6.3727127e-01
   1.9133333e+00   6.8707692e-01  -9.4073377e-01   1.9725063e-01  -4.8554001e-01  -7.8900252e-01  -9.4073377e-01
   1.9150000e+00   6.9082869e-01   1.2138500e-01  -2.5794313e-01   4.2484751e-01   1.2593694e+00  -3.3380876e-01
   1.9166667e+00   6.9459369e-01   9.5590690e-01  -2.6097776e+00   1.2138500e-01   8.0417564e-01   4.5519376e-02
   1.9183333e+00   6.9836762e-01   1.9725063e-01  -3.6718963e+00   1.2138500e-01   1.1835038e+00   1.0317725e+00
   1.9200000e+00   7.0214632e-01   3.4898188e-01  -1.7752557e+00   4.5519376e-02   1.3352350e+00   9.5590690e-01
   1.9216667e+00   7.0592558e-01   1.9725063e-01   5.7657876e-01   2.7311626e-01   3.4898188e-01   5.0071314e-01
   1.9233333e+00   7.0970123e-01  -9.4073377e-01  -4.0967438e-01  -4.8554001e-01  -2.2304494e+00  -1.8207750e-01
   1.9250000e+00   7.1342196e-01  -4.8554001e-01   9.5590690e-01  -1.0621188e-01  -1.4717932e+00  -6.3727127e-01
   1.9266667e+00   7.1709207e-01  -4.0967438e-01   2.3214882e+00   1.2138500e-01   6.5244439e-01   8.8004127e-01
   1.9283333e+00   7.2074231e-01  -5.6140564e-01   2.4732194e+00  -3.3380876e-01   7.2831002e-01   1.2138500e-01
   1.9300000e+00   7.2436928e-01   1.9725063e-01   1.8662944e+00  -4.0967438e-01   1.1835038e+00   2.7311626e-01
   1.9316667e+00   7.2796974e-01   7.2831002e-01   2.7311626e-01  -2.5794313e-01  -1.0621188e-01  -4.0967438e-01
   1.9333333e+00   7.3154069e-01  -1.2441963e+00  -7.8900252e-01   2.7311626e-01  -7.1313689e-01  -6.3727127e-01
   1.9350000e+00   7.3507920e-01  -4.0967438e-01  -1.1683307e+00   2.7311626e-01  -6.3727127e-01  -3.3380876e-01
   1.9366667e+00   7.3858260e-01  -3.3380876e-01  -2.8373744e+00  -1.0621188e-01   1.2138500e-01   3.4898188e-01
   1.9383333e+00   7.4204841e-01   1.9421600e+00  -2.0028525e+00   4.2484751e-01   1.0317725e+00   6.5244439e-01
   1.9400000e+00   7.4547436e-01   9.5590690e-01  -1.7752557e+00   2.7311626e-01  -2.0028525e+00  -1.1683307e+00
   1.9416667e+00   7.4885832e-01  -4.0967438e-01  -1.8207750e-01   1.2138500e-01  -1.2441963e+00  -1.3200619e+00
   1.9433333e+00   7.5219849e-01  -6.3727127e-01   9.5590690e-01   1.2138500e-01  -2.5794313e-01   4.5519376e-02
   1.9450000e+00   7.5549318e-01   8.0417564e-01   1.0317725e+00  -3.0346251e-02  -3.0346251e-02   1.2138500e-01
   1.9466667e+00   7.5874099e-01  -7.1313689e-01   2.7766819e+00  -1.0621188e-01  -1.0621188e-01   1.9725063e-01
   1.9483333e+00   7.6194071e-01   1.1076382e+00   3.3836070e+00  -2.5794313e-01  -2.5794313e-01  -1.8207750e-01
   1.9500000e+00   7.6509128e-01  -1.0621188e-01   1.5628319e+00  -2.5794313e-01  -3.0346251e-02  -1.8207750e-01
   1.9516667e+00   7.6819195e-01  -8.6486815e-01  -1.0621188e-01  -1.0621188e-01   5.0071314e-01  -1.0621188e-01
   1.9533333e+00   7.7124212e-01  -2.5794313e-01  -7.1313689e-01  -3.0346251e-02   3.4898188e-01  -4.0967438e-01
   1.9550000e+00   7.7424136e-01  -2.5794313e-01  -1.9269869e+00  -1.8207750e-01   1.9725063e-01  -1.0621188e-01
   1.9566667e+00   7.7718954e-01  -1.0924650e+00  -4.2029557e+00  -1.8207750e-01   1.9725063e-01  -1.0621188e-01
   1.9583333e+00   7.8008662e-01  -6.3727127e-01  -2.2304494e+00   2.7311626e-01   1.1076382e+00   4.5519376e-02
   1.9600000e+00   7.8293278e-01   6.5244439e-01  -2.0787182e+00   5.0071314e-01   5.7657876e-01   4.2484751e-01
   1.9616667e+00   7.8572832e-01   1.9725063e-01  -2.5794313e-01   2.7311626e-01  -7.1313689e-01   1.9725063e-01
   1.9633333e+00   7.8847382e-01  -1.8207750e-01  -3.0346251e-02  -3.3380876e-01  -4.0967438e-01  -1.0621188e-01
   1.9650000e+00   7.9116987e-01  -1.3200619e+00   5.7657876e-01  -4.8554001e-01   4.5519376e-02   4.5519376e-02
   1.9666667e+00   7.9381728e-01   1.0317725e+00   2.6249507e+00   4.5519376e-02   5.7657876e-01   1.2138500e-01
   1.9683333e+00   7.9641700e-01   1.4869663e+00   2.9284132e+00  -3.3380876e-01  -6.3727127e-01  -1.0621188e-01
   1.9700000e+00   7.9897007e-01   2.7311626e-01   1.8662944e+00   1.9725063e-01  -5.6140564e-01  -4.8554001e-01
   1.9716667e+00   8.0147762e-01   5.7657876e-01   6.5244439e-01   1.2138500e-01   1.2138500e-01  -1.0621188e-01
   1.9733333e+00   8.0394091e-01  -3.3380876e-01  -1.0621188e-01  -2.5794313e-01  -1.0621188e-01  -2.5794313e-01
   1.9750000e+00   8.0636128e-01  -7.8900252e-01  -1.3200619e+00  -1.8207750e-01  -1.0621188e-01  -2.5794313e-01
   1.9766667e+00   8.0874007e-01   1.2138500e-01  -2.6856432e+00  -4.0967438e-01  -1.8207750e-01  -3.0346251e-02
   1.9783333e+00   8.1107877e-01  -5.6140564e-01  -2.9891057e+00  -3.0346251e-02   5.0071314e-01   9.5590690e-01
   1.9800000e+00   8.1337883e-01   1.0317725e+00  -1.3200619e+00   3.4898188e-01   5.7657876e-01   5.7657876e-01
   1.9816667e+00   8.1564182e-01  -2.0028525e+00   4.5519376e-02   3.4898188e-01   5.7657876e-01   3.4898188e-01
   1.9833333e+00   8.1786918e-01  -2.4580463e+00   2.7311626e-01  -3.0346251e-02  -4.8554001e-01  -4.8554001e-01
   1.9850000e+00   8.2006251e-01   1.0317725e+00   1.1076382e+00  -3.0346251e-02  -3.0346251e-02  -4.8554001e-01
   1.9866667e+00   8.2222333e-01   3.3077413e+00   2.3973538e+00  -3.0346251e-02   4.5519376e-02  -1.8207750e-01
   1.9883333e+00   8.2435312e-01  -1.8207750e-01   3.3836070e+00  -1.8207750e-01   1.2138500e-01  -5.6140564e-01
   1.9900000e+00   8.2645332e-01  -7.1313689e-01   1.5628319e+00  -3.3380876e-01   1.9725063e-01  -2.5794313e-01
   1.9916667e+00   8.2852542e-01   4.5519376e-02  -1.8207750e-01  -4.8554001e-01  -1.0165994e+00   4.2484751e-01
   1.9933333e+00   8.3057074e-01   5.0071314e-01  -8.6486815e-01  -3.3380876e-01  -9.4073377e-01   1.2138500e-01
   1.9950000e+00   8.3259061e-01   1.2138500e-01  -8.6486815e-01   1.2138500e-01  -5.6140564e-01  -5.6140564e-01
   1.9966667e+00   8.3452608e-01   1.3352350e+00  -3.7477620e+00  -2.5794313e-01  -1.1683307e+00   1.9725063e-01
   1.9983333e+00   8.3641075e-01  -1.7752557e+00  -3.8236276e+00   2.7311626e-01  -9.4073377e-01  -4.8554001e-01
   2.0000000e+00   8.3826948e-01  -1.4717932e+00  -2.3063151e+00   1.2138500e-01   1.9725063e-01  -1.8207750e-01
   2.0016667e+00   8.4010367e-01   1.2138500e-01  -1.0621188e-01   2.7311626e-01   8.0417564e-01  -1.0621188e-01
   2.0033333e+00   8.4191464e-01  -1.0621188e-01   6.5244439e-01   5.7657876e-01   1.1076382e+00   2.7311626e-01
   2.0050000e+00   8.4370372e-01  -1.0165994e+00   5.0071314e-01   1.9725063e-01   9.5590690e-01   3.4898188e-01
   2.0066667e+00   8.4547211e-01  -4.8554001e-01   2.8525476e+00   4.5519376e-02  -3.0346251e-02   4.5519376e-02
   2.0083333e+00   8.4722093e-01   1.0317725e+00   3.0042788e+00  -1.0621188e-01  -2.5794313e-01  -2.5794313e-01
   2.0100000e+00   8.4895130e-01   9.5590690e-01   2.1697569e+00  -4.8554001e-01  -6.3727127e-01  -3.0346251e-02
   2.0116667e+00   8.5066418e-01   1.9725063e-01   8.0417564e-01  -4.8554001e-01  -2.5794313e-01  -4.8554001e-01
   2.0133333e+00   8.5236046e-01   8.8004127e-01   1.1076382e+00   1.9725063e-01   7.2831002e-01  -3.0346251e-02
   2.0150000e+00   8.5404101e-01  -3.0346251e-02  -7.8900252e-01  -3.0346251e-02   2.7311626e-01  -1.8207750e-01
   2.0166667e+00   8.5570654e-01  -1.1683307e+00  -2.6856432e+00  -4.8554001e-01   4.5519376e-02   2.7311626e-01
   2.0183333e+00   8.5735771e-01  -5.6140564e-01  -3.6718963e+00  -3.0346251e-02  -1.3200619e+00  -1.8207750e-01
   2.0200000e+00   8.5899506e-01  -4.0967438e-01  -2.3821807e+00   4.5519376e-02  -6.3727127e-01  -1.0924650e+00
   2.0216667e+00   8.6061904e-01  -1.0924650e+00  -7.1313689e-01   8.0417564e-01   1.9725063e-01  -4.8554001e-01
   2.0233333e+00   8.6223001e-01  -2.5794313e-01   5.0071314e-01   1.2138500e-01   5.7657876e-01   2.7311626e-01
   2.0250000e+00   8.6382831e-01   5.7657876e-01   1.1835038e+00  -1.0621188e-01   1.2138500e-01   1.2138500e-01
   2.0266667e+00   8.6541408e-01   1.4111007e+00   2.9284132e+00  -1.0621188e-01   2.7311626e-01   1.2138500e-01
   2.0283333e+00   8.6698740e-01   1.9421600e+00   3.7629351e+00  -2.5794313e-01   1.2593694e+00   1.9725063e-01
   2.0300000e+00   8.6854830e-01   1.1835038e+00   2.2456226e+00  -8.6486815e-01  -3.3380876e-01  -2.5794313e-01
   2.0316667e+00   8.7009671e-01  -2.5794313e-01   3.4898188e-01  -4.8554001e-01  -2.2304494e+00  -1.0924650e+00
   2.0333333e+00   8.7163245e-01  -4.8554001e-01  -3.0346251e-02   4.5519376e-02  -8.6486815e-01  -8.6486815e-01
   2.0350000e+00   8.7315529e-01  -5.6140564e-01  -1.0924650e+00  -3.0346251e-02  -2.5794313e-01  -1.8207750e-01
   2.0366667e+00   8.7466490e-01  -1.3200619e+00  -2.9132401e+00  -1.0621188e-01   4.5519376e-02  -3.0346251e-02
   2.0383333e+00   8.7616089e-01  -1.5476588e+00  -2.9891057e+00   4.5519376e-02   3.4898188e-01   5.0071314e-01
   2.0400000e+00   8.7764277e-01  -4.8554001e-01  -2.9132401e+00   4.5519376e-02   9.5590690e-01   8.0417564e-01
   2.0416667e+00   8.7911006e-01   6.5244439e-01  -3.0346251e-02  -1.8207750e-01   1.1076382e+00   4.2484751e-01
   2.0433333e+00   8.8056215e-01   1.4111007e+00   4.2484751e-01   5.7657876e-01   1.1835038e+00   4.2484751e-01
   2.0450000e+00   8.8199836e-01   1.1835038e+00   1.9421600e+00   3.4898188e-01   8.8004127e-01   1.1835038e+00
   2.0466667e+00   8.8341804e-01  -1.2441963e+00   2.3214882e+00  -1.0621188e-01  -7.8900252e-01   6.5244439e-01
   2.0483333e+00   8.8482046e-01  -1.4717932e+00   2.3973538e+00  -2.5794313e-01  -8.6486815e-01  -3.3380876e-01
   2.0500000e+00   8.8620476e-01  -1.7752557e+00   1.1835038e+00  -2.5794313e-01  -6.3727127e-01  -4.0967438e-01
   2.0516667e+00   8.8757018e-01   1.9725063e-01   3.4898188e-01  -2.5794313e-01  -3.3380876e-01  -4.0967438e-01
   2.0533333e+00   8.8891587e-01   8.8004127e-01  -1.8207750e-01   2.7311626e-01   1.4869663e+00   3.4898188e-01
   2.0550000e+00   8.9024092e-01   4.2484751e-01  -9.4073377e-01   4.5519376e-02   1.7145632e+00   5.7657876e-01
   2.0566667e+00   8.9154448e-01  -3.0346251e-02  -4.0512245e+00  -3.3380876e-01   1.1835038e+00  -3.3380876e-01
   2.0583333e+00   8.9282562e-01  -4.8554001e-01  -4.6581495e+00  -1.8207750e-01  -2.2304494e+00  -1.1683307e+00
   2.0600000e+00   8.9408344e-01  -1.1683307e+00  -3.4442995e+00  -1.8207750e-01  -1.8511213e+00  -9.4073377e-01
   2.0616667e+00   8.9531697e-01  -4.8554001e-01  -1.3200619e+00   1.2138500e-01  -1.1683307e+00  -8.6486815e-01
   2.0633333e+00   8.9652541e-01   2.7311626e-01   9.5590690e-01   4.5519376e-02  -1.5476588e+00  -1.0621188e-01
   2.0650000e+00   8.9770773e-01  -1.0621188e-01   2.6249507e+00   1.9725063e-01  -3.3380876e-01   5.7657876e-01
   2.0666667e+00   8.9886316e-01   9.5590690e-01   3.9146663e+00   4.5519376e-02   4.2484751e-01   5.7657876e-01
   2.0683333e+00   8.9991426e-01   3.4898188e-01   4.2181289e+00  -3.0346251e-02   5.7657876e-01   6.5244439e-01
   2.0700000e+00   9.0092028e-01   2.7311626e-01   3.0801444e+00  -3.3380876e-01   5.7657876e-01   1.9725063e-01
   2.0716667e+00   9.0189323e-01   1.1076382e+00   8.0417564e-01  -1.8207750e-01   8.8004127e-01  -1.0621188e-01
   2.0733333e+00   9.0283283e-01   8.0417564e-01  -2.5794313e-01   5.0071314e-01   1.1835038e+00  -1.0621188e-01
   2.0750000e+00   9.0373874e-01  -2.5794313e-01  -7.8900252e-01  -1.0621188e-01  -1.8207750e-01  -3.3380876e-01
