# Supplementary material for: Detecting Nasal Vowels in Speech Interfaces Based on Surface Electromyography
Source: PLoS One. 2015 Jun 12;10(6):e0127040. doi: 10.1371/journal.pone.0127040 (PMC4466523; doi:10.1371/journal.pone.0127040)
Supplement: S1 Data — (ZIP) [file pone.0127040.s001.zip › PLosOneData/aligned/COPO_4/COPO_4-an-r3-ALIGNED.txt]

   0.0000000e+00   7.4220291e-02   8.0417564e-01   2.1697569e+00   6.5244439e-01  -1.0621188e-01   3.4898188e-01
   1.6666667e-03   7.2834568e-02   2.3214882e+00   1.2593694e+00   5.0071314e-01  -3.3380876e-01   2.7311626e-01
   3.3333333e-03   7.1470538e-02   4.2484751e-01  -4.8554001e-01  -7.1313689e-01  -5.6140564e-01  -7.8900252e-01
   5.0000000e-03   7.0129480e-02  -1.3200619e+00  -3.0346251e-02  -1.8207750e-01  -3.0346251e-02  -2.5794313e-01
   6.6666667e-03   6.8812548e-02  -3.3380876e-01  -1.4717932e+00  -7.1313689e-01  -4.0967438e-01   1.2138500e-01
   8.3333333e-03   6.7520795e-02  -6.3727127e-01  -2.8373744e+00  -8.6486815e-01  -3.0346251e-02  -1.8207750e-01
   1.0000000e-02   6.6255149e-02   1.0317725e+00  -2.0028525e+00  -3.0346251e-02   5.7657876e-01   5.7657876e-01
   1.1666667e-02   6.5016426e-02   4.5519376e-02  -1.3200619e+00  -2.5794313e-01  -8.6486815e-01  -5.6140564e-01
   1.3333333e-02   6.3805321e-02   5.0071314e-01  -2.5794313e-01   4.5519376e-02  -3.0346251e-02  -1.8207750e-01
   1.5000000e-02   6.2622424e-02   2.7311626e-01   4.2484751e-01   1.9725063e-01   5.7657876e-01  -2.5794313e-01
   1.6666667e-02   6.1468194e-02   6.5244439e-01   1.7145632e+00   1.9725063e-01   8.0417564e-01  -3.0346251e-02
   1.8333333e-02   6.0342995e-02   1.1835038e+00   2.4732194e+00   1.2138500e-01   2.7311626e-01  -3.0346251e-02
   2.0000000e-02   5.9247070e-02  -1.0621188e-01   2.8525476e+00   2.7311626e-01   1.9725063e-01  -1.8207750e-01
   2.1666667e-02   5.8180551e-02  -4.8554001e-01   5.7657876e-01   2.7311626e-01  -2.5794313e-01  -1.0621188e-01
   2.3333333e-02   5.7143474e-02  -7.1313689e-01   4.5519376e-02  -3.0346251e-02  -5.6140564e-01  -6.3727127e-01
   2.5000000e-02   5.6135766e-02  -7.8900252e-01  -3.3380876e-01  -5.6140564e-01  -3.3380876e-01  -6.3727127e-01
   2.6666667e-02   5.5157254e-02  -4.8554001e-01  -8.6486815e-01  -3.0346251e-02   6.5244439e-01   3.4898188e-01
   2.8333333e-02   5.4207680e-02   5.7657876e-01  -2.8373744e+00  -1.8207750e-01  -2.5794313e-01  -3.0346251e-02
   3.0000000e-02   5.3286688e-02  -1.3200619e+00  -3.3684338e+00  -6.3727127e-01   4.2484751e-01  -5.6140564e-01
   3.1666667e-02   5.2393836e-02  -2.7615088e+00  -1.6993900e+00  -3.0346251e-02  -1.8207750e-01  -1.8207750e-01
   3.3333333e-02   5.1528606e-02  -2.5339119e+00   4.2484751e-01  -1.8207750e-01   1.2138500e-01   4.5519376e-02
   3.5000000e-02   5.0690406e-02   3.1560101e+00   2.5490851e+00  -2.5794313e-01  -1.8207750e-01   4.2484751e-01
   3.6666667e-02   4.9878573e-02   5.7657876e-01   1.4869663e+00   7.2831002e-01  -3.0346251e-02   1.1076382e+00
   3.8333333e-02   4.9092375e-02   1.7904288e+00   2.1697569e+00   1.9725063e-01  -1.8207750e-01   2.7311626e-01
   4.0000000e-02   4.8331028e-02   1.1835038e+00   1.4111007e+00  -2.5794313e-01  -4.0967438e-01  -7.1313689e-01
   4.1666667e-02   4.7593694e-02   1.1076382e+00   1.3352350e+00   2.7311626e-01  -1.8207750e-01  -1.0621188e-01
   4.3333333e-02   4.6879488e-02   1.2138500e-01  -1.8207750e-01  -1.0621188e-01   8.8004127e-01   3.4898188e-01
   4.5000000e-02   4.6187489e-02  -1.8207750e-01  -1.8207750e-01  -3.3380876e-01   3.4898188e-01   4.5519376e-02
   4.6666667e-02   4.5516735e-02  -1.4717932e+00  -1.0165994e+00  -3.0346251e-02  -7.8900252e-01  -5.6140564e-01
   4.8333333e-02   4.3622021e-02  -1.7752557e+00  -2.6097776e+00  -2.5794313e-01  -5.6140564e-01  -4.0967438e-01
   5.0000000e-02   4.0088172e-02  -1.2441963e+00  -1.3200619e+00   4.2484751e-01   1.9725063e-01  -1.8207750e-01
   5.1666667e-02   3.9506024e-02   5.7657876e-01  -1.0621188e-01   3.4898188e-01   2.7311626e-01  -1.0621188e-01
   5.3333333e-02   3.8938215e-02   8.0417564e-01   8.0417564e-01  -1.0621188e-01   3.4898188e-01  -1.8207750e-01
   5.5000000e-02   3.8384039e-02   6.5244439e-01  -1.8207750e-01  -3.0346251e-02  -3.3380876e-01  -1.0621188e-01
   5.6666667e-02   3.7842804e-02  -5.6140564e-01   7.2831002e-01  -1.0621188e-01   1.9725063e-01   5.0071314e-01
   5.8333333e-02   3.7313835e-02  -2.5794313e-01   1.1835038e+00   1.9725063e-01  -1.0621188e-01   3.4898188e-01
   6.0000000e-02   3.6796484e-02  -3.0346251e-02   8.0417564e-01   7.2831002e-01  -1.8207750e-01   4.2484751e-01
   6.1666667e-02   3.6290134e-02   4.2484751e-01   7.2831002e-01   4.2484751e-01  -1.8207750e-01  -1.8207750e-01
   6.3333333e-02   3.5794198e-02  -3.0346251e-02   3.4898188e-01   4.5519376e-02  -4.0967438e-01  -3.3380876e-01
   6.5000000e-02   3.5308138e-02   8.0417564e-01  -2.5794313e-01  -4.0967438e-01  -3.3380876e-01  -3.0346251e-02
   6.6666667e-02   3.4831458e-02  -7.8900252e-01   1.0317725e+00  -1.1683307e+00   3.4898188e-01   1.1076382e+00
   6.8333333e-02   3.4363720e-02  -1.0621188e-01  -2.8373744e+00   1.2138500e-01  -7.8900252e-01  -4.0967438e-01
   7.0000000e-02   3.3904542e-02  -4.0967438e-01  -1.6993900e+00   2.7311626e-01  -1.0621188e-01  -3.0346251e-02
   7.1666667e-02   3.3453606e-02   4.5519376e-02   5.0071314e-01   3.4898188e-01   1.2138500e-01   1.2138500e-01
   7.3333333e-02   3.3010663e-02  -1.4717932e+00  -7.8900252e-01  -1.0621188e-01   1.2138500e-01  -6.3727127e-01
   7.5000000e-02   3.2575537e-02   8.0417564e-01  -1.0621188e-01   3.4898188e-01   6.5244439e-01  -3.3380876e-01
   7.6666667e-02   3.2148129e-02   7.2831002e-01   2.7008163e+00   3.4898188e-01   8.8004127e-01  -3.0346251e-02
   7.8333333e-02   3.1728423e-02   4.5519376e-02   8.8004127e-01  -3.0346251e-02  -6.3727127e-01  -1.0621188e-01
   8.0000000e-02   3.1316487e-02  -1.8207750e-01   1.5628319e+00  -3.3380876e-01  -4.0967438e-01  -1.8207750e-01
   8.1666667e-02   3.0912478e-02   3.4898188e-01   5.7657876e-01  -6.3727127e-01  -7.8900252e-01  -2.5794313e-01
   8.3333333e-02   3.0516645e-02   1.1076382e+00   5.0071314e-01  -3.0346251e-02  -3.0346251e-02  -3.0346251e-02
   8.5000000e-02   3.0129333e-02  -6.3727127e-01  -1.4717932e+00  -1.0621188e-01  -4.0967438e-01  -5.6140564e-01
   8.6666667e-02   2.9750981e-02  -3.3380876e-01  -1.9269869e+00  -4.8554001e-01  -4.8554001e-01  -5.6140564e-01
   8.8333333e-02   2.9382129e-02   1.3352350e+00  -1.9269869e+00   3.4898188e-01   1.2138500e-01  -3.3380876e-01
   9.0000000e-02   2.9382129e-02  -6.3727127e-01  -1.6235244e+00   7.2831002e-01   4.2484751e-01   1.9725063e-01
   9.1666667e-02   2.9382129e-02  -3.0649713e+00  -2.3821807e+00  -6.3727127e-01  -1.0621188e-01  -3.0346251e-02
   9.3333333e-02   2.9382129e-02  -3.2925682e+00  -1.1683307e+00   5.7657876e-01   5.7657876e-01   6.5244439e-01
   9.5000000e-02   2.9382129e-02   1.7145632e+00   6.5244439e-01   5.0071314e-01   4.5519376e-02   4.2484751e-01
   9.6666667e-02   2.9382129e-02   2.3973538e+00   1.4111007e+00  -3.0346251e-02  -3.3380876e-01   5.0071314e-01
   9.8333333e-02   2.9382129e-02   2.5490851e+00   2.7766819e+00   4.2484751e-01  -3.3380876e-01  -1.0621188e-01
   1.0000000e-01   2.9023419e-02  -1.0924650e+00   1.3352350e+00  -1.8207750e-01  -7.1313689e-01  -3.0346251e-02
   1.0166667e-01   2.8675592e-02  -8.6486815e-01   1.1835038e+00   1.9725063e-01   5.7657876e-01  -3.3380876e-01
   1.0333333e-01   2.8339493e-02  -4.8554001e-01  -1.0621188e-01  -4.8554001e-01  -1.0621188e-01  -1.8207750e-01
   1.0500000e-01   2.8016071e-02   9.5590690e-01   4.2484751e-01  -3.3380876e-01  -1.8207750e-01  -3.0346251e-02
   1.0666667e-01   2.7706375e-02   1.3352350e+00  -8.6486815e-01  -7.1313689e-01  -1.0621188e-01  -1.8207750e-01
   1.0833333e-01   2.7411562e-02  -1.3200619e+00  -2.7615088e+00  -3.3380876e-01  -3.3380876e-01  -1.8207750e-01
   1.1000000e-01   2.7132886e-02   1.0317725e+00  -1.6993900e+00  -3.0346251e-02  -1.0621188e-01   4.2484751e-01
   1.1166667e-01   2.6871705e-02   1.9725063e-01  -1.0924650e+00   3.4898188e-01   1.2138500e-01  -1.0621188e-01
   1.1333333e-01   2.6629476e-02  -1.0165994e+00   4.5519376e-02  -3.0346251e-02   4.2484751e-01  -1.0621188e-01
   1.1500000e-01   2.6407752e-02  -4.8554001e-01  -4.0967438e-01   4.5519376e-02   4.5519376e-02  -3.0346251e-02
   1.1666667e-01   2.6208185e-02   9.5590690e-01   8.0417564e-01  -1.0621188e-01   3.4898188e-01   2.7311626e-01
   1.1833333e-01   2.6032515e-02   1.7904288e+00   3.0042788e+00   4.5519376e-02  -1.0621188e-01  -4.8554001e-01
   1.2000000e-01   2.5882576e-02   1.1835038e+00   6.5244439e-01  -1.8207750e-01  -1.8207750e-01  -1.0621188e-01
   1.2166667e-01   2.5760287e-02  -1.0924650e+00  -1.0621188e-01  -4.0967438e-01  -4.0967438e-01  -2.5794313e-01
   1.2333333e-01   2.5667651e-02  -3.3380876e-01  -1.8207750e-01   4.2484751e-01  -4.8554001e-01   4.5519376e-02
   1.2500000e-01   2.5606750e-02  -4.8554001e-01   7.2831002e-01  -4.0967438e-01   4.2484751e-01   4.5519376e-02
   1.2666667e-01   2.5579741e-02  -2.5794313e-01  -7.1313689e-01  -2.5794313e-01  -2.5794313e-01   1.9421600e+00
   1.2833333e-01   2.5543384e-02   9.5590690e-01  -3.3684338e+00  -2.5794313e-01  -4.8554001e-01  -4.0967438e-01
   1.3000000e-01   2.5514085e-02  -7.0099839e+00  -2.4580463e+00   1.9725063e-01   3.4898188e-01  -4.8554001e-01
   1.3166667e-01   2.5529279e-02  -6.1754620e+00  -2.0028525e+00   4.5519376e-02   1.9725063e-01  -2.5794313e-01
   1.3333333e-01   2.5591622e-02   2.1697569e+00   1.2138500e-01   5.7657876e-01  -2.5794313e-01   1.9725063e-01
   1.3500000e-01   2.5703784e-02   4.7491882e+00   1.3352350e+00   4.2484751e-01  -3.3380876e-01  -4.0967438e-01
   1.3666667e-01   2.5868451e-02   1.2593694e+00   1.7904288e+00  -4.0967438e-01  -5.6140564e-01  -5.6140564e-01
   1.3833333e-01   2.6088316e-02   1.3352350e+00   2.3214882e+00   1.2138500e-01   5.0071314e-01  -2.5794313e-01
   1.4000000e-01   2.6366077e-02   4.2484751e-01   9.5590690e-01  -1.8207750e-01  -1.0621188e-01  -4.0967438e-01
   1.4166667e-01   2.6704432e-02  -1.8207750e-01  -1.0621188e-01  -1.8207750e-01  -1.8207750e-01  -4.8554001e-01
   1.4333333e-01   2.7106074e-02  -1.2441963e+00  -1.8207750e-01  -4.0967438e-01   2.7311626e-01   5.7657876e-01
   1.4500000e-01   2.7573688e-02   1.9725063e-01   3.4898188e-01   1.2138500e-01   1.9725063e-01   2.7311626e-01
   1.4666667e-01   2.8109945e-02   4.5519376e-02  -5.6140564e-01   1.2138500e-01  -5.6140564e-01   1.9725063e-01
   1.4833333e-01   2.8717501e-02  -1.0165994e+00  -1.8511213e+00  -3.0346251e-02  -3.3380876e-01  -1.0621188e-01
   1.5000000e-01   2.9398989e-02   1.9725063e-01  -1.8511213e+00   4.5519376e-02  -2.5794313e-01  -7.1313689e-01
   1.5166667e-01   3.0157021e-02  -4.0967438e-01  -4.0967438e-01   1.2138500e-01   2.7311626e-01  -3.3380876e-01
   1.5333333e-01   3.0994176e-02   3.4898188e-01  -4.8554001e-01   1.2138500e-01   8.8004127e-01   3.4898188e-01
   1.5500000e-01   3.1913007e-02   3.4898188e-01   5.0071314e-01   1.2138500e-01   5.0071314e-01  -3.0346251e-02
   1.5666667e-01   3.2916027e-02   8.8004127e-01   4.2484751e-01  -3.3380876e-01  -1.0165994e+00  -7.1313689e-01
   1.5833333e-01   3.4005713e-02  -2.7615088e+00   5.7657876e-01  -1.8207750e-01  -3.3380876e-01  -3.3380876e-01
   1.6000000e-01   3.5184498e-02   5.0071314e-01   1.4869663e+00   5.7657876e-01  -3.0346251e-02  -3.0346251e-02
   1.6166667e-01   3.6454772e-02   4.3698601e+00   2.2456226e+00   3.4898188e-01  -2.5794313e-01   4.5519376e-02
   1.6333333e-01   3.7818877e-02  -1.0165994e+00   4.5519376e-02  -1.0621188e-01  -1.0621188e-01  -1.0621188e-01
   1.6500000e-01   3.9279099e-02  -7.1313689e-01   1.2138500e-01   1.9725063e-01   1.2138500e-01  -3.0346251e-02
   1.6666667e-01   4.0837676e-02  -4.8554001e-01  -9.4073377e-01  -4.8554001e-01   8.8004127e-01   1.1835038e+00
   1.6833333e-01   4.2496787e-02  -2.5794313e-01  -2.0787182e+00  -2.5794313e-01  -2.5794313e-01   4.2484751e-01
   1.7000000e-01   4.4258551e-02  -5.6140564e-01  -1.1683307e+00   1.9725063e-01  -2.5794313e-01   4.5519376e-02
   1.7166667e-01   4.6125022e-02  -1.0165994e+00  -1.6235244e+00  -1.0621188e-01  -2.5794313e-01   1.2138500e-01
   1.7333333e-01   4.8098190e-02  -7.1313689e-01  -3.0346251e-02  -3.0346251e-02   1.2138500e-01  -1.8207750e-01
   1.7500000e-01   5.0179978e-02   6.5244439e-01   1.2138500e-01   6.5244439e-01   1.2138500e-01   1.9725063e-01
   1.7666667e-01   5.2372242e-02   5.7657876e-01   5.0071314e-01  -3.0346251e-02   1.2138500e-01  -4.0967438e-01
   1.7833333e-01   5.4676760e-02   1.4111007e+00   1.8662944e+00   2.7311626e-01   3.4898188e-01   1.2138500e-01
   1.8000000e-01   5.7095238e-02  -3.3380876e-01   1.7904288e+00  -7.1313689e-01   4.5519376e-02  -1.8207750e-01
   1.8166667e-01   1.4092848e-01   1.9725063e-01   5.0071314e-01  -4.0967438e-01  -4.8554001e-01  -4.0967438e-01
   1.8333333e-01   1.4621064e-01   8.8004127e-01  -8.6486815e-01  -7.8900252e-01  -4.0967438e-01  -4.8554001e-01
   1.8500000e-01   1.5162493e-01  -7.8900252e-01  -5.6140564e-01  -3.3380876e-01  -1.8207750e-01  -1.8207750e-01
   1.8666667e-01   1.5717049e-01  -1.4717932e+00  -2.0787182e+00  -1.0621188e-01  -4.8554001e-01  -1.8207750e-01
   1.8833333e-01   1.6284632e-01  -2.3063151e+00  -3.7477620e+00  -3.0346251e-02  -7.8900252e-01  -3.3380876e-01
   1.9000000e-01   1.6865131e-01  -2.6097776e+00  -2.7615088e+00  -3.0346251e-02  -4.8554001e-01  -4.0967438e-01
   1.9166667e-01   1.7458418e-01  -1.1683307e+00  -5.6140564e-01  -3.0346251e-02   1.9725063e-01   2.7311626e-01
   1.9333333e-01   1.8064355e-01   3.0042788e+00   4.5519376e-02   4.2484751e-01   4.5519376e-02  -1.0621188e-01
   1.9500000e-01   2.4779301e-01   9.5590690e-01  -7.8900252e-01  -5.6140564e-01  -3.0346251e-02  -4.0967438e-01
   1.9666667e-01   2.5511420e-01   9.5590690e-01   8.8004127e-01   1.2138500e-01   7.2831002e-01   1.1835038e+00
   1.9833333e-01   2.6253499e-01   1.2593694e+00   2.3973538e+00   3.4898188e-01   4.2484751e-01   5.0071314e-01
   2.0000000e-01   2.7005233e-01   3.4898188e-01   9.5590690e-01  -2.5794313e-01  -4.0967438e-01  -1.0621188e-01
   2.0166667e-01   2.7766300e-01  -3.0346251e-02   1.8662944e+00   1.2138500e-01   2.7311626e-01  -3.3380876e-01
   2.0333333e-01   2.8536369e-01  -1.1683307e+00   1.3352350e+00   1.2138500e-01  -2.5794313e-01  -3.3380876e-01
   2.0500000e-01   2.9315095e-01  -1.0621188e-01  -1.0165994e+00  -1.0621188e-01  -1.0165994e+00  -8.6486815e-01
   2.0666667e-01   3.0102120e-01   1.2138500e-01   1.9725063e-01  -3.0346251e-02  -6.3727127e-01  -8.6486815e-01
   2.0833333e-01   3.0897072e-01  -2.5794313e-01  -1.8207750e-01   3.4898188e-01   5.7657876e-01  -2.5794313e-01
   2.1000000e-01   3.1699568e-01  -1.0924650e+00   6.5244439e-01   1.9725063e-01   5.7657876e-01  -3.0346251e-02
   2.1166667e-01   3.2509209e-01   2.0938913e+00   2.5490851e+00   5.0071314e-01   1.1076382e+00   4.2484751e-01
   2.1333333e-01   3.3325584e-01   2.0180257e+00   2.0180257e+00   1.9725063e-01   7.2831002e-01   4.2484751e-01
   2.1500000e-01   3.4148268e-01   1.4869663e+00   1.7904288e+00   1.2138500e-01  -1.0924650e+00  -4.8554001e-01
   2.1666667e-01   3.4976823e-01  -5.1133432e+00   2.5490851e+00   1.2138500e-01  -1.8511213e+00  -4.0967438e-01
   2.1833333e-01   3.5810795e-01  -3.3684338e+00   3.0042788e+00   8.0417564e-01  -7.8900252e-01  -4.0967438e-01
   2.2000000e-01   3.6649719e-01   3.9905320e+00   2.8525476e+00   5.7657876e-01  -4.8554001e-01  -4.8554001e-01
   2.2166667e-01   3.7487313e-01  -3.0346251e-02   4.2484751e-01  -3.3380876e-01  -2.5794313e-01  -1.8207750e-01
   2.2333333e-01   3.8328281e-01  -8.6486815e-01  -1.0924650e+00  -4.0967438e-01  -3.3380876e-01   4.5519376e-02
   2.2500000e-01   3.9173126e-01  -1.2441963e+00  -1.4717932e+00  -5.6140564e-01  -1.0621188e-01   1.2138500e-01
   2.2666667e-01   4.0021345e-01  -1.0924650e+00  -1.6235244e+00  -3.3380876e-01   1.9725063e-01  -1.0621188e-01
   2.2833333e-01   4.0872411e-01   4.2484751e-01  -5.3409401e+00  -9.4073377e-01   1.2138500e-01  -3.0346251e-02
   2.3000000e-01   4.1725770e-01  -1.6235244e+00  -4.5064182e+00  -7.8900252e-01   9.5590690e-01  -3.0346251e-02
   2.3166667e-01   4.2580867e-01  -3.3684338e+00  -4.2788214e+00  -1.8207750e-01   5.7657876e-01   1.2138500e-01
   2.3333333e-01   4.3437112e-01   3.4898188e-01  -1.6235244e+00   4.2484751e-01   5.7657876e-01   2.7311626e-01
   2.3500000e-01   4.4293906e-01   9.5590690e-01  -2.1545838e+00   1.9725063e-01   4.5519376e-02   3.4898188e-01
   2.3666667e-01   4.5150626e-01   1.2138500e-01  -1.0165994e+00  -1.0621188e-01  -3.3380876e-01   1.2138500e-01
   2.3833333e-01   4.6006632e-01  -4.0967438e-01  -2.5794313e-01  -7.1313689e-01  -8.6486815e-01   1.2138500e-01
   2.4000000e-01   4.6861264e-01   6.5244439e-01   6.5244439e-01  -1.0621188e-01  -1.0621188e-01   7.2831002e-01
   2.4166667e-01   4.7713850e-01   2.0180257e+00  -9.4073377e-01  -4.8554001e-01   1.2138500e-01  -1.8207750e-01
   2.4333333e-01   4.8563692e-01   5.7657876e-01  -1.3200619e+00  -3.3380876e-01  -3.0346251e-02   4.5519376e-02
   2.4500000e-01   4.9410085e-01   4.2484751e-01  -4.0967438e-01   1.2138500e-01   6.5244439e-01  -3.0346251e-02
   2.4666667e-01   5.0252294e-01   3.4898188e-01  -1.0924650e+00  -2.5794313e-01   8.8004127e-01   4.5519376e-02
   2.4833333e-01   5.1089581e-01   3.4898188e-01  -1.6235244e+00  -1.0621188e-01   7.2831002e-01   2.7311626e-01
   2.5000000e-01   5.1921179e-01   4.5519376e-02  -1.8511213e+00   1.9725063e-01   5.7657876e-01   3.4898188e-01
   2.5166667e-01   5.3564213e-01   1.5628319e+00  -8.6486815e-01  -3.0346251e-02  -4.8554001e-01  -3.3380876e-01
   2.5333333e-01   5.4374053e-01  -4.7340151e+00  -1.6235244e+00   1.9725063e-01  -2.0028525e+00  -1.2441963e+00
   2.5500000e-01   5.5175024e-01  -3.8994932e+00   8.0417564e-01   2.7311626e-01  -1.9269869e+00  -1.1683307e+00
   2.5666667e-01   5.5966301e-01   3.9146663e+00   4.0663976e+00   1.9725063e-01  -6.3727127e-01   1.2138500e-01
   2.5833333e-01   5.6747045e-01   1.4111007e+00   3.3077413e+00   2.7311626e-01   1.2138500e-01   1.9725063e-01
   2.6000000e-01   5.7516407e-01   1.7145632e+00   3.6870695e+00   1.2138500e-01   4.2484751e-01   5.7657876e-01
   2.6166667e-01   5.8273527e-01   1.7904288e+00   1.8662944e+00   4.5519376e-02   1.9725063e-01   2.7311626e-01
   2.6333333e-01   5.9017542e-01   6.5244439e-01   1.3352350e+00   3.4898188e-01   4.2484751e-01   1.9725063e-01
   2.6500000e-01   5.9747582e-01   6.5244439e-01   7.2831002e-01  -1.0621188e-01   2.7311626e-01  -3.0346251e-02
   2.6666667e-01   6.0462766e-01  -2.0028525e+00  -1.9269869e+00  -1.0621188e-01   4.2484751e-01  -3.0346251e-02
   2.6833333e-01   6.1162216e-01  -3.0649713e+00  -2.7615088e+00  -1.8207750e-01  -4.0967438e-01  -4.8554001e-01
   2.7000000e-01   6.1845044e-01  -1.3200619e+00  -1.0924650e+00   4.2484751e-01  -4.0967438e-01  -2.5794313e-01
   2.7166667e-01   6.2510372e-01  -4.0967438e-01  -6.3727127e-01   4.5519376e-02  -4.0967438e-01   1.2138500e-01
   2.7333333e-01   6.3157310e-01  -2.5794313e-01   5.7657876e-01  -1.8207750e-01  -1.2441963e+00  -8.6486815e-01
   2.7500000e-01   6.3784975e-01   1.9725063e-01   9.5590690e-01   5.0071314e-01  -3.3380876e-01  -3.0346251e-02
   2.7666667e-01   6.4392491e-01  -1.0621188e-01  -1.8207750e-01  -2.5794313e-01   4.2484751e-01  -1.8207750e-01
   2.7833333e-01   6.4978980e-01   1.1835038e+00   3.2318757e+00  -3.0346251e-02   1.0317725e+00   2.7311626e-01
   2.8000000e-01   6.5543575e-01   2.1697569e+00   1.7145632e+00   3.4898188e-01   1.2593694e+00   7.2831002e-01
   2.8166667e-01   6.6085420e-01   1.7145632e+00   1.2138500e-01   2.7311626e-01   3.4898188e-01  -1.0621188e-01
   2.8333333e-01   6.6603659e-01   8.8004127e-01  -1.0621188e-01  -3.0346251e-02  -8.6486815e-01  -1.1683307e+00
   2.8500000e-01   6.7097461e-01   8.8004127e-01  -1.1683307e+00  -4.0967438e-01   4.5519376e-02  -4.0967438e-01
   2.8666667e-01   6.7565999e-01   5.0071314e-01  -4.8554001e-01  -2.5794313e-01   1.1835038e+00   4.5519376e-02
   2.8833333e-01   6.8008462e-01  -2.4580463e+00  -1.8511213e+00  -6.3727127e-01   1.4111007e+00   2.7311626e-01
   2.9000000e-01   6.8424067e-01  -3.3380876e-01  -2.0787182e+00   8.0417564e-01   2.7311626e-01   2.7311626e-01
   2.9166667e-01   6.8805300e-01  -1.0924650e+00  -2.1545838e+00   5.7657876e-01  -2.3821807e+00   1.2138500e-01
   2.9333333e-01   6.9158551e-01  -5.5685370e+00  -7.1313689e-01  -1.8207750e-01  -2.3821807e+00  -1.8207750e-01
   2.9500000e-01   6.9483113e-01  -4.2029557e+00  -4.8554001e-01  -4.0967438e-01  -8.6486815e-01   1.2138500e-01
   2.9666667e-01   6.9778305e-01   2.2456226e+00   2.3973538e+00  -7.1313689e-01   1.2138500e-01   1.2138500e-01
   2.9833333e-01   7.0043456e-01   2.9284132e+00   3.0801444e+00  -7.1313689e-01   1.2593694e+00   1.9725063e-01
   3.0000000e-01   7.0277939e-01   2.2456226e+00   2.2456226e+00  -3.0346251e-02   1.0317725e+00  -3.0346251e-02
   3.0166667e-01   7.0481136e-01   5.0071314e-01   4.2484751e-01  -1.0924650e+00   1.5628319e+00  -5.6140564e-01
   3.0333333e-01   7.0652470e-01   4.0663976e+00   3.4898188e-01   1.2138500e-01   1.7904288e+00  -5.6140564e-01
   3.0500000e-01   7.0791388e-01  -1.0165994e+00  -1.2441963e+00   3.4898188e-01   1.2138500e-01   4.5519376e-02
   3.0666667e-01   7.0897376e-01  -5.1892089e+00  -1.5476588e+00   5.0071314e-01  -2.3821807e+00   1.1835038e+00
   3.0833333e-01   7.0969948e-01   9.5590690e-01  -2.1545838e+00   3.4898188e-01  -1.4717932e+00  -3.3380876e-01
   3.1000000e-01   7.1008660e-01   9.5590690e-01  -2.0787182e+00  -3.0346251e-02  -1.5476588e+00  -1.8207750e-01
   3.1166667e-01   7.1013105e-01   5.0071314e-01  -7.1313689e-01   1.9725063e-01   4.5519376e-02  -1.8207750e-01
   3.1333333e-01   7.0982918e-01   7.2831002e-01   2.7311626e-01   2.7311626e-01   6.5244439e-01  -4.0967438e-01
   3.1500000e-01   7.0917771e-01  -2.5794313e-01   8.0417564e-01  -3.0346251e-02   1.9725063e-01  -4.0967438e-01
   3.1666667e-01   7.0817391e-01   1.2138500e-01   1.7904288e+00   5.0071314e-01  -3.0346251e-02   1.2138500e-01
   3.1833333e-01   7.0681537e-01  -3.3380876e-01   1.0317725e+00   1.9725063e-01   2.7311626e-01   5.7657876e-01
   3.2000000e-01   7.0510021e-01   6.5244439e-01   1.2593694e+00  -4.0967438e-01   4.5519376e-02   1.9725063e-01
   3.2166667e-01   7.0302715e-01   4.2484751e-01   4.2484751e-01  -3.0346251e-02  -1.0621188e-01  -3.0346251e-02
   3.2333333e-01   7.0059518e-01  -3.3380876e-01   5.0071314e-01   7.2831002e-01   2.7311626e-01   6.5244439e-01
   3.2500000e-01   6.9780406e-01  -3.0346251e-02  -4.0967438e-01  -3.0346251e-02   6.5244439e-01   5.7657876e-01
   3.2666667e-01   6.9465385e-01   5.0071314e-01   4.5519376e-02  -3.3380876e-01   1.3352350e+00   2.7311626e-01
   3.2833333e-01   6.9114528e-01   4.5519376e-02  -1.1683307e+00  -4.8554001e-01   5.0071314e-01  -2.5794313e-01
   3.3000000e-01   6.8727962e-01  -2.6856432e+00  -1.8511213e+00  -3.3380876e-01  -1.0924650e+00  -6.3727127e-01
   3.3166667e-01   6.8305862e-01  -1.0165994e+00  -1.0924650e+00  -3.0346251e-02  -1.0165994e+00  -6.3727127e-01
   3.3333333e-01   6.7848468e-01   6.5244439e-01  -7.1313689e-01   2.7311626e-01   3.4898188e-01   4.5519376e-02
   3.3500000e-01   6.7356071e-01   2.1697569e+00   3.4898188e-01   1.1835038e+00   3.4898188e-01  -3.0346251e-02
   3.3666667e-01   6.6829021e-01   1.7145632e+00   3.4898188e-01   1.2138500e-01   8.8004127e-01   4.2484751e-01
   3.3833333e-01   6.6267726e-01   5.0071314e-01   1.0317725e+00  -4.0967438e-01  -7.8900252e-01   1.9725063e-01
   3.4000000e-01   6.5672648e-01  -2.0787182e+00   1.4869663e+00   3.4898188e-01  -1.3200619e+00  -1.0621188e-01
   3.4166667e-01   6.5044305e-01  -2.9132401e+00   3.4898188e-01  -3.0346251e-02   1.9725063e-01   3.4898188e-01
   3.4333333e-01   6.4383285e-01   5.7657876e-01   7.2831002e-01   7.2831002e-01   6.5244439e-01   8.0417564e-01
   3.4500000e-01   6.3690213e-01   9.5590690e-01  -1.8207750e-01   1.2138500e-01   5.0071314e-01  -2.5794313e-01
   3.4666667e-01   6.2965783e-01  -4.0512245e+00  -4.8554001e-01  -1.0621188e-01  -4.8554001e-01  -7.1313689e-01
   3.4833333e-01   6.2210743e-01   1.5628319e+00  -1.2441963e+00   7.2831002e-01  -1.0621188e-01  -7.1313689e-01
   3.5000000e-01   6.1425894e-01   2.6249507e+00  -1.7752557e+00  -5.6140564e-01  -1.4717932e+00  -7.8900252e-01
   3.5166667e-01   6.0612088e-01  -6.3727127e-01  -1.5476588e+00  -5.6140564e-01  -7.1313689e-01   1.2138500e-01
   3.5333333e-01   5.9770228e-01  -1.8207750e-01  -3.3380876e-01  -1.8207750e-01   2.7311626e-01  -2.5794313e-01
   3.5500000e-01   5.8901274e-01   1.4869663e+00   8.8004127e-01   4.2484751e-01   1.4111007e+00   7.2831002e-01
   3.5666667e-01   5.8006232e-01   1.6386975e+00   2.2456226e+00   4.5519376e-02   3.4898188e-01   2.7311626e-01
   3.5833333e-01   5.7086150e-01   8.8004127e-01   1.2138500e-01  -2.5794313e-01  -2.5794313e-01  -4.8554001e-01
   3.6000000e-01   5.6142133e-01  -4.8554001e-01   1.4111007e+00  -7.1313689e-01   3.4898188e-01  -7.8900252e-01
   3.6166667e-01   5.5174422e-01  -2.5794313e-01   4.5519376e-02  -3.3380876e-01  -1.8207750e-01  -3.0346251e-02
   3.6333333e-01   5.4179937e-01  -1.3959275e+00  -1.3200619e+00   2.7311626e-01  -2.5794313e-01   5.0071314e-01
   3.6500000e-01   5.3165406e-01  -1.4717932e+00  -1.0924650e+00  -3.0346251e-02  -4.0967438e-01   3.4898188e-01
   3.6666667e-01   5.2132113e-01  -7.1313689e-01  -1.6235244e+00   2.7311626e-01  -9.4073377e-01  -1.3200619e+00
   3.6833333e-01   5.1081359e-01  -8.6486815e-01  -1.6235244e+00   4.2484751e-01  -4.8554001e-01  -7.1313689e-01
   3.7000000e-01   5.0014484e-01  -7.8900252e-01  -8.6486815e-01   6.5244439e-01   1.2593694e+00   7.2831002e-01
   3.7166667e-01   4.8932844e-01  -4.0967438e-01  -6.3727127e-01   5.0071314e-01   5.7657876e-01   5.0071314e-01
   3.7333333e-01   4.7837825e-01   5.0071314e-01   5.7657876e-01   3.4898188e-01   1.2138500e-01   1.2138500e-01
   3.7500000e-01   4.6730825e-01   1.7904288e+00   5.0071314e-01  -3.3380876e-01  -3.3380876e-01  -4.0967438e-01
   3.7666667e-01   4.5613267e-01   1.4111007e+00   1.0317725e+00  -3.0346251e-02   1.9725063e-01   1.2138500e-01
   3.7833333e-01   4.4486577e-01   2.0180257e+00   1.7145632e+00  -3.0346251e-02   5.0071314e-01   3.4898188e-01
   3.8000000e-01   4.3352201e-01   8.8004127e-01   1.2593694e+00  -1.8207750e-01  -8.6486815e-01  -6.3727127e-01
   3.8166667e-01   4.2211586e-01  -1.0924650e+00   1.2138500e-01  -1.8207750e-01  -9.4073377e-01  -4.0967438e-01
   3.8333333e-01   4.1066184e-01  -5.9478651e+00  -1.3200619e+00  -1.8207750e-01  -4.8554001e-01   5.0071314e-01
   3.8500000e-01   3.9917451e-01  -2.6856432e+00   5.0071314e-01  -2.5794313e-01   4.5519376e-02  -2.5794313e-01
   3.8666667e-01   3.8766835e-01   2.2456226e+00  -1.8207750e-01  -1.8207750e-01  -1.0621188e-01  -7.1313689e-01
   3.8833333e-01   3.7615787e-01  -6.3727127e-01  -2.0787182e+00  -3.3380876e-01   2.7311626e-01  -4.0967438e-01
   3.9000000e-01   3.6465737e-01   4.5519376e-02  -4.8554001e-01   5.7657876e-01   8.0417564e-01   5.7657876e-01
   3.9166667e-01   3.5318115e-01   1.1076382e+00   4.5519376e-02   4.2484751e-01   7.2831002e-01   1.3352350e+00
   3.9333333e-01   3.4174329e-01   1.3352350e+00  -6.3727127e-01   3.4898188e-01   1.1835038e+00   1.2593694e+00
   3.9500000e-01   3.3035771e-01   4.1422632e+00   2.7311626e-01  -3.0346251e-02   1.8662944e+00   1.0317725e+00
   3.9666667e-01   3.1903809e-01  -2.6856432e+00   1.2138500e-01  -3.3380876e-01   1.2138500e-01   5.0071314e-01
   3.9833333e-01   3.0779790e-01  -2.6856432e+00   1.2138500e-01  -7.8900252e-01  -2.0787182e+00  -2.3821807e+00
   4.0000000e-01   2.9665030e-01   2.3214882e+00   1.7904288e+00  -3.3380876e-01  -1.0924650e+00  -1.5476588e+00
   4.0166667e-01   2.8560818e-01  -1.5476588e+00   1.1835038e+00  -1.8207750e-01  -4.8554001e-01  -2.5794313e-01
   4.0333333e-01   2.7468407e-01  -4.4305526e+00  -2.5794313e-01  -4.8554001e-01  -1.0924650e+00  -5.6140564e-01
   4.0500000e-01   2.6389014e-01  -2.4580463e+00  -1.0621188e-01  -3.0346251e-02   1.9725063e-01  -1.8207750e-01
   4.0666667e-01   2.5323819e-01   2.2456226e+00   2.7311626e-01   2.7311626e-01   8.8004127e-01   5.7657876e-01
   4.0833333e-01   2.4273958e-01   1.6386975e+00  -2.2304494e+00   7.2831002e-01   1.9725063e-01   5.7657876e-01
   4.1000000e-01   2.3240528e-01   9.5590690e-01  -2.2304494e+00  -1.8207750e-01  -3.0346251e-02   1.9725063e-01
   4.1166667e-01   2.2224573e-01   1.3352350e+00  -4.8554001e-01  -7.1313689e-01   4.2484751e-01  -3.3380876e-01
   4.1333333e-01   2.1227095e-01   2.7311626e-01   1.9725063e-01  -8.6486815e-01   1.1835038e+00   5.0071314e-01
   4.1500000e-01   2.0249042e-01   2.9284132e+00   4.2484751e-01  -4.0967438e-01   8.0417564e-01  -3.0346251e-02
   4.1666667e-01   1.9291310e-01  -2.3063151e+00   1.1835038e+00  -5.6140564e-01   1.9725063e-01  -2.5794313e-01
   4.1833333e-01   1.8354743e-01  -4.8857464e+00   8.0417564e-01  -3.0346251e-02  -2.9132401e+00  -1.2441963e+00
   4.2000000e-01   1.7440126e-01   7.2831002e-01   1.3352350e+00   1.2138500e-01  -3.1408369e+00  -1.8511213e+00
   4.2166667e-01   1.6548190e-01   8.8004127e-01  -3.0346251e-02   3.4898188e-01  -6.3727127e-01  -2.5794313e-01
   4.2333333e-01   1.5679605e-01  -3.0346251e-02  -3.3380876e-01   4.5519376e-02   1.2138500e-01   3.4898188e-01
   4.2500000e-01   1.4834983e-01  -4.0967438e-01  -3.0346251e-02   2.7311626e-01   5.0071314e-01   4.2484751e-01
   4.2666667e-01   1.4014876e-01  -5.6140564e-01  -5.6140564e-01  -2.5794313e-01   4.5519376e-02  -3.0346251e-02
   4.2833333e-01   1.3219772e-01   8.8004127e-01  -2.2304494e+00   1.2138500e-01   1.9725063e-01   4.2484751e-01
   4.3000000e-01   1.2450100e-01   5.7657876e-01  -2.3063151e+00  -3.3380876e-01  -1.8207750e-01   3.4898188e-01
   4.3166667e-01   1.1706226e-01   1.2138500e-01  -1.0924650e+00  -3.3380876e-01   7.2831002e-01  -1.8207750e-01
   4.3333333e-01   1.0987075e-01   8.8004127e-01   1.2138500e-01   5.7657876e-01   1.0317725e+00   4.5519376e-02
   4.3500000e-01   1.0290941e-01   1.0317725e+00   3.4898188e-01   1.2138500e-01   5.7657876e-01   5.0071314e-01
   4.3666667e-01   9.6215259e-02   1.9725063e-01   1.4111007e+00   3.4898188e-01   1.2138500e-01   6.5244439e-01
   4.3833333e-01   8.9789629e-02   8.8004127e-01   1.9421600e+00   3.4898188e-01   7.2831002e-01   5.7657876e-01
   4.4000000e-01   8.3633197e-02   1.1076382e+00   1.8662944e+00  -1.0621188e-01   8.8004127e-01   8.0417564e-01
   4.4166667e-01   7.7746023e-02  -1.2441963e+00  -1.8207750e-01   4.5519376e-02   4.5519376e-02   2.7311626e-01
   4.4333333e-01   7.2127545e-02  -2.9132401e+00  -3.3380876e-01  -1.8207750e-01  -1.1683307e+00  -4.0967438e-01
   4.4500000e-01   6.6776602e-02   6.5244439e-01   1.9725063e-01  -1.8207750e-01  -1.6235244e+00  -7.8900252e-01
   4.4666667e-01   6.1691441e-02   1.9725063e-01  -1.1683307e+00  -4.8554001e-01  -1.8511213e+00  -1.6235244e+00
   4.4833333e-01   5.6869726e-02  -2.5794313e-01  -2.9891057e+00  -8.6486815e-01  -2.5794313e-01  -1.5476588e+00
   4.5000000e-01   5.2308558e-02   9.5590690e-01  -1.3200619e+00   4.5519376e-02   1.2138500e-01  -1.8207750e-01
   4.5166667e-01   4.8004508e-02   1.2138500e-01  -7.1313689e-01  -3.0346251e-02   2.7311626e-01  -7.1313689e-01
   4.5333333e-01   4.3953607e-02  -5.6140564e-01   4.5519376e-02   1.2138500e-01   1.2593694e+00   4.2484751e-01
   4.5500000e-01   4.0151399e-02  -5.6140564e-01   1.1076382e+00   6.5244439e-01   1.7904288e+00   9.5590690e-01
   4.5666667e-01   3.6592934e-02  -7.1313689e-01   2.0938913e+00   8.8004127e-01   1.0317725e+00   1.2593694e+00
   4.5833333e-01   3.3272813e-02  -2.5794313e-01   2.7008163e+00   1.2593694e+00  -1.7752557e+00   4.5519376e-02
   4.6000000e-01   3.0185208e-02  -3.0346251e-02   1.2593694e+00  -1.0621188e-01  -1.3200619e+00  -6.3727127e-01
   4.6166667e-01   2.7323881e-02   1.4111007e+00   8.0417564e-01  -1.1683307e+00  -2.5794313e-01  -1.0165994e+00
   4.6333333e-01   2.4682220e-02   1.3352350e+00  -7.1313689e-01  -7.1313689e-01  -3.3380876e-01  -4.8554001e-01
   4.6500000e-01   2.4682220e-02   5.7657876e-01  -8.6486815e-01   5.7657876e-01   5.0071314e-01   6.5244439e-01
   4.6666667e-01   2.4682220e-02  -3.0346251e-02  -1.8511213e+00   4.5519376e-02   8.8004127e-01   1.2138500e-01
   4.6833333e-01   2.4682220e-02   2.6249507e+00  -2.3063151e+00   4.5519376e-02   7.2831002e-01   5.7657876e-01
   4.7000000e-01   2.4682220e-02  -4.1270901e+00  -1.9269869e+00   4.5519376e-02  -1.7752557e+00  -7.8900252e-01
   4.7166667e-01   2.4682220e-02  -6.0237308e+00  -2.2304494e+00   4.2484751e-01  -7.1313689e-01   1.2138500e-01
   4.7333333e-01   2.4682220e-02   2.5490851e+00   5.0071314e-01   7.2831002e-01  -2.5794313e-01   5.0071314e-01
   4.7500000e-01   2.4682220e-02  -8.6486815e-01   1.4111007e+00  -4.0967438e-01  -4.0967438e-01  -4.8554001e-01
   4.7666667e-01   2.4682220e-02  -4.8554001e-01   1.3352350e+00  -2.5794313e-01   1.2138500e-01   1.9725063e-01
   4.7833333e-01   2.4682220e-02   1.4869663e+00   1.8662944e+00  -3.3380876e-01   6.5244439e-01  -4.8554001e-01
   4.8000000e-01   2.4682220e-02   2.5490851e+00   1.9421600e+00  -4.8554001e-01   1.1835038e+00  -4.0967438e-01
   4.8166667e-01   2.4682220e-02   2.3214882e+00   9.5590690e-01  -2.5794313e-01   1.3352350e+00  -1.8207750e-01
   4.8333333e-01   2.4682220e-02  -3.0346251e-02   1.7904288e+00   4.2484751e-01   1.1076382e+00   1.0317725e+00
   4.8500000e-01   2.4682220e-02  -1.3200619e+00  -8.6486815e-01  -3.3380876e-01  -1.0924650e+00   4.5519376e-02
   4.8666667e-01   2.2253259e-02  -2.0028525e+00  -2.6097776e+00  -3.3380876e-01  -1.4717932e+00  -7.8900252e-01
   4.8833333e-01   2.0029716e-02  -4.9616120e+00  -3.9753588e+00   4.5519376e-02  -6.3727127e-01  -3.0346251e-02
   4.9000000e-01   1.8004013e-02  -3.8236276e+00  -1.0165994e+00  -1.8207750e-01   7.2831002e-01   5.0071314e-01
   4.9166667e-01   1.6168314e-02   1.9421600e+00   6.5244439e-01  -1.0621188e-01   5.0071314e-01  -4.8554001e-01
   4.9333333e-01   1.4514551e-02   1.5628319e+00  -5.6140564e-01  -3.3380876e-01  -6.3727127e-01  -6.3727127e-01
   4.9500000e-01   1.3034455e-02   1.8662944e+00   2.7311626e-01   4.2484751e-01  -5.6140564e-01   1.9725063e-01
   4.9666667e-01   1.1719590e-02   1.4111007e+00   1.4869663e+00  -1.8207750e-01  -4.0967438e-01   3.4898188e-01
   4.9833333e-01   1.0561382e-02   2.3973538e+00   2.4732194e+00   1.9725063e-01   2.7311626e-01   1.9725063e-01
   5.0000000e-01   9.5511508e-03  -1.8207750e-01   1.5628319e+00   4.5519376e-02   4.2484751e-01   2.7311626e-01
   5.0166667e-01   8.6801408e-03   1.5628319e+00   1.5628319e+00   4.5519376e-02   1.1076382e+00   2.7311626e-01
   5.0333333e-01   7.9395535e-03   5.0071314e-01   3.4898188e-01  -4.8554001e-01   2.7311626e-01   1.2138500e-01
   5.0500000e-01   7.3205764e-03   2.7311626e-01  -1.0621188e-01   4.5519376e-02   2.7311626e-01   4.2484751e-01
   5.0666667e-01   6.8144138e-03  -1.8207750e-01  -2.7615088e+00   1.9725063e-01  -1.3959275e+00  -5.6140564e-01
   5.0833333e-01   6.4123167e-03  -2.5339119e+00  -3.8236276e+00  -1.8207750e-01  -1.3200619e+00  -1.5476588e+00
   5.1000000e-01   6.4123167e-03  -9.4073377e-01  -3.0649713e+00   1.2138500e-01   1.2138500e-01   4.5519376e-02
   5.1166667e-01   6.1056117e-03  -1.9269869e+00  -1.3200619e+00  -3.0346251e-02   5.7657876e-01   1.2138500e-01
   5.1333333e-01   5.8857298e-03  -1.9269869e+00   2.7311626e-01   6.5244439e-01   1.6386975e+00   1.1835038e+00
   5.1500000e-01   5.7442318e-03   7.2831002e-01   8.8004127e-01  -2.5794313e-01   1.1835038e+00   1.1835038e+00
   5.1666667e-01   5.6728379e-03  -2.7615088e+00   6.5244439e-01  -2.5794313e-01  -1.4717932e+00   4.5519376e-02
   5.1833333e-01   5.6634512e-03  -1.0924650e+00   2.3973538e+00  -1.8207750e-01  -1.9269869e+00  -1.5476588e+00
   5.2000000e-01   5.7081816e-03   2.7008163e+00   3.0801444e+00  -1.0621188e-01  -6.3727127e-01  -1.2441963e+00
   5.2166667e-01   5.7993716e-03  -5.6140564e-01   1.1835038e+00  -2.5794313e-01   4.5519376e-02  -4.0967438e-01
   5.2333333e-01   5.9296158e-03   2.5490851e+00   5.0071314e-01  -2.5794313e-01  -1.8207750e-01  -7.8900252e-01
   5.2500000e-01   6.0917827e-03  -1.5476588e+00  -9.4073377e-01  -3.3380876e-01  -4.8554001e-01  -3.0346251e-02
   5.2666667e-01   6.2790344e-03  -2.3821807e+00  -1.7752557e+00  -1.0621188e-01  -7.8900252e-01  -2.5794313e-01
   5.2833333e-01   6.4641081e-03  -9.4073377e-01  -3.4442995e+00  -3.3380876e-01  -1.0621188e-01   3.4898188e-01
   5.3000000e-01   6.6333600e-03  -3.3380876e-01  -2.1545838e+00   1.2138500e-01   6.5244439e-01   6.5244439e-01
   5.3166667e-01   6.8085265e-03   1.2138500e-01  -7.8900252e-01   4.2484751e-01   5.7657876e-01   1.9725063e-01
   5.3333333e-01   6.9843091e-03   1.0317725e+00   2.7311626e-01   4.2484751e-01   6.5244439e-01   5.7657876e-01
   5.3500000e-01   7.1557875e-03   1.1835038e+00   1.9725063e-01   4.2484751e-01  -3.0346251e-02   4.2484751e-01
   5.3666667e-01   7.3184263e-03   1.2593694e+00   2.1697569e+00   6.5244439e-01  -3.3380876e-01  -4.8554001e-01
   5.3833333e-01   7.4680853e-03   1.9421600e+00   3.0042788e+00  -2.5794313e-01   8.0417564e-01  -4.0967438e-01
   5.4000000e-01   7.6010269e-03   8.8004127e-01   1.5628319e+00  -7.8900252e-01   1.2138500e-01  -2.5794313e-01
   5.4166667e-01   7.7139178e-03   1.3352350e+00   9.5590690e-01   1.0317725e+00  -8.6486815e-01   1.2138500e-01
   5.4333333e-01   7.8038351e-03  -1.0165994e+00   3.4898188e-01   1.9725063e-01  -5.6140564e-01  -1.8207750e-01
   5.4500000e-01   7.8682659e-03  -9.4073377e-01  -1.0924650e+00  -3.3380876e-01  -1.0924650e+00  -6.3727127e-01
   5.4666667e-01   7.9051095e-03   3.4898188e-01  -1.4717932e+00   1.2138500e-01   7.2831002e-01   2.7311626e-01
   5.4833333e-01   7.9126717e-03  -1.0165994e+00  -2.4580463e+00  -6.3727127e-01   1.1835038e+00   3.4898188e-01
   5.5000000e-01   7.8896650e-03  -7.1313689e-01  -1.8511213e+00  -3.0346251e-02   4.2484751e-01   7.2831002e-01
   5.5166667e-01   7.8352009e-03   5.7657876e-01  -7.8900252e-01   4.5519376e-02   4.2484751e-01   1.0317725e+00
   5.5333333e-01   7.7487845e-03   8.8004127e-01   3.4898188e-01  -4.0967438e-01  -1.8207750e-01  -2.5794313e-01
   5.5500000e-01   7.6303057e-03   5.7657876e-01  -1.0621188e-01  -1.0621188e-01  -2.5794313e-01  -1.1683307e+00
   5.5666667e-01   7.4800299e-03   4.2484751e-01   1.4111007e+00   5.0071314e-01   1.9725063e-01   2.7311626e-01
   5.5833333e-01   7.2985870e-03  -3.3380876e-01   2.3214882e+00  -3.0346251e-02  -3.0346251e-02   1.2138500e-01
   5.6000000e-01   7.0869579e-03   1.2138500e-01   2.8525476e+00  -1.0621188e-01   8.8004127e-01  -3.0346251e-02
   5.6166667e-01   6.8464616e-03   3.4898188e-01   1.0317725e+00  -7.1313689e-01   5.7657876e-01   1.2138500e-01
   5.6333333e-01   6.5787410e-03   3.4898188e-01   5.7657876e-01  -5.6140564e-01   1.9725063e-01   4.5519376e-02
   5.6500000e-01   6.2857456e-03   4.5519376e-02  -8.6486815e-01  -7.1313689e-01  -1.2441963e+00  -1.7752557e+00
   5.6666667e-01   5.9697153e-03  -2.5794313e-01  -2.7615088e+00  -1.8207750e-01  -8.6486815e-01  -6.3727127e-01
   5.6833333e-01   5.6331619e-03  -2.4580463e+00  -3.1408369e+00   4.2484751e-01  -3.3380876e-01   1.9725063e-01
   5.7000000e-01   5.2788506e-03  -3.9753588e+00  -3.2925682e+00  -1.8207750e-01   1.2138500e-01  -1.8207750e-01
   5.7166667e-01   4.9097808e-03  -2.2304494e+00  -1.3200619e+00  -2.5794313e-01  -1.0621188e-01   2.7311626e-01
   5.7333333e-01   4.5291644e-03   3.5353382e+00   9.5590690e-01   9.5590690e-01  -1.0165994e+00   5.7657876e-01
   5.7500000e-01   4.1404073e-03   3.5353382e+00   1.7145632e+00   1.2138500e-01  -2.5794313e-01   6.5244439e-01
   5.7666667e-01   3.7470859e-03   8.0417564e-01   2.3214882e+00  -1.8207750e-01  -6.3727127e-01  -1.6235244e+00
   5.7833333e-01   3.3529267e-03   5.7657876e-01   2.8525476e+00   5.0071314e-01   9.5590690e-01   4.5519376e-02
   5.8000000e-01   2.9617840e-03  -6.3727127e-01   1.9421600e+00   3.4898188e-01   9.5590690e-01   3.4898188e-01
   5.8166667e-01   2.5776178e-03  -8.6486815e-01   1.4111007e+00  -1.8207750e-01   6.5244439e-01   5.0071314e-01
   5.8333333e-01   2.2044718e-03   1.7145632e+00   1.9725063e-01  -3.3380876e-01   8.0417564e-01   3.4898188e-01
   5.8500000e-01   1.8464515e-03   1.5628319e+00  -6.3727127e-01  -5.6140564e-01  -7.8900252e-01  -1.4717932e+00
   5.8666667e-01   1.5077016e-03  -6.6306558e+00  -3.1408369e+00  -2.5794313e-01  -4.8554001e-01   4.2484751e-01
   5.8833333e-01   1.1923847e-03  -6.3271933e+00  -3.6718963e+00   6.5244439e-01  -3.0346251e-02   1.4111007e+00
   5.9000000e-01   9.0465986e-04   3.3077413e+00  -4.8554001e-01   4.2484751e-01   1.2593694e+00   1.1835038e+00
   5.9166667e-01   6.4866133e-04   1.0317725e+00   4.5519376e-02  -8.6486815e-01   1.9725063e-01  -7.1313689e-01
   5.9333333e-01   4.2847816e-04  -3.3380876e-01  -1.0621188e-01   1.2138500e-01  -8.6486815e-01  -1.0165994e+00
   5.9500000e-01   2.4813435e-04   1.4111007e+00   4.2484751e-01   6.5244439e-01   1.2138500e-01   5.0071314e-01
   5.9666667e-01   1.1156935e-04   1.1835038e+00   2.0938913e+00   5.7657876e-01  -1.8207750e-01   5.7657876e-01
   5.9833333e-01   2.2619670e-05   8.0417564e-01   3.3077413e+00   2.7311626e-01   1.2138500e-01  -1.0621188e-01
   6.0000000e-01  -5.2997264e-05   1.1835038e+00   2.3973538e+00  -4.0967438e-01  -5.6140564e-01  -8.6486815e-01
   6.0166667e-01  -1.0419645e-04  -4.8554001e-01  -4.0967438e-01  -2.5794313e-01  -7.8900252e-01  -1.1683307e+00
   6.0333333e-01  -9.9351832e-05  -2.6856432e+00  -2.3821807e+00   3.4898188e-01  -3.3380876e-01  -1.1683307e+00
   6.0500000e-01  -3.4895082e-05  -3.0346251e-02   1.2138500e-01   4.2484751e-01   8.8004127e-01   1.2138500e-01
   6.0666667e-01   9.2587211e-05   3.0801444e+00  -1.8207750e-01  -1.8207750e-01   1.4111007e+00   8.0417564e-01
   6.0833333e-01   2.8633992e-04   8.8004127e-01  -1.4717932e+00  -5.6140564e-01  -1.1683307e+00  -2.0787182e+00
   6.1000000e-01   5.4942667e-04  -1.2441963e+00  -3.5201651e+00  -1.8207750e-01  -1.0924650e+00  -1.6235244e+00
   6.1166667e-01   8.8471812e-04  -5.6140564e-01  -7.8900252e-01  -3.3380876e-01   2.7311626e-01   2.7311626e-01
   6.1333333e-01   1.2948810e-03   2.7311626e-01   7.2831002e-01   8.8004127e-01   1.3352350e+00   1.7904288e+00
   6.1500000e-01   1.7823683e-03   5.7657876e-01   3.4898188e-01   4.5519376e-02  -5.6140564e-01  -2.5794313e-01
   6.1666667e-01   2.3494104e-03   2.7311626e-01   1.9421600e+00  -2.5794313e-01   8.0417564e-01  -3.0346251e-02
   6.1833333e-01   2.9980072e-03   9.5590690e-01   2.3973538e+00   5.0071314e-01   1.1835038e+00   6.5244439e-01
   6.2000000e-01   3.7299214e-03  -1.4717932e+00   4.2484751e-01   8.0417564e-01  -4.0967438e-01   2.7311626e-01
   6.2166667e-01   4.5466720e-03  -1.0165994e+00  -1.0924650e+00   5.7657876e-01  -5.6140564e-01   7.2831002e-01
   6.2333333e-01   5.4495310e-03  -1.0165994e+00  -4.8554001e-01  -1.0924650e+00  -1.0621188e-01  -1.0621188e-01
   6.2500000e-01   6.4395173e-03   2.1697569e+00   1.1835038e+00  -1.0924650e+00   9.5590690e-01  -5.6140564e-01
   6.2666667e-01   7.5173960e-03   1.2138500e-01  -1.7752557e+00  -4.0967438e-01  -1.0621188e-01  -1.0621188e-01
   6.2833333e-01   8.6836753e-03  -4.1270901e+00  -2.0787182e+00   4.2484751e-01  -1.0924650e+00  -3.3380876e-01
   6.3000000e-01   9.9386067e-03   2.5490851e+00  -9.4073377e-01   5.0071314e-01  -1.8207750e-01   1.2138500e-01
   6.3166667e-01   1.1282184e-02   1.8662944e+00  -8.6486815e-01  -1.0621188e-01   1.2138500e-01  -2.5794313e-01
   6.3333333e-01   1.2714146e-02  -5.6140564e-01  -1.3200619e+00  -7.1313689e-01  -5.6140564e-01  -1.1683307e+00
   6.3500000e-01   1.2714146e-02  -6.3727127e-01  -5.6140564e-01  -5.6140564e-01  -1.0924650e+00  -1.2441963e+00
   6.3666667e-01   1.2714146e-02   9.5590690e-01   2.0938913e+00  -3.0346251e-02   1.2138500e-01   4.5519376e-02
   6.3833333e-01   1.2714146e-02   6.5244439e-01   3.6112038e+00   4.5519376e-02   7.2831002e-01   5.7657876e-01
   6.4000000e-01   1.2714146e-02   5.0071314e-01   2.7766819e+00  -4.8554001e-01   8.0417564e-01   4.2484751e-01
   6.4166667e-01   1.2714146e-02  -3.3380876e-01   5.0071314e-01  -7.8900252e-01   5.7657876e-01   1.0317725e+00
   6.4333333e-01   1.2714146e-02  -1.0621188e-01  -2.5794313e-01  -6.3727127e-01  -5.6140564e-01  -4.0967438e-01
   6.4500000e-01   1.2714146e-02  -5.6140564e-01  -7.1313689e-01  -1.0621188e-01   1.9725063e-01   2.7311626e-01
   6.4666667e-01   1.2714146e-02  -3.3380876e-01  -1.6235244e+00  -7.1313689e-01   4.2484751e-01  -1.8207750e-01
   6.4833333e-01   1.2714146e-02  -9.4073377e-01  -3.5960307e+00  -3.0346251e-02  -4.0967438e-01  -5.6140564e-01
   6.5000000e-01   1.2714146e-02  -2.5794313e-01  -2.3063151e+00  -3.0346251e-02   1.9725063e-01  -4.8554001e-01
   6.5166667e-01   1.2714146e-02  -4.8554001e-01  -1.3200619e+00  -1.0621188e-01  -7.8900252e-01  -4.8554001e-01
   6.5333333e-01   1.2714146e-02  -2.5794313e-01   4.2484751e-01   4.5519376e-02   2.7311626e-01   4.2484751e-01
   6.5500000e-01   1.4233975e-02   6.5244439e-01   3.4898188e-01   4.5519376e-02  -3.0346251e-02   1.9725063e-01
   6.5666667e-01   1.5840904e-02  -2.3063151e+00   4.2484751e-01  -1.0621188e-01  -4.0967438e-01  -7.1313689e-01
   6.5833333e-01   1.5840904e-02  -2.7615088e+00   1.4869663e+00  -3.3380876e-01  -3.0346251e-02  -2.5794313e-01
   6.6000000e-01   1.5840904e-02   2.7008163e+00   4.0663976e+00   1.9725063e-01   4.2484751e-01  -3.0346251e-02
   6.6166667e-01   1.5840904e-02   1.9421600e+00   1.8662944e+00  -5.6140564e-01   1.2138500e-01   4.2484751e-01
   6.6333333e-01   1.5840904e-02   1.2138500e-01  -3.3380876e-01  -4.8554001e-01  -6.3727127e-01  -2.5794313e-01
   6.6500000e-01   1.5840904e-02   3.4898188e-01  -9.4073377e-01   3.4898188e-01  -2.5794313e-01  -4.8554001e-01
   6.6666667e-01   1.5840904e-02   5.0071314e-01  -1.7752557e+00   2.7311626e-01  -1.8207750e-01  -1.0165994e+00
   6.6833333e-01   1.5840904e-02  -2.5794313e-01  -2.2304494e+00   2.7311626e-01  -2.5794313e-01  -9.4073377e-01
   6.7000000e-01   1.5840904e-02  -1.8207750e-01  -1.2441963e+00  -4.0967438e-01  -4.8554001e-01  -4.8554001e-01
   6.7166667e-01   1.5840904e-02  -1.2441963e+00  -2.3063151e+00   2.7311626e-01  -5.6140564e-01   5.0071314e-01
   6.7333333e-01   1.5840904e-02  -1.6235244e+00   6.5244439e-01  -3.0346251e-02   8.0417564e-01   6.5244439e-01
   6.7500000e-01   1.5840904e-02  -7.8900252e-01  -1.8207750e-01  -3.0346251e-02   7.2831002e-01   4.5519376e-02
   6.7666667e-01   1.5840904e-02   8.0417564e-01   1.4869663e+00   7.2831002e-01  -3.3380876e-01  -1.8207750e-01
   6.7833333e-01   1.7533920e-02   2.7311626e-01   2.0180257e+00   5.7657876e-01  -7.1313689e-01  -3.3380876e-01
   6.8000000e-01   1.9311765e-02  -2.8373744e+00   1.8662944e+00   2.7311626e-01   1.2138500e-01   2.7311626e-01
   6.8166667e-01   2.1172945e-02   1.4111007e+00   1.7904288e+00  -1.0621188e-01   2.7311626e-01   5.0071314e-01
   6.8333333e-01   2.3115733e-02   2.8525476e+00   9.5590690e-01   1.2138500e-01  -4.8554001e-01  -1.8207750e-01
   6.8500000e-01   2.5138180e-02   4.2484751e-01  -1.7752557e+00  -6.3727127e-01   5.0071314e-01  -1.0621188e-01
   6.8666667e-01   2.7238120e-02   5.7657876e-01  -2.6856432e+00  -7.1313689e-01   7.2831002e-01  -2.5794313e-01
   6.8833333e-01   2.9413178e-02  -1.0165994e+00  -3.9753588e+00   1.2138500e-01  -2.5794313e-01   7.2831002e-01
   6.9000000e-01   3.1660780e-02  -3.3684338e+00  -2.0787182e+00  -1.8207750e-01  -4.8554001e-01  -1.8207750e-01
   6.9166667e-01   3.3978160e-02  -1.2441963e+00   1.9725063e-01   4.2484751e-01   4.2484751e-01   6.5244439e-01
   6.9333333e-01   3.6362378e-02   2.7311626e-01   8.0417564e-01  -1.8207750e-01   7.2831002e-01   1.9725063e-01
   6.9500000e-01   3.8810312e-02   1.2138500e-01  -3.0346251e-02  -6.3727127e-01   1.2138500e-01  -6.3727127e-01
   6.9666667e-01   4.1318698e-02   2.0938913e+00   1.1076382e+00  -3.0346251e-02  -1.8207750e-01  -4.0967438e-01
   6.9833333e-01   4.3884112e-02   2.7311626e-01   2.9284132e+00  -4.8554001e-01   1.9725063e-01   5.7657876e-01
   7.0000000e-01   4.6502998e-02   4.2484751e-01   1.4111007e+00   4.2484751e-01  -4.8554001e-01   1.2138500e-01
   7.0166667e-01   4.9171675e-02  -4.0967438e-01   1.3352350e+00   2.7311626e-01  -5.6140564e-01  -6.3727127e-01
   7.0333333e-01   5.1886351e-02  -2.5794313e-01  -2.5794313e-01  -2.5794313e-01  -3.3380876e-01  -6.3727127e-01
   7.0500000e-01   5.4643131e-02   1.2593694e+00   1.2138500e-01  -1.0621188e-01  -3.3380876e-01  -4.8554001e-01
   7.0666667e-01   5.7438041e-02   1.9725063e-01  -1.6993900e+00  -1.8207750e-01  -2.5794313e-01  -6.3727127e-01
   7.0833333e-01   6.0267023e-02  -3.5201651e+00  -3.5201651e+00  -7.1313689e-01  -4.8554001e-01  -4.0967438e-01
   7.1000000e-01   6.3125964e-02  -3.5201651e+00  -1.2441963e+00   5.7657876e-01  -1.8207750e-01  -4.0967438e-01
   7.1166667e-01   6.5957143e-02   1.2593694e+00  -4.8554001e-01   4.2484751e-01   4.5519376e-02   4.2484751e-01
   7.1333333e-01   6.8785521e-02   1.6386975e+00   3.4898188e-01  -1.8207750e-01   1.2138500e-01   6.5244439e-01
   7.1500000e-01   7.1628104e-02   1.3352350e+00   8.8004127e-01   2.7311626e-01   3.4898188e-01   3.4898188e-01
   7.1666667e-01   7.4481020e-02   9.5590690e-01   1.4111007e+00   4.5519376e-02   1.2138500e-01  -2.5794313e-01
   7.1833333e-01   7.7340438e-02   1.7904288e+00   2.3973538e+00   2.7311626e-01   7.2831002e-01   2.7311626e-01
   7.2000000e-01   8.0202578e-02  -4.8554001e-01   1.1835038e+00  -2.5794313e-01  -3.0346251e-02  -4.0967438e-01
   7.2166667e-01   8.3063723e-02   6.5244439e-01   7.2831002e-01  -1.0621188e-01  -1.0621188e-01  -2.5794313e-01
   7.2333333e-01   8.5920213e-02   1.9725063e-01   1.0317725e+00   3.4898188e-01  -1.8207750e-01   4.2484751e-01
   7.2500000e-01   8.8768481e-02   5.7657876e-01  -4.8554001e-01  -3.3380876e-01  -6.3727127e-01  -7.1313689e-01
   7.2666667e-01   9.1605039e-02  -3.0346251e-02  -2.0028525e+00   1.9725063e-01   4.5519376e-02  -1.8207750e-01
   7.2833333e-01   9.4426498e-02  -1.8511213e+00  -3.2925682e+00  -1.0621188e-01  -5.6140564e-01   1.9725063e-01
   7.3000000e-01   9.7229569e-02  -1.6993900e+00  -2.4580463e+00  -1.8207750e-01   1.2138500e-01  -1.0621188e-01
   7.3166667e-01   1.0001108e-01  -1.3200619e+00  -1.2441963e+00  -5.6140564e-01  -3.0346251e-02  -5.6140564e-01
   7.3333333e-01   1.0276796e-01  -2.0787182e+00  -4.0967438e-01  -1.8207750e-01   1.9725063e-01  -3.0346251e-02
   7.3500000e-01   1.0549727e-01  -1.0621188e-01   6.5244439e-01   5.0071314e-01  -1.0621188e-01  -2.5794313e-01
   7.3666667e-01   1.0819620e-01   1.2593694e+00   1.4869663e+00  -3.0346251e-02  -1.0621188e-01  -7.8900252e-01
   7.3833333e-01   1.1086206e-01  -4.7340151e+00   2.0938913e+00  -1.0621188e-01   7.2831002e-01   5.7657876e-01
   7.4000000e-01   1.1349230e-01  -1.7752557e+00   2.2456226e+00   3.4898188e-01   4.2484751e-01   5.0071314e-01
   7.4166667e-01   1.1608449e-01   4.6733226e+00   3.3836070e+00  -3.0346251e-02  -3.3380876e-01  -4.8554001e-01
   7.4333333e-01   1.1863635e-01   1.4111007e+00  -1.0621188e-01   2.7311626e-01  -2.5794313e-01  -1.8207750e-01
   7.4500000e-01   1.2114575e-01   1.2593694e+00   2.7311626e-01  -2.5794313e-01   4.5519376e-02  -1.8207750e-01
   7.4666667e-01   1.4546700e-01   5.0071314e-01  -5.6140564e-01  -1.8207750e-01  -4.8554001e-01  -6.3727127e-01
   7.4833333e-01   1.4734781e-01   5.0071314e-01  -2.6097776e+00   4.5519376e-02  -3.0346251e-02  -1.0621188e-01
   7.5000000e-01   1.4917006e-01  -1.3200619e+00  -3.2167026e+00  -3.3380876e-01  -4.8554001e-01  -1.0621188e-01
   7.5166667e-01   1.5093330e-01  -3.8236276e+00  -1.6235244e+00   1.2138500e-01  -5.6140564e-01   1.2138500e-01
   7.5333333e-01   1.5263719e-01  -4.0967438e-01  -1.0924650e+00   4.5519376e-02   3.4898188e-01   6.5244439e-01
   7.5500000e-01   1.5428143e-01   2.3214882e+00  -7.1313689e-01  -1.0621188e-01   5.0071314e-01   8.0417564e-01
   7.5666667e-01   1.5586584e-01   1.3352350e+00   1.2593694e+00  -4.8554001e-01   4.5519376e-02  -3.0346251e-02
   7.5833333e-01   1.5739029e-01   1.3352350e+00   2.0938913e+00  -1.0621188e-01   1.2138500e-01   4.2484751e-01
   7.6000000e-01   1.5885471e-01  -7.1313689e-01   3.1560101e+00  -2.5794313e-01  -1.0165994e+00  -9.4073377e-01
   7.6166667e-01   1.6025911e-01   4.5519376e-02   1.7904288e+00   1.9725063e-01  -1.8207750e-01   1.2138500e-01
   7.6333333e-01   1.6160353e-01  -4.0967438e-01   4.2484751e-01   1.2138500e-01   1.9725063e-01   4.2484751e-01
   7.6500000e-01   1.7492323e-01  -1.0924650e+00  -9.4073377e-01  -9.4073377e-01  -2.5794313e-01  -5.6140564e-01
   7.6666667e-01   1.7492736e-01  -1.2441963e+00  -1.9269869e+00  -5.6140564e-01   9.5590690e-01  -1.0621188e-01
   7.6833333e-01   1.7488768e-01   2.7311626e-01  -1.3200619e+00   1.2138500e-01   1.7145632e+00   4.5519376e-02
   7.7000000e-01   1.7480519e-01   1.9421600e+00  -8.6486815e-01  -4.8554001e-01   1.5628319e+00   1.9725063e-01
   7.7166667e-01   1.7468088e-01  -1.3200619e+00  -1.3959275e+00   4.5519376e-02  -1.0621188e-01  -1.0621188e-01
   7.7333333e-01   1.7451573e-01  -3.2167026e+00  -1.8511213e+00  -3.0346251e-02  -2.2304494e+00  -1.0924650e+00
   7.7500000e-01   1.7431069e-01  -9.4073377e-01  -5.6140564e-01   2.7311626e-01  -1.4717932e+00  -4.0967438e-01
   7.7666667e-01   1.7406667e-01   1.1076382e+00   9.5590690e-01   5.7657876e-01  -7.1313689e-01  -3.0346251e-02
   7.7833333e-01   1.7378458e-01   1.4111007e+00   3.2318757e+00   3.4898188e-01   1.2138500e-01  -4.0967438e-01
   7.8000000e-01   1.7346528e-01  -3.0346251e-02   2.0180257e+00   1.2138500e-01  -4.0967438e-01   4.5519376e-02
   7.8166667e-01   1.7310960e-01   4.5519376e-02   8.8004127e-01   2.7311626e-01   2.7311626e-01   9.5590690e-01
   7.8333333e-01   1.7271836e-01  -4.0967438e-01   2.7311626e-01   4.5519376e-02  -1.8207750e-01  -1.8207750e-01
   7.8500000e-01   1.7229232e-01   4.5519376e-02  -2.5794313e-01  -1.0621188e-01   6.5244439e-01  -1.0621188e-01
   7.8666667e-01   1.7183222e-01   3.4898188e-01  -1.0165994e+00  -7.8900252e-01   1.1835038e+00   2.0180257e+00
   7.8833333e-01   1.7133878e-01  -4.0967438e-01  -2.0787182e+00   1.9725063e-01   1.1076382e+00   9.5590690e-01
   7.9000000e-01   1.7025449e-01   1.2593694e+00  -2.8373744e+00   1.2138500e-01   5.0071314e-01   9.5590690e-01
   7.9166667e-01   1.6966489e-01   4.5519376e-02  -3.0649713e+00  -4.0967438e-01  -3.3380876e-01   4.5519376e-02
   7.9333333e-01   1.6904442e-01  -5.4168058e+00  -1.2441963e+00  -3.0346251e-02  -7.1313689e-01  -1.8511213e+00
   7.9500000e-01   1.6839362e-01   1.2138500e-01   4.2484751e-01   1.9725063e-01  -4.0967438e-01  -1.6235244e+00
   7.9666667e-01   1.6771299e-01   4.9767851e+00   2.8525476e+00  -3.3380876e-01   4.2484751e-01  -4.0967438e-01
   7.9833333e-01   1.6700299e-01   9.5590690e-01   2.3214882e+00  -1.0621188e-01   3.4898188e-01   2.7311626e-01
   8.0000000e-01   1.6626409e-01  -1.8207750e-01   2.0938913e+00   9.5590690e-01  -4.8554001e-01   1.4111007e+00
   8.0166667e-01   1.6547648e-01   8.8004127e-01   8.0417564e-01   2.7311626e-01  -2.5794313e-01   4.2484751e-01
   8.0333333e-01   1.6465987e-01   1.1076382e+00  -3.3380876e-01  -4.0967438e-01  -3.3380876e-01  -4.8554001e-01
   8.0500000e-01   1.6381469e-01  -4.8554001e-01  -5.6140564e-01  -1.0621188e-01  -7.1313689e-01  -1.0165994e+00
   8.0666667e-01   1.6294139e-01  -7.8900252e-01  -1.4717932e+00  -1.8207750e-01  -2.5794313e-01  -1.0924650e+00
   8.0833333e-01   1.6204037e-01  -7.1313689e-01  -1.9269869e+00   4.5519376e-02   1.9725063e-01   4.2484751e-01
   8.1000000e-01   1.6111205e-01   1.2593694e+00  -3.3380876e-01  -6.3727127e-01   1.4111007e+00   1.0317725e+00
   8.1166667e-01   1.6015682e-01   2.1697569e+00  -7.8900252e-01  -5.6140564e-01   9.5590690e-01   3.4898188e-01
   8.1333333e-01   1.5917508e-01   3.4898188e-01   4.2484751e-01  -5.6140564e-01   5.0071314e-01  -3.0346251e-02
   8.1500000e-01   1.5816719e-01  -5.6140564e-01   1.2138500e-01  -1.0621188e-01  -1.1683307e+00  -1.3959275e+00
   8.1666667e-01   1.5713356e-01  -6.3727127e-01   5.0071314e-01  -4.8554001e-01  -5.6140564e-01  -1.0924650e+00
   8.1833333e-01   1.5607455e-01  -1.8207750e-01   1.7145632e+00   3.4898188e-01  -3.3380876e-01   4.5519376e-02
   8.2000000e-01   1.5499055e-01   7.2831002e-01   1.1076382e+00   2.7311626e-01   4.2484751e-01   3.4898188e-01
   8.2166667e-01   1.5388193e-01   1.2138500e-01   8.8004127e-01  -3.0346251e-02   5.7657876e-01   5.0071314e-01
   8.2333333e-01   1.5274908e-01  -7.1313689e-01   1.2138500e-01  -1.0621188e-01   4.2484751e-01   1.2138500e-01
   8.2500000e-01   1.5159239e-01   4.5519376e-02  -7.8900252e-01   5.0071314e-01  -4.0967438e-01   3.4898188e-01
   8.2666667e-01   1.5041226e-01  -3.0346251e-02  -1.2441963e+00  -4.0967438e-01  -1.8207750e-01  -3.3380876e-01
   8.2833333e-01   1.4920911e-01  -7.8900252e-01  -2.7615088e+00  -7.1313689e-01  -1.1683307e+00  -1.3200619e+00
   8.3000000e-01   1.4798335e-01  -7.1313689e-01  -1.8511213e+00   2.7311626e-01   8.8004127e-01   2.7311626e-01
   8.3166667e-01   1.4673542e-01   4.2484751e-01   1.9725063e-01   1.0317725e+00   1.3352350e+00   1.3352350e+00
   8.3333333e-01   1.4546577e-01   9.5590690e-01  -4.0967438e-01   3.4898188e-01   8.8004127e-01   8.8004127e-01
   8.3500000e-01   1.4417489e-01  -3.2167026e+00  -1.0621188e-01  -3.3380876e-01  -5.6140564e-01   4.5519376e-02
   8.3666667e-01   1.4286326e-01  -2.0787182e+00   1.1835038e+00   4.5519376e-02  -1.7752557e+00  -1.0924650e+00
   8.3833333e-01   1.4153139e-01   1.3352350e+00   2.7766819e+00   2.7311626e-01  -4.8554001e-01  -1.0924650e+00
   8.4000000e-01   1.4017982e-01   8.8004127e-01   1.7904288e+00   8.8004127e-01   1.2138500e-01   5.7657876e-01
   8.4166667e-01   1.3880912e-01   1.0317725e+00  -4.0967438e-01  -3.3380876e-01  -4.0967438e-01   1.9725063e-01
   8.4333333e-01   1.3741986e-01   9.5590690e-01  -1.8207750e-01  -1.8207750e-01   3.4898188e-01   5.7657876e-01
   8.4500000e-01   1.3601267e-01   3.4898188e-01  -5.6140564e-01  -1.0621188e-01  -3.0346251e-02   1.1835038e+00
   8.4666667e-01   1.3458820e-01  -5.3409401e+00  -8.6486815e-01  -8.6486815e-01   1.5628319e+00   3.3836070e+00
   8.4833333e-01   1.3314711e-01  -3.2925682e+00  -3.2925682e+00  -7.8900252e-01  -1.0165994e+00  -7.1313689e-01
   8.5000000e-01   1.3169011e-01   8.0417564e-01  -1.7752557e+00  -9.4073377e-01  -2.9891057e+00  -2.9132401e+00
   8.5166667e-01   1.3021793e-01  -8.6486815e-01  -1.3200619e+00  -4.0967438e-01  -3.3380876e-01  -2.2304494e+00
   8.5333333e-01   1.2873136e-01  -1.8207750e-01  -7.1313689e-01   3.4898188e-01   1.9421600e+00  -1.8207750e-01
   8.5500000e-01   1.2723118e-01   2.9284132e+00   8.8004127e-01  -1.0621188e-01   2.6249507e+00  -1.0621188e-01
   8.5666667e-01   1.2571824e-01   2.4732194e+00   2.1697569e+00   1.0317725e+00   1.2593694e+00   2.7311626e-01
   8.5833333e-01   1.2419341e-01   1.4111007e+00   3.5353382e+00   7.2831002e-01  -3.0346251e-02  -1.8207750e-01
   8.6000000e-01   1.2265759e-01   1.4869663e+00   3.3077413e+00   1.9725063e-01  -2.3063151e+00   5.0071314e-01
   8.6166667e-01   1.2111171e-01  -3.3380876e-01   3.4898188e-01  -4.8554001e-01  -2.3821807e+00  -2.5794313e-01
   8.6333333e-01   1.1955675e-01  -1.3200619e+00  -2.5794313e-01  -1.1683307e+00  -3.3380876e-01  -9.4073377e-01
   8.6500000e-01   1.1799371e-01  -3.3380876e-01  -4.0967438e-01  -7.8900252e-01   1.2138500e-01   2.7311626e-01
   8.6666667e-01   1.1642362e-01  -2.0787182e+00  -1.4717932e+00  -9.4073377e-01  -4.8554001e-01  -4.0967438e-01
   8.6833333e-01   1.1484757e-01  -3.0649713e+00  -2.5339119e+00  -3.0346251e-02  -1.3200619e+00  -5.6140564e-01
   8.7000000e-01   1.1326663e-01   1.3352350e+00  -8.6486815e-01  -3.0346251e-02   1.2138500e-01  -1.8207750e-01
   8.7166667e-01   1.1168058e-01   2.0938913e+00  -7.8900252e-01   6.5244439e-01   8.8004127e-01   7.2831002e-01
   8.7333333e-01   1.1008399e-01   1.6386975e+00  -1.0621188e-01   8.0417564e-01   1.2593694e+00   1.1835038e+00
   8.7500000e-01   1.0848642e-01   3.4898188e-01   3.4898188e-01   4.2484751e-01   5.0071314e-01   8.8004127e-01
   8.7666667e-01   1.0688913e-01  -1.0621188e-01   4.2484751e-01   5.7657876e-01  -1.3200619e+00  -5.6140564e-01
   8.7833333e-01   1.0529336e-01   5.0071314e-01   1.3352350e+00   4.5519376e-02   2.7311626e-01  -1.0621188e-01
   8.8000000e-01   1.0370039e-01   1.6386975e+00   1.9421600e+00  -7.1313689e-01   2.3214882e+00   1.9725063e-01
   8.8166667e-01   1.0211152e-01   1.3352350e+00   5.0071314e-01  -1.2441963e+00   1.7904288e+00  -3.3380876e-01
   8.8333333e-01   1.0052805e-01  -1.0165994e+00  -1.8207750e-01  -5.6140564e-01  -5.6140564e-01  -7.1313689e-01
   8.8500000e-01   9.8951301e-02  -7.8900252e-01  -6.3727127e-01   1.2138500e-01  -1.3200619e+00  -1.0165994e+00
   8.8666667e-01   9.7382591e-02   2.5490851e+00  -1.6993900e+00   1.0317725e+00   8.8004127e-01   1.7145632e+00
   8.8833333e-01   9.5823250e-02  -5.5685370e+00  -3.5201651e+00  -3.0346251e-02   5.7657876e-01   4.2484751e-01
   8.9000000e-01   9.4274614e-02  -5.8719995e+00  -3.5201651e+00  -3.0346251e-02   5.7657876e-01  -1.8207750e-01
   8.9166667e-01   9.2738024e-02   1.3352350e+00  -1.0621188e-01   5.0071314e-01  -2.9132401e+00  -8.6486815e-01
   8.9333333e-01   9.1214802e-02  -1.1683307e+00  -5.6140564e-01   5.0071314e-01  -4.7340151e+00  -7.8900252e-01
   8.9500000e-01   8.9706280e-02  -5.6140564e-01  -1.0621188e-01   2.7311626e-01  -3.0649713e+00  -6.3727127e-01
   8.9666667e-01   8.8213777e-02  -1.8207750e-01   1.4869663e+00  -9.4073377e-01  -8.6486815e-01  -3.3380876e-01
   8.9833333e-01   8.6738598e-02   1.3352350e+00   1.8662944e+00  -1.8207750e-01   1.5628319e+00   5.0071314e-01
   9.0000000e-01   8.5282036e-02   2.0180257e+00   2.6249507e+00   4.5519376e-02   1.6386975e+00   7.2831002e-01
   9.0166667e-01   8.3845365e-02   2.2456226e+00   2.0938913e+00   4.5519376e-02   1.6386975e+00   4.2484751e-01
   9.0333333e-01   8.2429837e-02   1.3352350e+00   8.8004127e-01  -2.5794313e-01   8.8004127e-01  -4.0967438e-01
   9.0500000e-01   8.1036683e-02   9.5590690e-01   1.9725063e-01  -3.3380876e-01   1.4111007e+00  -4.0967438e-01
   9.0666667e-01   7.9667103e-02  -3.8236276e+00  -7.8900252e-01  -7.1313689e-01   1.5628319e+00   1.9725063e-01
   9.0833333e-01   7.8322268e-02  -2.8373744e+00  -1.5476588e+00  -1.0621188e-01   2.0938913e+00   1.0317725e+00
   9.1000000e-01   7.7003306e-02   5.5078445e+00   3.4898188e-01   4.5519376e-02   2.3214882e+00   2.0938913e+00
   9.1166667e-01   7.5711325e-02   1.6386975e+00   1.2138500e-01  -1.8207750e-01  -1.8511213e+00   1.9725063e-01
   9.1333333e-01   7.4447373e-02  -9.4073377e-01  -3.0346251e-02  -3.0346251e-02  -3.8236276e+00  -2.3821807e+00
   9.1500000e-01   7.3212466e-02  -2.6856432e+00   8.0417564e-01   4.2484751e-01  -3.2925682e+00  -2.3063151e+00
   9.1666667e-01   7.2007572e-02  -2.2304494e+00   1.9421600e+00   2.7311626e-01  -7.8900252e-01  -1.8207750e-01
   9.1833333e-01   7.0833595e-02  -4.0967438e-01   3.1560101e+00   2.7311626e-01  -1.2441963e+00  -8.6486815e-01
   9.2000000e-01   6.9691407e-02   1.9725063e-01   3.5353382e+00   1.2138500e-01  -4.8554001e-01  -3.3380876e-01
   9.2166667e-01   6.8581811e-02   2.7311626e-01   3.3836070e+00  -5.6140564e-01   1.4869663e+00   1.2138500e-01
   9.2333333e-01   6.7505550e-02   9.5590690e-01   2.6249507e+00  -9.4073377e-01   2.9284132e+00   1.9725063e-01
   9.2500000e-01   6.6463315e-02   2.4732194e+00   1.7145632e+00  -1.8207750e-01   2.4732194e+00   9.5590690e-01
   9.2666667e-01   6.5455725e-02   6.5244439e-01  -1.6993900e+00   1.1076382e+00  -8.6486815e-01   5.7657876e-01
   9.2833333e-01   6.4483337e-02  -1.4717932e+00  -4.1270901e+00   6.5244439e-01  -3.2167026e+00   3.4898188e-01
   9.3000000e-01   6.3546644e-02  -2.0028525e+00  -4.2029557e+00   1.9725063e-01  -1.2441963e+00   5.7657876e-01
   9.3166667e-01   6.2646062e-02  -1.5476588e+00  -3.7477620e+00  -4.8554001e-01  -3.0346251e-02  -1.8207750e-01
   9.3333333e-01   6.1781937e-02   1.2138500e-01  -2.9132401e+00  -1.2441963e+00   4.5519376e-02  -1.1683307e+00
   9.3500000e-01   6.0954556e-02   3.4898188e-01  -1.6235244e+00  -7.8900252e-01   1.0317725e+00  -5.6140564e-01
   9.3666667e-01   6.0164114e-02   1.2138500e-01  -1.8511213e+00  -5.6140564e-01   5.7657876e-01  -2.5794313e-01
   9.3833333e-01   5.9410746e-02  -3.0346251e-02  -1.0924650e+00  -1.8207750e-01  -6.3727127e-01  -4.8554001e-01
   9.4000000e-01   5.8694507e-02  -2.1545838e+00  -1.2441963e+00  -3.3380876e-01  -1.0165994e+00  -4.0967438e-01
   9.4166667e-01   5.8015374e-02  -1.3200619e+00  -2.0028525e+00   5.0071314e-01   5.7657876e-01   1.2593694e+00
   9.4333333e-01   5.7363710e-02  -1.5476588e+00  -2.6097776e+00  -1.8207750e-01  -7.1313689e-01   3.4898188e-01
   9.4500000e-01   5.6726250e-02  -1.0165994e+00  -1.6235244e+00   4.5519376e-02   4.5519376e-02  -3.0346251e-02
   9.4666667e-01   5.6127387e-02  -3.0346251e-02  -1.2441963e+00  -4.0967438e-01   4.2484751e-01  -3.3380876e-01
   9.4833333e-01   5.5566909e-02  -3.3380876e-01  -3.2167026e+00  -3.3380876e-01   1.2138500e-01  -1.8207750e-01
   9.5000000e-01   5.5044500e-02   1.1835038e+00  -1.6235244e+00   4.5519376e-02   1.1835038e+00   1.4111007e+00
   9.5166667e-01   5.4559765e-02   2.7766819e+00  -3.3380876e-01  -3.0346251e-02   1.3352350e+00   1.2593694e+00
   9.5333333e-01   5.4112215e-02  -1.9269869e+00   9.5590690e-01  -5.6140564e-01   1.2138500e-01  -4.0967438e-01
   9.5500000e-01   5.3701283e-02  -3.6718963e+00   1.7145632e+00   8.8004127e-01  -1.8207750e-01  -7.1313689e-01
   9.5666667e-01   5.3326310e-02   4.5974570e+00   4.0663976e+00   9.5590690e-01   1.0317725e+00   5.0071314e-01
   9.5833333e-01   5.2986574e-02   4.9767851e+00   4.3698601e+00   1.4869663e+00   1.0317725e+00   1.0317725e+00
   9.6000000e-01   5.2681263e-02   2.5490851e+00   3.2318757e+00  -2.5794313e-01  -2.5794313e-01  -3.3380876e-01
   9.6166667e-01   5.2409509e-02  -4.8554001e-01   1.4111007e+00  -7.1313689e-01  -7.1313689e-01  -1.0924650e+00
   9.6333333e-01   5.2170364e-02  -9.4073377e-01   1.9725063e-01  -4.0967438e-01   4.2484751e-01  -6.3727127e-01
   9.6500000e-01   5.1962826e-02  -1.1683307e+00   2.7311626e-01   3.4898188e-01   5.0071314e-01   2.7311626e-01
   9.6666667e-01   5.1785839e-02  -1.9269869e+00  -1.6993900e+00   5.0071314e-01  -1.0165994e+00   8.8004127e-01
   9.6833333e-01   5.1638289e-02  -2.6097776e+00  -2.8373744e+00   4.5519376e-02  -3.5201651e+00  -4.8554001e-01
   9.7000000e-01   5.1519014e-02  -2.4580463e+00  -1.3959275e+00  -4.8554001e-01  -3.3684338e+00  -1.9269869e+00
   9.7166667e-01   5.1426824e-02  -1.6993900e+00  -6.3727127e-01  -2.5794313e-01  -2.5794313e-01  -9.4073377e-01
   9.7333333e-01   5.1360475e-02   2.7311626e-01   1.1835038e+00  -1.0165994e+00   1.6386975e+00  -4.0967438e-01
   9.7500000e-01   5.1318710e-02   2.1697569e+00   1.5628319e+00  -4.8554001e-01   1.8662944e+00   1.2138500e-01
   9.7666667e-01   5.1300237e-02   2.2456226e+00   1.4111007e+00  -9.4073377e-01   2.0180257e+00   1.6386975e+00
   9.7833333e-01   5.1303747e-02   1.3352350e+00   2.0938913e+00   4.5519376e-02   1.3352350e+00   6.5244439e-01
   9.8000000e-01   5.1327927e-02   9.5590690e-01   1.7145632e+00   1.9725063e-01  -1.5476588e+00  -3.3380876e-01
   9.8166667e-01   5.1371447e-02   4.5519376e-02   8.0417564e-01   1.1076382e+00  -8.6486815e-01   5.0071314e-01
   9.8333333e-01   5.1432987e-02  -2.1545838e+00  -5.6140564e-01  -2.5794313e-01  -2.5794313e-01  -4.8554001e-01
   9.8500000e-01   5.1511221e-02  -4.5822839e+00  -4.0967438e-01  -1.0924650e+00   1.2138500e-01  -1.6993900e+00
   9.8666667e-01   5.1604845e-02   1.6386975e+00  -3.3380876e-01   1.2138500e-01  -5.6140564e-01  -7.8900252e-01
   9.8833333e-01   5.1712563e-02   5.7657876e-01  -3.2167026e+00   8.0417564e-01  -8.6486815e-01   1.0317725e+00
   9.9000000e-01   5.1833104e-02  -1.0621188e-01  -2.0787182e+00  -3.0346251e-02  -7.8900252e-01   1.3352350e+00
   9.9166667e-01   5.1965227e-02  -1.4717932e+00  -1.8511213e+00  -1.8207750e-01  -1.0924650e+00  -1.8207750e-01
   9.9333333e-01   5.2107718e-02  -2.1545838e+00  -5.6140564e-01   3.4898188e-01  -1.0165994e+00  -9.4073377e-01
   9.9500000e-01   5.2259402e-02   2.7311626e-01   9.5590690e-01   4.2484751e-01   6.5244439e-01   1.9725063e-01
   9.9666667e-01   5.2419143e-02   1.4111007e+00   1.1835038e+00  -3.0346251e-02   1.4869663e+00   5.7657876e-01
   9.9833333e-01   5.2585858e-02   1.4869663e+00   1.7145632e+00   1.9725063e-01   2.8525476e+00   1.4869663e+00
   1.0000000e+00   5.2758508e-02   2.2456226e+00   1.8662944e+00  -1.8207750e-01   1.1076382e+00   5.0071314e-01
   1.0016667e+00   5.2936102e-02   9.5590690e-01   6.5244439e-01   4.5519376e-02  -1.8511213e+00  -1.1683307e+00
   1.0033333e+00   5.3117712e-02  -1.0165994e+00  -3.3380876e-01  -3.0346251e-02  -3.3684338e+00  -2.4580463e+00
   1.0050000e+00   5.3302472e-02   2.7311626e-01   1.2138500e-01  -1.0621188e-01  -5.6140564e-01  -4.8554001e-01
   1.0066667e+00   5.3489572e-02  -1.0621188e-01  -1.7752557e+00  -1.3200619e+00   8.8004127e-01   1.0317725e+00
   1.0083333e+00   5.3678262e-02  -1.0924650e+00  -2.0028525e+00  -8.6486815e-01   9.5590690e-01   4.2484751e-01
   1.0100000e+00   5.3867873e-02  -1.4717932e+00  -2.4580463e+00  -8.6486815e-01   4.5519376e-02  -1.8207750e-01
   1.0116667e+00   5.4057791e-02  -4.8554001e-01  -1.6993900e+00   6.5244439e-01  -1.0621188e-01  -1.0621188e-01
   1.0133333e+00   5.4247469e-02   4.2484751e-01   6.5244439e-01   9.5590690e-01   1.9725063e-01   4.5519376e-02
   1.0150000e+00   5.4410474e-02  -2.5794313e-01   5.0071314e-01  -2.5794313e-01   1.2138500e-01  -1.0621188e-01
   1.0166667e+00   5.4540354e-02   6.5244439e-01   2.3214882e+00  -1.0621188e-01   3.4898188e-01   3.4898188e-01
   1.0183333e+00   5.4672605e-02   1.2138500e-01   2.3973538e+00   3.4898188e-01   1.1076382e+00   9.5590690e-01
   1.0200000e+00   5.4807128e-02   6.5244439e-01   1.5628319e+00   3.4898188e-01  -4.8554001e-01  -1.8207750e-01
   1.0216667e+00   5.4943855e-02   1.2138500e-01   7.2831002e-01   3.4898188e-01  -1.3959275e+00  -7.8900252e-01
   1.0233333e+00   5.5082755e-02   7.2831002e-01   1.0317725e+00   4.5519376e-02  -5.6140564e-01  -3.3380876e-01
   1.0250000e+00   5.5223820e-02   1.0317725e+00  -4.0967438e-01   1.0317725e+00   4.5519376e-02   4.2484751e-01
   1.0266667e+00   5.5367082e-02   1.2138500e-01  -1.6235244e+00  -2.5794313e-01   7.2831002e-01   1.3352350e+00
   1.0283333e+00   5.5512591e-02  -3.2925682e+00  -2.6856432e+00  -3.0346251e-02  -4.8554001e-01  -4.8554001e-01
   1.0300000e+00   5.5660441e-02  -3.2167026e+00  -1.3200619e+00  -2.5794313e-01  -3.0346251e-02  -3.0346251e-02
   1.0316667e+00   5.5810748e-02  -1.6235244e+00  -1.3200619e+00  -6.3727127e-01  -3.0346251e-02  -1.8207750e-01
   1.0333333e+00   5.5963648e-02   9.5590690e-01  -6.3727127e-01  -1.0165994e+00  -7.1313689e-01  -1.0165994e+00
   1.0350000e+00   5.6119316e-02   1.2593694e+00   1.9725063e-01  -2.5794313e-01  -4.0967438e-01  -4.8554001e-01
   1.0366667e+00   5.6277948e-02   1.6386975e+00   4.2484751e-01  -3.0346251e-02   5.0071314e-01   1.9725063e-01
   1.0383333e+00   5.6439761e-02   2.2456226e+00   2.3973538e+00   3.4898188e-01   8.0417564e-01   6.5244439e-01
   1.0400000e+00   5.6605006e-02   2.4732194e+00   2.1697569e+00   1.2138500e-01  -2.5794313e-01  -1.8207750e-01
   1.0416667e+00   5.6773947e-02   7.2831002e-01   1.3352350e+00  -3.0346251e-02  -3.0346251e-02  -5.6140564e-01
   1.0433333e+00   5.6946872e-02  -6.3727127e-01   2.7311626e-01   3.4898188e-01  -1.0621188e-01  -3.0346251e-02
   1.0450000e+00   5.7124091e-02  -2.5794313e-01  -8.6486815e-01  -3.3380876e-01   1.2138500e-01  -3.0346251e-02
   1.0466667e+00   5.7305937e-02   4.5519376e-02  -1.8207750e-01   1.9725063e-01   9.5590690e-01   8.0417564e-01
   1.0483333e+00   5.7492758e-02  -3.3380876e-01  -2.9891057e+00   2.7311626e-01  -3.0346251e-02  -1.0621188e-01
   1.0500000e+00   5.7684916e-02  -9.4073377e-01  -2.3821807e+00  -5.6140564e-01   1.2138500e-01  -1.0621188e-01
   1.0516667e+00   5.7882802e-02   5.0071314e-01  -3.3380876e-01  -3.3380876e-01   2.7311626e-01   2.7311626e-01
   1.0533333e+00   5.8086809e-02  -1.1683307e+00  -1.1683307e+00  -1.0621188e-01  -5.6140564e-01   4.5519376e-02
   1.0550000e+00   5.8297354e-02  -1.6235244e+00  -8.6486815e-01   2.7311626e-01  -4.8554001e-01   4.5519376e-02
   1.0566667e+00   5.8514865e-02  -5.6140564e-01   1.8662944e+00   4.5519376e-02   9.5590690e-01  -3.0346251e-02
   1.0583333e+00   5.8739789e-02   5.7657876e-01   4.1422632e+00   4.2484751e-01   1.0317725e+00   2.7311626e-01
   1.0600000e+00   5.8972577e-02   1.5628319e+00   1.8662944e+00  -4.8554001e-01  -8.6486815e-01  -9.4073377e-01
   1.0616667e+00   5.9213709e-02   2.7311626e-01   1.9725063e-01  -3.0346251e-02  -1.8207750e-01  -5.6140564e-01
   1.0633333e+00   5.9463665e-02   1.6386975e+00   4.2484751e-01  -7.8900252e-01  -5.6140564e-01   1.2138500e-01
   1.0650000e+00   5.9722942e-02  -1.5476588e+00  -2.0787182e+00  -1.4717932e+00   1.9725063e-01  -1.0621188e-01
   1.0666667e+00   5.9992056e-02   1.4111007e+00   4.5519376e-02  -2.1545838e+00  -4.0967438e-01  -8.6486815e-01
   1.0683333e+00   6.0271532e-02  -3.8236276e+00  -2.3063151e+00   1.7145632e+00  -1.6235244e+00  -1.4717932e+00
   1.0700000e+00   6.0561908e-02  -3.7477620e+00  -8.6486815e-01   2.0938913e+00  -9.4073377e-01   1.1835038e+00
   1.0716667e+00   6.0863749e-02   1.4869663e+00   1.2138500e-01   1.0317725e+00  -3.0346251e-02   1.4869663e+00
   1.0733333e+00   6.1177621e-02   8.0417564e-01  -1.8207750e-01   3.4898188e-01  -7.8900252e-01  -4.8554001e-01
   1.0750000e+00   6.1504120e-02   2.7311626e-01   7.2831002e-01  -2.3821807e+00   4.2484751e-01  -4.8554001e-01
   1.0766667e+00   6.1843859e-02   2.8525476e+00   3.9905320e+00  -5.3409401e+00   2.1697569e+00  -6.3727127e-01
   1.0783333e+00   6.2197470e-02   1.7145632e+00   3.2318757e+00  -4.0967438e-01   2.9284132e+00   9.5590690e-01
   1.0800000e+00   6.2565613e-02   1.3352350e+00  -2.5794313e-01   4.9767851e+00   4.5519376e-02   1.4869663e+00
   1.0816667e+00   6.2948965e-02  -1.9269869e+00  -1.0165994e+00   2.0938913e+00  -1.6235244e+00  -4.0967438e-01
   1.0833333e+00   6.3348240e-02  -3.8994932e+00  -1.7752557e+00   9.5590690e-01  -1.2441963e+00  -9.4073377e-01
   1.0850000e+00   6.3764176e-02   2.7766819e+00   5.7657876e-01   1.1835038e+00  -3.3380876e-01  -1.8207750e-01
   1.0866667e+00   6.4164436e-02   1.4111007e+00   1.9725063e-01   4.5519376e-02   7.2831002e-01   5.7657876e-01
   1.0883333e+00   6.4560012e-02   1.9421600e+00  -1.0924650e+00  -1.8207750e-01   9.5590690e-01   3.4898188e-01
   1.0900000e+00   6.4977289e-02   1.3352350e+00  -1.7752557e+00  -1.7752557e+00  -1.0165994e+00  -9.4073377e-01
   1.0916667e+00   6.5881217e-02  -4.5822839e+00  -3.1408369e+00  -1.6993900e+00   2.7311626e-01  -3.0346251e-02
   1.0933333e+00   6.6370079e-02   2.1697569e+00   3.4898188e-01   1.2593694e+00   5.0071314e-01  -1.0621188e-01
   1.0950000e+00   6.6885058e-02   1.1076382e+00   1.2138500e-01   1.8662944e+00   5.7657876e-01   1.9725063e-01
   1.0966667e+00   6.7427338e-02   8.0417564e-01   1.7145632e+00   1.2593694e+00   5.0071314e-01   1.4869663e+00
   1.0983333e+00   6.9894516e-02  -1.7752557e+00   1.5628319e+00  -5.6140564e-01   3.4898188e-01   3.4898188e-01
   1.1000000e+00   7.0592528e-02  -5.6140564e-01   2.3214882e+00  -7.8900252e-01   1.1835038e+00  -3.3380876e-01
   1.1016667e+00   7.1325903e-02   5.2802476e+00   5.5837101e+00  -4.2029557e+00  -8.6486815e-01  -2.5339119e+00
   1.1033333e+00   7.2096192e-02   4.7491882e+00   3.1560101e+00  -1.0165994e+00  -7.8900252e-01  -9.4073377e-01
   1.1050000e+00   7.2905015e-02   2.3214882e+00   1.0317725e+00  -1.8207750e-01  -3.0346251e-02   1.9725063e-01
   1.1066667e+00   7.3754065e-02  -4.6581495e+00  -3.9753588e+00  -2.0787182e+00  -1.9269869e+00   1.7145632e+00
   1.1083333e+00   7.4645116e-02  -3.2167026e+00  -1.4717932e+00   2.0938913e+00  -4.8554001e-01  -1.2441963e+00
   1.1100000e+00   7.5580019e-02  -5.2650745e+00  -3.8236276e+00  -4.8554001e-01  -3.2167026e+00  -2.2304494e+00
   1.1116667e+00   7.6560714e-02   1.9725063e-01   1.4111007e+00  -5.6140564e-01  -1.1683307e+00  -1.5476588e+00
   1.1133333e+00   7.7589228e-02   7.8596789e+00   5.2802476e+00  -6.3727127e-01  -5.1133432e+00  -4.2788214e+00
   1.1150000e+00   7.8667668e-02  -1.2441963e+00  -2.2304494e+00  -2.3063151e+00   3.1560101e+00   3.6112038e+00
   1.1166667e+00   7.9798242e-02  -2.2304494e+00  -5.5685370e+00   4.7491882e+00   3.6870695e+00   2.3973538e+00
   1.1183333e+00   8.0983240e-02  -3.0346251e-02  -4.2029557e+00   4.9009195e+00   1.7145632e+00   4.2484751e-01
   1.1200000e+00   8.2225052e-02  -3.2167026e+00  -4.1270901e+00   2.1697569e+00   3.8388007e+00   2.3214882e+00
   1.1216667e+00   8.3526154e-02  -4.1270901e+00  -4.3546870e+00   1.4869663e+00   7.2831002e-01   9.5590690e-01
   1.1233333e+00   8.4889106e-02  -3.2925682e+00  -4.8554001e-01  -3.0346251e-02  -1.0924650e+00  -1.7752557e+00
   1.1250000e+00   8.7811285e-02   1.2138500e-01   8.8004127e-01  -1.1683307e+00   2.7008163e+00   1.4869663e+00
   1.1266667e+00   8.9376072e-02   1.3352350e+00   1.3352350e+00  -9.4073377e-01  -1.8207750e-01  -5.6140564e-01
   1.1283333e+00   9.1013831e-02  -1.0621188e-01   8.0417564e-01  -1.1683307e+00  -1.3200619e+00  -2.0028525e+00
   1.1300000e+00   9.2727537e-02   1.1835038e+00  -4.8554001e-01  -1.0924650e+00   1.5628319e+00   8.0417564e-01
   1.1316667e+00   9.4520237e-02  -6.3727127e-01  -4.5822839e+00  -1.1683307e+00  -1.2441963e+00  -1.0621188e-01
   1.1333333e+00   9.6395029e-02  -8.6486815e-01  -1.5476588e+00   5.7657876e-01  -1.0924650e+00   7.2831002e-01
   1.1350000e+00   9.8355071e-02   6.5244439e-01  -1.0621188e-01   8.8004127e-01  -3.3380876e-01   1.3352350e+00
   1.1366667e+00   1.0040357e-01   2.0938913e+00   2.5490851e+00   4.2484751e-01   8.0417564e-01   5.0071314e-01
   1.1383333e+00   1.0254376e-01   3.2318757e+00   4.5974570e+00   1.9725063e-01   4.2484751e-01  -4.0967438e-01
   1.1400000e+00   1.0477892e-01   2.0180257e+00   6.5244439e-01  -8.6486815e-01  -3.3380876e-01  -3.3380876e-01
   1.1416667e+00   1.0711232e-01  -4.1270901e+00   1.0317725e+00  -1.0924650e+00  -9.4073377e-01  -4.0967438e-01
   1.1433333e+00   1.0954726e-01  -2.9132401e+00  -1.0924650e+00  -2.5794313e-01  -9.4073377e-01  -4.0967438e-01
   1.1450000e+00   1.1208703e-01   4.9009195e+00   3.8388007e+00  -3.3380876e-01   2.7311626e-01  -4.0967438e-01
   1.1466667e+00   1.1473489e-01   1.4869663e+00   2.3214882e+00  -1.3200619e+00   1.2138500e-01  -1.0621188e-01
   1.1483333e+00   1.1749406e-01  -1.6235244e+00  -2.6856432e+00  -1.2441963e+00  -1.1683307e+00  -2.5794313e-01
   1.1500000e+00   1.2034946e-01   7.2831002e-01   2.7311626e-01  -4.8554001e-01   8.8004127e-01   4.2484751e-01
   1.1516667e+00   1.2331491e-01  -5.2650745e+00  -1.0165994e+00   1.7904288e+00  -4.0967438e-01   6.5244439e-01
   1.1533333e+00   1.2640084e-01   3.0801444e+00   3.3077413e+00   8.0417564e-01  -1.3959275e+00   4.5519376e-02
   1.1550000e+00   1.2961031e-01  -4.0967438e-01   1.2138500e-01   1.2138500e-01  -1.8207750e-01  -7.1313689e-01
   1.1566667e+00   1.3294630e-01  -4.0967438e-01  -1.1683307e+00   7.2831002e-01   8.8004127e-01   2.7008163e+00
   1.1583333e+00   1.3641166e-01  -3.0346251e-02  -4.0967438e-01  -2.5794313e-01   2.7311626e-01  -2.5794313e-01
   1.1600000e+00   1.4000912e-01   7.2831002e-01   2.2456226e+00  -6.3727127e-01  -3.3380876e-01  -1.9269869e+00
   1.1616667e+00   1.4374124e-01   8.8004127e-01   2.7311626e-01  -1.0621188e-01  -4.0967438e-01  -2.5794313e-01
   1.1633333e+00   1.4761043e-01   1.6386975e+00   1.1076382e+00  -1.4717932e+00  -6.3727127e-01  -5.6140564e-01
   1.1650000e+00   1.5161892e-01  -3.0346251e-02  -2.9132401e+00  -2.5794313e-01  -4.8554001e-01  -1.0924650e+00
   1.1666667e+00   1.5576875e-01  -3.3380876e-01  -1.4717932e+00  -3.3380876e-01  -3.3380876e-01  -4.8554001e-01
   1.1683333e+00   1.6006171e-01  -1.6235244e+00  -8.6486815e-01   1.2138500e-01   3.4898188e-01   3.4898188e-01
   1.1700000e+00   1.6449940e-01  -4.0967438e-01  -2.6097776e+00   1.2593694e+00   1.9725063e-01   5.7657876e-01
   1.1716667e+00   1.6908316e-01  -7.8900252e-01  -1.0924650e+00   4.2484751e-01  -2.5794313e-01  -6.3727127e-01
   1.1733333e+00   1.7381406e-01   1.0317725e+00   8.0417564e-01   5.0071314e-01   2.7311626e-01  -3.0346251e-02
   1.1750000e+00   1.7869292e-01   2.5490851e+00   1.1835038e+00  -3.0346251e-02   1.0317725e+00   6.5244439e-01
   1.1766667e+00   1.8372025e-01  -1.6235244e+00  -4.8554001e-01  -4.0967438e-01  -1.8207750e-01  -6.3727127e-01
   1.1783333e+00   1.8889627e-01  -3.8994932e+00   8.0417564e-01   1.2138500e-01  -2.5794313e-01   4.5519376e-02
   1.1800000e+00   1.9422088e-01   1.8662944e+00   2.0180257e+00   4.2484751e-01   2.7311626e-01   7.2831002e-01
   1.1816667e+00   1.9969365e-01   1.1835038e+00   1.4869663e+00  -1.8207750e-01  -4.0967438e-01  -3.3380876e-01
   1.1833333e+00   2.0531383e-01  -2.0787182e+00  -1.0621188e-01  -3.3380876e-01   1.9725063e-01   4.2484751e-01
   1.1850000e+00   2.1108033e-01   2.8525476e+00   1.2138500e-01   4.5519376e-02   8.0417564e-01   2.7311626e-01
   1.1866667e+00   2.1699168e-01   2.4732194e+00  -2.5794313e-01  -3.0346251e-02  -3.0346251e-02  -1.0621188e-01
   1.1883333e+00   2.2304607e-01  -1.8207750e-01  -3.2167026e+00  -1.0621188e-01  -6.3727127e-01  -3.0346251e-02
   1.1900000e+00   2.2924133e-01   1.2138500e-01  -3.1408369e+00  -1.0621188e-01  -7.8900252e-01   1.9725063e-01
   1.1916667e+00   2.3557490e-01  -7.8900252e-01  -1.7752557e+00  -3.0346251e-02  -5.6140564e-01   1.9725063e-01
   1.1933333e+00   2.4204385e-01  -4.8554001e-01  -3.0346251e-02  -6.3727127e-01  -4.0967438e-01  -2.5794313e-01
   1.1950000e+00   2.4864490e-01  -1.1683307e+00   8.0417564e-01   6.5244439e-01  -1.8207750e-01  -1.0621188e-01
   1.1966667e+00   2.5537437e-01  -4.0967438e-01   1.0317725e+00   5.7657876e-01   5.7657876e-01   1.9725063e-01
   1.1983333e+00   2.6222821e-01   6.5244439e-01   2.0938913e+00   3.4898188e-01   3.4898188e-01   5.7657876e-01
   1.2000000e+00   2.6920201e-01  -1.8207750e-01   8.0417564e-01  -2.5794313e-01  -7.1313689e-01  -7.8900252e-01
   1.2016667e+00   2.7629099e-01  -2.5794313e-01   1.3352350e+00   3.4898188e-01   3.4898188e-01  -5.6140564e-01
   1.2033333e+00   2.8349001e-01   4.5519376e-02   1.3352350e+00  -4.0967438e-01   5.0071314e-01  -1.8207750e-01
   1.2050000e+00   2.9079359e-01   4.5519376e-02   1.3352350e+00   1.9725063e-01   1.9725063e-01  -3.0346251e-02
   1.2066667e+00   2.9819589e-01   8.8004127e-01  -1.3200619e+00  -1.0621188e-01  -3.3380876e-01   4.5519376e-02
   1.2083333e+00   3.0569074e-01   2.0180257e+00  -2.2304494e+00  -2.5794313e-01  -2.5794313e-01  -1.8207750e-01
   1.2100000e+00   3.1327169e-01  -5.7202683e+00  -3.0649713e+00   6.5244439e-01   4.5519376e-02   1.2138500e-01
   1.2116667e+00   3.2093194e-01  -3.2925682e+00  -1.9269869e+00   1.9725063e-01   4.2484751e-01   2.7311626e-01
   1.2133333e+00   3.2866444e-01   3.8388007e+00   5.7657876e-01  -4.0967438e-01  -3.0346251e-02   1.9725063e-01
   1.2150000e+00   3.3646185e-01   2.0938913e+00   3.4898188e-01  -6.3727127e-01  -1.8207750e-01  -4.8554001e-01
   1.2166667e+00   3.5222086e-01   3.4898188e-01   1.2593694e+00  -3.3380876e-01  -1.0621188e-01  -1.0621188e-01
   1.2183333e+00   3.6016664e-01  -1.0621188e-01   1.7145632e+00  -2.5794313e-01  -3.3380876e-01   4.5519376e-02
   1.2200000e+00   3.6813491e-01   1.9725063e-01   1.9421600e+00  -7.1313689e-01   3.4898188e-01   5.0071314e-01
   1.2216667e+00   3.7612573e-01  -1.0924650e+00   1.7904288e+00   5.0071314e-01  -1.0621188e-01   1.9725063e-01
   1.2233333e+00   3.8413245e-01  -3.0346251e-02   2.7311626e-01  -5.6140564e-01  -1.4717932e+00  -2.5794313e-01
   1.2250000e+00   3.9214648e-01  -1.7752557e+00  -1.3959275e+00   1.2138500e-01  -7.8900252e-01   4.5519376e-02
   1.2266667e+00   4.0015931e-01   1.1076382e+00  -1.6993900e+00   1.2138500e-01  -2.5794313e-01  -1.0621188e-01
   1.2283333e+00   4.0816225e-01  -2.0028525e+00  -2.9132401e+00   1.2138500e-01  -3.0346251e-02  -4.8554001e-01
   1.2300000e+00   4.1614668e-01  -2.2304494e+00  -2.4580463e+00  -1.0621188e-01   1.9725063e-01  -2.5794313e-01
   1.2316667e+00   4.2410396e-01   1.7904288e+00  -6.3727127e-01  -3.3380876e-01   1.2593694e+00   4.2484751e-01
   1.2333333e+00   4.3202554e-01   1.9421600e+00  -7.1313689e-01  -3.0346251e-02   8.0417564e-01   5.7657876e-01
   1.2350000e+00   4.3990293e-01   1.9725063e-01   1.1835038e+00   4.2484751e-01  -1.8207750e-01  -3.0346251e-02
   1.2366667e+00   4.4772774e-01   2.7311626e-01   3.0042788e+00   5.0071314e-01  -1.0621188e-01   4.5519376e-02
   1.2383333e+00   4.5549173e-01   5.0071314e-01   2.5490851e+00   4.5519376e-02   4.2484751e-01  -3.3380876e-01
   1.2400000e+00   4.6318681e-01   1.0317725e+00   2.3214882e+00   1.9725063e-01   5.7657876e-01   3.4898188e-01
   1.2416667e+00   4.7080513e-01   1.7904288e+00   5.7657876e-01   1.2138500e-01  -4.8554001e-01   1.2138500e-01
   1.2433333e+00   4.7833909e-01  -9.4073377e-01  -7.8900252e-01  -5.6140564e-01  -1.2441963e+00  -2.5794313e-01
   1.2450000e+00   4.8578127e-01  -4.8857464e+00  -2.1545838e+00  -6.3727127e-01  -6.3727127e-01  -7.1313689e-01
   1.2466667e+00   4.9312462e-01   1.2138500e-01  -6.3727127e-01   2.7311626e-01   2.7311626e-01   1.2138500e-01
   1.2483333e+00   5.0036242e-01  -1.8207750e-01  -1.8511213e+00  -3.3380876e-01  -8.6486815e-01  -3.3380876e-01
   1.2500000e+00   5.0748818e-01  -2.5794313e-01  -1.0924650e+00   4.2484751e-01   4.2484751e-01  -1.0621188e-01
   1.2516667e+00   5.1449595e-01  -4.8554001e-01  -1.0165994e+00   4.5519376e-02  -3.3380876e-01  -1.0621188e-01
   1.2533333e+00   5.2138005e-01   5.7657876e-01  -1.0621188e-01  -1.8207750e-01  -3.3380876e-01   5.7657876e-01
   1.2550000e+00   5.2813524e-01  -1.8207750e-01   3.4898188e-01  -1.0621188e-01   4.2484751e-01   4.5519376e-02
   1.2566667e+00   5.3475679e-01   2.7311626e-01   1.0317725e+00   4.5519376e-02   2.7311626e-01  -3.3380876e-01
   1.2583333e+00   5.4124039e-01   1.1835038e+00   1.4869663e+00  -1.8207750e-01   7.2831002e-01   3.4898188e-01
   1.2600000e+00   5.5982766e-01   1.1835038e+00   1.8662944e+00  -6.3727127e-01   6.5244439e-01  -3.0346251e-02
   1.2616667e+00   5.6572619e-01   1.9725063e-01   1.1076382e+00  -1.8207750e-01  -1.0621188e-01  -2.5794313e-01
   1.2633333e+00   5.7147272e-01   1.2593694e+00  -3.0346251e-02   1.2138500e-01   4.2484751e-01  -4.8554001e-01
   1.2650000e+00   5.7706606e-01   5.0071314e-01  -1.3959275e+00  -1.8207750e-01  -9.4073377e-01  -1.2441963e+00
   1.2666667e+00   5.8250556e-01  -9.4073377e-01  -2.0787182e+00   4.5519376e-02  -8.6486815e-01  -1.0165994e+00
   1.2683333e+00   5.8779107e-01  -1.6235244e+00  -2.9132401e+00   5.7657876e-01  -1.4717932e+00  -1.0621188e-01
   1.2700000e+00   5.9292306e-01  -1.7752557e+00  -2.3821807e+00  -1.0621188e-01  -1.9269869e+00  -3.0346251e-02
   1.2716667e+00   5.9790253e-01  -1.5476588e+00  -1.7752557e+00   1.2138500e-01   4.2484751e-01   4.2484751e-01
   1.2733333e+00   6.0273098e-01   1.2138500e-01   1.9725063e-01   4.5519376e-02   1.7904288e+00   8.0417564e-01
   1.2750000e+00   6.0741050e-01   1.3352350e+00  -8.6486815e-01  -5.6140564e-01   4.2484751e-01   4.2484751e-01
   1.2766667e+00   6.1194371e-01  -2.3063151e+00   5.0071314e-01  -5.6140564e-01  -8.6486815e-01  -6.3727127e-01
   1.2783333e+00   6.2058424e-01  -1.6235244e+00   1.1835038e+00   5.7657876e-01   2.7311626e-01   1.2138500e-01
   1.2800000e+00   6.2469927e-01   2.5490851e+00   3.3836070e+00   1.4869663e+00   6.5244439e-01   7.2831002e-01
   1.2816667e+00   6.2868346e-01   6.5244439e-01   1.2593694e+00   1.9725063e-01  -1.3200619e+00  -6.3727127e-01
   1.2833333e+00   6.3254184e-01   1.2593694e+00   1.0317725e+00   5.0071314e-01  -1.0621188e-01  -3.3380876e-01
   1.2850000e+00   6.3627988e-01   8.0417564e-01   1.2138500e-01   4.5519376e-02   5.0071314e-01   2.7311626e-01
   1.2866667e+00   6.3989660e-01   5.0071314e-01  -3.3380876e-01  -7.8900252e-01   8.8004127e-01   2.7311626e-01
   1.2883333e+00   6.7687460e-01   8.8004127e-01  -3.7477620e+00  -8.6486815e-01  -9.4073377e-01  -4.0967438e-01
   1.2900000e+00   6.7965292e-01  -5.9478651e+00  -2.9132401e+00  -1.0165994e+00  -1.0165994e+00  -1.3200619e+00
   1.2916667e+00   6.8242110e-01  -2.9132401e+00  -1.3200619e+00  -3.3380876e-01   1.3352350e+00   2.7311626e-01
   1.2933333e+00   6.8518665e-01   3.8388007e+00   8.8004127e-01  -4.0967438e-01   1.1076382e+00  -3.0346251e-02
   1.2950000e+00   6.8795680e-01  -2.5794313e-01   7.2831002e-01  -3.0346251e-02   1.1076382e+00   4.2484751e-01
   1.2966667e+00   6.9073851e-01   1.9725063e-01   1.9421600e+00   2.7311626e-01  -1.8207750e-01   7.2831002e-01
   1.2983333e+00   6.9353851e-01  -1.0165994e+00   2.9284132e+00   6.5244439e-01  -1.1683307e+00  -2.5794313e-01
   1.3000000e+00   6.9636298e-01   2.3214882e+00   2.6249507e+00   7.2831002e-01   2.7311626e-01  -1.0621188e-01
   1.3016667e+00   6.9921788e-01   1.4111007e+00   6.5244439e-01  -6.3727127e-01   5.7657876e-01   1.9725063e-01
   1.3033333e+00   7.0210867e-01  -1.3200619e+00   4.5519376e-02  -2.5794313e-01   4.2484751e-01   8.8004127e-01
   1.3050000e+00   7.0504022e-01  -4.8554001e-01  -3.0346251e-02  -3.3380876e-01  -6.3727127e-01  -2.5794313e-01
   1.3066667e+00   7.0801700e-01  -6.3727127e-01  -2.5794313e-01   6.5244439e-01   4.5519376e-02  -1.0165994e+00
   1.3083333e+00   7.1104290e-01   4.5519376e-02  -2.7615088e+00   4.5519376e-02  -4.0967438e-01  -2.5794313e-01
   1.3100000e+00   7.1412119e-01  -1.2441963e+00  -1.9269869e+00  -5.6140564e-01  -1.4717932e+00  -1.0924650e+00
   1.3116667e+00   7.1725456e-01  -3.3380876e-01  -2.5339119e+00   4.5519376e-02  -2.9132401e+00  -1.1683307e+00
   1.3133333e+00   7.2044504e-01  -6.3727127e-01  -4.8554001e-01   3.4898188e-01  -9.4073377e-01  -3.3380876e-01
   1.3150000e+00   7.2369390e-01   1.1076382e+00   5.0071314e-01   5.0071314e-01   7.2831002e-01   5.0071314e-01
   1.3166667e+00   7.2700184e-01   8.8004127e-01   1.5628319e+00  -3.3380876e-01   1.3352350e+00   5.7657876e-01
   1.3183333e+00   7.3036877e-01   1.0317725e+00   2.8525476e+00   1.9725063e-01   1.1076382e+00   8.0417564e-01
   1.3200000e+00   7.3379384e-01   1.1076382e+00   2.1697569e+00   3.4898188e-01  -1.8207750e-01  -3.0346251e-02
   1.3216667e+00   7.3727552e-01   4.5519376e-02   3.4898188e-01   4.5519376e-02  -4.8554001e-01  -1.0621188e-01
   1.3233333e+00   7.4081146e-01  -2.6856432e+00  -1.8207750e-01  -2.5794313e-01   3.4898188e-01  -1.8207750e-01
   1.3250000e+00   7.4439857e-01  -2.1545838e+00  -6.3727127e-01  -1.0924650e+00   2.7311626e-01  -7.8900252e-01
   1.3266667e+00   7.4803292e-01  -1.8207750e-01  -1.8511213e+00  -3.0346251e-02   4.5519376e-02   1.2138500e-01
   1.3283333e+00   7.5170992e-01   1.9725063e-01  -2.9132401e+00  -1.8207750e-01  -9.4073377e-01   1.2138500e-01
   1.3300000e+00   7.6293830e-01  -4.5822839e+00  -2.2304494e+00   4.2484751e-01   4.5519376e-02   6.5244439e-01
   1.3316667e+00   7.6672367e-01   1.4111007e+00  -7.8900252e-01  -3.0346251e-02   9.5590690e-01   1.0317725e+00
   1.3333333e+00   7.7051688e-01   1.6386975e+00  -1.0621188e-01  -4.8554001e-01   1.4111007e+00   1.5628319e+00
   1.3350000e+00   8.3175646e-01  -4.0967438e-01   2.3214882e+00  -4.0967438e-01   2.8525476e+00   1.5628319e+00
   1.3366667e+00   8.3120612e-01   3.9905320e+00   2.0180257e+00   4.5519376e-02   5.0071314e-01   3.4898188e-01
   1.3383333e+00   8.3029844e-01   9.5590690e-01   1.9421600e+00   2.7311626e-01  -2.6856432e+00  -1.5476588e+00
   1.3400000e+00   8.2902187e-01  -1.8207750e-01   1.1835038e+00  -4.0967438e-01  -3.0649713e+00  -2.6856432e+00
   1.3416667e+00   8.2736564e-01  -1.3200619e+00   3.4898188e-01   6.5244439e-01  -1.9269869e+00  -9.4073377e-01
   1.3433333e+00   8.2531965e-01  -1.8207750e-01   1.1076382e+00   1.2138500e-01   1.9725063e-01   6.5244439e-01
   1.3450000e+00   8.2287459e-01  -1.0621188e-01  -4.0967438e-01  -1.0621188e-01   2.7311626e-01  -5.6140564e-01
   1.3466667e+00   8.2002201e-01   7.2831002e-01  -2.0028525e+00  -2.5794313e-01   1.4111007e+00   7.2831002e-01
   1.3483333e+00   8.1675438e-01  -3.0346251e-02  -3.1408369e+00   1.2138500e-01   8.8004127e-01   3.4898188e-01
   1.3500000e+00   8.1306500e-01   6.5244439e-01  -2.9132401e+00  -3.3380876e-01  -1.0165994e+00  -4.0967438e-01
   1.3516667e+00   8.0894826e-01  -1.2441963e+00  -2.5339119e+00  -1.0621188e-01  -1.4717932e+00  -8.6486815e-01
   1.3533333e+00   7.9941490e-01  -1.9269869e+00  -4.8554001e-01   2.7311626e-01   3.4898188e-01   1.9725063e-01
   1.3550000e+00   7.9399199e-01  -5.6140564e-01   1.0317725e+00   3.4898188e-01   1.9725063e-01  -1.0621188e-01
   1.3566667e+00   7.8812920e-01  -4.8554001e-01   4.2484751e-01  -1.0621188e-01  -1.0621188e-01  -4.0967438e-01
   1.3583333e+00   7.8182608e-01   1.6386975e+00   2.1697569e+00  -3.0346251e-02   4.5519376e-02  -3.0346251e-02
   1.3600000e+00   7.7508330e-01   8.0417564e-01   2.7766819e+00   4.5519376e-02   1.9725063e-01   1.2138500e-01
   1.3616667e+00   7.6790264e-01   1.3352350e+00   1.7904288e+00   6.5244439e-01   9.5590690e-01   9.5590690e-01
   1.3633333e+00   7.6028700e-01   1.9725063e-01  -3.0346251e-02   1.2138500e-01   1.2138500e-01   7.2831002e-01
   1.3650000e+00   7.5223426e-01   4.5519376e-02  -1.0924650e+00   4.5519376e-02  -7.8900252e-01  -3.0346251e-02
   1.3666667e+00   7.4374065e-01  -7.8900252e-01  -1.3200619e+00  -5.6140564e-01  -2.5794313e-01   3.4898188e-01
   1.3683333e+00   7.3482804e-01  -1.0621188e-01  -1.9269869e+00   4.2484751e-01   1.3352350e+00   8.8004127e-01
   1.3700000e+00   7.2550398e-01   1.0317725e+00  -5.6140564e-01   1.2138500e-01   1.2593694e+00   6.5244439e-01
   1.3716667e+00   7.1577700e-01  -1.8207750e-01  -6.3727127e-01  -6.3727127e-01   2.7311626e-01  -1.0621188e-01
   1.3733333e+00   7.0565680e-01  -3.0346251e-02  -1.0621188e-01  -8.6486815e-01  -4.8554001e-01  -1.1683307e+00
   1.3750000e+00   6.9515408e-01  -2.0028525e+00   7.2831002e-01   4.5519376e-02  -1.2441963e+00  -1.2441963e+00
   1.3766667e+00   6.8428058e-01   4.5519376e-02   1.1835038e+00  -2.5794313e-01  -4.8554001e-01  -7.1313689e-01
   1.3783333e+00   6.7304907e-01   3.3836070e+00   4.2484751e-01  -6.3727127e-01  -2.5794313e-01  -4.0967438e-01
   1.3800000e+00   6.6147328e-01  -5.4168058e+00  -4.0967438e-01  -4.0967438e-01  -1.0621188e-01  -1.8207750e-01
   1.3816667e+00   6.4956783e-01  -6.5547902e+00  -4.8554001e-01   3.4898188e-01   5.0071314e-01   6.5244439e-01
   1.3833333e+00   6.3734831e-01   5.6595758e+00   2.8525476e+00   5.7657876e-01   2.7311626e-01   5.0071314e-01
   1.3850000e+00   6.2483114e-01   3.2318757e+00   4.2484751e-01  -2.5794313e-01   1.2138500e-01   1.9725063e-01
   1.3866667e+00   6.1203353e-01   5.0071314e-01  -1.2441963e+00  -4.8554001e-01  -1.0621188e-01   1.6386975e+00
   1.3883333e+00   5.9897339e-01  -7.1313689e-01  -2.7615088e+00  -1.0621188e-01  -1.8207750e-01  -7.1313689e-01
   1.3900000e+00   5.8566943e-01  -1.6993900e+00  -3.6718963e+00  -5.6140564e-01  -1.0165994e+00  -9.4073377e-01
   1.3916667e+00   5.7214092e-01  -2.1545838e+00  -1.6235244e+00  -1.8207750e-01  -5.6140564e-01   1.9725063e-01
   1.3933333e+00   5.5840785e-01  -1.6235244e+00  -7.8900252e-01   2.7311626e-01  -1.0621188e-01   3.4898188e-01
   1.3950000e+00   5.4449058e-01   1.1076382e+00   5.7657876e-01   3.4898188e-01   1.2138500e-01  -1.0621188e-01
   1.3966667e+00   5.3041005e-01   2.3214882e+00   1.4869663e+00   5.7657876e-01   8.0417564e-01   6.5244439e-01
   1.3983333e+00   5.1618756e-01   1.2593694e+00   1.8662944e+00   1.2138500e-01   3.4898188e-01   1.2138500e-01
   1.4000000e+00   5.0184480e-01   2.7311626e-01   3.0801444e+00  -3.0346251e-02   1.0317725e+00   1.9725063e-01
   1.4016667e+00   4.8740369e-01   3.4898188e-01   1.8662944e+00  -5.6140564e-01   2.7311626e-01  -3.0346251e-02
   1.4033333e+00   4.7288632e-01   7.2831002e-01  -7.8900252e-01   2.7311626e-01  -7.1313689e-01  -2.5794313e-01
   1.4050000e+00   4.5831506e-01   9.5590690e-01  -1.2441963e+00   5.7657876e-01  -1.1683307e+00  -1.0165994e+00
   1.4066667e+00   4.4371226e-01  -4.0967438e-01  -1.6993900e+00   4.5519376e-02  -1.2441963e+00  -9.4073377e-01
   1.4083333e+00   4.2910023e-01   3.4898188e-01  -3.5960307e+00  -1.0621188e-01  -1.3200619e+00  -5.6140564e-01
   1.4100000e+00   4.1450136e-01  -4.8098807e+00  -2.4580463e+00  -5.6140564e-01  -1.0924650e+00  -6.3727127e-01
   1.4116667e+00   3.9993780e-01  -4.3546870e+00  -4.8554001e-01  -1.0621188e-01   1.2593694e+00   5.7657876e-01
   1.4133333e+00   3.8543153e-01   3.4594726e+00   2.7008163e+00   4.2484751e-01   1.1835038e+00   9.5590690e-01
   1.4150000e+00   3.7100429e-01   1.8662944e+00   5.0071314e-01  -3.0346251e-02   4.2484751e-01   1.9725063e-01
   1.4166667e+00   3.5667752e-01   2.0938913e+00   2.1697569e+00   4.2484751e-01   1.4869663e+00   5.0071314e-01
   1.4183333e+00   3.4247220e-01   2.5490851e+00   3.6870695e+00  -1.8207750e-01   1.8662944e+00   1.1835038e+00
   1.4200000e+00   3.2840892e-01   1.2593694e+00   1.8662944e+00   1.2138500e-01   6.5244439e-01   1.0317725e+00
   1.4216667e+00   3.1450772e-01  -2.8373744e+00  -1.0621188e-01  -3.0346251e-02  -3.1408369e+00  -1.6235244e+00
   1.4233333e+00   3.0078811e-01  -3.5201651e+00  -2.5794313e-01   3.4898188e-01  -2.5339119e+00  -2.0028525e+00
   1.4250000e+00   2.8726896e-01   2.4732194e+00   1.9725063e-01   1.9725063e-01   3.4898188e-01  -1.0621188e-01
   1.4266667e+00   2.7396845e-01   1.2593694e+00  -1.9269869e+00  -7.8900252e-01  -4.0967438e-01  -1.1683307e+00
   1.4283333e+00   2.6090406e-01  -2.2304494e+00  -2.9891057e+00  -7.8900252e-01  -1.8207750e-01   1.9725063e-01
   1.4300000e+00   2.4809248e-01  -1.4717932e+00  -2.5339119e+00  -1.0165994e+00   6.5244439e-01  -1.0621188e-01
   1.4316667e+00   2.3554957e-01  -1.0621188e-01  -5.6140564e-01  -7.1313689e-01  -2.5794313e-01  -4.8554001e-01
   1.4333333e+00   2.2329037e-01  -5.6140564e-01  -9.4073377e-01  -1.8207750e-01  -1.4717932e+00  -7.1313689e-01
   1.4350000e+00   2.1132898e-01   1.0317725e+00   8.8004127e-01   4.5519376e-02   4.2484751e-01   1.9725063e-01
   1.4366667e+00   1.9966162e-01   1.3352350e+00   1.6386975e+00   4.5519376e-02   1.3352350e+00   4.2484751e-01
   1.4383333e+00   1.8829443e-01   1.3352350e+00   2.5490851e+00   5.7657876e-01   1.2138500e-01   4.2484751e-01
   1.4400000e+00   1.7726123e-01  -3.0346251e-02   1.1076382e+00   5.7657876e-01  -1.6993900e+00  -3.0346251e-02
   1.4416667e+00   1.6657238e-01  -9.4073377e-01   8.8004127e-01   1.2138500e-01  -5.6140564e-01  -5.6140564e-01
   1.4433333e+00   1.5623726e-01   4.5519376e-02  -6.3727127e-01   6.5244439e-01   8.0417564e-01   5.7657876e-01
   1.4450000e+00   1.4626416e-01   9.5590690e-01  -1.8207750e-01   9.5590690e-01   9.5590690e-01   1.0317725e+00
   1.4466667e+00   1.3666033e-01  -1.2441963e+00  -7.1313689e-01  -1.0165994e+00  -2.5794313e-01   4.5519376e-02
   1.4483333e+00   1.2743198e-01  -4.0967438e-01  -1.9269869e+00  -3.3380876e-01  -7.1313689e-01  -4.8554001e-01
   1.4500000e+00   1.1858422e-01  -1.0621188e-01  -2.7615088e+00   1.2138500e-01   8.8004127e-01  -3.0346251e-02
   1.4516667e+00   1.1012110e-01   3.2318757e+00  -5.6140564e-01  -1.0621188e-01   2.3214882e+00   5.7657876e-01
   1.4533333e+00   1.0204560e-01  -1.8207750e-01   1.1076382e+00  -1.0621188e-01   5.7657876e-01   4.2484751e-01
   1.4550000e+00   9.4359639e-02  -2.8373744e+00   5.7657876e-01  -3.3380876e-01  -2.9132401e+00  -1.0924650e+00
   1.4566667e+00   8.7064095e-02   4.2484751e-01   8.0417564e-01   5.7657876e-01  -2.3821807e+00  -8.6486815e-01
   1.4583333e+00   8.0158798e-02  -4.7340151e+00   1.2593694e+00  -4.0967438e-01  -1.0621188e-01  -8.6486815e-01
   1.4600000e+00   7.3642559e-02  -1.1683307e+00   2.4732194e+00  -1.0621188e-01   6.5244439e-01  -2.5794313e-01
   1.4616667e+00   6.7513198e-02   4.2939945e+00   2.3973538e+00  -1.8207750e-01  -4.0967438e-01   5.7657876e-01
   1.4633333e+00   6.1767548e-02   4.2484751e-01   7.2831002e-01   3.4898188e-01  -1.0621188e-01   5.0071314e-01
   1.4650000e+00   5.6401502e-02   1.4111007e+00  -1.1683307e+00  -3.0346251e-02   6.5244439e-01   5.7657876e-01
   1.4666667e+00   5.1410034e-02   2.0938913e+00  -1.5476588e+00  -1.0621188e-01   7.2831002e-01   1.9725063e-01
   1.4683333e+00   4.6787226e-02  -1.2441963e+00  -3.5960307e+00  -3.0346251e-02  -1.3200619e+00  -1.2441963e+00
   1.4700000e+00   4.2526314e-02  -4.4305526e+00  -3.5201651e+00   7.2831002e-01  -9.4073377e-01  -1.8207750e-01
   1.4716667e+00   3.8619724e-02  -2.3063151e+00  -1.7752557e+00   5.7657876e-01   4.2484751e-01   8.0417564e-01
   1.4733333e+00   3.5059102e-02   1.8662944e+00   8.8004127e-01   2.7311626e-01   1.2593694e+00   1.5628319e+00
   1.4750000e+00   3.1835375e-02   2.2456226e+00   1.7904288e+00  -1.0621188e-01   1.5628319e+00   5.0071314e-01
   1.4766667e+00   2.8938777e-02   2.7008163e+00   2.0180257e+00  -1.3959275e+00   2.4732194e+00   8.0417564e-01
   1.4783333e+00   2.6358904e-02   1.9421600e+00   2.7008163e+00  -6.3727127e-01   2.0938913e+00   8.8004127e-01
   1.4800000e+00   2.4084763e-02   5.0071314e-01   1.1076382e+00  -3.3380876e-01  -2.2304494e+00  -1.2441963e+00
   1.4816667e+00   2.2104816e-02  -1.3200619e+00  -4.0967438e-01   1.2138500e-01  -3.5960307e+00  -2.3063151e+00
   1.4833333e+00   2.0407032e-02  -2.7615088e+00  -4.8554001e-01   7.2831002e-01  -1.6993900e+00  -1.0165994e+00
   1.4850000e+00   1.8978942e-02  -1.5476588e+00  -1.3200619e+00  -3.0346251e-02  -1.3200619e+00  -1.0924650e+00
   1.4866667e+00   1.8978942e-02  -2.0787182e+00  -2.7615088e+00  -8.6486815e-01   1.9725063e-01  -5.6140564e-01
   1.4883333e+00   1.8978942e-02   4.5519376e-02  -2.0028525e+00  -1.0621188e-01   1.4869663e+00   1.0317725e+00
   1.4900000e+00   1.7807685e-02   9.5590690e-01  -1.6235244e+00   2.7311626e-01   2.0938913e+00   1.3352350e+00
   1.4916667e+00   1.6880062e-02  -8.6486815e-01  -3.3380876e-01  -1.8207750e-01  -6.3727127e-01   4.5519376e-02
   1.4933333e+00   1.6880062e-02  -4.8554001e-01  -7.8900252e-01  -4.8554001e-01  -1.9269869e+00  -9.4073377e-01
   1.4950000e+00   1.6182591e-02   8.0417564e-01  -2.5794313e-01   1.9725063e-01  -4.8554001e-01  -3.0346251e-02
   1.4966667e+00   1.5701559e-02  -3.0649713e+00   7.2831002e-01   2.7311626e-01   4.2484751e-01  -1.8207750e-01
   1.4983333e+00   1.5423070e-02  -1.4717932e+00   2.3214882e+00   7.2831002e-01   3.4898188e-01   6.5244439e-01
   1.5000000e+00   1.5333104e-02   2.8525476e+00   3.1560101e+00  -1.8207750e-01   5.0071314e-01   4.2484751e-01
   1.5016667e+00   1.5333104e-02   1.8662944e+00   1.6386975e+00  -4.0967438e-01   1.4869663e+00   1.2593694e+00
   1.5033333e+00   1.5333104e-02   1.7904288e+00  -1.8207750e-01   2.7311626e-01   1.4869663e+00   1.0317725e+00
   1.5050000e+00   1.5333104e-02   1.1835038e+00  -7.8900252e-01  -3.3380876e-01   8.0417564e-01  -2.5794313e-01
   1.5066667e+00   1.5333104e-02  -1.6993900e+00  -6.3727127e-01   4.2484751e-01  -1.6235244e+00   1.2138500e-01
   1.5083333e+00   1.5333104e-02  -2.4580463e+00  -4.0512245e+00  -1.8207750e-01  -2.0787182e+00  -9.4073377e-01
   1.5100000e+00   1.5333104e-02  -6.8582527e+00  -2.8373744e+00  -7.1313689e-01  -3.3380876e-01  -1.0924650e+00
   1.5116667e+00   1.5333104e-02   1.3352350e+00  -6.3727127e-01  -3.3380876e-01   8.0417564e-01  -2.5794313e-01
   1.5133333e+00   1.5333104e-02   3.0801444e+00   5.0071314e-01  -6.3727127e-01  -1.8207750e-01  -4.0967438e-01
   1.5150000e+00   1.5333104e-02   1.2138500e-01   1.2138500e-01  -1.8207750e-01  -6.3727127e-01  -6.3727127e-01
   1.5166667e+00   1.5333104e-02  -3.0346251e-02   1.2138500e-01   1.9725063e-01  -3.3380876e-01   4.5519376e-02
   1.5183333e+00   1.5333104e-02   1.3352350e+00   1.7904288e+00   5.7657876e-01  -3.0346251e-02   3.4898188e-01
   1.5200000e+00   1.5333104e-02   1.4111007e+00   2.5490851e+00  -1.0621188e-01   1.9725063e-01  -1.0621188e-01
   1.5216667e+00   1.5333104e-02  -5.6140564e-01   6.5244439e-01  -1.8207750e-01  -1.0165994e+00  -1.8207750e-01
   1.5233333e+00   1.5417563e-02  -7.1313689e-01  -4.0967438e-01  -6.3727127e-01  -1.8207750e-01  -1.0924650e+00
   1.5250000e+00   1.5662328e-02  -7.8900252e-01  -5.6140564e-01  -6.3727127e-01   1.9725063e-01  -2.5794313e-01
   1.5266667e+00   1.5662328e-02  -1.8511213e+00  -1.8511213e+00  -2.5794313e-01  -7.1313689e-01   3.4898188e-01
   1.5283333e+00   1.5662328e-02  -2.6856432e+00  -4.6581495e+00   5.7657876e-01  -1.0621188e-01   8.0417564e-01
   1.5300000e+00   1.5662328e-02  -1.0165994e+00  -2.0028525e+00   8.8004127e-01   1.6386975e+00   1.7145632e+00
   1.5316667e+00   1.5662328e-02   1.4111007e+00   4.2484751e-01   1.0317725e+00   1.9421600e+00   1.4869663e+00
   1.5333333e+00   1.6053302e-02   2.3214882e+00   4.5519376e-02  -6.3727127e-01   1.1076382e+00   1.9725063e-01
   1.5350000e+00   1.6576465e-02   1.9725063e-01   5.0071314e-01  -7.1313689e-01  -1.6993900e+00  -1.9269869e+00
   1.5366667e+00   1.7217919e-02  -1.8207750e-01   4.2484751e-01  -4.0967438e-01  -2.3063151e+00  -2.2304494e+00
   1.5383333e+00   1.7963936e-02   2.7311626e-01   1.5628319e+00  -4.0967438e-01  -1.3200619e+00  -7.8900252e-01
   1.5400000e+00   1.8801000e-02   6.5244439e-01   2.7008163e+00   3.4898188e-01   1.2138500e-01   1.9725063e-01
   1.5416667e+00   1.9680052e-02   1.7145632e+00   1.6386975e+00   1.9725063e-01   1.9725063e-01   1.2138500e-01
   1.5433333e+00   2.0595109e-02  -7.1313689e-01  -1.1683307e+00  -5.6140564e-01   8.8004127e-01   5.0071314e-01
   1.5450000e+00   2.1560095e-02  -3.5960307e+00   4.5519376e-02  -1.8207750e-01   1.0317725e+00   9.5590690e-01
   1.5466667e+00   2.2563063e-02  -1.0165994e+00   6.5244439e-01  -4.8554001e-01   5.0071314e-01   6.5244439e-01
   1.5483333e+00   2.3592498e-02  -7.1313689e-01  -1.3200619e+00   2.7311626e-01  -1.8511213e+00  -1.6235244e+00
   1.5500000e+00   2.4637359e-02   3.4898188e-01  -2.0028525e+00   1.2138500e-01  -7.8900252e-01  -4.0967438e-01
   1.5516667e+00   2.5687100e-02   4.2484751e-01  -4.8554001e-01   5.0071314e-01   1.9725063e-01   4.5519376e-02
   1.5533333e+00   2.6731702e-02  -3.0346251e-02   1.2138500e-01   4.2484751e-01   6.5244439e-01   3.4898188e-01
   1.5550000e+00   2.7761697e-02   4.5519376e-02  -1.0621188e-01  -1.0621188e-01   7.2831002e-01   1.2138500e-01
   1.5566667e+00   2.8768184e-02   1.0317725e+00   1.7904288e+00   2.7311626e-01   1.1835038e+00   7.2831002e-01
   1.5583333e+00   2.9742854e-02   2.2456226e+00   3.3836070e+00   7.2831002e-01   8.0417564e-01   6.5244439e-01
   1.5600000e+00   3.0677999e-02   7.2831002e-01   9.5590690e-01  -2.5794313e-01  -1.1683307e+00  -7.8900252e-01
   1.5616667e+00   3.1566531e-02  -7.1313689e-01   5.0071314e-01  -8.6486815e-01  -3.3380876e-01  -1.6993900e+00
   1.5633333e+00   3.2401986e-02  -4.0967438e-01   1.1076382e+00   5.7657876e-01   4.5519376e-02   1.9725063e-01
   1.5650000e+00   3.3178537e-02   1.9725063e-01  -3.0346251e-02  -8.6486815e-01  -1.0621188e-01   7.2831002e-01
   1.5666667e+00   3.3890990e-02  -1.9269869e+00  -1.9269869e+00   1.9725063e-01   2.7311626e-01   7.2831002e-01
   1.5683333e+00   3.4534793e-02  -1.8207750e-01  -3.1408369e+00   6.5244439e-01   3.4898188e-01  -1.8207750e-01
   1.5700000e+00   3.5106031e-02  -4.0967438e-01  -2.2304494e+00   1.2138500e-01   5.0071314e-01   1.9725063e-01
   1.5716667e+00   3.5601420e-02   4.5519376e-02  -2.6097776e+00   4.5519376e-02  -5.6140564e-01  -3.3380876e-01
   1.5733333e+00   3.6018305e-02  -1.8207750e-01  -1.8207750e-01  -2.5794313e-01  -1.1683307e+00  -1.1683307e+00
   1.5750000e+00   3.6354649e-02   1.4869663e+00   4.2484751e-01  -3.0346251e-02   1.2138500e-01   1.2138500e-01
   1.5766667e+00   3.6609017e-02   3.4898188e-01   1.2138500e-01  -8.6486815e-01   1.2138500e-01  -3.3380876e-01
   1.5783333e+00   3.6780569e-02  -7.1617152e+00   7.2831002e-01  -7.1313689e-01   1.9725063e-01  -1.8207750e-01
   1.5800000e+00   3.6869043e-02   5.7657876e-01   1.6386975e+00   5.0071314e-01  -1.0621188e-01   5.7657876e-01
   1.5816667e+00   3.6874725e-02   4.8250539e+00   3.0801444e+00   2.7311626e-01  -3.3380876e-01   4.5519376e-02
   1.5833333e+00   3.6798446e-02   1.4869663e+00   8.8004127e-01   5.0071314e-01  -1.2441963e+00   1.2138500e-01
   1.5850000e+00   3.6641555e-02   5.7657876e-01   6.5244439e-01   1.9725063e-01   4.5519376e-02   6.5244439e-01
   1.5866667e+00   3.6405888e-02   2.7311626e-01  -8.6486815e-01  -1.8207750e-01  -5.6140564e-01   6.5244439e-01
   1.5883333e+00   3.6093746e-02   5.7657876e-01  -1.6235244e+00  -1.3200619e+00  -3.3380876e-01  -1.8207750e-01
   1.5900000e+00   3.5707875e-02   3.4898188e-01  -1.7752557e+00   4.5519376e-02   8.8004127e-01  -7.1313689e-01
   1.5916667e+00   3.5251433e-02   7.2831002e-01  -1.0165994e+00   1.0317725e+00   1.2593694e+00   1.3352350e+00
   1.5933333e+00   3.4727960e-02   2.3973538e+00   1.1076382e+00   9.5590690e-01   5.7657876e-01   1.1835038e+00
   1.5950000e+00   3.4141351e-02   8.0417564e-01   4.5519376e-02  -2.5794313e-01  -1.3200619e+00  -9.4073377e-01
   1.5966667e+00   3.3495825e-02  -3.3380876e-01   7.2831002e-01  -1.0621188e-01  -4.0967438e-01  -1.2441963e+00
   1.5983333e+00   3.2795896e-02   1.0317725e+00   2.6249507e+00   2.7311626e-01  -3.0346251e-02  -8.6486815e-01
   1.6000000e+00   3.2046337e-02   1.9421600e+00   3.0801444e+00   1.2138500e-01  -3.3380876e-01  -1.6235244e+00
   1.6016667e+00   3.1252153e-02  -3.3380876e-01   2.9284132e+00  -4.8554001e-01   4.5519376e-02  -8.6486815e-01
   1.6033333e+00   3.0418548e-02  -1.1683307e+00   1.1835038e+00   8.0417564e-01  -3.3380876e-01   9.5590690e-01
   1.6050000e+00   2.9550890e-02  -1.0165994e+00   7.2831002e-01   1.9725063e-01  -8.6486815e-01   4.5519376e-02
   1.6066667e+00   2.8654687e-02  -2.5794313e-01  -1.0621188e-01   3.4898188e-01  -3.0346251e-02  -1.0621188e-01
   1.6083333e+00   2.7735547e-02   1.9725063e-01  -3.0346251e-02   1.9725063e-01   4.5519376e-02  -3.0346251e-02
   1.6100000e+00   2.6799154e-02  -8.6486815e-01   8.8004127e-01  -1.0621188e-01   5.0071314e-01  -1.0621188e-01
   1.6116667e+00   2.5851237e-02   5.7657876e-01   2.7311626e-01  -6.3727127e-01   8.0417564e-01   2.7311626e-01
   1.6133333e+00   2.4846904e-02   6.5244439e-01   2.2456226e+00  -5.6140564e-01  -3.0346251e-02   8.0417564e-01
   1.6150000e+00   2.3819241e-02   6.5244439e-01  -2.5794313e-01  -5.6140564e-01  -7.8900252e-01   5.7657876e-01
   1.6166667e+00   2.2793972e-02  -1.5476588e+00  -3.1408369e+00   1.2593694e+00   1.2138500e-01   3.4898188e-01
   1.6183333e+00   2.1777074e-02   8.8004127e-01  -2.0787182e+00   7.2831002e-01  -3.0346251e-02   3.4898188e-01
   1.6200000e+00   2.0774467e-02   5.0071314e-01  -2.1545838e+00  -2.5794313e-01   6.5244439e-01   5.0071314e-01
   1.6216667e+00   1.9791993e-02  -9.3618183e+00  -3.5960307e+00  -8.6486815e-01   7.2831002e-01  -1.8207750e-01
   1.6233333e+00   1.8835392e-02  -2.3821807e+00  -2.4580463e+00  -1.4717932e+00   9.5590690e-01   5.0071314e-01
   1.6250000e+00   1.7910275e-02   5.8113070e+00  -1.2441963e+00  -6.3727127e-01  -3.0346251e-02  -3.0346251e-02
   1.6266667e+00   1.7022110e-02   2.0938913e+00  -2.7615088e+00   9.5590690e-01  -2.3821807e+00  -7.1313689e-01
   1.6283333e+00   1.6176193e-02   1.2138500e-01  -3.6718963e+00  -9.4073377e-01  -1.4717932e+00  -1.5476588e+00
   1.6300000e+00   1.5377636e-02  -2.5794313e-01  -3.1408369e+00  -1.6235244e+00   3.4898188e-01  -6.3727127e-01
   1.6316667e+00   1.4631347e-02  -4.0967438e-01  -2.3063151e+00   1.2138500e-01   4.2484751e-01  -6.3727127e-01
   1.6333333e+00   1.3942012e-02   1.2138500e-01   5.0071314e-01   7.2831002e-01   9.5590690e-01   1.4869663e+00
   1.6350000e+00   1.3314083e-02   5.0071314e-01  -8.6486815e-01   1.2138500e-01  -3.0346251e-02   3.4898188e-01
   1.6366667e+00   1.2751762e-02  -1.2441963e+00  -3.3380876e-01  -3.0346251e-02   1.2138500e-01  -4.8554001e-01
   1.6383333e+00   1.2258991e-02   4.2484751e-01   1.5628319e+00  -3.3380876e-01   7.2831002e-01  -2.5794313e-01
   1.6400000e+00   1.1839439e-02   8.0417564e-01   1.9421600e+00  -1.8511213e+00   1.2593694e+00  -4.0967438e-01
   1.6416667e+00   1.1496496e-02   1.2138500e-01   2.8525476e+00  -4.0967438e-01   4.5519376e-02   1.9725063e-01
   1.6433333e+00   1.1233263e-02   1.4111007e+00   3.1560101e+00   1.4111007e+00  -7.8900252e-01  -3.0346251e-02
   1.6450000e+00   1.1052547e-02   1.9421600e+00   1.1835038e+00   4.5519376e-02  -5.6140564e-01  -4.0967438e-01
   1.6466667e+00   1.0956855e-02  -5.6140564e-01   6.5244439e-01   5.7657876e-01  -3.0346251e-02   9.5590690e-01
   1.6483333e+00   1.0948390e-02   6.5244439e-01  -1.5476588e+00   1.2593694e+00  -6.3727127e-01  -4.0967438e-01
   1.6500000e+00   1.1029053e-02  -1.2441963e+00  -4.0967438e-01  -1.8207750e-01  -8.6486815e-01  -1.4717932e+00
   1.6516667e+00   1.1200437e-02   8.0417564e-01  -5.6140564e-01   4.5519376e-02  -7.1313689e-01  -5.6140564e-01
   1.6533333e+00   1.1463830e-02  -1.2441963e+00   6.5244439e-01   4.5519376e-02  -4.0967438e-01  -5.6140564e-01
   1.6550000e+00   1.1820217e-02  -3.8236276e+00  -4.0967438e-01   4.5519376e-02  -3.0346251e-02   6.5244439e-01
   1.6566667e+00   1.2270283e-02   1.0317725e+00   3.1560101e+00  -1.0621188e-01   1.9725063e-01   1.0317725e+00
   1.6583333e+00   1.2814415e-02   4.2181289e+00   2.2456226e+00  -4.0967438e-01   1.6386975e+00   1.2138500e-01
   1.6600000e+00   1.3452712e-02   6.5244439e-01   1.9421600e+00  -1.0621188e-01   1.3352350e+00  -1.8207750e-01
   1.6616667e+00   1.4184984e-02   4.5519376e-02   2.7008163e+00   8.8004127e-01  -3.0346251e-02   5.0071314e-01
   1.6633333e+00   1.5010767e-02   8.0417564e-01  -3.3380876e-01   1.2138500e-01  -1.9269869e+00  -1.0165994e+00
   1.6650000e+00   1.5929326e-02  -1.4717932e+00   3.4898188e-01   1.9725063e-01  -1.6235244e+00  -7.1313689e-01
   1.6666667e+00   1.6939667e-02  -1.0621188e-01   8.0417564e-01  -7.8900252e-01  -9.4073377e-01  -7.8900252e-01
   1.6683333e+00   1.8040544e-02   4.5519376e-02  -1.4717932e+00  -1.1683307e+00   4.5519376e-02   8.0417564e-01
   1.6700000e+00   1.9230471e-02  -4.5064182e+00  -5.6444026e+00  -3.0346251e-02   6.5244439e-01   1.9421600e+00
   1.6716667e+00   2.0507736e-02  -1.2441963e+00  -2.8373744e+00   1.7904288e+00  -3.3380876e-01   1.0317725e+00
   1.6733333e+00   2.1870408e-02  -3.3380876e-01  -1.7752557e+00  -1.0621188e-01  -7.8900252e-01  -2.0028525e+00
   1.6750000e+00   2.3316352e-02  -4.1270901e+00   1.9725063e-01   8.0417564e-01   1.2593694e+00   1.0317725e+00
   1.6766667e+00   2.4843240e-02   3.2318757e+00   1.4111007e+00   1.9725063e-01   1.4869663e+00   8.0417564e-01
   1.6783333e+00   2.6448569e-02   2.0938913e+00   1.6386975e+00   4.5519376e-02   9.5590690e-01   2.7311626e-01
   1.6800000e+00   2.8129667e-02   1.4111007e+00   1.4869663e+00   5.0071314e-01   1.4869663e+00  -3.0346251e-02
   1.6816667e+00   2.9883714e-02   2.1697569e+00   7.2831002e-01  -2.5794313e-01  -1.1683307e+00  -9.4073377e-01
   1.6833333e+00   3.1707751e-02   5.0071314e-01   1.9421600e+00  -6.3727127e-01  -1.2441963e+00  -7.1313689e-01
   1.6850000e+00   3.3530714e-02   1.9725063e-01   8.8004127e-01  -1.0924650e+00   4.5519376e-02  -1.3200619e+00
   1.6866667e+00   3.5402346e-02   9.5590690e-01  -1.8207750e-01  -1.0621188e-01   4.2484751e-01   6.5244439e-01
   1.6883333e+00   3.7330750e-02   4.5519376e-02  -2.2304494e+00  -5.6140564e-01  -3.3380876e-01  -1.8207750e-01
   1.6900000e+00   3.9312964e-02   5.7657876e-01  -2.6097776e+00  -3.0346251e-02  -4.0967438e-01  -3.3380876e-01
   1.6916667e+00   4.1345999e-02  -1.0621188e-01  -2.0028525e+00   1.2138500e-01  -1.0621188e-01   1.9725063e-01
   1.6933333e+00   4.3426860e-02  -1.5476588e+00  -1.0165994e+00  -3.3380876e-01  -1.0621188e-01  -3.0346251e-02
   1.6950000e+00   4.5552544e-02  -5.6140564e-01   8.0417564e-01   1.2138500e-01   2.7311626e-01  -3.0346251e-02
   1.6966667e+00   4.7720070e-02  -7.1313689e-01   1.0317725e+00   1.9725063e-01   5.7657876e-01   1.9725063e-01
   1.6983333e+00   4.9926470e-02   5.0071314e-01   3.3836070e+00   4.5519376e-02   2.7311626e-01  -4.0967438e-01
   1.7000000e+00   5.2168813e-02   1.2138500e-01   5.7657876e-01  -1.0621188e-01   4.5519376e-02   4.5519376e-02
   1.7016667e+00   5.4444207e-02  -1.6235244e+00   1.9725063e-01   1.2138500e-01  -1.3959275e+00  -1.0165994e+00
   1.7033333e+00   5.6749810e-02  -2.5794313e-01   4.2484751e-01   1.2138500e-01   3.4898188e-01  -1.8207750e-01
   1.7050000e+00   5.9082835e-02   2.7311626e-01   9.5590690e-01   2.7311626e-01   8.0417564e-01   5.0071314e-01
   1.7066667e+00   6.1440557e-02  -1.0165994e+00  -1.0165994e+00  -2.5794313e-01  -4.8554001e-01   3.4898188e-01
   1.7083333e+00   6.3820323e-02   8.8004127e-01  -2.7615088e+00   3.4898188e-01  -1.0924650e+00  -1.0621188e-01
   1.7100000e+00   6.6219554e-02  -2.0787182e+00  -2.9132401e+00  -4.8554001e-01  -2.5794313e-01  -4.0967438e-01
   1.7116667e+00   6.8635750e-02  -2.7615088e+00  -2.3821807e+00  -1.3959275e+00  -5.6140564e-01  -4.0967438e-01
   1.7133333e+00   7.1066484e-02  -1.8207750e-01   1.1076382e+00  -5.6140564e-01   1.9725063e-01  -1.0621188e-01
   1.7150000e+00   7.3509420e-02   1.2138500e-01   9.5590690e-01  -1.8207750e-01   3.4898188e-01  -4.0967438e-01
   1.7166667e+00   7.5962305e-02  -1.4717932e+00   1.1835038e+00   4.5519376e-02   2.7311626e-01  -6.3727127e-01
   1.7183333e+00   7.8422976e-02   1.4111007e+00   2.3214882e+00   8.8004127e-01   3.4898188e-01   2.0180257e+00
   1.7200000e+00   8.0889348e-02   1.1835038e+00   1.8662944e+00   1.9725063e-01  -7.1313689e-01  -4.8554001e-01
   1.7216667e+00   8.3359425e-02   2.1697569e+00   2.0180257e+00  -1.0621188e-01   5.0071314e-01  -4.8554001e-01
   1.7233333e+00   8.5831300e-02   1.2593694e+00  -1.0621188e-01  -1.8207750e-01  -1.8207750e-01  -6.3727127e-01
   1.7250000e+00   8.8303139e-02   2.0180257e+00  -2.5794313e-01   2.7311626e-01   7.2831002e-01   1.9725063e-01
   1.7266667e+00   9.0773195e-02   2.0938913e+00  -1.6235244e+00   2.7311626e-01  -3.0346251e-02  -3.0346251e-02
   1.7283333e+00   9.3239795e-02  -3.6718963e+00  -3.2925682e+00  -3.3380876e-01  -4.0967438e-01  -2.5794313e-01
   1.7300000e+00   9.8156276e-02  -5.7202683e+00  -1.6235244e+00   5.7657876e-01  -1.8207750e-01   1.2138500e-01
   1.7316667e+00   1.0060316e-01   2.4732194e+00   1.3352350e+00  -1.0621188e-01   1.9725063e-01  -1.8207750e-01
   1.7333333e+00   1.0304056e-01   1.7145632e+00   1.9725063e-01  -3.0346251e-02   2.7311626e-01  -3.0346251e-02
   1.7350000e+00   1.0546714e-01   1.4111007e+00   1.4111007e+00   1.0317725e+00  -3.0346251e-02  -3.0346251e-02
   1.7366667e+00   1.0788158e-01  -1.8207750e-01   2.7311626e-01  -1.0621188e-01   5.7657876e-01   4.2484751e-01
   1.7383333e+00   1.1028260e-01   1.1076382e+00   1.7145632e+00   2.7311626e-01   1.2138500e-01   5.0071314e-01
   1.7400000e+00   1.1266899e-01   1.6386975e+00   1.5628319e+00  -4.8554001e-01  -1.8207750e-01  -8.6486815e-01
   1.7416667e+00   1.1503953e-01   8.0417564e-01   2.0938913e+00  -1.0621188e-01   4.2484751e-01  -3.3380876e-01
   1.7433333e+00   1.1739307e-01  -1.8207750e-01  -3.0346251e-02   4.5519376e-02   4.5519376e-02   2.7311626e-01
   1.7450000e+00   1.1972843e-01  -5.6140564e-01  -2.0028525e+00  -7.1313689e-01  -3.3380876e-01   4.5519376e-02
   1.7466667e+00   1.2204448e-01  -5.6140564e-01  -7.8900252e-01  -7.1313689e-01  -1.1683307e+00  -6.3727127e-01
   1.7483333e+00   1.2434008e-01  -4.0967438e-01  -3.1408369e+00  -4.0967438e-01  -8.6486815e-01  -1.0924650e+00
   1.7500000e+00   1.2661410e-01  -4.8554001e-01  -2.9132401e+00   1.9725063e-01   1.2138500e-01  -1.8207750e-01
   1.7516667e+00   1.3529867e-01  -1.0621188e-01  -1.5476588e+00   1.9725063e-01   4.2484751e-01   1.9725063e-01
   1.7533333e+00   1.3938001e-01  -1.0924650e+00  -3.0346251e-02  -4.0967438e-01   1.9725063e-01   1.2138500e-01
   1.7550000e+00   1.4137207e-01  -4.8554001e-01   1.2138500e-01   5.0071314e-01   5.0071314e-01   6.5244439e-01
   1.7566667e+00   1.4333072e-01   2.2456226e+00   8.8004127e-01   2.7311626e-01  -3.0346251e-02  -1.0621188e-01
   1.7583333e+00   1.4525523e-01  -7.1313689e-01   2.4732194e+00   3.4898188e-01  -7.8900252e-01  -3.3380876e-01
   1.7600000e+00   1.4714489e-01  -3.5201651e+00   2.5490851e+00   1.2138500e-01  -7.8900252e-01  -7.1313689e-01
   1.7616667e+00   1.4899898e-01  -2.5794313e-01   2.8525476e+00  -2.5794313e-01  -2.5794313e-01  -6.3727127e-01
   1.7633333e+00   1.5081680e-01   1.7904288e+00   8.0417564e-01  -4.8554001e-01   9.5590690e-01   5.7657876e-01
   1.7650000e+00   1.5259763e-01   7.2831002e-01  -1.0924650e+00  -4.0967438e-01   2.7311626e-01   4.5519376e-02
   1.7666667e+00   1.5434076e-01  -1.8207750e-01  -1.9269869e+00  -4.8554001e-01   4.5519376e-02   3.4898188e-01
   1.7683333e+00   1.5604548e-01  -1.4717932e+00  -3.0649713e+00  -4.0967438e-01  -1.8207750e-01  -9.4073377e-01
   1.7700000e+00   1.5771109e-01  -1.3200619e+00  -2.6097776e+00  -7.8900252e-01  -1.8207750e-01  -6.3727127e-01
   1.7716667e+00   1.5933684e-01   3.4898188e-01  -1.7752557e+00   2.7311626e-01   1.9725063e-01   4.2484751e-01
   1.7733333e+00   1.6092202e-01   1.0317725e+00   2.7311626e-01   7.2831002e-01  -4.8554001e-01   2.7311626e-01
   1.7750000e+00   1.6246587e-01   4.2484751e-01   1.9725063e-01   3.4898188e-01  -3.0346251e-02   4.2484751e-01
   1.7766667e+00   1.6396766e-01   4.2484751e-01   1.2138500e-01  -3.0346251e-02   9.5590690e-01   7.2831002e-01
   1.7783333e+00   1.6542660e-01   5.0071314e-01   1.4869663e+00   5.0071314e-01   3.4898188e-01  -3.0346251e-02
   1.7800000e+00   1.6684194e-01   8.0417564e-01   2.7008163e+00   5.7657876e-01   4.2484751e-01   3.4898188e-01
   1.7816667e+00   1.6821290e-01   6.5244439e-01   2.3214882e+00  -4.0967438e-01  -7.1313689e-01  -7.1313689e-01
   1.7833333e+00   1.8012940e-01   1.9725063e-01   4.5519376e-02  -1.0621188e-01  -3.0346251e-02  -7.1313689e-01
   1.7850000e+00   1.8090321e-01   2.3214882e+00  -1.0621188e-01   1.2138500e-01   5.0071314e-01  -4.0967438e-01
   1.7866667e+00   1.8162177e-01  -2.6856432e+00  -2.3063151e+00  -5.6140564e-01   4.2484751e-01   9.5590690e-01
   1.7883333e+00   1.8228424e-01  -5.1133432e+00  -3.5960307e+00  -5.6140564e-01  -4.8554001e-01  -2.5794313e-01
   1.7900000e+00   1.8392708e-01   1.7904288e+00  -1.6993900e+00  -3.3380876e-01  -5.6140564e-01   1.9725063e-01
   1.7916667e+00   1.8435723e-01   6.5244439e-01  -4.0967438e-01  -2.5794313e-01  -2.5794313e-01  -1.0621188e-01
   1.7933333e+00   1.8472741e-01   1.9725063e-01   6.5244439e-01   1.1076382e+00  -2.5794313e-01  -1.0621188e-01
   1.7950000e+00   1.8503690e-01   1.2138500e-01  -1.8207750e-01  -2.5794313e-01  -1.0621188e-01  -1.0621188e-01
   1.7966667e+00   1.8528504e-01   4.2484751e-01   1.3352350e+00   4.5519376e-02   4.2484751e-01   4.2484751e-01
   1.7983333e+00   1.8545877e-01   1.6386975e+00   2.9284132e+00   8.0417564e-01   6.5244439e-01   5.7657876e-01
   1.8000000e+00   1.8549318e-01   1.0317725e+00   2.1697569e+00   4.5519376e-02  -7.8900252e-01  -3.3380876e-01
   1.8016667e+00   1.8546068e-01  -1.8207750e-01   1.4869663e+00  -3.3380876e-01  -7.8900252e-01  -5.6140564e-01
   1.8033333e+00   1.8536117e-01  -8.6486815e-01   4.2484751e-01  -1.0165994e+00   4.2484751e-01  -1.8207750e-01
   1.8050000e+00   1.8496119e-01  -3.3380876e-01   1.2593694e+00   2.7311626e-01   8.0417564e-01  -2.5794313e-01
   1.8066667e+00   1.8466099e-01   8.8004127e-01  -1.2441963e+00  -3.0346251e-02   7.2831002e-01  -1.0621188e-01
   1.8083333e+00   1.8429433e-01  -2.9132401e+00  -3.2167026e+00   4.5519376e-02  -8.6486815e-01  -6.3727127e-01
   1.8100000e+00   1.8386160e-01  -3.2167026e+00  -3.5960307e+00   3.4898188e-01  -5.6140564e-01   4.2484751e-01
   1.8116667e+00   1.8336328e-01   8.8004127e-01  -1.7752557e+00   1.9725063e-01  -6.3727127e-01  -3.0346251e-02
   1.8133333e+00   1.8279998e-01   2.7311626e-01  -5.6140564e-01  -1.8207750e-01  -2.5794313e-01  -8.6486815e-01
   1.8150000e+00   1.8217238e-01  -2.5339119e+00  -1.3200619e+00   1.9725063e-01  -3.3380876e-01  -2.5794313e-01
   1.8166667e+00   1.8148128e-01   7.2831002e-01  -1.0621188e-01   7.2831002e-01   4.2484751e-01   8.8004127e-01
   1.8183333e+00   1.8072760e-01   1.4869663e+00   2.2456226e+00  -1.0621188e-01   1.1076382e+00   8.0417564e-01
   1.8200000e+00   1.7991234e-01   2.4732194e+00   3.5353382e+00   4.2484751e-01   6.5244439e-01   7.2831002e-01
   1.8216667e+00   1.7903661e-01   3.4898188e-01   1.9421600e+00  -2.5794313e-01   1.2138500e-01  -3.3380876e-01
   1.8233333e+00   1.7810160e-01  -1.8207750e-01   6.5244439e-01  -8.6486815e-01  -2.5794313e-01  -4.8554001e-01
   1.8250000e+00   1.7710863e-01  -1.1683307e+00  -5.6140564e-01  -5.6140564e-01  -1.0621188e-01   1.9725063e-01
   1.8266667e+00   1.7605910e-01  -1.0621188e-01  -2.5794313e-01  -7.8900252e-01  -1.1683307e+00  -7.1313689e-01
   1.8283333e+00   1.7495450e-01  -8.6486815e-01  -2.5339119e+00  -9.4073377e-01  -1.1683307e+00  -4.8554001e-01
   1.8300000e+00   1.7379639e-01  -8.6486815e-01  -2.3821807e+00  -1.0621188e-01   2.7311626e-01  -2.5794313e-01
   1.8316667e+00   1.7258646e-01  -1.0621188e-01  -9.4073377e-01   1.9725063e-01   1.9725063e-01   1.0317725e+00
   1.8333333e+00   1.7132643e-01   5.0071314e-01   6.5244439e-01  -1.0621188e-01   1.2138500e-01  -1.8207750e-01
   1.8350000e+00   1.7001812e-01   8.0417564e-01   6.5244439e-01   3.4898188e-01   4.5519376e-02  -1.0165994e+00
   1.8366667e+00   1.6866344e-01   4.2484751e-01   1.7904288e+00   1.9725063e-01  -1.0621188e-01  -3.3380876e-01
   1.8383333e+00   1.6726433e-01   2.2456226e+00   2.8525476e+00  -1.0621188e-01   1.4111007e+00   4.2484751e-01
   1.8400000e+00   1.6582281e-01   1.0317725e+00   2.7008163e+00  -2.5794313e-01   1.0317725e+00  -3.0346251e-02
   1.8416667e+00   1.6434096e-01   8.8004127e-01   9.5590690e-01  -3.0346251e-02   5.7657876e-01   2.7311626e-01
   1.8433333e+00   1.6282090e-01  -6.3727127e-01  -6.3727127e-01  -1.3200619e+00  -3.0346251e-02   1.2138500e-01
   1.8450000e+00   1.6126480e-01  -4.8554001e-01  -2.9132401e+00   1.2138500e-01  -2.0787182e+00  -1.4717932e+00
   1.8466667e+00   1.5967488e-01  -6.8582527e+00  -2.5339119e+00  -2.5794313e-01  -2.0787182e+00  -1.2441963e+00
   1.8483333e+00   1.5805337e-01  -2.3821807e+00  -3.5201651e+00   8.0417564e-01  -5.6140564e-01  -8.6486815e-01
   1.8500000e+00   1.5640254e-01   1.5628319e+00  -2.0028525e+00  -4.8554001e-01  -4.0967438e-01  -4.8554001e-01
   1.8516667e+00   1.5472468e-01  -1.6235244e+00  -1.3200619e+00  -1.8207750e-01  -1.8207750e-01  -1.8207750e-01
   1.8533333e+00   1.5302210e-01   6.5244439e-01   1.8662944e+00   5.7657876e-01   5.7657876e-01   1.9725063e-01
   1.8550000e+00   1.5129712e-01   1.4869663e+00   6.5244439e-01   7.2831002e-01   8.8004127e-01   5.7657876e-01
   1.8566667e+00   1.4955204e-01   8.0417564e-01   1.7904288e+00   7.2831002e-01   1.5628319e+00   1.4111007e+00
   1.8583333e+00   1.4778920e-01   9.5590690e-01   2.9284132e+00   1.1835038e+00   9.5590690e-01   2.5490851e+00
   1.8600000e+00   1.4601088e-01   1.3352350e+00   2.6249507e+00   4.2484751e-01  -3.3380876e-01   8.0417564e-01
   1.8616667e+00   1.4421940e-01   2.6249507e+00   8.8004127e-01  -4.8554001e-01   1.9725063e-01   5.0071314e-01
   1.8633333e+00   1.4241702e-01   9.5590690e-01   2.7311626e-01  -1.1683307e+00  -1.8207750e-01  -4.0967438e-01
   1.8650000e+00   1.4060598e-01  -6.3727127e-01  -4.8554001e-01  -1.0924650e+00  -1.9269869e+00  -1.9269869e+00
   1.8666667e+00   1.3878852e-01  -2.1545838e+00  -1.0924650e+00  -3.3380876e-01  -1.7752557e+00  -2.3063151e+00
   1.8683333e+00   1.3693595e-01  -1.6235244e+00  -3.7477620e+00  -1.8207750e-01  -6.3727127e-01  -5.6140564e-01
   1.8700000e+00   1.3500239e-01  -9.4073377e-01  -2.2304494e+00  -7.1313689e-01   1.0317725e+00  -1.8207750e-01
   1.8716667e+00   1.3306652e-01  -4.8554001e-01  -7.1313689e-01  -1.0621188e-01   1.5628319e+00   4.5519376e-02
   1.8733333e+00   1.3113087e-01  -6.3727127e-01  -3.3380876e-01   1.2138500e-01   9.5590690e-01   4.5519376e-02
   1.8750000e+00   1.2919793e-01   9.5590690e-01  -1.2441963e+00  -1.0621188e-01  -1.0924650e+00  -5.6140564e-01
   1.8766667e+00   1.2727019e-01   1.4111007e+00   2.7311626e-01   4.2484751e-01   8.8004127e-01   1.2138500e-01
   1.8783333e+00   1.2535008e-01   1.3352350e+00   2.7766819e+00   5.7657876e-01   1.4111007e+00   1.9725063e-01
   1.8800000e+00   1.2344003e-01   2.0180257e+00   2.7008163e+00   1.0317725e+00  -1.8207750e-01   1.9725063e-01
   1.8816667e+00   1.2154242e-01  -1.4717932e+00  -1.8207750e-01   1.9725063e-01  -2.7615088e+00   1.7145632e+00
   1.8833333e+00   1.1965957e-01  -5.6140564e-01  -5.6140564e-01  -4.8554001e-01  -2.2304494e+00   1.2138500e-01
   1.8850000e+00   1.1779378e-01   4.5519376e-02   1.2138500e-01  -1.0621188e-01   2.7311626e-01  -8.6486815e-01
   1.8866667e+00   1.1594728e-01   3.4898188e-01  -1.0165994e+00  -2.5794313e-01   3.4898188e-01  -7.1313689e-01
   1.8883333e+00   1.1412226e-01   1.9725063e-01  -1.7752557e+00  -3.3380876e-01   5.7657876e-01   4.5519376e-02
   1.8900000e+00   1.1232084e-01  -3.2167026e+00  -2.8373744e+00  -4.0967438e-01   2.7311626e-01   4.5519376e-02
   1.8916667e+00   1.1054509e-01  -7.9962371e+00  -2.7615088e+00  -1.0621188e-01  -1.1683307e+00  -7.8900252e-01
   1.8933333e+00   1.0879701e-01  -4.0967438e-01   6.5244439e-01   4.5519376e-02  -1.6235244e+00  -8.6486815e-01
   1.8950000e+00   1.0707854e-01   4.5215914e+00   1.3352350e+00  -1.0621188e-01  -6.3727127e-01  -7.1313689e-01
   1.8966667e+00   1.0539154e-01   1.7145632e+00   8.0417564e-01  -4.0967438e-01   1.1076382e+00  -1.8207750e-01
   1.8983333e+00   1.0373778e-01   1.7904288e+00   2.4732194e+00   3.4898188e-01   1.7904288e+00   8.8004127e-01
   1.9000000e+00   1.0211899e-01   2.7766819e+00   2.9284132e+00   8.0417564e-01   1.1835038e+00   7.2831002e-01
   1.9016667e+00   1.0053678e-01   8.8004127e-01   8.8004127e-01   3.4898188e-01  -3.0346251e-02   1.3352350e+00
   1.9033333e+00   9.8992692e-02   1.4111007e+00   3.4898188e-01   1.0317725e+00   5.0071314e-01   1.7145632e+00
   1.9050000e+00   9.7488179e-02   1.0317725e+00  -3.0346251e-02   1.2138500e-01   1.7904288e+00   1.1076382e+00
   1.9066667e+00   9.6024596e-02   8.8004127e-01   4.2484751e-01  -1.0924650e+00   2.7311626e-01   4.5519376e-02
   1.9083333e+00   9.4603211e-02  -1.0165994e+00  -4.4305526e+00  -9.4073377e-01  -3.4442995e+00  -2.8373744e+00
   1.9100000e+00   9.3225188e-02  -2.6856432e+00  -3.5201651e+00  -4.0967438e-01  -2.6097776e+00  -2.2304494e+00
   1.9116667e+00   9.1891592e-02  -1.7752557e+00  -1.6235244e+00  -4.0967438e-01  -7.1313689e-01  -1.3200619e+00
   1.9133333e+00   9.0603388e-02  -1.1683307e+00   5.0071314e-01  -4.0967438e-01   3.4898188e-01   5.0071314e-01
   1.9150000e+00   8.9361426e-02   2.7311626e-01   7.2831002e-01   1.9725063e-01   1.3352350e+00   8.0417564e-01
   1.9166667e+00   8.8166462e-02  -3.3380876e-01   1.4111007e+00   1.2138500e-01   1.9421600e+00   1.1835038e+00
   1.9183333e+00   8.7019127e-02   8.8004127e-01   2.7008163e+00   1.9725063e-01   1.0317725e+00   6.5244439e-01
   1.9200000e+00   8.5919952e-02   3.4898188e-01   1.9421600e+00   1.9725063e-01  -4.0967438e-01  -4.8554001e-01
   1.9216667e+00   8.4869349e-02   1.7145632e+00   2.0180257e+00   4.5519376e-02   4.5519376e-02  -4.8554001e-01
   1.9233333e+00   8.3867612e-02  -1.0621188e-01  -1.8207750e-01  -1.0621188e-01  -1.0165994e+00  -4.8554001e-01
   1.9250000e+00   8.2914921e-02  -2.5794313e-01  -4.0967438e-01   1.9725063e-01  -1.8207750e-01  -1.0621188e-01
   1.9266667e+00   8.2011336e-02  -3.3380876e-01  -1.4717932e+00  -3.3380876e-01  -5.6140564e-01  -4.8554001e-01
   1.9283333e+00   8.1156803e-02   1.2138500e-01  -2.0028525e+00  -1.0621188e-01   4.2484751e-01   2.7311626e-01
   1.9300000e+00   8.0351141e-02   4.5519376e-02  -1.8511213e+00  -3.0346251e-02   9.5590690e-01   6.5244439e-01
   1.9316667e+00   7.9594060e-02   1.3352350e+00  -1.6235244e+00   4.2484751e-01   4.5519376e-02   7.2831002e-01
   1.9333333e+00   7.8885147e-02  -1.3200619e+00  -1.0165994e+00   1.2138500e-01  -8.6486815e-01  -6.3727127e-01
   1.9350000e+00   7.8223863e-02  -2.7615088e+00  -4.8554001e-01   1.9725063e-01  -4.0967438e-01  -1.1683307e+00
   1.9366667e+00   7.7609559e-02   1.9421600e+00   1.0317725e+00   3.4898188e-01  -4.8554001e-01  -6.3727127e-01
   1.9383333e+00   7.7041476e-02   2.3214882e+00   1.3352350e+00   2.7311626e-01  -7.8900252e-01  -2.5794313e-01
   1.9400000e+00   7.6462499e-02  -3.8994932e+00   6.5244439e-01   2.7311626e-01  -9.4073377e-01   1.2138500e-01
   1.9416667e+00   7.5852133e-02  -3.5960307e+00   8.8004127e-01   5.7657876e-01  -5.6140564e-01   1.1835038e+00
   1.9433333e+00   7.5284364e-02   5.0526507e+00   2.7008163e+00   4.2484751e-01  -4.8554001e-01  -5.6140564e-01
   1.9450000e+00   7.4758516e-02   1.1076382e+00  -2.5794313e-01  -8.6486815e-01   4.2484751e-01  -4.0967438e-01
   1.9466667e+00   7.4273820e-02   9.5590690e-01  -7.8900252e-01  -1.3200619e+00   2.2456226e+00   4.5519376e-02
   1.9483333e+00   7.3829427e-02   8.0417564e-01  -1.6993900e+00   4.2484751e-01   1.4111007e+00   4.2484751e-01
   1.9500000e+00   7.3424395e-02   4.2484751e-01  -2.3821807e+00   1.9725063e-01   1.2593694e+00   7.2831002e-01
   1.9516667e+00   7.3057708e-02   4.5519376e-02  -1.0165994e+00  -2.5794313e-01  -4.8554001e-01   1.2138500e-01
   1.9533333e+00   7.2728281e-02  -5.6140564e-01  -1.3200619e+00  -3.3380876e-01  -2.0028525e+00  -7.8900252e-01
   1.9550000e+00   7.2434940e-02  -1.5476588e+00  -1.8207750e-01  -7.8900252e-01  -1.6993900e+00  -1.0165994e+00
   1.9566667e+00   7.2176466e-02  -2.3821807e+00   5.0071314e-01  -7.1313689e-01  -2.5794313e-01  -2.5794313e-01
   1.9583333e+00   7.1951564e-02  -1.4717932e+00   2.5490851e+00  -4.8554001e-01  -1.0621188e-01  -2.5794313e-01
   1.9600000e+00   7.1758885e-02   1.9725063e-01   1.9421600e+00   1.2138500e-01  -4.0967438e-01  -4.0967438e-01
   1.9616667e+00   7.1597029e-02   8.8004127e-01   2.3214882e+00   7.2831002e-01   4.2484751e-01  -4.0967438e-01
   1.9633333e+00   7.1464550e-02   1.9421600e+00   8.0417564e-01  -1.8207750e-01   2.7311626e-01  -4.8554001e-01
   1.9650000e+00   7.1359960e-02  -3.3380876e-01  -3.0346251e-02   3.4898188e-01   6.5244439e-01   3.4898188e-01
   1.9666667e+00   7.1281730e-02  -7.1313689e-01  -7.1313689e-01   1.9725063e-01   7.2831002e-01   4.2484751e-01
   1.9683333e+00   7.1228312e-02   1.4869663e+00  -2.0787182e+00   4.2484751e-01   1.8662944e+00   1.1076382e+00
   1.9700000e+00   7.1198125e-02   1.5628319e+00  -3.5960307e+00   4.5519376e-02   1.1076382e+00   9.5590690e-01
   1.9716667e+00   7.1189568e-02  -2.3063151e+00  -2.0787182e+00  -2.5794313e-01  -1.0165994e+00  -3.3380876e-01
   1.9733333e+00   7.1201039e-02  -3.1408369e+00  -7.8900252e-01   4.2484751e-01  -2.7615088e+00  -1.1683307e+00
   1.9750000e+00   7.1230916e-02   1.4111007e+00   1.1835038e+00   1.2138500e-01  -3.3380876e-01  -6.3727127e-01
   1.9766667e+00   7.1277582e-02   1.7904288e+00   1.1835038e+00  -4.0967438e-01   2.3973538e+00   5.0071314e-01
   1.9783333e+00   7.1339429e-02   1.4869663e+00   2.0938913e+00  -5.6140564e-01   5.0071314e-01   4.5519376e-02
   1.9800000e+00   7.1414851e-02   5.7657876e-01   1.9421600e+00   4.2484751e-01  -1.0165994e+00   1.9725063e-01
   1.9816667e+00   7.1502277e-02  -4.8554001e-01   1.3352350e+00   5.7657876e-01  -1.4717932e+00  -5.6140564e-01
   1.9833333e+00   7.1600139e-02  -8.6486815e-01  -4.0967438e-01  -4.0967438e-01  -2.0028525e+00  -1.4717932e+00
   1.9850000e+00   7.1706915e-02  -4.4305526e+00  -3.3380876e-01   9.5590690e-01   1.2138500e-01   1.2138500e-01
   1.9866667e+00   7.1821114e-02  -9.4073377e-01  -1.0165994e+00   1.2138500e-01   2.0938913e+00   1.2593694e+00
   1.9883333e+00   7.1941280e-02   1.0317725e+00  -2.3821807e+00  -1.8207750e-01   7.2831002e-01   1.2138500e-01
   1.9900000e+00   7.2066019e-02   7.2831002e-01  -2.4580463e+00  -3.3380876e-01   5.7657876e-01  -1.8207750e-01
   1.9916667e+00   7.2193983e-02   1.7145632e+00  -5.6140564e-01   2.7311626e-01   1.9725063e-01   4.5519376e-02
   1.9933333e+00   7.2323880e-02   6.5244439e-01  -3.0346251e-02  -4.0967438e-01   3.4898188e-01   4.5519376e-02
   1.9950000e+00   7.2454497e-02   8.0417564e-01   6.5244439e-01  -3.0346251e-02   6.5244439e-01   4.2484751e-01
   1.9966667e+00   7.2584683e-02  -1.8207750e-01   7.2831002e-01  -3.3380876e-01   5.0071314e-01   2.7311626e-01
   1.9983333e+00   7.2713364e-02   1.6386975e+00   1.8662944e+00   5.7657876e-01  -6.3727127e-01  -7.1313689e-01
   2.0000000e+00   7.2839554e-02  -9.4073377e-01   2.0938913e+00  -1.0621188e-01  -1.0165994e+00  -1.3200619e+00
   2.0016667e+00   7.2962353e-02  -2.6097776e+00   9.5590690e-01  -1.8207750e-01  -2.5794313e-01  -3.0346251e-02
   2.0033333e+00   7.3080954e-02  -3.0346251e-02   2.1697569e+00   1.9725063e-01   5.7657876e-01   4.5519376e-02
   2.0050000e+00   7.3194649e-02   4.2484751e-01  -3.0346251e-02   3.4898188e-01   1.2138500e-01   1.3352350e+00
   2.0066667e+00   7.3302842e-02   2.7311626e-01  -2.5794313e-01   4.5519376e-02   1.4869663e+00   2.0180257e+00
   2.0083333e+00   7.3405034e-02   8.0417564e-01  -2.9132401e+00   4.2484751e-01  -1.0621188e-01  -1.8207750e-01
   2.0100000e+00   7.3405034e-02   4.5519376e-02  -2.1545838e+00  -1.8207750e-01  -1.6993900e+00  -1.0165994e+00
   2.0116667e+00   7.3405034e-02  -2.5794313e-01  -1.6235244e+00  -9.4073377e-01  -2.5794313e-01  -1.0924650e+00
   2.0133333e+00   7.3405034e-02   1.9725063e-01  -3.3380876e-01  -2.5794313e-01   4.5519376e-02  -3.3380876e-01
   2.0150000e+00   7.3405034e-02  -1.8207750e-01  -3.0346251e-02   8.0417564e-01   1.9725063e-01   1.9725063e-01
   2.0166667e+00   7.3405034e-02  -4.8554001e-01   8.8004127e-01   5.0071314e-01   3.4898188e-01   8.8004127e-01
   2.0183333e+00   7.3405034e-02  -2.5794313e-01   8.8004127e-01  -1.0621188e-01  -6.3727127e-01   3.4898188e-01
   2.0200000e+00   7.3405034e-02   2.7311626e-01   1.2593694e+00   1.9725063e-01  -7.8900252e-01  -6.3727127e-01
   2.0216667e+00   7.3405034e-02   1.7904288e+00   1.7904288e+00  -2.5794313e-01  -3.3380876e-01  -7.8900252e-01
   2.0233333e+00   7.3405034e-02   1.1835038e+00   3.4898188e-01   1.2138500e-01  -3.0346251e-02  -1.8207750e-01
   2.0250000e+00   7.3405034e-02  -1.9269869e+00  -1.0924650e+00  -4.0967438e-01   3.4898188e-01   5.7657876e-01
   2.0266667e+00   7.3405034e-02  -5.6140564e-01  -1.3200619e+00  -8.6486815e-01   8.0417564e-01   4.2484751e-01
   2.0283333e+00   7.3405034e-02   4.2484751e-01  -1.5476588e+00  -5.6140564e-01   5.0071314e-01  -1.8207750e-01
   2.0300000e+00   7.3405034e-02   6.5244439e-01  -1.3959275e+00  -7.1313689e-01   5.0071314e-01  -2.5794313e-01
   2.0316667e+00   7.3405034e-02  -3.3380876e-01  -1.0165994e+00  -3.3380876e-01  -3.0346251e-02  -8.6486815e-01
   2.0333333e+00   7.3405034e-02  -2.3063151e+00  -1.0924650e+00  -1.0621188e-01  -1.5476588e+00  -1.0924650e+00
   2.0350000e+00   7.3405034e-02  -2.3063151e+00   1.2138500e-01   6.5244439e-01  -5.6140564e-01   5.7657876e-01
   2.0366667e+00   7.3405034e-02  -5.6140564e-01   4.5519376e-02   5.0071314e-01  -7.1313689e-01   5.7657876e-01
   2.0383333e+00   7.3405034e-02  -4.3546870e+00   8.8004127e-01  -4.0967438e-01   3.4898188e-01   3.4898188e-01
   2.0400000e+00   7.3405034e-02  -4.0967438e-01   1.9421600e+00   5.0071314e-01   5.0071314e-01   3.4898188e-01
   2.0416667e+00   7.3405034e-02   3.3836070e+00   1.1076382e+00  -3.0346251e-02  -2.5794313e-01  -5.6140564e-01
   2.0433333e+00   7.3405034e-02  -2.4580463e+00   4.5519376e-02  -2.5794313e-01  -2.5794313e-01  -3.3380876e-01
   2.0450000e+00   7.3405034e-02   1.2138500e-01  -2.5794313e-01   3.4898188e-01   3.4898188e-01   2.7311626e-01
   2.0466667e+00   7.3405034e-02   2.7766819e+00  -7.1313689e-01   1.2138500e-01   2.7311626e-01   6.5244439e-01
   2.0483333e+00   7.3405034e-02   1.6386975e+00  -1.0924650e+00  -1.0621188e-01   1.2138500e-01  -5.6140564e-01
   2.0500000e+00   7.3405034e-02  -5.6140564e-01  -1.9269869e+00  -6.3727127e-01   1.2138500e-01  -3.3380876e-01
   2.0516667e+00   7.3405034e-02   2.7311626e-01  -3.3380876e-01  -7.8900252e-01   1.9725063e-01  -4.0967438e-01
   2.0533333e+00   7.3405034e-02  -1.6993900e+00  -8.6486815e-01  -1.0621188e-01  -1.0621188e-01   5.0071314e-01
   2.0550000e+00   7.3405034e-02   3.4898188e-01  -2.5794313e-01   8.8004127e-01   9.5590690e-01   9.5590690e-01
   2.0566667e+00   7.3500845e-02   1.2593694e+00   1.7145632e+00   3.4898188e-01   3.4898188e-01   8.0417564e-01
   2.0583333e+00   7.3507594e-02   2.5490851e+00   3.3836070e+00   4.5519376e-02  -1.8207750e-01  -1.0621188e-01
   2.0600000e+00   7.3445490e-02   5.7657876e-01   1.1835038e+00  -1.0621188e-01  -1.8207750e-01   1.2138500e-01
   2.0616667e+00   7.3376755e-02  -1.3200619e+00  -3.3380876e-01  -6.3727127e-01  -7.1313689e-01  -1.0621188e-01
   2.0633333e+00   7.3302082e-02   4.5519376e-02   1.2138500e-01  -7.8900252e-01  -1.1683307e+00  -4.8554001e-01
   2.0650000e+00   7.3222304e-02  -2.7615088e+00  -6.3727127e-01  -1.0621188e-01   6.5244439e-01  -5.6140564e-01
   2.0666667e+00   7.3138399e-02  -1.6235244e+00  -2.5794313e-01  -3.0346251e-02   1.1076382e+00   4.5519376e-02
   2.0683333e+00   7.3051487e-02  -4.8554001e-01  -2.1545838e+00   9.5590690e-01  -3.3380876e-01  -2.5794313e-01
   2.0700000e+00   7.2962849e-02  -3.1408369e+00  -3.1408369e+00   3.4898188e-01  -6.3727127e-01  -3.0346251e-02
   2.0716667e+00   7.2873908e-02  -2.5794313e-01  -1.0924650e+00   2.7311626e-01   1.2138500e-01  -1.0621188e-01
   2.0733333e+00   7.2786243e-02  -1.0621188e-01   1.2138500e-01   4.5519376e-02  -5.6140564e-01  -4.8554001e-01
   2.0750000e+00   7.2701589e-02   5.0071314e-01   9.5590690e-01   5.7657876e-01  -1.8207750e-01  -3.0346251e-02
   2.0766667e+00   7.2621836e-02   3.4898188e-01  -2.5794313e-01  -1.8207750e-01  -1.8207750e-01  -1.0621188e-01
   2.0783333e+00   7.2549021e-02   1.9421600e+00   1.0317725e+00  -1.0621188e-01  -1.8207750e-01   1.2138500e-01
   2.0800000e+00   7.2485337e-02  -4.0967438e-01   9.5590690e-01  -1.0621188e-01  -4.8554001e-01  -3.3380876e-01
   2.0816667e+00   7.2433139e-02   1.9725063e-01   1.7145632e+00  -3.0346251e-02   1.1076382e+00   5.0071314e-01
   2.0833333e+00   7.2394919e-02  -2.3821807e+00   6.5244439e-01   3.4898188e-01   5.0071314e-01  -1.8207750e-01
   2.0850000e+00   7.2373325e-02   1.2138500e-01   8.8004127e-01  -1.0621188e-01   1.9725063e-01  -4.0967438e-01
   2.0866667e+00   7.2371145e-02   1.6386975e+00  -6.3727127e-01  -1.0621188e-01  -7.1313689e-01   4.2484751e-01
   2.0883333e+00   7.2391309e-02   3.5353382e+00  -2.2304494e+00  -1.0924650e+00   1.9725063e-01  -4.8554001e-01
   2.0900000e+00   7.2436891e-02  -3.2167026e+00  -1.0165994e+00  -2.0787182e+00   1.0317725e+00   1.9725063e-01
   2.0916667e+00   7.2511083e-02  -3.0346251e-02  -1.4717932e+00   1.2593694e+00   1.9725063e-01   1.3352350e+00
   2.0933333e+00   7.2617213e-02  -1.5476588e+00  -2.5339119e+00   1.4869663e+00  -1.6993900e+00  -4.0967438e-01
   2.0950000e+00   7.2758731e-02  -2.9132401e+00  -7.1313689e-01  -3.0346251e-02  -7.8900252e-01  -3.0346251e-02
   2.0966667e+00   7.2939193e-02  -2.5794313e-01   1.0317725e+00   1.2138500e-01  -3.3380876e-01   1.9725063e-01
   2.0983333e+00   7.3162265e-02   1.1835038e+00   4.2939945e+00  -1.6993900e+00   1.2593694e+00   6.5244439e-01
   2.1000000e+00   7.3431708e-02   1.2138500e-01   1.4869663e+00  -2.5794313e-01   3.4898188e-01   5.0071314e-01
   2.1016667e+00   7.3751372e-02   8.0417564e-01   2.0938913e+00   5.0071314e-01   1.2138500e-01   4.2484751e-01
   2.1033333e+00   7.4125190e-02   3.0042788e+00   1.9421600e+00   2.1697569e+00   1.9725063e-01  -5.6140564e-01
   2.1050000e+00   7.4557167e-02   5.7657876e-01  -1.8207750e-01   5.0071314e-01   9.5590690e-01  -2.0787182e+00
   2.1066667e+00   7.5051358e-02  -6.3727127e-01  -2.0787182e+00   2.7311626e-01  -6.3727127e-01  -1.8207750e-01
   2.1083333e+00   7.5611879e-02   1.9725063e-01  -2.7615088e+00  -1.8207750e-01  -1.3200619e+00  -5.6140564e-01
   2.1100000e+00   7.6242880e-02   1.2593694e+00  -3.4442995e+00  -1.0924650e+00  -1.0621188e-01   5.0071314e-01
   2.1116667e+00   7.6948536e-02  -5.6140564e-01  -4.2029557e+00   5.7657876e-01  -4.8554001e-01   8.8004127e-01
   2.1133333e+00   7.7733043e-02  -2.5339119e+00  -2.0028525e+00   1.9725063e-01  -1.2441963e+00  -1.5476588e+00
   2.1150000e+00   7.8600595e-02   3.4898188e-01   1.9725063e-01   4.2484751e-01   1.5628319e+00   4.5519376e-02
   2.1166667e+00   7.9555380e-02   1.7145632e+00   1.6386975e+00  -8.6486815e-01   9.5590690e-01  -2.5794313e-01
   2.1183333e+00   8.0601564e-02   1.5628319e+00   2.1697569e+00  -2.9891057e+00  -1.3959275e+00  -1.8207750e-01
   2.1200000e+00   8.1743274e-02  -3.9753588e+00   1.4111007e+00  -1.4717932e+00  -2.7615088e+00  -4.0512245e+00
   2.1216667e+00   8.2984601e-02  -1.0924650e+00  -7.8900252e-01   8.0417564e-01   6.5244439e-01  -1.5476588e+00
   2.1233333e+00   8.4329562e-02   5.6595758e+00   3.9905320e+00  -2.5339119e+00   8.8004127e-01   1.1835038e+00
   2.1250000e+00   8.5782115e-02  -3.7477620e+00  -9.4073377e-01   2.3214882e+00   5.7657876e-01   2.2456226e+00
   2.1266667e+00   8.7346125e-02   3.7629351e+00   3.0042788e+00   2.5490851e+00   1.1835038e+00   1.7904288e+00
   2.1283333e+00   8.9025357e-02  -4.2788214e+00  -4.8098807e+00   1.2593694e+00   1.3352350e+00  -4.0967438e-01
   2.1300000e+00   8.9025357e-02  -3.0649713e+00  -3.9753588e+00   6.5244439e-01   6.5244439e-01   1.3352350e+00
   2.1316667e+00   8.9025357e-02  -3.7477620e+00  -4.2788214e+00  -1.0924650e+00  -8.6486815e-01  -3.3380876e-01
   2.1333333e+00   8.9025357e-02  -2.5339119e+00  -2.5339119e+00   3.4898188e-01  -9.4073377e-01  -1.3200619e+00
   2.1350000e+00   8.9025357e-02  -2.8373744e+00   2.4732194e+00  -1.8207750e-01  -1.1683307e+00  -1.8207750e-01
   2.1366667e+00   8.9025357e-02   1.3352350e+00   4.5215914e+00   3.4898188e-01  -1.3959275e+00  -1.5476588e+00
   2.1383333e+00   9.0722163e-02   4.4457257e+00   1.2593694e+00  -1.1683307e+00   6.5244439e-01  -6.3727127e-01
   2.1400000e+00   9.2500577e-02   2.2456226e+00   5.3561133e+00  -1.0621188e-01  -5.6140564e-01   7.2831002e-01
   2.1416667e+00   9.4404979e-02   1.5628319e+00   1.2593694e+00   1.3352350e+00  -4.8554001e-01   5.7657876e-01
   2.1433333e+00   9.6439177e-02   1.2593694e+00  -1.2441963e+00  -5.6140564e-01  -2.5794313e-01  -1.8207750e-01
   2.1450000e+00   9.8606836e-02  -1.8207750e-01   7.2831002e-01  -1.8511213e+00   5.7657876e-01  -3.0346251e-02
   2.1466667e+00   1.0091146e-01   4.2484751e-01   1.1076382e+00   2.4732194e+00   1.4111007e+00   9.5590690e-01
   2.1483333e+00   1.0335636e-01   4.8250539e+00   1.2138500e-01  -3.0346251e-02   1.2593694e+00  -2.5794313e-01
   2.1500000e+00   1.0594469e-01  -5.1133432e+00  -7.3893121e+00  -1.3200619e+00  -6.3727127e-01   2.2456226e+00
   2.1516667e+00   1.0867938e-01  -4.1270901e+00  -3.4442995e+00  -9.4073377e-01  -7.8900252e-01  -1.0924650e+00
   2.1533333e+00   1.1156318e-01  -1.5476588e+00  -2.3063151e+00   5.0071314e-01  -1.0924650e+00  -8.6486815e-01
   2.1550000e+00   1.1459859e-01   2.4732194e+00   2.6249507e+00   1.9421600e+00  -4.0967438e-01  -7.1313689e-01
   2.1566667e+00   1.1778791e-01   4.5519376e-02  -1.5476588e+00   7.2831002e-01  -1.2441963e+00   6.5244439e-01
   2.1583333e+00   1.2113320e-01  -1.3200619e+00   1.1835038e+00   6.5244439e-01   1.7145632e+00   8.0417564e-01
   2.1600000e+00   1.2463627e-01   1.5628319e+00   3.3836070e+00  -2.0787182e+00  -2.2304494e+00  -2.0028525e+00
   2.1616667e+00   1.2829868e-01   1.1076382e+00   1.1076382e+00  -1.4717932e+00  -7.8900252e-01  -1.0621188e-01
   2.1633333e+00   1.3212174e-01  -2.5794313e-01  -1.8207750e-01  -1.0924650e+00   1.1835038e+00   1.3352350e+00
   2.1650000e+00   1.3610648e-01  -2.7615088e+00  -1.0924650e+00   8.8004127e-01   3.4898188e-01  -1.1683307e+00
   2.1666667e+00   1.4025368e-01  -3.2167026e+00  -2.9132401e+00  -1.8207750e-01   4.2484751e-01   4.2484751e-01
   2.1683333e+00   1.4456382e-01  -2.6097776e+00  -1.3200619e+00  -3.3380876e-01   8.0417564e-01   4.2484751e-01
   2.1700000e+00   1.4903710e-01   2.7008163e+00   4.5519376e-02   2.7311626e-01   3.4898188e-01  -3.0346251e-02
   2.1716667e+00   1.5367345e-01   3.4594726e+00   1.5628319e+00   1.9725063e-01   3.4898188e-01  -7.1313689e-01
   2.1733333e+00   1.5847251e-01  -3.1408369e+00  -2.5794313e-01  -5.6140564e-01   3.4898188e-01  -3.3380876e-01
   2.1750000e+00   1.6343359e-01   2.0180257e+00   2.0180257e+00   1.2138500e-01   5.0071314e-01   1.2138500e-01
   2.1766667e+00   1.6855576e-01   2.0180257e+00   1.0317725e+00  -1.1683307e+00  -1.8207750e-01   1.9725063e-01
   2.1783333e+00   1.7383774e-01  -2.4580463e+00   2.2456226e+00   8.8004127e-01  -2.6097776e+00  -7.1313689e-01
   2.1800000e+00   1.7383774e-01  -2.3063151e+00   4.5974570e+00   5.0071314e-01   4.5519376e-02  -4.0967438e-01
   2.1816667e+00   1.7383774e-01   5.5837101e+00   1.0317725e+00   2.7311626e-01   1.7904288e+00   8.8004127e-01
   2.1833333e+00   1.7383774e-01   1.1835038e+00  -7.1313689e-01  -2.4580463e+00   1.9725063e-01  -4.0967438e-01
   2.1850000e+00   1.7383774e-01  -2.3063151e+00  -2.5339119e+00   1.4111007e+00  -5.6140564e-01  -4.0967438e-01
   2.1866667e+00   1.7383774e-01  -4.8554001e-01  -4.6581495e+00   4.5519376e-02  -1.0165994e+00   4.5519376e-02
   2.1883333e+00   1.7383774e-01  -1.8511213e+00  -5.9478651e+00  -2.5794313e-01  -9.4073377e-01  -3.0346251e-02
   2.1900000e+00   1.7383774e-01  -2.0787182e+00  -3.8994932e+00  -3.3380876e-01  -1.8207750e-01   1.0317725e+00
   2.1916667e+00   1.7383774e-01  -1.1683307e+00  -6.3727127e-01   8.0417564e-01  -6.3727127e-01   3.4898188e-01
   2.1933333e+00   1.7383774e-01  -9.4073377e-01   8.0417564e-01   1.9725063e-01   1.9725063e-01  -6.3727127e-01
   2.1950000e+00   1.7927799e-01   7.2831002e-01   1.8662944e+00   8.0417564e-01   5.7657876e-01   1.2138500e-01
   2.1966667e+00   1.8487465e-01   1.1835038e+00   2.1697569e+00  -1.0621188e-01   4.5519376e-02  -1.8207750e-01
   2.1983333e+00   1.9062557e-01   2.2456226e+00   2.3973538e+00  -3.0346251e-02   1.9725063e-01   2.7311626e-01
   2.2000000e+00   1.9652831e-01   1.2138500e-01   2.5490851e+00  -1.0621188e-01   1.2138500e-01   3.4898188e-01
   2.2016667e+00   2.0258013e-01  -1.0165994e+00   1.3352350e+00  -3.0346251e-02  -7.8900252e-01  -7.8900252e-01
   2.2033333e+00   2.0877799e-01  -1.3200619e+00  -9.4073377e-01  -5.6140564e-01   5.7657876e-01   5.0071314e-01
   2.2050000e+00   2.1511857e-01   1.0317725e+00  -3.0346251e-02  -6.3727127e-01   4.2484751e-01   6.5244439e-01
   2.2066667e+00   2.2159828e-01   2.7311626e-01  -7.8900252e-01   4.5519376e-02   1.2138500e-01  -5.6140564e-01
   2.2083333e+00   2.2821323e-01   1.4111007e+00  -2.0028525e+00   2.7311626e-01   2.7311626e-01  -1.8207750e-01
   2.2100000e+00   2.3495927e-01  -8.6486815e-01  -2.0787182e+00   4.5519376e-02   1.2138500e-01   1.6386975e+00
   2.2116667e+00   2.4183197e-01   1.1835038e+00  -8.6486815e-01  -7.8900252e-01  -1.8207750e-01  -8.6486815e-01
   2.2133333e+00   2.4882667e-01  -1.5476588e+00  -2.9132401e+00   1.4869663e+00  -2.5794313e-01  -6.3727127e-01
   2.2150000e+00   2.5593845e-01   1.7904288e+00  -2.0028525e+00  -1.0621188e-01   4.5519376e-02   3.4898188e-01
   2.2166667e+00   2.6316213e-01   3.4898188e-01   5.7657876e-01   2.7311626e-01   2.7311626e-01  -3.0346251e-02
   2.2183333e+00   2.7049232e-01  -2.1545838e+00   9.5590690e-01  -1.3200619e+00   1.2138500e-01  -7.1313689e-01
   2.2200000e+00   2.7792340e-01   1.2138500e-01   3.1560101e+00  -3.0346251e-02  -3.0346251e-02  -5.6140564e-01
   2.2216667e+00   2.8544955e-01   2.7008163e+00   2.7766819e+00  -3.0346251e-02  -1.0621188e-01   1.9725063e-01
   2.2233333e+00   2.9306474e-01  -2.5339119e+00   1.2593694e+00   1.2138500e-01  -6.3727127e-01  -5.6140564e-01
   2.2250000e+00   3.0068093e-01   2.4732194e+00  -7.1313689e-01   7.2831002e-01  -7.1313689e-01   3.4898188e-01
   2.2266667e+00   3.0835682e-01   4.2484751e-01  -1.7752557e+00  -1.0621188e-01   4.5519376e-02  -5.6140564e-01
   2.2283333e+00   3.1609966e-01  -3.6718963e+00  -4.3546870e+00  -5.6140564e-01   6.5244439e-01   2.7311626e-01
   2.2300000e+00   3.2390324e-01  -4.5822839e+00  -2.4580463e+00  -1.8207750e-01   3.4898188e-01   1.2138500e-01
   2.2316667e+00   3.3176123e-01   3.8388007e+00   5.7657876e-01  -3.0346251e-02   1.9725063e-01  -1.8207750e-01
   2.2333333e+00   3.3966724e-01   1.1076382e+00  -7.1313689e-01   1.2138500e-01  -1.0621188e-01  -2.5794313e-01
   2.2350000e+00   3.4761481e-01  -8.6486815e-01  -1.0621188e-01   2.7311626e-01  -4.0967438e-01   3.4898188e-01
   2.2366667e+00   3.5559744e-01  -2.0028525e+00   8.0417564e-01  -3.0346251e-02  -3.3380876e-01   1.9725063e-01
   2.2383333e+00   3.6360859e-01  -1.5476588e+00   2.4732194e+00   4.2484751e-01   4.5519376e-02   5.0071314e-01
   2.2400000e+00   3.7164167e-01   2.0180257e+00   2.7008163e+00   2.7311626e-01   1.9725063e-01   8.8004127e-01
   2.2416667e+00   3.7969016e-01   1.4869663e+00   1.6386975e+00  -6.3727127e-01   2.7311626e-01  -1.8207750e-01
   2.2433333e+00   3.8774746e-01   8.8004127e-01   8.0417564e-01  -1.3959275e+00  -3.0346251e-02  -3.3380876e-01
   2.2450000e+00   3.9580708e-01  -3.0346251e-02  -3.3380876e-01  -3.0346251e-02  -4.0967438e-01  -6.3727127e-01
   2.2466667e+00   4.0386249e-01   5.0071314e-01  -1.8207750e-01   4.2484751e-01  -1.8207750e-01   4.5519376e-02
   2.2483333e+00   4.1190727e-01  -7.1313689e-01  -2.3063151e+00  -1.0621188e-01  -1.8207750e-01  -3.3380876e-01
   2.2500000e+00   4.1993501e-01  -4.8554001e-01  -1.0165994e+00   4.5519376e-02   5.0071314e-01  -4.0967438e-01
   2.2516667e+00   4.2793948e-01   4.2939945e+00   1.4111007e+00   1.2138500e-01  -1.0621188e-01  -1.8207750e-01
   2.2533333e+00   4.3591439e-01  -4.7340151e+00  -4.2788214e+00   4.5519376e-02  -1.0621188e-01   3.4898188e-01
   2.2550000e+00   4.4385366e-01   1.1835038e+00  -1.7752557e+00  -2.5794313e-01  -1.8207750e-01  -3.0346251e-02
   2.2566667e+00   4.5175134e-01   1.2138500e-01   3.4898188e-01   4.2484751e-01   1.2138500e-01   4.2484751e-01
   2.2583333e+00   4.5960154e-01   1.3352350e+00   2.6249507e+00   1.0317725e+00   5.0071314e-01   3.4898188e-01
   2.2600000e+00   4.6739853e-01   1.3352350e+00   2.8525476e+00   3.4898188e-01   1.2138500e-01   3.4898188e-01
   2.2616667e+00   4.7513681e-01   3.0801444e+00   2.0938913e+00   4.2484751e-01  -4.0967438e-01  -1.8207750e-01
   2.2633333e+00   4.8281088e-01  -2.2304494e+00  -1.8207750e-01   4.5519376e-02  -7.1313689e-01  -1.8207750e-01
   2.2650000e+00   4.9041557e-01  -8.0721027e+00  -1.3959275e+00  -3.3380876e-01  -1.8207750e-01  -6.3727127e-01
   2.2666667e+00   4.9794579e-01   2.2456226e+00   9.5590690e-01  -4.0967438e-01   4.2484751e-01  -5.6140564e-01
   2.2683333e+00   5.0539671e-01   3.9146663e+00  -1.8511213e+00  -1.2441963e+00  -4.8554001e-01  -3.3380876e-01
   2.2700000e+00   5.1276367e-01   4.5519376e-02  -2.6097776e+00  -1.8207750e-01  -2.5794313e-01  -1.8207750e-01
   2.2716667e+00   5.2004220e-01   8.0417564e-01  -1.1683307e+00   1.2138500e-01  -5.6140564e-01  -5.6140564e-01
   2.2733333e+00   5.2722803e-01   8.8004127e-01  -3.3380876e-01   5.7657876e-01  -6.3727127e-01  -2.5794313e-01
   2.2750000e+00   5.3431716e-01  -2.0028525e+00   2.7311626e-01  -2.5794313e-01  -3.0346251e-02  -4.0967438e-01
   2.2766667e+00   5.4130581e-01  -1.8207750e-01   1.7145632e+00   5.0071314e-01   2.7311626e-01   2.7311626e-01
   2.2783333e+00   5.4819038e-01   2.0180257e+00   3.2318757e+00   3.4898188e-01  -1.8207750e-01  -2.5794313e-01
   2.2800000e+00   5.5496758e-01  -7.1313689e-01   1.7904288e+00  -3.3380876e-01   7.2831002e-01   1.9725063e-01
   2.2816667e+00   5.6163428e-01   8.0417564e-01   2.1697569e+00  -5.6140564e-01  -1.0621188e-01  -3.0346251e-02
   2.2833333e+00   6.6396859e-01   2.0938913e+00   5.0071314e-01   5.0071314e-01  -3.3380876e-01  -1.8207750e-01
   2.2850000e+00   6.6805669e-01   8.0417564e-01  -7.1313689e-01   1.9725063e-01  -3.0346251e-02  -1.0621188e-01
   2.2866667e+00   6.7202775e-01   2.9284132e+00  -2.0787182e+00   4.2484751e-01  -1.0621188e-01   3.4898188e-01
   2.2883333e+00   6.7588467e-01  -4.1270901e+00  -3.7477620e+00  -5.6140564e-01  -1.0621188e-01  -4.0967438e-01
   2.2900000e+00   6.7963037e-01  -8.9066246e+00  -3.7477620e+00  -1.0621188e-01  -3.3380876e-01  -4.0967438e-01
   2.2916667e+00   6.8326814e-01   4.2939945e+00   7.2831002e-01   5.0071314e-01   4.5519376e-02  -3.0346251e-02
   2.2933333e+00   6.9680892e-01   4.8250539e+00   1.9725063e-01  -2.5794313e-01  -7.8900252e-01  -9.4073377e-01
   2.2950000e+00   6.9996016e-01   9.5590690e-01   1.1076382e+00   1.9725063e-01  -3.3380876e-01   4.5519376e-02
   2.2966667e+00   7.0302569e-01   6.5244439e-01   1.0317725e+00  -3.0346251e-02  -3.0346251e-02   2.7311626e-01
   2.2983333e+00   7.0600953e-01   4.2484751e-01   6.5244439e-01  -3.3380876e-01   5.7657876e-01  -3.3380876e-01
   2.3000000e+00   7.0891586e-01   4.5519376e-02   6.5244439e-01   1.2138500e-01   1.2138500e-01  -1.8207750e-01
   2.3016667e+00   7.1174890e-01   1.1835038e+00   2.5490851e+00   4.2484751e-01   2.7311626e-01   4.5519376e-02
   2.3033333e+00   7.1451288e-01   9.5590690e-01   3.8388007e+00   4.5519376e-02   3.4898188e-01  -3.3380876e-01
   2.3050000e+00   7.1721201e-01  -4.8554001e-01   3.3836070e+00   2.7311626e-01   4.2484751e-01  -1.8207750e-01
   2.3066667e+00   7.1985057e-01  -3.5201651e+00   1.9421600e+00  -2.5794313e-01  -2.5794313e-01  -5.6140564e-01
   2.3083333e+00   7.2243285e-01  -9.4073377e-01  -4.8554001e-01  -3.0346251e-02  -1.8207750e-01  -8.6486815e-01
   2.3100000e+00   7.2496302e-01   8.8004127e-01  -3.3380876e-01   5.7657876e-01  -2.5794313e-01  -1.8207750e-01
   2.3116667e+00   7.2744524e-01   4.2484751e-01  -1.0924650e+00   5.7657876e-01  -5.6140564e-01  -4.0967438e-01
   2.3133333e+00   7.2988367e-01  -7.8900252e-01  -1.0621188e-01   8.8004127e-01  -1.8207750e-01   5.0071314e-01
   2.3150000e+00   7.3228236e-01   5.7657876e-01   5.0071314e-01   5.0071314e-01   1.2138500e-01   1.0317725e+00
   2.3166667e+00   7.3464523e-01   1.5628319e+00   1.1835038e+00   3.4898188e-01   1.2138500e-01   1.1835038e+00
   2.3183333e+00   7.5911312e-01   8.0417564e-01   1.1835038e+00  -4.8554001e-01   1.9725063e-01   5.0071314e-01
   2.3200000e+00   7.6122118e-01  -1.8511213e+00   5.7657876e-01  -1.8207750e-01  -1.8207750e-01   1.2138500e-01
   2.3216667e+00   7.6332873e-01  -1.3200619e+00  -9.4073377e-01  -1.8207750e-01  -1.8207750e-01  -7.1313689e-01
   2.3233333e+00   7.6543789e-01  -2.0787182e+00  -2.9891057e+00  -7.1313689e-01  -1.8207750e-01  -1.2441963e+00
   2.3250000e+00   7.6755069e-01   9.5590690e-01  -3.2925682e+00   1.9725063e-01  -2.5794313e-01  -1.0621188e-01
   2.3266667e+00   7.6966888e-01   7.2831002e-01  -3.9753588e+00  -6.3727127e-01  -1.8207750e-01   2.7311626e-01
   2.3283333e+00   7.7179416e-01  -7.1313689e-01  -5.1133432e+00  -6.3727127e-01  -2.5794313e-01   1.2138500e-01
   2.3300000e+00   7.7392801e-01  -2.5794313e-01  -5.3409401e+00  -1.8207750e-01   1.2138500e-01   1.9725063e-01
   2.3316667e+00   7.7607166e-01  -1.8207750e-01  -4.2788214e+00   1.9725063e-01  -3.3380876e-01   1.2138500e-01
   2.3333333e+00   7.7822626e-01  -3.0346251e-02  -2.5339119e+00   1.2138500e-01  -1.0621188e-01   2.7311626e-01
   2.3350000e+00   7.8039275e-01   6.5244439e-01  -2.0787182e+00  -4.8554001e-01   4.2484751e-01   3.4898188e-01
   2.3366667e+00   7.8257189e-01  -3.6718963e+00  -1.6235244e+00  -1.8207750e-01   7.2831002e-01   2.7311626e-01
   2.3383333e+00   7.8476427e-01  -2.3063151e+00   1.6386975e+00   1.9725063e-01   1.9725063e-01   1.2138500e-01
   2.3400000e+00   7.8697031e-01   1.7904288e+00   3.3077413e+00   4.2484751e-01  -2.5794313e-01   2.7311626e-01
   2.3416667e+00   7.8919018e-01   3.1560101e+00   3.3836070e+00  -3.0346251e-02  -1.8207750e-01  -5.6140564e-01
   2.3433333e+00   7.9142405e-01   6.5244439e-01   2.0180257e+00  -4.8554001e-01  -1.8207750e-01  -4.0967438e-01
   2.3450000e+00   7.9367171e-01  -1.8511213e+00   1.6386975e+00  -7.1313689e-01  -3.3380876e-01  -5.6140564e-01
   2.3466667e+00   7.9593293e-01   3.4898188e-01   8.8004127e-01   1.2138500e-01   1.9725063e-01   4.5519376e-02
   2.3483333e+00   7.9820728e-01  -1.0621188e-01  -1.0165994e+00  -3.3380876e-01  -1.8207750e-01  -1.0621188e-01
   2.3500000e+00   8.0049414e-01  -1.2441963e+00  -1.9269869e+00  -1.0621188e-01  -1.0621188e-01  -3.0346251e-02
   2.3516667e+00   8.0279278e-01  -1.7752557e+00  -4.8554001e-01   1.2138500e-01   4.5519376e-02   1.2138500e-01
   2.3533333e+00   8.0510226e-01  -4.0967438e-01   5.0071314e-01   2.7311626e-01  -4.0967438e-01   3.4898188e-01
   2.3550000e+00   8.0742158e-01   4.2484751e-01   8.0417564e-01  -3.0346251e-02  -2.5794313e-01   3.4898188e-01
   2.3566667e+00   8.0974954e-01   1.3352350e+00   1.2593694e+00   1.2138500e-01  -3.0346251e-02  -4.8554001e-01
   2.3583333e+00   8.1208481e-01   1.9725063e-01   3.5353382e+00   4.5519376e-02   1.9725063e-01  -3.0346251e-02
   2.3600000e+00   8.1442593e-01   6.5244439e-01   3.3836070e+00   1.2138500e-01   5.0071314e-01  -3.0346251e-02
   2.3616667e+00   8.1677136e-01   2.7311626e-01   1.7904288e+00  -3.0346251e-02  -2.5794313e-01  -2.5794313e-01
   2.3633333e+00   8.8431962e-01  -1.1683307e+00  -2.5794313e-01  -4.0967438e-01  -3.3380876e-01  -5.6140564e-01
   2.3650000e+00   8.8531683e-01   1.8662944e+00  -6.3727127e-01  -3.0346251e-02  -4.0967438e-01  -5.6140564e-01
   2.3666667e+00   8.8625950e-01   1.1076382e+00  -7.1313689e-01   1.9725063e-01  -3.0346251e-02  -4.0967438e-01
   2.3683333e+00   8.8714827e-01  -4.0967438e-01  -1.9269869e+00  -1.0621188e-01  -4.0967438e-01  -4.8554001e-01
   2.3700000e+00   8.8798382e-01  -1.0924650e+00  -3.2167026e+00   1.9725063e-01  -3.3380876e-01  -1.0621188e-01
   2.3716667e+00   8.8876709e-01  -1.0165994e+00  -2.0787182e+00   3.4898188e-01  -1.8207750e-01   7.2831002e-01
   2.3733333e+00   8.8949891e-01  -9.4073377e-01   1.2138500e-01   4.5519376e-02  -1.8207750e-01   6.5244439e-01
   2.3750000e+00   8.9018037e-01  -4.0967438e-01  -5.6140564e-01  -1.0621188e-01   1.9725063e-01  -1.0621188e-01
   2.3766667e+00   8.9081261e-01   7.2831002e-01   2.0180257e+00  -4.0967438e-01   6.5244439e-01   1.2138500e-01
   2.3783333e+00   8.9139688e-01   8.8004127e-01   2.9284132e+00  -1.0621188e-01   1.2138500e-01  -3.0346251e-02
   2.3800000e+00   8.9193448e-01   1.9725063e-01   4.0663976e+00   2.7311626e-01   3.4898188e-01   6.5244439e-01
   2.3816667e+00   8.9242683e-01  -1.2441963e+00   2.3973538e+00  -1.8207750e-01  -1.8207750e-01   1.9725063e-01
   2.3833333e+00   8.9287537e-01  -1.8207750e-01   1.2593694e+00   1.2138500e-01  -1.0621188e-01  -3.0346251e-02
   2.3850000e+00   8.9328161e-01  -7.8900252e-01  -8.6486815e-01  -3.3380876e-01  -3.0346251e-02  -5.6140564e-01
   2.3866667e+00   8.9364715e-01   8.8004127e-01  -2.3821807e+00   4.2484751e-01  -1.8207750e-01  -1.8207750e-01
   2.3883333e+00   8.9397363e-01  -1.3200619e+00  -3.7477620e+00   1.2138500e-01  -6.3727127e-01  -8.6486815e-01
   2.3900000e+00   8.9426273e-01  -3.5960307e+00  -3.0649713e+00  -2.5794313e-01   1.2138500e-01   1.9725063e-01
   2.3916667e+00   8.9451608e-01   1.0317725e+00  -1.0621188e-01   5.0071314e-01   1.9725063e-01   4.2484751e-01
   2.3933333e+00   8.9473549e-01   4.3698601e+00  -6.3727127e-01  -1.0621188e-01  -1.0621188e-01   1.2138500e-01
   2.3950000e+00   8.9492264e-01  -2.3821807e+00  -1.2441963e+00  -4.8554001e-01   3.4898188e-01   1.9725063e-01
   2.3966667e+00   8.9507930e-01  -3.5960307e+00   1.5628319e+00   1.2138500e-01   6.5244439e-01   4.2484751e-01
   2.3983333e+00   8.9520728e-01   4.5215914e+00   4.5215914e+00   4.5519376e-02   3.4898188e-01   4.2484751e-01
   2.4000000e+00   8.9527056e-01   1.7145632e+00   1.9421600e+00  -5.6140564e-01  -4.8554001e-01   1.2138500e-01
   2.4016667e+00   8.9525565e-01   5.7657876e-01   6.5244439e-01  -2.5794313e-01  -6.3727127e-01  -4.8554001e-01
   2.4033333e+00   8.9525565e-01   3.4898188e-01   1.9725063e-01  -1.0621188e-01  -3.3380876e-01  -9.4073377e-01
   2.4050000e+00   8.9521367e-01  -3.0346251e-02  -1.1683307e+00  -3.3380876e-01  -8.6486815e-01  -9.4073377e-01
   2.4066667e+00   8.9514679e-01  -3.0346251e-02  -1.0924650e+00   4.5519376e-02  -2.5794313e-01  -2.5794313e-01
   2.4083333e+00   8.9505712e-01  -1.0165994e+00  -2.3063151e+00  -2.5794313e-01   1.2138500e-01  -3.3380876e-01
   2.4100000e+00   8.9494683e-01  -2.5794313e-01  -2.6856432e+00   4.5519376e-02   2.7311626e-01  -1.0621188e-01
   2.4116667e+00   8.9481799e-01  -3.3380876e-01  -2.4580463e+00   1.2138500e-01  -1.0621188e-01  -2.5794313e-01
   2.4133333e+00   8.9467282e-01  -1.0621188e-01  -8.6486815e-01   5.0071314e-01  -1.0621188e-01   1.2138500e-01
   2.4150000e+00   8.9451341e-01  -2.5794313e-01   4.5519376e-02   1.9725063e-01   2.7311626e-01   1.9725063e-01
   2.4166667e+00   8.9434180e-01  -2.5794313e-01   8.0417564e-01   1.2138500e-01  -1.0621188e-01   1.9725063e-01
   2.4183333e+00   8.9416014e-01   2.5490851e+00   1.7145632e+00  -1.0621188e-01  -3.0346251e-02  -3.0346251e-02
   2.4200000e+00   8.9397045e-01   5.7657876e-01   1.6386975e+00   2.7311626e-01  -1.8207750e-01   1.9725063e-01
   2.4216667e+00   8.9377470e-01  -1.1683307e+00   5.7657876e-01  -5.6140564e-01  -3.0346251e-02  -1.8207750e-01
   2.4233333e+00   8.9357484e-01  -1.8511213e+00  -3.3380876e-01  -6.3727127e-01  -4.8554001e-01  -4.0967438e-01
   2.4250000e+00   8.9337278e-01  -1.4717932e+00   2.7311626e-01  -1.8207750e-01  -3.3380876e-01  -1.0621188e-01
   2.4266667e+00   8.9317039e-01   6.5244439e-01  -3.3380876e-01  -1.8207750e-01   4.5519376e-02  -6.3727127e-01
   2.4283333e+00   8.9296939e-01   4.5519376e-02  -2.0787182e+00  -1.8207750e-01  -6.3727127e-01   1.9725063e-01
   2.4300000e+00   8.9277157e-01  -4.8554001e-01  -1.6993900e+00   2.7311626e-01  -1.0621188e-01   1.2138500e-01
   2.4316667e+00   8.9257853e-01  -2.5794313e-01  -8.6486815e-01   7.2831002e-01   5.0071314e-01   3.4898188e-01
   2.4333333e+00   8.9239184e-01  -3.0346251e-02  -7.8900252e-01   1.2138500e-01  -3.0346251e-02   2.7311626e-01
   2.4350000e+00   8.9221295e-01  -4.8554001e-01  -3.0346251e-02  -1.0621188e-01  -3.0346251e-02   1.2138500e-01
   2.4366667e+00   8.9204328e-01  -6.3727127e-01   8.8004127e-01   4.2484751e-01   3.4898188e-01   3.4898188e-01
   2.4383333e+00   8.9188412e-01   4.2484751e-01   1.3352350e+00   5.0071314e-01   4.2484751e-01  -1.0621188e-01
   2.4400000e+00   8.9173670e-01   8.0417564e-01   2.3214882e+00  -3.0346251e-02   4.2484751e-01  -4.0967438e-01
   2.4416667e+00   8.9160208e-01   5.7657876e-01   1.9725063e-01  -3.0346251e-02   2.7311626e-01  -4.0967438e-01
   2.4433333e+00   8.9148134e-01   8.0417564e-01   6.5244439e-01   4.5519376e-02  -1.8207750e-01  -4.0967438e-01
   2.4450000e+00   8.9137533e-01   5.0071314e-01  -5.6140564e-01  -2.5794313e-01  -4.0967438e-01  -1.8207750e-01
   2.4466667e+00   8.9128484e-01  -4.0967438e-01  -1.0924650e+00  -1.8207750e-01  -5.6140564e-01  -1.8207750e-01
   2.4483333e+00   8.9121061e-01  -1.4717932e+00  -2.5339119e+00  -4.0967438e-01  -3.0346251e-02  -6.3727127e-01
   2.4500000e+00   8.9115315e-01  -9.4073377e-01  -1.5476588e+00   1.9725063e-01  -1.8207750e-01  -1.8207750e-01
   2.4516667e+00   8.9111298e-01  -5.6140564e-01  -7.8900252e-01   1.9725063e-01  -1.8207750e-01  -1.0621188e-01
   2.4533333e+00   8.9109044e-01  -3.0346251e-02   4.2484751e-01   1.9725063e-01   1.9725063e-01   3.4898188e-01
   2.4550000e+00   8.9108580e-01   8.0417564e-01   8.8004127e-01   1.9725063e-01   1.2138500e-01  -3.0346251e-02
   2.4566667e+00   8.9109914e-01  -2.1545838e+00   2.7311626e-01  -3.3380876e-01   4.2484751e-01  -1.0621188e-01
   2.4583333e+00   8.9113050e-01  -2.6856432e+00   9.5590690e-01   1.9725063e-01   2.7311626e-01   1.2138500e-01
   2.4600000e+00   8.9117979e-01   5.0071314e-01   2.3973538e+00   1.2138500e-01   4.5519376e-02   3.4898188e-01
   2.4616667e+00   8.9124685e-01   2.7311626e-01  -3.0346251e-02   4.5519376e-02  -8.6486815e-01  -1.0621188e-01
   2.4633333e+00   8.9133128e-01   1.1076382e+00   5.7657876e-01   5.0071314e-01  -3.3380876e-01   1.2138500e-01
   2.4650000e+00   8.9143272e-01   8.0417564e-01  -3.0346251e-02  -2.5794313e-01  -1.0621188e-01  -1.8207750e-01
   2.4666667e+00   8.9155068e-01   6.5244439e-01  -6.3727127e-01  -1.8207750e-01   1.2138500e-01  -1.0621188e-01
   2.4683333e+00   8.9168448e-01   8.0417564e-01  -1.5476588e+00   4.5519376e-02  -1.8207750e-01  -5.6140564e-01
   2.4700000e+00   8.9183340e-01   2.7311626e-01  -2.0787182e+00  -3.3380876e-01  -1.0621188e-01  -1.0621188e-01
   2.4716667e+00   8.9199666e-01  -1.0165994e+00  -2.5339119e+00  -3.3380876e-01   1.2138500e-01   1.9725063e-01
