# Supplementary material for: Detecting Nasal Vowels in Speech Interfaces Based on Surface Electromyography
Source: PLoS One. 2015 Jun 12;10(6):e0127040. doi: 10.1371/journal.pone.0127040 (PMC4466523; doi:10.1371/journal.pone.0127040)
Supplement: S1 Data — (ZIP) [file pone.0127040.s001.zip › PLosOneData/aligned/COPO_4/COPO_4-in-r1-ALIGNED.txt]

   0.0000000e+00   5.5543196e-02  -1.5476588e+00  -1.9269869e+00  -1.3200619e+00   4.2484751e-01   1.1835038e+00
   1.6666667e-03   5.5837546e-02   4.5519376e-02  -3.1408369e+00   4.5519376e-02   4.5519376e-02   4.5519376e-02
   3.3333333e-03   5.6102622e-02  -5.6140564e-01  -2.5339119e+00  -1.0621188e-01   3.4898188e-01   3.4898188e-01
   5.0000000e-03   5.6340169e-02  -3.1408369e+00  -1.3200619e+00   5.0071314e-01   3.4898188e-01   8.0417564e-01
   6.6666667e-03   5.6552333e-02  -1.0621188e-01  -6.3727127e-01   2.7311626e-01  -6.3727127e-01  -5.6140564e-01
   8.3333333e-03   5.7334297e-02   2.8525476e+00   6.5244439e-01   1.1076382e+00  -3.0346251e-02   1.9725063e-01
   1.0000000e-02   5.7459839e-02   7.2831002e-01   2.5490851e+00   1.2138500e-01  -1.8207750e-01   5.0071314e-01
   1.1666667e-02   5.7584662e-02   1.1076382e+00   2.2456226e+00   2.7311626e-01   1.2138500e-01   5.0071314e-01
   1.3333333e-02   5.7713291e-02   1.3352350e+00   1.1076382e+00  -3.3380876e-01  -1.8207750e-01  -4.8554001e-01
   1.5000000e-02   5.7850397e-02   4.5519376e-02   2.7311626e-01  -1.0924650e+00  -7.1313689e-01  -1.7752557e+00
   1.6666667e-02   5.8000755e-02  -7.8900252e-01  -3.3380876e-01  -3.0346251e-02  -3.3380876e-01  -1.2441963e+00
   1.8333333e-02   5.8169223e-02   4.2484751e-01  -1.8207750e-01   4.2484751e-01   5.0071314e-01  -4.0967438e-01
   2.0000000e-02   5.8360689e-02  -6.3727127e-01  -6.3727127e-01  -4.0967438e-01   1.4869663e+00   4.1422632e+00
   2.1666667e-02   5.8580046e-02  -1.7752557e+00  -1.9269869e+00  -1.8207750e-01  -3.0346251e-02   1.2138500e-01
   2.3333333e-02   5.8832147e-02  -1.1683307e+00  -1.6235244e+00  -2.5794313e-01  -1.8207750e-01  -4.8554001e-01
   2.5000000e-02   5.9121768e-02   4.2484751e-01  -3.0346251e-02   4.2484751e-01  -1.0621188e-01  -1.8207750e-01
   2.6666667e-02   5.9453570e-02  -3.0346251e-02   2.7311626e-01  -1.0621188e-01  -3.0346251e-02   4.2484751e-01
   2.8333333e-02   5.9832079e-02   8.0417564e-01  -1.0621188e-01   3.4898188e-01  -1.8207750e-01   1.2138500e-01
   3.0000000e-02   6.0261619e-02   9.5590690e-01   1.4869663e+00  -6.3727127e-01  -5.6140564e-01  -4.8554001e-01
   3.1666667e-02   6.0746320e-02   3.4898188e-01   1.8662944e+00   1.2138500e-01  -3.0346251e-02   7.2831002e-01
   3.3333333e-02   6.1290040e-02   2.8525476e+00   1.0317725e+00   1.9725063e-01   5.7657876e-01   5.0071314e-01
   3.5000000e-02   6.1896380e-02  -7.8900252e-01   4.5519376e-02  -3.0346251e-02  -4.8554001e-01  -3.0346251e-02
   3.6666667e-02   6.2568609e-02  -5.1892089e+00   4.5519376e-02   1.2138500e-01  -1.0621188e-01   4.5519376e-02
   3.8333333e-02   6.3309679e-02  -3.3380876e-01  -5.6140564e-01  -7.1313689e-01   8.8004127e-01  -3.3380876e-01
   4.0000000e-02   6.4122166e-02   8.0417564e-01  -2.0787182e+00  -7.8900252e-01  -7.8900252e-01  -8.6486815e-01
   4.1666667e-02   6.5008263e-02  -7.8900252e-01  -2.3821807e+00  -3.3380876e-01  -1.6235244e+00  -1.3959275e+00
   4.3333333e-02   6.5969764e-02  -1.0621188e-01  -2.5339119e+00  -6.3727127e-01   4.2484751e-01  -4.0967438e-01
   4.5000000e-02   7.3366901e-02   4.5519376e-02  -6.3727127e-01   5.0071314e-01   7.2831002e-01   4.5519376e-02
   4.6666667e-02   7.4868854e-02  -1.1683307e+00  -2.5794313e-01  -1.0621188e-01   1.2138500e-01   5.0071314e-01
   4.8333333e-02   7.6444193e-02  -9.4073377e-01   4.5519376e-02  -3.0346251e-02  -1.8207750e-01  -1.8207750e-01
   5.0000000e-02   7.8069799e-02   2.7311626e-01   2.5490851e+00   1.9725063e-01   4.5519376e-02  -4.0967438e-01
   5.1666667e-02   7.9714193e-02   1.3352350e+00   2.7766819e+00   6.5244439e-01  -6.3727127e-01   4.2484751e-01
   5.3333333e-02   8.1427496e-02   9.5590690e-01   2.1697569e+00  -1.8207750e-01  -1.8207750e-01  -1.8207750e-01
   5.5000000e-02   8.3206163e-02   8.8004127e-01   1.3352350e+00   5.0071314e-01   4.5519376e-02   3.4898188e-01
   5.6666667e-02   8.5046190e-02   1.6386975e+00  -3.3380876e-01  -5.6140564e-01   5.0071314e-01  -4.8554001e-01
   5.8333333e-02   8.6943121e-02  -4.7340151e+00  -1.0165994e+00  -2.5794313e-01  -3.0346251e-02  -1.8207750e-01
   6.0000000e-02   8.8892086e-02  -3.6718963e+00  -2.6097776e+00  -1.8207750e-01   1.2138500e-01   4.5519376e-02
   6.1666667e-02   9.0887798e-02   2.1697569e+00  -1.6993900e+00   3.4898188e-01   4.2484751e-01   5.0071314e-01
   6.3333333e-02   9.2924610e-02   1.9725063e-01  -1.4717932e+00   1.2138500e-01  -4.0967438e-01   7.2831002e-01
   6.5000000e-02   9.4996545e-02   2.7311626e-01  -9.4073377e-01  -3.0346251e-02  -4.8554001e-01  -3.0346251e-02
   6.6666667e-02   9.7097302e-02  -1.8207750e-01   1.2138500e-01  -3.3380876e-01  -3.3380876e-01  -8.6486815e-01
   6.8333333e-02   9.9220317e-02   1.1835038e+00   1.4869663e+00   4.5519376e-02   5.0071314e-01   5.7657876e-01
   7.0000000e-02   1.0135880e-01   1.1076382e+00   1.6386975e+00  -6.3727127e-01  -8.6486815e-01  -4.0967438e-01
   7.1666667e-02   1.0350576e-01   7.2831002e-01   1.4869663e+00  -1.8207750e-01  -1.0924650e+00   4.5519376e-02
   7.3333333e-02   1.0565406e-01  -2.5794313e-01   1.0317725e+00  -4.8554001e-01  -1.0165994e+00   2.7311626e-01
   7.5000000e-02   1.0779645e-01   1.2138500e-01   5.0071314e-01   4.5519376e-02   8.0417564e-01   2.7311626e-01
   7.6666667e-02   1.0992563e-01  -9.4073377e-01  -5.6140564e-01  -3.3380876e-01   4.2484751e-01  -4.0967438e-01
   7.8333333e-02   1.1203427e-01  -3.0346251e-02  -1.0165994e+00   4.2484751e-01  -4.8554001e-01  -1.2441963e+00
   8.0000000e-02   1.1411508e-01  -6.3727127e-01  -1.6235244e+00   4.2484751e-01   2.7311626e-01  -1.0621188e-01
   8.1666667e-02   1.1616085e-01  -1.0924650e+00  -2.3821807e+00   1.2138500e-01   7.2831002e-01   1.2138500e-01
   8.3333333e-02   1.1816446e-01  -1.0924650e+00  -1.6993900e+00  -6.3727127e-01  -4.8554001e-01  -2.5794313e-01
   8.5000000e-02   1.2011901e-01  -1.8207750e-01  -1.0621188e-01  -1.0621188e-01   1.2138500e-01  -8.6486815e-01
   8.6666667e-02   1.2201779e-01   2.7311626e-01   1.1076382e+00   5.7657876e-01   3.4898188e-01   1.9725063e-01
   8.8333333e-02   1.2385436e-01  -1.0621188e-01   8.0417564e-01   2.7311626e-01  -6.3727127e-01   4.2484751e-01
   9.0000000e-02   1.2385436e-01  -1.0621188e-01   9.5590690e-01  -3.3380876e-01  -7.1313689e-01   5.0071314e-01
   9.1666667e-02   1.2385436e-01   5.7657876e-01   2.7766819e+00  -1.0621188e-01   5.7657876e-01   7.2831002e-01
   9.3333333e-02   1.2385436e-01   5.7657876e-01   1.7145632e+00  -4.0967438e-01   4.2484751e-01   1.9725063e-01
   9.5000000e-02   1.2385436e-01  -9.4073377e-01   1.9725063e-01  -1.8207750e-01  -4.8554001e-01  -4.0967438e-01
   9.6666667e-02   1.2385436e-01   1.1076382e+00   4.5519376e-02  -3.0346251e-02  -4.0967438e-01   1.2138500e-01
   9.8333333e-02   1.2385436e-01   3.4898188e-01  -6.3727127e-01  -3.0346251e-02  -3.3380876e-01  -1.8207750e-01
   1.0000000e-01   1.2562260e-01  -8.6486815e-01  -2.4580463e+00  -5.6140564e-01   8.0417564e-01   5.7657876e-01
   1.0166667e-01   1.2731674e-01  -7.8900252e-01  -3.2167026e+00  -3.3380876e-01   4.5519376e-02  -3.0346251e-02
   1.0333333e-01   1.2893141e-01  -1.1683307e+00  -2.2304494e+00   2.7311626e-01  -3.3380876e-01   2.7311626e-01
   1.0500000e-01   1.3046169e-01  -6.3727127e-01  -8.6486815e-01  -5.6140564e-01  -5.6140564e-01  -1.0621188e-01
   1.0666667e-01   1.3190315e-01  -4.8554001e-01  -4.8554001e-01   2.7311626e-01   2.7311626e-01   3.4898188e-01
   1.0833333e-01   1.3325187e-01  -9.4073377e-01   4.2484751e-01  -3.0346251e-02  -1.0621188e-01  -3.0346251e-02
   1.1000000e-01   1.3450450e-01   3.4898188e-01   1.4111007e+00   5.7657876e-01  -2.5794313e-01  -2.5794313e-01
   1.1166667e-01   1.3565829e-01   1.8662944e+00   2.4732194e+00  -3.0346251e-02   1.9725063e-01  -5.6140564e-01
   1.1333333e-01   1.3671111e-01   1.1835038e+00   2.9284132e+00  -3.0346251e-02   1.9725063e-01  -5.6140564e-01
   1.1500000e-01   1.3766149e-01   6.5244439e-01   1.3352350e+00   2.7311626e-01  -7.8900252e-01  -7.8900252e-01
   1.1666667e-01   1.3850865e-01  -3.0346251e-02  -3.3380876e-01   4.2484751e-01  -6.3727127e-01   4.5519376e-02
   1.1833333e-01   1.3925250e-01   4.5519376e-02  -8.6486815e-01  -1.0621188e-01  -1.4717932e+00  -1.0621188e-01
   1.2000000e-01   1.4110047e-01   5.0071314e-01  -2.0028525e+00  -1.8207750e-01  -1.0165994e+00   1.2138500e-01
   1.2166667e-01   1.4081074e-01  -1.3200619e+00  -2.6097776e+00  -3.3380876e-01   4.2484751e-01   4.2484751e-01
   1.2333333e-01   1.4048983e-01  -1.2441963e+00  -1.6993900e+00   1.9725063e-01   8.0417564e-01   1.9725063e-01
   1.2500000e-01   1.4014816e-01  -5.6140564e-01  -1.0924650e+00  -1.0621188e-01   8.8004127e-01  -1.8207750e-01
   1.2666667e-01   1.3979671e-01   8.8004127e-01   4.5519376e-02   1.2138500e-01   3.4898188e-01  -1.0621188e-01
   1.2833333e-01   1.3944702e-01   8.0417564e-01   7.2831002e-01   2.7311626e-01   1.9725063e-01   3.4898188e-01
   1.3000000e-01   1.3911116e-01   2.7311626e-01   1.7145632e+00   1.9725063e-01  -3.0346251e-02   5.7657876e-01
   1.3166667e-01   1.3880166e-01   1.1835038e+00   2.9284132e+00   2.7311626e-01  -4.8554001e-01   1.9725063e-01
   1.3333333e-01   1.3853150e-01   1.7145632e+00   2.2456226e+00  -4.8554001e-01  -2.5794313e-01  -6.3727127e-01
   1.3500000e-01   1.3831404e-01   7.2831002e-01   9.5590690e-01  -8.6486815e-01   1.9725063e-01  -9.4073377e-01
   1.3666667e-01   1.3816298e-01  -3.3380876e-01  -3.0346251e-02  -2.5794313e-01   8.8004127e-01   2.7311626e-01
   1.3833333e-01   1.3809229e-01   2.0180257e+00  -4.0967438e-01   1.2138500e-01   1.1076382e+00   6.5244439e-01
   1.4000000e-01   1.3811620e-01  -3.5960307e+00  -2.6097776e+00   3.4898188e-01  -4.8554001e-01  -1.8207750e-01
   1.4166667e-01   1.4215012e-01  -4.8098807e+00  -2.4580463e+00   8.0417564e-01  -3.3380876e-01  -4.0967438e-01
   1.4333333e-01   1.4345210e-01   4.2484751e-01  -7.8900252e-01   8.8004127e-01  -3.0346251e-02  -3.0346251e-02
   1.4500000e-01   1.4497768e-01   1.9421600e+00   8.8004127e-01   4.5519376e-02  -3.0346251e-02  -5.6140564e-01
   1.4666667e-01   1.4875251e-01  -1.8207750e-01  -3.3380876e-01  -1.8207750e-01  -4.0967438e-01  -5.6140564e-01
   1.4833333e-01   1.5102706e-01   9.5590690e-01   1.2138500e-01  -1.0621188e-01   1.9725063e-01  -4.8554001e-01
   1.5000000e-01   1.5357570e-01   5.7657876e-01   2.0180257e+00  -4.0967438e-01   5.0071314e-01   8.0417564e-01
   1.5166667e-01   1.5640967e-01   1.4869663e+00   1.7904288e+00  -1.8207750e-01   1.2138500e-01   4.2484751e-01
   1.5333333e-01   1.5953956e-01   1.4869663e+00   3.4898188e-01  -4.0967438e-01  -7.1313689e-01   1.9725063e-01
   1.5500000e-01   1.6297522e-01   8.0417564e-01  -3.0346251e-02  -5.6140564e-01  -9.4073377e-01   4.5519376e-02
   1.5666667e-01   1.6672574e-01  -1.0621188e-01  -2.5794313e-01   4.5519376e-02  -6.3727127e-01   3.4898188e-01
   1.5833333e-01   2.4637630e-01  -6.3727127e-01  -1.6993900e+00  -4.0967438e-01  -2.5794313e-01  -3.3380876e-01
   1.6000000e-01   2.5488021e-01  -1.3959275e+00  -1.6993900e+00  -3.0346251e-02  -7.1313689e-01  -3.0346251e-02
   1.6166667e-01   2.6371896e-01  -2.6097776e+00  -1.6993900e+00   1.9725063e-01   4.5519376e-02  -6.3727127e-01
   1.6333333e-01   2.7288466e-01  -2.5339119e+00  -1.0924650e+00  -7.1313689e-01   7.2831002e-01  -1.0621188e-01
   1.6500000e-01   2.8236815e-01  -1.0621188e-01  -7.1313689e-01  -1.8207750e-01   9.5590690e-01   5.0071314e-01
   1.6666667e-01   2.9215911e-01   1.8662944e+00  -1.0621188e-01   4.2484751e-01   4.2484751e-01   4.5519376e-02
   1.6833333e-01   3.0224601e-01   9.5590690e-01   1.1835038e+00  -1.0621188e-01   9.5590690e-01   1.2138500e-01
   1.7000000e-01   3.1261619e-01  -4.0967438e-01   9.5590690e-01  -5.6140564e-01  -3.0346251e-02  -4.0967438e-01
   1.7166667e-01   3.2325583e-01   5.0071314e-01   2.7766819e+00   1.9725063e-01   5.0071314e-01   1.9725063e-01
   1.7333333e-01   3.3415005e-01   2.1697569e+00   2.7766819e+00   5.7657876e-01  -3.3380876e-01  -7.1313689e-01
   1.7500000e-01   3.4528287e-01   6.5244439e-01   9.5590690e-01   5.7657876e-01  -1.0165994e+00  -6.3727127e-01
   1.7666667e-01   3.5663730e-01  -2.2304494e+00  -2.5794313e-01   1.4111007e+00  -1.3200619e+00  -7.8900252e-01
   1.7833333e-01   3.6819538e-01  -1.6235244e+00  -1.0165994e+00   1.2593694e+00  -7.8900252e-01  -1.0621188e-01
   1.8000000e-01   3.7993821e-01   2.3973538e+00  -1.2441963e+00  -6.3727127e-01   1.1076382e+00   2.3214882e+00
   1.8166667e-01   3.9184602e-01  -7.8900252e-01  -2.6856432e+00  -1.1683307e+00   3.4898188e-01   1.2138500e-01
   1.8333333e-01   4.0389819e-01  -1.6235244e+00  -9.4073377e-01  -4.0967438e-01   4.2484751e-01  -3.3380876e-01
   1.8500000e-01   4.1607339e-01  -3.3380876e-01   4.2484751e-01   4.5519376e-02   5.0071314e-01  -1.8207750e-01
   1.8666667e-01   4.2834951e-01  -7.1313689e-01  -2.5794313e-01   4.5519376e-02   1.9725063e-01   4.2484751e-01
   1.8833333e-01   4.4070382e-01   9.5590690e-01  -1.0924650e+00  -5.6140564e-01  -2.5794313e-01  -3.3380876e-01
   1.9000000e-01   4.5311306e-01  -2.0028525e+00   6.5244439e-01  -1.0621188e-01  -5.6140564e-01  -6.3727127e-01
   1.9166667e-01   4.6555339e-01  -1.0924650e+00   2.0180257e+00  -1.2441963e+00   4.5519376e-02  -9.4073377e-01
   1.9333333e-01   4.7800061e-01   4.5215914e+00   3.0801444e+00   4.2484751e-01  -5.6140564e-01  -1.0621188e-01
   1.9500000e-01   4.9043006e-01   1.1835038e+00   1.3352350e+00   5.0071314e-01  -4.8554001e-01   1.9725063e-01
   1.9666667e-01   5.0281686e-01  -5.6140564e-01  -7.1313689e-01  -3.3380876e-01  -3.0346251e-02   4.5519376e-02
   1.9833333e-01   5.1513589e-01  -3.3380876e-01  -1.4717932e+00  -2.5794313e-01  -7.1313689e-01   2.7311626e-01
   2.0000000e-01   5.2736187e-01  -1.2441963e+00  -2.3063151e+00  -1.8207750e-01  -7.1313689e-01   2.7311626e-01
   2.0166667e-01   5.3946942e-01  -8.6486815e-01  -2.6856432e+00  -1.8207750e-01  -4.0967438e-01  -1.0621188e-01
   2.0333333e-01   5.5143328e-01   1.9725063e-01  -2.6856432e+00  -1.8207750e-01  -3.3380876e-01  -4.8554001e-01
   2.0500000e-01   5.6322819e-01  -1.0165994e+00  -7.8900252e-01  -7.1313689e-01  -3.0346251e-02  -3.3380876e-01
   2.0666667e-01   5.7482900e-01  -1.0165994e+00   2.2456226e+00  -4.0967438e-01   2.7311626e-01  -3.0346251e-02
   2.0833333e-01   5.8621094e-01  -4.8554001e-01   1.0317725e+00  -1.0621188e-01   5.7657876e-01   1.2138500e-01
   2.1000000e-01   5.9734944e-01   1.6386975e+00   1.6386975e+00   8.0417564e-01   1.1076382e+00   8.0417564e-01
   2.1166667e-01   6.0822027e-01   2.0938913e+00   1.7145632e+00   5.7657876e-01   8.8004127e-01   9.5590690e-01
   2.1333333e-01   6.1879985e-01   1.3352350e+00   1.1835038e+00   4.2484751e-01  -6.3727127e-01  -3.0346251e-02
   2.1500000e-01   6.2906495e-01   7.2831002e-01  -1.4717932e+00   4.5519376e-02  -1.0165994e+00  -7.8900252e-01
   2.1666667e-01   6.3899297e-01   4.5519376e-02   4.5519376e-02  -4.0967438e-01   4.5519376e-02  -6.3727127e-01
   2.1833333e-01   6.4856204e-01  -1.2441963e+00  -9.4073377e-01  -1.3959275e+00   6.5244439e-01  -9.4073377e-01
   2.2000000e-01   6.5775094e-01  -1.3200619e+00  -1.8511213e+00  -8.6486815e-01   1.9725063e-01  -1.8207750e-01
   2.2166667e-01   6.6653934e-01  -2.6856432e+00  -2.9891057e+00  -5.6140564e-01  -1.3200619e+00  -1.0924650e+00
   2.2333333e-01   6.7490762e-01  -1.0924650e+00  -2.2304494e+00  -7.1313689e-01  -1.2441963e+00  -1.0165994e+00
   2.2500000e-01   6.8283718e-01   1.2138500e-01  -2.5794313e-01   4.2484751e-01  -1.0924650e+00  -1.0621188e-01
   2.2666667e-01   6.9025319e-01   3.4898188e-01  -1.0621188e-01  -2.5794313e-01  -9.4073377e-01  -1.3959275e+00
   2.2833333e-01   6.9717636e-01  -3.3380876e-01   8.0417564e-01   4.5519376e-02   5.7657876e-01   3.4898188e-01
   2.3000000e-01   7.0361470e-01  -8.6486815e-01   1.2593694e+00   6.5244439e-01   3.4898188e-01   8.8004127e-01
   2.3166667e-01   7.0955390e-01  -1.8207750e-01   2.4732194e+00  -3.0346251e-02   5.7657876e-01   1.9421600e+00
   2.3333333e-01   7.1498087e-01  -3.0346251e-02   2.0180257e+00  -5.6140564e-01   1.2138500e-01   4.2484751e-01
   2.3500000e-01   7.1988351e-01   1.2593694e+00   1.9725063e-01  -2.5794313e-01   1.6386975e+00   7.2831002e-01
   2.3666667e-01   7.2425108e-01   1.9421600e+00  -2.5794313e-01  -8.6486815e-01   1.5628319e+00  -4.8554001e-01
   2.3833333e-01   7.2807392e-01   1.2138500e-01  -1.0621188e-01  -3.3380876e-01   1.7145632e+00   3.4898188e-01
   2.4000000e-01   7.3134361e-01   2.7008163e+00  -4.8554001e-01  -3.0346251e-02  -4.0967438e-01  -7.8900252e-01
   2.4166667e-01   7.3405306e-01   4.5519376e-02  -3.5960307e+00   7.2831002e-01  -9.4073377e-01  -4.0967438e-01
   2.4333333e-01   7.3619634e-01  -3.3684338e+00  -2.0787182e+00   1.2593694e+00  -1.0621188e-01   1.4111007e+00
   2.4500000e-01   7.3776892e-01  -1.0165994e+00   5.7657876e-01   5.7657876e-01  -1.3200619e+00   7.2831002e-01
   2.4666667e-01   7.3876745e-01  -4.0967438e-01   1.1076382e+00  -1.8207750e-01  -1.5476588e+00  -7.8900252e-01
   2.4833333e-01   7.3919002e-01   3.5353382e+00   2.0938913e+00   1.2138500e-01  -7.8900252e-01  -1.8511213e+00
   2.5000000e-01   7.3903590e-01   2.8525476e+00   2.0180257e+00  -4.0967438e-01  -3.3380876e-01  -2.0787182e+00
   2.5166667e-01   7.3830570e-01   6.5244439e-01   1.7904288e+00  -1.0621188e-01   1.5628319e+00   1.1076382e+00
   2.5333333e-01   7.3700134e-01  -4.0967438e-01   1.7145632e+00   1.9725063e-01  -9.4073377e-01   7.2831002e-01
   2.5500000e-01   7.3512602e-01  -4.8554001e-01  -4.8554001e-01  -1.0621188e-01  -1.9269869e+00  -8.6486815e-01
   2.5666667e-01   7.3268414e-01  -1.8207750e-01  -4.8554001e-01   1.2138500e-01   4.5519376e-02  -3.0346251e-02
   2.5833333e-01   7.2968147e-01   4.5519376e-02  -1.0621188e-01   6.5244439e-01  -4.8554001e-01   1.1076382e+00
   2.6000000e-01   7.2612493e-01  -1.0621188e-01  -1.4717932e+00   3.4898188e-01  -1.0165994e+00   8.8004127e-01
   2.6166667e-01   7.2202261e-01  -6.3727127e-01  -2.7615088e+00  -3.0346251e-02  -4.8554001e-01   1.2138500e-01
   2.6333333e-01   7.1738382e-01  -5.6140564e-01  -1.7752557e+00  -1.8207750e-01   8.0417564e-01   3.4898188e-01
   2.6500000e-01   7.1221905e-01  -7.1313689e-01  -1.0621188e-01  -3.3380876e-01   8.0417564e-01   5.7657876e-01
   2.6666667e-01   7.0653978e-01  -3.0346251e-02  -4.0967438e-01  -3.3380876e-01   5.7657876e-01   5.0071314e-01
   2.6833333e-01   7.0035871e-01   5.7657876e-01   1.9725063e-01  -2.5794313e-01   8.0417564e-01   2.7311626e-01
   2.7000000e-01   6.9368939e-01  -1.0621188e-01   2.1697569e+00  -1.8207750e-01  -4.0967438e-01  -1.7752557e+00
   2.7166667e-01   6.8654649e-01  -3.0346251e-02   1.8662944e+00  -3.0346251e-02  -8.6486815e-01  -1.9269869e+00
   2.7333333e-01   6.7894549e-01   3.4898188e-01   1.7145632e+00   1.9725063e-01   3.4898188e-01  -1.8207750e-01
   2.7500000e-01   6.7090288e-01   4.5519376e-02   1.0317725e+00  -7.1313689e-01  -3.0346251e-02  -1.8207750e-01
   2.7666667e-01   6.6243589e-01  -4.8554001e-01  -1.6993900e+00  -7.8900252e-01  -1.8207750e-01   3.4898188e-01
   2.7833333e-01   6.5356257e-01  -3.3380876e-01  -4.0967438e-01   8.0417564e-01   6.5244439e-01   6.5244439e-01
   2.8000000e-01   6.4430162e-01  -1.6993900e+00  -2.2304494e+00   9.5590690e-01   3.4898188e-01   2.7311626e-01
   2.8166667e-01   6.3467246e-01  -1.5476588e+00  -2.3821807e+00   1.9725063e-01   9.5590690e-01   2.7311626e-01
   2.8333333e-01   6.2469512e-01   6.5244439e-01  -3.3380876e-01   1.9725063e-01   2.7311626e-01  -4.0967438e-01
   2.8500000e-01   6.1439016e-01   8.8004127e-01  -9.4073377e-01   6.5244439e-01   1.2138500e-01   1.7904288e+00
   2.8666667e-01   6.0377862e-01   5.7657876e-01  -3.0346251e-02   5.7657876e-01  -7.1313689e-01   4.2484751e-01
   2.8833333e-01   5.9288192e-01  -8.6486815e-01  -4.8554001e-01  -3.0346251e-02  -1.4717932e+00   1.2138500e-01
   2.9000000e-01   5.8172190e-01  -1.0621188e-01   1.2593694e+00   1.2138500e-01  -1.5476588e+00  -6.3727127e-01
   2.9166667e-01   5.7032068e-01   2.7008163e+00   5.0071314e-01  -6.3727127e-01  -1.8511213e+00  -1.4717932e+00
   2.9333333e-01   5.5870056e-01  -4.8857464e+00  -1.0621188e-01  -4.8554001e-01  -1.8207750e-01  -1.0924650e+00
   2.9500000e-01   5.4688404e-01  -2.8373744e+00   4.2484751e-01  -4.8554001e-01   1.0317725e+00  -6.3727127e-01
   2.9666667e-01   5.3489380e-01   4.9009195e+00   1.7904288e+00  -1.8207750e-01   2.3973538e+00   8.8004127e-01
   2.9833333e-01   5.2268126e-01   1.9421600e+00   8.8004127e-01   5.7657876e-01   1.8662944e+00   3.0042788e+00
   3.0000000e-01   5.1033139e-01  -9.4073377e-01  -4.0967438e-01   1.9725063e-01  -1.8207750e-01   1.5628319e+00
   3.0166667e-01   4.9787924e-01  -3.0346251e-02  -2.0787182e+00  -2.5794313e-01  -2.4580463e+00  -1.2441963e+00
   3.0333333e-01   4.8534739e-01  -1.9269869e+00  -1.4717932e+00  -7.1313689e-01  -2.1545838e+00  -1.5476588e+00
   3.0500000e-01   4.7275833e-01  -1.0165994e+00   8.0417564e-01  -7.8900252e-01  -9.4073377e-01  -1.7752557e+00
   3.0666667e-01   4.6013418e-01   1.1076382e+00   1.9421600e+00  -6.3727127e-01  -4.8554001e-01  -1.4717932e+00
   3.0833333e-01   4.4749681e-01   2.6249507e+00   2.3973538e+00  -1.5476588e+00  -5.6140564e-01  -3.9753588e+00
   3.1000000e-01   4.3486762e-01   1.2593694e+00   3.7629351e+00   7.2831002e-01   1.0317725e+00  -3.3380876e-01
   3.1166667e-01   4.2226760e-01  -2.2304494e+00   3.9146663e+00   1.5628319e+00   1.1835038e+00   1.6386975e+00
   3.1333333e-01   4.0971727e-01  -1.3200619e+00   3.7629351e+00   9.5590690e-01   1.1076382e+00   1.2593694e+00
   3.1500000e-01   3.9723655e-01   3.0042788e+00   3.9146663e+00   6.5244439e-01   8.8004127e-01   1.0317725e+00
   3.1666667e-01   3.8484485e-01   5.7657876e-01   1.0317725e+00  -1.1683307e+00   5.0071314e-01  -1.3200619e+00
   3.1833333e-01   3.7256096e-01   4.5519376e-02  -1.8207750e-01  -1.3200619e+00   5.7657876e-01  -7.1313689e-01
   3.2000000e-01   3.6040294e-01   1.9725063e-01  -3.2167026e+00  -7.1313689e-01   1.2138500e-01   1.2138500e-01
   3.2166667e-01   3.4838819e-01  -9.4073377e-01  -4.2788214e+00  -7.1313689e-01  -1.1683307e+00  -4.0967438e-01
   3.2333333e-01   3.3653341e-01  -2.3063151e+00  -4.4305526e+00  -4.8554001e-01  -6.3727127e-01   4.2484751e-01
   3.2500000e-01   3.2485450e-01  -1.4717932e+00  -5.0374776e+00   1.2138500e-01  -4.0967438e-01   5.7657876e-01
   3.2666667e-01   3.1336658e-01  -8.6486815e-01  -3.7477620e+00   3.4898188e-01  -7.1313689e-01   5.0071314e-01
   3.2833333e-01   3.0208398e-01  -3.0346251e-02  -2.3063151e+00   8.0417564e-01  -4.0967438e-01   9.5590690e-01
   3.3000000e-01   3.0208398e-01  -9.4073377e-01  -4.0967438e-01   2.7311626e-01  -1.8207750e-01   7.2831002e-01
   3.3166667e-01   2.9102017e-01   6.5244439e-01  -3.0346251e-02  -2.5794313e-01  -1.0621188e-01   1.9725063e-01
   3.3333333e-01   2.8018778e-01  -3.0346251e-02  -2.5794313e-01  -7.8900252e-01  -5.6140564e-01  -5.6140564e-01
   3.3500000e-01   2.6959855e-01   4.5519376e-02  -7.1313689e-01  -3.0346251e-02   1.9725063e-01   1.9725063e-01
   3.3666667e-01   2.5926337e-01   2.3214882e+00  -2.3063151e+00  -3.3380876e-01   3.4898188e-01  -1.8207750e-01
   3.3833333e-01   2.4919220e-01  -4.5822839e+00  -2.2304494e+00  -1.8207750e-01   1.9725063e-01  -1.8207750e-01
   3.4000000e-01   2.3939411e-01  -2.7615088e+00  -2.3821807e+00   6.5244439e-01   8.0417564e-01   3.4898188e-01
   3.4166667e-01   2.2987728e-01   7.0251570e+00  -1.4717932e+00   7.2831002e-01   9.5590690e-01   4.2484751e-01
   3.4333333e-01   2.2064895e-01   1.9421600e+00  -1.6993900e+00   2.7311626e-01  -4.8554001e-01  -2.5794313e-01
   3.4500000e-01   2.1171547e-01  -1.2441963e+00  -3.3380876e-01   4.2484751e-01  -1.5476588e+00  -4.0967438e-01
   3.4666667e-01   2.0308229e-01  -2.6097776e+00   4.2484751e-01   1.9725063e-01  -1.3959275e+00  -5.6140564e-01
   3.4833333e-01   1.9475394e-01  -6.3727127e-01   7.2831002e-01   4.2484751e-01  -9.4073377e-01   5.7657876e-01
   3.5000000e-01   1.8673406e-01  -4.8554001e-01   3.2318757e+00   1.2138500e-01   1.9725063e-01   1.3352350e+00
   3.5166667e-01   1.7902543e-01  -1.9269869e+00   3.5353382e+00  -9.4073377e-01  -1.8207750e-01  -2.5794313e-01
   3.5333333e-01   1.7902543e-01   5.0071314e-01   3.8388007e+00  -7.1313689e-01   1.9725063e-01  -9.4073377e-01
   3.5500000e-01   1.7162995e-01   3.6870695e+00   3.6112038e+00   4.5519376e-02  -2.5794313e-01  -1.1683307e+00
   3.5666667e-01   1.6454866e-01   1.5628319e+00   2.6249507e+00   5.0071314e-01   1.1076382e+00   1.9725063e-01
   3.5833333e-01   1.5778176e-01   1.7904288e+00   1.2593694e+00  -3.0346251e-02   5.0071314e-01  -3.0346251e-02
   3.6000000e-01   1.5132867e-01   9.5590690e-01  -1.2441963e+00  -8.6486815e-01   5.0071314e-01  -1.1683307e+00
   3.6166667e-01   1.4518797e-01  -6.3271933e+00  -2.6097776e+00  -1.3200619e+00  -4.8554001e-01  -1.2441963e+00
   3.6333333e-01   1.3935751e-01  -5.0374776e+00  -2.6856432e+00  -3.3380876e-01  -4.0967438e-01  -3.3380876e-01
   3.6500000e-01   1.3383438e-01   3.9146663e+00   1.2138500e-01   4.5519376e-02   2.7311626e-01  -3.0346251e-02
   3.6666667e-01   1.2861493e-01   5.0071314e-01  -1.0165994e+00  -1.8207750e-01   3.4898188e-01   5.7657876e-01
   3.6833333e-01   1.2369487e-01  -2.3063151e+00  -1.0621188e-01  -1.8207750e-01   1.2138500e-01   5.0071314e-01
   3.7000000e-01   1.1906921e-01  -4.8554001e-01   1.4869663e+00   4.5519376e-02   6.5244439e-01   4.2484751e-01
   3.7166667e-01   1.1473236e-01   3.8388007e+00   3.5353382e+00   5.0071314e-01   8.8004127e-01   8.0417564e-01
   3.7333333e-01   1.1054851e-01   1.1835038e+00   1.4869663e+00   1.9725063e-01  -1.2441963e+00  -1.0621188e-01
   3.7500000e-01   1.0664006e-01   3.4898188e-01   8.0417564e-01   1.6386975e+00  -1.0621188e-01   3.4898188e-01
   3.7666667e-01   1.0300023e-01   1.4869663e+00   8.0417564e-01   7.2831002e-01   1.2593694e+00   5.7657876e-01
   3.7833333e-01   9.9621793e-02  -7.8900252e-01  -2.3063151e+00  -1.1683307e+00   8.8004127e-01  -6.3727127e-01
   3.8000000e-01   9.6497046e-02  -1.8511213e+00  -3.1408369e+00  -3.3380876e-01  -1.9269869e+00  -1.8511213e+00
   3.8166667e-01   9.3617894e-02  -1.9269869e+00  -3.3684338e+00   5.7657876e-01  -2.5339119e+00  -1.0165994e+00
   3.8333333e-01   9.0975868e-02  -1.8511213e+00   1.9725063e-01   4.2484751e-01  -1.6993900e+00  -2.5794313e-01
   3.8500000e-01   9.0975868e-02  -4.8554001e-01  -1.0621188e-01   3.4898188e-01  -8.6486815e-01  -1.8207750e-01
   3.8666667e-01   9.0975868e-02  -1.0621188e-01   1.2138500e-01  -6.3727127e-01   1.0317725e+00  -3.0346251e-02
   3.8833333e-01   9.0975868e-02   4.2484751e-01   5.0071314e-01   4.5519376e-02   2.0180257e+00   1.2138500e-01
   3.9000000e-01   9.0975868e-02   1.3352350e+00   1.9421600e+00   1.4111007e+00   1.2593694e+00   1.8662944e+00
   3.9166667e-01   8.8562166e-02   1.6386975e+00   3.6112038e+00  -2.5794313e-01   4.5519376e-02   8.8004127e-01
   3.9333333e-01   8.8562166e-02  -4.0967438e-01   1.6386975e+00  -1.1683307e+00  -1.0165994e+00  -2.5794313e-01
   3.9500000e-01   8.8562166e-02   1.4111007e+00  -3.0346251e-02  -8.6486815e-01  -5.6140564e-01  -7.8900252e-01
   3.9666667e-01   8.8562166e-02  -1.0621188e-01  -9.4073377e-01  -6.3727127e-01   1.2138500e-01  -5.6140564e-01
   3.9833333e-01   8.6367681e-02  -3.9753588e+00  -2.3821807e+00  -5.6140564e-01   4.5519376e-02  -4.8554001e-01
   4.0000000e-01   8.4383060e-02  -2.1545838e+00  -1.7752557e+00   5.7657876e-01   9.5590690e-01   2.7311626e-01
   4.0166667e-01   8.2598705e-02   2.6249507e+00  -2.6097776e+00   7.2831002e-01   9.5590690e-01   5.0071314e-01
   4.0333333e-01   8.1004853e-02   1.9421600e+00  -2.6097776e+00  -1.0621188e-01  -2.5794313e-01  -7.1313689e-01
   4.0500000e-01   7.9591572e-02  -5.6140564e-01  -4.8554001e-01  -3.0346251e-02  -4.0967438e-01  -5.6140564e-01
   4.0666667e-01   7.8348823e-02   4.5519376e-02   3.4898188e-01   1.9725063e-01   5.7657876e-01   5.0071314e-01
   4.0833333e-01   7.7266479e-02  -7.1313689e-01   8.0417564e-01  -3.0346251e-02   3.4898188e-01   4.2484751e-01
   4.1000000e-01   7.6334371e-02   5.0071314e-01   1.7145632e+00   2.7311626e-01   5.0071314e-01   5.0071314e-01
   4.1166667e-01   7.5542307e-02   1.5628319e+00   2.5490851e+00  -1.0621188e-01   9.5590690e-01   5.0071314e-01
   4.1333333e-01   7.4880122e-02  -4.0967438e-01   1.2593694e+00  -8.6486815e-01   5.0071314e-01   2.7311626e-01
   4.1500000e-01   7.4337688e-02  -3.4442995e+00   1.9725063e-01  -1.8207750e-01  -2.3821807e+00  -1.6993900e+00
   4.1666667e-01   7.3904967e-02  -3.0649713e+00  -3.0346251e-02   5.7657876e-01  -2.5339119e+00  -1.6235244e+00
   4.1833333e-01   7.3904967e-02  -4.0967438e-01  -6.3727127e-01   1.0317725e+00  -5.6140564e-01   3.4898188e-01
   4.2000000e-01   7.3904967e-02  -1.0621188e-01  -2.2304494e+00   5.0071314e-01  -3.3380876e-01   2.3214882e+00
   4.2166667e-01   7.3904967e-02   1.2138500e-01  -1.7752557e+00   3.4898188e-01  -8.6486815e-01   1.5628319e+00
   4.2333333e-01   7.3572021e-02   3.4898188e-01  -2.6097776e+00  -1.8207750e-01  -7.1313689e-01   3.4898188e-01
   4.2500000e-01   7.3329042e-02   1.2593694e+00   1.9725063e-01  -9.4073377e-01   9.5590690e-01  -5.6140564e-01
   4.2666667e-01   7.3166393e-02   5.0071314e-01   1.1835038e+00  -2.5794313e-01   1.8662944e+00  -2.5794313e-01
   4.2833333e-01   7.3074611e-02   9.5590690e-01   1.3352350e+00  -6.3727127e-01   8.0417564e-01  -7.1313689e-01
   4.3000000e-01   7.3044453e-02   1.4869663e+00   2.7766819e+00  -8.6486815e-01  -7.8900252e-01  -1.6993900e+00
   4.3166667e-01   7.3066897e-02   4.2484751e-01   2.7766819e+00  -4.8554001e-01  -1.8207750e-01  -1.2441963e+00
   4.3333333e-01   7.3133175e-02  -3.3380876e-01   1.0317725e+00  -1.0621188e-01  -8.6486815e-01  -4.0967438e-01
   4.3500000e-01   7.3234794e-02   2.0180257e+00   3.4898188e-01   8.0417564e-01   8.8004127e-01   6.5244439e-01
   4.3666667e-01   7.3363547e-02   1.9421600e+00  -4.8554001e-01   1.2138500e-01  -3.3380876e-01   4.2484751e-01
   4.3833333e-01   7.3363547e-02   1.2138500e-01  -7.8900252e-01  -1.6235244e+00  -1.2441963e+00  -9.4073377e-01
   4.4000000e-01   7.3511522e-02  -1.6993900e+00  -2.3063151e+00  -3.3380876e-01  -1.6993900e+00  -8.6486815e-01
   4.4166667e-01   7.3671132e-02  -3.5201651e+00  -3.6718963e+00   4.5519376e-02   1.9725063e-01  -2.5794313e-01
   4.4333333e-01   7.3835129e-02  -7.1313689e-01  -2.7615088e+00   1.9725063e-01   1.3352350e+00   4.2484751e-01
   4.4500000e-01   7.3996595e-02  -1.0165994e+00  -2.0028525e+00   7.2831002e-01   8.8004127e-01   8.8004127e-01
   4.4666667e-01   7.4148971e-02  -1.8511213e+00   7.2831002e-01   1.6386975e+00   4.5519376e-02   1.4111007e+00
   4.4833333e-01   7.4286058e-02   4.2484751e-01   1.7904288e+00   8.0417564e-01  -5.6140564e-01   1.7904288e+00
   4.5000000e-01   7.4402024e-02   1.4111007e+00   4.5519376e-02  -4.8554001e-01  -1.2441963e+00   4.5519376e-02
   4.5166667e-01   7.4491411e-02   3.4898188e-01   1.8662944e+00   4.5519376e-02  -1.8207750e-01   4.5519376e-02
   4.5333333e-01   7.4549147e-02   8.8004127e-01   8.8004127e-01  -4.0967438e-01   4.5519376e-02  -1.0621188e-01
   4.5500000e-01   7.4570530e-02  -3.3684338e+00   1.2593694e+00  -4.0967438e-01   8.0417564e-01  -3.3380876e-01
   4.5666667e-01   7.4551244e-02  -1.3959275e+00   5.0071314e-01   2.7311626e-01   1.0317725e+00   1.2138500e-01
   4.5833333e-01   7.4487365e-02   5.5078445e+00   2.3214882e+00  -1.0621188e-01   2.7311626e-01  -7.1313689e-01
   4.6000000e-01   7.4375337e-02   1.4111007e+00  -5.6140564e-01  -1.6993900e+00   1.7145632e+00   2.3973538e+00
   4.6166667e-01   7.4194811e-02   1.2138500e-01  -3.4442995e+00  -5.6140564e-01  -7.1313689e-01  -1.6235244e+00
   4.6333333e-01   7.3856417e-02   1.8662944e+00  -1.2441963e+00   4.2484751e-01  -4.8554001e-01  -6.3727127e-01
   4.6500000e-01   7.3460769e-02   1.0317725e+00  -2.5339119e+00   5.7657876e-01  -1.4717932e+00  -8.6486815e-01
   4.6666667e-01   7.3006304e-02  -4.8554001e-01  -2.2304494e+00   9.5590690e-01  -8.6486815e-01  -4.0967438e-01
   4.6833333e-01   7.2491830e-02  -3.5960307e+00  -1.2441963e+00   2.7311626e-01  -1.0165994e+00  -1.0621188e-01
   4.7000000e-01   7.1916529e-02   1.1076382e+00   2.3973538e+00  -2.5794313e-01   5.7657876e-01  -4.0967438e-01
   4.7166667e-01   7.1279930e-02   1.7904288e+00   3.3077413e+00  -1.0621188e-01   1.3352350e+00   5.7657876e-01
   4.7333333e-01   7.0581926e-02  -2.5794313e-01   9.5590690e-01   5.0071314e-01  -1.8207750e-01   4.2484751e-01
   4.7500000e-01   6.9822741e-02   5.7657876e-01   6.5244439e-01   1.2138500e-01   1.2138500e-01   5.7657876e-01
   4.7666667e-01   6.9002928e-02  -1.7752557e+00  -2.5794313e-01  -7.8900252e-01  -7.8900252e-01  -1.0621188e-01
   4.7833333e-01   6.8123351e-02  -1.8511213e+00   2.7311626e-01  -4.8554001e-01  -1.2441963e+00   1.2138500e-01
   4.8000000e-01   6.7185183e-02  -1.6235244e+00  -3.3380876e-01  -6.3727127e-01  -1.3959275e+00  -8.6486815e-01
   4.8166667e-01   6.6189889e-02  -8.6486815e-01  -1.3959275e+00   1.2138500e-01   4.5519376e-02  -2.5794313e-01
   4.8333333e-01   6.5139204e-02  -3.3380876e-01  -8.6486815e-01  -1.6235244e+00   1.9725063e-01  -7.8900252e-01
   4.8500000e-01   6.4035123e-02   8.0417564e-01  -4.8554001e-01  -1.2441963e+00   6.5244439e-01  -1.5476588e+00
   4.8666667e-01   6.2879895e-02   1.9725063e-01   4.5519376e-02   1.0317725e+00   7.2831002e-01   5.7657876e-01
   4.8833333e-01   6.1675991e-02   1.4869663e+00  -1.8207750e-01   1.6386975e+00   4.2484751e-01   1.7145632e+00
   4.9000000e-01   6.0426108e-02   1.3352350e+00   6.5244439e-01   6.5244439e-01   4.5519376e-02   5.0071314e-01
   4.9166667e-01   5.9133125e-02   1.7145632e+00   1.7904288e+00   4.2484751e-01  -3.3380876e-01   6.5244439e-01
   4.9333333e-01   5.7800119e-02   2.0180257e+00   2.2456226e+00   5.0071314e-01   8.8004127e-01   5.0071314e-01
   4.9500000e-01   5.6430318e-02   5.0071314e-01   2.0938913e+00   4.2484751e-01   7.2831002e-01  -2.5794313e-01
   4.9666667e-01   5.5027111e-02  -1.2441963e+00   4.2484751e-01   1.9725063e-01  -3.0346251e-02  -4.0967438e-01
   4.9833333e-01   5.3593999e-02  -1.6235244e+00  -1.1683307e+00   1.9725063e-01   4.5519376e-02   4.2484751e-01
   5.0000000e-01   5.2134614e-02   1.0317725e+00  -1.3959275e+00  -4.0967438e-01   5.7657876e-01   1.2138500e-01
   5.0166667e-01   5.0652669e-02  -2.2304494e+00  -3.3684338e+00  -7.1313689e-01  -6.3727127e-01  -7.1313689e-01
   5.0333333e-01   4.9151965e-02  -4.2788214e+00  -2.9132401e+00  -4.8554001e-01  -1.3200619e+00  -1.1683307e+00
   5.0500000e-01   4.7636362e-02  -5.6140564e-01  -2.5794313e-01   3.4898188e-01   1.2138500e-01  -2.5794313e-01
   5.0666667e-01   4.6109755e-02   1.4869663e+00   9.5590690e-01   1.1076382e+00   5.0071314e-01   1.3352350e+00
   5.0833333e-01   4.4576067e-02   1.2138500e-01   4.5519376e-02  -5.6140564e-01   9.5590690e-01   9.5590690e-01
   5.1000000e-01   4.3039239e-02   3.0801444e+00   7.2831002e-01  -8.6486815e-01  -3.3380876e-01  -7.1313689e-01
   5.1166667e-01   4.3039239e-02   4.6733226e+00   2.8525476e+00  -7.8900252e-01  -9.4073377e-01  -1.6235244e+00
   5.1333333e-01   4.3039239e-02  -2.2304494e+00  -3.3380876e-01  -1.8207750e-01  -1.6235244e+00  -1.0165994e+00
   5.1500000e-01   4.3039239e-02  -2.3821807e+00   8.8004127e-01   8.0417564e-01  -1.1683307e+00  -3.0346251e-02
   5.1666667e-01   4.3039239e-02   3.9905320e+00   1.4111007e+00   3.4898188e-01   1.2138500e-01   5.0071314e-01
   5.1833333e-01   4.3039239e-02   3.2318757e+00  -1.8207750e-01   4.5519376e-02  -3.3380876e-01   2.7311626e-01
   5.2000000e-01   4.3039239e-02  -3.1408369e+00  -2.3063151e+00  -1.8207750e-01  -7.8900252e-01  -5.6140564e-01
   5.2166667e-01   4.3039239e-02  -2.8373744e+00  -3.4442995e+00   4.5519376e-02   1.1076382e+00   1.1835038e+00
   5.2333333e-01   4.3039239e-02   1.9725063e-01  -1.8511213e+00   7.2831002e-01   6.5244439e-01   1.2138500e-01
   5.2500000e-01   4.3039239e-02   1.9421600e+00   3.4898188e-01  -1.3200619e+00   8.8004127e-01   9.5590690e-01
   5.2666667e-01   4.3039239e-02   5.0526507e+00   3.3077413e+00  -1.0165994e+00   9.5590690e-01   1.4111007e+00
   5.2833333e-01   4.3039239e-02   1.1835038e+00   9.5590690e-01   5.0071314e-01  -7.8900252e-01   8.8004127e-01
   5.3000000e-01   4.3039239e-02  -2.2304494e+00  -1.5476588e+00   5.7657876e-01  -5.6140564e-01  -1.6993900e+00
   5.3166667e-01   4.3039239e-02  -1.8511213e+00   4.2484751e-01   9.5590690e-01   4.5519376e-02  -6.3727127e-01
   5.3333333e-01   4.3039239e-02  -2.6097776e+00   6.5244439e-01   3.4898188e-01  -7.1313689e-01   4.5519376e-02
   5.3500000e-01   4.3039239e-02  -4.8554001e-01  -4.0967438e-01   7.2831002e-01  -7.1313689e-01   1.9725063e-01
   5.3666667e-01   4.1503198e-02  -5.6140564e-01  -2.5794313e-01   5.7657876e-01   6.5244439e-01   5.7657876e-01
   5.3833333e-01   3.9971844e-02   4.5519376e-02   5.0071314e-01   6.5244439e-01   2.7311626e-01  -3.3380876e-01
   5.4000000e-01   3.8449039e-02  -6.3727127e-01  -1.0165994e+00  -1.0621188e-01   3.4898188e-01  -2.5794313e-01
   5.4166667e-01   3.6938592e-02  -1.6235244e+00  -2.3063151e+00   1.2138500e-01   6.5244439e-01  -1.8207750e-01
   5.4333333e-01   3.5444241e-02  -3.0346251e-02  -3.3380876e-01  -5.6140564e-01   7.2831002e-01  -8.6486815e-01
   5.4500000e-01   3.3969637e-02   5.7657876e-01  -1.3200619e+00  -1.4717932e+00   1.9725063e-01  -1.1683307e+00
   5.4666667e-01   3.2518332e-02  -8.6486815e-01  -9.4073377e-01  -1.1683307e+00  -1.3959275e+00  -1.6235244e+00
   5.4833333e-01   3.1093767e-02   1.2138500e-01   1.0317725e+00   4.5519376e-02  -7.8900252e-01   1.4111007e+00
   5.5000000e-01   2.9699255e-02   2.0180257e+00   2.7311626e-01   2.7311626e-01   1.2138500e-01   1.6386975e+00
   5.5166667e-01   2.8337973e-02  -5.2650745e+00   1.4111007e+00  -4.0967438e-01  -1.0621188e-01   1.2138500e-01
   5.5333333e-01   2.7012950e-02  -3.5960307e+00   1.1076382e+00  -3.3380876e-01   9.5590690e-01  -3.0346251e-02
   5.5500000e-01   2.5727053e-02   2.4732194e+00   2.0180257e+00   1.2138500e-01  -6.3727127e-01  -7.1313689e-01
   5.5666667e-01   2.4482981e-02   3.9905320e+00   2.0180257e+00   5.7657876e-01  -1.0924650e+00  -3.3380876e-01
   5.5833333e-01   2.3255934e-02   2.6249507e+00  -1.1683307e+00   4.2484751e-01  -7.8900252e-01   4.5519376e-02
   5.6000000e-01   2.2006340e-02  -4.8554001e-01  -1.7752557e+00   4.5519376e-02  -7.1313689e-01  -4.8554001e-01
   5.6166667e-01   2.0804413e-02  -2.5794313e-01  -2.1545838e+00   1.2138500e-01  -1.8207750e-01  -7.1313689e-01
   5.6333333e-01   1.9652488e-02  -1.8207750e-01  -1.2441963e+00  -1.8207750e-01   6.5244439e-01   1.3352350e+00
   5.6500000e-01   1.8552711e-02  -1.8511213e+00  -1.0924650e+00   2.7311626e-01   4.2484751e-01   4.2484751e-01
   5.6666667e-01   1.7507031e-02  -4.0967438e-01   3.4898188e-01  -2.5794313e-01   5.0071314e-01  -4.0967438e-01
   5.6833333e-01   1.6517200e-02   4.5519376e-02  -6.3727127e-01  -2.5794313e-01   3.4898188e-01  -3.0346251e-02
   5.7000000e-01   1.6517200e-02  -1.6993900e+00   1.2138500e-01  -7.8900252e-01  -1.0621188e-01  -5.6140564e-01
   5.7166667e-01   1.6517200e-02  -2.5794313e-01   1.4111007e+00   5.0071314e-01   5.7657876e-01   8.0417564e-01
   5.7333333e-01   1.6517200e-02  -4.0967438e-01   3.4898188e-01   1.2138500e-01  -4.0967438e-01   5.0071314e-01
   5.7500000e-01   1.6517200e-02   8.8004127e-01  -1.0621188e-01   1.2138500e-01   4.5519376e-02  -4.0967438e-01
   5.7666667e-01   1.6517200e-02   1.8662944e+00   8.8004127e-01  -3.0346251e-02  -2.5794313e-01  -7.1313689e-01
   5.7833333e-01   1.6517200e-02   1.1835038e+00   1.3352350e+00   3.4898188e-01  -1.9269869e+00  -7.1313689e-01
   5.8000000e-01   1.6517200e-02  -1.3200619e+00  -3.1408369e+00  -1.0621188e-01  -4.8554001e-01  -6.3727127e-01
   5.8166667e-01   1.5584761e-02  -7.1313689e-01  -2.3821807e+00  -4.0967438e-01   1.1076382e+00   2.7311626e-01
   5.8333333e-01   1.5584761e-02  -8.6486815e-01  -1.0924650e+00  -8.6486815e-01  -1.8207750e-01  -5.6140564e-01
   5.8500000e-01   1.5584761e-02   1.0317725e+00   4.5519376e-02  -1.8207750e-01  -5.6140564e-01  -7.8900252e-01
   5.8666667e-01   1.5584761e-02  -3.3380876e-01  -6.3727127e-01  -7.8900252e-01   6.5244439e-01   1.0317725e+00
   5.8833333e-01   1.5584761e-02  -1.1683307e+00   2.7311626e-01   7.2831002e-01   1.2138500e-01   8.8004127e-01
   5.9000000e-01   1.5584761e-02  -5.6140564e-01   1.9421600e+00   1.9725063e-01   3.4898188e-01   1.0317725e+00
   5.9166667e-01   1.5584761e-02   7.2831002e-01   4.9767851e+00   5.0071314e-01   4.5519376e-02   1.9725063e-01
   5.9333333e-01   1.5584761e-02   2.7311626e-01   1.9421600e+00   4.2484751e-01   4.5519376e-02  -6.3727127e-01
   5.9500000e-01   1.5584761e-02   1.1076382e+00  -4.8554001e-01  -1.8207750e-01  -3.3380876e-01  -8.6486815e-01
   5.9666667e-01   1.5584761e-02  -7.8900252e-01  -7.1313689e-01  -1.5476588e+00   5.0071314e-01  -7.8900252e-01
   5.9833333e-01   1.5584761e-02  -4.8554001e-01  -1.1683307e+00  -6.3727127e-01   4.5519376e-02  -3.0346251e-02
   6.0000000e-01   1.5584761e-02  -1.0165994e+00  -1.6993900e+00  -6.3727127e-01   4.2484751e-01   1.3352350e+00
   6.0166667e-01   1.5584761e-02  -1.8511213e+00  -3.5201651e+00   1.2138500e-01  -4.8554001e-01  -4.8554001e-01
   6.0333333e-01   1.5584761e-02   1.7904288e+00  -3.2925682e+00   3.4898188e-01  -2.5794313e-01  -2.5794313e-01
   6.0500000e-01   1.5584761e-02  -6.3727127e-01  -3.2925682e+00  -5.6140564e-01  -4.8554001e-01  -9.4073377e-01
   6.0666667e-01   1.5584761e-02  -6.0995964e+00  -3.3380876e-01   6.5244439e-01   5.7657876e-01   1.1076382e+00
   6.0833333e-01   1.5584761e-02   1.1835038e+00   1.5628319e+00   8.0417564e-01   1.2138500e-01   4.2484751e-01
   6.1000000e-01   1.5584761e-02   5.5078445e+00   4.6733226e+00  -3.0346251e-02  -4.8554001e-01  -1.8207750e-01
   6.1166667e-01   1.5584761e-02   2.5490851e+00   4.8250539e+00   5.7657876e-01  -1.8207750e-01   4.2484751e-01
   6.1333333e-01   1.5584761e-02   6.5244439e-01   2.6249507e+00  -4.8554001e-01  -3.0346251e-02  -3.0346251e-02
   6.1500000e-01   1.5584761e-02   1.9725063e-01  -1.0621188e-01  -6.3727127e-01  -4.8554001e-01  -2.5794313e-01
   6.1666667e-01   1.5584761e-02  -1.8207750e-01  -1.2441963e+00  -3.0346251e-02  -1.0165994e+00  -1.7752557e+00
   6.1833333e-01   1.5584761e-02  -5.6140564e-01  -6.3727127e-01   1.0317725e+00  -1.0621188e-01   8.8004127e-01
   6.2000000e-01   1.5584761e-02  -1.5476588e+00  -4.0967438e-01  -5.6140564e-01   8.0417564e-01   7.2831002e-01
   6.2166667e-01   1.5584761e-02  -1.5476588e+00  -3.4442995e+00  -3.3380876e-01  -7.8900252e-01  -7.1313689e-01
   6.2333333e-01   1.5584761e-02  -3.3380876e-01  -2.2304494e+00  -1.0621188e-01  -1.8207750e-01  -7.8900252e-01
   6.2500000e-01   1.5584761e-02   7.2831002e-01  -1.0165994e+00  -1.0621188e-01   3.4898188e-01  -3.0346251e-02
   6.2666667e-01   1.5584761e-02   1.9725063e-01   8.8004127e-01  -4.0967438e-01   2.7311626e-01  -1.8207750e-01
   6.2833333e-01   1.5584761e-02   4.2484751e-01   7.2831002e-01   4.2484751e-01   2.7311626e-01  -2.5794313e-01
   6.3000000e-01   1.5584761e-02  -2.5794313e-01   8.8004127e-01  -3.0346251e-02   5.7657876e-01   1.2138500e-01
   6.3166667e-01   1.5584761e-02  -1.8207750e-01   1.1835038e+00  -2.5794313e-01   1.9725063e-01  -2.5794313e-01
   6.3333333e-01   1.5584761e-02   6.5244439e-01   1.2593694e+00  -1.0621188e-01  -3.3380876e-01  -1.0621188e-01
   6.3500000e-01   1.5584761e-02   6.5244439e-01   5.0071314e-01  -7.1313689e-01  -1.0621188e-01  -4.8554001e-01
   6.3666667e-01   1.5584761e-02   4.2484751e-01   1.2593694e+00  -1.8207750e-01   3.4898188e-01   1.2138500e-01
   6.3833333e-01   1.5584761e-02  -1.1683307e+00  -1.1683307e+00   1.9725063e-01  -1.0165994e+00   2.7311626e-01
   6.4000000e-01   1.5584761e-02  -2.1545838e+00  -2.3063151e+00  -7.8900252e-01   5.0071314e-01   5.0071314e-01
   6.4166667e-01   1.5584761e-02  -9.4073377e-01  -2.9132401e+00   2.7311626e-01   1.2138500e-01  -3.3380876e-01
   6.4333333e-01   1.5584761e-02   3.4898188e-01  -9.4073377e-01   7.2831002e-01   2.7311626e-01   4.5519376e-02
   6.4500000e-01   1.5584761e-02  -6.3727127e-01  -1.8207750e-01   1.2138500e-01   4.5519376e-02  -3.3380876e-01
   6.4666667e-01   1.5584761e-02   1.0317725e+00   4.5519376e-02  -4.0967438e-01   1.2138500e-01  -1.0621188e-01
   6.4833333e-01   1.5584761e-02  -4.4305526e+00  -4.0967438e-01   4.5519376e-02  -5.6140564e-01   1.2138500e-01
   6.5000000e-01   1.5584761e-02  -1.3200619e+00   7.2831002e-01   1.2138500e-01  -1.0621188e-01   8.0417564e-01
   6.5166667e-01   1.5584761e-02   3.9905320e+00   3.1560101e+00   1.9725063e-01   4.2484751e-01   5.7657876e-01
   6.5333333e-01   1.5584761e-02   1.1835038e+00   2.0938913e+00   4.5519376e-02  -4.0967438e-01  -2.5794313e-01
   6.5500000e-01   1.5584761e-02   1.1076382e+00   3.4898188e-01   1.9725063e-01  -8.6486815e-01   5.7657876e-01
   6.5666667e-01   1.5584761e-02   1.4111007e+00   4.5519376e-02   1.9725063e-01  -4.0967438e-01   4.5519376e-02
   6.5833333e-01   1.5584761e-02  -7.8900252e-01  -4.8554001e-01   3.4898188e-01  -3.0346251e-02  -4.8554001e-01
   6.6000000e-01   1.5584761e-02   4.2484751e-01  -2.5794313e-01  -6.3727127e-01   2.3214882e+00   2.7766819e+00
   6.6166667e-01   1.4711054e-02  -4.0967438e-01  -2.5339119e+00   5.7657876e-01  -3.0346251e-02  -1.3200619e+00
   6.6333333e-01   1.3897208e-02  -6.3727127e-01  -2.3063151e+00   7.2831002e-01  -2.5794313e-01  -8.6486815e-01
   6.6500000e-01   1.3144140e-02   8.0417564e-01  -7.8900252e-01  -1.8207750e-01  -4.0967438e-01  -1.8207750e-01
   6.6666667e-01   1.2452557e-02  -8.6486815e-01  -7.1313689e-01  -3.0346251e-02  -1.8207750e-01   1.1835038e+00
   6.6833333e-01   1.1822950e-02  -2.6856432e+00  -1.8207750e-01  -1.8207750e-01  -7.1313689e-01  -7.8900252e-01
   6.7000000e-01   1.1255603e-02   1.2138500e-01   2.3973538e+00  -2.5794313e-01   5.7657876e-01  -1.8207750e-01
   6.7166667e-01   1.0750587e-02   2.7766819e+00   2.3973538e+00   6.5244439e-01  -2.5794313e-01  -3.0346251e-02
   6.7333333e-01   1.0307764e-02   1.1835038e+00   2.0180257e+00   1.2138500e-01  -2.5794313e-01   1.2138500e-01
   6.7500000e-01   9.9267915e-03  -6.3727127e-01   1.2138500e-01  -9.4073377e-01   2.7311626e-01   1.9725063e-01
   6.7666667e-01   9.6071248e-03  -7.1313689e-01  -5.6140564e-01   7.2831002e-01  -5.6140564e-01   4.5519376e-02
   6.7833333e-01   9.3480196e-03  -1.6235244e+00  -9.4073377e-01  -4.8554001e-01  -6.3727127e-01  -1.6993900e+00
   6.8000000e-01   9.1485384e-03  -3.3380876e-01  -1.0165994e+00  -3.3380876e-01  -9.4073377e-01  -8.6486815e-01
   6.8166667e-01   9.0075544e-03   2.7311626e-01  -1.5476588e+00  -1.8207750e-01  -1.0621188e-01   4.5519376e-02
   6.8333333e-01   8.9237587e-03  -7.1313689e-01  -9.4073377e-01  -3.0346251e-02  -1.8207750e-01  -1.0621188e-01
   6.8500000e-01   8.8956647e-03  -4.0967438e-01  -3.3380876e-01   2.7311626e-01  -3.0346251e-02   2.7311626e-01
   6.8666667e-01   8.9216178e-03  -7.8900252e-01  -1.8207750e-01  -3.0346251e-02  -4.0967438e-01  -7.8900252e-01
   6.8833333e-01   8.9998000e-03  -1.0621188e-01   8.0417564e-01   4.5519376e-02   4.5519376e-02  -5.6140564e-01
   6.9000000e-01   9.1282403e-03   1.6386975e+00   1.4869663e+00  -3.3380876e-01   9.5590690e-01   5.0071314e-01
   6.9166667e-01   9.3048213e-03   1.5628319e+00   2.3214882e+00   1.2138500e-01   4.5519376e-02   1.0317725e+00
   6.9333333e-01   9.5272904e-03   1.4111007e+00   8.0417564e-01  -1.8207750e-01  -4.0967438e-01   7.2831002e-01
   6.9500000e-01   9.7932665e-03   1.1835038e+00   5.0071314e-01  -7.1313689e-01   1.2138500e-01  -1.0621188e-01
   6.9666667e-01   1.0100253e-02  -1.8207750e-01   6.5244439e-01   3.4898188e-01   1.1835038e+00   7.2831002e-01
   6.9833333e-01   1.0445645e-02   1.0317725e+00   1.1835038e+00   6.5244439e-01   1.3352350e+00   6.5244439e-01
   7.0000000e-01   1.0826742e-02   2.7008163e+00  -3.3380876e-01   6.5244439e-01   8.0417564e-01   1.6386975e+00
   7.0166667e-01   1.1240758e-02  -8.6486815e-01  -3.6718963e+00  -4.0967438e-01  -6.3727127e-01  -3.0346251e-02
   7.0333333e-01   1.1684833e-02  -6.0237308e+00  -3.2167026e+00  -1.8207750e-01  -1.7752557e+00  -1.5476588e+00
   7.0500000e-01   1.2156046e-02   7.2831002e-01  -1.3200619e+00  -5.6140564e-01  -7.8900252e-01  -1.0924650e+00
   7.0666667e-01   1.2651423e-02   1.0317725e+00  -7.8900252e-01  -7.8900252e-01   2.7311626e-01  -4.8554001e-01
   7.0833333e-01   1.3167954e-02  -4.0967438e-01   1.0317725e+00   1.2138500e-01  -1.0621188e-01  -6.3727127e-01
   7.1000000e-01   1.3702601e-02  -2.5794313e-01   1.1076382e+00   2.7311626e-01  -7.8900252e-01  -4.0967438e-01
   7.1166667e-01   1.4252312e-02   4.5519376e-02   2.1697569e+00   5.0071314e-01  -1.8207750e-01  -5.6140564e-01
   7.1333333e-01   1.4814036e-02  -2.5794313e-01   3.0801444e+00   3.4898188e-01   7.2831002e-01   1.8662944e+00
   7.1500000e-01   1.5384730e-02   8.0417564e-01   1.5628319e+00   4.5519376e-02  -4.0967438e-01   5.7657876e-01
   7.1666667e-01   1.5961376e-02   8.8004127e-01   1.3352350e+00   1.2138500e-01   1.0317725e+00   1.1076382e+00
   7.1833333e-01   1.6540993e-02  -2.5794313e-01   1.1835038e+00  -2.5794313e-01   5.0071314e-01  -4.0967438e-01
   7.2000000e-01   1.7111687e-02   1.3352350e+00  -1.6235244e+00  -4.8554001e-01   6.5244439e-01  -1.8207750e-01
   7.2166667e-01   1.7667297e-02  -1.0165994e+00  -3.2167026e+00  -7.8900252e-01  -3.0346251e-02  -9.4073377e-01
   7.2333333e-01   1.8216924e-02  -4.8098807e+00  -2.9891057e+00   1.9725063e-01  -1.8511213e+00  -1.1683307e+00
   7.2500000e-01   1.8757945e-02   7.2831002e-01  -7.8900252e-01   8.0417564e-01  -6.3727127e-01   1.2138500e-01
   7.2666667e-01   1.9287842e-02   1.9421600e+00   8.0417564e-01   6.5244439e-01   4.5519376e-02   5.7657876e-01
   7.2833333e-01   1.9804210e-02   1.2138500e-01   1.9725063e-01  -3.3380876e-01  -1.8207750e-01  -5.6140564e-01
   7.3000000e-01   2.0304769e-02  -3.0346251e-02   1.9421600e+00   2.7311626e-01   1.7904288e+00   5.0071314e-01
   7.3166667e-01   2.0787376e-02   2.7008163e+00   3.7629351e+00   3.4898188e-01   2.2456226e+00   5.0071314e-01
   7.3333333e-01   2.1250035e-02   2.0180257e+00   2.2456226e+00  -1.0621188e-01   1.8662944e+00  -3.0346251e-02
   7.3500000e-01   2.1690906e-02   4.5519376e-02   1.0317725e+00   4.5519376e-02  -1.7752557e+00  -4.8554001e-01
   7.3666667e-01   2.2108316e-02  -2.0028525e+00  -1.9269869e+00   5.7657876e-01  -4.5822839e+00  -2.1545838e+00
   7.3833333e-01   2.2500765e-02  -1.6993900e+00  -2.0787182e+00   2.7311626e-01  -9.4073377e-01   9.5590690e-01
   7.4000000e-01   2.2866938e-02  -7.1313689e-01  -2.3063151e+00  -1.8207750e-01  -1.3959275e+00  -3.3380876e-01
   7.4166667e-01   2.3205711e-02  -7.8900252e-01  -3.2925682e+00  -5.6140564e-01   3.4898188e-01   5.0071314e-01
   7.4333333e-01   2.3516155e-02  -1.8207750e-01  -3.5960307e+00  -1.0924650e+00   9.5590690e-01  -7.1313689e-01
   7.4500000e-01   2.3797549e-02  -6.3727127e-01  -6.3727127e-01  -7.8900252e-01   4.2484751e-01  -4.0967438e-01
   7.4666667e-01   2.4049376e-02  -2.5794313e-01  -1.8207750e-01  -1.0621188e-01  -3.3380876e-01   2.7311626e-01
   7.4833333e-01   2.4271339e-02   1.1076382e+00   1.5628319e+00   5.0071314e-01   5.0071314e-01   1.9725063e-01
   7.5000000e-01   2.4463353e-02   1.8662944e+00   1.7145632e+00  -2.5794313e-01   1.1076382e+00   8.8004127e-01
   7.5166667e-01   2.4625556e-02   3.4898188e-01   2.0938913e+00  -1.8207750e-01   1.2138500e-01   2.7311626e-01
   7.5333333e-01   2.4758308e-02  -3.3380876e-01   1.1835038e+00  -3.3380876e-01  -3.3380876e-01  -2.5794313e-01
   7.5500000e-01   2.4862194e-02   4.5519376e-02   8.8004127e-01  -1.0621188e-01   5.0071314e-01   1.9725063e-01
   7.5666667e-01   2.4938021e-02   1.2138500e-01   3.4898188e-01  -6.3727127e-01  -1.8207750e-01  -7.8900252e-01
   7.5833333e-01   2.4986819e-02  -4.0967438e-01  -3.3380876e-01  -1.8207750e-01   4.5519376e-02  -1.5476588e+00
   7.6000000e-01   2.5009839e-02   2.7311626e-01  -1.8511213e+00   3.4898188e-01   3.4898188e-01   5.0071314e-01
   7.6166667e-01   2.5008551e-02  -1.0621188e-01  -1.8511213e+00   7.2831002e-01  -1.8207750e-01   5.0071314e-01
   7.6333333e-01   2.4984638e-02   5.0071314e-01  -1.7752557e+00   5.0071314e-01  -7.1313689e-01   7.2831002e-01
   7.6500000e-01   2.4939995e-02   5.0071314e-01   4.5519376e-02   4.5519376e-02   5.7657876e-01   1.0317725e+00
   7.6666667e-01   2.4876717e-02   1.1076382e+00   4.2484751e-01  -2.5794313e-01   5.0071314e-01   4.2484751e-01
   7.6833333e-01   2.4797101e-02  -3.0346251e-02   1.1835038e+00   4.5519376e-02   1.0317725e+00   4.2484751e-01
   7.7000000e-01   2.4703628e-02   8.0417564e-01   1.9421600e+00  -3.3380876e-01  -2.5794313e-01  -1.0165994e+00
   7.7166667e-01   2.4598962e-02   1.9725063e-01   2.2456226e+00   1.2138500e-01  -9.4073377e-01  -1.3200619e+00
   7.7333333e-01   2.4485939e-02   2.7311626e-01   2.3214882e+00   5.0071314e-01   4.2484751e-01  -3.3380876e-01
   7.7500000e-01   2.4367550e-02   1.0317725e+00   7.2831002e-01   1.2138500e-01   1.1835038e+00   4.2484751e-01
   7.7666667e-01   2.4246940e-02   1.7904288e+00  -4.8554001e-01   1.9725063e-01   1.1076382e+00   1.6386975e+00
   7.7833333e-01   2.4127387e-02   1.4869663e+00  -1.2441963e+00   7.2831002e-01   5.7657876e-01   2.4732194e+00
   7.8000000e-01   2.4012289e-02  -5.9478651e+00  -2.6856432e+00   3.4898188e-01  -1.5476588e+00  -4.8554001e-01
   7.8166667e-01   2.3905156e-02  -4.8857464e+00  -3.5960307e+00   1.2138500e-01  -1.8511213e+00  -1.5476588e+00
   7.8333333e-01   2.3809591e-02   5.7657876e-01  -1.0165994e+00  -3.3380876e-01  -3.1408369e+00  -2.6097776e+00
   7.8500000e-01   2.3729273e-02  -2.6856432e+00  -7.1313689e-01  -1.0165994e+00  -2.1545838e+00  -2.3063151e+00
   7.8666667e-01   2.3667943e-02   1.2593694e+00   4.2484751e-01  -4.8554001e-01   1.2138500e-01  -8.6486815e-01
   7.8833333e-01   2.3629385e-02   2.5490851e+00   2.7311626e-01   3.4898188e-01   1.1076382e+00   5.0071314e-01
   7.9000000e-01   2.3617413e-02  -7.1313689e-01   1.4111007e+00   1.2138500e-01   1.1076382e+00   1.1076382e+00
   7.9166667e-01   2.3629724e-02  -9.4073377e-01   2.5490851e+00   4.5519376e-02   1.4111007e+00   1.9421600e+00
   7.9333333e-01   2.3671612e-02   1.6386975e+00   3.7629351e+00   4.5519376e-02   1.1835038e+00   2.7311626e-01
   7.9500000e-01   3.5388976e-02   2.7008163e+00   4.2484751e-01  -5.6140564e-01  -3.0346251e-02  -1.4717932e+00
   7.9666667e-01   3.8182539e-02   1.9725063e-01  -4.0967438e-01  -7.1313689e-01  -4.0967438e-01  -9.4073377e-01
   7.9833333e-01   3.9699761e-02   4.5519376e-02  -3.0346251e-02  -1.8207750e-01  -9.4073377e-01   2.7311626e-01
   8.0000000e-01   4.1295959e-02  -2.3821807e+00  -1.3200619e+00   2.7311626e-01  -2.5794313e-01   1.6386975e+00
   8.0166667e-01   4.2969705e-02  -9.4073377e-01  -2.2304494e+00  -3.3380876e-01  -1.4717932e+00  -5.6140564e-01
   8.0333333e-01   4.4719223e-02   1.9725063e-01  -9.4073377e-01  -3.3380876e-01  -1.0621188e-01  -4.0967438e-01
   8.0500000e-01   4.6542381e-02  -3.0346251e-02  -4.0967438e-01  -3.0346251e-02   9.5590690e-01   5.7657876e-01
   8.0666667e-01   4.8436715e-02  -3.3380876e-01  -1.8207750e-01   4.2484751e-01   1.0317725e+00   8.0417564e-01
   8.0833333e-01   5.0399401e-02  -2.5794313e-01   2.7311626e-01   2.7311626e-01   1.7904288e+00   1.9725063e-01
   8.1000000e-01   5.2427288e-02   1.1076382e+00   1.7145632e+00   1.9725063e-01   1.5628319e+00   7.2831002e-01
   8.1166667e-01   5.4516886e-02   1.5628319e+00   2.5490851e+00  -1.8207750e-01   1.9725063e-01  -1.0621188e-01
   8.1333333e-01   5.6664394e-02   1.1076382e+00   1.4111007e+00  -4.0967438e-01  -1.1683307e+00  -1.0924650e+00
   8.1500000e-01   5.8865700e-02   5.0071314e-01   7.2831002e-01   3.4898188e-01  -2.3063151e+00  -2.1545838e+00
   8.1666667e-01   6.1116384e-02  -1.0621188e-01   3.4898188e-01   5.0071314e-01  -1.4717932e+00  -9.4073377e-01
   8.1833333e-01   6.3411761e-02   1.3352350e+00  -7.8900252e-01   4.2484751e-01  -4.8554001e-01  -1.0621188e-01
   8.2000000e-01   6.5746868e-02   1.0317725e+00  -1.9269869e+00  -5.6140564e-01   4.2484751e-01   7.2831002e-01
   8.2166667e-01   6.8116499e-02  -1.5476588e+00  -3.0649713e+00  -6.3727127e-01   1.0317725e+00   2.7311626e-01
   8.2333333e-01   7.0515215e-02  -2.9891057e+00  -2.6856432e+00  -6.3727127e-01   1.3352350e+00  -3.3380876e-01
   8.2500000e-01   7.2937380e-02  -2.0787182e+00  -2.5339119e+00   4.5519376e-02  -4.0967438e-01  -5.6140564e-01
   8.2666667e-01   7.5377151e-02   1.5628319e+00  -1.6993900e+00   8.0417564e-01  -4.0967438e-01   7.2831002e-01
   8.2833333e-01   7.7828551e-02  -6.7065214e+00  -9.4073377e-01   1.2138500e-01  -1.6235244e+00   6.5244439e-01
   8.3000000e-01   8.0285440e-02  -5.4168058e+00  -1.0621188e-01  -1.8207750e-01  -1.6235244e+00  -3.0346251e-02
   8.3166667e-01   8.2734626e-02   7.1010227e+00   4.5215914e+00  -2.5794313e-01  -3.0346251e-02  -5.6140564e-01
   8.3333333e-01   8.5174168e-02   4.6733226e+00   2.2456226e+00  -7.8900252e-01   2.7311626e-01  -6.3727127e-01
   8.3500000e-01   8.7600545e-02   2.3214882e+00   7.2831002e-01   4.5519376e-02   8.0417564e-01  -7.8900252e-01
   8.3666667e-01   9.0007384e-02  -1.8207750e-01   3.4898188e-01  -4.8554001e-01   3.4898188e-01  -1.2441963e+00
   8.3833333e-01   9.2388317e-02  -7.8900252e-01   4.5519376e-02   4.2484751e-01   6.5244439e-01   8.0417564e-01
   8.4000000e-01   9.4737002e-02  -1.4717932e+00  -1.1683307e+00  -3.0346251e-02  -4.8554001e-01   8.0417564e-01
   8.4166667e-01   9.7047162e-02  -5.6140564e-01  -2.3821807e+00   4.2484751e-01  -4.8554001e-01   4.2484751e-01
   8.4333333e-01   9.9312619e-02   5.0071314e-01  -1.2441963e+00  -1.8207750e-01   1.2593694e+00   2.7311626e-01
   8.4500000e-01   1.0152731e-01   1.7904288e+00  -4.8554001e-01  -7.1313689e-01   3.0801444e+00   1.0317725e+00
   8.4666667e-01   1.0368534e-01   1.1076382e+00   5.0071314e-01  -3.3380876e-01   3.1560101e+00   9.5590690e-01
   8.4833333e-01   1.0578098e-01   1.3352350e+00   1.1835038e+00   7.2831002e-01   5.7657876e-01   7.2831002e-01
   8.5000000e-01   1.0780875e-01  -1.0924650e+00  -3.0346251e-02   8.0417564e-01  -4.2788214e+00  -1.0165994e+00
   8.5166667e-01   1.0976340e-01  -4.0967438e-01   1.7904288e+00   1.2138500e-01  -3.0649713e+00  -7.8900252e-01
   8.5333333e-01   1.1163995e-01  -3.0346251e-02   1.8662944e+00  -4.8554001e-01  -1.3200619e+00  -1.0165994e+00
   8.5500000e-01   1.1343376e-01  -3.3380876e-01   8.8004127e-01  -1.0621188e-01   5.0071314e-01   4.5519376e-02
   8.5666667e-01   1.1514048e-01  -1.3200619e+00  -1.8207750e-01  -7.1313689e-01   1.9725063e-01  -2.5794313e-01
   8.5833333e-01   1.1675615e-01  -1.0621188e-01  -7.8900252e-01  -7.8900252e-01   3.4898188e-01  -1.0621188e-01
   8.6000000e-01   1.1827722e-01   1.9725063e-01  -1.0924650e+00  -1.0621188e-01  -7.8900252e-01  -7.1313689e-01
   8.6166667e-01   1.1970049e-01   8.8004127e-01  -2.6097776e+00   8.0417564e-01   3.4898188e-01   4.2484751e-01
   8.6333333e-01   1.2102325e-01  -1.8511213e+00  -2.2304494e+00   1.2138500e-01  -1.8207750e-01   4.5519376e-02
   8.6500000e-01   1.2224322e-01  -9.4073377e-01  -2.5794313e-01   2.7311626e-01   4.5519376e-02   1.2138500e-01
   8.6666667e-01   1.2335861e-01  -1.9269869e+00  -7.1313689e-01  -3.3380876e-01  -7.8900252e-01  -4.8554001e-01
   8.6833333e-01   1.2436809e-01  -2.0028525e+00   1.9725063e-01  -1.8207750e-01  -3.0346251e-02  -3.0346251e-02
   8.7000000e-01   1.2527088e-01   1.2138500e-01   2.0180257e+00  -1.0621188e-01   6.5244439e-01   1.9725063e-01
   8.7166667e-01   1.2606668e-01   8.8004127e-01   2.5490851e+00   1.9725063e-01   6.5244439e-01   1.2138500e-01
   8.7333333e-01   1.2675574e-01   3.2318757e+00   2.3973538e+00   1.9725063e-01   1.9725063e-01   7.2831002e-01
   8.7500000e-01   1.2733883e-01  -3.0346251e-02   1.0317725e+00  -3.3380876e-01  -4.0967438e-01  -1.0621188e-01
   8.7666667e-01   1.2781728e-01  -3.6718963e+00  -7.1313689e-01  -4.8554001e-01  -1.8207750e-01  -1.1683307e+00
   8.7833333e-01   1.2819294e-01   1.3352350e+00   9.5590690e-01   5.0071314e-01   4.2484751e-01  -6.3727127e-01
   8.8000000e-01   1.2846823e-01   3.0042788e+00  -5.6140564e-01   6.5244439e-01   2.0938913e+00   3.4898188e-01
   8.8166667e-01   1.2864609e-01   4.2484751e-01  -2.1545838e+00   4.2484751e-01   1.6386975e+00   4.2484751e-01
   8.8333333e-01   1.2872999e-01  -1.1683307e+00  -2.4580463e+00  -1.8207750e-01  -3.3380876e-01  -9.4073377e-01
   8.8500000e-01   1.2872395e-01  -2.9891057e+00  -1.9269869e+00  -3.3380876e-01  -3.4442995e+00  -2.2304494e+00
   8.8666667e-01   1.2863247e-01   1.2138500e-01   1.9725063e-01  -3.0346251e-02  -7.8900252e-01  -7.8900252e-01
   8.8833333e-01   1.2846057e-01   4.2181289e+00  -3.0346251e-02  -3.0346251e-02   5.0071314e-01   7.2831002e-01
   8.9000000e-01   1.2821375e-01  -4.1270901e+00   1.9725063e-01  -3.0346251e-02  -3.0346251e-02   5.0071314e-01
   8.9166667e-01   1.2789798e-01  -4.8098807e+00   1.7145632e+00   9.5590690e-01  -7.8900252e-01   1.1835038e+00
   8.9333333e-01   1.2751963e-01   3.0042788e+00   1.8662944e+00   4.2484751e-01  -8.6486815e-01   1.9725063e-01
   8.9500000e-01   1.2708552e-01   2.2456226e+00   1.2593694e+00  -1.8207750e-01  -2.5794313e-01  -4.0967438e-01
   8.9666667e-01   1.2660286e-01   2.2456226e+00   1.2593694e+00  -1.8207750e-01   3.4898188e-01  -7.1313689e-01
   8.9833333e-01   1.2607917e-01  -3.0346251e-02  -1.0165994e+00  -4.8554001e-01   2.7311626e-01  -5.6140564e-01
   9.0000000e-01   1.2552233e-01   4.5519376e-02  -9.4073377e-01  -3.3380876e-01   1.2138500e-01   2.0938913e+00
   9.0166667e-01   1.2035732e-01  -1.1683307e+00  -1.5476588e+00  -3.0346251e-02   5.0071314e-01  -7.1313689e-01
   9.0333333e-01   1.1993940e-01  -1.0165994e+00  -1.2441963e+00  -3.3380876e-01   5.7657876e-01   4.2484751e-01
   9.0500000e-01   1.1958542e-01  -3.3380876e-01  -3.3380876e-01  -1.8207750e-01   1.9421600e+00   8.0417564e-01
   9.0666667e-01   1.1930379e-01   1.3352350e+00   4.5519376e-02  -1.0621188e-01   1.0317725e+00   5.0071314e-01
   9.0833333e-01   1.1910268e-01   1.8662944e+00   4.5519376e-02  -1.0621188e-01  -4.8554001e-01  -3.3380876e-01
   9.1000000e-01   1.1898993e-01   4.2484751e-01   1.5628319e+00   4.5519376e-02  -1.0924650e+00  -7.8900252e-01
   9.1166667e-01   1.1897305e-01  -2.5794313e-01   2.4732194e+00   9.5590690e-01  -1.8207750e-01   2.7311626e-01
   9.1333333e-01   1.1905911e-01   1.7145632e+00   1.2593694e+00  -4.0967438e-01   4.5519376e-02   2.7311626e-01
   9.1500000e-01   1.1925474e-01  -2.0787182e+00   4.5519376e-02  -6.3727127e-01   5.7657876e-01   2.7311626e-01
   9.1666667e-01   1.2124739e-01  -4.8857464e+00  -1.1683307e+00  -9.4073377e-01  -2.5794313e-01  -3.0346251e-02
   9.1833333e-01   1.2207154e-01  -1.8207750e-01  -9.4073377e-01   5.7657876e-01  -5.6140564e-01  -3.0346251e-02
   9.2000000e-01   1.2303322e-01  -1.7752557e+00  -1.9269869e+00   1.9725063e-01  -2.1545838e+00  -5.6140564e-01
   9.2166667e-01   1.2413476e-01  -1.0621188e-01  -2.6856432e+00  -3.0346251e-02  -1.3200619e+00  -9.4073377e-01
   9.2333333e-01   1.2537776e-01  -3.0346251e-02  -2.4580463e+00   1.2138500e-01  -7.8900252e-01   1.2138500e-01
   9.2500000e-01   1.2676304e-01  -4.0967438e-01   1.2138500e-01   5.0071314e-01   2.7311626e-01   6.5244439e-01
   9.2666667e-01   1.2829063e-01   6.5244439e-01  -9.4073377e-01  -5.6140564e-01   8.0417564e-01  -4.8554001e-01
   9.2833333e-01   1.2995976e-01   3.4898188e-01   1.2138500e-01   4.5519376e-02   5.7657876e-01  -9.4073377e-01
   9.3000000e-01   1.3176883e-01   1.8662944e+00   1.6386975e+00  -3.0346251e-02   9.5590690e-01   3.4898188e-01
   9.3166667e-01   1.3371540e-01  -3.3380876e-01   2.0938913e+00  -3.3380876e-01   4.2484751e-01   2.7311626e-01
   9.3333333e-01   1.3579622e-01  -2.0028525e+00   2.0180257e+00  -5.6140564e-01  -1.0621188e-01   1.9725063e-01
   9.3500000e-01   1.3800719e-01   1.7904288e+00   2.2456226e+00  -1.8207750e-01  -7.8900252e-01  -1.8207750e-01
   9.3666667e-01   1.4034335e-01   4.2484751e-01   1.3352350e+00  -4.0967438e-01  -4.8554001e-01  -7.1313689e-01
   9.3833333e-01   1.4279894e-01  -3.1408369e+00   1.0317725e+00   2.7311626e-01   3.4898188e-01  -7.1313689e-01
   9.4000000e-01   1.4536738e-01   1.4111007e+00   1.7145632e+00  -8.6486815e-01   2.3214882e+00  -5.6140564e-01
   9.4166667e-01   1.4804128e-01   4.0663976e+00   1.2138500e-01   7.2831002e-01  -2.5794313e-01   6.5244439e-01
   9.4333333e-01   1.5367204e-01   2.2456226e+00  -1.2441963e+00   1.0317725e+00  -2.0787182e+00  -1.8207750e-01
   9.4500000e-01   1.5661032e-01  -1.1683307e+00  -7.8900252e-01  -3.3380876e-01  -3.3380876e-01   1.2138500e-01
   9.4666667e-01   1.5961699e-01  -3.6718963e+00   1.9725063e-01   5.7657876e-01   5.7657876e-01   1.9725063e-01
   9.4833333e-01   1.6268103e-01  -3.3380876e-01   3.0801444e+00   4.2484751e-01   5.7657876e-01  -3.3380876e-01
   9.5000000e-01   1.6579085e-01   1.2593694e+00   2.3973538e+00   5.0071314e-01  -4.8554001e-01  -1.0621188e-01
   9.5166667e-01   1.6893425e-01   2.1697569e+00   2.3973538e+00  -1.8207750e-01  -6.3727127e-01   4.5519376e-02
   9.5333333e-01   1.7209855e-01  -1.8207750e-01   8.0417564e-01  -4.8554001e-01  -8.6486815e-01   1.2138500e-01
   9.5500000e-01   1.7524856e-01   1.7145632e+00   1.1835038e+00  -1.0621188e-01  -4.8554001e-01  -1.0621188e-01
   9.5666667e-01   1.7839382e-01  -3.0346251e-02  -1.4717932e+00  -2.5794313e-01  -9.4073377e-01  -3.3380876e-01
   9.5833333e-01   1.8152050e-01  -5.6140564e-01  -2.0028525e+00  -1.8207750e-01   6.5244439e-01   1.9725063e-01
   9.6000000e-01   1.8461445e-01  -1.8207750e-01  -4.0512245e+00  -4.8554001e-01   3.4898188e-01  -2.5794313e-01
   9.6166667e-01   1.8766130e-01  -4.8554001e-01  -5.4926714e+00   5.0071314e-01   1.2593694e+00   8.8004127e-01
   9.6333333e-01   1.9064652e-01  -8.6486815e-01  -4.8098807e+00  -3.0346251e-02   2.7311626e-01   1.9725063e-01
   9.6500000e-01   1.9355548e-01  -2.0028525e+00  -4.0512245e+00  -3.3380876e-01  -1.0165994e+00  -1.5476588e+00
   9.6666667e-01   1.9637356e-01  -7.1313689e-01  -2.1545838e+00  -4.0967438e-01   1.2593694e+00  -4.0967438e-01
   9.6833333e-01   1.9908616e-01  -7.1313689e-01  -2.9891057e+00  -1.5476588e+00   3.4898188e-01   1.0317725e+00
   9.7000000e-01   2.0167886e-01  -3.0346251e-02  -2.2304494e+00  -7.1313689e-01  -1.2441963e+00  -1.0165994e+00
   9.7166667e-01   2.0413741e-01   5.0071314e-01   6.5244439e-01   1.1835038e+00  -7.1313689e-01   7.2831002e-01
   9.7333333e-01   2.0644789e-01  -5.6140564e-01   1.7904288e+00   8.0417564e-01   8.0417564e-01   1.1835038e+00
   9.7500000e-01   2.0859672e-01  -2.5794313e-01   8.0417564e-01  -2.5794313e-01   3.4898188e-01  -3.3380876e-01
   9.7666667e-01   2.1057077e-01   4.2484751e-01   8.0417564e-01  -1.5476588e+00  -5.6140564e-01  -2.2304494e+00
   9.7833333e-01   2.1235744e-01  -2.4580463e+00   1.4111007e+00   6.5244439e-01   6.5244439e-01   5.7657876e-01
   9.8000000e-01   2.1394472e-01  -1.7752557e+00   1.2138500e-01   7.2831002e-01  -3.0346251e-02   1.0317725e+00
   9.8166667e-01   2.1532131e-01  -1.1683307e+00  -3.3380876e-01   7.2831002e-01  -1.7752557e+00   4.5519376e-02
   9.8333333e-01   2.1647661e-01   5.7657876e-01  -7.8900252e-01   5.0071314e-01  -2.0787182e+00  -7.8900252e-01
   9.8500000e-01   2.1740087e-01   8.8004127e-01   4.5519376e-02   1.2593694e+00  -1.5476588e+00  -2.5794313e-01
   9.8666667e-01   2.1808523e-01   3.4898188e-01   1.6386975e+00  -3.0346251e-02   6.5244439e-01  -5.6140564e-01
   9.8833333e-01   2.1852179e-01   6.5244439e-01   1.1835038e+00  -1.0924650e+00   2.2456226e+00  -1.0621188e-01
   9.9000000e-01   2.1870365e-01   1.9421600e+00   2.1697569e+00  -3.0346251e-02   1.5628319e+00   5.7657876e-01
   9.9166667e-01   2.1862502e-01   9.5590690e-01   3.5353382e+00   5.7657876e-01   1.8662944e+00   1.4869663e+00
   9.9333333e-01   2.1828122e-01  -1.8207750e-01   4.0663976e+00   2.7311626e-01   8.8004127e-01   1.4869663e+00
   9.9500000e-01   2.1766878e-01  -4.0967438e-01   1.5628319e+00  -7.8900252e-01   4.2484751e-01   9.5590690e-01
   9.9666667e-01   2.1678545e-01   1.3352350e+00  -1.0924650e+00  -4.8554001e-01  -1.4717932e+00  -1.6235244e+00
   9.9833333e-01   2.1563026e-01  -1.0621188e-01  -7.8900252e-01  -5.6140564e-01  -2.0787182e+00  -3.2167026e+00
   1.0000000e+00   2.1420357e-01  -7.8900252e-01  -1.3200619e+00  -3.0346251e-02   1.2138500e-01   5.7657876e-01
   1.0016667e+00   2.1250707e-01  -4.0967438e-01  -2.9891057e+00   2.7311626e-01  -1.0621188e-01   1.3352350e+00
   1.0033333e+00   2.1054384e-01  -4.8554001e-01  -2.6097776e+00  -1.8207750e-01  -8.6486815e-01  -3.0346251e-02
   1.0050000e+00   2.0831835e-01  -1.0924650e+00  -7.8900252e-01   4.5519376e-02   1.2138500e-01  -1.0621188e-01
   1.0066667e+00   2.0583647e-01   8.8004127e-01   3.4898188e-01  -3.0346251e-02  -7.1313689e-01  -6.3727127e-01
   1.0083333e+00   2.0310550e-01  -1.5476588e+00   8.8004127e-01  -7.1313689e-01  -1.0165994e+00  -7.8900252e-01
   1.0100000e+00   2.0013415e-01   7.2831002e-01   1.2593694e+00   2.7311626e-01   1.3352350e+00   1.0317725e+00
   1.0116667e+00   1.9693255e-01   1.4869663e+00   2.0180257e+00  -4.0967438e-01   4.2484751e-01  -1.0621188e-01
   1.0133333e+00   1.9351225e-01   5.0071314e-01   1.9421600e+00  -9.4073377e-01   1.2138500e-01  -1.4717932e+00
   1.0150000e+00   1.8988615e-01   1.1835038e+00   1.1835038e+00  -1.0621188e-01  -3.3380876e-01  -2.0787182e+00
   1.0166667e+00   9.0141698e-02   6.5244439e-01  -4.8554001e-01   4.2484751e-01  -1.4717932e+00   1.2138500e-01
   1.0183333e+00   9.0370722e-02  -9.4073377e-01  -1.0924650e+00   4.2484751e-01  -1.0924650e+00   1.5628319e+00
   1.0200000e+00   9.1107505e-02  -1.3200619e+00  -7.8900252e-01  -3.0346251e-02   4.2484751e-01   8.0417564e-01
   1.0216667e+00   9.2370466e-02  -1.1683307e+00  -2.3063151e+00  -4.0967438e-01   1.1835038e+00  -3.3380876e-01
   1.0233333e+00   9.4176579e-02  -7.1313689e-01  -1.4717932e+00   5.7657876e-01   1.2593694e+00  -3.0346251e-02
   1.0250000e+00   9.6541301e-02  -9.4073377e-01  -1.2441963e+00  -9.4073377e-01   1.2138500e-01  -1.3200619e+00
   1.0266667e+00   9.9478482e-02  -5.6140564e-01   4.2484751e-01  -4.8554001e-01  -4.8554001e-01   1.9725063e-01
   1.0283333e+00   1.0300029e-01  -1.0621188e-01   3.4898188e-01  -3.0346251e-02   1.9725063e-01   1.0317725e+00
   1.0300000e+00   1.0711714e-01  -4.8554001e-01   3.4898188e-01   4.5519376e-02   2.7311626e-01   5.7657876e-01
   1.0316667e+00   1.1183765e-01  -1.8207750e-01   1.6386975e+00   4.2484751e-01  -3.0346251e-02   1.2138500e-01
   1.0333333e+00   1.1716858e-01   2.0180257e+00   2.0938913e+00   8.0417564e-01  -3.0346251e-02   2.7311626e-01
   1.0350000e+00   1.2311475e-01   2.7311626e-01   5.0071314e-01  -1.0621188e-01  -3.3380876e-01  -3.3380876e-01
   1.0366667e+00   1.2967905e-01  -1.1683307e+00   4.5519376e-02  -3.3380876e-01  -1.0621188e-01  -1.0924650e+00
   1.0383333e+00   1.3686238e-01  -2.0028525e+00  -9.4073377e-01  -4.8554001e-01  -4.0967438e-01  -7.8900252e-01
   1.0400000e+00   1.4466364e-01   9.5590690e-01  -1.8511213e+00   1.2138500e-01  -2.5794313e-01  -4.0967438e-01
   1.0416667e+00   1.5307970e-01  -1.1683307e+00  -3.8236276e+00   1.2138500e-01   4.5519376e-02   5.0071314e-01
   1.0433333e+00   1.6210537e-01  -8.6486815e-01  -2.1545838e+00  -3.3380876e-01   1.6386975e+00   4.2484751e-01
   1.0450000e+00   1.7173344e-01   1.2138500e-01  -1.2441963e+00  -6.3727127e-01  -8.6486815e-01  -1.9269869e+00
   1.0466667e+00   1.8195469e-01   2.7311626e-01   8.8004127e-01   4.5519376e-02  -1.4717932e+00  -4.0967438e-01
   1.0483333e+00   1.9275787e-01   3.4898188e-01   1.7904288e+00   3.4898188e-01  -1.0924650e+00   1.4111007e+00
   1.0500000e+00   2.0412973e-01   3.0042788e+00   2.0180257e+00   5.7657876e-01  -6.3727127e-01   7.2831002e-01
   1.0516667e+00   2.1603957e-01   1.8662944e+00   2.3973538e+00  -6.3727127e-01  -3.3380876e-01  -1.4717932e+00
   1.0533333e+00   2.2844857e-01  -6.4789245e+00   2.4732194e+00  -4.8554001e-01  -1.1683307e+00  -2.3063151e+00
   1.0550000e+00   2.4137753e-01  -2.3821807e+00   2.0180257e+00  -1.0621188e-01   9.5590690e-01  -8.6486815e-01
   1.0566667e+00   2.5480584e-01   5.8113070e+00   1.7904288e+00  -3.0346251e-02   1.7904288e+00   5.7657876e-01
   1.0583333e+00   2.6871111e-01   1.5628319e+00  -1.0924650e+00  -4.0967438e-01   1.1835038e+00   1.2593694e+00
   1.0600000e+00   2.8306926e-01  -3.0346251e-02  -3.1408369e+00  -1.8207750e-01  -2.5794313e-01   1.1076382e+00
   1.0616667e+00   2.9785459e-01  -1.5476588e+00  -3.4442995e+00   7.2831002e-01  -7.1313689e-01   6.5244439e-01
   1.0633333e+00   3.1303986e-01  -2.2304494e+00  -1.8511213e+00  -3.0346251e-02   1.9725063e-01  -3.0346251e-02
   1.0650000e+00   3.2859641e-01  -1.7752557e+00  -2.5339119e+00  -2.5794313e-01  -2.5794313e-01  -1.0621188e-01
   1.0666667e+00   3.4449422e-01  -7.1313689e-01  -7.1313689e-01  -2.5794313e-01   1.2138500e-01  -2.5794313e-01
   1.0683333e+00   3.6070206e-01   9.5590690e-01   8.0417564e-01   3.4898188e-01   1.9725063e-01   6.5244439e-01
   1.0700000e+00   3.7718757e-01   1.2593694e+00   2.1697569e+00   3.4898188e-01  -1.8207750e-01   4.2484751e-01
   1.0716667e+00   3.9391743e-01  -5.6140564e-01   3.7629351e+00  -6.3727127e-01  -5.6140564e-01  -1.8207750e-01
   1.0733333e+00   4.1085731e-01   8.8004127e-01   2.7008163e+00  -6.3727127e-01  -1.8207750e-01  -7.8900252e-01
   1.0750000e+00   4.2797227e-01   1.2593694e+00   1.5628319e+00   6.5244439e-01   3.4898188e-01  -3.0346251e-02
   1.0766667e+00   4.4522667e-01   5.7657876e-01   6.5244439e-01   6.5244439e-01  -1.0924650e+00  -8.6486815e-01
   1.0783333e+00   4.6258441e-01   4.5519376e-02  -7.1313689e-01   7.2831002e-01  -6.3727127e-01  -4.0967438e-01
   1.0800000e+00   4.8000893e-01  -5.6140564e-01  -2.4580463e+00   5.7657876e-01  -1.0621188e-01  -1.8207750e-01
   1.0816667e+00   4.9746356e-01  -5.6140564e-01  -3.0649713e+00   1.9725063e-01   9.5590690e-01  -2.5794313e-01
   1.0833333e+00   8.7802544e-01  -1.0621188e-01  -3.3684338e+00  -4.0967438e-01  -4.0967438e-01   1.1076382e+00
   1.0850000e+00   8.7456839e-01  -4.8554001e-01  -2.1545838e+00  -1.8207750e-01  -7.1313689e-01   4.5519376e-02
   1.0866667e+00   8.7099657e-01  -5.6140564e-01   1.2138500e-01  -4.0967438e-01  -1.0621188e-01  -4.0967438e-01
   1.0883333e+00   8.6733499e-01  -3.3380876e-01   2.0938913e+00   2.7311626e-01   8.8004127e-01   4.2484751e-01
   1.0900000e+00   8.6360803e-01   8.0417564e-01   2.4732194e+00   4.2484751e-01   1.2138500e-01  -1.8207750e-01
   1.0916667e+00   8.5983925e-01   2.7766819e+00   2.7766819e+00  -3.0346251e-02   2.7311626e-01  -5.6140564e-01
   1.0933333e+00   8.5605123e-01  -2.1545838e+00   2.0180257e+00  -3.0346251e-02   1.9725063e-01  -4.8554001e-01
   1.0950000e+00   8.5226558e-01  -3.5201651e+00   5.7657876e-01   1.9725063e-01  -3.0346251e-02   1.2138500e-01
   1.0966667e+00   8.4850282e-01   3.3836070e+00   2.1697569e+00   8.8004127e-01  -7.1313689e-01   4.2484751e-01
   1.0983333e+00   8.4478215e-01   2.3973538e+00  -3.0346251e-02  -4.0967438e-01   4.5519376e-02   4.5519376e-02
   1.1000000e+00   8.4112159e-01   2.7311626e-01  -2.0028525e+00  -7.1313689e-01   1.7904288e+00   1.1076382e+00
   1.1016667e+00   8.3753768e-01  -1.5476588e+00  -4.3546870e+00  -1.0621188e-01   2.7311626e-01  -7.1313689e-01
   1.1033333e+00   8.3404559e-01  -9.4073377e-01  -2.9132401e+00  -1.0621188e-01   1.9725063e-01  -8.6486815e-01
   1.1050000e+00   8.3065886e-01   3.4898188e-01  -1.0924650e+00   1.2138500e-01  -2.5794313e-01  -7.8900252e-01
   1.1066667e+00   8.2738955e-01  -4.8554001e-01  -3.0346251e-02   4.5519376e-02  -1.0924650e+00  -2.5794313e-01
   1.1083333e+00   8.2424804e-01   4.5519376e-02  -1.0621188e-01  -1.8207750e-01  -1.4717932e+00   3.4898188e-01
   1.1100000e+00   8.2124311e-01  -1.4717932e+00  -4.8554001e-01  -3.3380876e-01  -1.4717932e+00   4.5519376e-02
   1.1116667e+00   8.1837163e-01  -3.8236276e+00   1.4111007e+00  -3.3380876e-01  -2.5794313e-01   5.0071314e-01
   1.1133333e+00   8.1564125e-01  -1.0621188e-01   2.8525476e+00  -3.0346251e-02   1.9725063e-01   7.2831002e-01
   1.1150000e+00   8.1306314e-01   1.9421600e+00   1.1076382e+00  -5.6140564e-01  -4.0967438e-01  -7.1313689e-01
   1.1166667e+00   8.1063922e-01   2.0180257e+00   5.0071314e-01   2.7311626e-01  -3.0346251e-02   1.2138500e-01
   1.1183333e+00   8.0836960e-01   4.5519376e-02  -6.3727127e-01   2.7311626e-01  -3.3380876e-01  -4.0967438e-01
   1.1200000e+00   8.0625283e-01  -7.1313689e-01  -5.6140564e-01   1.2138500e-01  -1.0621188e-01  -6.3727127e-01
   1.1216667e+00   8.0428562e-01  -1.9269869e+00  -1.4717932e+00  -1.0621188e-01   3.4898188e-01   3.4898188e-01
   1.1233333e+00   8.0246304e-01  -4.0967438e-01  -8.6486815e-01   5.7657876e-01   9.5590690e-01   1.1835038e+00
   1.1250000e+00   8.0077854e-01   5.7657876e-01  -3.0346251e-02   4.2484751e-01   1.3352350e+00   1.1835038e+00
   1.1266667e+00   7.9922396e-01   1.8662944e+00   4.5519376e-02  -2.5794313e-01   1.2138500e-01   1.2138500e-01
   1.1283333e+00   7.9778961e-01   1.1835038e+00   1.4869663e+00  -3.0346251e-02  -1.0165994e+00  -2.0028525e+00
   1.1300000e+00   7.9646436e-01   8.8004127e-01   3.4898188e-01  -3.0346251e-02  -2.0028525e+00  -2.9132401e+00
   1.1316667e+00   7.9523563e-01  -1.0621188e-01   2.1697569e+00  -9.4073377e-01   1.2138500e-01  -6.3727127e-01
   1.1333333e+00   7.9408953e-01  -1.7752557e+00   1.2593694e+00  -7.8900252e-01   1.7904288e+00   9.5590690e-01
   1.1350000e+00   7.9301093e-01   1.1076382e+00   1.6386975e+00  -1.8207750e-01   1.3352350e+00   9.5590690e-01
   1.1366667e+00   7.9198352e-01   1.9725063e-01  -3.0346251e-02  -4.0967438e-01  -1.0621188e-01   8.0417564e-01
   1.1383333e+00   7.9098996e-01  -8.6486815e-01   4.5519376e-02  -5.6140564e-01  -1.8207750e-01  -1.0621188e-01
   1.1400000e+00   7.9001191e-01  -1.7752557e+00  -2.3063151e+00  -2.5794313e-01  -1.0165994e+00  -2.5794313e-01
   1.1416667e+00   7.8903020e-01  -4.4305526e+00  -3.3684338e+00  -1.0621188e-01  -1.1683307e+00  -9.4073377e-01
   1.1433333e+00   7.8802489e-01  -2.4580463e+00  -3.1408369e+00  -1.0621188e-01   4.5519376e-02  -1.0621188e-01
   1.1450000e+00   7.8697539e-01   3.1560101e+00   3.4898188e-01  -2.5794313e-01  -1.8207750e-01  -1.0621188e-01
   1.1466667e+00   7.8586061e-01   4.2484751e-01   5.0071314e-01   8.8004127e-01   7.2831002e-01   7.2831002e-01
   1.1483333e+00   7.8465906e-01   1.7145632e+00   3.4898188e-01   1.1076382e+00   2.7311626e-01   1.1076382e+00
   1.1500000e+00   7.8334890e-01   1.5628319e+00   1.9421600e+00   8.0417564e-01   8.0417564e-01   6.5244439e-01
   1.1516667e+00   7.8190820e-01   2.7311626e-01   1.5628319e+00  -1.0621188e-01   4.5519376e-02   7.2831002e-01
   1.1533333e+00   7.8031495e-01  -1.0621188e-01   5.7657876e-01  -4.0967438e-01  -2.1545838e+00  -7.8900252e-01
   1.1550000e+00   7.7854718e-01  -3.3380876e-01   2.6249507e+00  -3.0346251e-02  -3.3380876e-01  -1.6993900e+00
   1.1566667e+00   7.7658321e-01   1.4869663e+00   4.5519376e-02   5.7657876e-01   8.8004127e-01  -1.8207750e-01
   1.1583333e+00   7.7440157e-01   8.8004127e-01  -1.0621188e-01   1.2138500e-01  -1.8207750e-01   4.5519376e-02
   1.1600000e+00   7.7198134e-01  -2.3063151e+00  -7.8900252e-01  -4.8554001e-01   1.9725063e-01   3.4898188e-01
   1.1616667e+00   7.6930204e-01  -4.7340151e+00  -3.3684338e+00  -7.1313689e-01   4.2484751e-01   2.7311626e-01
   1.1633333e+00   7.6634390e-01   6.5244439e-01  -1.4717932e+00  -5.6140564e-01  -6.3727127e-01  -8.6486815e-01
   1.1650000e+00   7.6308799e-01  -2.5794313e-01  -2.1545838e+00  -4.8554001e-01  -8.6486815e-01  -1.5476588e+00
   1.1666667e+00   7.5951620e-01   5.0071314e-01   5.0071314e-01   2.7311626e-01   1.9725063e-01  -3.0346251e-02
   1.1683333e+00   7.5561145e-01   1.0317725e+00   5.0071314e-01   5.7657876e-01   1.7145632e+00   8.8004127e-01
   1.1700000e+00   7.5135761e-01   5.0071314e-01   1.2593694e+00  -1.0621188e-01   2.3214882e+00   2.0180257e+00
   1.1716667e+00   7.4673997e-01  -4.8554001e-01   1.1835038e+00  -3.0346251e-02  -1.0621188e-01   1.1835038e+00
   1.1733333e+00   7.4174483e-01   1.7145632e+00   1.6386975e+00  -1.8207750e-01  -1.5476588e+00   4.5519376e-02
   1.1750000e+00   7.3636002e-01  -3.3380876e-01   8.0417564e-01  -7.8900252e-01  -1.4717932e+00  -1.9269869e+00
   1.1766667e+00   7.3057471e-01   1.7904288e+00   6.5244439e-01   1.0317725e+00  -1.0621188e-01  -1.0165994e+00
   1.1783333e+00   7.2437952e-01   4.5519376e-02  -1.0621188e-01   6.5244439e-01  -7.1313689e-01  -4.8554001e-01
   1.1800000e+00   7.1776670e-01  -2.4580463e+00  -2.1545838e+00   5.7657876e-01  -7.1313689e-01  -4.8554001e-01
   1.1816667e+00   7.1073008e-01  -3.1408369e+00  -3.4442995e+00   4.2484751e-01  -4.8554001e-01  -1.8207750e-01
   1.1833333e+00   7.0325579e-01   3.4898188e-01  -2.0787182e+00  -3.0346251e-02   1.2138500e-01   5.0071314e-01
   1.1850000e+00   6.9534618e-01  -3.0346251e-02  -2.1545838e+00  -3.3380876e-01  -4.0967438e-01   8.8004127e-01
   1.1866667e+00   6.8700368e-01  -4.8857464e+00  -7.1313689e-01  -1.8207750e-01  -5.6140564e-01   8.0417564e-01
   1.1883333e+00   6.7822892e-01   1.1835038e+00   1.2593694e+00  -1.8207750e-01   1.9421600e+00   2.0938913e+00
   1.1900000e+00   6.6902432e-01   2.7008163e+00   2.1697569e+00  -2.5794313e-01   1.9421600e+00   1.3352350e+00
   1.1916667e+00   6.5939396e-01   3.2318757e+00   2.3973538e+00  -1.0621188e-01   4.5519376e-02  -5.6140564e-01
   1.1933333e+00   6.4934378e-01   1.1076382e+00   1.2593694e+00  -2.5794313e-01  -2.0787182e+00  -1.6235244e+00
   1.1950000e+00   6.3888135e-01  -8.6486815e-01   2.7311626e-01   1.9725063e-01  -2.0028525e+00  -2.3063151e+00
   1.1966667e+00   6.2801601e-01  -4.8554001e-01  -1.8207750e-01  -4.8554001e-01  -2.5794313e-01  -9.4073377e-01
   1.1983333e+00   6.1675882e-01   9.5590690e-01   1.2138500e-01  -4.0967438e-01   1.3352350e+00   9.5590690e-01
   1.2000000e+00   6.0512240e-01  -4.8554001e-01  -1.1683307e+00  -1.0924650e+00  -2.5794313e-01   6.5244439e-01
   1.2016667e+00   5.9312108e-01  -4.0967438e-01  -2.1545838e+00  -1.8207750e-01  -1.4717932e+00  -5.6140564e-01
   1.2033333e+00   5.8077069e-01  -7.1313689e-01  -2.6097776e+00  -3.0346251e-02   1.9725063e-01   1.2138500e-01
   1.2050000e+00   5.6808860e-01   2.7311626e-01  -1.1683307e+00   4.5519376e-02   1.0317725e+00   4.2484751e-01
   1.2066667e+00   5.5509354e-01  -2.0028525e+00   2.7311626e-01  -3.0346251e-02   4.2484751e-01   6.5244439e-01
   1.2083333e+00   5.4180563e-01  -3.3684338e+00  -5.6140564e-01   4.5519376e-02  -7.8900252e-01  -2.5794313e-01
   1.2100000e+00   5.2824634e-01  -2.5794313e-01   1.3352350e+00   5.0071314e-01  -3.0346251e-02  -1.8207750e-01
   1.2116667e+00   5.1443830e-01   2.4732194e+00   2.6249507e+00   4.2484751e-01   5.7657876e-01   1.2138500e-01
   1.2133333e+00   5.0040521e-01   9.5590690e-01   2.3973538e+00   3.4898188e-01   1.4111007e+00   3.4898188e-01
   1.2150000e+00   4.8617185e-01  -2.5794313e-01   1.0317725e+00  -1.0621188e-01   7.2831002e-01  -5.6140564e-01
   1.2166667e+00   4.7176386e-01   2.3214882e+00   5.0071314e-01   4.5519376e-02  -3.0346251e-02  -7.1313689e-01
   1.2183333e+00   4.5720770e-01   1.4869663e+00  -1.0924650e+00  -2.5794313e-01  -4.0967438e-01  -7.8900252e-01
   1.2200000e+00   4.4253058e-01   3.4898188e-01  -1.0621188e-01  -5.6140564e-01  -8.6486815e-01  -9.4073377e-01
   1.2216667e+00   4.2776033e-01  -2.0028525e+00  -2.8373744e+00  -3.3380876e-01  -1.5476588e+00  -7.1313689e-01
   1.2233333e+00   4.1292518e-01  -1.5476588e+00  -2.7615088e+00  -2.5794313e-01  -2.2304494e+00  -6.3727127e-01
   1.2250000e+00   3.9805374e-01  -5.6140564e-01  -1.6993900e+00   4.2484751e-01   4.5519376e-02   3.4898188e-01
   1.2266667e+00   3.8317500e-01   2.3973538e+00   3.4898188e-01   4.2484751e-01   1.1076382e+00   9.5590690e-01
   1.2283333e+00   3.6831798e-01  -3.2925682e+00  -1.6235244e+00  -2.5794313e-01   1.0317725e+00   9.5590690e-01
   1.2300000e+00   3.5351173e-01  -3.2167026e+00   1.0317725e+00   1.2138500e-01   6.5244439e-01   1.4869663e+00
   1.2316667e+00   3.3878523e-01   3.2318757e+00   4.9767851e+00  -1.0621188e-01   1.0317725e+00   3.4898188e-01
   1.2333333e+00   3.2416728e-01   3.9905320e+00   3.0801444e+00   3.4898188e-01  -3.0346251e-02   1.9725063e-01
   1.2350000e+00   3.0968632e-01   2.3214882e+00   5.0071314e-01   5.0071314e-01  -2.2304494e+00  -8.6486815e-01
   1.2366667e+00   2.9537036e-01  -1.0165994e+00   3.4898188e-01   1.2138500e-01  -2.2304494e+00  -6.3727127e-01
   1.2383333e+00   2.8124690e-01  -2.5794313e-01  -1.0621188e-01  -1.0621188e-01  -4.8554001e-01  -3.3380876e-01
   1.2400000e+00   2.6734274e-01  -8.6486815e-01  -1.7752557e+00  -2.5794313e-01   5.7657876e-01   8.8004127e-01
   1.2416667e+00   2.5368395e-01   4.5519376e-02  -3.7477620e+00  -2.5794313e-01   5.0071314e-01  -1.0621188e-01
   1.2433333e+00   2.4029576e-01  -1.6235244e+00  -2.1545838e+00  -4.8554001e-01  -3.0346251e-02  -4.0967438e-01
   1.2450000e+00   2.2720241e-01   8.8004127e-01  -2.0787182e+00  -7.8900252e-01  -1.0165994e+00  -1.0924650e+00
   1.2466667e+00   2.1442712e-01  -2.3063151e+00  -9.4073377e-01  -4.8554001e-01  -1.8207750e-01  -7.1313689e-01
   1.2483333e+00   2.0199198e-01  -2.8373744e+00  -3.0346251e-02   2.7311626e-01   5.0071314e-01  -3.0346251e-02
   1.2500000e+00   1.8991784e-01   2.5490851e+00   2.4732194e+00  -3.0346251e-02   1.7904288e+00   7.2831002e-01
   1.2516667e+00   1.7822430e-01   1.3352350e+00   2.5490851e+00  -4.8554001e-01   8.0417564e-01   1.2138500e-01
   1.2533333e+00   1.6692957e-01  -2.5794313e-01   1.1076382e+00   1.2138500e-01  -1.4717932e+00  -1.2441963e+00
   1.2550000e+00   1.5600525e-01  -8.6486815e-01   4.2484751e-01  -5.6140564e-01  -1.7752557e+00  -1.4717932e+00
   1.2566667e+00   1.4550167e-01  -3.0346251e-02   1.9725063e-01   1.9725063e-01  -4.8554001e-01  -3.3380876e-01
   1.2583333e+00   1.3544019e-01   5.7657876e-01   2.7311626e-01   8.0417564e-01   6.5244439e-01   8.0417564e-01
   1.2600000e+00   1.2583329e-01   1.9725063e-01  -6.3727127e-01  -3.0346251e-02   1.9725063e-01  -1.0621188e-01
   1.2616667e+00   1.1669189e-01  -1.4717932e+00  -2.1545838e+00   5.7657876e-01   4.2484751e-01   5.0071314e-01
   1.2633333e+00   1.0802529e-01  -3.0346251e-02  -1.5476588e+00   1.9725063e-01  -1.0621188e-01  -1.8207750e-01
   1.2650000e+00   9.9841169e-02  -3.0346251e-02  -9.4073377e-01  -3.0346251e-02  -1.8207750e-01   7.2831002e-01
   1.2666667e+00   9.2145545e-02  -3.3380876e-01   7.2831002e-01  -3.0346251e-02   4.2484751e-01   1.3352350e+00
   1.2683333e+00   8.4942791e-02   8.0417564e-01   1.8662944e+00  -1.8207750e-01   5.7657876e-01   1.2138500e-01
   1.2700000e+00   7.8235609e-02   3.0801444e+00   1.7145632e+00  -3.3380876e-01   2.7311626e-01  -4.0967438e-01
   1.2716667e+00   7.2025059e-02  -1.9269869e+00   1.9725063e-01  -6.3727127e-01   2.7311626e-01   4.5519376e-02
   1.2733333e+00   6.6310552e-02  -3.7477620e+00   5.7657876e-01  -1.8207750e-01   6.5244439e-01   2.7311626e-01
   1.2750000e+00   6.1089879e-02   1.4869663e+00   1.8662944e+00   4.5519376e-02   5.7657876e-01  -1.0621188e-01
   1.2766667e+00   5.6359222e-02  -1.0165994e+00   4.2484751e-01   4.2484751e-01  -9.4073377e-01  -7.8900252e-01
   1.2783333e+00   5.2113209e-02   2.6249507e+00  -8.6486815e-01  -3.0346251e-02  -1.4717932e+00  -4.0967438e-01
   1.2800000e+00   4.8344937e-02   2.2456226e+00  -1.1683307e+00  -2.5794313e-01  -4.0967438e-01  -3.0346251e-02
   1.2816667e+00   4.5046007e-02  -4.8554001e-01  -2.8373744e+00  -3.0346251e-02   4.2484751e-01  -1.0621188e-01
   1.2833333e+00   4.2206601e-02  -1.8207750e-01  -2.9891057e+00  -1.0165994e+00   8.8004127e-01  -3.0346251e-02
   1.2850000e+00   3.9815504e-02  -7.1313689e-01  -1.3200619e+00  -5.6140564e-01  -1.2441963e+00  -1.6235244e+00
   1.2866667e+00   3.7860193e-02  -2.1545838e+00   4.5519376e-02   1.9725063e-01  -3.3380876e-01  -1.0924650e+00
   1.2883333e+00   3.6326882e-02  -7.8900252e-01   7.2831002e-01  -1.8207750e-01   9.5590690e-01   5.0071314e-01
   1.2900000e+00   3.5200603e-02   1.2138500e-01   1.4869663e+00  -1.8207750e-01   1.6386975e+00   6.5244439e-01
   1.2916667e+00   3.4465278e-02   2.2456226e+00   2.1697569e+00   5.0071314e-01   4.2484751e-01   1.3352350e+00
   1.2933333e+00   3.4103790e-02   2.4732194e+00   9.5590690e-01   2.7311626e-01  -2.5794313e-01   1.9725063e-01
   1.2950000e+00   3.4098072e-02  -3.0346251e-02   1.2138500e-01   1.9725063e-01  -2.0787182e+00  -4.8554001e-01
   1.2966667e+00   3.4429187e-02  -4.0967438e-01  -1.0621188e-01   3.4898188e-01  -1.6993900e+00  -9.4073377e-01
   1.2983333e+00   3.5077415e-02   4.5519376e-02   4.2484751e-01   1.9725063e-01   1.9725063e-01  -1.0621188e-01
   1.3000000e+00   3.6022341e-02  -3.0346251e-02  -5.6140564e-01  -3.0346251e-02   4.2484751e-01  -3.0346251e-02
   1.3016667e+00   3.7242950e-02  -1.0924650e+00  -2.2304494e+00  -1.1683307e+00   5.7657876e-01  -1.0165994e+00
   1.3033333e+00   3.8717711e-02  -1.6993900e+00  -1.9269869e+00  -4.0967438e-01   1.1076382e+00  -9.4073377e-01
   1.3050000e+00   4.0424678e-02  -8.6486815e-01  -8.6486815e-01   8.0417564e-01  -3.0346251e-02   5.0071314e-01
   1.3066667e+00   4.2341581e-02   2.0938913e+00  -1.2441963e+00   8.8004127e-01   5.7657876e-01   2.5490851e+00
   1.3083333e+00   4.2341581e-02  -2.0787182e+00  -4.0967438e-01   3.4898188e-01   5.0071314e-01   2.3973538e+00
   1.3100000e+00   4.2341581e-02  -3.1408369e+00   1.2593694e+00  -2.5794313e-01  -4.0967438e-01   7.2831002e-01
   1.3116667e+00   4.2341581e-02   3.9146663e+00   3.8388007e+00   1.9725063e-01  -8.6486815e-01  -9.4073377e-01
   1.3133333e+00   4.2341581e-02   3.0042788e+00   2.2456226e+00  -2.5794313e-01   6.5244439e-01  -7.1313689e-01
   1.3150000e+00   4.2341581e-02  -2.6856432e+00   1.1835038e+00  -4.0967438e-01   3.4898188e-01  -7.8900252e-01
   1.3166667e+00   4.2341581e-02  -4.5064182e+00  -5.6140564e-01  -7.1313689e-01  -2.6097776e+00  -1.6993900e+00
   1.3183333e+00   4.2341581e-02   9.5590690e-01  -1.0621188e-01  -2.5794313e-01  -1.8511213e+00  -3.3380876e-01
   1.3200000e+00   4.2341581e-02   3.4898188e-01  -1.4717932e+00  -4.8554001e-01   1.2138500e-01  -3.3380876e-01
   1.3216667e+00   4.2341581e-02   8.8004127e-01  -2.3063151e+00  -3.0346251e-02  -2.5794313e-01  -1.0924650e+00
   1.3233333e+00   4.2341581e-02   1.9421600e+00  -1.4717932e+00   1.0317725e+00   1.6386975e+00  -3.3380876e-01
   1.3250000e+00   4.2341581e-02  -3.0346251e-02  -2.0028525e+00   3.4898188e-01   1.3352350e+00  -1.8207750e-01
   1.3266667e+00   4.2341581e-02   1.0317725e+00   4.2484751e-01  -3.0346251e-02   8.8004127e-01  -3.0346251e-02
   1.3283333e+00   4.2341581e-02  -1.0924650e+00   8.0417564e-01  -1.0621188e-01  -1.0924650e+00   1.9725063e-01
   1.3300000e+00   4.2341581e-02  -1.3959275e+00   9.5590690e-01  -1.0621188e-01  -3.0346251e-02   5.7657876e-01
   1.3316667e+00   4.2341581e-02   8.8004127e-01   1.2593694e+00   1.9725063e-01   5.7657876e-01   1.2138500e-01
   1.3333333e+00   4.2341581e-02   1.4111007e+00   2.3973538e+00   3.4898188e-01   7.2831002e-01   5.0071314e-01
   1.3350000e+00   4.2341581e-02   9.5590690e-01  -1.0621188e-01  -2.5794313e-01  -1.0621188e-01   3.4898188e-01
   1.3366667e+00   4.2341581e-02   5.0071314e-01   9.5590690e-01  -4.0967438e-01   1.3352350e+00   7.2831002e-01
   1.3383333e+00   4.4445905e-02  -1.7752557e+00   2.7311626e-01  -5.6140564e-01   2.7311626e-01   5.0071314e-01
   1.3400000e+00   4.6715021e-02  -4.0967438e-01  -1.5476588e+00  -5.6140564e-01   4.2484751e-01   2.7311626e-01
   1.3416667e+00   4.9126227e-02  -2.3063151e+00  -2.8373744e+00  -2.5794313e-01  -1.4717932e+00  -1.2441963e+00
   1.3433333e+00   5.1656889e-02  -2.1545838e+00  -2.0787182e+00  -1.8207750e-01  -1.6993900e+00  -4.0967438e-01
   1.3450000e+00   5.1656889e-02   1.1835038e+00  -1.4717932e+00   5.7657876e-01  -4.0967438e-01   2.7311626e-01
   1.3466667e+00   5.1656889e-02  -8.6486815e-01  -2.2304494e+00  -4.0967438e-01   1.9725063e-01   1.2138500e-01
   1.3483333e+00   5.4284489e-02  -7.2375808e+00  -7.8900252e-01  -7.1313689e-01   1.9725063e-01  -3.3380876e-01
   1.3500000e+00   5.6986751e-02   1.1076382e+00   2.0180257e+00   4.2484751e-01   1.7145632e+00   3.4898188e-01
   1.3516667e+00   5.9741690e-02   8.6942008e+00   4.8250539e+00  -8.6486815e-01   2.0938913e+00  -1.0621188e-01
   1.3533333e+00   6.2527723e-02   2.1697569e+00   2.6249507e+00  -1.3959275e+00   1.4111007e+00  -3.0346251e-02
   1.3550000e+00   6.5323743e-02  -7.8900252e-01   1.2593694e+00   1.2138500e-01  -2.2304494e+00  -1.3200619e+00
   1.3566667e+00   6.8109181e-02  -1.6235244e+00  -2.5794313e-01   1.1835038e+00  -3.2925682e+00  -1.2441963e+00
   1.3583333e+00   7.0864105e-02  -1.8511213e+00  -9.4073377e-01   5.7657876e-01  -8.6486815e-01  -5.6140564e-01
   1.3600000e+00   7.3489541e-02   6.5244439e-01  -7.1313689e-01   4.2484751e-01   8.0417564e-01   1.2593694e+00
   1.3616667e+00   7.6042431e-02   2.7311626e-01  -2.6097776e+00   5.7657876e-01   6.5244439e-01   1.1835038e+00
   1.3633333e+00   7.8505486e-02  -1.0165994e+00  -2.7615088e+00   1.2138500e-01  -7.8900252e-01   6.5244439e-01
   1.3650000e+00   8.0862341e-02  -3.0346251e-02  -9.4073377e-01   3.4898188e-01   6.5244439e-01   5.7657876e-01
   1.3666667e+00   8.3097602e-02   1.7145632e+00   8.0417564e-01  -2.5794313e-01   7.2831002e-01  -7.8900252e-01
   1.3683333e+00   8.5196905e-02   2.7311626e-01  -7.1313689e-01  -4.8554001e-01  -7.1313689e-01  -1.3200619e+00
   1.3700000e+00   8.7146954e-02  -4.8554001e-01  -8.6486815e-01  -3.0346251e-02  -1.8511213e+00  -1.0924650e+00
   1.3716667e+00   8.8935547e-02  -3.2167026e+00   1.6386975e+00  -5.6140564e-01  -7.1313689e-01  -3.0346251e-02
   1.3733333e+00   9.0551617e-02  -6.3727127e-01   2.1697569e+00   4.5519376e-02   8.0417564e-01   2.7311626e-01
   1.3750000e+00   9.1985253e-02   5.5837101e+00   1.9421600e+00   1.2138500e-01   3.4898188e-01   4.2484751e-01
   1.3766667e+00   9.3227716e-02  -1.9269869e+00  -3.0346251e-02  -6.3727127e-01  -2.5794313e-01  -2.5794313e-01
   1.3783333e+00   9.4271455e-02  -5.0374776e+00  -5.6140564e-01   1.2138500e-01   4.2484751e-01   2.7311626e-01
   1.3800000e+00   9.5110124e-02   2.8525476e+00   6.5244439e-01   1.2593694e+00  -3.0346251e-02   5.0071314e-01
   1.3816667e+00   9.5738564e-02   5.0071314e-01  -1.9269869e+00   5.0071314e-01  -1.1683307e+00  -3.3380876e-01
   1.3833333e+00   9.6152824e-02  -1.7752557e+00  -1.5476588e+00   5.0071314e-01  -1.8207750e-01  -4.8554001e-01
   1.3850000e+00   9.6350125e-02  -7.1313689e-01  -2.5794313e-01   4.5519376e-02   8.8004127e-01  -1.8207750e-01
   1.3866667e+00   9.6328878e-02  -3.0346251e-02   1.2138500e-01   4.5519376e-02  -2.5794313e-01   3.4898188e-01
   1.3883333e+00   9.6088640e-02   2.0938913e+00   7.2831002e-01  -2.5794313e-01   8.0417564e-01   5.0071314e-01
   1.3900000e+00   9.5630102e-02   3.0042788e+00   1.4869663e+00  -5.6140564e-01   1.5628319e+00   1.4111007e+00
   1.3916667e+00   9.4955057e-02   1.5628319e+00   1.4111007e+00  -1.8207750e-01  -6.3727127e-01  -3.3380876e-01
   1.3933333e+00   9.4066373e-02   8.8004127e-01   6.5244439e-01   1.2138500e-01  -1.3200619e+00  -7.1313689e-01
   1.3950000e+00   9.2967954e-02   5.7657876e-01  -4.0967438e-01  -1.0621188e-01  -9.4073377e-01  -3.3380876e-01
   1.3966667e+00   9.1664687e-02  -1.7752557e+00   6.5244439e-01  -3.3380876e-01   3.4898188e-01  -1.0621188e-01
   1.3983333e+00   9.0162418e-02  -7.1313689e-01   5.0071314e-01  -6.3727127e-01   1.9725063e-01  -8.6486815e-01
   1.4000000e+00   8.8467888e-02  -2.0787182e+00  -7.8900252e-01  -7.8900252e-01   1.9725063e-01   3.4898188e-01
   1.4016667e+00   8.6588687e-02  -1.6993900e+00  -2.3063151e+00   1.2138500e-01  -1.8207750e-01  -3.0346251e-02
   1.4033333e+00   8.4533199e-02  -1.1683307e+00  -8.6486815e-01   2.7311626e-01   1.9725063e-01   5.7657876e-01
   1.4050000e+00   8.2310548e-02  -4.8554001e-01  -7.1313689e-01   1.9725063e-01   1.9725063e-01  -1.8207750e-01
   1.4066667e+00   7.9930535e-02  -1.3200619e+00  -1.0165994e+00   1.2138500e-01  -6.3727127e-01  -2.5794313e-01
   1.4083333e+00   7.7403578e-02   3.4898188e-01  -7.8900252e-01   1.9725063e-01  -9.4073377e-01   1.2138500e-01
   1.4100000e+00   7.4740647e-02   5.0071314e-01   1.2138500e-01   1.9725063e-01  -1.0621188e-01   4.2484751e-01
   1.4116667e+00   7.1953206e-02  -7.8900252e-01   1.7904288e+00  -6.3727127e-01  -3.3380876e-01  -7.1313689e-01
   1.4133333e+00   6.9053143e-02  -2.2304494e+00   1.6386975e+00   1.9725063e-01  -4.0967438e-01  -3.3380876e-01
   1.4150000e+00   6.6052699e-02   8.8004127e-01   2.4732194e+00   8.8004127e-01  -1.8207750e-01  -1.8207750e-01
   1.4166667e+00   6.2964423e-02   2.3214882e+00   1.5628319e+00  -6.3727127e-01  -3.0346251e-02  -1.0924650e+00
   1.4183333e+00   5.9801071e-02   7.2831002e-01   1.1076382e+00   1.9725063e-01   7.2831002e-01   1.2138500e-01
   1.4200000e+00   5.6575574e-02  -1.1683307e+00  -2.8373744e+00  -8.6486815e-01   2.7311626e-01  -8.6486815e-01
   1.4216667e+00   5.3300955e-02  -1.0924650e+00  -2.6097776e+00  -3.0346251e-02   1.2138500e-01  -1.0621188e-01
   1.4233333e+00   4.9990269e-02  -3.0346251e-02  -2.0787182e+00  -1.2441963e+00  -4.8554001e-01  -1.0165994e+00
   1.4250000e+00   4.6656540e-02   8.8004127e-01  -9.4073377e-01   4.5519376e-02   2.7311626e-01   1.9725063e-01
   1.4266667e+00   4.3312695e-02   2.7766819e+00  -1.0165994e+00   5.7657876e-01   4.5519376e-02   6.5244439e-01
   1.4283333e+00   3.9971513e-02  -4.2788214e+00  -3.0346251e-02   5.0071314e-01   3.4898188e-01   5.0071314e-01
   1.4300000e+00   3.6633829e-02  -2.8373744e+00   5.7657876e-01   1.2138500e-01   1.2138500e-01   7.2831002e-01
   1.4316667e+00   3.3250930e-02   4.3698601e+00   1.6386975e+00   7.2831002e-01  -1.6993900e+00   1.9725063e-01
   1.4333333e+00   2.9903652e-02   1.8662944e+00   8.8004127e-01   1.2138500e-01  -7.1313689e-01  -8.6486815e-01
   1.4350000e+00   2.6603994e-02   1.3352350e+00   6.5244439e-01   1.2138500e-01  -2.5794313e-01  -1.0165994e+00
   1.4366667e+00   2.3363578e-02  -3.0346251e-02   3.4898188e-01  -1.0621188e-01   1.2138500e-01   5.0071314e-01
   1.4383333e+00   2.0193607e-02  -1.4717932e+00  -4.8554001e-01   3.4898188e-01   4.5519376e-02   1.3352350e+00
   1.4400000e+00   1.7104824e-02  -1.3200619e+00  -7.1313689e-01  -1.8207750e-01   8.0417564e-01   1.1835038e+00
   1.4416667e+00   1.4107466e-02  -1.4717932e+00  -2.2304494e+00  -1.0165994e+00  -1.8207750e-01  -3.0346251e-02
   1.4433333e+00   1.1211232e-02   4.5519376e-02  -7.1313689e-01  -7.8900252e-01   7.2831002e-01  -1.0621188e-01
   1.4450000e+00   8.4252466e-03   9.5590690e-01   9.5590690e-01  -1.0165994e+00   1.3352350e+00  -1.0924650e+00
   1.4466667e+00   5.7580333e-03   5.0071314e-01   4.5519376e-02  -1.8207750e-01  -1.0924650e+00  -1.1683307e+00
   1.4483333e+00   3.2174830e-03   1.4869663e+00   4.5519376e-02   7.2831002e-01  -1.4717932e+00  -1.1683307e+00
   1.4500000e+00   8.1083425e-04  -7.8900252e-01   6.5244439e-01   1.2138500e-01   2.7311626e-01  -3.0346251e-02
   1.4516667e+00  -1.4553494e-03  -3.9753588e+00   1.3352350e+00   5.0071314e-01  -1.8207750e-01   1.9725063e-01
   1.4533333e+00  -3.5751950e-03   4.2484751e-01   2.3973538e+00   5.0071314e-01   4.5519376e-02  -3.3380876e-01
   1.4550000e+00  -5.5435340e-03   3.3077413e+00   1.1835038e+00   1.2138500e-01  -2.5794313e-01   6.5244439e-01
   1.4566667e+00  -7.3559116e-03   8.0417564e-01  -1.2441963e+00  -4.8554001e-01  -3.3380876e-01   6.5244439e-01
   1.4583333e+00  -9.0085942e-03  -1.0621188e-01  -1.8511213e+00  -7.8900252e-01  -7.8900252e-01  -7.1313689e-01
   1.4600000e+00  -1.2981981e-02   5.0071314e-01  -1.3200619e+00  -6.3727127e-01  -3.0346251e-02   1.2593694e+00
   1.4616667e+00  -1.3972995e-02   4.5519376e-02  -2.0787182e+00   6.5244439e-01   1.4111007e+00   7.2831002e-01
   1.4633333e+00  -1.4796448e-02   2.7311626e-01  -1.7752557e+00   4.5519376e-02  -4.0967438e-01  -1.0924650e+00
   1.4650000e+00  -1.5452882e-02  -1.7752557e+00  -1.9269869e+00   3.4898188e-01  -1.8511213e+00  -1.8511213e+00
   1.4666667e+00  -1.5943517e-02  -9.4073377e-01  -1.0165994e+00   4.2484751e-01   4.5519376e-02  -4.8554001e-01
   1.4683333e+00  -1.5553927e-02   9.5590690e-01   1.9725063e-01   1.0317725e+00  -2.5794313e-01   1.1076382e+00
   1.4700000e+00  -1.4970494e-02   9.5590690e-01   6.5244439e-01   5.0071314e-01  -3.3380876e-01   3.4898188e-01
   1.4716667e+00  -1.4252693e-02  -3.9753588e+00   3.0801444e+00  -6.3727127e-01   1.2138500e-01  -1.4717932e+00
   1.4733333e+00  -1.3406744e-02   1.9725063e-01   2.6249507e+00   6.5244439e-01   5.0071314e-01   8.0417564e-01
   1.4750000e+00  -1.2439266e-02   4.2939945e+00   2.0938913e+00  -2.5794313e-01  -3.0346251e-02   1.2593694e+00
   1.4766667e+00  -1.1357240e-02   1.2593694e+00   1.9725063e-01  -9.4073377e-01  -1.6235244e+00  -2.0787182e+00
   1.4783333e+00  -1.0167975e-02   2.7311626e-01  -6.3727127e-01  -9.4073377e-01  -7.8900252e-01  -1.2441963e+00
   1.4800000e+00  -8.8790682e-03  -1.6235244e+00  -1.3959275e+00  -6.3727127e-01  -1.0621188e-01   1.9725063e-01
   1.4816667e+00  -6.0339220e-03  -5.6140564e-01  -2.1545838e+00  -1.0621188e-01  -2.5794313e-01  -3.0346251e-02
   1.4833333e+00  -4.4939686e-03  -7.1313689e-01  -3.1408369e+00  -4.8554001e-01   4.2484751e-01  -6.3727127e-01
   1.4850000e+00  -2.8868673e-03  -1.8511213e+00  -1.9269869e+00  -3.0346251e-02   5.7657876e-01  -1.8207750e-01
   1.4866667e+00  -1.2210734e-03  -1.7752557e+00  -1.6235244e+00  -4.0967438e-01   1.2593694e+00   5.7657876e-01
   1.4883333e+00   5.5558909e-03  -2.5794313e-01   1.2138500e-01  -3.0346251e-02   8.8004127e-01   8.8004127e-01
   1.4900000e+00   7.2888901e-03   8.0417564e-01   2.0180257e+00   5.0071314e-01   1.2138500e-01   1.4111007e+00
   1.4916667e+00   9.0277227e-03   3.4898188e-01   2.3973538e+00   7.2831002e-01   1.9725063e-01   8.8004127e-01
   1.4933333e+00   1.0764845e-02   8.0417564e-01   8.0417564e-01  -7.8900252e-01  -5.6140564e-01  -2.3063151e+00
   1.4950000e+00   1.2492943e-02  -1.0165994e+00  -3.0346251e-02  -3.3380876e-01  -5.6140564e-01  -9.4073377e-01
   1.4966667e+00   1.4204963e-02  -6.3727127e-01   1.2138500e-01   1.2138500e-01  -3.0346251e-02   1.9725063e-01
   1.4983333e+00   1.5894135e-02   1.0317725e+00  -3.0346251e-02   5.7657876e-01  -1.0621188e-01   3.4898188e-01
   1.5000000e+00   1.7554001e-02   2.3214882e+00  -6.3727127e-01   6.5244439e-01  -5.6140564e-01  -1.0621188e-01
   1.5016667e+00   1.9178436e-02  -3.7477620e+00  -3.2925682e+00   1.9725063e-01  -1.0621188e-01  -3.0346251e-02
   1.5033333e+00   2.0761669e-02  -3.4442995e+00  -2.5339119e+00   1.9725063e-01   4.2484751e-01  -3.3380876e-01
   1.5050000e+00   2.2298302e-02   1.9725063e-01  -3.3380876e-01   6.5244439e-01   4.2484751e-01   3.4898188e-01
   1.5066667e+00   2.3783328e-02   5.7657876e-01  -7.8900252e-01  -7.1313689e-01   4.2484751e-01   5.7657876e-01
   1.5083333e+00   2.5212144e-02  -1.0621188e-01   3.4898188e-01  -9.4073377e-01   5.0071314e-01   4.5519376e-02
   1.5100000e+00   2.5212144e-02  -4.8554001e-01   1.0317725e+00  -7.1313689e-01  -9.4073377e-01  -1.1683307e+00
   1.5116667e+00   2.5212144e-02   2.2456226e+00   1.9421600e+00   9.5590690e-01  -8.6486815e-01   4.2484751e-01
   1.5133333e+00   2.5212144e-02  -4.2029557e+00   1.1076382e+00   1.2138500e-01  -7.1313689e-01  -3.0346251e-02
   1.5150000e+00   2.5212144e-02  -1.9269869e+00   1.1835038e+00   5.7657876e-01   4.5519376e-02   5.0071314e-01
   1.5166667e+00   2.5212144e-02   5.2802476e+00   9.5590690e-01   1.9725063e-01  -5.6140564e-01  -3.0346251e-02
   1.5183333e+00   2.5212144e-02   2.3973538e+00   1.9725063e-01   5.7657876e-01   8.0417564e-01  -1.8207750e-01
   1.5200000e+00   2.6580563e-02  -2.5794313e-01  -9.4073377e-01   4.5519376e-02   1.2593694e+00   1.3352350e+00
   1.5216667e+00   2.7884824e-02  -7.8900252e-01  -3.7477620e+00  -4.8554001e-01   5.0071314e-01   1.2138500e-01
   1.5233333e+00   2.9121600e-02  -1.1683307e+00  -1.9269869e+00  -1.8207750e-01   4.5519376e-02   4.5519376e-02
   1.5250000e+00   3.0288004e-02  -1.8207750e-01   1.9725063e-01   2.7311626e-01   1.9725063e-01  -6.3727127e-01
   1.5266667e+00   3.1381594e-02   5.7657876e-01   4.2484751e-01   6.5244439e-01  -3.3380876e-01  -3.0346251e-02
   1.5283333e+00   3.2400368e-02  -1.7752557e+00  -1.5476588e+00   1.9725063e-01  -7.8900252e-01   4.5519376e-02
   1.5300000e+00   3.3342770e-02  -7.8900252e-01   1.7145632e+00  -8.6486815e-01  -1.8207750e-01  -8.6486815e-01
   1.5316667e+00   3.4207683e-02   1.3352350e+00   3.6870695e+00  -1.8207750e-01   4.5519376e-02  -1.0924650e+00
   1.5333333e+00   3.4994427e-02   2.0180257e+00   3.1560101e+00  -1.8207750e-01   1.2138500e-01  -6.3727127e-01
   1.5350000e+00   3.5702748e-02   8.0417564e-01   1.8662944e+00  -2.5794313e-01  -3.3380876e-01  -1.0165994e+00
   1.5366667e+00   3.6332812e-02   8.0417564e-01   4.5519376e-02   3.4898188e-01   4.2484751e-01  -3.3380876e-01
   1.5383333e+00   3.6885195e-02   1.0317725e+00  -1.1683307e+00   4.2484751e-01   2.7311626e-01   3.4898188e-01
   1.5400000e+00   3.7360868e-02  -7.8900252e-01  -2.5339119e+00   3.4898188e-01   8.8004127e-01   8.8004127e-01
   1.5416667e+00   3.7761187e-02  -3.4442995e+00  -2.4580463e+00   4.5519376e-02  -4.0967438e-01   5.0071314e-01
   1.5433333e+00   3.8087870e-02   5.0071314e-01  -7.8900252e-01   5.0071314e-01  -8.6486815e-01   6.5244439e-01
   1.5450000e+00   3.8342997e-02   1.8662944e+00  -5.6140564e-01  -4.0967438e-01  -1.2441963e+00  -8.6486815e-01
   1.5466667e+00   3.8528970e-02  -8.6486815e-01  -9.4073377e-01  -3.3380876e-01  -1.0165994e+00  -9.4073377e-01
   1.5483333e+00   3.8648504e-02  -1.8511213e+00   1.2138500e-01  -7.1313689e-01  -1.8207750e-01  -1.3959275e+00
   1.5500000e+00   3.8704622e-02   3.4898188e-01   1.2138500e-01   2.7311626e-01   5.7657876e-01   1.2138500e-01
   1.5516667e+00   3.8700601e-02   5.0071314e-01   2.7311626e-01  -1.0621188e-01  -4.0967438e-01  -2.5794313e-01
   1.5533333e+00   3.8639981e-02   1.2138500e-01   9.5590690e-01   5.0071314e-01  -6.3727127e-01   1.4869663e+00
   1.5550000e+00   3.8526523e-02  -5.6140564e-01  -1.0621188e-01  -2.5794313e-01  -1.0924650e+00  -5.6140564e-01
   1.5566667e+00   3.8364206e-02  -6.3727127e-01   4.2484751e-01  -1.8207750e-01   1.2138500e-01  -7.1313689e-01
   1.5583333e+00   3.8157170e-02  -7.1313689e-01  -4.0967438e-01  -1.8207750e-01   8.0417564e-01  -1.8207750e-01
   1.5600000e+00   3.7909726e-02  -3.3380876e-01   4.5519376e-02  -1.8207750e-01   5.7657876e-01   1.2138500e-01
   1.5616667e+00   3.7626323e-02   3.4898188e-01  -1.9269869e+00  -1.8207750e-01  -5.6140564e-01  -7.1313689e-01
   1.5633333e+00   3.7311508e-02  -3.0346251e-02  -1.1683307e+00  -3.0346251e-02  -4.8554001e-01  -1.2441963e+00
   1.5650000e+00   3.6930421e-02   2.7311626e-01  -9.4073377e-01   2.7311626e-01   3.4898188e-01  -1.8207750e-01
   1.5666667e+00   3.6471974e-02  -4.8554001e-01  -1.8207750e-01  -3.3380876e-01   6.5244439e-01   1.2138500e-01
   1.5683333e+00   3.5992845e-02   5.7657876e-01   6.5244439e-01   7.2831002e-01  -1.8207750e-01   8.8004127e-01
   1.5700000e+00   3.5498216e-02   1.2138500e-01   2.3973538e+00   1.2138500e-01  -2.5794313e-01  -1.8207750e-01
   1.5716667e+00   3.4993304e-02  -4.0967438e-01   3.0801444e+00   8.0417564e-01   1.2138500e-01   4.5519376e-02
   1.5733333e+00   3.4483331e-02  -4.8098807e+00   2.1697569e+00  -1.8207750e-01  -3.0346251e-02  -8.6486815e-01
   1.5750000e+00   3.3973507e-02   1.0317725e+00   1.7904288e+00   2.7311626e-01   1.3352350e+00   1.9725063e-01
   1.5766667e+00   3.3469005e-02   5.1285164e+00   2.4732194e+00   5.0071314e-01   9.5590690e-01   1.2138500e-01
   1.5783333e+00   3.2974936e-02   1.1076382e+00   1.1076382e+00   1.1076382e+00   8.8004127e-01   1.4869663e+00
   1.5800000e+00   3.2496335e-02  -4.8554001e-01  -1.1683307e+00  -4.0967438e-01  -1.9269869e+00   5.7657876e-01
   1.5816667e+00   3.2038130e-02  -3.0346251e-02   1.2138500e-01  -1.0621188e-01  -1.8511213e+00  -1.8207750e-01
   1.5833333e+00   3.1605132e-02  -2.0787182e+00  -1.6993900e+00  -1.8207750e-01  -1.6235244e+00  -1.3200619e+00
   1.5850000e+00   3.1202008e-02  -2.4580463e+00   2.7311626e-01  -3.3380876e-01  -2.5794313e-01  -8.6486815e-01
   1.5866667e+00   3.0833266e-02   3.4898188e-01  -4.8554001e-01  -3.3380876e-01   8.0417564e-01   8.8004127e-01
   1.5883333e+00   3.0503238e-02   2.0180257e+00   7.2831002e-01  -1.0621188e-01   8.0417564e-01   1.9725063e-01
   1.5900000e+00   3.0216060e-02   2.0938913e+00  -2.5794313e-01  -8.6486815e-01  -2.5794313e-01  -7.1313689e-01
   1.5916667e+00   2.9975658e-02  -1.0924650e+00  -3.0346251e-02   4.5519376e-02  -3.3380876e-01  -2.5794313e-01
   1.5933333e+00   2.9785735e-02   4.5519376e-02  -1.8207750e-01   4.5519376e-02  -5.6140564e-01   6.5244439e-01
   1.5950000e+00   2.9649754e-02   3.9905320e+00  -4.8554001e-01   2.7311626e-01   6.5244439e-01   5.7657876e-01
   1.5966667e+00   2.9570927e-02   8.8004127e-01  -1.5476588e+00  -7.1313689e-01   2.5490851e+00   3.4898188e-01
   1.5983333e+00   2.9552205e-02  -3.3380876e-01  -2.9891057e+00  -8.6486815e-01   1.3352350e+00  -5.6140564e-01
   1.6000000e+00   2.9596265e-02  -2.0787182e+00  -4.5822839e+00  -2.5794313e-01  -1.3200619e+00   1.1076382e+00
   1.6016667e+00   2.9705501e-02  -4.1270901e+00  -5.4168058e+00   5.0071314e-01  -2.9891057e+00  -1.5476588e+00
   1.6033333e+00   2.9882021e-02  -2.0028525e+00  -4.4305526e+00   3.4898188e-01  -1.0165994e+00  -8.6486815e-01
   1.6050000e+00   3.0127633e-02  -1.0621188e-01  -2.9891057e+00  -4.0967438e-01   8.8004127e-01   5.0071314e-01
   1.6066667e+00   3.0443845e-02   3.4898188e-01  -1.6235244e+00  -1.8207750e-01   8.0417564e-01   4.5519376e-02
   1.6083333e+00   3.0831860e-02   4.5519376e-02  -8.6486815e-01   1.9725063e-01  -7.8900252e-01  -3.0346251e-02
   1.6100000e+00   3.1292569e-02  -3.0346251e-02   1.3352350e+00  -1.0621188e-01  -3.3380876e-01  -7.1313689e-01
   1.6116667e+00   3.1826557e-02  -5.6140564e-01   1.8662944e+00   1.2138500e-01   9.5590690e-01   7.2831002e-01
   1.6133333e+00   3.2434096e-02   1.5628319e+00   3.6112038e+00  -1.8207750e-01   8.0417564e-01  -2.5794313e-01
   1.6150000e+00   3.3115149e-02   1.9421600e+00   3.3077413e+00   2.7311626e-01   8.0417564e-01  -1.0621188e-01
   1.6166667e+00   3.3869370e-02   1.6386975e+00   2.8525476e+00   4.2484751e-01   1.7145632e+00   1.4111007e+00
   1.6183333e+00   3.4696111e-02   8.0417564e-01   1.3352350e+00   1.2138500e-01   2.7311626e-01   8.0417564e-01
   1.6200000e+00   3.5594425e-02   1.2138500e-01   1.2138500e-01   4.5519376e-02  -1.0165994e+00  -3.3380876e-01
   1.6216667e+00   3.6563068e-02  -7.1313689e-01  -1.2441963e+00  -3.0346251e-02  -4.8554001e-01  -9.4073377e-01
   1.6233333e+00   3.7600514e-02  -1.0924650e+00  -2.1545838e+00  -3.3380876e-01  -1.0165994e+00  -4.8554001e-01
   1.6250000e+00   3.8704957e-02  -2.2304494e+00  -1.0621188e-01  -3.3380876e-01   1.2138500e-01  -2.5794313e-01
   1.6266667e+00   3.9874313e-02  -1.1683307e+00   8.8004127e-01   4.5519376e-02   5.7657876e-01   5.7657876e-01
   1.6283333e+00   4.1106259e-02  -1.6235244e+00   4.2484751e-01   7.2831002e-01  -1.4717932e+00   5.0071314e-01
   1.6300000e+00   4.6604785e-02   2.0938913e+00   2.7311626e-01   3.4898188e-01  -4.0967438e-01   5.0071314e-01
   1.6316667e+00   4.8053754e-02   2.0938913e+00   2.7766819e+00   1.9725063e-01   1.9725063e-01  -4.0967438e-01
   1.6333333e+00   4.9504167e-02   2.0938913e+00   2.0180257e+00   6.5244439e-01  -3.0346251e-02  -4.0967438e-01
   1.6350000e+00   5.0991304e-02  -2.5794313e-01   5.7657876e-01  -4.0967438e-01  -3.0346251e-02   1.9725063e-01
   1.6366667e+00   5.2511677e-02  -4.8098807e+00  -6.3727127e-01  -5.6140564e-01  -1.5476588e+00  -7.1313689e-01
   1.6383333e+00   5.4061718e-02  -3.0649713e+00   7.2831002e-01  -4.0967438e-01  -4.8554001e-01  -1.5476588e+00
   1.6400000e+00   5.5637790e-02   2.6249507e+00   8.8004127e-01   1.9725063e-01   6.5244439e-01  -3.0346251e-02
   1.6416667e+00   5.7236209e-02   1.1076382e+00  -1.3200619e+00  -3.3380876e-01   5.0071314e-01  -3.0346251e-02
   1.6433333e+00   5.8853247e-02   3.4898188e-01  -1.6993900e+00  -1.8207750e-01   1.2593694e+00   6.5244439e-01
   1.6450000e+00   6.0485173e-02   8.0417564e-01  -7.8900252e-01  -1.8207750e-01   1.5628319e+00   1.2593694e+00
   1.6466667e+00   6.2128246e-02   4.5519376e-02   4.5519376e-02   1.9725063e-01   1.2138500e-01   1.6386975e+00
   1.6483333e+00   6.3778750e-02   8.0417564e-01  -8.6486815e-01   3.4898188e-01  -2.3821807e+00  -6.3727127e-01
   1.6500000e+00   6.5433004e-02   5.0071314e-01   7.2831002e-01  -1.8207750e-01  -7.8900252e-01  -1.6235244e+00
   1.6516667e+00   6.7087370e-02   1.2138500e-01   2.3214882e+00   4.5519376e-02   2.7311626e-01  -1.0924650e+00
   1.6533333e+00   6.8738288e-02   7.2831002e-01   2.5490851e+00   1.9725063e-01   4.5519376e-02   4.5519376e-02
   1.6550000e+00   7.0382276e-02   6.5244439e-01   9.5590690e-01   2.7311626e-01   1.9725063e-01  -6.3727127e-01
   1.6566667e+00   7.2015949e-02   9.5590690e-01   5.0071314e-01   1.2138500e-01   8.0417564e-01   1.9725063e-01
   1.6583333e+00   7.3636036e-02   3.4898188e-01   4.5519376e-02   4.2484751e-01  -4.8554001e-01  -3.3380876e-01
   1.6600000e+00   7.5239390e-02  -3.0346251e-02  -1.4717932e+00  -3.3380876e-01   5.0071314e-01   3.4898188e-01
   1.6616667e+00   7.6823014e-02  -1.1683307e+00  -2.6856432e+00  -2.5794313e-01   1.6386975e+00   2.7311626e-01
   1.6633333e+00   7.8384047e-02   4.2484751e-01  -2.7615088e+00   5.0071314e-01   6.5244439e-01   9.5590690e-01
   1.6650000e+00   7.9919806e-02  -4.3546870e+00  -2.5339119e+00  -3.0346251e-02  -1.0165994e+00   5.0071314e-01
   1.6666667e+00   8.1427767e-02  -4.5064182e+00   1.2138500e-01  -5.6140564e-01  -6.3727127e-01  -1.0621188e-01
   1.6683333e+00   8.2905609e-02   3.9146663e+00   1.5628319e+00  -5.6140564e-01   4.2484751e-01  -1.8207750e-01
   1.6700000e+00   8.4351186e-02   1.5628319e+00   1.1835038e+00  -6.3727127e-01   1.9725063e-01  -1.8207750e-01
   1.6716667e+00   8.5762562e-02   2.7311626e-01   2.0938913e+00   1.2138500e-01   4.5519376e-02  -1.0621188e-01
   1.6733333e+00   8.7138009e-02   1.2138500e-01   1.7904288e+00  -3.0346251e-02  -1.8207750e-01   3.4898188e-01
   1.6750000e+00   8.8476004e-02  -1.3200619e+00   1.1076382e+00   5.7657876e-01  -2.5794313e-01   5.7657876e-01
   1.6766667e+00   8.9775255e-02   1.1076382e+00   5.0071314e-01   4.2484751e-01   5.7657876e-01  -5.6140564e-01
   1.6783333e+00   9.1034677e-02   1.6386975e+00   2.7311626e-01   2.7311626e-01   5.7657876e-01  -1.8207750e-01
   1.6800000e+00   9.2253420e-02   4.2484751e-01  -1.6235244e+00  -5.6140564e-01  -1.0621188e-01  -2.5794313e-01
   1.6816667e+00   9.3430863e-02  -7.8900252e-01  -2.8373744e+00   1.2138500e-01  -1.5476588e+00  -6.3727127e-01
   1.6833333e+00   9.4566595e-02  -6.3727127e-01  -2.0787182e+00  -1.0621188e-01   6.5244439e-01   2.7311626e-01
   1.6850000e+00   9.5660444e-02   3.4898188e-01  -7.8900252e-01   6.5244439e-01   1.9725063e-01   3.4898188e-01
   1.6866667e+00   9.6712457e-02   5.0071314e-01   6.5244439e-01   8.0417564e-01   3.4898188e-01  -3.3380876e-01
   1.6883333e+00   9.7722907e-02   1.1076382e+00  -6.3727127e-01  -2.5794313e-01  -2.5794313e-01  -6.3727127e-01
   1.6900000e+00   9.8692276e-02  -2.4580463e+00   7.2831002e-01   4.5519376e-02  -5.6140564e-01  -8.6486815e-01
   1.6916667e+00   9.9621258e-02  -4.2029557e+00   9.5590690e-01   1.9725063e-01  -1.0165994e+00   1.2138500e-01
   1.6933333e+00   1.0051076e-01   3.4898188e-01   2.4732194e+00   5.7657876e-01   4.2484751e-01   1.1076382e+00
   1.6950000e+00   1.0136188e-01   2.8525476e+00   1.3352350e+00  -2.5794313e-01   1.6386975e+00   4.2484751e-01
   1.6966667e+00   1.0217591e-01   2.1697569e+00   6.5244439e-01   1.2138500e-01   1.5628319e+00   5.0071314e-01
   1.6983333e+00   1.0295433e-01   1.0317725e+00  -1.8207750e-01  -3.0346251e-02  -2.1545838e+00  -5.6140564e-01
   1.7000000e+00   1.0369877e-01   8.0417564e-01  -2.2304494e+00  -7.8900252e-01  -1.7752557e+00   5.0071314e-01
   1.7016667e+00   1.0441105e-01  -2.9132401e+00  -2.9132401e+00  -4.0967438e-01  -2.4580463e+00  -1.3200619e+00
   1.7033333e+00   1.0502447e-01  -1.7752557e+00  -2.6097776e+00  -4.8554001e-01  -1.6993900e+00  -1.5476588e+00
   1.7050000e+00   1.0557944e-01  -4.8554001e-01  -1.6993900e+00  -1.8207750e-01   6.5244439e-01   4.5519376e-02
   1.7066667e+00   1.0610551e-01   4.5519376e-02   1.2138500e-01   1.2138500e-01   2.3973538e+00   1.4869663e+00
   1.7083333e+00   1.0660545e-01   1.9725063e-01   8.8004127e-01   4.5519376e-02   1.4111007e+00   5.0071314e-01
   1.7100000e+00   1.0708218e-01   5.7657876e-01   1.5628319e+00   4.5519376e-02   1.1076382e+00  -1.8207750e-01
   1.7116667e+00   1.0753873e-01   5.7657876e-01   3.3836070e+00   5.0071314e-01   1.1076382e+00  -4.0967438e-01
   1.7133333e+00   1.0797821e-01   2.7311626e-01   2.0180257e+00  -3.3380876e-01  -6.3727127e-01  -3.3380876e-01
   1.7150000e+00   1.0840385e-01   1.1835038e+00   1.7904288e+00  -1.0621188e-01  -7.8900252e-01  -2.5794313e-01
   1.7166667e+00   1.0881891e-01   2.3973538e+00   8.0417564e-01   3.4898188e-01   2.7311626e-01   6.5244439e-01
   1.7183333e+00   1.0922671e-01   2.7311626e-01   4.5519376e-02  -4.0967438e-01  -3.3380876e-01   2.7311626e-01
   1.7200000e+00   1.0963061e-01  -1.0924650e+00  -1.7752557e+00  -3.3380876e-01   2.7311626e-01  -1.0621188e-01
   1.7216667e+00   1.1003396e-01  -8.6486815e-01  -3.3684338e+00  -1.8207750e-01   1.4111007e+00   1.9725063e-01
   1.7233333e+00   1.1044010e-01  -4.8554001e-01  -2.3063151e+00  -2.5794313e-01   7.2831002e-01   4.5519376e-02
   1.7250000e+00   1.1085236e-01   1.1076382e+00  -2.3063151e+00  -2.5794313e-01  -1.6993900e+00  -1.8207750e-01
   1.7266667e+00   1.1127398e-01  -5.0374776e+00  -1.4717932e+00  -1.8207750e-01  -1.3200619e+00  -8.6486815e-01
   1.7283333e+00   1.1215801e-01  -3.9753588e+00   1.2138500e-01   1.9725063e-01   1.9725063e-01  -2.5794313e-01
   1.7300000e+00   1.1262650e-01   4.2939945e+00   2.7008163e+00   1.2138500e-01   4.5519376e-02  -2.5794313e-01
   1.7316667e+00   1.1311648e-01   9.5590690e-01   2.0938913e+00  -1.8207750e-01   1.2138500e-01  -6.3727127e-01
   1.7333333e+00   1.1363065e-01   1.2138500e-01   1.4111007e+00  -1.0621188e-01  -7.1313689e-01  -3.3380876e-01
   1.7350000e+00   1.1417156e-01   4.2484751e-01   6.5244439e-01   2.7311626e-01  -1.4717932e+00  -1.8207750e-01
   1.7366667e+00   1.1474154e-01  -9.4073377e-01  -9.4073377e-01   4.5519376e-02  -8.6486815e-01   4.5519376e-02
   1.7383333e+00   1.1534273e-01   5.7657876e-01   1.9725063e-01  -3.0346251e-02  -3.3380876e-01  -3.3380876e-01
   1.7400000e+00   1.1597703e-01  -2.5339119e+00  -1.3200619e+00  -7.8900252e-01  -3.0346251e-02  -3.3380876e-01
   1.7416667e+00   1.1664613e-01  -3.2167026e+00  -2.8373744e+00   2.7311626e-01   8.0417564e-01   4.5519376e-02
   1.7433333e+00   1.1735144e-01   2.9284132e+00  -4.8554001e-01   1.2138500e-01   1.4111007e+00   4.2484751e-01
   1.7450000e+00   1.1809411e-01   5.0071314e-01  -5.6140564e-01   1.9725063e-01   1.4111007e+00   5.7657876e-01
   1.7466667e+00   1.1887500e-01   1.0317725e+00   4.5519376e-02  -2.5794313e-01   3.0042788e+00   1.0317725e+00
   1.7483333e+00   1.1969468e-01   5.7657876e-01   3.4898188e-01  -4.8554001e-01   9.5590690e-01   1.2138500e-01
   1.7500000e+00   1.2055343e-01  -1.0621188e-01   4.2484751e-01   4.5519376e-02  -8.6486815e-01  -6.3727127e-01
   1.7516667e+00   1.2145120e-01  -1.1683307e+00   5.0071314e-01   4.5519376e-02  -3.2925682e+00  -1.6235244e+00
   1.7533333e+00   1.2238760e-01  -7.8900252e-01   1.7145632e+00   5.7657876e-01  -1.4717932e+00   1.2138500e-01
   1.7550000e+00   1.2336196e-01  -1.8207750e-01   1.5628319e+00  -4.0967438e-01  -3.3380876e-01   4.2484751e-01
   1.7566667e+00   1.2437324e-01   5.0071314e-01   6.5244439e-01  -4.8554001e-01  -1.0621188e-01  -4.0967438e-01
   1.7583333e+00   1.2542007e-01   1.0317725e+00  -1.0924650e+00  -1.8207750e-01   1.2138500e-01  -4.8554001e-01
   1.7600000e+00   1.2650075e-01   1.9725063e-01  -1.0924650e+00  -1.8207750e-01   4.5519376e-02  -6.3727127e-01
   1.7616667e+00   1.2761326e-01  -1.0165994e+00  -3.2167026e+00   1.2138500e-01  -3.0346251e-02  -1.0621188e-01
   1.7633333e+00   1.2875521e-01  -3.3380876e-01  -2.2304494e+00   7.2831002e-01  -1.0621188e-01  -3.0346251e-02
   1.7650000e+00   1.2992390e-01   7.2831002e-01  -1.8207750e-01   8.8004127e-01   7.2831002e-01   2.7311626e-01
   1.7666667e+00   1.3111632e-01   1.5628319e+00   5.0071314e-01  -4.0967438e-01   1.3352350e+00   3.4898188e-01
   1.7683333e+00   1.3232911e-01   7.2831002e-01   1.2138500e-01  -1.0621188e-01  -3.0346251e-02   4.5519376e-02
   1.7700000e+00   1.3355864e-01  -1.0621188e-01   8.8004127e-01   3.4898188e-01  -1.3200619e+00   4.5519376e-02
   1.7716667e+00   1.3480097e-01  -4.0967438e-01   1.0317725e+00  -2.5794313e-01  -1.0924650e+00  -4.0967438e-01
   1.7733333e+00   1.3592449e-01   1.2138500e-01   2.8525476e+00  -1.0621188e-01  -7.1313689e-01  -7.1313689e-01
   1.7750000e+00   1.3703110e-01   4.5519376e-02   5.7657876e-01  -6.3727127e-01  -4.8554001e-01  -3.3380876e-01
   1.7766667e+00   1.3813788e-01   1.6386975e+00   1.3352350e+00   1.2138500e-01   8.8004127e-01   5.0071314e-01
   1.7783333e+00   1.3924044e-01   8.8004127e-01  -5.6140564e-01  -6.3727127e-01   1.1835038e+00   4.2484751e-01
   1.7800000e+00   1.4033417e-01  -2.9132401e+00  -2.4580463e+00  -7.1313689e-01   3.4898188e-01  -3.3380876e-01
   1.7816667e+00   1.4141430e-01  -1.2441963e+00  -3.2167026e+00  -3.3380876e-01   5.7657876e-01   1.2138500e-01
   1.7833333e+00   1.4247588e-01  -2.8373744e+00  -2.0028525e+00  -6.3727127e-01   1.0317725e+00   3.4898188e-01
   1.7850000e+00   1.4351382e-01  -2.8373744e+00  -2.2304494e+00  -2.5794313e-01   3.4898188e-01   3.4898188e-01
   1.7866667e+00   1.4452292e-01   3.3077413e+00   1.1835038e+00   1.2138500e-01  -1.0165994e+00  -7.8900252e-01
   1.7883333e+00   1.4549791e-01  -4.0967438e-01   4.5519376e-02   7.2831002e-01  -1.3200619e+00  -6.3727127e-01
   1.7900000e+00   1.4643343e-01   1.2138500e-01   1.4869663e+00   6.5244439e-01  -1.8207750e-01   3.4898188e-01
   1.7916667e+00   1.4732410e-01   5.0071314e-01   2.5490851e+00  -3.3380876e-01  -1.8207750e-01  -4.0967438e-01
   1.7933333e+00   1.4816457e-01   1.9725063e-01   2.0180257e+00  -1.8207750e-01  -8.6486815e-01  -3.0346251e-02
   1.7950000e+00   1.4894946e-01   1.3352350e+00   1.7145632e+00   7.2831002e-01   3.4898188e-01   7.2831002e-01
   1.7966667e+00   1.4967351e-01   1.2138500e-01   5.7657876e-01  -4.0967438e-01  -6.3727127e-01  -1.0621188e-01
   1.7983333e+00   1.5033150e-01   5.7657876e-01  -8.6486815e-01  -1.0621188e-01  -6.3727127e-01  -6.3727127e-01
   1.8000000e+00   1.5091838e-01  -3.3380876e-01  -9.4073377e-01  -1.0621188e-01   4.5519376e-02  -1.8207750e-01
   1.8016667e+00   1.5142922e-01  -3.0346251e-02  -1.8511213e+00  -1.0621188e-01   5.0071314e-01  -4.8554001e-01
   1.8033333e+00   1.5185928e-01  -2.5794313e-01  -2.8373744e+00  -6.3727127e-01  -1.8207750e-01  -1.6993900e+00
   1.8050000e+00   1.5220404e-01  -2.5794313e-01  -1.1683307e+00   3.4898188e-01   9.5590690e-01  -2.5794313e-01
   1.8066667e+00   1.5245923e-01   4.5519376e-02  -7.8900252e-01   6.5244439e-01  -3.3380876e-01   5.7657876e-01
   1.8083333e+00   1.5262086e-01  -2.2304494e+00  -8.6486815e-01  -7.8900252e-01  -2.5794313e-01   7.2831002e-01
   1.8100000e+00   1.5268522e-01  -1.6993900e+00  -6.3727127e-01  -1.0621188e-01   3.4898188e-01   6.5244439e-01
   1.8116667e+00   1.5264896e-01  -7.8900252e-01   2.3214882e+00   5.7657876e-01  -1.8207750e-01  -3.3380876e-01
   1.8133333e+00   1.5226298e-01   1.2593694e+00   1.8662944e+00   4.2484751e-01  -3.0346251e-02  -4.0967438e-01
   1.8150000e+00   1.5190845e-01   1.1076382e+00   1.8662944e+00   1.2138500e-01  -4.8554001e-01  -1.0165994e+00
   1.8166667e+00   1.5144374e-01   1.4111007e+00   5.0071314e-01  -6.3727127e-01  -8.6486815e-01  -1.3959275e+00
   1.8183333e+00   1.5086754e-01   5.7657876e-01   1.0317725e+00   1.2138500e-01  -1.8207750e-01  -1.0621188e-01
   1.8200000e+00   1.5017905e-01   1.9725063e-01  -4.0967438e-01  -3.0346251e-02  -5.6140564e-01   5.0071314e-01
   1.8216667e+00   1.4937793e-01   5.0071314e-01  -1.6235244e+00   1.0317725e+00   1.0317725e+00   1.1835038e+00
   1.8233333e+00   1.4846438e-01   3.4898188e-01  -2.8373744e+00   5.7657876e-01   2.5490851e+00   1.0317725e+00
   1.8250000e+00   1.4743914e-01  -7.1313689e-01  -3.2167026e+00  -9.4073377e-01   1.2593694e+00  -2.5794313e-01
   1.8266667e+00   1.4630348e-01  -1.9269869e+00  -1.3200619e+00  -8.6486815e-01  -2.3063151e+00  -2.0028525e+00
   1.8283333e+00   1.4505923e-01   7.2831002e-01   9.5590690e-01   1.2138500e-01  -2.6856432e+00  -1.1683307e+00
   1.8300000e+00   1.4370879e-01   7.2831002e-01   1.5628319e+00  -4.8554001e-01   2.7311626e-01  -1.0621188e-01
   1.8316667e+00   1.4225513e-01   8.8004127e-01   2.7008163e+00   1.9725063e-01   7.2831002e-01   1.1076382e+00
   1.8333333e+00   1.4070179e-01  -2.5794313e-01   1.7145632e+00   4.5519376e-02  -1.0165994e+00   5.0071314e-01
   1.8350000e+00   1.3905291e-01  -8.6486815e-01  -6.3727127e-01  -4.8554001e-01  -4.8554001e-01   8.0417564e-01
   1.8366667e+00   1.3731320e-01   7.2831002e-01   4.2484751e-01   1.9725063e-01   1.4111007e+00  -3.3380876e-01
   1.8383333e+00   1.3548794e-01  -4.0967438e-01  -3.3380876e-01   7.2831002e-01   5.0071314e-01   6.5244439e-01
   1.8400000e+00   1.3358299e-01  -1.6235244e+00   6.5244439e-01  -3.0346251e-02  -8.6486815e-01  -3.3380876e-01
   1.8416667e+00   1.3160478e-01  -4.8554001e-01  -1.8511213e+00   1.2138500e-01  -1.1683307e+00  -1.7752557e+00
   1.8433333e+00   1.2941394e-01  -1.2441963e+00  -2.4580463e+00   4.2484751e-01   6.5244439e-01   2.7311626e-01
   1.8450000e+00   1.2716455e-01  -4.9616120e+00  -1.3959275e+00  -3.0346251e-02   1.1076382e+00   1.2138500e-01
   1.8466667e+00   1.2486525e-01  -2.5794313e-01  -1.0621188e-01   1.9725063e-01   1.1835038e+00   8.0417564e-01
   1.8483333e+00   1.2252518e-01   6.4940977e+00   5.7657876e-01   3.4898188e-01  -3.3380876e-01   6.5244439e-01
   1.8500000e+00   1.2015398e-01   9.5590690e-01   3.4898188e-01  -3.3380876e-01  -1.1683307e+00  -1.6235244e+00
   1.8516667e+00   1.1776178e-01  -1.5476588e+00   1.9421600e+00  -7.8900252e-01  -1.4717932e+00  -2.4580463e+00
   1.8533333e+00   1.0587040e-01   9.5590690e-01   2.3214882e+00  -1.0924650e+00   8.8004127e-01  -3.0346251e-02
   1.8550000e+00   1.0136722e-01   1.5628319e+00   1.3352350e+00  -6.3727127e-01   3.4898188e-01   1.0317725e+00
   1.8566667e+00   9.9220057e-02   5.0071314e-01   4.5519376e-02  -5.6140564e-01   4.2484751e-01  -3.0346251e-02
   1.8583333e+00   9.7159939e-02  -1.0924650e+00  -2.5794313e-01  -3.0346251e-02   1.2138500e-01   2.7311626e-01
   1.8600000e+00   9.5200140e-02  -1.4717932e+00  -5.6140564e-01   1.1076382e+00   9.5590690e-01   1.7904288e+00
   1.8616667e+00   9.3354048e-02  -1.5476588e+00  -2.8373744e+00   1.0317725e+00  -6.3727127e-01   3.4898188e-01
   1.8633333e+00   9.1635128e-02  -1.8207750e-01  -1.6235244e+00  -6.3727127e-01  -2.5794313e-01   2.7311626e-01
   1.8650000e+00   9.0056869e-02  -1.2441963e+00  -4.0967438e-01  -1.2441963e+00   2.7311626e-01  -1.8207750e-01
   1.8666667e+00   8.8632746e-02   5.0071314e-01  -8.6486815e-01   1.2138500e-01   4.5519376e-02  -2.5794313e-01
   1.8683333e+00   8.7376170e-02   1.9725063e-01  -7.8900252e-01   5.7657876e-01  -3.0346251e-02  -1.8207750e-01
   1.8700000e+00   8.6300451e-02  -4.0967438e-01  -1.0165994e+00  -6.3727127e-01   4.5519376e-02  -1.0165994e+00
   1.8716667e+00   8.5418754e-02  -6.3727127e-01   1.1835038e+00   4.5519376e-02  -1.8207750e-01  -1.8207750e-01
   1.8733333e+00   8.4744040e-02   1.1076382e+00   1.1076382e+00   6.5244439e-01  -1.0621188e-01   1.6386975e+00
   1.8750000e+00   8.4289038e-02   8.0417564e-01  -2.5794313e-01   4.5519376e-02  -1.0621188e-01   1.9725063e-01
   1.8766667e+00   8.4066180e-02   5.7657876e-01  -1.5476588e+00  -1.0621188e-01  -1.5476588e+00  -1.3200619e+00
   1.8783333e+00   8.4087581e-02  -1.0621188e-01   1.0317725e+00   5.0071314e-01   3.4898188e-01  -9.4073377e-01
   1.8800000e+00   8.4364975e-02   2.7311626e-01   6.5244439e-01  -2.5794313e-01   1.2593694e+00  -7.8900252e-01
   1.8816667e+00   8.4909678e-02  -2.5794313e-01  -1.1683307e+00   3.4898188e-01  -6.3727127e-01   8.8004127e-01
   1.8833333e+00   8.5732551e-02  -1.4717932e+00  -2.0787182e+00   4.5519376e-02  -1.8511213e+00  -4.8554001e-01
   1.8850000e+00   8.6843953e-02  -5.6140564e-01  -1.2441963e+00  -4.0967438e-01  -4.8554001e-01  -1.0621188e-01
   1.8866667e+00   1.0345001e-01  -3.3380876e-01  -5.6140564e-01   2.7311626e-01   5.0071314e-01   1.2593694e+00
   1.8883333e+00   1.0717017e-01   5.0071314e-01   2.7311626e-01  -5.6140564e-01   1.9725063e-01   1.9725063e-01
   1.8900000e+00   1.1124358e-01  -3.0346251e-02   9.5590690e-01  -9.4073377e-01   4.5519376e-02  -5.6140564e-01
   1.8916667e+00   1.1567369e-01  -2.5794313e-01   2.0180257e+00  -4.8554001e-01  -3.3380876e-01  -2.5794313e-01
   1.8933333e+00   1.2046316e-01  -1.8207750e-01   2.7766819e+00   5.0071314e-01  -6.3727127e-01   8.8004127e-01
   1.8950000e+00   1.2559419e-01  -5.6140564e-01   6.5244439e-01   4.5519376e-02   7.2831002e-01   7.2831002e-01
   1.8966667e+00   1.3096936e-01  -1.8207750e-01   1.2138500e-01  -5.6140564e-01   5.0071314e-01   4.2484751e-01
   1.8983333e+00   1.3670628e-01  -4.1270901e+00  -4.0967438e-01  -1.8207750e-01   1.7904288e+00   2.7311626e-01
   1.9000000e+00   1.4280469e-01   6.5244439e-01  -7.1313689e-01  -2.5794313e-01   5.0071314e-01  -1.3200619e+00
   1.9016667e+00   1.4926345e-01   3.8388007e+00  -1.2441963e+00   1.2138500e-01   2.7311626e-01  -9.4073377e-01
   1.9033333e+00   1.5608055e-01   5.7657876e-01  -1.6993900e+00   3.4898188e-01   1.2138500e-01  -2.5794313e-01
   1.9050000e+00   1.6325310e-01  -1.0621188e-01  -7.8900252e-01   5.0071314e-01  -1.0165994e+00   4.5519376e-02
   1.9066667e+00   1.7077734e-01   1.2593694e+00  -3.0346251e-02  -1.0621188e-01  -5.6140564e-01   4.2484751e-01
   1.9083333e+00   1.7864870e-01  -1.0621188e-01  -4.0967438e-01  -1.0165994e+00  -9.4073377e-01  -7.8900252e-01
   1.9100000e+00   1.8686170e-01  -7.8900252e-01   2.7311626e-01  -3.3380876e-01   6.5244439e-01   1.9725063e-01
   1.9116667e+00   1.9541005e-01   3.4898188e-01   2.6249507e+00  -1.8207750e-01  -9.4073377e-01  -9.4073377e-01
   1.9133333e+00   2.0428666e-01  -7.8900252e-01   1.6386975e+00  -8.6486815e-01  -1.9269869e+00  -1.3200619e+00
   1.9150000e+00   2.1348361e-01  -1.2441963e+00   1.2593694e+00   1.2138500e-01  -1.8511213e+00  -1.8207750e-01
   1.9166667e+00   2.2299222e-01  -1.3959275e+00   8.0417564e-01  -7.1313689e-01   2.7311626e-01   3.4898188e-01
   1.9183333e+00   2.3280305e-01   1.2138500e-01  -3.0346251e-02   4.2484751e-01   6.5244439e-01   1.3352350e+00
   1.9200000e+00   2.4290592e-01   1.0317725e+00  -3.3380876e-01   3.4898188e-01   1.4869663e+00   9.5590690e-01
   1.9216667e+00   2.5328995e-01   2.7311626e-01  -2.5339119e+00   4.2484751e-01   4.5519376e-02   4.5519376e-02
   1.9233333e+00   2.6394362e-01   4.2484751e-01  -1.6993900e+00   1.9725063e-01   7.2831002e-01   1.9725063e-01
   1.9250000e+00   2.7485472e-01  -4.0967438e-01  -1.6993900e+00  -6.3727127e-01   5.0071314e-01  -5.6140564e-01
   1.9266667e+00   2.8601048e-01   6.5244439e-01  -2.5794313e-01  -4.8554001e-01  -3.0346251e-02  -1.1683307e+00
   1.9283333e+00   2.9739753e-01  -2.2304494e+00  -2.5794313e-01   1.9725063e-01   3.4898188e-01  -1.8207750e-01
   1.9300000e+00   3.0900200e-01   1.9421600e+00   5.0071314e-01   6.5244439e-01   1.5628319e+00   1.1076382e+00
   1.9316667e+00   3.2080950e-01   2.7311626e-01   2.7008163e+00  -3.3380876e-01  -4.8554001e-01   1.2138500e-01
   1.9333333e+00   3.8236029e-01   1.6386975e+00   2.0938913e+00  -1.0621188e-01  -1.2441963e+00   4.2484751e-01
   1.9350000e+00   3.9506191e-01  -3.3380876e-01  -6.3727127e-01   1.2138500e-01  -1.0621188e-01   7.2831002e-01
   1.9366667e+00   4.0785577e-01   1.4869663e+00  -1.0924650e+00   4.2484751e-01  -1.8207750e-01  -3.0346251e-02
   1.9383333e+00   7.7128062e-01  -7.6927746e+00  -1.7752557e+00  -4.0967438e-01  -1.0621188e-01  -1.0165994e+00
   1.9400000e+00   7.7897573e-01  -7.5410433e+00  -2.0787182e+00  -4.0967438e-01   1.7145632e+00  -2.5794313e-01
   1.9416667e+00   7.8637699e-01   7.5562164e+00   8.0417564e-01   3.4898188e-01   1.4111007e+00  -1.0621188e-01
   1.9433333e+00   7.9348382e-01   5.5837101e+00  -3.0346251e-02   1.9725063e-01  -2.1545838e+00  -1.2441963e+00
   1.9450000e+00   8.0029642e-01  -1.0165994e+00  -2.5339119e+00   2.7311626e-01  -3.1408369e+00  -4.8554001e-01
   1.9466667e+00   8.6320542e-01  -2.3821807e+00  -8.6486815e-01  -6.3727127e-01  -3.3380876e-01  -3.0346251e-02
   1.9483333e+00   8.6622782e-01   4.2484751e-01   1.2593694e+00  -3.3380876e-01  -1.0924650e+00  -8.6486815e-01
   1.9500000e+00   8.6902115e-01   1.1076382e+00   2.5490851e+00  -4.8554001e-01   2.7311626e-01  -1.0621188e-01
   1.9516667e+00   8.7159282e-01   1.6386975e+00   3.3077413e+00   4.5519376e-02   8.8004127e-01   5.0071314e-01
   1.9533333e+00   8.7395030e-01   6.5244439e-01   1.1076382e+00   5.7657876e-01  -1.5476588e+00  -1.0621188e-01
   1.9550000e+00   8.7610133e-01   1.2138500e-01  -4.0967438e-01   4.2484751e-01   4.5519376e-02   7.2831002e-01
   1.9566667e+00   8.7805371e-01  -1.7752557e+00   4.5519376e-02  -6.3727127e-01   9.5590690e-01  -1.0621188e-01
   1.9583333e+00   8.7981545e-01   2.7311626e-01  -5.6140564e-01   3.4898188e-01   1.5628319e+00   1.4111007e+00
   1.9600000e+00   8.8135893e-01   1.4111007e+00  -4.8554001e-01   6.5244439e-01   5.7657876e-01   2.0180257e+00
   1.9616667e+00   8.8267745e-01  -2.5794313e-01  -2.4580463e+00  -1.0165994e+00   1.9725063e-01   9.5590690e-01
   1.9633333e+00   8.8382562e-01  -9.4073377e-01  -9.4073377e-01   3.4898188e-01  -3.0346251e-02  -1.1683307e+00
   1.9650000e+00   8.8481199e-01  -7.8900252e-01  -3.4442995e+00   7.2831002e-01  -6.3727127e-01  -2.0787182e+00
   1.9666667e+00   8.8564511e-01  -4.0512245e+00  -2.9891057e+00  -5.6140564e-01  -2.5794313e-01  -1.8511213e+00
   1.9683333e+00   8.8633348e-01  -4.8857464e+00   3.4898188e-01  -7.8900252e-01   1.0317725e+00  -1.1683307e+00
   1.9700000e+00   8.8688570e-01   7.7838133e+00   4.4457257e+00  -1.8207750e-01   1.9421600e+00   9.5590690e-01
   1.9716667e+00   8.8731014e-01   3.3836070e+00   4.1422632e+00  -9.4073377e-01   1.9725063e-01   4.2484751e-01
   1.9733333e+00   8.8761526e-01   2.8525476e+00   3.8388007e+00  -1.1683307e+00   4.5519376e-02  -4.0967438e-01
   1.9750000e+00   8.8780928e-01  -6.3727127e-01  -4.0967438e-01  -3.3380876e-01  -1.4717932e+00  -1.0621188e-01
   1.9766667e+00   8.8790042e-01  -8.6031621e+00  -1.5476588e+00   1.3352350e+00  -1.4717932e+00  -1.0621188e-01
   1.9783333e+00   8.8789673e-01  -2.3821807e+00  -7.8900252e-01   1.3352350e+00  -1.6235244e+00   1.7904288e+00
   1.9800000e+00   8.8780604e-01   3.3836070e+00  -1.1683307e+00   1.4869663e+00   5.7657876e-01   7.2831002e-01
   1.9816667e+00   8.8763607e-01   1.3352350e+00  -1.6993900e+00   8.0417564e-01  -6.3727127e-01  -9.4073377e-01
   1.9833333e+00   8.8739436e-01   1.9725063e-01  -3.5960307e+00  -2.5794313e-01  -2.3063151e+00  -1.6993900e+00
   1.9850000e+00   8.8708819e-01  -7.8900252e-01  -1.0165994e+00   4.2484751e-01   8.0417564e-01   1.9725063e-01
   1.9866667e+00   8.8672469e-01   1.2138500e-01   8.0417564e-01  -1.3200619e+00   2.7008163e+00   8.0417564e-01
   1.9883333e+00   8.8631067e-01   5.0071314e-01   8.8004127e-01  -2.0028525e+00   1.5628319e+00  -2.5794313e-01
   1.9900000e+00   8.8585283e-01   2.7766819e+00   2.2456226e+00  -1.6235244e+00   1.6386975e+00  -1.0924650e+00
   1.9916667e+00   8.8535746e-01  -1.5476588e+00   2.3973538e+00  -4.8554001e-01  -1.4717932e+00  -8.6486815e-01
   1.9933333e+00   8.8483070e-01  -1.7752557e+00   1.4869663e+00   5.7657876e-01  -1.2441963e+00  -1.0165994e+00
   1.9950000e+00   8.8427837e-01   2.7311626e-01   1.9421600e+00   8.8004127e-01   1.4111007e+00  -2.5794313e-01
   1.9966667e+00   8.8370602e-01   1.3352350e+00   2.1697569e+00   7.2831002e-01  -8.6486815e-01  -3.0346251e-02
   1.9983333e+00   8.8311898e-01   2.5490851e+00   1.9725063e-01   1.2593694e+00  -7.1313689e-01   1.5628319e+00
   2.0000000e+00   8.8252220e-01  -3.2925682e+00  -3.5201651e+00   1.0317725e+00  -5.6140564e-01   4.0663976e+00
   2.0016667e+00   8.8192037e-01  -3.8994932e+00  -5.0374776e+00  -9.4073377e-01  -2.1545838e+00  -7.1313689e-01
   2.0033333e+00   8.8131794e-01  -2.4580463e+00  -2.6097776e+00  -1.0924650e+00  -4.0967438e-01  -4.0967438e-01
   2.0050000e+00   8.8071901e-01  -1.3200619e+00  -2.6097776e+00  -4.8554001e-01   4.2484751e-01  -4.0967438e-01
   2.0066667e+00   8.8012738e-01   2.7311626e-01   1.2138500e-01  -1.0165994e+00   1.0317725e+00  -1.0924650e+00
   2.0083333e+00   8.7954663e-01   4.5519376e-02   5.7657876e-01   1.9725063e-01   5.0071314e-01  -1.8207750e-01
   2.0100000e+00   8.7897996e-01   2.1697569e+00   5.0071314e-01   1.9725063e-01  -6.3727127e-01  -4.0967438e-01
   2.0116667e+00   8.7843035e-01   3.4594726e+00   3.9146663e+00   1.0317725e+00   3.4898188e-01  -1.0621188e-01
   2.0133333e+00   8.7790049e-01   2.3973538e+00   2.6249507e+00   6.5244439e-01   7.2831002e-01   2.7311626e-01
   2.0150000e+00   8.7739274e-01   6.5244439e-01   8.0417564e-01   1.2138500e-01  -1.0621188e-01   4.2484751e-01
   2.0166667e+00   8.7690927e-01   3.4898188e-01   4.5519376e-02   6.5244439e-01  -5.6140564e-01   5.0071314e-01
   2.0183333e+00   8.7645188e-01  -1.1683307e+00  -3.3380876e-01   1.2138500e-01  -5.6140564e-01   1.9725063e-01
   2.0200000e+00   8.7602224e-01  -7.8900252e-01  -7.1313689e-01  -1.3200619e+00   5.0071314e-01   1.0317725e+00
   2.0216667e+00   8.7562162e-01  -2.0787182e+00  -2.6097776e+00   4.2484751e-01  -4.0967438e-01  -7.8900252e-01
   2.0233333e+00   8.7525120e-01  -5.6140564e-01  -2.3821807e+00   1.9725063e-01   8.0417564e-01   2.7311626e-01
   2.0250000e+00   8.7491175e-01   3.9905320e+00  -1.6235244e+00  -7.1313689e-01   1.0317725e+00   4.5519376e-02
   2.0266667e+00   8.7460400e-01  -2.1545838e+00  -8.6486815e-01  -1.8511213e+00  -6.3727127e-01  -1.6235244e+00
   2.0283333e+00   8.7432833e-01  -2.6856432e+00   4.5519376e-02  -1.0165994e+00  -7.1313689e-01  -1.0924650e+00
   2.0300000e+00   8.7408499e-01   4.3698601e+00   2.0938913e+00  -6.3727127e-01  -1.0924650e+00  -1.4717932e+00
   2.0316667e+00   8.7382746e-01  -3.0649713e+00   1.8662944e+00   2.7311626e-01  -7.8900252e-01   1.2138500e-01
   2.0333333e+00   8.7356376e-01  -7.8900252e-01   1.4869663e+00  -1.8207750e-01  -1.0165994e+00  -3.0346251e-02
   2.0350000e+00   8.7332784e-01   2.0938913e+00   8.8004127e-01   5.0071314e-01   1.2138500e-01  -2.5794313e-01
   2.0366667e+00   8.7311959e-01   2.7311626e-01   3.4898188e-01   1.0317725e+00   7.2831002e-01   1.1076382e+00
   2.0383333e+00   8.7293878e-01  -1.0621188e-01   5.7657876e-01   1.2138500e-01  -1.0621188e-01  -4.0967438e-01
   2.0400000e+00   8.7278515e-01   1.4111007e+00   8.8004127e-01  -5.6140564e-01   6.5244439e-01  -1.0621188e-01
   2.0416667e+00   8.7265840e-01   9.5590690e-01  -2.7615088e+00   1.2138500e-01  -4.8554001e-01  -3.3380876e-01
   2.0433333e+00   8.7255800e-01  -2.8373744e+00  -2.3063151e+00   8.0417564e-01   2.7311626e-01   1.9725063e-01
   2.0450000e+00   8.7248350e-01   1.4869663e+00  -1.6993900e+00   3.4898188e-01  -4.8554001e-01   1.3352350e+00
   2.0466667e+00   8.7243430e-01  -4.8554001e-01  -2.5339119e+00  -4.0967438e-01   4.5519376e-02  -8.6486815e-01
   2.0483333e+00   8.7240983e-01  -4.0967438e-01  -1.8207750e-01   4.5519376e-02   1.9421600e+00  -3.0346251e-02
   2.0500000e+00   8.7240946e-01  -1.0621188e-01   2.0180257e+00   1.9725063e-01   1.5628319e+00   3.4898188e-01
   2.0516667e+00   8.7243249e-01   3.4898188e-01   2.3973538e+00  -1.8207750e-01  -2.5794313e-01  -1.8207750e-01
   2.0533333e+00   8.7247823e-01   7.2831002e-01   2.6249507e+00   3.4898188e-01  -1.1683307e+00  -3.3380876e-01
   2.0550000e+00   8.7254596e-01   8.0417564e-01   8.0417564e-01   4.2484751e-01   4.2484751e-01   1.7145632e+00
   2.0566667e+00   8.7263499e-01  -1.8207750e-01  -1.0621188e-01  -5.6140564e-01   2.7311626e-01   9.5590690e-01
   2.0583333e+00   8.7274453e-01  -1.3200619e+00   6.5244439e-01   1.9725063e-01   8.0417564e-01   1.6386975e+00
   2.0600000e+00   8.7287388e-01  -2.3821807e+00   1.9725063e-01   4.5519376e-02  -1.0621188e-01  -7.1313689e-01
   2.0616667e+00   8.7302228e-01  -3.3380876e-01  -3.2925682e+00  -1.5476588e+00  -7.1313689e-01  -1.0924650e+00
   2.0633333e+00   8.7318904e-01  -2.6097776e+00  -2.6856432e+00  -1.8207750e-01  -9.4073377e-01  -7.1313689e-01
   2.0650000e+00   8.7337347e-01  -1.0924650e+00  -1.6993900e+00  -7.1313689e-01  -7.8900252e-01  -5.6140564e-01
   2.0666667e+00   8.7357475e-01   1.4111007e+00  -4.0967438e-01  -4.0967438e-01   3.4898188e-01   4.2484751e-01
   2.0683333e+00   8.7379234e-01   7.2831002e-01   1.2593694e+00   1.2138500e-01   5.7657876e-01   7.2831002e-01
   2.0700000e+00   8.7402544e-01   2.3973538e+00   5.7657876e-01   3.4898188e-01  -5.6140564e-01  -1.0621188e-01
   2.0716667e+00   8.7427344e-01   1.5628319e+00   3.2318757e+00   1.9725063e-01  -3.3380876e-01  -1.2441963e+00
   2.0733333e+00   8.7453572e-01   1.6386975e+00   2.7008163e+00   2.7311626e-01   2.7311626e-01  -9.4073377e-01
   2.0750000e+00   8.7481162e-01   7.2831002e-01   1.3352350e+00   1.9725063e-01  -4.0967438e-01  -4.0967438e-01
   2.0766667e+00   8.7510054e-01   5.0071314e-01  -2.5794313e-01  -1.8207750e-01  -7.8900252e-01  -3.3380876e-01
   2.0783333e+00   8.7540193e-01  -7.8900252e-01  -7.8900252e-01  -4.8554001e-01  -8.6486815e-01  -3.3380876e-01
   2.0800000e+00   8.7571513e-01  -1.3200619e+00  -7.1313689e-01  -1.8207750e-01   2.7311626e-01   4.5519376e-02
   2.0816667e+00   8.7603959e-01  -2.6097776e+00  -2.5339119e+00  -1.0621188e-01  -3.0346251e-02  -2.5794313e-01
   2.0833333e+00   8.7637482e-01  -2.3821807e+00  -2.4580463e+00   1.2138500e-01   6.5244439e-01   4.5519376e-02
   2.0850000e+00   8.7672025e-01  -7.8900252e-01  -1.5476588e+00   8.8004127e-01   2.7311626e-01   5.7657876e-01
   2.0866667e+00   8.7707532e-01   1.8662944e+00   1.9725063e-01   7.2831002e-01   6.5244439e-01   5.7657876e-01
   2.0883333e+00   8.7743953e-01   5.0071314e-01   5.7657876e-01  -4.0967438e-01  -3.0346251e-02   5.7657876e-01
   2.0900000e+00   8.7781233e-01   6.5244439e-01   5.7657876e-01   2.7311626e-01  -6.3727127e-01   5.0071314e-01
   2.0916667e+00   8.7819326e-01   2.3214882e+00   2.3214882e+00  -1.8207750e-01  -2.5794313e-01  -1.8207750e-01
   2.0933333e+00   8.7858175e-01   2.0938913e+00   2.1697569e+00  -4.8554001e-01   7.2831002e-01  -4.8554001e-01
   2.0950000e+00   8.7897725e-01  -7.8900252e-01   7.2831002e-01  -5.6140564e-01   5.7657876e-01  -2.5794313e-01
   2.0966667e+00   8.7937934e-01   1.9725063e-01  -5.6140564e-01  -7.1313689e-01  -4.0967438e-01   2.7311626e-01
   2.0983333e+00   8.7978737e-01  -1.3200619e+00  -1.3959275e+00  -3.3380876e-01  -1.3200619e+00  -1.0165994e+00
   2.1000000e+00   8.7978737e-01  -3.4442995e+00  -1.7752557e+00  -7.1313689e-01  -3.0346251e-02  -1.0924650e+00
   2.1016667e+00   8.7978737e-01   2.3214882e+00  -1.5476588e+00   3.4898188e-01   5.7657876e-01  -9.4073377e-01
   2.1033333e+00   8.7978737e-01   2.7311626e-01  -2.3063151e+00  -3.0346251e-02   4.5519376e-02   4.5519376e-02
   2.1050000e+00   8.7978737e-01  -7.8900252e-01  -1.8511213e+00  -1.0621188e-01   7.2831002e-01   5.7657876e-01
   2.1066667e+00   8.7978737e-01   4.5519376e-02   4.5519376e-02   5.7657876e-01   1.2138500e-01   6.5244439e-01
   2.1083333e+00   8.7978737e-01  -1.0621188e-01  -1.0621188e-01   2.7311626e-01  -3.0346251e-02   8.0417564e-01
   2.1100000e+00   8.7978737e-01  -2.5794313e-01   8.8004127e-01   1.9725063e-01   4.5519376e-02   2.7311626e-01
   2.1116667e+00   8.7978737e-01   1.9725063e-01   3.1560101e+00   6.5244439e-01  -1.0621188e-01  -1.8207750e-01
   2.1133333e+00   8.7978737e-01   1.2138500e-01   1.3352350e+00  -1.8207750e-01   1.0317725e+00  -3.0346251e-02
   2.1150000e+00   8.7978737e-01   1.4111007e+00   2.0180257e+00  -1.0621188e-01   1.0317725e+00  -1.0621188e-01
   2.1166667e+00   8.7978737e-01   8.8004127e-01   7.2831002e-01  -7.8900252e-01  -1.0621188e-01  -8.6486815e-01
   2.1183333e+00   8.7978737e-01  -3.3380876e-01  -3.0346251e-02  -1.8207750e-01  -5.6140564e-01  -3.0346251e-02
   2.1200000e+00   8.7978737e-01   1.1076382e+00  -2.0028525e+00  -1.8207750e-01  -4.0967438e-01  -1.8207750e-01
   2.1216667e+00   8.7978737e-01  -2.9132401e+00  -2.1545838e+00  -1.8207750e-01  -7.8900252e-01  -3.3380876e-01
   2.1233333e+00   8.7978737e-01  -3.0649713e+00  -2.8373744e+00   4.2484751e-01   1.2138500e-01  -1.8207750e-01
   2.1250000e+00   8.7978737e-01   1.7145632e+00   3.4898188e-01   4.5519376e-02   8.8004127e-01   4.2484751e-01
   2.1266667e+00   8.7978737e-01   1.1835038e+00  -1.0621188e-01  -1.0621188e-01  -2.5794313e-01   2.7311626e-01
   2.1283333e+00   8.7978737e-01   1.9725063e-01  -1.8207750e-01   1.2138500e-01  -9.4073377e-01   2.7311626e-01
   2.1300000e+00   8.7978737e-01  -3.0346251e-02   5.0071314e-01  -1.0621188e-01  -1.1683307e+00   6.5244439e-01
   2.1316667e+00   8.7978737e-01  -1.6235244e+00   9.5590690e-01  -1.0621188e-01  -3.3380876e-01   1.2138500e-01
   2.1333333e+00   8.7978737e-01   1.6386975e+00   2.0180257e+00  -1.0621188e-01  -1.8207750e-01  -4.0967438e-01
   2.1350000e+00   8.7978737e-01   9.5590690e-01   1.4869663e+00  -5.6140564e-01  -3.3380876e-01  -7.8900252e-01
   2.1366667e+00   8.7978737e-01  -4.0967438e-01   4.2484751e-01  -4.0967438e-01   4.2484751e-01  -4.0967438e-01
   2.1383333e+00   8.7978737e-01  -1.8207750e-01  -3.0346251e-02   4.5519376e-02   2.7311626e-01  -2.5794313e-01
   2.1400000e+00   8.7978737e-01   1.0317725e+00  -3.0346251e-02  -1.0621188e-01  -3.0346251e-02  -6.3727127e-01
   2.1416667e+00   8.7978737e-01  -8.6486815e-01  -1.8511213e+00  -2.5794313e-01   3.4898188e-01  -4.8554001e-01
   2.1433333e+00   8.7978737e-01  -2.5794313e-01  -1.6993900e+00   5.0071314e-01   1.1076382e+00   3.4898188e-01
   2.1450000e+00   8.7978737e-01  -1.3200619e+00  -1.9269869e+00   4.5519376e-02   1.1076382e+00   7.2831002e-01
   2.1466667e+00   8.7978737e-01  -3.0346251e-02  -9.4073377e-01   4.2484751e-01   4.2484751e-01   1.3352350e+00
   2.1483333e+00   8.7978737e-01   1.0317725e+00  -1.1683307e+00   4.5519376e-02  -2.3063151e+00  -7.1313689e-01
   2.1500000e+00   8.7978737e-01  -5.6444026e+00   5.7657876e-01  -3.3380876e-01  -1.3200619e+00  -1.4717932e+00
   2.1516667e+00   8.7978737e-01  -1.0621188e-01   2.6249507e+00  -3.0346251e-02   2.7311626e-01  -7.1313689e-01
   2.1533333e+00   8.7978737e-01   4.5974570e+00   3.3077413e+00  -8.6486815e-01   2.7311626e-01  -1.0924650e+00
   2.1550000e+00   8.7978737e-01   8.0417564e-01   8.8004127e-01  -5.6140564e-01   4.2484751e-01   1.2138500e-01
   2.1566667e+00   8.7978737e-01  -4.8554001e-01  -2.5794313e-01  -1.8207750e-01   5.0071314e-01  -3.0346251e-02
   2.1583333e+00   8.7978737e-01  -7.8900252e-01  -2.5794313e-01  -3.3380876e-01   3.4898188e-01  -1.0621188e-01
   2.1600000e+00   8.7978737e-01  -2.5794313e-01  -4.8554001e-01   3.4898188e-01   5.7657876e-01   1.3352350e+00
   2.1616667e+00   8.7978737e-01  -1.0621188e-01  -2.2304494e+00  -3.0346251e-02  -4.8554001e-01   2.7311626e-01
   2.1633333e+00   8.7978737e-01  -4.8554001e-01  -2.8373744e+00  -3.3380876e-01  -5.6140564e-01  -2.5794313e-01
   2.1650000e+00   8.7978737e-01  -1.2441963e+00  -1.6993900e+00   4.5519376e-02   1.9725063e-01   1.9725063e-01
   2.1666667e+00   8.7978737e-01   2.7311626e-01  -3.3380876e-01   2.7311626e-01   7.2831002e-01   5.7657876e-01
   2.1683333e+00   8.7978737e-01  -3.0346251e-02  -1.8207750e-01  -4.0967438e-01   3.4898188e-01  -3.0346251e-02
   2.1700000e+00   8.7978737e-01   7.2831002e-01   1.0317725e+00  -3.0346251e-02   1.3352350e+00   8.8004127e-01
   2.1716667e+00   8.7978737e-01   2.0938913e+00   3.8388007e+00   1.9725063e-01   7.2831002e-01   2.7311626e-01
   2.1733333e+00   8.7978737e-01   1.7145632e+00   2.3973538e+00   4.5519376e-02  -4.0967438e-01  -1.8207750e-01
   2.1750000e+00   8.7978737e-01   4.5519376e-02   5.0071314e-01  -3.0346251e-02  -1.6993900e+00  -6.3727127e-01
   2.1766667e+00   8.7978737e-01  -1.2441963e+00   3.4898188e-01   4.5519376e-02  -2.1545838e+00  -1.3959275e+00
   2.1783333e+00   8.7978737e-01  -8.6486815e-01   1.2138500e-01   7.2831002e-01  -5.6140564e-01  -2.5794313e-01
   2.1800000e+00   8.7978737e-01  -9.4073377e-01  -1.7752557e+00   1.2138500e-01  -1.8207750e-01  -7.1313689e-01
   2.1816667e+00   8.7978737e-01  -4.5064182e+00  -4.2788214e+00  -7.1313689e-01  -2.5794313e-01  -3.3380876e-01
   2.1833333e+00   8.8020086e-01  -2.9132401e+00  -3.2167026e+00   1.9725063e-01   4.2484751e-01   1.2138500e-01
   2.1850000e+00   8.8061925e-01   1.2593694e+00  -4.8554001e-01   2.7311626e-01  -3.0346251e-02   4.5519376e-02
   2.1866667e+00   8.8098583e-01   3.4898188e-01   4.5519376e-02  -6.3727127e-01  -2.5794313e-01  -4.8554001e-01
   2.1883333e+00   8.8132983e-01   9.5590690e-01   8.8004127e-01   2.7311626e-01   5.0071314e-01   4.5519376e-02
   2.1900000e+00   8.8167270e-01   1.4111007e+00   1.4111007e+00   2.7311626e-01   5.0071314e-01   4.2484751e-01
   2.1916667e+00   8.8201429e-01  -2.5794313e-01   2.9284132e+00   5.7657876e-01   8.8004127e-01   7.2831002e-01
   2.1933333e+00   8.8235445e-01   1.3352350e+00   2.0938913e+00  -1.8207750e-01   6.5244439e-01   1.1835038e+00
   2.1950000e+00   8.8269303e-01   2.7311626e-01   4.2484751e-01  -2.5794313e-01   6.5244439e-01   4.2484751e-01
   2.1966667e+00   8.8302992e-01   1.7904288e+00   2.7311626e-01  -2.5794313e-01  -1.0621188e-01   2.7311626e-01
   2.1983333e+00   8.8336503e-01   1.1076382e+00  -6.3727127e-01  -1.8207750e-01  -9.4073377e-01  -3.0346251e-02
   2.2000000e+00   8.8369834e-01   9.5590690e-01  -4.8554001e-01   1.9725063e-01  -5.6140564e-01   3.4898188e-01
   2.2016667e+00   8.8402980e-01  -6.3727127e-01  -1.8511213e+00  -5.6140564e-01  -4.8554001e-01  -4.0967438e-01
   2.2033333e+00   8.8435946e-01  -1.1683307e+00  -1.9269869e+00  -3.3380876e-01  -1.0924650e+00  -9.4073377e-01
   2.2050000e+00   8.8468723e-01  -1.0165994e+00  -1.6993900e+00   1.9725063e-01  -1.0621188e-01  -2.5794313e-01
   2.2066667e+00   8.8501324e-01  -1.0165994e+00  -1.0621188e-01   3.4898188e-01   9.5590690e-01   8.0417564e-01
   2.2083333e+00   8.8533748e-01   1.1076382e+00   4.2484751e-01   2.7311626e-01   1.0317725e+00   3.4898188e-01
   2.2100000e+00   8.8566005e-01   1.2138500e-01   1.2593694e+00  -1.8207750e-01  -8.6486815e-01  -4.8554001e-01
   2.2116667e+00   8.8598094e-01  -6.3727127e-01   3.1560101e+00   4.2484751e-01  -1.3959275e+00  -6.3727127e-01
   2.2133333e+00   8.8630032e-01   7.2831002e-01   2.3214882e+00   6.5244439e-01  -2.5794313e-01  -3.3380876e-01
   2.2150000e+00   8.8661819e-01  -1.0621188e-01   2.3214882e+00   1.9725063e-01   1.2138500e-01  -3.0346251e-02
   2.2166667e+00   8.8693467e-01   2.7311626e-01   2.0180257e+00   1.2138500e-01   7.2831002e-01   1.9725063e-01
   2.2183333e+00   8.8724987e-01   5.7657876e-01   2.2456226e+00   1.9725063e-01   8.8004127e-01  -3.0346251e-02
   2.2200000e+00   8.8756387e-01   1.4111007e+00   1.1835038e+00   1.9725063e-01   3.4898188e-01   3.4898188e-01
   2.2216667e+00   8.8787670e-01  -1.0621188e-01  -6.3727127e-01  -4.0967438e-01  -1.2441963e+00  -8.6486815e-01
   2.2233333e+00   8.8818848e-01  -6.3727127e-01  -7.1313689e-01   3.4898188e-01  -3.0346251e-02  -5.6140564e-01
   2.2250000e+00   8.8849927e-01   1.9725063e-01  -8.6486815e-01  -1.0621188e-01  -5.6140564e-01  -3.3380876e-01
   2.2266667e+00   8.8880913e-01   1.2138500e-01   5.0071314e-01  -1.8207750e-01   5.0071314e-01  -1.8207750e-01
   2.2283333e+00   8.8911808e-01  -8.6486815e-01   1.0317725e+00  -1.0621188e-01  -2.5794313e-01  -1.8207750e-01
   2.2300000e+00   8.8942624e-01  -2.0028525e+00   4.2484751e-01  -1.0621188e-01  -3.3380876e-01  -1.8207750e-01
   2.2316667e+00   8.8973354e-01   2.7311626e-01   1.9725063e-01  -1.8207750e-01   1.2138500e-01   6.5244439e-01
   2.2333333e+00   8.9004004e-01   5.7657876e-01  -1.0924650e+00  -1.8207750e-01  -2.5794313e-01   6.5244439e-01
   2.2350000e+00   8.9034568e-01  -3.3380876e-01  -1.5476588e+00  -5.6140564e-01  -2.5794313e-01   3.4898188e-01
   2.2366667e+00   8.9065049e-01  -1.0924650e+00  -2.3063151e+00  -3.3380876e-01   2.7311626e-01   4.2484751e-01
   2.2383333e+00   8.9095436e-01   2.7311626e-01  -2.4580463e+00   1.2138500e-01   9.5590690e-01   1.1076382e+00
   2.2400000e+00   8.9125721e-01   3.4898188e-01  -4.2788214e+00   4.5519376e-02  -1.8207750e-01   4.2484751e-01
