# Supplementary material for: Detecting Nasal Vowels in Speech Interfaces Based on Surface Electromyography
Source: PLoS One. 2015 Jun 12;10(6):e0127040. doi: 10.1371/journal.pone.0127040 (PMC4466523; doi:10.1371/journal.pone.0127040)
Supplement: S1 Data — (ZIP) [file pone.0127040.s001.zip › PLosOneData/aligned/COPO_4/COPO_4-on-r3-ALIGNED.txt]

   0.0000000e+00   9.2507649e-02   4.5519376e-02  -1.0165994e+00  -1.4717932e+00   4.2484751e-01   5.0071314e-01
   1.6666667e-03   8.9762493e-02  -5.6140564e-01   4.2484751e-01  -1.0924650e+00   1.0317725e+00   6.5244439e-01
   3.3333333e-03   8.7103390e-02   9.5590690e-01  -6.3727127e-01  -3.3380876e-01   1.1835038e+00  -4.8554001e-01
   5.0000000e-03   8.4529891e-02  -9.4073377e-01  -3.8994932e+00  -4.0967438e-01   3.4898188e-01   5.0071314e-01
   6.6666667e-03   8.2041564e-02   4.5519376e-02   2.0180257e+00   1.9725063e-01  -4.0967438e-01  -4.0967438e-01
   8.3333333e-03   7.9637986e-02   5.0071314e-01   3.6112038e+00   1.9725063e-01  -7.1313689e-01   1.1076382e+00
   1.0000000e-02   7.7318737e-02   1.2138500e-01   3.3836070e+00  -2.5794313e-01   5.0071314e-01   5.7657876e-01
   1.1666667e-02   7.5083408e-02   5.7657876e-01   1.6386975e+00  -3.0346251e-02   5.0071314e-01   8.0417564e-01
   1.3333333e-02   7.2931599e-02   6.5244439e-01  -1.8207750e-01  -3.0346251e-02  -1.8207750e-01  -1.0621188e-01
   1.5000000e-02   7.0862908e-02   6.5244439e-01  -8.6486815e-01  -3.0346251e-02  -5.6140564e-01  -7.1313689e-01
   1.6666667e-02   6.8876936e-02   5.0071314e-01  -3.7477620e+00   5.0071314e-01  -4.8554001e-01  -4.0967438e-01
   1.8333333e-02   6.6973286e-02  -7.8900252e-01  -3.9753588e+00   1.2138500e-01  -1.3200619e+00  -7.8900252e-01
   2.0000000e-02   6.5151554e-02  -7.1313689e-01  -2.3063151e+00  -2.5794313e-01  -6.3727127e-01  -6.3727127e-01
   2.1666667e-02   6.3411336e-02  -7.8900252e-01   4.5519376e-02  -1.1683307e+00   9.5590690e-01   1.2138500e-01
   2.3333333e-02   6.1752211e-02  -6.3727127e-01   8.0417564e-01   4.5519376e-02   9.5590690e-01   5.7657876e-01
   2.5000000e-02   6.0173748e-02  -3.0346251e-02   5.0071314e-01   1.9725063e-01  -3.0346251e-02  -4.0967438e-01
   2.6666667e-02   5.8675504e-02   7.2831002e-01   2.2456226e+00   1.9725063e-01  -1.8207750e-01  -3.3380876e-01
   2.8333333e-02   5.7257013e-02   2.0938913e+00   3.6112038e+00  -1.8207750e-01  -2.5794313e-01  -1.8207750e-01
   3.0000000e-02   5.5917788e-02   8.8004127e-01  -6.3727127e-01  -1.8207750e-01  -2.5794313e-01   1.2138500e-01
   3.1666667e-02   5.4657310e-02  -1.0924650e+00  -1.1683307e+00   4.5519376e-02  -4.8554001e-01  -1.8207750e-01
   3.3333333e-02   5.3475040e-02  -1.0165994e+00   1.9725063e-01   3.4898188e-01  -7.8900252e-01   4.2484751e-01
   3.5000000e-02   5.2370398e-02   1.9725063e-01  -1.0165994e+00  -3.0346251e-02  -9.4073377e-01  -4.0967438e-01
   3.6666667e-02   5.1342766e-02  -7.1313689e-01  -2.1545838e+00  -4.0967438e-01  -3.0346251e-02  -1.7752557e+00
   3.8333333e-02   5.0391490e-02  -2.0787182e+00  -3.5960307e+00   3.4898188e-01  -3.0346251e-02   1.2138500e-01
   4.0000000e-02   4.9515870e-02  -1.1683307e+00  -2.1545838e+00  -1.1683307e+00  -1.2441963e+00  -1.2441963e+00
   4.1666667e-02   4.8715161e-02  -1.0621188e-01  -4.0967438e-01  -1.0621188e-01  -1.0621188e-01  -1.0621188e-01
   4.3333333e-02   4.7988562e-02   4.5519376e-02   1.2138500e-01  -4.8554001e-01   3.4898188e-01  -1.5476588e+00
   4.5000000e-02   4.7335235e-02   5.7657876e-01   4.2484751e-01   1.0317725e+00   9.5590690e-01   1.6386975e+00
   4.6666667e-02   4.6754267e-02  -1.4717932e+00  -1.3200619e+00   1.2138500e-01  -4.0967438e-01   2.0938913e+00
   4.8333333e-02   4.6244709e-02   1.8662944e+00   4.8250539e+00  -6.3727127e-01   6.5244439e-01   9.5590690e-01
   5.0000000e-02   4.5805542e-02   5.0071314e-01   2.0180257e+00  -3.0346251e-02   1.2593694e+00   1.1076382e+00
   5.1666667e-02   4.5435692e-02   9.5590690e-01   1.3352350e+00  -4.0967438e-01   8.0417564e-01  -2.5794313e-01
   5.3333333e-02   4.5134023e-02   1.0317725e+00   1.0317725e+00  -1.8207750e-01  -1.0621188e-01  -2.5794313e-01
   5.5000000e-02   4.4899341e-02  -1.0621188e-01  -1.3200619e+00  -5.6140564e-01  -1.5476588e+00  -1.9269869e+00
   5.6666667e-02   4.4730398e-02  -1.3200619e+00  -4.7340151e+00  -3.0346251e-02  -1.0924650e+00  -1.7752557e+00
   5.8333333e-02   4.4625873e-02  -7.8900252e-01  -3.3684338e+00  -9.4073377e-01   7.2831002e-01   8.8004127e-01
   6.0000000e-02   4.4562393e-02  -2.5794313e-01   1.9725063e-01  -3.0346251e-02   8.8004127e-01   1.2138500e-01
   6.1666667e-02   4.4507693e-02   5.7657876e-01   1.2138500e-01   4.5519376e-02   4.2484751e-01  -4.8554001e-01
   6.3333333e-02   4.4516718e-02  -1.3200619e+00   1.3352350e+00  -4.8554001e-01   1.2138500e-01   4.2484751e-01
   6.5000000e-02   4.4588167e-02   1.9725063e-01   2.3973538e+00  -5.6140564e-01  -7.1313689e-01  -1.0621188e-01
   6.6666667e-02   4.4720659e-02  -1.0621188e-01   2.7008163e+00  -8.6486815e-01  -5.6140564e-01  -1.4717932e+00
   6.8333333e-02   4.4912740e-02   2.7311626e-01   2.2456226e+00  -4.8554001e-01   1.9725063e-01  -4.8554001e-01
   7.0000000e-02   4.5162871e-02   8.0417564e-01   1.1835038e+00   1.9725063e-01  -1.0621188e-01   1.5628319e+00
   7.1666667e-02   4.5469450e-02   1.8662944e+00   2.9284132e+00   1.4869663e+00  -7.1313689e-01   1.9725063e-01
   7.3333333e-02   4.5830815e-02  -7.8900252e-01  -1.0924650e+00   1.4869663e+00  -5.6140564e-01  -1.0165994e+00
   7.5000000e-02   4.6245246e-02  -2.2304494e+00  -1.2441963e+00  -8.6486815e-01  -7.1313689e-01  -1.1683307e+00
   7.6666667e-02   4.6710969e-02  -4.0967438e-01  -3.2167026e+00   4.2484751e-01   5.0071314e-01   3.4898188e-01
   7.8333333e-02   4.7226176e-02   4.2484751e-01  -2.0787182e+00  -8.6486815e-01   3.4898188e-01  -9.4073377e-01
   8.0000000e-02   4.7789016e-02   2.7311626e-01  -2.4580463e+00   1.1076382e+00   1.9725063e-01   5.7657876e-01
   8.1666667e-02   4.8397623e-02   8.0417564e-01  -4.0967438e-01  -2.4580463e+00  -1.6235244e+00   9.5590690e-01
   8.3333333e-02   4.9050112e-02   9.5590690e-01   2.3214882e+00  -1.0621188e-01  -2.5794313e-01  -1.1683307e+00
   8.5000000e-02   4.9744583e-02  -1.8511213e+00  -1.1683307e+00   2.3973538e+00   1.9725063e-01   5.7657876e-01
   8.6666667e-02   5.0479156e-02  -1.8207750e-01   1.6386975e+00   8.0417564e-01   2.0938913e+00   1.1076382e+00
   8.8333333e-02   5.1251945e-02   1.3352350e+00   2.7766819e+00  -3.3380876e-01   9.5590690e-01   2.3973538e+00
   9.0000000e-02   5.2061097e-02  -2.6097776e+00   8.0417564e-01   9.5590690e-01   2.7311626e-01  -1.8207750e-01
   9.1666667e-02   5.2904788e-02  -1.8207750e-01  -1.0924650e+00   1.3352350e+00   4.5519376e-02   4.2484751e-01
   9.3333333e-02   5.3781239e-02   2.2456226e+00   8.8004127e-01  -1.7752557e+00  -1.0165994e+00  -1.1683307e+00
   9.5000000e-02   5.4688716e-02  -1.0621188e-01  -1.3200619e+00  -7.1313689e-01  -4.0967438e-01  -1.6993900e+00
   9.6666667e-02   5.5625556e-02  -7.8900252e-01  -2.9891057e+00  -4.0967438e-01  -1.0621188e-01  -2.5794313e-01
   9.8333333e-02   5.6590156e-02   5.0071314e-01  -2.0028525e+00  -3.3380876e-01   4.5519376e-02   1.5628319e+00
   1.0000000e-01   5.7580999e-02  -2.3821807e+00  -1.1683307e+00  -7.8900252e-01  -3.0346251e-02  -1.2441963e+00
   1.0166667e-01   5.8596657e-02   4.5519376e-02  -5.6140564e-01  -4.0967438e-01   1.9725063e-01  -5.6140564e-01
   1.0333333e-01   5.9635801e-02   7.2831002e-01  -4.8554001e-01   1.2138500e-01  -6.3727127e-01   5.0071314e-01
   1.0500000e-01   6.0697202e-02  -9.4073377e-01   1.5628319e+00   5.0071314e-01  -2.5794313e-01   1.9725063e-01
   1.0666667e-01   6.1779751e-02   1.2138500e-01   2.9284132e+00  -5.6140564e-01   6.5244439e-01   7.2831002e-01
   1.0833333e-01   6.2882449e-02   1.7145632e+00   9.5590690e-01  -1.4717932e+00   8.8004127e-01   5.7657876e-01
   1.1000000e-01   6.4004441e-02   1.5628319e+00   6.5244439e-01  -2.9132401e+00  -1.5476588e+00  -1.9269869e+00
   1.1166667e-01   6.5144987e-02  -2.5794313e-01   1.3352350e+00   4.5519376e-02  -7.1313689e-01  -1.8511213e+00
   1.1333333e-01   6.6303495e-02  -2.0028525e+00  -1.8207750e-01   1.8662944e+00   7.2831002e-01  -2.5794313e-01
   1.1500000e-01   6.7479511e-02  -3.2167026e+00  -1.5476588e+00   1.5628319e+00   1.2138500e-01   3.4898188e-01
   1.1666667e-01   6.8672729e-02  -7.8900252e-01  -9.4073377e-01   1.1076382e+00  -1.0621188e-01   1.2138500e-01
   1.1833333e-01   6.9882994e-02  -8.6486815e-01  -1.4717932e+00   5.0071314e-01  -1.8207750e-01   8.0417564e-01
   1.2000000e-01   7.7512882e-02   2.7311626e-01   4.5519376e-02   7.2831002e-01   2.7311626e-01   9.5590690e-01
   1.2166667e-01   7.8850817e-02   1.9421600e+00   6.5244439e-01  -6.3727127e-01   2.7311626e-01  -5.6140564e-01
   1.2333333e-01   8.0178963e-02   9.5590690e-01   2.8525476e+00   2.7311626e-01  -4.0967438e-01  -2.2304494e+00
   1.2500000e-01   8.1490680e-02   2.7311626e-01   3.6870695e+00   7.2831002e-01  -6.3727127e-01   1.9725063e-01
   1.2666667e-01   8.2829852e-02  -1.2441963e+00   4.1422632e+00   9.5590690e-01   1.2138500e-01   1.0317725e+00
   1.2833333e-01   8.4198131e-02   8.8004127e-01   3.7629351e+00   1.2138500e-01   1.6386975e+00   1.3352350e+00
   1.3000000e-01   8.5597251e-02  -1.0621188e-01   1.1835038e+00  -5.6140564e-01   1.9725063e-01  -9.4073377e-01
   1.3166667e-01   8.7029023e-02   3.4898188e-01   1.1076382e+00  -3.0346251e-02  -8.6486815e-01  -1.6993900e+00
   1.3333333e-01   8.8495336e-02   2.0180257e+00   2.1697569e+00  -4.8554001e-01  -8.6486815e-01  -7.8900252e-01
   1.3500000e-01   8.9998131e-02  -1.0621188e-01  -4.0967438e-01  -6.3727127e-01  -1.1683307e+00  -4.8554001e-01
   1.3666667e-01   9.1539407e-02  -1.2441963e+00  -3.8236276e+00   4.5519376e-02  -8.6486815e-01  -6.3727127e-01
   1.3833333e-01   9.3121203e-02  -3.3380876e-01  -2.7615088e+00  -6.3727127e-01   1.9725063e-01  -1.0621188e-01
   1.4000000e-01   9.4745603e-02   1.4111007e+00  -4.2788214e+00  -3.5201651e+00   2.7311626e-01  -1.0924650e+00
   1.4166667e-01   9.6414706e-02  -7.1313689e-01   1.9725063e-01   2.5490851e+00  -1.0621188e-01   3.6870695e+00
   1.4333333e-01   9.8130634e-02  -1.0165994e+00  -4.8554001e-01   1.3352350e+00  -7.1313689e-01  -7.1313689e-01
   1.4500000e-01   9.9895517e-02  -1.1683307e+00  -1.7752557e+00   1.2138500e-01   5.7657876e-01   1.9725063e-01
   1.4666667e-01   1.0171147e-01   5.7657876e-01  -1.4717932e+00   6.5244439e-01  -1.0621188e-01   3.4898188e-01
   1.4833333e-01   1.0358061e-01  -3.4442995e+00  -1.1683307e+00  -4.0967438e-01  -5.6140564e-01  -3.3380876e-01
   1.5000000e-01   1.0550503e-01   1.5628319e+00  -3.3380876e-01  -2.5794313e-01   1.2138500e-01  -4.8554001e-01
   1.5166667e-01   1.0748677e-01   1.4111007e+00  -1.0621188e-01  -3.3380876e-01  -1.8207750e-01  -4.8554001e-01
   1.5333333e-01   1.0952784e-01   3.1560101e+00  -2.9891057e+00   3.4898188e-01   1.2138500e-01   9.5590690e-01
   1.5500000e-01   1.1163020e-01  -3.2167026e+00  -2.2304494e+00  -1.2441963e+00   8.0417564e-01   3.4898188e-01
   1.5666667e-01   1.1379573e-01  -6.2513276e+00  -5.4168058e+00  -8.6486815e-01  -3.0346251e-02  -9.4073377e-01
   1.5833333e-01   1.1602625e-01  -1.6993900e+00  -2.0028525e+00  -4.0967438e-01   1.3352350e+00   2.7311626e-01
   1.6000000e-01   1.1832351e-01   4.0663976e+00   1.1835038e+00  -1.8207750e-01  -1.0621188e-01  -4.8554001e-01
   1.6166667e-01   1.2068913e-01   2.5490851e+00  -4.0967438e-01  -7.8900252e-01  -1.4717932e+00  -1.1683307e+00
   1.6333333e-01   1.2312465e-01  -1.3200619e+00   1.2593694e+00   1.1835038e+00  -1.0621188e-01   1.2138500e-01
   1.6500000e-01   1.2563152e-01   8.0417564e-01   1.1076382e+00  -5.6140564e-01  -4.0967438e-01   1.9725063e-01
   1.6666667e-01   1.2821103e-01   2.3214882e+00   3.9146663e+00  -3.0346251e-02  -1.4717932e+00  -7.8900252e-01
   1.6833333e-01   1.3086438e-01   1.9725063e-01   2.7008163e+00   1.0317725e+00  -1.3200619e+00   9.5590690e-01
   1.7000000e-01   1.3359263e-01  -5.6140564e-01   1.1835038e+00   4.5519376e-02   1.8662944e+00   7.2831002e-01
   1.7166667e-01   1.3639670e-01   2.7311626e-01   1.1835038e+00  -1.1683307e+00   5.0071314e-01  -7.1313689e-01
   1.7333333e-01   1.3927736e-01   1.1076382e+00   1.1076382e+00  -2.5794313e-01   6.5244439e-01   1.2138500e-01
   1.7500000e-01   1.4223525e-01  -6.3727127e-01  -1.0924650e+00   4.2484751e-01   3.4898188e-01  -4.0967438e-01
   1.7666667e-01   1.4527083e-01  -2.5794313e-01  -4.8554001e-01   1.4869663e+00  -9.4073377e-01   9.5590690e-01
   1.7833333e-01   1.4838443e-01  -2.0787182e+00  -9.4073377e-01   6.5244439e-01  -1.4717932e+00   8.8004127e-01
   1.8000000e-01   1.5157622e-01  -1.6235244e+00  -1.3200619e+00  -1.0621188e-01  -6.3727127e-01  -5.6140564e-01
   1.8166667e-01   1.5484619e-01  -5.6140564e-01   4.5519376e-02   3.4898188e-01   1.9725063e-01  -1.0165994e+00
   1.8333333e-01   1.5819419e-01  -2.5794313e-01   4.5519376e-02   2.7311626e-01   5.0071314e-01   1.2138500e-01
   1.8500000e-01   1.6161991e-01   1.3352350e+00   4.6733226e+00  -6.3727127e-01   4.5519376e-02   5.0071314e-01
   1.8666667e-01   1.7235779e-01   1.1835038e+00   3.3077413e+00  -1.8207750e-01   6.5244439e-01   6.5244439e-01
   1.8833333e-01   1.7608801e-01   1.7145632e+00   4.2484751e-01  -7.1313689e-01   4.5519376e-02  -7.8900252e-01
   1.9000000e-01   1.7989201e-01   1.2138500e-01  -2.5794313e-01   1.1076382e+00  -8.6486815e-01  -1.1683307e+00
   1.9166667e-01   1.8372763e-01  -2.5794313e-01   1.1076382e+00  -3.0346251e-02  -3.0346251e-02  -7.1313689e-01
   1.9333333e-01   1.8760647e-01  -6.3727127e-01   1.2138500e-01   2.7311626e-01  -1.0924650e+00  -1.8207750e-01
   1.9500000e-01   1.9155866e-01  -1.6993900e+00  -2.4580463e+00  -3.3380876e-01  -7.8900252e-01  -7.1313689e-01
   1.9666667e-01   1.9558279e-01  -3.0346251e-02  -2.0028525e+00  -2.5794313e-01   1.1835038e+00   5.0071314e-01
   1.9833333e-01   1.9967729e-01  -1.8207750e-01  -1.8511213e+00  -1.6235244e+00  -2.5794313e-01   5.0071314e-01
   2.0000000e-01   2.0384046e-01   4.5519376e-02   5.0071314e-01   8.0417564e-01   1.8662944e+00   1.6386975e+00
   2.0166667e-01   2.0807046e-01   3.6112038e+00   3.4898188e-01   1.9725063e-01   2.7311626e-01   6.5244439e-01
   2.0333333e-01   2.1236534e-01  -2.3821807e+00  -1.0165994e+00  -4.0967438e-01  -1.1683307e+00  -5.6140564e-01
   2.0500000e-01   2.1672303e-01  -4.1270901e+00   1.0317725e+00  -4.0967438e-01  -1.6235244e+00  -1.5476588e+00
   2.0666667e-01   2.2114138e-01  -1.5476588e+00   1.2138500e-01   2.7311626e-01  -7.8900252e-01  -1.0165994e+00
   2.0833333e-01   2.2561815e-01   1.9421600e+00   2.3214882e+00   1.6386975e+00  -1.0621188e-01  -1.8207750e-01
   2.1000000e-01   2.3015105e-01   7.2831002e-01  -7.8900252e-01   1.9725063e-01  -5.6140564e-01   3.4898188e-01
   2.1166667e-01   2.3473770e-01   8.0417564e-01  -1.0621188e-01  -6.3727127e-01   1.2138500e-01   1.9725063e-01
   2.1333333e-01   2.3937571e-01   1.9725063e-01  -4.0967438e-01  -6.3727127e-01   5.7657876e-01  -2.5794313e-01
   2.1500000e-01   2.4879610e-01  -1.0621188e-01  -9.4073377e-01  -5.6140564e-01   5.7657876e-01  -4.8554001e-01
   2.1666667e-01   2.5357360e-01  -2.2304494e+00  -4.0512245e+00  -3.3380876e-01  -1.0621188e-01  -1.8207750e-01
   2.1833333e-01   2.7307638e-01  -1.6993900e+00  -1.1683307e+00  -3.3380876e-01   1.0317725e+00   1.4111007e+00
   2.2000000e-01   2.7803873e-01   4.5519376e-02  -1.1683307e+00  -1.0621188e-01   3.4898188e-01   1.1835038e+00
   2.2166667e-01   2.8303134e-01   8.8004127e-01   1.4111007e+00   5.7657876e-01   1.2138500e-01   4.2484751e-01
   2.2333333e-01   2.8805219e-01  -1.0621188e-01  -3.0346251e-02   1.9725063e-01   4.5519376e-02  -3.0346251e-02
   2.2500000e-01   2.9309934e-01   8.8004127e-01   1.3352350e+00   8.0417564e-01  -3.3380876e-01   4.5519376e-02
   2.2666667e-01   2.9817096e-01   1.8662944e+00   2.4732194e+00  -3.0346251e-02  -7.1313689e-01  -4.0967438e-01
   2.2833333e-01   3.0326536e-01   1.4869663e+00   3.0042788e+00  -2.5794313e-01  -1.4717932e+00  -1.8511213e+00
   2.3000000e-01   3.0838097e-01   1.4869663e+00   1.1076382e+00   9.5590690e-01  -5.6140564e-01  -3.0346251e-02
   2.3166667e-01   3.1351635e-01   6.5244439e-01   1.2138500e-01  -1.0165994e+00  -1.0621188e-01  -7.8900252e-01
   2.3333333e-01   3.1867023e-01  -2.6097776e+00  -1.0621188e-01  -4.8554001e-01  -4.8554001e-01  -1.5476588e+00
   2.3500000e-01   3.2384147e-01  -2.5339119e+00  -1.2441963e+00  -2.5794313e-01   4.5519376e-02  -7.1313689e-01
   2.3666667e-01   3.2902906e-01   2.0180257e+00  -3.8994932e+00   2.7311626e-01   8.8004127e-01   8.8004127e-01
   2.3833333e-01   3.3423219e-01  -4.0967438e-01  -4.2788214e+00  -4.0967438e-01   5.7657876e-01   7.2831002e-01
   2.4000000e-01   3.3945015e-01  -3.9753588e+00  -1.6235244e+00  -2.5794313e-01  -7.8900252e-01  -9.4073377e-01
   2.4166667e-01   3.4468243e-01   5.7657876e-01   4.5519376e-02  -1.8207750e-01  -1.8207750e-01  -6.3727127e-01
   2.4333333e-01   3.4992864e-01   3.4594726e+00   9.5590690e-01  -1.0621188e-01   3.4898188e-01  -3.3380876e-01
   2.4500000e-01   3.5518855e-01   1.4869663e+00   2.1697569e+00   1.1076382e+00   5.0071314e-01   1.5628319e+00
   2.4666667e-01   3.6046205e-01  -5.6140564e-01   2.3973538e+00   7.2831002e-01  -6.3727127e-01   8.0417564e-01
   2.4833333e-01   3.6574921e-01   8.0417564e-01   2.6249507e+00  -3.0346251e-02   2.7311626e-01  -3.0346251e-02
   2.5000000e-01   4.1373252e-01   1.3352350e+00   3.1560101e+00  -6.3727127e-01  -1.8207750e-01  -1.0924650e+00
   2.5166667e-01   4.1913348e-01   8.0417564e-01  -4.0967438e-01  -6.3727127e-01  -8.6486815e-01  -7.1313689e-01
   2.5333333e-01   4.2455847e-01  -4.8554001e-01  -1.3200619e+00  -4.0967438e-01  -3.0346251e-02  -4.0967438e-01
   2.5500000e-01   4.3000825e-01  -8.6486815e-01  -1.6235244e+00   1.2138500e-01   1.9725063e-01   1.9725063e-01
   2.5666667e-01   4.3548344e-01  -8.6486815e-01  -2.3821807e+00   5.7657876e-01  -8.6486815e-01   9.5590690e-01
   2.5833333e-01   4.4098464e-01  -2.6097776e+00  -2.6856432e+00   5.0071314e-01  -1.0924650e+00   5.7657876e-01
   2.6000000e-01   4.4651224e-01  -1.3959275e+00  -2.4580463e+00   4.5519376e-02  -3.3380876e-01  -3.0346251e-02
   2.6166667e-01   4.5206652e-01  -7.8900252e-01  -3.0346251e-02  -5.6140564e-01   1.4869663e+00   7.2831002e-01
   2.6333333e-01   4.5764756e-01   1.1076382e+00   1.6386975e+00   2.7311626e-01   1.4111007e+00   5.7657876e-01
   2.6500000e-01   4.6325532e-01   2.2456226e+00   2.8525476e+00   9.5590690e-01   1.4111007e+00   6.5244439e-01
   2.6666667e-01   4.6888951e-01   2.3214882e+00   1.9421600e+00   5.0071314e-01   8.8004127e-01  -1.0621188e-01
   2.6833333e-01   4.7454964e-01   3.2318757e+00   3.2318757e+00   4.5519376e-02  -1.4717932e+00  -1.0165994e+00
   2.7000000e-01   4.8023489e-01  -8.6486815e-01   3.4898188e-01  -3.0346251e-02  -7.8900252e-01  -4.0967438e-01
   2.7166667e-01   4.8594433e-01  -3.5201651e+00  -1.0924650e+00  -1.0621188e-01  -1.8207750e-01  -1.0621188e-01
   2.7333333e-01   4.9167662e-01  -2.0028525e+00  -4.0967438e-01  -1.0621188e-01  -1.0165994e+00  -7.1313689e-01
   2.7500000e-01   4.9743024e-01  -1.0924650e+00  -1.8207750e-01  -5.6140564e-01  -2.0787182e+00  -6.3727127e-01
   2.7666667e-01   5.0320321e-01  -3.0649713e+00  -2.3821807e+00  -1.5476588e+00  -9.4073377e-01  -1.8511213e+00
   2.7833333e-01   5.0899338e-01  -9.4073377e-01  -3.2167026e+00  -4.0967438e-01   6.5244439e-01  -7.1313689e-01
   2.8000000e-01   5.1479820e-01  -5.6140564e-01  -8.6486815e-01   5.7657876e-01   1.1835038e+00   4.2484751e-01
   2.8166667e-01   5.2061477e-01   1.2593694e+00  -3.0346251e-02   3.4898188e-01   8.0417564e-01   3.4898188e-01
   2.8333333e-01   5.2643980e-01   9.5590690e-01   1.9725063e-01  -5.6140564e-01  -8.6486815e-01  -5.6140564e-01
   2.8500000e-01   5.3226966e-01   2.0938913e+00   1.0317725e+00   1.9725063e-01  -1.3959275e+00   2.7311626e-01
   2.8666667e-01   5.3810037e-01   2.9284132e+00   2.1697569e+00   1.2138500e-01   1.9725063e-01   7.2831002e-01
   2.8833333e-01   5.4392753e-01  -7.8900252e-01   1.1835038e+00  -2.5794313e-01   1.2593694e+00   3.4898188e-01
   2.9000000e-01   5.4974634e-01  -4.8098807e+00   8.0417564e-01   4.5519376e-02  -3.0346251e-02   1.2138500e-01
   2.9166667e-01   5.5555165e-01   4.2484751e-01   8.8004127e-01   7.2831002e-01  -4.8554001e-01   3.4898188e-01
   2.9333333e-01   5.6133788e-01   1.1835038e+00  -3.0346251e-02  -2.5794313e-01  -9.4073377e-01  -4.8554001e-01
   2.9500000e-01   5.6709906e-01   8.8004127e-01  -3.3380876e-01  -1.0621188e-01   9.5590690e-01  -4.8554001e-01
   2.9666667e-01   5.7282886e-01   7.2831002e-01  -2.6097776e+00   1.2138500e-01   7.2831002e-01  -4.0967438e-01
   2.9833333e-01   5.7852055e-01  -6.3727127e-01  -2.0787182e+00   1.2138500e-01   3.4898188e-01   7.2831002e-01
   3.0000000e-01   5.8416700e-01  -7.1313689e-01  -1.4717932e+00  -4.0967438e-01  -4.8554001e-01   1.2138500e-01
   3.0166667e-01   5.8976075e-01  -4.8554001e-01   5.0071314e-01  -2.5794313e-01   6.5244439e-01   4.2484751e-01
   3.0333333e-01   5.9529393e-01   5.7657876e-01  -3.0346251e-02  -1.0621188e-01   2.7311626e-01   6.5244439e-01
   3.0500000e-01   6.0075839e-01   1.5628319e+00  -4.8554001e-01   1.2138500e-01   1.1076382e+00  -4.8554001e-01
   3.0666667e-01   6.0614560e-01   2.4732194e+00   2.1697569e+00  -1.8207750e-01   3.0801444e+00   1.6386975e+00
   3.0833333e-01   6.1144673e-01   2.2456226e+00   2.6249507e+00   1.9725063e-01   1.3352350e+00   5.0071314e-01
   3.1000000e-01   6.1665263e-01   8.8004127e-01   1.9725063e-01   8.0417564e-01  -9.4073377e-01  -2.5794313e-01
   3.1166667e-01   6.3154855e-01  -1.0924650e+00  -9.4073377e-01   1.1835038e+00  -4.4305526e+00  -1.6993900e+00
   3.1333333e-01   6.3621605e-01  -1.2441963e+00  -7.8900252e-01  -1.0621188e-01  -3.7477620e+00  -1.7752557e+00
   3.1500000e-01   6.4074288e-01  -2.7615088e+00  -1.5476588e+00  -7.8900252e-01  -1.6235244e+00  -1.4717932e+00
   3.1666667e-01   6.4511881e-01   8.0417564e-01  -2.5339119e+00  -7.8900252e-01  -3.3380876e-01  -8.6486815e-01
   3.1833333e-01   6.4933347e-01  -1.2441963e+00  -2.3063151e+00  -1.0165994e+00   8.8004127e-01  -3.0346251e-02
   3.2000000e-01   6.5337640e-01   4.5519376e-02  -1.0924650e+00  -4.0967438e-01   1.1835038e+00   1.2138500e-01
   3.2166667e-01   6.5723703e-01   1.1835038e+00   1.9725063e-01  -3.0346251e-02   5.7657876e-01   2.7311626e-01
   3.2333333e-01   6.6090475e-01  -1.8207750e-01   4.2484751e-01   2.7311626e-01  -1.8207750e-01   1.9725063e-01
   3.2500000e-01   6.6436896e-01  -6.3727127e-01   4.2484751e-01   3.4898188e-01  -3.3380876e-01  -1.8207750e-01
   3.2666667e-01   6.6761912e-01  -2.7615088e+00   2.2456226e+00   2.7311626e-01  -2.5794313e-01   1.2138500e-01
   3.2833333e-01   6.7064470e-01   4.5519376e-02   2.3214882e+00   4.5519376e-02   1.1835038e+00   4.2484751e-01
   3.3000000e-01   6.7343534e-01   4.2484751e-01   2.2456226e+00   4.2484751e-01   1.8662944e+00   2.7311626e-01
   3.3166667e-01   6.7598085e-01   1.2593694e+00   7.2831002e-01   8.0417564e-01   2.7766819e+00   2.0938913e+00
   3.3333333e-01   6.7827118e-01   1.2138500e-01  -7.8900252e-01   8.0417564e-01   5.0071314e-01   1.5628319e+00
   3.3500000e-01   6.8029660e-01  -7.1313689e-01  -1.6235244e+00   5.7657876e-01  -3.1408369e+00  -5.6140564e-01
   3.3666667e-01   6.8204760e-01  -1.0924650e+00  -4.2029557e+00   1.2138500e-01  -4.0512245e+00  -1.9269869e+00
   3.3833333e-01   6.8351500e-01  -3.5201651e+00  -1.9269869e+00  -5.6140564e-01  -1.8511213e+00  -2.3063151e+00
   3.4000000e-01   6.8469004e-01  -2.3063151e+00  -2.1545838e+00  -1.0924650e+00   5.0071314e-01  -2.5794313e-01
   3.4166667e-01   6.8556432e-01   1.7904288e+00   1.0317725e+00  -1.0165994e+00   8.0417564e-01   1.9725063e-01
   3.4333333e-01   6.8612994e-01   3.0042788e+00  -1.8207750e-01  -4.0967438e-01  -2.5794313e-01   1.9725063e-01
   3.4500000e-01   6.8637940e-01  -3.0649713e+00   1.2138500e-01  -3.3380876e-01   7.2831002e-01   3.4898188e-01
   3.4666667e-01   6.8630585e-01  -2.4580463e+00   8.8004127e-01  -3.0346251e-02   2.2456226e+00   8.8004127e-01
   3.4833333e-01   6.8590290e-01   4.2181289e+00   3.6112038e+00   1.2138500e-01   2.1697569e+00   8.8004127e-01
   3.5000000e-01   6.8516484e-01   2.2456226e+00   1.8662944e+00  -2.5794313e-01   7.2831002e-01   2.7311626e-01
   3.5166667e-01   6.8408651e-01   1.4111007e+00   1.2593694e+00   2.7311626e-01  -2.3821807e+00  -1.9269869e+00
   3.5333333e-01   6.8266353e-01  -7.1313689e-01  -3.3380876e-01  -1.0621188e-01  -1.4717932e+00  -1.5476588e+00
   3.5500000e-01   6.8089210e-01  -3.3380876e-01   4.2484751e-01   4.2484751e-01  -4.0967438e-01  -1.8207750e-01
   3.5666667e-01   6.7876922e-01  -2.2304494e+00  -1.9269869e+00   2.7311626e-01  -1.4717932e+00  -6.3727127e-01
   3.5833333e-01   6.7629264e-01  -1.1683307e+00  -1.0924650e+00   2.7311626e-01  -4.8554001e-01   5.7657876e-01
   3.6000000e-01   6.7346085e-01  -1.8511213e+00  -1.0924650e+00  -6.3727127e-01   4.5519376e-02   1.0317725e+00
   3.6166667e-01   6.7027315e-01  -7.1313689e-01  -1.3200619e+00  -2.5794313e-01   8.0417564e-01   1.4111007e+00
   3.6333333e-01   6.6672968e-01  -9.4073377e-01  -5.6140564e-01  -5.6140564e-01   4.2484751e-01   5.7657876e-01
   3.6500000e-01   6.6283135e-01   5.7657876e-01  -1.1683307e+00  -1.8207750e-01   4.5519376e-02   1.2138500e-01
   3.6666667e-01   6.5857999e-01   2.3214882e+00   6.5244439e-01   2.7311626e-01  -6.3727127e-01  -1.8207750e-01
   3.6833333e-01   6.5397823e-01   1.1076382e+00   2.4732194e+00  -5.6140564e-01   1.0317725e+00  -4.8554001e-01
   3.7000000e-01   6.4902950e-01   1.3352350e+00   1.2593694e+00  -3.0346251e-02   8.0417564e-01  -4.8554001e-01
   3.7166667e-01   6.4373825e-01   1.7904288e+00   1.1835038e+00  -3.0346251e-02   1.1076382e+00   7.2831002e-01
   3.7333333e-01   6.3810968e-01   7.2831002e-01  -1.0621188e-01   1.9725063e-01  -3.0346251e-02  -1.0621188e-01
   3.7500000e-01   6.3214981e-01  -7.8900252e-01  -8.6486815e-01   2.7311626e-01  -4.0967438e-01  -1.8207750e-01
   3.7666667e-01   6.2586561e-01  -1.6993900e+00  -1.6235244e+00   4.5519376e-02  -1.8207750e-01   8.8004127e-01
   3.7833333e-01   6.1926480e-01  -1.5476588e+00  -2.0787182e+00   7.2831002e-01  -3.3380876e-01  -1.8207750e-01
   3.8000000e-01   6.1235600e-01  -5.6140564e-01  -1.3200619e+00   1.9725063e-01  -4.8554001e-01  -1.6993900e+00
   3.8166667e-01   6.0514860e-01  -1.7752557e+00  -4.0967438e-01   3.4898188e-01  -1.2441963e+00  -1.5476588e+00
   3.8333333e-01   5.9758078e-01  -1.0924650e+00  -4.0967438e-01  -1.0621188e-01  -9.4073377e-01  -4.8554001e-01
   3.8500000e-01   5.8973840e-01   8.0417564e-01   1.2138500e-01   4.5519376e-02  -3.3380876e-01   1.6386975e+00
   3.8666667e-01   5.8163345e-01   5.0071314e-01   1.6386975e+00  -1.0165994e+00   4.5519376e-02   1.6386975e+00
   3.8833333e-01   5.7327858e-01  -1.8511213e+00   1.7904288e+00  -1.5476588e+00   4.2484751e-01  -3.0346251e-02
   3.9000000e-01   5.6468696e-01  -2.2304494e+00   1.1076382e+00  -1.0621188e-01   5.0071314e-01  -6.3727127e-01
   3.9166667e-01   5.5587260e-01  -6.0995964e+00  -4.8554001e-01  -3.0346251e-02   2.3973538e+00  -1.8207750e-01
   3.9333333e-01   5.4684989e-01   2.7766819e+00   4.5519376e-02  -1.8207750e-01   2.7766819e+00   8.0417564e-01
   3.9500000e-01   5.3763392e-01   8.0114102e+00   3.4898188e-01   4.2484751e-01   1.1076382e+00   7.2831002e-01
   3.9666667e-01   5.2824015e-01   7.2831002e-01  -1.4717932e+00   5.0071314e-01  -3.1408369e+00  -1.3200619e+00
   3.9833333e-01   5.1868465e-01  -2.0787182e+00  -2.8373744e+00   4.5519376e-02  -4.5822839e+00  -3.1408369e+00
   4.0000000e-01   5.0898376e-01  -3.3380876e-01  -2.0028525e+00  -1.0621188e-01  -1.3959275e+00  -1.5476588e+00
   4.0166667e-01   4.9915424e-01   1.9725063e-01  -7.1313689e-01  -3.0346251e-02   7.2831002e-01  -1.8207750e-01
   4.0333333e-01   4.8921319e-01   3.4898188e-01   9.5590690e-01  -1.0621188e-01   2.2456226e+00   1.1076382e+00
   4.0500000e-01   4.7917798e-01   3.4898188e-01   9.5590690e-01  -4.8554001e-01   2.6249507e+00   1.7145632e+00
   4.0666667e-01   4.6906613e-01   1.9725063e-01   1.7904288e+00  -3.3380876e-01   1.9421600e+00   2.3973538e+00
   4.0833333e-01   4.5889537e-01   7.2831002e-01   1.1076382e+00  -2.5794313e-01  -8.6486815e-01   1.9725063e-01
   4.1000000e-01   4.4868358e-01  -1.0165994e+00  -1.8207750e-01   1.2138500e-01  -3.4442995e+00  -1.5476588e+00
   4.1166667e-01   4.3844861e-01  -1.4717932e+00  -6.3727127e-01   2.7311626e-01  -2.8373744e+00  -8.6486815e-01
   4.1333333e-01   4.2820832e-01  -2.3063151e+00  -5.6140564e-01   1.2138500e-01  -1.0165994e+00  -7.1313689e-01
   4.1500000e-01   4.1798061e-01  -2.6856432e+00  -1.0165994e+00  -6.3727127e-01   3.4898188e-01  -6.3727127e-01
   4.1666667e-01   4.0778317e-01  -1.6993900e+00  -2.6856432e+00  -3.0346251e-02   8.8004127e-01   1.2138500e-01
   4.1833333e-01   3.9763351e-01   1.9725063e-01  -2.3821807e+00   1.2138500e-01   1.4111007e+00   5.0071314e-01
   4.2000000e-01   3.8754899e-01   2.2456226e+00  -6.3727127e-01   3.4898188e-01   1.2138500e-01  -2.5794313e-01
   4.2166667e-01   3.7754668e-01  -1.0621188e-01   4.2484751e-01  -3.0346251e-02  -7.1313689e-01  -8.6486815e-01
   4.2333333e-01   3.6764326e-01   6.5244439e-01   5.0071314e-01   7.2831002e-01  -1.8207750e-01   1.2138500e-01
   4.2500000e-01   3.5785510e-01  -4.8554001e-01  -4.8554001e-01   1.4111007e+00   5.0071314e-01   2.3214882e+00
   4.2666667e-01   3.4819811e-01  -5.6140564e-01   1.9421600e+00   8.8004127e-01   1.1076382e+00   1.9421600e+00
   4.2833333e-01   3.3868767e-01   3.6112038e+00   3.9146663e+00  -1.0621188e-01   7.2831002e-01   2.7311626e-01
   4.3000000e-01   3.2933871e-01   1.1835038e+00   1.5628319e+00  -1.7752557e+00  -2.4580463e+00  -2.7615088e+00
   4.3166667e-01   3.2016551e-01  -6.3727127e-01   7.2831002e-01  -1.2441963e+00  -7.1313689e-01  -2.6856432e+00
   4.3333333e-01   3.1118177e-01   2.9284132e+00   1.2138500e-01  -2.5794313e-01   8.8004127e-01  -7.8900252e-01
   4.3500000e-01   3.0240052e-01   3.4898188e-01  -1.2441963e+00  -4.0967438e-01   6.5244439e-01  -3.3380876e-01
   4.3666667e-01   2.9383405e-01  -4.7340151e+00  -2.6097776e+00   3.4898188e-01   1.2138500e-01   2.7311626e-01
   4.3833333e-01   2.8549395e-01  -2.0787182e+00  -3.2167026e+00   7.2831002e-01   5.0071314e-01   1.0317725e+00
   4.4000000e-01   2.7739102e-01   1.1835038e+00  -1.5476588e+00   5.0071314e-01   4.2484751e-01   7.2831002e-01
   4.4166667e-01   2.6953523e-01  -7.1313689e-01  -1.0621188e-01   4.2484751e-01  -2.5794313e-01   1.3352350e+00
   4.4333333e-01   2.6193574e-01   1.9725063e-01  -1.0621188e-01   3.4898188e-01  -8.6486815e-01   5.0071314e-01
   4.4500000e-01   2.5460083e-01   1.3352350e+00   8.0417564e-01  -3.0346251e-02  -1.8207750e-01   6.5244439e-01
   4.4666667e-01   2.4753789e-01   1.6386975e+00   2.2456226e+00  -3.0346251e-02  -1.0621188e-01   3.4898188e-01
   4.4833333e-01   2.4075343e-01   1.5628319e+00   3.4594726e+00   1.2138500e-01   5.7657876e-01   2.7311626e-01
   4.5000000e-01   2.3425300e-01   1.1835038e+00   3.0801444e+00  -3.0346251e-02   1.8662944e+00   7.2831002e-01
   4.5166667e-01   2.2804125e-01  -1.0621188e-01   8.0417564e-01  -1.0621188e-01   1.6386975e+00   1.2138500e-01
   4.5333333e-01   2.2210828e-01  -1.9269869e+00  -4.0967438e-01  -4.8554001e-01  -3.3380876e-01  -7.8900252e-01
   4.5500000e-01   2.1638973e-01  -4.8554001e-01  -7.1313689e-01  -8.6486815e-01  -2.4580463e+00  -2.3063151e+00
   4.5666667e-01   2.1096983e-01  -1.4717932e+00  -2.9132401e+00  -4.8554001e-01  -2.3063151e+00  -1.6993900e+00
   4.5833333e-01   2.0584977e-01  -4.5064182e+00  -3.6718963e+00  -8.6486815e-01  -9.4073377e-01  -6.3727127e-01
   4.6000000e-01   2.0102977e-01  -3.2925682e+00  -3.1408369e+00   4.2484751e-01   2.7311626e-01   6.5244439e-01
   4.6166667e-01   1.9650913e-01   1.2593694e+00   2.7311626e-01   9.5590690e-01   4.5519376e-02   4.2484751e-01
   4.6333333e-01   1.9228620e-01   6.5244439e-01   1.7145632e+00   6.5244439e-01   1.2593694e+00   1.1076382e+00
   4.6500000e-01   1.8835840e-01   1.1835038e+00   1.3352350e+00   1.1076382e+00   1.7904288e+00   1.7145632e+00
   4.6666667e-01   1.8472228e-01   3.5353382e+00   3.1560101e+00   3.4898188e-01   1.4111007e+00   7.2831002e-01
   4.6833333e-01   1.8137348e-01   1.4111007e+00   2.4732194e+00  -1.0621188e-01  -1.5476588e+00  -1.8511213e+00
   4.7000000e-01   1.7830680e-01  -1.0924650e+00   1.2138500e-01  -4.0967438e-01  -2.1545838e+00  -1.8511213e+00
   4.7166667e-01   1.7551623e-01  -1.3200619e+00   5.0071314e-01  -7.1313689e-01  -1.8207750e-01  -6.3727127e-01
   4.7333333e-01   1.7299495e-01  -1.8207750e-01   1.2138500e-01   1.2138500e-01   1.2593694e+00   1.0317725e+00
   4.7500000e-01   1.7073541e-01   6.5244439e-01  -2.5794313e-01   5.7657876e-01   5.7657876e-01   1.5628319e+00
   4.7666667e-01   1.6872930e-01  -1.1683307e+00  -2.6097776e+00  -1.8207750e-01  -8.6486815e-01  -2.5794313e-01
   4.7833333e-01   1.6696768e-01   2.7311626e-01  -2.0787182e+00  -3.3380876e-01  -1.8207750e-01  -7.8900252e-01
   4.8000000e-01   1.6544093e-01   1.2138500e-01  -1.8511213e+00  -1.8207750e-01  -3.0346251e-02  -6.3727127e-01
   4.8166667e-01   1.6413887e-01   1.2593694e+00  -4.8554001e-01  -3.3380876e-01   1.1076382e+00  -1.8207750e-01
   4.8333333e-01   1.6305076e-01   1.7145632e+00  -3.0346251e-02   4.2484751e-01   5.0071314e-01   1.9725063e-01
   4.8500000e-01   1.6216535e-01   5.0071314e-01   4.5519376e-02   1.9725063e-01  -2.5794313e-01   1.2138500e-01
   4.8666667e-01   1.6147098e-01  -1.8207750e-01   2.0180257e+00   5.0071314e-01  -2.3821807e+00  -5.6140564e-01
   4.8833333e-01   1.6095556e-01  -1.1683307e+00   1.1835038e+00  -1.8207750e-01  -1.4717932e+00  -1.2441963e+00
   4.9000000e-01   1.6060665e-01  -4.5064182e+00   1.4869663e+00  -4.0967438e-01   1.1076382e+00   8.0417564e-01
   4.9166667e-01   1.6041153e-01   2.3973538e+00   1.7904288e+00  -2.5794313e-01   1.6386975e+00   1.5628319e+00
   4.9333333e-01   1.6035725e-01   3.4594726e+00   2.7311626e-01  -1.8207750e-01   6.5244439e-01   4.2484751e-01
   4.9500000e-01   1.6043065e-01  -1.4717932e+00  -1.0924650e+00   1.2138500e-01  -1.5476588e+00  -1.1683307e+00
   4.9666667e-01   1.6061845e-01  -3.8994932e+00  -2.3063151e+00   8.0417564e-01  -1.9269869e+00  -1.1683307e+00
   4.9833333e-01   1.6090730e-01  -1.9269869e+00  -2.3063151e+00   8.0417564e-01   4.5519376e-02   4.5519376e-02
   5.0000000e-01   1.6128380e-01   2.3973538e+00  -7.1313689e-01   5.0071314e-01   8.0417564e-01   4.2484751e-01
   5.0166667e-01   1.6173461e-01   1.9421600e+00  -1.0621188e-01   4.5519376e-02  -1.8207750e-01  -7.1313689e-01
   5.0333333e-01   1.6224643e-01   4.5519376e-02   5.7657876e-01  -1.8207750e-01   1.2138500e-01  -3.0346251e-02
   5.0500000e-01   1.6280612e-01  -4.0967438e-01   1.1076382e+00  -3.0346251e-02   1.9725063e-01   7.2831002e-01
   5.0666667e-01   1.6340073e-01   2.7311626e-01   1.6386975e+00  -1.0621188e-01   1.6386975e+00   1.5628319e+00
   5.0833333e-01   1.6401751e-01  -3.0346251e-02   1.1076382e+00  -1.0621188e-01   4.5519376e-02   1.2138500e-01
   5.1000000e-01   1.6464401e-01   6.5244439e-01  -1.8207750e-01  -4.0967438e-01  -7.1313689e-01  -5.6140564e-01
   5.1166667e-01   1.6526811e-01   9.5590690e-01  -1.7752557e+00  -4.8554001e-01  -6.3727127e-01  -4.8554001e-01
   5.1333333e-01   1.6587804e-01   8.0417564e-01  -1.4717932e+00  -4.0967438e-01  -4.8554001e-01  -3.3380876e-01
   5.1500000e-01   1.6646245e-01  -2.2304494e+00  -5.6140564e-01  -3.3380876e-01   3.4898188e-01  -7.8900252e-01
   5.1666667e-01   1.6701044e-01  -3.4442995e+00  -1.0165994e+00  -7.1313689e-01   1.1076382e+00   4.5519376e-02
   5.1833333e-01   1.6751160e-01   2.0180257e+00   1.2138500e-01   2.7311626e-01   9.5590690e-01   9.5590690e-01
   5.2000000e-01   1.6795605e-01   4.2484751e-01  -1.1683307e+00  -4.0967438e-01  -4.8554001e-01  -7.1313689e-01
   5.2166667e-01   1.6833446e-01   1.2138500e-01  -4.0967438e-01  -3.3380876e-01  -3.3380876e-01  -1.1683307e+00
   5.2333333e-01   1.6863807e-01   5.7657876e-01   8.0417564e-01   1.9725063e-01  -5.6140564e-01  -3.3380876e-01
   5.2500000e-01   1.6882687e-01   1.2138500e-01   1.7145632e+00   5.7657876e-01  -2.5794313e-01   1.9725063e-01
   5.2666667e-01   1.6884548e-01  -1.8207750e-01   2.4732194e+00   9.5590690e-01  -3.0346251e-02   6.5244439e-01
   5.2833333e-01   1.6876712e-01   5.0071314e-01   2.1697569e+00   5.0071314e-01   4.5519376e-02   9.5590690e-01
   5.3000000e-01   1.6858606e-01   1.6386975e+00   2.0938913e+00  -3.3380876e-01  -5.6140564e-01  -1.8207750e-01
   5.3166667e-01   1.6829729e-01   3.4898188e-01   1.0317725e+00  -3.3380876e-01  -1.0165994e+00  -4.0967438e-01
   5.3333333e-01   1.6789648e-01   1.4869663e+00   5.0071314e-01  -3.0346251e-02   2.7311626e-01   1.2138500e-01
   5.3500000e-01   1.6738004e-01   5.7657876e-01  -1.4717932e+00   1.2138500e-01   8.8004127e-01   5.7657876e-01
   5.3666667e-01   1.6674511e-01  -1.6235244e+00  -2.3821807e+00   3.4898188e-01  -3.0346251e-02  -1.8207750e-01
   5.3833333e-01   1.6598955e-01  -1.3200619e+00  -2.7615088e+00  -2.5794313e-01  -4.8554001e-01  -3.3380876e-01
   5.4000000e-01   1.6511192e-01  -3.5960307e+00  -3.4442995e+00   3.4898188e-01  -3.3380876e-01  -1.8207750e-01
   5.4166667e-01   1.6411154e-01   4.5519376e-02  -4.8554001e-01   3.4898188e-01   4.5519376e-02   4.5519376e-02
   5.4333333e-01   1.6298844e-01   1.2593694e+00  -6.3727127e-01   2.7311626e-01   3.4898188e-01   1.2138500e-01
   5.4500000e-01   1.6174334e-01   1.7145632e+00   1.1076382e+00  -2.5794313e-01  -3.0346251e-02  -4.8554001e-01
   5.4666667e-01   1.6037766e-01   1.4869663e+00   2.6249507e+00   4.2484751e-01   5.7657876e-01   9.5590690e-01
   5.4833333e-01   1.5889352e-01   5.0071314e-01   2.3973538e+00   1.9725063e-01   7.2831002e-01   5.7657876e-01
   5.5000000e-01   1.5729367e-01   1.9725063e-01   1.5628319e+00  -4.0967438e-01   1.2138500e-01  -7.1313689e-01
   5.5166667e-01   1.5558153e-01  -6.3727127e-01  -4.0967438e-01   1.9725063e-01  -4.0967438e-01   2.7311626e-01
   5.5333333e-01   1.5376110e-01  -9.4073377e-01  -8.6486815e-01  -1.8207750e-01   4.5519376e-02   4.2484751e-01
   5.5500000e-01   1.5183702e-01  -1.1683307e+00  -1.0924650e+00  -4.0967438e-01  -1.0165994e+00  -1.3200619e+00
   5.5666667e-01   1.4981444e-01  -1.0924650e+00  -3.2925682e+00  -4.0967438e-01  -1.6235244e+00  -1.4717932e+00
   5.5833333e-01   1.4769909e-01   7.2831002e-01  -3.1408369e+00   4.5519376e-02  -6.3727127e-01   1.9725063e-01
   5.6000000e-01   1.4549717e-01  -1.6993900e+00  -1.8511213e+00  -7.1313689e-01  -7.1313689e-01  -4.8554001e-01
   5.6166667e-01   1.4321535e-01   1.2138500e-01   1.9725063e-01  -5.6140564e-01   1.1835038e+00  -6.3727127e-01
   5.6333333e-01   1.4086074e-01   1.1076382e+00   4.5519376e-02  -1.8207750e-01  -3.0346251e-02  -6.3727127e-01
   5.6500000e-01   1.3844084e-01  -2.0787182e+00  -6.3727127e-01   4.5519376e-02  -5.6140564e-01  -3.3380876e-01
   5.6666667e-01   1.3596348e-01  -1.6235244e+00   1.4111007e+00   4.2484751e-01   1.2138500e-01   4.2484751e-01
   5.6833333e-01   1.3343684e-01   2.9284132e+00   3.0801444e+00   8.0417564e-01   4.5519376e-02   8.0417564e-01
   5.7000000e-01   1.3086935e-01   2.0180257e+00   1.1835038e+00   4.2484751e-01   4.5519376e-02   7.2831002e-01
   5.7166667e-01   1.2826968e-01  -3.3380876e-01   5.0071314e-01   8.8004127e-01   1.2138500e-01   5.7657876e-01
   5.7333333e-01   1.2564667e-01  -1.3200619e+00  -1.8207750e-01  -1.0621188e-01  -4.0967438e-01  -1.0165994e+00
   5.7500000e-01   1.2564667e-01   1.3352350e+00   1.2138500e-01  -2.5794313e-01   4.5519376e-02  -1.3200619e+00
   5.7666667e-01   1.2564667e-01   1.2593694e+00  -6.3727127e-01  -1.5476588e+00   1.4111007e+00   8.8004127e-01
   5.7833333e-01   1.2564667e-01  -1.6993900e+00  -3.8236276e+00  -4.0967438e-01   4.5519376e-02   4.5519376e-02
   5.8000000e-01   1.2564667e-01  -3.9753588e+00  -8.6486815e-01   1.9725063e-01  -2.5794313e-01   1.2138500e-01
   5.8166667e-01   1.2564667e-01  -2.5794313e-01   1.9725063e-01   1.2138500e-01   1.2138500e-01  -1.8207750e-01
   5.8333333e-01   1.2564667e-01   4.0663976e+00   4.5519376e-02  -3.3380876e-01  -7.1313689e-01  -4.8554001e-01
   5.8500000e-01   1.2564667e-01   4.5519376e-02   3.4898188e-01   4.5519376e-02  -1.0621188e-01   4.2484751e-01
   5.8666667e-01   1.2564667e-01   1.0317725e+00   2.3973538e+00   1.2138500e-01   4.2484751e-01   4.5519376e-02
   5.8833333e-01   1.2564667e-01  -6.3727127e-01   1.1835038e+00  -2.5794313e-01   7.2831002e-01  -3.3380876e-01
   5.9000000e-01   1.2564667e-01   2.7311626e-01   6.5244439e-01   1.2138500e-01   1.1835038e+00   6.5244439e-01
   5.9166667e-01   1.2300931e-01  -9.4073377e-01   5.7657876e-01  -3.3380876e-01  -1.0621188e-01  -1.8207750e-01
   5.9333333e-01   1.2300931e-01  -1.0621188e-01   1.1076382e+00  -3.3380876e-01   1.9725063e-01   3.4898188e-01
   5.9500000e-01   1.2300931e-01  -3.3380876e-01   6.5244439e-01  -8.6486815e-01  -1.0621188e-01  -1.8207750e-01
   5.9666667e-01   1.2036672e-01  -8.6486815e-01  -2.3063151e+00   4.5519376e-02  -1.0924650e+00  -2.5794313e-01
   5.9833333e-01   1.1772805e-01  -1.2441963e+00  -2.6097776e+00   4.2484751e-01  -1.9269869e+00  -7.1313689e-01
   6.0000000e-01   1.1510245e-01  -1.4717932e+00  -2.0028525e+00   3.4898188e-01  -4.0967438e-01   1.9725063e-01
   6.0166667e-01   1.1249910e-01   4.5519376e-02  -8.6486815e-01  -1.0621188e-01  -1.0621188e-01   4.2484751e-01
   6.0333333e-01   1.0992706e-01   3.4898188e-01   1.9725063e-01   4.2484751e-01   1.2138500e-01  -1.8207750e-01
   6.0500000e-01   1.0739529e-01   7.2831002e-01  -4.8554001e-01  -1.0621188e-01  -3.3380876e-01  -6.3727127e-01
   6.0666667e-01   1.0491263e-01   1.2593694e+00   1.4869663e+00   1.9725063e-01   5.0071314e-01  -4.0967438e-01
   6.0833333e-01   1.0248769e-01   1.1076382e+00   1.5628319e+00   9.5590690e-01   5.7657876e-01   1.1835038e+00
   6.1000000e-01   1.0012889e-01   1.5628319e+00   2.0938913e+00   6.5244439e-01  -1.8207750e-01   1.2138500e-01
   6.1166667e-01   9.7844346e-02   1.2593694e+00   8.0417564e-01  -4.8554001e-01  -4.0967438e-01  -3.0346251e-02
   6.1333333e-01   9.5641913e-02  -2.9891057e+00  -7.8900252e-01  -1.1683307e+00   4.2484751e-01   1.2138500e-01
   6.1500000e-01   9.3529102e-02  -2.6856432e+00  -8.6486815e-01  -7.8900252e-01  -7.8900252e-01  -1.0924650e+00
   6.1666667e-01   9.1473821e-02   1.3352350e+00  -1.0924650e+00   3.4898188e-01  -4.0967438e-01  -5.6140564e-01
   6.1833333e-01   8.9468460e-02   1.6386975e+00  -1.6993900e+00   1.9725063e-01   5.7657876e-01   1.2138500e-01
   6.2000000e-01   8.7571454e-02  -1.8207750e-01  -1.7752557e+00  -4.0967438e-01   1.2138500e-01   1.2138500e-01
   6.2166667e-01   8.5789093e-02   1.9725063e-01  -4.0967438e-01   5.7657876e-01   4.2484751e-01   4.5519376e-02
   6.2333333e-01   8.4127211e-02  -9.4073377e-01  -3.0346251e-02   3.4898188e-01  -5.6140564e-01  -1.0621188e-01
   6.2500000e-01   8.2591187e-02   2.7311626e-01   5.7657876e-01   5.0071314e-01   4.2484751e-01   9.5590690e-01
   6.2666667e-01   8.1185902e-02   3.4898188e-01   1.6386975e+00   1.2138500e-01   8.0417564e-01   3.4898188e-01
   6.2833333e-01   7.9915746e-02   5.7657876e-01   1.7145632e+00  -7.1313689e-01  -5.6140564e-01  -4.8554001e-01
   6.3000000e-01   7.8784584e-02   8.0417564e-01   9.5590690e-01  -8.6486815e-01  -8.6486815e-01  -1.2441963e+00
   6.3166667e-01   7.7795762e-02  -1.0621188e-01   9.5590690e-01   1.2138500e-01  -6.3727127e-01  -2.5794313e-01
   6.3333333e-01   7.6952078e-02   7.2831002e-01   2.7311626e-01   2.7311626e-01  -4.0967438e-01   5.0071314e-01
   6.3500000e-01   7.6255797e-02  -3.0346251e-02   1.9725063e-01   3.4898188e-01   4.2484751e-01   5.7657876e-01
   6.3666667e-01   7.5708630e-02  -4.8554001e-01  -1.6993900e+00  -4.0967438e-01   4.5519376e-02  -8.6486815e-01
   6.3833333e-01   7.5311738e-02  -2.0787182e+00  -3.0649713e+00  -4.8554001e-01   2.7311626e-01   5.0071314e-01
   6.4000000e-01   7.5065728e-02   1.9725063e-01  -1.3200619e+00  -1.8207750e-01   4.5519376e-02   8.0417564e-01
   6.4166667e-01   7.4970658e-02  -5.6140564e-01  -2.5794313e-01   8.0417564e-01  -3.0346251e-02   1.9725063e-01
   6.4333333e-01   7.5026050e-02  -1.5476588e+00   4.5519376e-02  -4.8554001e-01  -3.0346251e-02  -1.2441963e+00
   6.4500000e-01   7.5230883e-02  -7.8900252e-01   5.0071314e-01   4.5519376e-02   1.9725063e-01  -3.0346251e-02
   6.4666667e-01   7.5583607e-02   7.2831002e-01   1.1076382e+00   8.8004127e-01  -4.0967438e-01   4.2484751e-01
   6.4833333e-01   7.6082154e-02   2.0180257e+00   2.3214882e+00   1.2138500e-01   7.2831002e-01   6.5244439e-01
   6.5000000e-01   7.6723958e-02   2.7311626e-01   2.2456226e+00  -1.0165994e+00   4.5519376e-02  -1.0621188e-01
   6.5166667e-01   7.7505957e-02   2.7766819e+00  -1.3959275e+00  -9.4073377e-01  -7.1313689e-01  -1.0165994e+00
   6.5333333e-01   7.8424615e-02  -3.2167026e+00  -1.1683307e+00  -3.3380876e-01  -8.6486815e-01  -1.0924650e+00
   6.5500000e-01   7.9475950e-02  -5.4926714e+00  -3.0346251e-02   3.4898188e-01  -1.0621188e-01  -4.0967438e-01
   6.5666667e-01   8.0655538e-02   1.1076382e+00  -1.5476588e+00   5.7657876e-01   2.7311626e-01  -1.0621188e-01
   6.5833333e-01   8.1958539e-02   2.9284132e+00  -2.0028525e+00  -3.0346251e-02  -1.8207750e-01   1.9725063e-01
   6.6000000e-01   8.3379734e-02   1.7145632e+00  -1.3200619e+00  -1.8207750e-01   9.5590690e-01   1.2138500e-01
   6.6166667e-01   8.4913527e-02   2.3214882e+00  -1.0621188e-01   1.2138500e-01   1.2138500e-01  -5.6140564e-01
   6.6333333e-01   8.6553988e-02  -7.1313689e-01  -1.8207750e-01   4.5519376e-02   2.7311626e-01   4.2484751e-01
   6.6500000e-01   8.8294866e-02  -1.7752557e+00   1.9725063e-01   5.0071314e-01  -3.0346251e-02   4.5519376e-02
   6.6666667e-01   9.0129625e-02   4.5519376e-02   1.9421600e+00   8.0417564e-01   1.2138500e-01   1.4869663e+00
   6.6833333e-01   9.2051470e-02   2.2456226e+00   3.0801444e+00   8.0417564e-01   3.4898188e-01   8.8004127e-01
   6.7000000e-01   9.4053374e-02   1.5628319e+00  -1.0621188e-01  -2.5794313e-01  -9.4073377e-01  -1.0924650e+00
   6.7166667e-01   9.6128102e-02  -1.0621188e-01   9.5590690e-01  -2.5794313e-01  -1.1683307e+00  -1.0924650e+00
   6.7333333e-01   9.8268260e-02  -4.0967438e-01   1.0317725e+00   3.4898188e-01  -2.5794313e-01  -6.3727127e-01
   6.7500000e-01   1.0046630e-01  -4.0967438e-01   1.9725063e-01  -1.8207750e-01   4.2484751e-01  -5.6140564e-01
   6.7666667e-01   1.0271455e-01  -1.7752557e+00  -7.8900252e-01  -4.0967438e-01   6.5244439e-01   5.0071314e-01
   6.7833333e-01   1.0500529e-01  -1.1683307e+00  -2.5339119e+00  -6.3727127e-01   1.2138500e-01  -3.3380876e-01
   6.8000000e-01   1.0733070e-01   1.2138500e-01  -1.7752557e+00   2.7311626e-01   4.2484751e-01   4.2484751e-01
   6.8166667e-01   1.0968296e-01   6.5244439e-01  -4.0967438e-01   2.7311626e-01  -3.3380876e-01   4.5519376e-02
   6.8333333e-01   1.1205427e-01  -7.8900252e-01   3.4898188e-01  -3.0346251e-02  -2.5794313e-01  -1.0621188e-01
   6.8500000e-01   1.1443683e-01   1.2138500e-01   7.2831002e-01  -4.8554001e-01   6.5244439e-01   5.7657876e-01
   6.8666667e-01   1.1682292e-01   2.4732194e+00   2.2456226e+00  -1.0621188e-01   5.0071314e-01   4.5519376e-02
   6.8833333e-01   1.1917672e-01   3.4898188e-01   2.1697569e+00  -3.3380876e-01  -1.0621188e-01   1.2138500e-01
   6.9000000e-01   1.2149641e-01   8.8004127e-01   1.1835038e+00  -3.3380876e-01  -5.6140564e-01  -4.8554001e-01
   6.9166667e-01   1.2379558e-01  -5.6140564e-01  -1.0621188e-01  -1.8207750e-01  -4.8554001e-01  -3.3380876e-01
   6.9333333e-01   1.2606725e-01  -4.8554001e-01  -4.0967438e-01  -3.0346251e-02  -2.5794313e-01  -3.0346251e-02
   6.9500000e-01   1.2830465e-01  -7.8900252e-01  -1.6235244e+00   2.7311626e-01  -2.5794313e-01  -7.1313689e-01
   6.9666667e-01   1.3050124e-01  -7.8900252e-01  -1.9269869e+00  -1.2441963e+00   2.7311626e-01  -3.0346251e-02
   6.9833333e-01   1.3265072e-01  -1.7752557e+00  -3.3684338e+00  -4.8554001e-01  -1.8207750e-01  -3.3380876e-01
   7.0000000e-01   1.3474707e-01  -2.5339119e+00  -2.6856432e+00   3.4898188e-01  -4.8554001e-01   4.5519376e-02
   7.0166667e-01   1.3678456e-01  -1.0924650e+00  -1.0165994e+00   1.2138500e-01   4.2484751e-01   5.0071314e-01
   7.0333333e-01   1.3875777e-01   1.4111007e+00   7.2831002e-01  -2.5794313e-01  -1.8207750e-01  -7.1313689e-01
   7.0500000e-01   1.4066158e-01   2.2456226e+00   2.7311626e-01   2.7311626e-01   5.0071314e-01   3.4898188e-01
   7.0666667e-01   1.4249124e-01   5.7657876e-01   1.6386975e+00   2.7311626e-01   3.4898188e-01   8.8004127e-01
   7.0833333e-01   1.4424230e-01  -3.3380876e-01   2.0938913e+00   5.0071314e-01   3.4898188e-01   5.7657876e-01
   7.1000000e-01   1.4591071e-01   1.7145632e+00   1.2593694e+00   2.7311626e-01   1.2138500e-01  -3.3380876e-01
   7.1166667e-01   1.4749276e-01  -1.7752557e+00  -1.8207750e-01  -6.3727127e-01  -7.1313689e-01  -6.3727127e-01
   7.1333333e-01   1.4898512e-01  -5.0374776e+00  -1.3200619e+00  -3.0346251e-02  -4.0967438e-01  -4.0967438e-01
   7.1500000e-01   1.5038482e-01   2.6249507e+00   5.0071314e-01   4.2484751e-01  -1.8207750e-01  -4.0967438e-01
   7.1666667e-01   1.5168930e-01   3.0801444e+00  -8.6486815e-01  -3.0346251e-02  -4.8554001e-01  -4.0967438e-01
   7.1833333e-01   1.5289636e-01  -8.6486815e-01  -2.0787182e+00  -3.0346251e-02  -6.3727127e-01  -7.8900252e-01
   7.2000000e-01   1.5400418e-01   4.2484751e-01  -2.0028525e+00   1.2138500e-01  -4.8554001e-01  -1.8207750e-01
   7.2166667e-01   1.5501134e-01   5.0071314e-01  -5.6140564e-01   4.5519376e-02   8.0417564e-01   9.5590690e-01
   7.2333333e-01   1.5591678e-01   1.1076382e+00  -1.8207750e-01  -1.0621188e-01   1.0317725e+00   2.7311626e-01
   7.2500000e-01   1.5671983e-01  -8.6486815e-01  -4.8554001e-01  -3.0346251e-02  -3.0346251e-02  -3.0346251e-02
   7.2666667e-01   1.5742017e-01  -2.5339119e+00   1.1076382e+00  -3.3380876e-01   1.9725063e-01   1.9725063e-01
   7.2833333e-01   1.5801786e-01   7.2831002e-01   2.8525476e+00   3.4898188e-01  -2.5794313e-01  -1.8207750e-01
   7.3000000e-01   1.5851330e-01   2.3214882e+00   1.7145632e+00  -4.8554001e-01  -1.3959275e+00  -1.9269869e+00
   7.3166667e-01   1.5890724e-01   1.2138500e-01   5.7657876e-01  -2.5794313e-01  -1.0621188e-01  -3.0346251e-02
   7.3333333e-01   1.5920077e-01  -3.0346251e-02  -3.0346251e-02  -1.8207750e-01   5.7657876e-01   1.9725063e-01
   7.3500000e-01   1.5939528e-01  -1.2441963e+00  -1.1683307e+00  -1.8207750e-01   6.5244439e-01   1.9725063e-01
   7.3666667e-01   1.5949249e-01  -3.3380876e-01  -1.4717932e+00   2.7311626e-01  -1.8207750e-01   1.9725063e-01
   7.3833333e-01   1.5949439e-01   1.2138500e-01  -2.8373744e+00   1.9725063e-01  -4.0967438e-01  -4.0967438e-01
   7.4000000e-01   1.5940329e-01  -5.6140564e-01  -1.3200619e+00   1.2138500e-01   3.4898188e-01   1.9725063e-01
   7.4166667e-01   1.5922172e-01   3.4898188e-01  -3.0346251e-02   5.7657876e-01   1.2138500e-01  -3.0346251e-02
   7.4333333e-01   1.5895249e-01  -1.0621188e-01   1.1835038e+00   3.4898188e-01   4.2484751e-01   5.0071314e-01
   7.4500000e-01   1.5859861e-01  -2.5794313e-01   1.3352350e+00  -1.8207750e-01   4.5519376e-02  -2.5794313e-01
   7.4666667e-01   1.5816334e-01   1.9725063e-01   1.6386975e+00  -1.8207750e-01   3.4898188e-01  -4.0967438e-01
   7.4833333e-01   1.5765011e-01   5.0071314e-01   2.5490851e+00  -6.3727127e-01  -3.3380876e-01  -4.8554001e-01
   7.5000000e-01   1.5706253e-01   5.0071314e-01   2.2456226e+00   3.4898188e-01   4.5519376e-02   2.7311626e-01
   7.5166667e-01   1.5640439e-01   1.9725063e-01   1.1835038e+00  -3.0346251e-02   5.0071314e-01   5.7657876e-01
   7.5333333e-01   1.5567959e-01  -7.8900252e-01  -6.3727127e-01  -1.0621188e-01   2.7311626e-01  -1.8207750e-01
   7.5500000e-01   1.5489218e-01   1.2138500e-01  -1.4717932e+00   1.9725063e-01   5.7657876e-01  -1.0621188e-01
   7.5666667e-01   1.5404630e-01  -1.1683307e+00  -1.6993900e+00  -1.0621188e-01  -1.0621188e-01  -3.3380876e-01
   7.5833333e-01   1.5314618e-01   2.7311626e-01  -2.6097776e+00  -3.0346251e-02  -3.3380876e-01  -1.8207750e-01
   7.6000000e-01   1.5218667e-01   1.1076382e+00  -1.2441963e+00   8.0417564e-01   1.9725063e-01   5.7657876e-01
   7.6166667e-01   1.5117754e-01   1.2138500e-01  -1.7752557e+00   1.9725063e-01  -6.3727127e-01  -1.8207750e-01
   7.6333333e-01   1.5012692e-01  -4.0967438e-01  -8.6486815e-01   4.5519376e-02   4.5519376e-02  -1.8207750e-01
   7.6500000e-01   1.4903927e-01   5.7657876e-01  -1.2441963e+00  -1.0621188e-01   8.0417564e-01   4.5519376e-02
   7.6666667e-01   1.4791903e-01   3.4898188e-01   2.0938913e+00  -3.0346251e-02   8.0417564e-01   1.2138500e-01
   7.6833333e-01   1.4677065e-01   4.5519376e-02   4.0663976e+00   2.7311626e-01   1.9725063e-01  -1.0621188e-01
   7.7000000e-01   1.4559851e-01  -5.6140564e-01   1.9421600e+00  -1.8207750e-01  -1.4717932e+00  -7.8900252e-01
   7.7166667e-01   1.4440696e-01   1.2138500e-01   4.2484751e-01   4.5519376e-02  -4.8554001e-01  -5.6140564e-01
   7.7333333e-01   1.4320029e-01   3.4898188e-01   7.2831002e-01   4.5519376e-02  -5.6140564e-01   5.0071314e-01
   7.7500000e-01   1.4198272e-01   7.2831002e-01   4.2484751e-01   7.2831002e-01  -1.0621188e-01   7.2831002e-01
   7.7666667e-01   1.4075835e-01  -2.5794313e-01  -1.0924650e+00  -4.0967438e-01   5.7657876e-01   2.7008163e+00
   7.7833333e-01   1.3953120e-01  -1.5476588e+00  -2.7615088e+00  -1.0165994e+00   3.4898188e-01  -3.0346251e-02
   7.8000000e-01   1.3830518e-01  -1.6993900e+00  -1.3959275e+00  -7.1313689e-01   9.5590690e-01   2.7311626e-01
   7.8166667e-01   1.3708405e-01   1.1835038e+00  -1.4717932e+00  -6.3727127e-01   4.5519376e-02  -6.3727127e-01
   7.8333333e-01   1.3587146e-01   4.5215914e+00   1.2138500e-01   3.4898188e-01   1.2138500e-01  -1.0621188e-01
   7.8500000e-01   1.3467088e-01  -1.5476588e+00  -4.8554001e-01   4.5519376e-02  -2.5794313e-01  -2.5794313e-01
   7.8666667e-01   1.3348565e-01  -2.3063151e+00   1.9421600e+00   9.5590690e-01  -3.0346251e-02  -3.0346251e-02
   7.8833333e-01   1.3231895e-01   9.5590690e-01   3.9146663e+00  -2.5794313e-01  -2.5794313e-01  -7.1313689e-01
   7.9000000e-01   1.3117377e-01  -7.1313689e-01   2.0938913e+00   1.2138500e-01   1.2138500e-01  -4.0967438e-01
   7.9166667e-01   1.3005294e-01   2.4732194e+00   1.4869663e+00  -3.3380876e-01  -4.0967438e-01  -1.4717932e+00
   7.9333333e-01   1.2895911e-01   2.5490851e+00  -1.2441963e+00  -3.0346251e-02  -2.5794313e-01  -4.0967438e-01
   7.9500000e-01   1.2789472e-01   4.2484751e-01  -3.0346251e-02   4.2484751e-01   7.2831002e-01  -1.8207750e-01
   7.9666667e-01   1.2686207e-01  -5.6140564e-01  -2.0028525e+00   5.0071314e-01  -9.4073377e-01  -4.0967438e-01
   7.9833333e-01   1.2586321e-01  -2.6097776e+00  -2.5339119e+00   1.2138500e-01  -8.6486815e-01   3.4898188e-01
   8.0000000e-01   1.2490004e-01  -1.1683307e+00  -1.5476588e+00   2.7311626e-01  -6.3727127e-01  -1.8207750e-01
   8.0166667e-01   1.2397426e-01   9.5590690e-01   1.2138500e-01   5.0071314e-01   5.7657876e-01   5.0071314e-01
   8.0333333e-01   1.2308734e-01   1.4111007e+00   1.1835038e+00  -1.0621188e-01  -3.0346251e-02  -1.8207750e-01
   8.0500000e-01   1.2224061e-01   2.7311626e-01   1.9725063e-01  -3.0346251e-02  -2.5794313e-01  -2.5794313e-01
   8.0666667e-01   1.2143518e-01  -6.3727127e-01   1.8662944e+00  -4.8554001e-01  -7.1313689e-01  -4.0967438e-01
   8.0833333e-01   1.2067196e-01  -3.0346251e-02   3.9146663e+00   4.5519376e-02  -6.3727127e-01   5.7657876e-01
   8.1000000e-01   1.1995168e-01   2.7311626e-01   3.0801444e+00   4.2484751e-01  -3.3380876e-01   4.5519376e-02
   8.1166667e-01   1.1927490e-01   9.5590690e-01   1.4111007e+00   3.4898188e-01   9.5590690e-01  -1.8207750e-01
   8.1333333e-01   1.1864199e-01   1.2138500e-01   6.5244439e-01  -3.3380876e-01   1.5628319e+00   1.9725063e-01
   8.1500000e-01   1.1805312e-01  -3.0346251e-02   1.2138500e-01   3.4898188e-01   6.5244439e-01   1.2138500e-01
   8.1666667e-01   1.1750833e-01  -1.8207750e-01  -2.5794313e-01   1.2138500e-01  -5.6140564e-01   1.9725063e-01
   8.1833333e-01   1.1700745e-01  -7.8900252e-01  -1.4717932e+00  -2.5794313e-01  -2.0028525e+00  -3.3380876e-01
   8.2000000e-01   1.1655020e-01  -7.1313689e-01  -3.3380876e-01  -1.0621188e-01  -9.4073377e-01  -1.2441963e+00
   8.2166667e-01   1.1613609e-01   4.2484751e-01  -1.8207750e-01  -3.3380876e-01  -1.8207750e-01  -1.0924650e+00
   8.2333333e-01   1.1576453e-01   8.0417564e-01  -5.6140564e-01  -3.0346251e-02   6.5244439e-01   4.2484751e-01
   8.2500000e-01   1.1543476e-01  -4.8554001e-01  -5.6140564e-01   4.2484751e-01   1.5628319e+00   1.7904288e+00
   8.2666667e-01   1.1514588e-01  -1.0621188e-01  -7.8900252e-01  -4.0967438e-01   8.0417564e-01   8.8004127e-01
   8.2833333e-01   1.1489690e-01   4.2484751e-01  -1.2441963e+00  -4.0967438e-01   2.7311626e-01   5.0071314e-01
   8.3000000e-01   1.1468667e-01   5.0071314e-01  -1.6993900e+00  -7.8900252e-01  -1.1683307e+00  -1.0924650e+00
   8.3166667e-01   1.1450827e-01   1.2138500e-01  -2.8373744e+00   3.4898188e-01  -1.0924650e+00  -8.6486815e-01
   8.3333333e-01   1.1436549e-01  -4.0967438e-01  -3.1408369e+00  -1.8207750e-01  -7.8900252e-01  -7.8900252e-01
   8.3500000e-01   1.1425790e-01  -4.0967438e-01  -3.7477620e+00  -3.3380876e-01  -4.8554001e-01   4.2484751e-01
   8.3666667e-01   1.1418397e-01  -2.5339119e+00  -2.6856432e+00  -1.0924650e+00  -3.0346251e-02   3.4898188e-01
   8.3833333e-01   1.1414211e-01  -1.3959275e+00  -3.3684338e+00  -7.8900252e-01  -4.0967438e-01  -1.8207750e-01
   8.4000000e-01   1.1413062e-01  -4.8554001e-01  -3.2167026e+00  -1.8207750e-01   1.2138500e-01  -1.8207750e-01
   8.4166667e-01   1.1414776e-01  -1.0924650e+00  -2.7615088e+00  -3.0346251e-02  -3.0346251e-02  -3.3380876e-01
   8.4333333e-01   1.1419172e-01  -2.0028525e+00  -1.0621188e-01   2.7311626e-01   1.3352350e+00   5.7657876e-01
   8.4500000e-01   1.1426063e-01  -7.8900252e-01   1.7145632e+00   1.9725063e-01   1.7904288e+00   1.1835038e+00
   8.4666667e-01   1.1435258e-01   9.5590690e-01   2.7766819e+00   5.7657876e-01   1.1076382e+00   1.1076382e+00
   8.4833333e-01   1.1446561e-01   2.4732194e+00   3.3077413e+00   2.7311626e-01   4.2484751e-01   2.7311626e-01
   8.5000000e-01   1.1459775e-01   8.0417564e-01   2.1697569e+00  -1.0621188e-01  -2.4580463e+00  -1.3200619e+00
   8.5166667e-01   1.1474698e-01  -5.6140564e-01  -2.5794313e-01  -3.0346251e-02  -2.3063151e+00  -1.6993900e+00
   8.5333333e-01   1.1491130e-01   4.5519376e-02   1.8662944e+00  -3.3380876e-01  -5.6140564e-01  -7.8900252e-01
   8.5500000e-01   1.1508865e-01   7.2831002e-01   1.7904288e+00  -7.1313689e-01   1.2138500e-01  -5.6140564e-01
   8.5666667e-01   1.1527700e-01   4.2484751e-01  -7.1313689e-01  -4.8554001e-01   1.9725063e-01  -1.8207750e-01
   8.5833333e-01   1.1547433e-01  -1.8207750e-01  -1.3200619e+00  -4.8554001e-01   1.9725063e-01   1.2138500e-01
   8.6000000e-01   1.1567859e-01   6.5244439e-01   4.5519376e-02   7.2831002e-01   1.0317725e+00   9.5590690e-01
   8.6166667e-01   1.1588779e-01   4.2484751e-01   1.2138500e-01   1.0317725e+00   4.2484751e-01   5.7657876e-01
   8.6333333e-01   1.1609992e-01  -3.7477620e+00   1.9725063e-01  -1.8207750e-01   5.7657876e-01   2.7311626e-01
   8.6500000e-01   1.1631303e-01  -8.6486815e-01   1.4869663e+00  -7.1313689e-01   4.5519376e-02  -3.0346251e-02
   8.6666667e-01   1.1652517e-01   3.3836070e+00   3.8388007e+00  -8.6486815e-01  -3.0346251e-02  -4.8554001e-01
   8.6833333e-01   1.1673444e-01  -1.8207750e-01   3.2318757e+00  -4.0967438e-01  -1.3200619e+00  -4.8554001e-01
   8.7000000e-01   1.1693898e-01   1.2138500e-01   2.5490851e+00   1.4111007e+00  -3.3380876e-01  -5.6140564e-01
   8.7166667e-01   1.1713696e-01  -7.1313689e-01   4.2484751e-01   3.4898188e-01  -2.5794313e-01  -6.3727127e-01
   8.7333333e-01   1.1732662e-01  -8.6486815e-01  -7.1313689e-01  -3.0346251e-02  -7.1313689e-01  -4.0967438e-01
   8.7500000e-01   1.1750624e-01  -1.0621188e-01  -1.2441963e+00  -1.0621188e-01   3.4898188e-01   2.7311626e-01
   8.7666667e-01   1.1767414e-01   1.2138500e-01  -2.6097776e+00   4.5519376e-02   8.8004127e-01  -3.0346251e-02
   8.7833333e-01   1.1782871e-01  -1.4717932e+00  -3.0649713e+00   1.2138500e-01   9.5590690e-01   4.2484751e-01
   8.8000000e-01   1.1796840e-01  -3.4442995e+00  -2.7615088e+00  -4.0967438e-01   6.5244439e-01   4.5519376e-02
   8.8166667e-01   1.1809172e-01   1.2138500e-01  -8.6486815e-01  -1.8207750e-01  -3.0346251e-02   2.7311626e-01
   8.8333333e-01   1.1819725e-01   4.6733226e+00   8.8004127e-01   4.2484751e-01  -1.8207750e-01   4.5519376e-02
   8.8500000e-01   1.1828362e-01   1.1076382e+00   1.0317725e+00   1.9725063e-01  -4.8554001e-01  -1.8207750e-01
   8.8666667e-01   1.1834954e-01  -1.3200619e+00   1.5628319e+00  -6.3727127e-01  -1.1683307e+00  -1.0165994e+00
   8.8833333e-01   1.1839379e-01  -2.0787182e+00   1.6386975e+00  -5.6140564e-01  -2.5794313e-01  -1.8207750e-01
   8.9000000e-01   1.1841522e-01   1.9725063e-01   1.1076382e+00  -3.3380876e-01  -3.0346251e-02   1.2138500e-01
   8.9166667e-01   1.1841274e-01   4.2484751e-01   3.4898188e-01  -1.0621188e-01   4.5519376e-02   1.2138500e-01
   8.9333333e-01   1.1838536e-01  -4.8554001e-01  -7.8900252e-01  -3.3380876e-01  -7.8900252e-01  -7.1313689e-01
   8.9500000e-01   1.1833213e-01  -5.6140564e-01  -1.6235244e+00  -4.8554001e-01  -1.5476588e+00  -1.0924650e+00
   8.9666667e-01   1.1825220e-01  -1.4717932e+00  -2.1545838e+00   5.0071314e-01  -1.0924650e+00  -2.5794313e-01
   8.9833333e-01   1.1814479e-01  -9.4073377e-01  -2.6856432e+00  -3.0346251e-02   2.7311626e-01   4.5519376e-02
   9.0000000e-01   1.1800917e-01   1.9725063e-01  -1.3200619e+00   2.7311626e-01   1.1076382e+00   6.5244439e-01
   9.0166667e-01   1.1784472e-01  -2.5794313e-01  -7.8900252e-01   1.2138500e-01   3.4898188e-01   6.5244439e-01
   9.0333333e-01   1.1763527e-01  -8.6486815e-01   4.2484751e-01   4.2484751e-01   8.0417564e-01   7.2831002e-01
   9.0500000e-01   1.1739693e-01   4.5519376e-02   1.2138500e-01   3.4898188e-01   3.4898188e-01   4.5519376e-02
   9.0666667e-01   1.1712935e-01   1.2593694e+00   2.0938913e+00  -4.8554001e-01   4.5519376e-02  -2.5794313e-01
   9.0833333e-01   1.1683223e-01   3.0801444e+00   2.7008163e+00  -3.3380876e-01   3.4898188e-01  -1.8207750e-01
   9.1000000e-01   1.1650534e-01   1.4869663e+00   2.2456226e+00   5.0071314e-01   8.0417564e-01  -4.0967438e-01
   9.1166667e-01   1.1614849e-01   5.0071314e-01  -1.8207750e-01   2.7311626e-01   1.2593694e+00   3.4898188e-01
   9.1333333e-01   1.1576159e-01   1.9725063e-01   6.5244439e-01   6.5244439e-01   1.3352350e+00   6.5244439e-01
   9.1500000e-01   1.1534458e-01   2.0180257e+00  -1.0621188e-01   1.9725063e-01   6.5244439e-01   9.5590690e-01
   9.1666667e-01   1.1489749e-01  -1.2441963e+00  -1.3200619e+00  -7.8900252e-01  -1.6993900e+00   8.8004127e-01
   9.1833333e-01   1.1442039e-01  -1.8511213e+00  -2.1545838e+00  -7.8900252e-01  -1.6993900e+00  -6.3727127e-01
   9.2000000e-01   1.1391344e-01  -1.6993900e+00  -2.4580463e+00  -1.0165994e+00  -1.2441963e+00  -1.0165994e+00
   9.2166667e-01   1.1337682e-01  -1.6993900e+00  -1.1683307e+00  -1.6235244e+00  -7.8900252e-01  -1.0924650e+00
   9.2333333e-01   1.1281081e-01   3.4898188e-01  -2.5794313e-01  -3.3380876e-01   4.5519376e-02  -7.1313689e-01
   9.2500000e-01   1.1221574e-01   1.4869663e+00   8.0417564e-01   5.7657876e-01   4.2484751e-01  -3.3380876e-01
   9.2666667e-01   1.1159199e-01   1.0317725e+00   1.4869663e+00   1.6386975e+00   6.5244439e-01   5.0071314e-01
   9.2833333e-01   1.1094001e-01   6.5244439e-01   2.6249507e+00   1.1835038e+00   1.8662944e+00   1.9421600e+00
   9.3000000e-01   1.1026031e-01  -4.0967438e-01   1.0317725e+00  -1.0621188e-01   1.0317725e+00   8.0417564e-01
   9.3166667e-01   1.0955345e-01  -9.4073377e-01   8.0417564e-01  -4.8554001e-01  -2.0787182e+00  -1.6993900e+00
   9.3333333e-01   1.0882006e-01  -2.0787182e+00  -2.5794313e-01  -9.4073377e-01  -2.2304494e+00  -1.7752557e+00
   9.3500000e-01   1.0806082e-01  -4.0967438e-01   3.4898188e-01  -1.0165994e+00   2.7311626e-01   4.2484751e-01
   9.3666667e-01   1.0727648e-01   1.2593694e+00  -1.9269869e+00  -4.0967438e-01   5.0071314e-01   1.9725063e-01
   9.3833333e-01   1.0646783e-01  -8.6486815e-01  -3.4442995e+00  -2.5794313e-01   2.7311626e-01  -2.5794313e-01
   9.4000000e-01   1.0563573e-01  -3.9753588e+00  -2.1545838e+00  -1.8207750e-01  -4.0967438e-01  -7.1313689e-01
   9.4166667e-01   1.0478109e-01   1.9725063e-01  -4.0967438e-01  -1.0621188e-01  -4.8554001e-01  -7.8900252e-01
   9.4333333e-01   1.0390487e-01   3.3077413e+00   1.1835038e+00   1.9725063e-01  -1.0621188e-01  -3.3380876e-01
   9.4500000e-01   1.0300810e-01   8.8004127e-01   1.0317725e+00   3.4898188e-01   1.9725063e-01  -5.6140564e-01
   9.4666667e-01   1.0209185e-01   5.0071314e-01   2.3214882e+00   2.7311626e-01   6.5244439e-01   4.5519376e-02
   9.4833333e-01   1.0115724e-01   1.2593694e+00   2.3214882e+00   1.1835038e+00   1.2593694e+00   7.2831002e-01
   9.5000000e-01   1.0020545e-01   1.2593694e+00   1.6386975e+00   1.1076382e+00   2.7311626e-01   1.4111007e+00
   9.5166667e-01   9.9237710e-02   1.2138500e-01   7.2831002e-01  -1.0621188e-01  -7.1313689e-01   1.1076382e+00
   9.5333333e-01   9.8255288e-02  -1.5476588e+00  -7.1313689e-01  -7.1313689e-01   4.5519376e-02   2.7311626e-01
   9.5500000e-01   9.7259516e-02  -3.3380876e-01  -1.8207750e-01   8.0417564e-01   8.8004127e-01   4.2484751e-01
   9.5666667e-01   9.7259516e-02   1.2138500e-01  -2.6097776e+00  -3.3380876e-01  -2.5794313e-01  -6.3727127e-01
   9.5833333e-01   9.7259516e-02   8.0417564e-01  -2.9132401e+00  -4.8554001e-01  -1.8207750e-01  -7.8900252e-01
   9.6000000e-01   9.6251757e-02   4.2484751e-01  -1.2441963e+00   1.9725063e-01  -1.0621188e-01  -4.0967438e-01
   9.6166667e-01   9.6251757e-02  -2.2304494e+00  -1.6235244e+00  -1.0165994e+00  -3.3380876e-01  -1.0924650e+00
   9.6333333e-01   9.5233423e-02  -4.3546870e+00  -7.1313689e-01  -1.0621188e-01   7.2831002e-01   3.4898188e-01
   9.6500000e-01   9.4205979e-02  -1.6993900e+00   5.0071314e-01   1.0317725e+00   5.0071314e-01   7.2831002e-01
   9.6666667e-01   9.3170918e-02   1.0317725e+00   2.7766819e+00  -4.8554001e-01  -4.8554001e-01  -3.3380876e-01
   9.6833333e-01   9.2129784e-02   2.6249507e+00   1.9421600e+00  -4.0967438e-01  -8.6486815e-01  -1.3200619e+00
   9.7000000e-01   9.1084145e-02   2.2456226e+00   9.5590690e-01  -3.3380876e-01  -5.6140564e-01  -1.6235244e+00
   9.7166667e-01   9.0035620e-02   2.3214882e+00   2.7008163e+00  -2.5794313e-01   1.9725063e-01   5.0071314e-01
   9.7333333e-01   8.8985856e-02   2.7311626e-01   5.7657876e-01  -1.8207750e-01   4.2484751e-01   5.7657876e-01
   9.7500000e-01   8.7936528e-02   2.7008163e+00  -3.3380876e-01   5.0071314e-01   1.2593694e+00   6.5244439e-01
   9.7666667e-01   8.6889351e-02  -5.6140564e-01  -2.8373744e+00   1.9725063e-01  -2.5794313e-01   8.0417564e-01
   9.7833333e-01   8.5840464e-02  -1.0924650e+00  -4.1270901e+00  -2.5794313e-01  -8.6486815e-01   4.5519376e-02
   9.8000000e-01   8.4764677e-02  -2.5339119e+00  -3.2167026e+00  -5.6140564e-01  -1.3200619e+00  -9.4073377e-01
   9.8166667e-01   8.3698202e-02  -1.3959275e+00   2.7311626e-01  -2.5794313e-01  -6.3727127e-01  -7.1313689e-01
   9.8333333e-01   8.2642970e-02  -2.1545838e+00   8.0417564e-01  -1.0621188e-01   5.7657876e-01   5.7657876e-01
   9.8500000e-01   8.1600908e-02  -1.1683307e+00   1.6386975e+00   2.7311626e-01   2.7311626e-01  -1.0621188e-01
   9.8666667e-01   8.0573951e-02   3.4898188e-01   2.4732194e+00   1.0317725e+00   5.0071314e-01   6.5244439e-01
   9.8833333e-01   7.9564021e-02   1.9421600e+00   3.3077413e+00   1.0317725e+00   4.2484751e-01   9.5590690e-01
   9.9000000e-01   7.8573039e-02   1.5628319e+00   1.0317725e+00  -9.4073377e-01   1.2138500e-01  -2.5794313e-01
   9.9166667e-01   7.7602921e-02   1.7904288e+00   5.7657876e-01  -6.3727127e-01   3.4898188e-01  -3.3380876e-01
   9.9333333e-01   7.6655568e-02   6.5244439e-01  -6.3727127e-01   1.9725063e-01  -7.8900252e-01  -6.3727127e-01
   9.9500000e-01   7.5732869e-02  -3.3380876e-01  -1.2441963e+00  -4.0967438e-01  -1.4717932e+00  -1.5476588e+00
   9.9666667e-01   7.4836716e-02  -6.3727127e-01  -1.3959275e+00   8.8004127e-01  -1.0621188e-01  -5.6140564e-01
   9.9833333e-01   7.3968963e-02  -1.2441963e+00  -3.5960307e+00   1.3352350e+00   1.9725063e-01   2.7311626e-01
   1.0000000e+00   7.3131472e-02  -1.7752557e+00  -3.7477620e+00  -3.3380876e-01   1.4869663e+00   1.2138500e-01
   1.0016667e+00   7.2326069e-02   6.5244439e-01   4.5519376e-02   4.5519376e-02   9.5590690e-01   2.7311626e-01
   1.0033333e+00   7.1554576e-02   1.5628319e+00   2.8525476e+00   2.7311626e-01   5.7657876e-01   1.1076382e+00
   1.0050000e+00   7.0818785e-02   7.2831002e-01   5.7657876e-01  -7.8900252e-01  -1.8511213e+00  -1.0621188e-01
   1.0066667e+00   7.0120469e-02   2.2456226e+00   2.0180257e+00  -3.3380876e-01  -1.9269869e+00  -7.8900252e-01
   1.0083333e+00   6.9461390e-02  -1.3959275e+00   1.1835038e+00  -3.3380876e-01  -1.0165994e+00  -5.6140564e-01
   1.0100000e+00   6.8843267e-02  -3.1408369e+00   2.0938913e+00   4.5519376e-02   4.2484751e-01  -1.0621188e-01
   1.0116667e+00   6.8267813e-02   1.2593694e+00   1.9421600e+00  -1.8207750e-01   6.5244439e-01   4.5519376e-02
   1.0133333e+00   6.7736710e-02   4.8250539e+00   1.5628319e+00  -1.3200619e+00   7.2831002e-01  -1.8207750e-01
   1.0150000e+00   6.7251608e-02   7.2831002e-01   5.0071314e-01  -1.0621188e-01  -1.0621188e-01  -7.1313689e-01
   1.0166667e+00   6.6814136e-02  -1.6993900e+00  -1.3200619e+00   1.2138500e-01   3.4898188e-01   2.7311626e-01
   1.0183333e+00   6.6425892e-02  -8.6486815e-01  -2.5339119e+00   5.0071314e-01   8.0417564e-01   8.8004127e-01
   1.0200000e+00   6.6088454e-02  -1.8207750e-01  -2.3821807e+00  -1.8207750e-01   5.0071314e-01   4.5519376e-02
   1.0216667e+00   6.5803360e-02  -3.3380876e-01  -2.7615088e+00  -6.3727127e-01  -1.0621188e-01  -9.4073377e-01
   1.0233333e+00   6.5572124e-02   1.0317725e+00   1.9725063e-01   1.2138500e-01  -6.3727127e-01  -7.8900252e-01
   1.0250000e+00   6.5396227e-02   9.5590690e-01   1.4111007e+00   5.0071314e-01  -3.3380876e-01  -3.0346251e-02
   1.0266667e+00   6.5277120e-02   2.7311626e-01   2.7311626e-01  -1.0621188e-01   8.0417564e-01  -4.8554001e-01
   1.0283333e+00   6.5216227e-02  -1.8511213e+00  -3.3380876e-01   8.0417564e-01   3.4898188e-01   3.4898188e-01
   1.0300000e+00   6.5214937e-02  -3.3380876e-01   3.0042788e+00   1.3352350e+00  -5.6140564e-01   1.0317725e+00
   1.0316667e+00   6.5274601e-02  -1.2441963e+00   5.7657876e-01  -1.7752557e+00  -1.2441963e+00  -4.0967438e-01
   1.0333333e+00   6.5396547e-02  -3.8236276e+00  -1.0165994e+00  -6.3727127e-01  -9.4073377e-01  -5.6140564e-01
   1.0350000e+00   6.5582065e-02   5.0071314e-01   9.5590690e-01   5.0071314e-01   4.5519376e-02   4.5519376e-02
   1.0366667e+00   6.5832410e-02   2.8525476e+00  -5.6140564e-01  -7.8900252e-01  -7.8900252e-01  -9.4073377e-01
   1.0383333e+00   6.5832410e-02   2.3214882e+00  -1.5476588e+00  -1.4717932e+00  -7.1313689e-01  -1.0924650e+00
   1.0400000e+00   6.5832410e-02  -2.9132401e+00  -3.3684338e+00  -1.0165994e+00  -4.0967438e-01  -7.1313689e-01
   1.0416667e+00   6.5832410e-02  -3.2167026e+00  -4.4305526e+00   1.0317725e+00   1.1835038e+00   1.0317725e+00
   1.0433333e+00   6.5832410e-02   5.0071314e-01  -1.0165994e+00   1.9421600e+00   8.0417564e-01   1.2593694e+00
   1.0450000e+00   6.5832410e-02   3.4898188e-01   1.7145632e+00   7.2831002e-01   4.5519376e-02   8.0417564e-01
   1.0466667e+00   6.5832410e-02   1.9421600e+00   2.0180257e+00   2.7311626e-01  -8.6486815e-01  -1.0621188e-01
   1.0483333e+00   6.5832410e-02   3.8388007e+00   2.8525476e+00  -1.0165994e+00  -1.8207750e-01  -1.0165994e+00
   1.0500000e+00   6.5832410e-02   1.2138500e-01   3.0042788e+00   9.5590690e-01   4.2484751e-01   2.7311626e-01
   1.0516667e+00   6.5832410e-02  -1.0165994e+00   4.2484751e-01   5.0071314e-01   3.4898188e-01   9.5590690e-01
   1.0533333e+00   6.5832410e-02   5.7657876e-01  -8.6486815e-01  -3.0346251e-02  -1.8207750e-01  -1.3200619e+00
   1.0550000e+00   6.5832410e-02   1.3352350e+00   8.8004127e-01  -9.4073377e-01   5.0071314e-01  -7.8900252e-01
   1.0566667e+00   6.5832410e-02   4.5519376e-02  -1.7752557e+00  -1.7752557e+00  -3.0346251e-02  -6.3727127e-01
   1.0583333e+00   6.5832410e-02  -3.8236276e+00  -3.8236276e+00  -4.8554001e-01   1.2138500e-01   4.2484751e-01
   1.0600000e+00   6.5832410e-02  -3.3380876e-01  -2.6097776e+00  -7.1313689e-01  -9.4073377e-01  -4.0967438e-01
   1.0616667e+00   6.5832410e-02  -6.3727127e-01   2.0180257e+00  -1.6993900e+00  -3.3380876e-01   6.5244439e-01
   1.0633333e+00   6.5832410e-02   1.1835038e+00   8.8004127e-01  -2.5794313e-01  -1.8207750e-01   2.6249507e+00
   1.0650000e+00   6.5832410e-02  -1.3959275e+00   1.6386975e+00   3.6112038e+00   8.8004127e-01   8.8004127e-01
   1.0666667e+00   6.5832410e-02   2.4732194e+00   3.4594726e+00   1.1835038e+00  -3.3380876e-01  -1.5476588e+00
   1.0683333e+00   6.5832410e-02  -4.1270901e+00  -4.6581495e+00   1.2138500e-01   9.5590690e-01  -3.3380876e-01
   1.0700000e+00   6.5832410e-02   3.4898188e-01  -4.8554001e-01  -4.8554001e-01   1.2138500e-01  -1.0165994e+00
   1.0716667e+00   6.5832410e-02  -7.8900252e-01   1.1835038e+00   4.5519376e-02  -1.2441963e+00  -1.2441963e+00
   1.0733333e+00   6.5832410e-02  -3.0346251e-02   1.9725063e-01  -1.8207750e-01   9.5590690e-01  -4.8554001e-01
   1.0750000e+00   6.6148814e-02   8.0417564e-01   9.5590690e-01  -2.0028525e+00  -4.8554001e-01  -3.3380876e-01
   1.0766667e+00   6.6148814e-02  -1.0165994e+00   8.8004127e-01  -2.5794313e-01  -7.8900252e-01   1.5628319e+00
   1.0783333e+00   6.6148814e-02  -1.8207750e-01  -3.5201651e+00   1.9725063e-01  -7.8900252e-01   1.5628319e+00
   1.0800000e+00   6.6148814e-02   1.6386975e+00  -1.6993900e+00  -7.8900252e-01   4.2484751e-01  -5.6140564e-01
   1.0816667e+00   6.6532456e-02  -1.3200619e+00  -2.0028525e+00   8.8004127e-01  -1.0621188e-01   3.4898188e-01
   1.0833333e+00   6.6984507e-02   4.2484751e-01  -4.0967438e-01   8.0417564e-01  -3.0346251e-02  -8.6486815e-01
   1.0850000e+00   6.7506078e-02   2.7008163e+00   2.7311626e-01  -3.3380876e-01   1.0317725e+00  -1.1683307e+00
   1.0866667e+00   6.8098266e-02   1.2138500e-01   3.1560101e+00  -2.0028525e+00  -7.1313689e-01  -8.6486815e-01
   1.0883333e+00   6.8762125e-02   1.8662944e+00   8.7700665e+00   4.5519376e-02  -1.8207750e-01  -6.3727127e-01
   1.0900000e+00   6.9498676e-02   4.9767851e+00   2.9284132e+00   9.5590690e-01  -1.5476588e+00   3.4898188e-01
   1.0916667e+00   7.0290933e-02  -4.6581495e+00  -6.4030589e+00   5.7657876e-01  -3.3380876e-01  -1.0165994e+00
   1.0933333e+00   7.1114773e-02  -5.0374776e+00  -4.2788214e+00   4.2484751e-01  -9.4073377e-01  -8.6486815e-01
   1.0950000e+00   7.2017236e-02  -1.9269869e+00   4.5519376e-02   8.0417564e-01   3.0042788e+00   1.7904288e+00
   1.0966667e+00   7.2999403e-02  -2.0028525e+00  -8.6486815e-01  -1.0924650e+00  -7.1313689e-01   1.2593694e+00
   1.0983333e+00   7.4062289e-02  -1.0621188e-01  -2.0028525e+00  -1.3959275e+00  -1.5476588e+00  -7.1313689e-01
   1.1000000e+00   7.5206847e-02   5.7657876e-01   1.9725063e-01  -1.6993900e+00  -7.8900252e-01  -4.8554001e-01
   1.1016667e+00   7.6433975e-02  -2.2304494e+00  -2.0787182e+00  -3.0346251e-02  -1.8207750e-01   1.7904288e+00
   1.1033333e+00   7.7744501e-02   1.7145632e+00  -1.0924650e+00   2.3214882e+00  -1.8207750e-01  -8.6486815e-01
   1.1050000e+00   7.9139201e-02   1.7904288e+00   1.2593694e+00   1.4111007e+00   3.4898188e-01  -1.8207750e-01
   1.1066667e+00   8.0618791e-02   1.7904288e+00   3.9905320e+00  -7.1313689e-01   1.6386975e+00   4.2484751e-01
   1.1083333e+00   8.2183930e-02   3.4594726e+00   4.3698601e+00  -3.3380876e-01   9.5590690e-01   4.2484751e-01
   1.1100000e+00   8.3835220e-02   3.1560101e+00   3.1560101e+00  -1.6235244e+00  -1.0621188e-01  -1.0165994e+00
   1.1116667e+00   8.5573217e-02   1.3352350e+00   1.2593694e+00  -2.6097776e+00  -1.6235244e+00  -1.4717932e+00
   1.1133333e+00   8.7398418e-02  -6.3727127e-01  -2.3821807e+00   1.4869663e+00  -4.0967438e-01  -2.5794313e-01
   1.1150000e+00   8.9311274e-02  -7.5410433e+00  -6.4030589e+00   7.2831002e-01  -1.2441963e+00  -1.4717932e+00
   1.1166667e+00   9.1312179e-02  -8.6486815e-01  -2.9891057e+00   2.7311626e-01  -1.0621188e-01  -8.6486815e-01
   1.1183333e+00   9.3401496e-02  -3.6718963e+00  -1.9269869e+00  -7.8900252e-01   7.2831002e-01   1.4111007e+00
   1.1200000e+00   9.5579531e-02  -1.7752557e+00  -1.4717932e+00  -1.0621188e-01   1.9725063e-01   9.5590690e-01
   1.1216667e+00   9.7846549e-02   9.5590690e-01  -2.0787182e+00   5.0071314e-01  -4.8554001e-01   1.2138500e-01
   1.1233333e+00   1.0020278e-01  -2.3063151e+00  -1.1683307e+00  -3.3380876e-01   1.4869663e+00   4.2484751e-01
   1.1250000e+00   1.0264840e-01  -2.2304494e+00   2.0938913e+00  -5.6140564e-01   1.5628319e+00   4.2484751e-01
   1.1266667e+00   1.0518355e-01   5.2802476e+00   5.6595758e+00   1.2138500e-01   4.5519376e-02   4.2484751e-01
   1.1283333e+00   1.0780836e-01   2.8525476e+00   2.0938913e+00   1.1076382e+00  -1.8207750e-01   1.3352350e+00
   1.1300000e+00   1.1052287e-01   2.7008163e+00   1.0317725e+00  -5.6140564e-01  -4.8554001e-01  -4.0967438e-01
   1.1316667e+00   1.1332715e-01   2.3214882e+00   1.4869663e+00  -3.0346251e-02  -3.0346251e-02  -6.3727127e-01
   1.1333333e+00   1.1332715e-01   5.7657876e-01  -1.8207750e-01  -1.8207750e-01  -5.6140564e-01  -4.8554001e-01
   1.1350000e+00   1.1622119e-01  -3.3380876e-01  -2.0028525e+00  -2.5794313e-01  -1.2441963e+00  -8.6486815e-01
   1.1366667e+00   1.1920494e-01  -2.9132401e+00  -1.3200619e+00   1.9725063e-01   6.5244439e-01   3.4898188e-01
   1.1383333e+00   1.2227837e-01  -1.1683307e+00  -1.2441963e+00  -1.8207750e-01   8.0417564e-01   3.4898188e-01
   1.1400000e+00   1.2544136e-01   1.2138500e-01  -1.3959275e+00  -1.8207750e-01  -4.0967438e-01   5.0071314e-01
   1.1416667e+00   1.2869381e-01   4.5519376e-02  -3.0346251e-02   1.8662944e+00  -1.8207750e-01  -1.5476588e+00
   1.1433333e+00   1.3203553e-01   1.2138500e-01   3.4898188e-01   4.2484751e-01  -1.8207750e-01  -1.1683307e+00
   1.1450000e+00   1.3546636e-01  -1.1683307e+00  -6.3727127e-01   1.2138500e-01  -8.6486815e-01  -2.5794313e-01
   1.1466667e+00   1.3898606e-01   1.9421600e+00   2.3214882e+00  -1.0621188e-01   4.5519376e-02  -1.8207750e-01
   1.1483333e+00   1.3898606e-01   5.8113070e+00   4.8250539e+00  -1.0924650e+00   1.2138500e-01   1.9725063e-01
   1.1500000e+00   1.3898606e-01  -1.1683307e+00   1.4869663e+00   1.2138500e-01  -9.4073377e-01  -4.8554001e-01
   1.1516667e+00   1.3898606e-01  -3.4442995e+00  -2.6097776e+00  -1.8207750e-01  -3.0346251e-02  -2.5794313e-01
   1.1533333e+00   1.3898606e-01  -2.5794313e-01   4.2484751e-01  -4.8554001e-01   4.2484751e-01   3.4898188e-01
   1.1550000e+00   1.3898606e-01   2.7311626e-01   8.8004127e-01   1.0317725e+00   4.2484751e-01   8.8004127e-01
   1.1566667e+00   1.4259438e-01  -1.6235244e+00  -2.4580463e+00  -1.1683307e+00  -1.0621188e-01   6.5244439e-01
   1.1583333e+00   1.4629104e-01  -2.4580463e+00  -4.2029557e+00  -1.0165994e+00   1.2138500e-01   7.2831002e-01
   1.1600000e+00   1.5007573e-01  -3.3380876e-01  -6.3727127e-01   1.7145632e+00   5.0071314e-01   1.1076382e+00
   1.1616667e+00   1.5394808e-01  -7.1313689e-01  -7.8900252e-01  -3.0346251e-02  -3.3380876e-01  -4.0967438e-01
   1.1633333e+00   1.5790770e-01   2.7311626e-01  -6.3727127e-01   5.0071314e-01  -3.0346251e-02  -1.0924650e+00
   1.1650000e+00   1.6195418e-01   1.0317725e+00   1.7904288e+00   3.4898188e-01   4.2484751e-01  -2.5794313e-01
   1.1666667e+00   1.6608706e-01   8.0417564e-01   2.2456226e+00  -3.0346251e-02   3.4898188e-01  -1.8207750e-01
   1.1683333e+00   1.7030583e-01   8.8004127e-01   3.0042788e+00  -2.5794313e-01   1.9725063e-01   5.7657876e-01
   1.1700000e+00   1.7460995e-01  -4.0967438e-01   6.5244439e-01  -5.6140564e-01  -1.0621188e-01  -3.0346251e-02
   1.1716667e+00   1.7899883e-01   1.0317725e+00   1.9725063e-01  -1.4717932e+00   2.7311626e-01   5.7657876e-01
   1.1733333e+00   1.8344734e-01   8.8004127e-01  -7.1313689e-01   1.9725063e-01  -1.0621188e-01   9.5590690e-01
   1.1750000e+00   1.8794877e-01  -5.4168058e+00  -2.0787182e+00   5.7657876e-01  -7.8900252e-01  -3.0346251e-02
   1.1766667e+00   1.9253612e-01  -3.6718963e+00  -2.3063151e+00  -6.3727127e-01  -4.0967438e-01  -1.3200619e+00
   1.1783333e+00   1.9720879e-01   4.5974570e+00  -8.6486815e-01  -3.0346251e-02   2.7311626e-01  -4.0967438e-01
   1.1800000e+00   2.0196607e-01   1.4869663e+00  -2.1545838e+00  -3.3380876e-01  -7.8900252e-01  -1.0621188e-01
   1.1816667e+00   2.0680722e-01   4.5519376e-02  -1.6235244e+00  -3.0346251e-02   1.1076382e+00   1.1835038e+00
   1.1833333e+00   2.1173137e-01   8.8004127e-01   4.2484751e-01   1.0317725e+00  -4.0967438e-01  -4.8554001e-01
   1.1850000e+00   2.1673758e-01  -5.6140564e-01   4.5519376e-02   8.0417564e-01  -4.0967438e-01   2.7311626e-01
   1.1866667e+00   2.2182483e-01  -2.6856432e+00   1.1835038e+00   4.5519376e-02   1.5628319e+00   1.3352350e+00
   1.1883333e+00   2.2699202e-01  -4.0512245e+00   2.8525476e+00   4.5519376e-02  -3.0346251e-02  -1.6993900e+00
   1.1900000e+00   2.3223794e-01  -8.6486815e-01   2.6249507e+00   2.7311626e-01  -3.3380876e-01  -1.4717932e+00
   1.1916667e+00   2.3756130e-01   3.3836070e+00   1.1076382e+00  -6.3727127e-01  -1.8207750e-01  -1.2441963e+00
   1.1933333e+00   2.4296075e-01   4.3698601e+00   2.6249507e+00  -1.8207750e-01   4.2484751e-01   1.2138500e-01
   1.1950000e+00   2.4843482e-01   2.3214882e+00  -3.3380876e-01  -7.8900252e-01  -2.6097776e+00  -4.0967438e-01
   1.1966667e+00   2.5398196e-01  -4.2788214e+00  -3.9753588e+00   7.2831002e-01  -8.6486815e-01  -3.0346251e-02
   1.1983333e+00   2.5960056e-01  -2.6097776e+00  -9.4073377e-01  -1.8207750e-01   9.5590690e-01   9.5590690e-01
   1.2000000e+00   2.6528890e-01  -1.6993900e+00  -2.7615088e+00  -6.3727127e-01  -5.6140564e-01   2.7311626e-01
   1.2016667e+00   2.7104517e-01   1.1076382e+00  -1.0924650e+00  -3.0346251e-02  -1.8207750e-01   2.7311626e-01
   1.2033333e+00   2.7686751e-01  -9.4073377e-01  -9.4073377e-01  -6.3727127e-01   2.7311626e-01   5.7657876e-01
   1.2050000e+00   2.8275395e-01  -1.0165994e+00  -1.0165994e+00   2.7311626e-01   1.1076382e+00   1.9725063e-01
   1.2066667e+00   2.8870246e-01   1.7904288e+00   2.7766819e+00   5.0071314e-01   8.0417564e-01   3.4898188e-01
   1.2083333e+00   2.9471091e-01   3.4594726e+00   2.1697569e+00  -1.2441963e+00   1.2138500e-01   1.9725063e-01
   1.2100000e+00   3.0077712e-01  -4.2788214e+00   1.2593694e+00   6.5244439e-01  -3.0346251e-02   1.3352350e+00
   1.2116667e+00   3.0689883e-01   8.0417564e-01   8.8004127e-01   1.1076382e+00   1.1835038e+00   8.0417564e-01
   1.2133333e+00   3.1307370e-01   5.2802476e+00   2.0938913e+00  -8.6486815e-01  -4.8554001e-01  -6.3727127e-01
   1.2150000e+00   3.1929933e-01  -6.3727127e-01  -7.1313689e-01  -3.0346251e-02  -1.0621188e-01  -7.1313689e-01
   1.2166667e+00   3.2557324e-01   5.0071314e-01  -2.3821807e+00  -7.1313689e-01  -3.3380876e-01  -7.8900252e-01
   1.2183333e+00   3.3189292e-01   2.6249507e+00  -9.4073377e-01  -1.4717932e+00  -1.0621188e-01  -9.4073377e-01
   1.2200000e+00   3.3825576e-01  -4.1270901e+00  -3.2925682e+00  -1.2441963e+00  -7.8900252e-01   1.2138500e-01
   1.2216667e+00   3.4465912e-01  -1.3200619e+00  -5.6140564e-01   1.7904288e+00   1.1076382e+00   1.0317725e+00
   1.2233333e+00   3.5110030e-01  -4.0967438e-01  -4.0967438e-01   8.8004127e-01  -2.5794313e-01   1.2138500e-01
   1.2250000e+00   3.5757654e-01  -1.0924650e+00   1.3352350e+00   1.3352350e+00  -3.0346251e-02  -1.8207750e-01
   1.2266667e+00   3.6408504e-01  -3.0346251e-02   2.0938913e+00   3.4898188e-01   2.7311626e-01   5.7657876e-01
   1.2283333e+00   3.7062296e-01   1.1076382e+00   3.1560101e+00  -3.3380876e-01   8.0417564e-01   5.0071314e-01
   1.2300000e+00   3.7718743e-01   1.5628319e+00   1.4111007e+00   1.9725063e-01   8.0417564e-01   1.9725063e-01
   1.2316667e+00   3.8377549e-01  -3.0346251e-02   3.4898188e-01   1.9725063e-01  -6.3727127e-01  -1.0924650e+00
   1.2333333e+00   3.9038419e-01  -2.5794313e-01  -1.3959275e+00   1.2138500e-01   3.4898188e-01  -2.5794313e-01
   1.2350000e+00   3.9701055e-01   1.2593694e+00  -1.1683307e+00  -1.0924650e+00  -3.3380876e-01   3.4898188e-01
   1.2366667e+00   4.0365158e-01  -2.3821807e+00  -3.1408369e+00  -4.0967438e-01   1.3352350e+00   3.6112038e+00
   1.2383333e+00   4.1030416e-01  -1.7752557e+00  -4.7340151e+00  -7.8900252e-01  -1.4717932e+00  -2.5339119e+00
   1.2400000e+00   4.1696531e-01   2.7311626e-01  -2.2304494e+00   4.5519376e-02  -1.7752557e+00  -1.7752557e+00
   1.2416667e+00   4.2363192e-01  -1.1683307e+00   1.3352350e+00   6.5244439e-01   1.9725063e-01   4.2484751e-01
   1.2433333e+00   4.3030089e-01  -7.8900252e-01   2.3214882e+00   4.2484751e-01   6.5244439e-01   1.0317725e+00
   1.2450000e+00   4.3695571e-01  -1.0621188e-01   1.2593694e+00  -4.0967438e-01   1.9725063e-01   5.0071314e-01
   1.2466667e+00   6.1084586e-01   1.1835038e+00   2.9284132e+00  -7.1313689e-01   5.0071314e-01  -1.8207750e-01
   1.2483333e+00   6.1620412e-01   1.2593694e+00   3.1560101e+00  -7.8900252e-01  -4.0967438e-01  -1.3959275e+00
   1.2500000e+00   6.2147703e-01   1.1076382e+00   1.1835038e+00  -5.6140564e-01  -1.7752557e+00  -1.6235244e+00
   1.2516667e+00   6.2666218e-01  -4.8554001e-01  -3.3380876e-01   2.7311626e-01   8.0417564e-01  -1.0621188e-01
   1.2533333e+00   6.3175723e-01   3.4898188e-01  -4.0967438e-01   6.5244439e-01   9.5590690e-01   7.2831002e-01
   1.2550000e+00   6.3675985e-01   6.5244439e-01  -1.8207750e-01   2.7311626e-01   3.4898188e-01   6.5244439e-01
   1.2566667e+00   6.4166783e-01   1.1835038e+00  -2.3063151e+00  -1.8207750e-01  -1.8207750e-01   4.5519376e-02
   1.2583333e+00   6.4647887e-01  -1.0924650e+00  -2.4580463e+00   4.5519376e-02  -1.0165994e+00  -4.0967438e-01
   1.2600000e+00   6.5119078e-01  -1.7752557e+00  -8.6486815e-01   1.9725063e-01  -7.1313689e-01  -1.8207750e-01
   1.2616667e+00   6.5580136e-01  -2.6856432e+00  -1.3200619e+00   1.2138500e-01   5.0071314e-01  -2.5794313e-01
   1.2633333e+00   6.6030851e-01  -2.0028525e+00   5.0071314e-01   4.2484751e-01   1.7904288e+00   5.7657876e-01
   1.2650000e+00   6.6471009e-01   4.6733226e+00   2.0938913e+00   8.8004127e-01   1.9421600e+00   7.2831002e-01
   1.2666667e+00   6.6900402e-01  -2.5339119e+00  -1.8207750e-01   5.7657876e-01  -2.5794313e-01   1.1835038e+00
   1.2683333e+00   6.7318822e-01  -1.2441963e+00   1.1835038e+00  -1.0621188e-01  -1.7752557e+00   4.5519376e-02
   1.2700000e+00   7.1651096e-01   4.4457257e+00   3.9905320e+00  -1.0165994e+00  -1.3200619e+00  -1.4717932e+00
   1.2716667e+00   7.1894370e-01   5.7657876e-01   1.1835038e+00  -9.4073377e-01  -4.8554001e-01  -1.3200619e+00
   1.2733333e+00   7.2123897e-01   8.0417564e-01   7.2831002e-01   7.2831002e-01  -5.6140564e-01  -1.8207750e-01
   1.2750000e+00   7.2339499e-01  -8.6486815e-01  -7.8900252e-01   1.9725063e-01  -9.4073377e-01   1.9725063e-01
   1.2766667e+00   7.2540996e-01  -1.2441963e+00  -1.8511213e+00   5.7657876e-01   4.5519376e-02   1.2138500e-01
   1.2783333e+00   7.2728198e-01  -1.1683307e+00  -1.9269869e+00  -4.0967438e-01   4.5519376e-02  -3.0346251e-02
   1.2800000e+00   7.2900936e-01  -1.8207750e-01  -1.5476588e+00  -1.8207750e-01   9.5590690e-01   1.2138500e-01
   1.2816667e+00   7.3059017e-01   1.0317725e+00  -1.8207750e-01  -1.8207750e-01   5.0071314e-01  -1.8207750e-01
   1.2833333e+00   7.3202271e-01  -1.1683307e+00  -1.8511213e+00  -6.3727127e-01  -1.0165994e+00  -8.6486815e-01
   1.2850000e+00   7.3330513e-01  -5.6140564e-01  -7.1313689e-01   1.9725063e-01  -4.8554001e-01  -4.0967438e-01
   1.2866667e+00   7.3443569e-01   1.3352350e+00   3.0801444e+00   2.7311626e-01  -1.8207750e-01   6.5244439e-01
   1.2883333e+00   7.3541258e-01   1.1835038e+00   2.7008163e+00  -2.5794313e-01   1.1835038e+00   9.5590690e-01
   1.2900000e+00   7.3623410e-01   1.4111007e+00   2.2456226e+00  -1.8207750e-01   1.0317725e+00   6.5244439e-01
   1.2916667e+00   7.3689846e-01   8.0417564e-01   4.5519376e-02  -1.0924650e+00   5.0071314e-01  -2.5794313e-01
   1.2933333e+00   7.3740392e-01  -9.4073377e-01  -6.3727127e-01  -6.3727127e-01  -1.3200619e+00  -4.8554001e-01
   1.2950000e+00   7.3774882e-01  -2.5339119e+00  -1.0165994e+00  -3.0346251e-02  -1.0924650e+00  -1.0621188e-01
   1.2966667e+00   7.3793145e-01  -4.8554001e-01  -2.6856432e+00  -8.6486815e-01  -1.8207750e-01  -9.4073377e-01
   1.2983333e+00   7.3795014e-01  -6.3727127e-01  -2.2304494e+00  -3.3380876e-01   5.7657876e-01  -4.0967438e-01
   1.3000000e+00   7.3780332e-01  -2.6856432e+00  -2.9132401e+00  -2.5794313e-01   2.7311626e-01  -4.0967438e-01
   1.3016667e+00   7.3748934e-01  -2.2304494e+00  -9.4073377e-01  -3.0346251e-02   1.0317725e+00   1.9725063e-01
   1.3033333e+00   7.3700665e-01   2.0938913e+00   6.5244439e-01   4.2484751e-01  -4.8554001e-01  -1.0621188e-01
   1.3050000e+00   7.3635380e-01   8.0417564e-01   5.0071314e-01   4.5519376e-02  -1.0924650e+00  -5.6140564e-01
   1.3066667e+00   7.3552923e-01   1.2138500e-01   1.5628319e+00   5.7657876e-01  -9.4073377e-01  -3.3380876e-01
   1.3083333e+00   7.3453159e-01  -1.2441963e+00   2.7766819e+00   4.2484751e-01  -4.8554001e-01   1.2138500e-01
   1.3100000e+00   7.3335949e-01  -1.0621188e-01   1.1835038e+00   1.2138500e-01  -1.8207750e-01   4.2484751e-01
   1.3116667e+00   7.3201166e-01  -1.1683307e+00   2.7311626e-01  -5.6140564e-01  -3.0346251e-02  -3.0346251e-02
   1.3133333e+00   7.3048681e-01   4.2484751e-01  -1.8207750e-01   5.7657876e-01   7.2831002e-01   6.5244439e-01
   1.3150000e+00   7.2878381e-01   1.5628319e+00   7.2831002e-01   1.9725063e-01   1.1076382e+00   2.7311626e-01
   1.3166667e+00   7.2690159e-01  -6.3727127e-01  -2.0028525e+00  -1.0621188e-01   5.7657876e-01  -2.5794313e-01
   1.3183333e+00   7.2483908e-01   1.2138500e-01  -4.5822839e+00  -3.3380876e-01   3.4898188e-01  -8.6486815e-01
   1.3200000e+00   7.2259540e-01   2.5490851e+00  -1.6993900e+00  -1.8207750e-01   9.5590690e-01   7.2831002e-01
   1.3216667e+00   7.2016973e-01  -4.8554001e-01  -1.7752557e+00  -1.8207750e-01  -4.0967438e-01   3.4898188e-01
   1.3233333e+00   7.1752957e-01  -6.4789245e+00  -5.6140564e-01  -4.0967438e-01  -1.8207750e-01   3.4898188e-01
   1.3250000e+00   7.1469963e-01  -1.6235244e+00   1.1835038e+00  -4.0967438e-01  -1.0165994e+00  -7.8900252e-01
   1.3266667e+00   7.1168482e-01   4.3698601e+00   4.0663976e+00  -1.8207750e-01  -2.5794313e-01   3.4898188e-01
   1.3283333e+00   7.0848493e-01   3.7629351e+00   2.7766819e+00   2.7311626e-01  -4.8554001e-01   1.2593694e+00
   1.3300000e+00   7.0509982e-01   2.0180257e+00   1.1076382e+00   1.9725063e-01  -8.6486815e-01   4.5519376e-02
   1.3316667e+00   7.0152959e-01  -4.0967438e-01  -4.8554001e-01  -7.1313689e-01  -6.3727127e-01  -8.6486815e-01
   1.3333333e+00   6.9777445e-01  -1.9269869e+00   4.2484751e-01  -1.0165994e+00  -1.0621188e-01  -1.1683307e+00
   1.3350000e+00   6.9383474e-01  -3.0346251e-02  -7.1313689e-01  -3.3380876e-01   1.9725063e-01  -1.2441963e+00
   1.3366667e+00   6.8971097e-01   1.3352350e+00  -1.9269869e+00   1.9725063e-01  -7.8900252e-01  -4.8554001e-01
   1.3383333e+00   6.8540383e-01  -1.0924650e+00  -2.3063151e+00  -1.8207750e-01  -3.0346251e-02  -3.0346251e-02
   1.3400000e+00   6.8091416e-01  -1.0621188e-01  -1.1683307e+00   4.2484751e-01   2.0180257e+00   1.5628319e+00
   1.3416667e+00   6.7624297e-01   1.7145632e+00   1.0317725e+00   4.2484751e-01   1.7145632e+00   1.1835038e+00
   1.3433333e+00   6.7139142e-01   2.0938913e+00   1.1835038e+00   4.5519376e-02   1.1076382e+00   3.4898188e-01
   1.3450000e+00   6.6636090e-01  -3.3380876e-01  -1.2441963e+00  -1.8207750e-01  -9.4073377e-01  -3.0346251e-02
   1.3466667e+00   6.6115297e-01  -2.2304494e+00   1.6386975e+00  -1.0621188e-01  -5.6140564e-01  -5.6140564e-01
   1.3483333e+00   6.5576935e-01  -1.8511213e+00   1.4111007e+00  -4.0967438e-01   4.5519376e-02   1.2138500e-01
   1.3500000e+00   6.5021194e-01   3.4898188e-01   1.1076382e+00   6.5244439e-01  -9.4073377e-01   4.5519376e-02
   1.3516667e+00   6.4448284e-01  -1.0924650e+00   1.2593694e+00  -6.3727127e-01  -1.8511213e+00  -1.3200619e+00
   1.3533333e+00   6.3858437e-01  -6.3727127e-01   5.7657876e-01  -1.0621188e-01  -7.8900252e-01  -8.6486815e-01
   1.3550000e+00   6.3251905e-01  -1.9269869e+00   4.5519376e-02   1.0317725e+00  -1.0621188e-01  -5.6140564e-01
   1.3566667e+00   6.2628946e-01  -2.0028525e+00  -4.0967438e-01  -3.0346251e-02   1.2138500e-01   3.4898188e-01
   1.3583333e+00   6.1989857e-01  -1.9269869e+00  -1.1683307e+00   2.7311626e-01   1.2138500e-01   1.9725063e-01
   1.3600000e+00   6.1334938e-01   8.0417564e-01  -1.3200619e+00  -9.4073377e-01   4.2484751e-01  -7.1313689e-01
   1.3616667e+00   6.0664517e-01   1.9421600e+00  -1.8207750e-01   4.5519376e-02   1.0317725e+00  -1.0621188e-01
   1.3633333e+00   5.9978939e-01   1.9421600e+00   4.5519376e-02   2.7311626e-01   1.6386975e+00  -3.3380876e-01
   1.3650000e+00   5.9278569e-01   2.3214882e+00   1.0317725e+00  -1.8207750e-01   1.5628319e+00   2.7311626e-01
   1.3666667e+00   5.8563784e-01   1.1835038e+00   2.0180257e+00  -1.0621188e-01  -4.8554001e-01  -4.8554001e-01
   1.3683333e+00   5.7834985e-01  -7.8900252e-01   2.0938913e+00   1.9725063e-01  -2.1545838e+00  -2.5794313e-01
   1.3700000e+00   5.7092593e-01  -6.3727127e-01   1.8662944e+00  -3.0346251e-02  -1.9269869e+00  -1.8207750e-01
   1.3716667e+00   5.6337047e-01  -1.2441963e+00  -3.0346251e-02   1.2138500e-01  -1.0621188e-01   1.1076382e+00
   1.3733333e+00   5.5568795e-01   1.4111007e+00  -1.1683307e+00   9.5590690e-01   7.2831002e-01   1.1835038e+00
   1.3750000e+00   5.4788309e-01  -1.8207750e-01  -1.0924650e+00   3.4898188e-01   8.8004127e-01   8.0417564e-01
   1.3766667e+00   5.3996078e-01   4.5519376e-02  -2.4580463e+00  -1.8207750e-01   3.4898188e-01   2.7311626e-01
   1.3783333e+00   5.3192604e-01  -3.4442995e+00  -3.2167026e+00  -6.3727127e-01   4.5519376e-02  -4.0967438e-01
   1.3800000e+00   5.2378403e-01  -3.9753588e+00  -3.2167026e+00  -1.8207750e-01  -4.8554001e-01  -7.8900252e-01
   1.3816667e+00   5.1554012e-01   8.8004127e-01  -1.0621188e-01   1.2138500e-01   3.4898188e-01   1.2138500e-01
   1.3833333e+00   5.0719971e-01   2.1697569e+00  -1.4717932e+00  -3.0346251e-02  -9.4073377e-01  -1.0165994e+00
   1.3850000e+00   4.9876848e-01   1.5628319e+00  -4.0967438e-01   5.0071314e-01  -7.1313689e-01  -1.0621188e-01
   1.3866667e+00   4.9025211e-01  -3.2925682e+00   5.7657876e-01  -3.0346251e-02  -1.0621188e-01   3.4898188e-01
   1.3883333e+00   4.8165648e-01  -2.5339119e+00   2.1697569e+00   1.2138500e-01   1.9725063e-01   7.2831002e-01
   1.3900000e+00   4.7298751e-01   3.8388007e+00   3.5353382e+00   5.0071314e-01   7.2831002e-01   8.0417564e-01
   1.3916667e+00   4.6425129e-01   1.8662944e+00   2.0180257e+00  -1.0621188e-01   1.1835038e+00  -1.8207750e-01
   1.3933333e+00   4.5545394e-01   1.1835038e+00   1.1835038e+00  -7.1313689e-01   3.4898188e-01  -4.8554001e-01
   1.3950000e+00   4.4653207e-01   5.7657876e-01  -7.1313689e-01  -1.1683307e+00  -8.6486815e-01  -2.0028525e+00
   1.3966667e+00   4.3755888e-01  -2.0787182e+00  -2.5339119e+00  -6.3727127e-01  -1.8207750e-01  -8.6486815e-01
   1.3983333e+00   4.2854107e-01  -2.0028525e+00  -2.9891057e+00  -6.3727127e-01  -1.8207750e-01   5.0071314e-01
   1.4000000e+00   4.1948545e-01  -8.6486815e-01  -2.4580463e+00   1.9725063e-01  -9.4073377e-01   1.9725063e-01
   1.4016667e+00   4.1039889e-01   3.4898188e-01  -3.0346251e-02   3.4898188e-01  -4.8554001e-01   1.9725063e-01
   1.4033333e+00   4.0128823e-01  -3.0346251e-02  -3.0346251e-02  -1.0621188e-01  -1.0924650e+00  -7.8900252e-01
   1.4050000e+00   3.9216053e-01   1.5628319e+00   8.8004127e-01  -1.0621188e-01  -4.8554001e-01  -6.3727127e-01
   1.4066667e+00   3.8302280e-01   1.8662944e+00   2.4732194e+00  -3.0346251e-02  -1.0621188e-01  -1.0621188e-01
   1.4083333e+00   3.7388205e-01   1.2593694e+00   1.3352350e+00   1.9725063e-01  -3.0346251e-02   5.0071314e-01
   1.4100000e+00   3.6474542e-01   1.9725063e-01  -1.0621188e-01  -1.8207750e-01  -1.8207750e-01   1.9725063e-01
   1.4116667e+00   3.5561995e-01  -1.3200619e+00  -4.0967438e-01  -2.5794313e-01   7.2831002e-01   5.0071314e-01
   1.4133333e+00   3.4651277e-01  -8.6486815e-01  -2.5794313e-01  -3.3380876e-01   1.1835038e+00   5.7657876e-01
   1.4150000e+00   3.3743090e-01   1.9421600e+00   1.9725063e-01  -3.0346251e-02   2.0938913e+00   1.1076382e+00
   1.4166667e+00   3.2838138e-01   1.2593694e+00  -1.8511213e+00  -2.5794313e-01   1.3352350e+00   1.9725063e-01
   1.4183333e+00   3.1937122e-01  -3.2167026e+00  -3.0649713e+00  -4.8554001e-01   2.7311626e-01  -7.1313689e-01
   1.4200000e+00   3.1040734e-01  -2.6856432e+00  -2.0787182e+00   6.5244439e-01  -1.7752557e+00  -1.2441963e+00
   1.4216667e+00   3.0149661e-01   1.7904288e+00  -1.0621188e-01   8.0417564e-01  -2.0028525e+00  -6.3727127e-01
   1.4233333e+00   2.9264580e-01   5.0071314e-01  -1.0165994e+00  -1.8207750e-01  -1.0924650e+00  -7.8900252e-01
   1.4250000e+00   2.8386162e-01  -3.6718963e+00   1.2138500e-01   2.7311626e-01  -1.0165994e+00  -7.8900252e-01
   1.4266667e+00   2.7515062e-01  -1.4717932e+00   1.6386975e+00   9.5590690e-01  -2.5794313e-01   6.5244439e-01
   1.4283333e+00   2.6651925e-01   1.2593694e+00   3.1560101e+00   3.4898188e-01   6.5244439e-01   6.5244439e-01
   1.4300000e+00   2.5797384e-01   2.8525476e+00   2.6249507e+00  -1.8207750e-01   3.4898188e-01   8.0417564e-01
   1.4316667e+00   2.4952055e-01   1.4111007e+00   2.2456226e+00  -9.4073377e-01   4.5519376e-02   1.9725063e-01
   1.4333333e+00   2.4116539e-01  -7.1313689e-01   2.7311626e-01  -1.0924650e+00  -5.6140564e-01  -1.2441963e+00
   1.4350000e+00   2.3291418e-01  -1.4717932e+00  -7.8900252e-01  -5.6140564e-01  -4.8554001e-01  -1.0924650e+00
   1.4366667e+00   2.2477257e-01  -1.0165994e+00  -9.4073377e-01   5.0071314e-01   5.7657876e-01   4.5519376e-02
   1.4383333e+00   2.1674602e-01  -3.3380876e-01  -2.4580463e+00  -5.6140564e-01   1.2138500e-01  -2.5794313e-01
   1.4400000e+00   2.0883974e-01   1.4111007e+00  -1.1683307e+00  -1.0621188e-01   3.4898188e-01  -1.0621188e-01
   1.4416667e+00   2.0105878e-01   2.0938913e+00  -1.7752557e+00   4.2484751e-01   1.0317725e+00   1.2593694e+00
   1.4433333e+00   1.9340792e-01  -5.5685370e+00  -7.8900252e-01   1.9725063e-01   1.2593694e+00   1.2593694e+00
   1.4450000e+00   1.8589170e-01  -3.3684338e+00  -3.3380876e-01   8.8004127e-01   5.0071314e-01   1.7145632e+00
   1.4466667e+00   1.7851442e-01   4.9767851e+00   2.0180257e+00   6.5244439e-01  -1.0621188e-01   5.0071314e-01
   1.4483333e+00   1.7128015e-01  -4.8554001e-01   1.4869663e+00  -8.6486815e-01  -2.3821807e+00  -2.9132401e+00
   1.4500000e+00   1.6419263e-01  -1.3200619e+00   1.6386975e+00  -6.3727127e-01  -8.6486815e-01  -2.3063151e+00
   1.4516667e+00   1.5725540e-01   2.3214882e+00   1.5628319e+00  -4.8554001e-01  -9.4073377e-01  -9.4073377e-01
   1.4533333e+00   1.5047167e-01   1.9421600e+00  -4.8554001e-01  -4.8554001e-01  -1.8207750e-01  -1.8207750e-01
   1.4550000e+00   1.5047167e-01   4.2484751e-01  -2.5794313e-01   1.9725063e-01   1.4111007e+00   1.1076382e+00
   1.4566667e+00   1.5047167e-01  -7.8900252e-01  -2.7615088e+00  -4.0967438e-01   4.5519376e-02   6.5244439e-01
   1.4583333e+00   1.5047167e-01  -4.4305526e+00  -3.2167026e+00  -4.8554001e-01  -2.5339119e+00  -3.3380876e-01
   1.4600000e+00   1.5047167e-01  -3.5960307e+00  -1.6993900e+00   3.4898188e-01   4.5519376e-02   2.7311626e-01
   1.4616667e+00   1.5047167e-01  -1.8207750e-01   8.0417564e-01   3.4898188e-01   9.5590690e-01   1.2138500e-01
   1.4633333e+00   1.5047167e-01   1.1076382e+00   1.2593694e+00   1.9725063e-01   1.6386975e+00   1.9725063e-01
   1.4650000e+00   1.5047167e-01   2.0180257e+00   8.8004127e-01  -3.0346251e-02   1.9421600e+00   1.0317725e+00
   1.4666667e+00   1.5047167e-01   9.5590690e-01   1.7904288e+00   5.0071314e-01  -1.0621188e-01   6.5244439e-01
   1.4683333e+00   1.5047167e-01   8.0417564e-01   2.1697569e+00   5.0071314e-01  -7.8900252e-01   4.5519376e-02
   1.4700000e+00   1.5047167e-01   1.3352350e+00   1.7904288e+00  -1.1683307e+00  -1.6993900e+00  -8.6486815e-01
   1.4716667e+00   1.5047167e-01   1.8662944e+00   6.5244439e-01  -6.3727127e-01  -5.6140564e-01  -6.3727127e-01
   1.4733333e+00   1.5047167e-01   1.1835038e+00   8.0417564e-01   5.7657876e-01  -1.0621188e-01   4.5519376e-02
   1.4750000e+00   1.5047167e-01   4.2484751e-01   4.5519376e-02   2.7311626e-01  -1.0621188e-01  -2.5794313e-01
   1.4766667e+00   1.5047167e-01  -8.6486815e-01  -2.4580463e+00   5.0071314e-01  -6.3727127e-01  -3.3380876e-01
   1.4783333e+00   1.4384439e-01  -1.6235244e+00  -3.2925682e+00  -3.0346251e-02   1.9725063e-01   5.0071314e-01
   1.4800000e+00   1.3737621e-01  -2.0028525e+00  -2.3063151e+00  -2.5794313e-01  -1.8207750e-01  -3.0346251e-02
   1.4816667e+00   1.3106948e-01  -2.4580463e+00  -1.3200619e+00  -5.6140564e-01  -6.3727127e-01  -7.8900252e-01
   1.4833333e+00   1.3106948e-01  -1.8511213e+00  -1.0165994e+00  -2.5794313e-01  -1.5476588e+00  -1.1683307e+00
   1.4850000e+00   1.3106948e-01  -2.5794313e-01  -8.6486815e-01   5.7657876e-01  -2.5794313e-01   1.0317725e+00
   1.4866667e+00   1.2492627e-01   1.1835038e+00   1.4869663e+00   9.5590690e-01   1.1835038e+00   1.7904288e+00
   1.4883333e+00   1.1894834e-01   2.7008163e+00   2.9284132e+00   5.7657876e-01   1.1076382e+00   7.2831002e-01
   1.4900000e+00   1.1313716e-01   2.7766819e+00   1.1076382e+00  -1.8207750e-01  -1.8207750e-01   4.5519376e-02
   1.4916667e+00   1.0748211e-01  -4.7340151e+00   4.5519376e-02  -9.4073377e-01   1.9725063e-01  -6.3727127e-01
   1.4933333e+00   1.0192328e-01  -4.2029557e+00   1.0317725e+00  -7.8900252e-01   1.9421600e+00  -1.0621188e-01
   1.4950000e+00   9.6530626e-02   5.5078445e+00   3.1560101e+00  -1.8207750e-01   2.1697569e+00   2.7311626e-01
   1.4966667e+00   9.1304789e-02   2.0180257e+00   4.2484751e-01  -1.0621188e-01  -4.8554001e-01   4.5519376e-02
   1.4983333e+00   8.6246132e-02  -1.5476588e+00  -2.5339119e+00  -1.8207750e-01  -3.5960307e+00  -1.3200619e+00
   1.5000000e+00   8.1354781e-02  -1.6235244e+00  -1.3200619e+00  -5.6140564e-01  -1.7752557e+00  -1.0165994e+00
   1.5016667e+00   7.6630593e-02  -2.0028525e+00   5.7657876e-01  -4.0967438e-01  -9.4073377e-01  -4.8554001e-01
   1.5033333e+00   7.2073184e-02  -1.3200619e+00   1.2593694e+00   6.5244439e-01  -9.4073377e-01  -3.3380876e-01
   1.5050000e+00   6.7681917e-02  -4.0967438e-01   2.2456226e+00   4.2484751e-01   4.2484751e-01  -1.0621188e-01
   1.5066667e+00   6.3455924e-02   2.3973538e+00   3.3836070e+00   1.9725063e-01   5.7657876e-01  -1.8207750e-01
   1.5083333e+00   5.9394091e-02   3.8388007e+00   4.5974570e+00  -3.0346251e-02   1.6386975e+00   1.2138500e-01
   1.5100000e+00   5.5495086e-02   1.7145632e+00   2.8525476e+00   5.0071314e-01   1.0317725e+00   9.5590690e-01
   1.5116667e+00   5.1757352e-02   7.2831002e-01   5.0071314e-01   5.0071314e-01   5.0071314e-01   1.1076382e+00
   1.5133333e+00   4.8179114e-02  -2.0787182e+00  -1.0924650e+00   3.4898188e-01  -1.0621188e-01   1.2138500e-01
   1.5150000e+00   4.4758393e-02  -2.9891057e+00  -2.1545838e+00   4.5519376e-02  -1.3200619e+00  -2.5794313e-01
   1.5166667e+00   4.1493013e-02  -3.8994932e+00  -4.6581495e+00  -7.1313689e-01  -1.2441963e+00  -4.0967438e-01
   1.5183333e+00   3.8380601e-02  -1.0165994e+00  -5.7202683e+00  -7.8900252e-01   1.9725063e-01  -4.0967438e-01
   1.5200000e+00   3.5418602e-02  -1.0621188e-01  -4.8098807e+00  -6.3727127e-01  -1.5476588e+00  -8.6486815e-01
   1.5216667e+00   3.2604295e-02   7.2831002e-01  -2.0787182e+00  -1.0621188e-01  -1.5476588e+00  -7.8900252e-01
   1.5233333e+00   2.9934788e-02   1.0317725e+00  -2.5339119e+00  -5.6140564e-01   3.4898188e-01   8.0417564e-01
   1.5250000e+00   2.7407039e-02   1.4111007e+00  -2.5339119e+00  -8.6486815e-01   1.7145632e+00   9.5590690e-01
   1.5266667e+00   2.5017856e-02   4.2484751e-01  -2.1545838e+00  -1.0165994e+00   8.8004127e-01   1.2138500e-01
   1.5283333e+00   2.2763917e-02  -7.1313689e-01   4.5519376e-02   2.7311626e-01   3.4898188e-01  -3.0346251e-02
   1.5300000e+00   2.0641774e-02  -1.8207750e-01   2.7311626e-01   8.0417564e-01   5.7657876e-01   1.9725063e-01
   1.5316667e+00   1.8647866e-02   3.6112038e+00   3.4898188e-01   3.4898188e-01   2.0180257e+00   1.5628319e+00
   1.5333333e+00   1.6778526e-02   4.0663976e+00  -1.0621188e-01   2.7311626e-01   2.1697569e+00   1.2593694e+00
   1.5350000e+00   1.5029997e-02   1.4869663e+00  -7.1313689e-01  -7.1313689e-01  -7.1313689e-01  -3.3380876e-01
   1.5366667e+00   1.3398438e-02  -1.6235244e+00  -2.0028525e+00  -1.8207750e-01  -2.9891057e+00  -1.1683307e+00
   1.5383333e+00   1.1879938e-02  -4.2788214e+00  -2.3063151e+00   5.0071314e-01  -2.4580463e+00  -1.0924650e+00
   1.5400000e+00   1.0470527e-02  -3.2925682e+00  -7.1313689e-01   1.2138500e-01  -1.6235244e+00  -1.5476588e+00
   1.5416667e+00   9.1661815e-03  -1.2441963e+00   1.6386975e+00   5.7657876e-01   1.2138500e-01   1.2138500e-01
   1.5433333e+00   7.9628428e-03  -5.6140564e-01   2.4732194e+00   5.0071314e-01   8.8004127e-01   2.7311626e-01
   1.5450000e+00   6.8564235e-03  -1.0621188e-01   3.3836070e+00  -3.0346251e-02   1.2138500e-01  -1.8207750e-01
   1.5466667e+00   5.8428190e-03   5.7657876e-01   3.4594726e+00   4.5519376e-02   8.8004127e-01  -1.8207750e-01
   1.5483333e+00   4.9179182e-03   1.1835038e+00   3.6112038e+00  -1.8207750e-01   6.5244439e-01   2.7311626e-01
   1.5500000e+00   4.0776146e-03  -2.9891057e+00   1.7904288e+00  -2.5794313e-01  -3.0346251e-02  -3.0346251e-02
   1.5516667e+00   3.3178154e-03  -1.2441963e+00   9.5590690e-01   1.9725063e-01  -3.3380876e-01  -3.0346251e-02
   1.5533333e+00   2.6344540e-03   4.6733226e+00   7.2831002e-01  -3.0346251e-02  -4.0967438e-01  -7.1313689e-01
   1.5550000e+00   2.0234980e-03   4.2484751e-01   2.7311626e-01  -1.0621188e-01   6.5244439e-01   1.9725063e-01
   1.5566667e+00   2.0234980e-03   5.0071314e-01  -1.3959275e+00  -4.8554001e-01   4.2484751e-01   1.2138500e-01
   1.5583333e+00   1.4809598e-03  -1.4717932e+00  -2.6856432e+00  -7.1313689e-01  -8.6486815e-01  -3.3380876e-01
   1.5600000e+00   1.0029069e-03  -1.2441963e+00  -2.3821807e+00  -1.8207750e-01  -2.2304494e+00  -1.6235244e+00
   1.5616667e+00   5.8547034e-04  -4.8554001e-01  -3.3380876e-01   5.0071314e-01  -3.0346251e-02   4.2484751e-01
   1.5633333e+00   2.2485474e-04   1.0317725e+00   4.5519376e-02   1.2138500e-01   5.7657876e-01   7.2831002e-01
   1.5650000e+00  -1.0611817e-04   2.7311626e-01  -2.5794313e-01   3.4898188e-01   1.1835038e+00   1.2593694e+00
   1.5666667e+00  -4.4866581e-04   9.5590690e-01   5.0071314e-01   6.5244439e-01   1.1835038e+00   1.4869663e+00
   1.5683333e+00  -7.4871174e-04   1.0317725e+00   2.1697569e+00  -3.0346251e-02  -1.0165994e+00  -4.8554001e-01
   1.5700000e+00  -1.0092853e-03  -1.2441963e+00   2.3214882e+00  -4.0967438e-01  -2.2304494e+00  -1.1683307e+00
   1.5716667e+00  -1.2332614e-03  -1.3200619e+00   1.2593694e+00  -2.5794313e-01  -1.8207750e-01  -1.0621188e-01
   1.5733333e+00  -1.4233549e-03   1.0317725e+00   8.8004127e-01   7.2831002e-01   7.2831002e-01  -4.8554001e-01
   1.5750000e+00  -1.5821142e-03   8.0417564e-01  -1.3200619e+00   1.9725063e-01   3.4898188e-01  -1.0165994e+00
   1.5766667e+00  -1.7119171e-03   5.0071314e-01  -1.3200619e+00  -9.4073377e-01   1.2138500e-01  -1.0924650e+00
   1.5783333e+00  -1.8149668e-03  -2.9891057e+00  -2.3063151e+00  -3.0346251e-02  -3.3380876e-01  -4.0967438e-01
   1.5800000e+00  -1.8932880e-03  -4.2029557e+00  -2.8373744e+00  -3.3380876e-01  -7.1313689e-01  -3.3380876e-01
   1.5816667e+00  -1.9487255e-03  -1.0924650e+00   3.4898188e-01  -1.8207750e-01  -1.0621188e-01   1.9725063e-01
   1.5833333e+00  -1.9829410e-03   1.6386975e+00   1.2138500e-01   1.9725063e-01   5.0071314e-01   1.1076382e+00
   1.5850000e+00  -1.9974138e-03   1.1076382e+00   1.3352350e+00  -3.0346251e-02   1.4111007e+00   1.0317725e+00
   1.5866667e+00  -1.9934394e-03   1.4111007e+00   9.5590690e-01  -4.8554001e-01   1.6386975e+00   5.0071314e-01
   1.5883333e+00  -1.9721308e-03   1.1835038e+00   1.8662944e+00  -4.8554001e-01   4.5519376e-02  -7.1313689e-01
   1.5900000e+00  -1.9344197e-03  -4.8554001e-01   2.6249507e+00   3.4898188e-01  -4.0967438e-01   2.7311626e-01
   1.5916667e+00  -1.8810586e-03   1.0317725e+00   1.0317725e+00   3.4898188e-01  -1.6993900e+00  -4.0967438e-01
   1.5933333e+00  -1.8126239e-03   3.4898188e-01   1.1076382e+00   1.1076382e+00  -1.3200619e+00   1.2138500e-01
   1.5950000e+00  -1.7295196e-03   2.7311626e-01   1.2138500e-01   8.8004127e-01   2.7311626e-01  -5.6140564e-01
   1.5966667e+00  -1.6319815e-03  -2.5794313e-01  -2.6856432e+00   2.7311626e-01   1.9725063e-01  -7.8900252e-01
   1.5983333e+00  -1.5200825e-03  -7.1313689e-01  -2.6097776e+00  -6.3727127e-01   2.7311626e-01  -5.6140564e-01
   1.6000000e+00  -1.3937381e-03   5.7657876e-01  -2.1545838e+00  -7.1313689e-01  -5.6140564e-01  -7.8900252e-01
   1.6016667e+00  -1.2527130e-03  -1.0621188e-01  -3.0346251e-02  -7.1313689e-01  -4.8554001e-01  -4.8554001e-01
   1.6033333e+00  -1.0966281e-03   1.2138500e-01  -3.3380876e-01   1.2138500e-01  -2.5794313e-01   9.5590690e-01
   1.6050000e+00  -9.2496809e-04   7.2831002e-01   2.7311626e-01   2.7311626e-01   1.1076382e+00   1.3352350e+00
   1.6066667e+00  -7.3708929e-04  -6.3727127e-01   9.5590690e-01  -8.6486815e-01   1.1835038e+00   4.2484751e-01
   1.6083333e+00  -5.3222865e-04   6.5244439e-01   2.0938913e+00  -9.4073377e-01   1.2138500e-01  -1.0924650e+00
   1.6100000e+00  -3.0951275e-04  -4.0967438e-01   7.2831002e-01  -2.5794313e-01  -9.4073377e-01  -4.0967438e-01
   1.6116667e+00  -6.7967093e-05   1.4111007e+00  -6.3727127e-01   4.5519376e-02  -7.8900252e-01   5.0071314e-01
   1.6133333e+00   1.9347379e-04  -3.5960307e+00  -1.1683307e+00  -3.3380876e-01  -1.6993900e+00  -7.8900252e-01
   1.6150000e+00   4.7595624e-04  -4.4305526e+00  -1.5476588e+00  -3.3380876e-01  -6.3727127e-01  -7.8900252e-01
   1.6166667e+00   7.8069703e-04   6.5244439e-01  -6.3727127e-01  -2.5794313e-01   8.0417564e-01   2.7311626e-01
   1.6183333e+00   1.1089725e-03   1.1835038e+00  -1.7752557e+00   5.7657876e-01   1.9725063e-01   1.9725063e-01
   1.6200000e+00   1.4621080e-03   1.9421600e+00  -2.0787182e+00   5.7657876e-01  -1.0621188e-01   4.2484751e-01
   1.6216667e+00   1.8414664e-03  -1.8207750e-01  -5.6140564e-01   1.2138500e-01   2.7311626e-01   8.8004127e-01
   1.6233333e+00   2.2484375e-03   8.8004127e-01   5.7657876e-01   4.5519376e-02   1.1076382e+00   1.2138500e-01
   1.6250000e+00   2.6844266e-03   2.6249507e+00   1.2593694e+00   4.5519376e-02   3.4898188e-01  -7.1313689e-01
   1.6266667e+00   3.1508435e-03   4.2484751e-01   3.0042788e+00   3.4898188e-01  -3.0346251e-02  -4.8554001e-01
   1.6283333e+00   3.1508435e-03  -4.0967438e-01   2.7766819e+00  -1.0621188e-01  -1.8207750e-01  -7.1313689e-01
   1.6300000e+00   3.1508435e-03  -5.6140564e-01   1.1076382e+00   7.2831002e-01  -7.1313689e-01  -2.5794313e-01
   1.6316667e+00   3.6490915e-03   2.7311626e-01   5.0071314e-01  -1.0621188e-01  -7.8900252e-01  -7.1313689e-01
   1.6333333e+00   4.1805565e-03   1.9725063e-01  -1.8207750e-01   1.2138500e-01   9.5590690e-01   1.1076382e+00
   1.6350000e+00   4.7465964e-03  -4.8554001e-01  -1.0165994e+00   4.2484751e-01  -1.0621188e-01   7.2831002e-01
   1.6366667e+00   5.3485308e-03  -4.0967438e-01  -1.4717932e+00  -7.1313689e-01   7.2831002e-01   5.5078445e+00
   1.6383333e+00   5.9876300e-03  -2.1545838e+00  -3.2167026e+00  -8.6486815e-01  -2.5794313e-01  -1.4717932e+00
   1.6400000e+00   6.6278992e-03  -1.6235244e+00  -2.5339119e+00  -9.4073377e-01  -6.3727127e-01  -1.0924650e+00
   1.6416667e+00   7.2552749e-03   5.0071314e-01   4.5519376e-02   5.0071314e-01   4.2484751e-01   1.2138500e-01
   1.6433333e+00   7.9196175e-03   2.0180257e+00   8.8004127e-01   1.4869663e+00   1.6386975e+00   1.0317725e+00
   1.6450000e+00   8.6223219e-03  -7.8900252e-01   1.2593694e+00  -4.0967438e-01  -7.1313689e-01  -9.4073377e-01
   1.6466667e+00   9.3647314e-03   1.9421600e+00   2.1697569e+00  -1.8207750e-01  -6.3727127e-01  -1.3200619e+00
   1.6483333e+00   1.0148128e-02   1.7904288e+00   2.7008163e+00   5.7657876e-01   6.5244439e-01   2.7311626e-01
   1.6500000e+00   1.0973724e-02  -1.0924650e+00   1.1076382e+00  -3.3380876e-01  -4.8554001e-01  -3.0346251e-02
   1.6516667e+00   1.1842654e-02  -7.1313689e-01   1.6386975e+00   5.0071314e-01  -2.5794313e-01  -4.0967438e-01
   1.6533333e+00   1.2755966e-02  -4.0967438e-01  -1.1683307e+00  -4.0967438e-01  -5.6140564e-01  -2.5794313e-01
   1.6550000e+00   1.3714615e-02  -1.0165994e+00  -1.7752557e+00  -9.4073377e-01  -4.0967438e-01   3.4898188e-01
   1.6566667e+00   1.4719452e-02  -1.8511213e+00  -3.0649713e+00   1.2138500e-01  -1.0621188e-01  -3.3380876e-01
   1.6583333e+00   1.5771223e-02   1.8662944e+00  -2.6097776e+00   1.0317725e+00   8.0417564e-01   5.0071314e-01
   1.6600000e+00   1.6870555e-02   3.4898188e-01  -2.1545838e+00  -3.3380876e-01  -4.8554001e-01  -1.0924650e+00
   1.6616667e+00   1.8017955e-02   1.3352350e+00   5.0071314e-01  -2.5794313e-01   8.8004127e-01  -4.8554001e-01
   1.6633333e+00   1.9213799e-02   3.4898188e-01  -1.8207750e-01  -3.3380876e-01   4.5519376e-02   3.4898188e-01
   1.6650000e+00   2.0458333e-02   1.9725063e-01   1.9725063e-01  -1.8207750e-01  -7.8900252e-01  -6.3727127e-01
   1.6666667e+00   2.1751659e-02   4.5519376e-02   2.4732194e+00  -1.0621188e-01  -1.0621188e-01   5.7657876e-01
   1.6683333e+00   2.3093740e-02   1.2138500e-01   3.3077413e+00  -1.8207750e-01   5.0071314e-01   4.2484751e-01
   1.6700000e+00   2.4484387e-02   6.5244439e-01   8.8004127e-01  -2.5794313e-01  -1.8207750e-01  -2.5794313e-01
   1.6716667e+00   2.5923261e-02  -1.0924650e+00   3.4898188e-01  -2.5794313e-01  -3.0346251e-02  -1.8207750e-01
   1.6733333e+00   2.7409865e-02  -1.1683307e+00  -8.6486815e-01  -7.1313689e-01  -2.5794313e-01  -1.8207750e-01
   1.6750000e+00   2.8943547e-02   2.3973538e+00  -1.0924650e+00  -1.8207750e-01  -2.5794313e-01   4.5519376e-02
   1.6766667e+00   3.0523493e-02  -6.7065214e+00  -2.5339119e+00  -2.5794313e-01  -4.0967438e-01  -2.5794313e-01
   1.6783333e+00   3.2148725e-02  -6.2513276e+00  -1.7752557e+00   1.9725063e-01   1.9725063e-01   1.4111007e+00
   1.6800000e+00   3.2148725e-02   5.7354414e+00   8.0417564e-01   9.5590690e-01  -4.8554001e-01   1.9725063e-01
   1.6816667e+00   3.2148725e-02   2.8525476e+00   3.4898188e-01   3.4898188e-01  -7.8900252e-01  -1.3200619e+00
   1.6833333e+00   3.2148725e-02   9.5590690e-01   4.2484751e-01   4.5519376e-02  -4.0967438e-01  -4.8554001e-01
   1.6850000e+00   3.2148725e-02   6.5244439e-01  -1.0621188e-01  -4.8554001e-01   2.7311626e-01  -5.6140564e-01
   1.6866667e+00   3.3818107e-02  -3.3380876e-01   1.6386975e+00   5.0071314e-01   1.1076382e+00   1.9725063e-01
   1.6883333e+00   3.3818107e-02  -5.6140564e-01   2.2456226e+00   5.7657876e-01   9.5590690e-01   5.7657876e-01
   1.6900000e+00   3.3818107e-02   6.5244439e-01   1.8662944e+00   1.2138500e-01  -1.0621188e-01   5.7657876e-01
   1.6916667e+00   3.3818107e-02   1.6386975e+00   1.6386975e+00   8.0417564e-01  -4.8554001e-01   3.4898188e-01
   1.6933333e+00   3.3818107e-02  -1.8207750e-01   3.4898188e-01  -1.0621188e-01  -4.0967438e-01   1.2138500e-01
   1.6950000e+00   3.5530334e-02  -5.6140564e-01  -1.5476588e+00  -6.3727127e-01  -4.0967438e-01  -1.3959275e+00
   1.6966667e+00   3.7283939e-02  -1.2441963e+00  -1.6235244e+00   1.2138500e-01   6.5244439e-01  -8.6486815e-01
   1.6983333e+00   3.9077297e-02   6.5244439e-01  -3.0649713e+00  -7.1313689e-01   1.2138500e-01   1.2138500e-01
   1.7000000e+00   4.0908612e-02   5.0071314e-01  -6.3727127e-01  -2.5794313e-01   3.4898188e-01  -3.0346251e-02
   1.7016667e+00   4.2775942e-02   5.0071314e-01   2.7311626e-01   2.7311626e-01  -2.5794313e-01   5.0071314e-01
   1.7033333e+00   4.4677172e-02  -7.8900252e-01  -1.0165994e+00  -4.0967438e-01  -1.0621188e-01  -1.0621188e-01
   1.7050000e+00   4.6610046e-02   5.0071314e-01  -3.0346251e-02   2.7311626e-01   4.5519376e-02   4.2484751e-01
   1.7066667e+00   4.8572152e-02  -3.3380876e-01  -1.8207750e-01  -1.8207750e-01  -2.5794313e-01  -4.0967438e-01
   1.7083333e+00   5.0560937e-02   8.8004127e-01   2.3214882e+00   3.4898188e-01  -1.0621188e-01   5.0071314e-01
   1.7100000e+00   5.2573703e-02  -1.8207750e-01   1.9421600e+00  -3.3380876e-01  -4.0967438e-01  -2.5794313e-01
   1.7116667e+00   5.4607620e-02  -4.0967438e-01  -3.0346251e-02   4.5519376e-02   5.0071314e-01  -3.3380876e-01
   1.7133333e+00   5.6659725e-02  -1.0621188e-01  -7.8900252e-01   4.5519376e-02   5.0071314e-01   5.0071314e-01
   1.7150000e+00   5.8726946e-02   5.0071314e-01   1.2138500e-01  -3.0346251e-02  -1.8207750e-01   1.2138500e-01
   1.7166667e+00   6.0806080e-02   2.7311626e-01  -1.2441963e+00   2.7311626e-01  -2.5794313e-01   2.7311626e-01
   1.7183333e+00   6.2893830e-02  -3.0346251e-02  -2.3821807e+00   6.5244439e-01  -6.3727127e-01   1.9725063e-01
   1.7200000e+00   6.4986796e-02  -3.3380876e-01  -1.0165994e+00   3.4898188e-01  -4.0967438e-01  -1.0621188e-01
   1.7216667e+00   6.7081493e-02  -3.0346251e-02  -9.4073377e-01  -2.5794313e-01  -4.0967438e-01  -1.8207750e-01
   1.7233333e+00   6.9174356e-02  -1.6993900e+00  -5.6140564e-01  -1.8207750e-01  -2.5794313e-01   4.2484751e-01
   1.7250000e+00   7.1213663e-02  -2.5339119e+00  -4.0967438e-01   3.4898188e-01  -1.8207750e-01  -3.3380876e-01
   1.7266667e+00   7.3204556e-02   8.0417564e-01   1.2593694e+00  -1.0621188e-01  -2.5794313e-01  -1.0621188e-01
   1.7283333e+00   7.5178813e-02   2.4732194e+00   2.3214882e+00  -1.8207750e-01   4.5519376e-02   2.7311626e-01
   1.7300000e+00   7.7133066e-02   4.1422632e+00   1.7145632e+00  -3.0346251e-02   3.4898188e-01  -4.8554001e-01
   1.7316667e+00   7.9063968e-02  -1.6993900e+00   1.5628319e+00   1.2138500e-01   2.7311626e-01  -4.0967438e-01
   1.7333333e+00   8.0968207e-02  -3.5960307e+00  -8.6486815e-01  -1.8207750e-01  -6.3727127e-01  -1.8207750e-01
   1.7350000e+00   8.2842505e-02   3.6870695e+00   4.5519376e-02   4.5519376e-02  -1.0621188e-01  -4.0967438e-01
   1.7366667e+00   8.4683638e-02  -1.0621188e-01  -1.3200619e+00  -1.0621188e-01  -1.0165994e+00  -3.3380876e-01
   1.7383333e+00   8.6488433e-02  -4.8554001e-01  -3.2167026e+00   4.5519376e-02   1.2138500e-01   1.2138500e-01
   1.7400000e+00   8.8253806e-02  -3.3380876e-01  -2.0028525e+00   1.2138500e-01   6.5244439e-01   1.2138500e-01
   1.7416667e+00   8.9976742e-02  -4.0967438e-01  -1.6235244e+00  -6.3727127e-01  -2.5794313e-01  -2.5794313e-01
   1.7433333e+00   9.1654315e-02  -1.4717932e+00   7.2831002e-01  -1.0165994e+00  -4.0967438e-01  -7.1313689e-01
   1.7450000e+00   9.3283700e-02  -7.1313689e-01   5.0071314e-01   1.9725063e-01  -1.0621188e-01   1.9725063e-01
   1.7466667e+00   9.4862188e-02   1.2138500e-01   2.2456226e+00   8.0417564e-01   1.2138500e-01   3.4898188e-01
   1.7483333e+00   9.6387173e-02   1.9725063e-01   2.5490851e+00   5.0071314e-01  -3.0346251e-02  -1.0621188e-01
   1.7500000e+00   9.7856185e-02   4.5519376e-02   1.9421600e+00   2.7311626e-01  -4.0967438e-01  -2.5794313e-01
   1.7516667e+00   9.9266885e-02   5.7657876e-01   4.2484751e-01  -3.0346251e-02   4.5519376e-02   4.5519376e-02
   1.7533333e+00   1.0061706e-01   4.5519376e-02   4.5519376e-02  -3.3380876e-01  -1.8207750e-01   1.2138500e-01
   1.7550000e+00   1.0190467e-01  -1.2441963e+00  -9.4073377e-01  -3.3380876e-01   3.4898188e-01   9.5590690e-01
   1.7566667e+00   1.0312780e-01  -6.3727127e-01  -7.8900252e-01   4.2484751e-01   8.0417564e-01   5.7657876e-01
   1.7583333e+00   1.0428469e-01  -1.4717932e+00  -2.1545838e+00  -4.0967438e-01   6.5244439e-01   2.7311626e-01
   1.7600000e+00   1.0537377e-01   5.0071314e-01  -2.2304494e+00  -1.0165994e+00  -3.0346251e-02  -3.0346251e-02
   1.7616667e+00   1.0639362e-01   7.2831002e-01   1.2138500e-01  -1.0621188e-01  -6.3727127e-01  -7.1313689e-01
   1.7633333e+00   1.0734297e-01   7.2831002e-01  -1.1683307e+00  -1.0621188e-01  -2.5339119e+00  -1.4717932e+00
   1.7650000e+00   1.0822077e-01   1.4111007e+00  -8.6486815e-01   8.8004127e-01  -1.3200619e+00  -4.0967438e-01
   1.7666667e+00   1.0902608e-01   5.7657876e-01   9.5590690e-01   8.8004127e-01   3.4898188e-01   8.8004127e-01
   1.7683333e+00   1.0975820e-01   1.6386975e+00   2.2456226e+00   5.0071314e-01   1.7145632e+00   1.4869663e+00
   1.7700000e+00   1.1041657e-01   1.7904288e+00   1.3352350e+00   1.2138500e-01   1.8662944e+00   1.0317725e+00
   1.7716667e+00   1.1100081e-01   7.2831002e-01   1.1835038e+00  -7.8900252e-01   6.5244439e-01  -3.3380876e-01
   1.7733333e+00   1.1194633e-01  -1.3200619e+00  -1.0621188e-01  -1.0924650e+00  -1.8511213e+00  -9.4073377e-01
   1.7750000e+00   1.1230774e-01  -1.6235244e+00  -1.1683307e+00  -3.3380876e-01  -1.5476588e+00  -2.5794313e-01
   1.7766667e+00   1.1259531e-01  -1.1683307e+00  -1.3200619e+00  -1.0621188e-01  -1.0621188e-01  -6.3727127e-01
   1.7783333e+00   1.1280953e-01  -7.1313689e-01  -3.1408369e+00  -4.0967438e-01   8.8004127e-01  -7.1313689e-01
   1.7800000e+00   1.1295107e-01  -2.6097776e+00  -2.7615088e+00  -1.0621188e-01  -3.0346251e-02   1.2138500e-01
   1.7816667e+00   1.1302077e-01  -9.4073377e-01   1.9725063e-01   1.2138500e-01  -1.0165994e+00  -1.8207750e-01
   1.7833333e+00   1.1233169e-01   1.4869663e+00   4.5519376e-02   4.2484751e-01  -1.1683307e+00   1.9725063e-01
   1.7850000e+00   1.1199641e-01  -2.5794313e-01  -4.0967438e-01   1.2138500e-01   4.5519376e-02  -3.0346251e-02
   1.7866667e+00   1.1159929e-01  -4.0967438e-01   1.7904288e+00   3.4898188e-01   5.7657876e-01   2.7311626e-01
   1.7883333e+00   1.1108331e-01   8.0417564e-01   2.7008163e+00  -1.0621188e-01   7.2831002e-01   7.2831002e-01
   1.7900000e+00   1.1048243e-01   1.1835038e+00   2.0180257e+00  -2.5794313e-01  -7.8900252e-01  -4.0967438e-01
   1.7916667e+00   1.0982214e-01   5.7657876e-01   9.5590690e-01  -3.3380876e-01  -1.7752557e+00  -1.2441963e+00
   1.7933333e+00   1.0910512e-01   6.5244439e-01   8.8004127e-01   2.7311626e-01   8.0417564e-01  -2.5794313e-01
   1.7950000e+00   1.0833416e-01  -3.3380876e-01  -1.6235244e+00  -1.0621188e-01   9.5590690e-01   5.0071314e-01
   1.7966667e+00   1.0751219e-01  -1.3200619e+00  -3.0649713e+00  -3.0346251e-02   4.2484751e-01   3.4898188e-01
   1.7983333e+00   1.0664222e-01   5.7657876e-01  -2.4580463e+00  -3.3380876e-01  -1.0621188e-01  -4.0967438e-01
   1.8000000e+00   1.0572740e-01  -3.8994932e+00  -1.5476588e+00  -4.0967438e-01   8.0417564e-01   2.7311626e-01
   1.8016667e+00   1.0477094e-01  -1.8511213e+00  -2.5794313e-01   2.7311626e-01   1.4111007e+00  -3.0346251e-02
   1.8033333e+00   1.0377612e-01   5.1285164e+00   1.1835038e+00  -4.8554001e-01   1.0317725e+00  -3.0346251e-02
   1.8050000e+00   1.0274631e-01   9.5590690e-01   5.0071314e-01  -1.8207750e-01  -3.3684338e+00  -2.0028525e+00
   1.8066667e+00   1.0168492e-01  -3.0346251e-02   1.0317725e+00   3.4898188e-01  -2.9891057e+00  -1.5476588e+00
   1.8083333e+00   1.0059539e-01  -1.0621188e-01   1.0317725e+00   7.2831002e-01  -1.2441963e+00   4.5519376e-02
   1.8100000e+00   9.9481201e-02  -2.0028525e+00   2.7311626e-01   5.0071314e-01  -3.3380876e-01   8.8004127e-01
   1.8116667e+00   9.8345853e-02  -1.4717932e+00   1.2138500e-01  -1.8207750e-01  -1.8207750e-01   5.7657876e-01
   1.8133333e+00   9.7192835e-02   7.2831002e-01  -3.3380876e-01  -1.0621188e-01   5.0071314e-01   7.2831002e-01
   1.8150000e+00   9.6025637e-02  -1.0621188e-01   4.5519376e-02  -7.8900252e-01   1.3352350e+00   1.9725063e-01
   1.8166667e+00   9.4847719e-02  -6.3727127e-01  -9.4073377e-01  -4.0967438e-01   1.6386975e+00  -5.6140564e-01
   1.8183333e+00   9.3662504e-02  -1.0621188e-01  -1.3200619e+00   2.7311626e-01   2.3214882e+00  -4.0967438e-01
   1.8200000e+00   9.2473372e-02   1.4111007e+00  -5.6140564e-01   3.4898188e-01   2.0180257e+00   7.2831002e-01
   1.8216667e+00   9.1283630e-02   1.1835038e+00   3.4898188e-01   1.2593694e+00  -8.6486815e-01   6.5244439e-01
   1.8233333e+00   9.0096528e-02  -2.5794313e-01   5.7657876e-01   1.9725063e-01  -2.7615088e+00   8.0417564e-01
   1.8250000e+00   8.8915209e-02  -7.1313689e-01   1.2138500e-01  -4.0967438e-01  -1.5476588e+00  -1.8207750e-01
   1.8266667e+00   8.7742735e-02   3.4898188e-01   1.6386975e+00  -8.6486815e-01   4.2484751e-01  -3.3380876e-01
   1.8283333e+00   8.6582050e-02  -1.8207750e-01   1.9421600e+00  -1.0165994e+00   3.4898188e-01  -3.3380876e-01
   1.8300000e+00   8.5435975e-02   5.0071314e-01   1.8662944e+00  -9.4073377e-01  -1.0165994e+00  -4.0967438e-01
   1.8316667e+00   8.4307208e-02  -1.9269869e+00  -1.8207750e-01  -7.8900252e-01  -5.6140564e-01  -1.1683307e+00
   1.8333333e+00   8.3198295e-02  -1.4717932e+00   1.2138500e-01  -1.0621188e-01   1.7904288e+00   1.9725063e-01
   1.8350000e+00   8.2111635e-02   8.0417564e-01   1.2138500e-01  -1.0621188e-01   2.3214882e+00   1.3352350e+00
   1.8366667e+00   8.1049474e-02   8.0417564e-01  -3.1408369e+00   2.7311626e-01  -9.4073377e-01   6.5244439e-01
   1.8383333e+00   8.0013876e-02  -2.7615088e+00  -3.7477620e+00   2.7311626e-01  -3.7477620e+00  -2.1545838e+00
   1.8400000e+00   7.9006741e-02  -9.4073377e-01  -1.7752557e+00   5.0071314e-01  -1.0165994e+00  -6.3727127e-01
   1.8416667e+00   7.8029776e-02  -4.0967438e-01  -6.3727127e-01   2.7311626e-01   1.9725063e-01   5.7657876e-01
   1.8433333e+00   7.7084509e-02  -9.4073377e-01  -3.3380876e-01   2.7311626e-01   6.5244439e-01   4.2484751e-01
   1.8450000e+00   7.6172267e-02   1.0317725e+00   6.5244439e-01   1.9725063e-01   5.7657876e-01   1.2138500e-01
   1.8466667e+00   7.5294182e-02   2.7766819e+00   7.2831002e-01  -5.6140564e-01   5.7657876e-01  -1.8207750e-01
   1.8483333e+00   7.4451180e-02  -6.3727127e-01   2.3214882e+00   4.5519376e-02   1.1076382e+00  -3.3380876e-01
   1.8500000e+00   7.3643989e-02   3.4898188e-01   8.8004127e-01  -4.0967438e-01   4.5519376e-02   1.2138500e-01
   1.8516667e+00   7.2873126e-02  -3.0346251e-02   1.6386975e+00  -1.0621188e-01  -6.3727127e-01   2.7311626e-01
   1.8533333e+00   7.2138905e-02   1.7145632e+00   1.1835038e+00  -4.8554001e-01  -4.8554001e-01  -3.3380876e-01
   1.8550000e+00   7.1441428e-02   2.1697569e+00   5.0071314e-01   3.4898188e-01   1.9725063e-01  -6.3727127e-01
   1.8566667e+00   7.0780593e-02   1.5628319e+00  -3.0346251e-02  -6.3727127e-01   4.2484751e-01  -1.6993900e+00
   1.8583333e+00   7.0156107e-02   1.2138500e-01  -1.6993900e+00   4.2484751e-01   3.4898188e-01  -1.0621188e-01
   1.8600000e+00   6.9487768e-02  -2.5794313e-01  -1.4717932e+00   8.0417564e-01   6.5244439e-01   1.4869663e+00
   1.8616667e+00   6.8838076e-02  -1.5476588e+00  -7.1313689e-01   6.5244439e-01  -1.0621188e-01   5.7657876e-01
   1.8633333e+00   6.8219573e-02  -1.6993900e+00  -1.8207750e-01   2.7311626e-01  -7.1313689e-01   4.5519376e-02
   1.8650000e+00   6.7631630e-02   8.8004127e-01  -4.0967438e-01   4.2484751e-01  -6.3727127e-01   4.2484751e-01
   1.8666667e+00   6.7073491e-02  -2.9132401e+00  -4.8554001e-01   4.5519376e-02  -9.4073377e-01  -4.0967438e-01
   1.8683333e+00   6.6544253e-02  -3.0649713e+00   2.0938913e+00   4.5519376e-02   7.2831002e-01   3.4898188e-01
   1.8700000e+00   6.6042899e-02   4.0663976e+00   2.4732194e+00   4.5519376e-02   6.5244439e-01   1.2138500e-01
   1.8716667e+00   6.5568293e-02   1.8662944e+00   3.4898188e-01  -8.6486815e-01  -4.8554001e-01  -1.0165994e+00
   1.8733333e+00   6.5119192e-02   1.9725063e-01   1.9725063e-01   1.2138500e-01  -1.0165994e+00  -8.6486815e-01
   1.8750000e+00   6.4694251e-02   1.2593694e+00   5.7657876e-01   2.7311626e-01   2.7311626e-01   4.2484751e-01
   1.8766667e+00   6.4292040e-02  -2.5794313e-01  -2.6856432e+00  -6.3727127e-01   4.5519376e-02   1.2138500e-01
   1.8783333e+00   6.3911044e-02  -1.0924650e+00  -3.2167026e+00  -4.8554001e-01   1.2138500e-01   1.2138500e-01
   1.8800000e+00   6.3549687e-02  -1.1683307e+00  -1.7752557e+00  -4.8554001e-01  -5.6140564e-01  -7.1313689e-01
   1.8816667e+00   6.3206322e-02  -1.0924650e+00  -4.8554001e-01  -3.0346251e-02  -5.6140564e-01  -7.1313689e-01
   1.8833333e+00   6.2879262e-02  -1.0621188e-01   1.2593694e+00  -3.0346251e-02  -1.0621188e-01  -7.1313689e-01
   1.8850000e+00   6.2566781e-02   1.0317725e+00   1.7904288e+00  -3.0346251e-02   5.7657876e-01   4.2484751e-01
   1.8866667e+00   6.2267119e-02   9.5590690e-01   2.5490851e+00  -3.0346251e-02   1.4869663e+00   2.7311626e-01
   1.8883333e+00   6.1978511e-02  -2.5794313e-01   2.2456226e+00   1.2138500e-01   7.2831002e-01   8.0417564e-01
   1.8900000e+00   6.1699184e-02  -2.5794313e-01   1.6386975e+00   5.7657876e-01  -6.3727127e-01   1.9725063e-01
   1.8916667e+00   6.1427365e-02   1.3352350e+00   6.5244439e-01   5.7657876e-01  -5.6140564e-01  -3.0346251e-02
   1.8933333e+00   6.1161308e-02   1.4869663e+00  -2.5794313e-01   1.0317725e+00  -4.0967438e-01   5.7657876e-01
   1.8950000e+00   6.0899292e-02  -1.0621188e-01  -1.4717932e+00   4.5519376e-02  -1.6235244e+00   1.9725063e-01
   1.8966667e+00   6.0639638e-02  -3.8236276e+00  -2.6856432e+00  -5.6140564e-01  -1.0924650e+00  -2.5794313e-01
   1.8983333e+00   6.0380720e-02  -5.0374776e+00  -3.5960307e+00  -4.8554001e-01   1.9725063e-01  -3.0346251e-02
   1.9000000e+00   6.0120970e-02   1.1076382e+00  -8.6486815e-01  -5.6140564e-01   6.5244439e-01  -3.0346251e-02
   1.9016667e+00   5.9858893e-02   2.4732194e+00  -1.1683307e+00  -1.0924650e+00   6.5244439e-01  -1.3200619e+00
   1.9033333e+00   5.9593082e-02   1.3352350e+00   1.5628319e+00  -7.1313689e-01   1.1835038e+00  -4.8554001e-01
   1.9050000e+00   5.9322222e-02   1.0317725e+00   4.2484751e-01  -1.8207750e-01   1.5628319e+00   3.4898188e-01
   1.9066667e+00   5.9045094e-02   1.6386975e+00   2.1697569e+00   4.5519376e-02   1.2593694e+00   3.4898188e-01
   1.9083333e+00   5.8760601e-02   1.1076382e+00   2.5490851e+00   4.5519376e-02  -4.0967438e-01  -3.0346251e-02
   1.9100000e+00   5.8467761e-02  -1.9269869e+00   9.5590690e-01  -3.0346251e-02  -4.3546870e+00  -3.1408369e+00
   1.9116667e+00   5.8165726e-02  -2.1545838e+00  -1.0621188e-01   5.0071314e-01  -1.4717932e+00  -7.1313689e-01
   1.9133333e+00   5.7853778e-02  -7.8900252e-01  -2.5794313e-01   4.2484751e-01  -2.5794313e-01  -1.8207750e-01
   1.9150000e+00   5.7531355e-02  -1.8207750e-01  -7.8900252e-01   1.9725063e-01   5.7657876e-01   5.0071314e-01
   1.9166667e+00   5.7198042e-02  -4.8554001e-01  -1.0924650e+00   1.9725063e-01   1.1076382e+00   8.8004127e-01
   1.9183333e+00   5.6853586e-02  -1.0165994e+00  -2.6097776e+00   1.2138500e-01   9.5590690e-01   8.0417564e-01
   1.9200000e+00   5.6497892e-02   1.2138500e-01  -1.9269869e+00   8.8004127e-01   2.7311626e-01   8.8004127e-01
   1.9216667e+00   5.6131041e-02   4.2484751e-01  -9.4073377e-01   5.7657876e-01  -2.5794313e-01   7.2831002e-01
   1.9233333e+00   5.5753297e-02  -4.0967438e-01   6.5244439e-01  -1.8207750e-01  -3.3380876e-01  -2.5794313e-01
   1.9250000e+00   5.5365095e-02  -2.5794313e-01  -8.6486815e-01  -8.6486815e-01  -4.0967438e-01  -7.1313689e-01
   1.9266667e+00   5.4967052e-02   1.1076382e+00   2.2456226e+00  -4.8554001e-01   1.2138500e-01  -3.3380876e-01
   1.9283333e+00   5.4559976e-02   1.7145632e+00   2.9284132e+00   3.4898188e-01   3.4898188e-01   4.2484751e-01
   1.9300000e+00   5.4144871e-02   1.0317725e+00   2.6249507e+00  -1.8207750e-01   5.7657876e-01  -3.0346251e-02
   1.9316667e+00   5.3609393e-02   7.2831002e-01   2.0938913e+00  -3.0346251e-02   5.7657876e-01   1.2138500e-01
   1.9333333e+00   5.3066493e-02  -5.6140564e-01  -1.0621188e-01  -3.0346251e-02  -2.5794313e-01   4.5519376e-02
   1.9350000e+00   5.2518225e-02  -3.0346251e-02   3.4898188e-01   1.9725063e-01   5.0071314e-01   1.9725063e-01
   1.9366667e+00   5.1966851e-02   1.0317725e+00  -1.3200619e+00   5.7657876e-01   3.4898188e-01   4.2484751e-01
   1.9383333e+00   5.1414855e-02   1.9725063e-01  -2.3821807e+00  -1.8207750e-01   2.7311626e-01   1.2138500e-01
   1.9400000e+00   5.0864927e-02  -4.0967438e-01  -1.6993900e+00  -7.8900252e-01  -1.6235244e+00  -1.5476588e+00
   1.9416667e+00   5.0319984e-02  -7.8900252e-01  -5.6140564e-01   1.2138500e-01  -1.4717932e+00  -1.3959275e+00
   1.9433333e+00   4.9783135e-02  -1.9269869e+00   5.7657876e-01  -3.3380876e-01   4.5519376e-02  -1.0621188e-01
   1.9450000e+00   4.9257698e-02  -1.0924650e+00   5.7657876e-01  -7.8900252e-01   9.5590690e-01   7.2831002e-01
   1.9466667e+00   4.8747192e-02  -7.1313689e-01   6.5244439e-01  -1.8207750e-01  -1.0621188e-01   5.7657876e-01
   1.9483333e+00   4.8255321e-02   2.3214882e+00   1.9421600e+00   1.0317725e+00   4.5519376e-02   2.7311626e-01
   1.9500000e+00   4.7785978e-02  -7.8900252e-01   1.2138500e-01  -1.0621188e-01   4.2484751e-01  -4.0967438e-01
   1.9516667e+00   4.7343222e-02  -3.0649713e+00   8.0417564e-01  -2.5794313e-01   4.2484751e-01  -2.5794313e-01
   1.9533333e+00   4.6931286e-02   3.3077413e+00   1.1835038e+00   4.2484751e-01   3.4898188e-01   4.5519376e-02
   1.9550000e+00   4.6554561e-02   1.1835038e+00  -4.0967438e-01   2.7311626e-01  -1.8207750e-01   4.5519376e-02
   1.9566667e+00   4.6217585e-02  -2.4580463e+00  -2.5339119e+00   7.2831002e-01  -1.0621188e-01   1.9725063e-01
   1.9583333e+00   4.5925022e-02   1.5628319e+00  -1.1683307e+00  -1.8207750e-01  -5.6140564e-01  -4.8554001e-01
   1.9600000e+00   4.5681670e-02   5.0071314e-01  -2.9891057e+00  -4.8554001e-01  -8.6486815e-01  -1.0924650e+00
   1.9616667e+00   4.5492432e-02   8.0417564e-01  -2.2304494e+00  -5.6140564e-01  -4.8554001e-01  -7.1313689e-01
   1.9633333e+00   4.5362314e-02   2.0180257e+00  -1.9269869e+00  -1.8207750e-01  -2.5794313e-01  -2.5794313e-01
   1.9650000e+00   4.5296400e-02   4.2484751e-01  -7.1313689e-01   4.2484751e-01   3.4898188e-01   1.3352350e+00
   1.9666667e+00   4.5299850e-02  -4.8554001e-01   2.2456226e+00  -2.5794313e-01   1.9725063e-01   1.2593694e+00
   1.9683333e+00   4.5377880e-02  -9.4073377e-01   3.4594726e+00   6.5244439e-01  -3.0346251e-02   8.8004127e-01
   1.9700000e+00   4.5535737e-02   9.5590690e-01   2.6249507e+00  -6.3727127e-01  -2.5794313e-01  -3.3380876e-01
   1.9716667e+00   4.5778702e-02   1.2593694e+00   1.9421600e+00  -7.8900252e-01   4.5519376e-02  -6.3727127e-01
   1.9733333e+00   4.6112068e-02   4.5519376e-02   1.9725063e-01  -5.6140564e-01  -3.0346251e-02  -8.6486815e-01
   1.9750000e+00   4.6541113e-02  -2.3063151e+00  -7.1313689e-01   1.9725063e-01   4.2484751e-01   1.9725063e-01
   1.9766667e+00   4.7071097e-02  -1.0165994e+00  -1.3200619e+00   4.2484751e-01   5.0071314e-01   9.5590690e-01
   1.9783333e+00   4.7707238e-02  -1.3200619e+00  -3.4442995e+00   4.2484751e-01   1.9725063e-01   7.2831002e-01
   1.9800000e+00   4.8454707e-02  -4.8554001e-01  -2.6856432e+00   1.2138500e-01  -4.0967438e-01   1.9725063e-01
   1.9816667e+00   4.9318591e-02   4.5519376e-02  -1.0165994e+00   7.2831002e-01  -1.8207750e-01   4.2484751e-01
   1.9833333e+00   5.0303902e-02  -6.3727127e-01  -1.2441963e+00  -2.5794313e-01  -8.6486815e-01  -1.3959275e+00
   1.9850000e+00   5.1415537e-02   5.7657876e-01   1.1076382e+00   8.0417564e-01  -1.0621188e-01  -1.3200619e+00
   1.9866667e+00   5.2658281e-02   1.0317725e+00   3.3836070e+00  -3.0346251e-02   1.1076382e+00   8.0417564e-01
   1.9883333e+00   5.4036778e-02   3.4898188e-01   2.9284132e+00  -1.0165994e+00   5.7657876e-01  -7.1313689e-01
   1.9900000e+00   5.5555528e-02   5.7657876e-01   3.0042788e+00  -1.0621188e-01   1.0317725e+00  -1.0621188e-01
   1.9916667e+00   5.7218856e-02   2.5490851e+00   9.5590690e-01   1.2138500e-01  -2.5794313e-01   1.2138500e-01
   1.9933333e+00   5.9030917e-02  -7.8900252e-01  -1.2441963e+00  -1.8207750e-01  -5.6140564e-01  -1.0621188e-01
   1.9950000e+00   6.0995663e-02  -5.7202683e+00  -8.6486815e-01  -3.3380876e-01  -5.6140564e-01  -4.8554001e-01
   1.9966667e+00   6.3116844e-02  -6.3727127e-01  -2.8373744e+00   3.4898188e-01  -7.8900252e-01  -3.3380876e-01
   1.9983333e+00   6.5397986e-02   2.8525476e+00  -1.5476588e+00  -1.0621188e-01  -6.3727127e-01  -7.1313689e-01
   2.0000000e+00   6.5397986e-02   5.7657876e-01  -1.4717932e+00  -3.3380876e-01   1.2138500e-01   3.4898188e-01
   2.0016667e+00   6.5397986e-02  -3.0346251e-02  -1.6235244e+00   1.0317725e+00   2.7311626e-01   1.1076382e+00
   2.0033333e+00   6.5397986e-02   1.9725063e-01   5.0071314e-01   8.0417564e-01   4.2484751e-01   7.2831002e-01
   2.0050000e+00   6.5397986e-02   7.2831002e-01   1.2593694e+00   1.2138500e-01   8.0417564e-01  -4.0967438e-01
   2.0066667e+00   6.7842383e-02   1.1076382e+00   1.1835038e+00  -6.3727127e-01  -3.0346251e-02  -2.5794313e-01
   2.0083333e+00   7.0434013e-02   2.7311626e-01   4.5519376e-02   5.7657876e-01  -3.3380876e-01   5.7657876e-01
   2.0100000e+00   7.3079838e-02   3.4898188e-01   1.4869663e+00   8.0417564e-01  -2.5794313e-01   4.5519376e-02
   2.0116667e+00   7.5896813e-02  -1.1683307e+00   1.1076382e+00   5.7657876e-01  -7.1313689e-01  -4.0967438e-01
   2.0133333e+00   7.8887719e-02   1.6386975e+00   6.5244439e-01  -7.1313689e-01  -7.1313689e-01  -1.8207750e-01
   2.0150000e+00   8.2055084e-02  -2.5339119e+00   1.2138500e-01  -1.2441963e+00  -4.0967438e-01  -4.0967438e-01
   2.0166667e+00   8.5401141e-02  -2.3063151e+00  -1.1683307e+00  -7.8900252e-01   3.4898188e-01  -7.1313689e-01
   2.0183333e+00   8.8927848e-02   4.4457257e+00  -3.0649713e+00  -1.0924650e+00  -3.3380876e-01  -1.7752557e+00
   2.0200000e+00   9.2636865e-02  -2.0028525e+00  -3.5201651e+00  -3.3380876e-01   6.5244439e-01  -5.6140564e-01
   2.0216667e+00   9.6529560e-02  -4.0967438e-01   1.9725063e-01  -4.0967438e-01   7.2831002e-01   4.2484751e-01
   2.0233333e+00   1.0060698e-01   5.0071314e-01   1.9421600e+00   8.8004127e-01   5.7657876e-01   1.3352350e+00
   2.0250000e+00   1.0486990e-01  -2.4580463e+00  -1.0165994e+00  -3.3380876e-01   5.0071314e-01   9.5590690e-01
   2.0266667e+00   1.0931876e-01   2.3973538e+00   2.4732194e+00   1.1076382e+00  -3.3380876e-01   1.3352350e+00
   2.0283333e+00   1.1395369e-01   1.2593694e+00   8.8004127e-01   5.7657876e-01  -1.1683307e+00  -9.4073377e-01
   2.0300000e+00   1.1877453e-01  -1.9269869e+00   1.9725063e-01   2.7311626e-01  -7.8900252e-01  -4.8554001e-01
   2.0316667e+00   1.2378077e-01   7.2831002e-01   2.1697569e+00   1.9725063e-01  -8.6486815e-01   4.2484751e-01
   2.0333333e+00   1.2897161e-01   6.5244439e-01   5.0071314e-01   3.4898188e-01   4.5519376e-02  -1.0621188e-01
   2.0350000e+00   1.3434596e-01   1.9725063e-01  -8.6486815e-01   4.2484751e-01   7.2831002e-01  -6.3727127e-01
   2.0366667e+00   1.3990237e-01  -4.5064182e+00  -2.9891057e+00  -2.0787182e+00  -3.0346251e-02   1.2593694e+00
   2.0383333e+00   1.4563913e-01   1.7145632e+00  -9.4073377e-01  -4.0967438e-01  -1.0165994e+00  -1.7752557e+00
   2.0400000e+00   1.5155420e-01  -1.8207750e-01   7.2831002e-01  -4.8554001e-01   1.2138500e-01   1.2138500e-01
   2.0416667e+00   1.5764523e-01   1.9725063e-01  -4.8554001e-01   8.0417564e-01   1.0317725e+00   1.1076382e+00
   2.0433333e+00   1.6390961e-01   1.7145632e+00  -3.0346251e-02   1.0317725e+00   9.5590690e-01   1.1076382e+00
   2.0450000e+00   1.7034440e-01  -2.1545838e+00  -8.6486815e-01   1.0317725e+00  -1.8207750e-01   5.0071314e-01
   2.0466667e+00   1.7694640e-01  -3.3380876e-01   4.5519376e-02  -6.3727127e-01  -4.0967438e-01  -2.9132401e+00
   2.0483333e+00   1.8371213e-01   1.9421600e+00   2.3214882e+00  -4.0967438e-01   2.7311626e-01  -2.5794313e-01
   2.0500000e+00   1.9063783e-01   4.5215914e+00   2.3973538e+00   2.7311626e-01  -3.3380876e-01   1.1076382e+00
   2.0516667e+00   1.9771947e-01  -2.5794313e-01  -7.1313689e-01   4.5519376e-02  -4.8554001e-01   2.5490851e+00
   2.0533333e+00   2.0495278e-01  -2.4580463e+00  -3.5201651e+00   8.0417564e-01  -7.1313689e-01  -3.7477620e+00
   2.0550000e+00   2.1233322e-01  -3.0346251e-02  -1.8207750e-01  -3.0346251e-02  -4.0967438e-01  -3.2925682e+00
   2.0566667e+00   2.1985605e-01  -4.0967438e-01   2.7311626e-01   2.7311626e-01   1.9725063e-01  -4.8554001e-01
   2.0583333e+00   2.2751624e-01  -2.0787182e+00  -1.7752557e+00  -1.8207750e-01  -2.5794313e-01   1.0317725e+00
   2.0600000e+00   2.3530861e-01  -2.3821807e+00   1.3352350e+00   1.2138500e-01   5.0071314e-01   8.0417564e-01
   2.0616667e+00   2.4322770e-01   3.0042788e+00   2.6249507e+00  -2.7615088e+00  -6.3727127e-01  -1.3200619e+00
   2.0633333e+00   2.5126792e-01  -2.8373744e+00  -1.7752557e+00   2.3214882e+00  -1.8511213e+00   1.9725063e-01
   2.0650000e+00   2.5942343e-01  -6.7065214e+00  -2.1545838e+00   1.0317725e+00  -1.8511213e+00   4.5519376e-02
   2.0666667e+00   2.6768826e-01   1.6386975e+00   1.9421600e+00  -1.6235244e+00   2.6249507e+00   8.0417564e-01
   2.0683333e+00   2.7605624e-01   7.2831002e-01   1.0317725e+00   8.8004127e-01   3.0042788e+00   2.2456226e+00
   2.0700000e+00   2.8452107e-01   4.2484751e-01   8.8004127e-01   1.4869663e+00  -1.0621188e-01   7.2831002e-01
   2.0716667e+00   2.8452107e-01   6.5244439e-01  -1.0621188e-01   1.4111007e+00  -1.7752557e+00  -1.0165994e+00
   2.0733333e+00   2.8452107e-01   3.8388007e+00   1.2138500e-01   6.5244439e-01   6.5244439e-01   1.4869663e+00
   2.0750000e+00   2.8452107e-01   3.4594726e+00   4.5215914e+00  -2.1545838e+00   1.2593694e+00  -1.7752557e+00
   2.0766667e+00   2.8452107e-01   1.1835038e+00   2.6249507e+00  -3.4442995e+00  -2.3821807e+00  -2.3821807e+00
   2.0783333e+00   2.8452107e-01  -5.0374776e+00  -4.1270901e+00   1.2593694e+00   7.2831002e-01   5.7657876e-01
   2.0800000e+00   2.8452107e-01  -2.1545838e+00  -4.5064182e+00  -1.8207750e-01  -1.2441963e+00  -1.1683307e+00
   2.0816667e+00   2.8452107e-01   1.3352350e+00  -3.5201651e+00  -6.3727127e-01   8.0417564e-01   4.2484751e-01
   2.0833333e+00   2.8452107e-01  -5.9478651e+00  -4.2788214e+00  -9.4073377e-01  -2.5794313e-01   1.3352350e+00
   2.0850000e+00   2.8452107e-01  -7.5410433e+00  -2.8373744e+00   1.7145632e+00   1.0317725e+00   1.2138500e-01
   2.0866667e+00   2.8452107e-01   4.1422632e+00   1.4111007e+00   3.4898188e-01   8.8004127e-01  -9.4073377e-01
   2.0883333e+00   2.8452107e-01   8.5424696e+00   5.8113070e+00  -1.0165994e+00   2.2456226e+00   1.3352350e+00
   2.0900000e+00   2.8452107e-01   6.1147695e+00   7.2527539e+00  -1.0924650e+00   7.2831002e-01   1.7904288e+00
   2.0916667e+00   2.8452107e-01   1.6386975e+00   7.2831002e-01   4.5519376e-02  -3.0346251e-02  -6.3727127e-01
   2.0933333e+00   2.9307629e-01   6.5244439e-01  -2.2304494e+00  -1.0621188e-01  -2.4580463e+00  -2.3063151e+00
   2.0950000e+00   3.0171534e-01  -1.5476588e+00  -1.6235244e+00   7.2831002e-01  -4.0967438e-01  -1.3959275e+00
   2.0966667e+00   3.0171534e-01  -1.0621188e-01   3.4898188e-01  -1.8207750e-01  -5.6140564e-01   5.0071314e-01
   2.0983333e+00   3.0171534e-01  -1.1683307e+00  -2.4580463e+00  -2.5794313e-01  -2.7615088e+00  -9.4073377e-01
   2.1000000e+00   3.0171534e-01   1.9725063e-01  -2.0787182e+00  -1.8207750e-01  -8.6486815e-01  -1.0165994e+00
   2.1016667e+00   3.0171534e-01   1.2593694e+00  -3.1408369e+00  -7.8900252e-01   5.0071314e-01  -3.0346251e-02
   2.1033333e+00   3.0171534e-01  -4.0512245e+00  -3.5201651e+00   2.3214882e+00   8.0417564e-01   1.4869663e+00
   2.1050000e+00   3.1043151e-01   3.4898188e-01  -1.1683307e+00   2.7311626e-01  -1.0621188e-01  -1.0924650e+00
   2.1066667e+00   3.1921799e-01  -1.0924650e+00   3.7629351e+00   7.2831002e-01   2.1697569e+00  -1.0621188e-01
   2.1083333e+00   3.2806789e-01   4.2484751e-01   3.0042788e+00   7.2831002e-01   1.7145632e+00   2.0180257e+00
   2.1100000e+00   3.3693461e-01   2.0938913e+00   2.7008163e+00  -3.3380876e-01   4.5519376e-02   4.5519376e-02
   2.1116667e+00   3.4575122e-01   1.2593694e+00   2.9284132e+00  -2.1545838e+00  -4.0967438e-01   1.2138500e-01
   2.1133333e+00   3.5460989e-01   9.5590690e-01  -4.0967438e-01  -8.6486815e-01   1.2138500e-01   4.2484751e-01
   2.1150000e+00   3.6350404e-01  -3.1408369e+00  -2.0787182e+00   7.2831002e-01  -7.8900252e-01  -3.3380876e-01
   2.1166667e+00   3.7242705e-01  -7.1313689e-01   1.9725063e-01   1.1076382e+00   8.0417564e-01  -2.5794313e-01
   2.1183333e+00   3.8137234e-01  -1.6993900e+00  -3.9753588e+00   8.0417564e-01  -3.3380876e-01  -7.1313689e-01
   2.1200000e+00   3.9033334e-01  -3.4442995e+00  -3.0649713e+00  -6.3727127e-01   1.9725063e-01  -8.6486815e-01
   2.1216667e+00   3.9930344e-01   2.7766819e+00   1.4869663e+00   1.2138500e-01   4.2484751e-01   1.1835038e+00
   2.1233333e+00   4.0827612e-01  -2.4580463e+00  -7.8900252e-01   7.2831002e-01  -1.9269869e+00  -4.0967438e-01
   2.1250000e+00   4.1724487e-01   7.2831002e-01  -2.3821807e+00   5.7657876e-01  -1.6993900e+00  -1.5476588e+00
   2.1266667e+00   4.2620323e-01   1.7904288e+00   1.7904288e+00  -7.1313689e-01  -3.3380876e-01  -6.3727127e-01
   2.1283333e+00   4.3514483e-01  -7.8900252e-01   3.0801444e+00  -4.8554001e-01   2.7311626e-01   1.2138500e-01
   2.1300000e+00   4.4406341e-01   1.3352350e+00   3.5353382e+00  -3.0346251e-02   1.0317725e+00   4.2484751e-01
   2.1316667e+00   4.5295274e-01   4.5519376e-02   1.4869663e+00  -3.0346251e-02   7.2831002e-01   8.0417564e-01
   2.1333333e+00   4.6180664e-01   3.7629351e+00   8.0417564e-01  -7.8900252e-01   4.5519376e-02  -3.3380876e-01
   2.1350000e+00   4.7061919e-01  -3.5201651e+00  -1.0924650e+00  -7.1313689e-01  -4.8554001e-01  -1.1683307e+00
   2.1366667e+00   4.7938449e-01  -3.8994932e+00  -4.5822839e+00   1.9725063e-01  -3.3380876e-01  -7.8900252e-01
   2.1383333e+00   4.8809670e-01   4.1422632e+00   8.8004127e-01   1.2138500e-01   3.4898188e-01   1.1835038e+00
   2.1400000e+00   4.9675021e-01  -3.0649713e+00  -1.0165994e+00   3.4898188e-01   2.7311626e-01   1.6386975e+00
   2.1416667e+00   5.0533959e-01  -9.4073377e-01  -5.6140564e-01   7.2831002e-01  -1.8207750e-01   3.4898188e-01
   2.1433333e+00   5.1385939e-01  -3.0346251e-02  -2.5794313e-01   5.0071314e-01   9.5590690e-01   8.8004127e-01
   2.1450000e+00   5.2230448e-01   1.1835038e+00  -5.6140564e-01   1.9725063e-01  -5.6140564e-01   2.7311626e-01
   2.1466667e+00   5.3066980e-01   1.2138500e-01   1.9421600e+00  -6.3727127e-01  -2.0028525e+00  -1.7752557e+00
   2.1483333e+00   5.3895049e-01   1.9725063e-01   3.0042788e+00  -6.3727127e-01   5.0071314e-01   1.0317725e+00
   2.1500000e+00   5.4714185e-01   1.6386975e+00   1.9725063e-01   1.7145632e+00  -2.5794313e-01   7.2831002e-01
   2.1516667e+00   5.5523933e-01   4.2484751e-01  -8.6486815e-01  -1.0924650e+00  -2.1545838e+00  -3.2167026e+00
   2.1533333e+00   5.6323861e-01  -1.8207750e-01  -1.1683307e+00   1.7145632e+00  -1.0165994e+00  -1.7752557e+00
   2.1550000e+00   5.7113549e-01   3.9146663e+00   1.7145632e+00   1.3352350e+00   2.7311626e-01  -7.1313689e-01
   2.1566667e+00   5.7892599e-01   5.7657876e-01  -1.4717932e+00  -1.3200619e+00   1.9421600e+00   9.5590690e-01
   2.1583333e+00   5.8660634e-01  -1.5476588e+00  -1.4717932e+00  -1.0924650e+00  -1.8207750e-01   2.7311626e-01
   2.1600000e+00   5.9417292e-01  -1.6235244e+00  -3.3684338e+00  -1.5476588e+00  -1.0621188e-01   3.4898188e-01
   2.1616667e+00   6.0162233e-01  -1.4717932e+00   7.2831002e-01  -1.8207750e-01   2.1697569e+00   1.6386975e+00
   2.1633333e+00   6.0895131e-01  -1.0924650e+00   2.4732194e+00   1.7145632e+00   1.2138500e-01  -7.1313689e-01
   2.1650000e+00   6.1615683e-01   1.7904288e+00  -1.0924650e+00   5.7657876e-01  -1.6993900e+00  -1.3200619e+00
   2.1666667e+00   6.2323607e-01   8.0417564e-01  -1.6235244e+00   5.0071314e-01  -8.6486815e-01  -1.0924650e+00
   2.1683333e+00   6.3018633e-01  -7.1617152e+00   5.0071314e-01   6.5244439e-01  -7.8900252e-01  -3.0346251e-02
   2.1700000e+00   6.3700523e-01  -6.0995964e+00   2.0180257e+00   9.5590690e-01   8.0417564e-01   1.4869663e+00
   2.1716667e+00   6.4369043e-01   8.6183352e+00   4.5974570e+00  -1.8207750e-01   1.0317725e+00   1.6386975e+00
   2.1733333e+00   6.5023986e-01   3.1560101e+00   2.3973538e+00  -1.3200619e+00   5.7657876e-01   4.5519376e-02
   2.1750000e+00   6.5665169e-01   1.2593694e+00   4.2484751e-01  -4.0967438e-01  -4.8554001e-01  -2.5794313e-01
   2.1766667e+00   6.6292416e-01  -3.0346251e-02  -2.3063151e+00  -1.0621188e-01  -1.3200619e+00  -5.6140564e-01
   2.1783333e+00   6.6905575e-01  -1.2441963e+00  -3.9753588e+00  -4.8554001e-01  -8.6486815e-01  -1.5476588e+00
   2.1800000e+00   6.7504518e-01   3.4898188e-01  -3.6718963e+00  -7.8900252e-01   5.7657876e-01   5.7657876e-01
   2.1816667e+00   6.8084132e-01  -3.0346251e-02  -2.5794313e-01  -3.0346251e-02   4.2484751e-01   4.5519376e-02
   2.1833333e+00   6.8642510e-01  -1.8511213e+00   1.9725063e-01  -2.5794313e-01  -7.1313689e-01  -3.3380876e-01
   2.1850000e+00   6.9186205e-01  -6.3727127e-01   8.8004127e-01   1.2138500e-01   3.4898188e-01   4.5519376e-02
   2.1866667e+00   6.9715202e-01   8.0417564e-01   3.5353382e+00   1.2138500e-01   1.1835038e+00   1.2138500e-01
   2.1883333e+00   7.0229507e-01   1.1076382e+00   3.6870695e+00   4.2484751e-01   4.2484751e-01   1.9725063e-01
   2.1900000e+00   7.0729151e-01   1.5628319e+00   2.1697569e+00   4.5519376e-02  -2.5794313e-01   4.5519376e-02
   2.1916667e+00   7.1214175e-01  -8.6486815e-01   1.5628319e+00  -2.5794313e-01  -3.0346251e-02  -7.8900252e-01
   2.1933333e+00   7.1684641e-01  -9.4073377e-01   4.2484751e-01  -1.0621188e-01  -3.3380876e-01   4.2484751e-01
   2.1950000e+00   7.2140636e-01   1.9725063e-01   6.5244439e-01  -2.5794313e-01  -4.8554001e-01  -2.5794313e-01
   2.1966667e+00   7.2582254e-01  -2.5794313e-01  -1.4717932e+00  -2.5794313e-01  -4.8554001e-01  -1.0165994e+00
   2.1983333e+00   7.3009615e-01  -1.8511213e+00  -2.4580463e+00   1.9725063e-01  -1.0621188e-01  -7.1313689e-01
   2.2000000e+00   7.3422851e-01  -2.0787182e+00  -1.0924650e+00   1.2593694e+00   4.5519376e-02  -3.0346251e-02
   2.2016667e+00   7.3822110e-01   5.7657876e-01   1.9725063e-01   5.7657876e-01   7.2831002e-01   8.0417564e-01
   2.2033333e+00   7.4207558e-01   1.1835038e+00   1.3352350e+00   5.7657876e-01   4.2484751e-01   6.5244439e-01
   2.2050000e+00   7.4579376e-01   7.2831002e-01   5.7657876e-01   1.9725063e-01  -8.6486815e-01   2.7311626e-01
   2.2066667e+00   7.6241304e-01   6.5244439e-01   2.0938913e+00   2.7311626e-01  -1.5476588e+00  -1.0165994e+00
   2.2083333e+00   7.6535903e-01  -8.6486815e-01   2.7766819e+00  -1.0621188e-01  -1.4717932e+00  -1.3959275e+00
   2.2100000e+00   7.6818502e-01   7.2831002e-01   2.8525476e+00  -3.0346251e-02   1.2138500e-01  -6.3727127e-01
   2.2116667e+00   7.7089387e-01   3.4898188e-01  -3.3380876e-01  -7.1313689e-01   3.4898188e-01   7.2831002e-01
   2.2133333e+00   7.7348849e-01  -5.6140564e-01  -2.6097776e+00  -4.0967438e-01   7.2831002e-01   7.2831002e-01
   2.2150000e+00   7.7597179e-01   1.2138500e-01  -3.4442995e+00  -8.6486815e-01  -1.0621188e-01   3.4898188e-01
   2.2166667e+00   7.7834690e-01  -4.2788214e+00  -2.8373744e+00  -1.7752557e+00   1.1835038e+00   2.3973538e+00
   2.2183333e+00   7.8061690e-01  -2.3063151e+00  -5.0374776e+00  -3.0346251e-02  -1.8207750e-01   2.7311626e-01
   2.2200000e+00   7.8278504e-01   2.8525476e+00  -3.2925682e+00  -8.6486815e-01   1.2138500e-01  -1.0924650e+00
   2.2216667e+00   7.8485451e-01  -7.1313689e-01  -2.6856432e+00  -4.0967438e-01   1.9725063e-01  -1.4717932e+00
   2.2233333e+00   7.8682865e-01  -2.5794313e-01  -2.0028525e+00  -3.0346251e-02   1.2593694e+00  -1.8207750e-01
   2.2250000e+00   7.9538772e-01  -2.2304494e+00  -2.0787182e+00  -8.6486815e-01   7.2831002e-01   7.2831002e-01
   2.2266667e+00   7.9686123e-01   8.0417564e-01   1.2138500e-01   4.5519376e-02   1.4111007e+00   8.0417564e-01
   2.2283333e+00   7.9826339e-01   7.7838133e+00   1.8662944e+00  -3.3380876e-01   1.3352350e+00   5.0071314e-01
   2.2300000e+00   7.9959762e-01   1.5628319e+00  -3.3380876e-01   1.9725063e-01  -5.6140564e-01  -2.5794313e-01
   2.2316667e+00   8.0086739e-01  -4.0512245e+00  -1.0924650e+00   3.4898188e-01  -1.0924650e+00   1.9725063e-01
   2.2333333e+00   8.0207609e-01   5.0071314e-01   5.0071314e-01   5.7657876e-01  -7.1313689e-01   4.2484751e-01
   2.2350000e+00   8.0322711e-01   5.0071314e-01  -1.0621188e-01  -4.0967438e-01  -1.3200619e+00  -3.0346251e-02
   2.2366667e+00   8.0432389e-01  -1.4717932e+00  -2.5794313e-01   4.5519376e-02  -7.8900252e-01  -7.8900252e-01
   2.2383333e+00   8.0536967e-01   5.7657876e-01  -9.4073377e-01   8.0417564e-01  -3.3380876e-01  -4.0967438e-01
   2.2400000e+00   8.0631881e-01  -2.5339119e+00  -8.6486815e-01   1.0317725e+00  -7.1313689e-01  -5.6140564e-01
   2.2416667e+00   8.0718364e-01  -3.5201651e+00  -4.0967438e-01   4.5519376e-02   4.5519376e-02  -1.8207750e-01
   2.2433333e+00   8.0800362e-01   2.7311626e-01   8.8004127e-01  -2.5794313e-01   8.0417564e-01   1.9725063e-01
   2.2450000e+00   8.0878225e-01   3.1560101e+00   2.3214882e+00   1.9725063e-01   1.1076382e+00   7.2831002e-01
   2.2466667e+00   8.0952311e-01   1.4869663e+00   1.7904288e+00  -3.3380876e-01  -5.6140564e-01  -3.0346251e-02
   2.2483333e+00   8.1022960e-01   5.7657876e-01   3.5353382e+00   4.5519376e-02  -7.8900252e-01  -1.8207750e-01
   2.2500000e+00   8.1090523e-01  -1.8511213e+00   3.4594726e+00  -9.4073377e-01  -1.0621188e-01  -7.1313689e-01
   2.2516667e+00   8.1155338e-01   4.2484751e-01   1.4869663e+00  -1.0165994e+00  -2.5794313e-01  -6.3727127e-01
   2.2533333e+00   8.1217742e-01   8.8004127e-01  -2.5794313e-01  -9.4073377e-01  -4.8554001e-01  -7.1313689e-01
   2.2550000e+00   8.1278066e-01  -7.1313689e-01  -3.0346251e-02  -1.0621188e-01   5.7657876e-01   4.5519376e-02
   2.2566667e+00   8.1336639e-01   4.2484751e-01  -5.6140564e-01  -4.8554001e-01   4.2484751e-01  -4.0967438e-01
   2.2583333e+00   8.1393777e-01   1.1076382e+00  -2.6856432e+00  -1.8207750e-01   4.5519376e-02  -6.3727127e-01
   2.2600000e+00   8.1449791e-01  -3.1408369e+00  -2.1545838e+00  -5.6140564e-01  -3.3380876e-01   4.5519376e-02
   2.2616667e+00   8.1504989e-01  -1.4717932e+00   1.2138500e-01  -3.0346251e-02   4.2484751e-01   7.2831002e-01
   2.2633333e+00   8.1559671e-01   2.1697569e+00   5.0071314e-01   5.7657876e-01   2.7311626e-01   3.4898188e-01
   2.2650000e+00   8.1614119e-01  -3.3380876e-01  -1.6235244e+00   1.2138500e-01  -7.8900252e-01  -8.6486815e-01
   2.2666667e+00   8.1835051e-01   7.2831002e-01  -3.0346251e-02   5.7657876e-01  -2.5794313e-01   1.2138500e-01
   2.2683333e+00   8.1892337e-01   1.7904288e+00   1.1835038e+00   1.2593694e+00  -6.3727127e-01  -4.8554001e-01
   2.2700000e+00   8.1950914e-01   1.6386975e+00   2.1697569e+00   7.2831002e-01  -4.0967438e-01  -2.5794313e-01
   2.2716667e+00   8.2010993e-01  -1.8511213e+00   5.7657876e-01  -5.6140564e-01   3.4898188e-01   4.5519376e-02
   2.2733333e+00   8.2072778e-01  -2.5339119e+00   1.7904288e+00  -3.3380876e-01   8.0417564e-01  -1.0621188e-01
   2.2750000e+00   8.2136453e-01   1.7145632e+00   1.1076382e+00  -1.8207750e-01   2.7311626e-01   4.5519376e-02
   2.2766667e+00   8.2202196e-01   8.0417564e-01   4.5519376e-02  -1.3200619e+00   2.7311626e-01   1.1835038e+00
   2.2783333e+00   8.2270164e-01  -7.8900252e-01  -2.0787182e+00   2.7311626e-01   1.9725063e-01   6.5244439e-01
   2.2800000e+00   8.2340501e-01  -2.1545838e+00  -4.8554001e-01  -1.8207750e-01  -2.5794313e-01   1.2138500e-01
   2.2816667e+00   8.2413340e-01   6.5244439e-01   6.5244439e-01   4.5519376e-02  -2.5794313e-01  -1.8207750e-01
   2.2833333e+00   8.2488800e-01   1.1835038e+00   4.2484751e-01   1.9725063e-01  -1.0621188e-01  -1.0621188e-01
   2.2850000e+00   8.2566976e-01  -1.8207750e-01   4.5519376e-02  -6.3727127e-01  -3.0346251e-02   1.9725063e-01
   2.2866667e+00   8.2647958e-01  -1.6993900e+00  -7.1313689e-01  -5.6140564e-01   2.7311626e-01   4.5519376e-02
   2.2883333e+00   8.2731815e-01   1.9725063e-01   2.2456226e+00  -4.8554001e-01   9.5590690e-01   5.7657876e-01
   2.2900000e+00   8.2818599e-01   2.1697569e+00   1.7145632e+00  -1.8207750e-01   1.9725063e-01   4.2484751e-01
   2.2916667e+00   8.2908351e-01  -3.0346251e-02   1.0317725e+00  -4.0967438e-01  -3.0346251e-02  -3.3380876e-01
   2.2933333e+00   8.3001090e-01   1.2593694e+00   1.2138500e-01  -5.6140564e-01  -3.3380876e-01  -8.6486815e-01
   2.2950000e+00   8.3096825e-01  -1.0165994e+00  -1.8207750e-01  -4.8554001e-01  -2.5794313e-01  -7.1313689e-01
   2.2966667e+00   8.3195548e-01  -4.0967438e-01  -2.0787182e+00  -3.3380876e-01   2.7311626e-01   5.7657876e-01
   2.2983333e+00   8.3297231e-01   4.5519376e-02  -2.6097776e+00   1.9725063e-01   1.2138500e-01   5.7657876e-01
   2.3000000e+00   8.3401834e-01  -5.6140564e-01  -2.8373744e+00   4.5519376e-02  -7.8900252e-01  -7.8900252e-01
   2.3016667e+00   8.3509301e-01  -7.8900252e-01  -1.9269869e+00  -2.5794313e-01  -5.6140564e-01   4.5519376e-02
   2.3033333e+00   8.3619565e-01  -1.3959275e+00  -2.5794313e-01  -1.8207750e-01  -3.0346251e-02  -2.5794313e-01
   2.3050000e+00   8.3732539e-01  -6.3727127e-01  -2.5794313e-01   1.2138500e-01  -3.0346251e-02  -2.5794313e-01
   2.3066667e+00   8.3842639e-01   4.2484751e-01   1.0317725e+00   5.7657876e-01  -4.8554001e-01   4.5519376e-02
   2.3083333e+00   8.3952665e-01  -4.8554001e-01   1.7145632e+00  -1.0621188e-01  -4.8554001e-01  -5.6140564e-01
   2.3100000e+00   8.4064641e-01   1.9725063e-01   1.9421600e+00   5.0071314e-01  -1.0621188e-01   2.7311626e-01
   2.3116667e+00   8.4178464e-01   1.9725063e-01   2.7311626e-01  -1.8207750e-01  -5.6140564e-01  -5.6140564e-01
   2.3133333e+00   8.4294036e-01   3.4898188e-01  -1.0621188e-01  -1.8207750e-01  -1.0165994e+00  -1.8511213e+00
   2.3150000e+00   8.4411232e-01   3.4898188e-01  -3.3380876e-01  -1.0621188e-01  -4.8554001e-01  -7.8900252e-01
   2.3166667e+00   8.4529934e-01   6.5244439e-01  -1.5476588e+00  -3.0346251e-02   2.7311626e-01   8.0417564e-01
   2.3183333e+00   8.4650011e-01  -1.5476588e+00  -2.9132401e+00  -3.0346251e-02   4.5519376e-02   2.7311626e-01
   2.3200000e+00   8.4771332e-01  -4.0967438e-01  -1.0924650e+00   1.9725063e-01   5.7657876e-01   7.2831002e-01
   2.3216667e+00   8.4893754e-01  -7.1313689e-01  -1.0621188e-01   1.9725063e-01   6.5244439e-01   4.2484751e-01
   2.3233333e+00   8.5017135e-01   9.5590690e-01  -1.0621188e-01  -1.0621188e-01   1.2138500e-01  -2.5794313e-01
   2.3250000e+00   8.5141323e-01  -3.3380876e-01  -3.0346251e-02   1.2138500e-01  -2.5794313e-01   1.9725063e-01
   2.3266667e+00   8.5266172e-01   1.9725063e-01   1.2593694e+00  -2.5794313e-01   1.9725063e-01   3.4898188e-01
   2.3283333e+00   8.5391522e-01   1.0317725e+00   2.7766819e+00  -1.0621188e-01  -3.0346251e-02  -1.0621188e-01
   2.3300000e+00   8.5517217e-01  -3.3380876e-01   1.1835038e+00   1.9725063e-01  -1.8207750e-01  -3.0346251e-02
   2.3316667e+00   8.5643093e-01  -1.1683307e+00   1.0317725e+00   4.5519376e-02  -3.0346251e-02  -1.8207750e-01
   2.3333333e+00   8.5768990e-01   2.1697569e+00   4.5519376e-02  -3.3380876e-01   3.4898188e-01  -1.0621188e-01
   2.3350000e+00   8.5894741e-01  -3.0346251e-02  -1.1683307e+00  -3.3380876e-01  -7.1313689e-01  -4.8554001e-01
   2.3366667e+00   8.6020187e-01  -8.6486815e-01  -2.0028525e+00  -1.0621188e-01   5.0071314e-01   2.7311626e-01
   2.3383333e+00   8.6145160e-01  -1.6235244e+00  -2.6856432e+00   2.7311626e-01  -1.8207750e-01  -7.8900252e-01
   2.3400000e+00   8.6269491e-01  -3.0346251e-02  -8.6486815e-01   5.7657876e-01  -1.8207750e-01  -2.5794313e-01
   2.3416667e+00   8.6393021e-01   8.8004127e-01   4.5519376e-02  -1.0621188e-01  -7.1313689e-01  -3.0346251e-02
   2.3433333e+00   8.6515586e-01  -2.1545838e+00  -4.0967438e-01  -3.0346251e-02  -7.1313689e-01   2.7311626e-01
   2.3450000e+00   8.6637016e-01  -1.8207750e-01  -2.5794313e-01   1.2138500e-01   2.7311626e-01  -3.0346251e-02
   2.3466667e+00   8.6757158e-01  -1.8207750e-01   1.6386975e+00  -2.5794313e-01   5.7657876e-01   4.5519376e-02
   2.3483333e+00   8.6875849e-01   2.0180257e+00   1.7904288e+00   1.9725063e-01   4.2484751e-01   1.2138500e-01
   2.3500000e+00   8.6992927e-01   1.2138500e-01   2.0938913e+00  -1.0621188e-01   5.0071314e-01   1.2138500e-01
   2.3516667e+00   8.7108247e-01   6.5244439e-01   1.8662944e+00  -3.0346251e-02   6.5244439e-01   4.2484751e-01
   2.3533333e+00   8.7221651e-01   4.5519376e-02  -3.3380876e-01  -5.6140564e-01   1.2138500e-01   4.5519376e-02
   2.3550000e+00   8.7332991e-01   1.7145632e+00   1.9725063e-01  -1.0621188e-01  -7.1313689e-01  -7.1313689e-01
   2.3566667e+00   8.7442125e-01   1.0317725e+00  -1.0165994e+00  -4.8554001e-01  -7.1313689e-01  -8.6486815e-01
   2.3583333e+00   8.7548910e-01  -1.4717932e+00  -3.0649713e+00   5.0071314e-01  -4.0967438e-01   3.4898188e-01
   2.3600000e+00   8.7653208e-01  -8.6486815e-01  -2.3063151e+00   2.7311626e-01  -1.8207750e-01  -3.0346251e-02
   2.3616667e+00   8.7754887e-01  -2.0787182e+00  -1.5476588e+00   1.2138500e-01  -1.8207750e-01  -1.8207750e-01
   2.3633333e+00   8.7853816e-01   3.4898188e-01   4.2484751e-01   4.2484751e-01  -3.0346251e-02  -1.8207750e-01
   2.3650000e+00   8.7949878e-01   2.1697569e+00   5.0071314e-01   5.7657876e-01  -1.0621188e-01   1.9725063e-01
   2.3666667e+00   8.8042951e-01   2.5490851e+00   2.4732194e+00   3.4898188e-01   1.9725063e-01  -1.8207750e-01
   2.3683333e+00   8.8132923e-01   4.2484751e-01   3.0042788e+00  -4.0967438e-01   2.7311626e-01  -1.8207750e-01
   2.3700000e+00   8.8219682e-01   5.7657876e-01   2.8525476e+00   4.5519376e-02   4.5519376e-02  -3.0346251e-02
   2.3716667e+00   8.8303131e-01  -1.1683307e+00   1.2593694e+00  -8.6486815e-01  -4.0967438e-01  -3.0346251e-02
   2.3733333e+00   8.8383168e-01  -1.7752557e+00  -2.5794313e-01  -5.6140564e-01   1.9725063e-01  -4.0967438e-01
   2.3750000e+00   8.8459709e-01  -1.8207750e-01   2.7311626e-01  -3.3380876e-01   5.0071314e-01  -3.0346251e-02
   2.3766667e+00   8.8532665e-01  -1.1683307e+00  -2.0028525e+00  -5.6140564e-01  -3.0346251e-02   5.0071314e-01
   2.3783333e+00   8.8595189e-01  -6.8582527e+00  -3.2925682e+00  -3.3380876e-01  -3.3380876e-01  -3.0346251e-02
   2.3800000e+00   8.8595189e-01  -2.3063151e+00  -2.2304494e+00   5.0071314e-01  -1.0621188e-01   4.5519376e-02
   2.3816667e+00   8.8595189e-01   1.2593694e+00  -9.4073377e-01  -3.0346251e-02  -7.1313689e-01  -1.0621188e-01
   2.3833333e+00   8.8595189e-01  -4.0967438e-01  -9.4073377e-01   3.4898188e-01  -7.1313689e-01   1.2138500e-01
   2.3850000e+00   8.8595189e-01   6.5244439e-01   4.5519376e-02   9.5590690e-01  -2.5794313e-01   1.2138500e-01
   2.3866667e+00   8.8595189e-01   6.5244439e-01   8.0417564e-01  -1.8207750e-01   1.2138500e-01  -1.8207750e-01
   2.3883333e+00   8.8595189e-01   1.1835038e+00   2.5490851e+00   2.7311626e-01   5.7657876e-01   1.9725063e-01
   2.3900000e+00   8.8595189e-01   1.2593694e+00   1.2593694e+00  -1.0621188e-01   1.9725063e-01   4.5519376e-02
   2.3916667e+00   8.8595189e-01   5.7657876e-01   1.4111007e+00  -1.0621188e-01   3.4898188e-01  -1.8207750e-01
   2.3933333e+00   8.8595189e-01   1.9725063e-01   7.2831002e-01   2.7311626e-01  -3.0346251e-02  -3.3380876e-01
   2.3950000e+00   8.8595189e-01   1.2138500e-01  -4.8554001e-01   4.5519376e-02  -1.8207750e-01  -4.8554001e-01
   2.3966667e+00   8.8595189e-01  -1.0924650e+00  -1.1683307e+00   3.4898188e-01  -1.8207750e-01  -6.3727127e-01
   2.3983333e+00   8.8595189e-01  -1.8207750e-01  -1.6993900e+00   3.4898188e-01  -1.8207750e-01  -4.0967438e-01
   2.4000000e+00   8.8595189e-01  -1.6235244e+00  -1.6993900e+00   1.2138500e-01   4.5519376e-02   2.7311626e-01
   2.4016667e+00   8.8595189e-01  -7.1313689e-01  -2.0028525e+00  -1.8207750e-01   3.4898188e-01   3.4898188e-01
   2.4033333e+00   8.8595189e-01   4.5519376e-02   4.5519376e-02  -1.8207750e-01   5.0071314e-01   1.9725063e-01
   2.4050000e+00   8.8595189e-01   7.2831002e-01   2.7311626e-01  -3.3380876e-01  -4.8554001e-01  -3.0346251e-02
   2.4066667e+00   8.8595189e-01  -7.8900252e-01   1.9725063e-01  -1.0621188e-01  -9.4073377e-01  -3.3380876e-01
   2.4083333e+00   8.8595189e-01  -3.3380876e-01   3.0801444e+00   5.0071314e-01   4.5519376e-02  -1.8207750e-01
   2.4100000e+00   8.8595189e-01   8.0417564e-01   3.6870695e+00   1.9725063e-01   1.2138500e-01  -3.0346251e-02
   2.4116667e+00   8.8595189e-01   4.5519376e-02   2.0938913e+00  -1.0621188e-01  -3.3380876e-01  -3.3380876e-01
   2.4133333e+00   8.8652436e-01   4.5519376e-02   4.5519376e-02  -1.8207750e-01   2.7311626e-01   1.9725063e-01
   2.4150000e+00   8.8705470e-01   4.2484751e-01   4.5519376e-02   3.4898188e-01   8.8004127e-01   5.0071314e-01
   2.4166667e+00   8.8754268e-01   5.0071314e-01  -1.3959275e+00   1.2138500e-01  -2.5794313e-01  -1.8207750e-01
   2.4183333e+00   8.8798831e-01  -3.3380876e-01  -1.3959275e+00  -3.0346251e-02  -3.3380876e-01  -2.5794313e-01
   2.4200000e+00   8.8839162e-01  -1.0924650e+00  -7.1313689e-01  -1.0621188e-01  -1.8207750e-01   1.2138500e-01
   2.4216667e+00   8.8875276e-01  -4.0967438e-01  -8.6486815e-01   2.7311626e-01  -3.3380876e-01   1.9725063e-01
   2.4233333e+00   8.8907204e-01  -1.8207750e-01  -1.4717932e+00  -4.0967438e-01  -4.0967438e-01  -2.5794313e-01
   2.4250000e+00   8.8934983e-01  -3.3380876e-01   3.4898188e-01  -1.0621188e-01  -3.0346251e-02  -4.8554001e-01
   2.4266667e+00   8.8958660e-01  -1.0621188e-01   8.0417564e-01  -3.0346251e-02   1.2138500e-01   1.9725063e-01
   2.4283333e+00   8.8978302e-01   1.1076382e+00   2.4732194e+00   4.2484751e-01   4.5519376e-02   1.9725063e-01
   2.4300000e+00   8.8993975e-01   1.1076382e+00   1.1076382e+00  -3.0346251e-02   5.0071314e-01  -1.0621188e-01
   2.4316667e+00   8.9005764e-01   8.8004127e-01   5.7657876e-01   1.9725063e-01   1.9725063e-01  -1.0621188e-01
   2.4333333e+00   8.9013758e-01   1.0317725e+00   6.5244439e-01  -2.5794313e-01   1.2138500e-01  -7.1313689e-01
   2.4350000e+00   8.9018061e-01  -1.0621188e-01  -8.6486815e-01  -5.6140564e-01  -4.0967438e-01  -3.3380876e-01
   2.4366667e+00   8.9018775e-01  -1.6993900e+00  -2.7615088e+00  -1.0621188e-01  -6.3727127e-01   1.2138500e-01
   2.4383333e+00   8.9016018e-01  -9.4073377e-01  -4.1270901e+00  -3.0346251e-02  -4.8554001e-01  -3.3380876e-01
   2.4400000e+00   8.9009921e-01   4.2484751e-01  -2.1545838e+00   3.4898188e-01   1.2138500e-01  -1.0621188e-01
   2.4416667e+00   8.9000615e-01  -1.2441963e+00  -8.6486815e-01  -1.8207750e-01   4.2484751e-01  -3.0346251e-02
   2.4433333e+00   8.8988233e-01   7.2831002e-01   1.4869663e+00   4.2484751e-01   1.9725063e-01  -1.0621188e-01
   2.4450000e+00   8.8972926e-01   1.7904288e+00   7.2831002e-01   2.7311626e-01  -1.0621188e-01  -4.0967438e-01
   2.4466667e+00   8.8954844e-01   5.0071314e-01   1.4869663e+00   5.0071314e-01  -3.0346251e-02  -3.0346251e-02
   2.4483333e+00   8.8934140e-01   1.2138500e-01   1.2593694e+00  -1.0621188e-01   1.9725063e-01   1.9725063e-01
   2.4500000e+00   8.8910978e-01  -3.3380876e-01   1.9421600e+00  -3.3380876e-01  -3.0346251e-02   4.5519376e-02
   2.4516667e+00   8.8885516e-01  -2.1545838e+00  -1.8207750e-01  -3.3380876e-01  -3.3380876e-01  -1.0621188e-01
   2.4533333e+00   8.8857926e-01  -3.0649713e+00  -9.4073377e-01  -1.0621188e-01   5.0071314e-01   1.9725063e-01
   2.4550000e+00   8.8828372e-01   3.0042788e+00  -1.0621188e-01   1.9725063e-01   5.7657876e-01   3.4898188e-01
   2.4566667e+00   8.8797023e-01   1.5628319e+00  -1.0924650e+00  -1.0165994e+00   1.6386975e+00  -4.0967438e-01
   2.4583333e+00   8.8764057e-01  -7.1313689e-01  -1.6235244e+00  -3.3380876e-01   1.2138500e-01  -3.0346251e-02
   2.4600000e+00   8.8729634e-01  -1.9269869e+00  -1.9269869e+00  -6.3727127e-01  -5.6140564e-01  -4.8554001e-01
   2.4616667e+00   8.8693936e-01   5.7657876e-01  -7.1313689e-01   3.4898188e-01  -3.3380876e-01  -1.0621188e-01
   2.4633333e+00   8.8657123e-01  -1.0621188e-01  -2.5794313e-01   4.5519376e-02   5.0071314e-01   4.5519376e-02
   2.4650000e+00   8.8619371e-01  -9.4073377e-01  -2.5794313e-01   4.5519376e-02   4.5519376e-02   1.2138500e-01
   2.4666667e+00   8.8580838e-01  -1.0621188e-01   1.1076382e+00   6.5244439e-01   4.5519376e-02   4.2484751e-01
   2.4683333e+00   8.8580838e-01   6.5244439e-01   2.4732194e+00   2.7311626e-01  -3.3380876e-01  -1.0621188e-01
   2.4700000e+00   8.8580838e-01   6.5244439e-01   2.4732194e+00   1.9725063e-01  -6.3727127e-01  -5.6140564e-01
