# Supplementary material for: Detecting Nasal Vowels in Speech Interfaces Based on Surface Electromyography
Source: PLoS One. 2015 Jun 12;10(6):e0127040. doi: 10.1371/journal.pone.0127040 (PMC4466523; doi:10.1371/journal.pone.0127040)
Supplement: S1 Data — (ZIP) [file pone.0127040.s001.zip › PLosOneData/aligned/SV/SV-vnp-an-r1-ALIGNED.txt]

   0.0000000e+00   3.3095785e-01  -1.0924650e+00   5.7657876e-01   1.9725063e-01  -3.3380876e-01  -1.0924650e+00
   1.6666667e-03   3.2650677e-01  -4.8554001e-01   1.2138500e-01   1.2138500e-01  -1.0621188e-01  -5.6140564e-01
   3.3333333e-03   3.2210705e-01  -3.3380876e-01  -3.3380876e-01  -1.8207750e-01  -5.6140564e-01   1.2138500e-01
   5.0000000e-03   3.1775053e-01   1.5628319e+00  -6.3727127e-01  -3.0346251e-02   1.2138500e-01   1.9725063e-01
   6.6666667e-03   3.1330820e-01   4.5519376e-02  -8.6486815e-01  -2.5794313e-01   1.1076382e+00   9.5590690e-01
   8.3333333e-03   3.0891588e-01  -3.3380876e-01  -1.0165994e+00  -3.0346251e-02   6.5244439e-01   4.2484751e-01
   1.0000000e-02   3.0457347e-01   1.2138500e-01  -1.0924650e+00   4.5519376e-02  -2.5794313e-01  -4.0967438e-01
   1.1666667e-02   3.0028260e-01   8.0417564e-01  -6.3727127e-01   1.9725063e-01   1.2138500e-01   4.2484751e-01
   1.3333333e-02   2.9604669e-01   9.5590690e-01   5.0071314e-01  -1.0621188e-01  -4.0967438e-01   3.4898188e-01
   1.5000000e-02   2.9187084e-01   5.7657876e-01   1.0317725e+00  -3.0346251e-02   2.7311626e-01   5.7657876e-01
   1.6666667e-02   2.8776180e-01  -2.3821807e+00   7.2831002e-01   4.5519376e-02   5.0071314e-01  -3.0346251e-02
   1.8333333e-02   2.8372781e-01  -1.4717932e+00   1.0317725e+00   9.5590690e-01  -4.8554001e-01   9.5590690e-01
   2.0000000e-02   2.7977852e-01  -4.8554001e-01   8.0417564e-01   7.2831002e-01  -9.4073377e-01   2.7311626e-01
   2.1666667e-02   2.7592482e-01   3.4898188e-01  -4.0967438e-01  -3.0346251e-02  -9.4073377e-01  -1.0621188e-01
   2.3333333e-02   2.7217864e-01  -2.5794313e-01  -7.1313689e-01  -6.3727127e-01  -1.0165994e+00  -1.6993900e+00
   2.5000000e-02   2.6855274e-01  -6.3727127e-01   4.5519376e-02  -3.3380876e-01  -5.6140564e-01  -1.8511213e+00
   2.6666667e-02   2.6506053e-01  -1.0165994e+00  -7.8900252e-01  -5.6140564e-01  -5.6140564e-01  -1.1683307e+00
   2.8333333e-02   2.6171578e-01   5.7657876e-01  -4.0967438e-01  -1.8207750e-01   1.2138500e-01  -4.8554001e-01
   3.0000000e-02   2.5853237e-01  -2.5794313e-01  -1.0165994e+00  -3.3380876e-01   5.0071314e-01   4.5519376e-02
   3.1666667e-02   2.5552405e-01   1.3352350e+00  -8.6486815e-01   1.2138500e-01   4.5519376e-02   5.7657876e-01
   3.3333333e-02   2.5270417e-01   8.0417564e-01   1.9725063e-01  -3.3380876e-01  -1.8207750e-01  -2.5794313e-01
   3.5000000e-02   2.5008541e-01   7.2831002e-01   1.0317725e+00  -3.0346251e-02   1.9725063e-01   8.8004127e-01
   3.6666667e-02   2.4767951e-01  -1.6993900e+00   1.1835038e+00  -3.3380876e-01  -3.0346251e-02   1.2138500e-01
   3.8333333e-02   2.4549704e-01  -8.6486815e-01   5.0071314e-01  -3.0346251e-02   5.0071314e-01   6.5244439e-01
   4.0000000e-02   2.4354716e-01   9.5590690e-01   7.2831002e-01  -3.0346251e-02   9.5590690e-01   7.2831002e-01
   4.1666667e-02   2.4176783e-01  -1.0621188e-01   4.2484751e-01  -3.0346251e-02   1.1835038e+00   5.0071314e-01
   4.3333333e-02   2.4019554e-01   6.5244439e-01  -1.8207750e-01   4.2484751e-01   1.2138500e-01   4.5519376e-02
   4.5000000e-02   2.3889086e-01  -1.1683307e+00  -9.4073377e-01   5.0071314e-01  -7.1313689e-01  -7.1313689e-01
   4.6666667e-02   2.3785602e-01  -4.8554001e-01  -8.6486815e-01   8.8004127e-01  -1.8207750e-01  -1.0621188e-01
   4.8333333e-02   2.3709043e-01  -1.1683307e+00  -4.8554001e-01   3.4898188e-01   1.9725063e-01   4.2484751e-01
   5.0000000e-02   2.3659072e-01   4.2484751e-01  -2.5794313e-01   4.5519376e-02   4.5519376e-02   8.8004127e-01
   5.1666667e-02   2.3635071e-01  -7.1313689e-01  -1.0621188e-01  -3.0346251e-02  -3.0346251e-02   1.9725063e-01
   5.3333333e-02   2.3636158e-01  -1.6235244e+00   4.5519376e-02  -1.0621188e-01  -1.0165994e+00   1.2138500e-01
   5.5000000e-02   2.3661197e-01  -4.0967438e-01   1.1835038e+00   1.9725063e-01   1.2138500e-01   5.0071314e-01
   5.6666667e-02   2.3708821e-01   4.2484751e-01   9.5590690e-01   1.2138500e-01   2.7311626e-01   1.9725063e-01
   5.8333333e-02   2.3777456e-01   1.1076382e+00   4.2484751e-01  -5.6140564e-01   4.5519376e-02  -3.0346251e-02
   6.0000000e-02   2.3865345e-01   9.5590690e-01  -3.3380876e-01  -1.8207750e-01   7.2831002e-01  -1.8207750e-01
   6.1666667e-02   2.3970585e-01  -4.8554001e-01  -7.1313689e-01  -1.0621188e-01  -3.3380876e-01  -2.5794313e-01
   6.3333333e-02   2.4091156e-01  -5.6140564e-01  -2.5794313e-01  -2.5794313e-01  -7.8900252e-01  -1.3200619e+00
   6.5000000e-02   2.4224962e-01   1.2138500e-01  -1.0621188e-01   1.2138500e-01   1.2138500e-01   5.0071314e-01
   6.6666667e-02   2.4369868e-01   8.8004127e-01  -4.8554001e-01  -3.0346251e-02  -1.8207750e-01   4.5519376e-02
   6.8333333e-02   2.4523736e-01   2.0938913e+00  -8.6486815e-01  -1.0621188e-01  -1.0924650e+00  -1.8207750e-01
   7.0000000e-02   2.4684472e-01  -1.0621188e-01  -1.0924650e+00   4.2484751e-01  -5.6140564e-01  -4.8554001e-01
   7.1666667e-02   2.4850061e-01   9.5590690e-01  -5.6140564e-01   1.2138500e-01   2.7311626e-01   4.5519376e-02
   7.3333333e-02   2.5018605e-01   2.0180257e+00  -2.5794313e-01  -2.5794313e-01  -3.0346251e-02  -2.5794313e-01
   7.5000000e-02   2.5188365e-01   5.0071314e-01  -3.0346251e-02  -2.5794313e-01  -3.3380876e-01  -1.8207750e-01
   7.6666667e-02   2.5355988e-01  -4.8554001e-01   5.7657876e-01   1.2138500e-01   3.4898188e-01  -3.0346251e-02
   7.8333333e-02   2.5512078e-01  -7.1313689e-01   1.4869663e+00   2.7311626e-01   7.2831002e-01   7.2831002e-01
   8.0000000e-02   2.5667235e-01  -5.6140564e-01   9.5590690e-01  -1.8207750e-01   1.9725063e-01   3.4898188e-01
   8.1666667e-02   2.5820762e-01   5.7657876e-01   7.2831002e-01   1.2138500e-01   8.0417564e-01   6.5244439e-01
   8.3333333e-02   2.5972207e-01   5.0071314e-01   7.2831002e-01   5.7657876e-01   5.0071314e-01   9.5590690e-01
   8.5000000e-02   2.6121381e-01   1.9725063e-01  -1.0621188e-01   3.4898188e-01  -4.8554001e-01   4.5519376e-02
   8.6666667e-02   2.6268377e-01   4.5519376e-02  -1.6235244e+00   1.9725063e-01  -1.8207750e-01   2.7311626e-01
   8.8333333e-02   2.6413591e-01  -8.6486815e-01  -7.1313689e-01  -2.5794313e-01   4.5519376e-02  -2.5794313e-01
   9.0000000e-02   2.6557728e-01   1.2138500e-01  -1.8207750e-01   4.5519376e-02  -1.3200619e+00  -1.0924650e+00
   9.1666667e-02   2.6557728e-01  -1.0924650e+00  -3.0346251e-02  -6.3727127e-01  -6.3727127e-01  -1.0924650e+00
   9.3333333e-02   2.6557728e-01   1.2138500e-01   4.5519376e-02   1.2138500e-01   1.2138500e-01  -1.0621188e-01
   9.5000000e-02   2.6701812e-01   1.0317725e+00  -1.8207750e-01  -4.0967438e-01   4.5519376e-02  -1.8207750e-01
   9.6666667e-02   2.6847193e-01   5.7657876e-01  -3.0346251e-02  -7.1313689e-01   4.2484751e-01   4.5519376e-02
   9.8333333e-02   2.6995533e-01  -9.4073377e-01   1.9725063e-01  -3.3380876e-01   1.9725063e-01   5.7657876e-01
   1.0000000e-01   2.7148810e-01  -1.2441963e+00  -3.0346251e-02  -1.0621188e-01  -1.0165994e+00  -2.5794313e-01
   1.0166667e-01   2.7309299e-01  -3.3380876e-01  -1.8207750e-01   3.4898188e-01  -1.8207750e-01  -2.5794313e-01
   1.0333333e-01   2.7479554e-01  -8.6486815e-01   1.9725063e-01   3.4898188e-01  -3.3380876e-01  -1.8207750e-01
   1.0500000e-01   2.7662386e-01  -5.6140564e-01   8.0417564e-01   1.1835038e+00   3.4898188e-01   1.2138500e-01
   1.0666667e-01   2.7860835e-01   4.5519376e-02   5.0071314e-01   4.2484751e-01   1.9725063e-01   2.7311626e-01
   1.0833333e-01   2.8078131e-01  -1.8207750e-01   1.2138500e-01   2.7311626e-01   1.2138500e-01   1.2138500e-01
   1.1000000e-01   2.8317666e-01   5.0071314e-01   6.5244439e-01   6.5244439e-01   5.7657876e-01   1.1835038e+00
   1.1166667e-01   2.8582944e-01  -1.8207750e-01  -7.8900252e-01  -1.0621188e-01   3.4898188e-01   8.0417564e-01
   1.1333333e-01   2.8877542e-01  -1.0924650e+00  -7.8900252e-01  -3.3380876e-01   1.2138500e-01   5.0071314e-01
   1.1500000e-01   2.9205058e-01   1.8662944e+00   3.4898188e-01   5.7657876e-01   3.4898188e-01   1.4111007e+00
   1.1666667e-01   2.9560306e-01   4.2484751e-01   7.2831002e-01  -2.5794313e-01  -7.8900252e-01   2.7311626e-01
   1.1833333e-01   2.9953537e-01   1.9725063e-01   7.2831002e-01  -5.6140564e-01  -1.0621188e-01   3.4898188e-01
   1.2000000e-01   3.0391968e-01  -3.0346251e-02   3.4898188e-01  -1.0621188e-01  -3.0346251e-02  -4.8554001e-01
   1.2166667e-01   3.0878830e-01  -7.1313689e-01  -6.3727127e-01  -3.0346251e-02   5.7657876e-01  -7.8900252e-01
   1.2333333e-01   3.1417060e-01  -1.5476588e+00  -1.1683307e+00  -7.1313689e-01   1.9725063e-01  -1.1683307e+00
   1.2500000e-01   3.2009256e-01  -5.6140564e-01  -1.3200619e+00  -8.6486815e-01   8.8004127e-01  -1.7752557e+00
   1.2666667e-01   3.2657634e-01   5.7657876e-01  -5.6140564e-01  -3.0346251e-02   1.9725063e-01  -4.0967438e-01
   1.2833333e-01   3.3363996e-01  -1.0621188e-01  -1.8207750e-01   3.4898188e-01  -1.5476588e+00  -1.8207750e-01
   1.3000000e-01   3.4129690e-01   1.9725063e-01   3.4898188e-01   1.9725063e-01  -7.1313689e-01   1.2138500e-01
   1.3166667e-01   3.4955593e-01   5.0071314e-01   5.0071314e-01   5.7657876e-01  -4.0967438e-01  -4.0967438e-01
   1.3333333e-01   3.5842080e-01   1.2138500e-01  -4.0967438e-01   4.5519376e-02  -1.0621188e-01  -7.1313689e-01
   1.3500000e-01   3.6789009e-01  -4.8554001e-01  -3.0346251e-02   6.5244439e-01   6.5244439e-01  -3.0346251e-02
   1.3666667e-01   3.7795711e-01  -1.8207750e-01   6.5244439e-01   8.0417564e-01  -2.5794313e-01   2.7311626e-01
   1.3833333e-01   3.8860986e-01   1.1835038e+00   1.1835038e+00   1.9725063e-01  -1.0621188e-01   1.1076382e+00
   1.4000000e-01   3.9983097e-01   1.2593694e+00   3.4898188e-01  -7.8900252e-01  -7.1313689e-01   1.0317725e+00
   1.4166667e-01   4.1159783e-01   1.1835038e+00  -1.8207750e-01  -3.3380876e-01   1.2138500e-01   5.7657876e-01
   1.4333333e-01   4.2388263e-01   1.0317725e+00  -1.0165994e+00  -6.3727127e-01   4.5519376e-02   1.9725063e-01
   1.4500000e-01   4.3665257e-01  -4.0967438e-01  -4.8554001e-01  -4.0967438e-01   8.8004127e-01  -3.0346251e-02
   1.4666667e-01   4.4987010e-01  -1.0924650e+00   5.7657876e-01   1.2138500e-01   9.5590690e-01   5.7657876e-01
   1.4833333e-01   4.6349317e-01  -1.0924650e+00   1.2138500e-01  -4.8554001e-01   2.7311626e-01   5.7657876e-01
   1.5000000e-01   4.7747554e-01  -1.9269869e+00  -1.8207750e-01   1.9725063e-01  -8.6486815e-01  -1.2441963e+00
   1.5166667e-01   4.9173102e-01   1.9725063e-01   4.5519376e-02  -2.5794313e-01  -1.3200619e+00  -1.6235244e+00
   1.5333333e-01   5.0616296e-01   1.0317725e+00   4.5519376e-02   5.7657876e-01  -1.3200619e+00  -1.5476588e+00
   1.5500000e-01   5.2081254e-01   9.5590690e-01  -1.0621188e-01   2.7311626e-01   1.9725063e-01   5.0071314e-01
   1.5666667e-01   5.3562180e-01   1.3352350e+00  -1.8207750e-01  -6.3727127e-01   8.0417564e-01   1.3352350e+00
   1.5833333e-01   5.5053026e-01  -1.0621188e-01  -5.6140564e-01  -4.0967438e-01   9.5590690e-01  -4.0967438e-01
   1.6000000e-01   5.6547545e-01   5.7657876e-01   1.1076382e+00  -2.5794313e-01   5.7657876e-01   1.9725063e-01
   1.6166667e-01   5.8039360e-01   1.9725063e-01   9.5590690e-01   4.5519376e-02   9.5590690e-01   5.7657876e-01
   1.6333333e-01   5.9522026e-01   9.5590690e-01   8.8004127e-01  -3.0346251e-02   8.0417564e-01   1.3352350e+00
   1.6500000e-01   6.0989102e-01   7.2831002e-01  -4.0967438e-01  -6.3727127e-01  -1.0924650e+00  -3.0346251e-02
   1.6666667e-01   6.2434207e-01   1.2593694e+00  -4.0967438e-01  -4.8554001e-01  -2.0787182e+00  -1.6235244e+00
   1.6833333e-01   6.3851103e-01   7.2831002e-01  -1.2441963e+00  -2.5794313e-01  -1.4717932e+00  -8.6486815e-01
   1.7000000e-01   6.5233750e-01  -3.3380876e-01  -1.3200619e+00   4.5519376e-02  -3.0346251e-02  -4.8554001e-01
   1.7166667e-01   6.6576378e-01  -1.0924650e+00  -3.0346251e-02   3.4898188e-01  -3.3380876e-01  -1.0165994e+00
   1.7333333e-01   6.7873543e-01  -8.6486815e-01   8.0417564e-01  -3.0346251e-02  -8.6486815e-01  -6.3727127e-01
   1.7500000e-01   6.9120192e-01  -4.8554001e-01   1.7904288e+00   2.7311626e-01   4.5519376e-02   3.4898188e-01
   1.7666667e-01   7.0311712e-01   6.5244439e-01   2.6249507e+00   1.9725063e-01  -1.2441963e+00   2.0180257e+00
   1.7833333e-01   7.1443981e-01  -1.0621188e-01   2.0180257e+00   6.5244439e-01   1.1076382e+00   1.7904288e+00
   1.8000000e-01   7.2513414e-01  -4.8554001e-01  -4.0967438e-01  -1.0621188e-01   2.1697569e+00   5.0071314e-01
   1.8166667e-01   7.3516996e-01  -2.0028525e+00  -1.4717932e+00  -9.4073377e-01   1.1835038e+00  -8.6486815e-01
   1.8333333e-01   7.4452315e-01  -1.3200619e+00  -1.8511213e+00  -8.6486815e-01   1.2593694e+00  -7.8900252e-01
   1.8500000e-01   7.5317583e-01  -2.5794313e-01  -2.2304494e+00  -7.8900252e-01   3.4898188e-01  -1.0165994e+00
   1.8666667e-01   7.6111658e-01   1.9725063e-01  -2.4580463e+00  -7.8900252e-01  -1.0165994e+00  -1.5476588e+00
   1.8833333e-01   7.6823484e-01  -3.3380876e-01  -1.3200619e+00   1.9725063e-01  -1.1683307e+00  -4.0967438e-01
   1.9000000e-01   7.7463628e-01  -8.6486815e-01  -1.0621188e-01  -3.0346251e-02  -1.5476588e+00  -9.4073377e-01
   1.9166667e-01   7.8034885e-01  -1.0621188e-01   4.2484751e-01   1.2138500e-01  -5.6140564e-01   7.2831002e-01
   1.9333333e-01   7.8538720e-01  -7.8900252e-01   5.0071314e-01   2.7311626e-01  -2.5794313e-01   3.4898188e-01
   1.9500000e-01   7.8977158e-01  -3.0346251e-02   1.2593694e+00   1.2593694e+00   5.7657876e-01   5.7657876e-01
   1.9666667e-01   7.9352718e-01   8.0417564e-01   8.8004127e-01   9.5590690e-01   1.7145632e+00   8.0417564e-01
   1.9833333e-01   7.9668433e-01   8.0417564e-01   5.7657876e-01   4.2484751e-01   4.2484751e-01   3.4898188e-01
   2.0000000e-01   7.9927779e-01   1.7145632e+00   7.2831002e-01   1.0317725e+00   7.2831002e-01   1.5628319e+00
   2.0166667e-01   8.0134626e-01   9.5590690e-01   6.5244439e-01  -5.6140564e-01  -1.8207750e-01   8.8004127e-01
   2.0333333e-01   8.0293235e-01   1.9725063e-01   4.2484751e-01  -4.8554001e-01  -1.0621188e-01   1.9725063e-01
   2.0500000e-01   8.0408148e-01   1.0317725e+00  -2.5794313e-01   2.7311626e-01   1.9725063e-01   3.4898188e-01
   2.0666667e-01   8.0484187e-01   1.5628319e+00  -7.8900252e-01  -4.0967438e-01  -2.5794313e-01  -7.8900252e-01
   2.0833333e-01   8.0526365e-01  -3.3380876e-01  -3.0346251e-02  -1.8207750e-01  -3.3380876e-01  -1.8207750e-01
   2.1000000e-01   8.0539809e-01  -5.6140564e-01   3.4898188e-01   5.0071314e-01  -1.0621188e-01  -2.5794313e-01
   2.1166667e-01   8.0529728e-01  -1.8207750e-01   4.5519376e-02   9.5590690e-01   1.2138500e-01   4.2484751e-01
   2.1333333e-01   8.0501330e-01  -9.4073377e-01  -1.0621188e-01   3.4898188e-01   3.4898188e-01   8.0417564e-01
   2.1500000e-01   8.0459735e-01  -3.0346251e-02   5.0071314e-01  -1.0621188e-01   6.5244439e-01   1.0317725e+00
   2.1666667e-01   8.0409934e-01   3.4898188e-01   3.4898188e-01  -3.0346251e-02  -1.0621188e-01   3.4898188e-01
   2.1833333e-01   8.0356704e-01   5.0071314e-01   1.1076382e+00   1.9725063e-01   5.7657876e-01  -5.6140564e-01
   2.2000000e-01   8.0304534e-01  -1.8511213e+00   5.7657876e-01  -1.8207750e-01  -3.0346251e-02  -6.3727127e-01
   2.2166667e-01   8.0257566e-01  -2.3821807e+00   4.5519376e-02  -1.0621188e-01  -4.0967438e-01   5.0071314e-01
   2.2333333e-01   8.0213758e-01  -5.6140564e-01  -1.0924650e+00  -1.8207750e-01   1.2138500e-01  -1.8207750e-01
   2.2500000e-01   8.0175608e-01  -1.6235244e+00  -5.6140564e-01   8.0417564e-01  -4.0967438e-01  -4.0967438e-01
   2.2666667e-01   8.0154138e-01  -1.0165994e+00  -4.8554001e-01   4.5519376e-02  -1.0924650e+00  -6.3727127e-01
   2.2833333e-01   8.0151605e-01  -1.0621188e-01  -4.0967438e-01  -5.6140564e-01  -7.8900252e-01  -1.4717932e+00
   2.3000000e-01   8.0169578e-01   1.3352350e+00  -1.2441963e+00  -1.0621188e-01   6.5244439e-01   1.2138500e-01
   2.3166667e-01   8.0208916e-01   8.0417564e-01  -8.6486815e-01  -4.8554001e-01   1.7145632e+00   1.4869663e+00
   2.3333333e-01   8.0269747e-01  -8.6486815e-01  -1.1683307e+00  -3.3380876e-01  -1.0621188e-01   3.4898188e-01
   2.3500000e-01   8.0351450e-01  -6.3727127e-01   3.4898188e-01   3.4898188e-01  -7.1313689e-01  -3.0346251e-02
   2.3666667e-01   8.0452635e-01   8.0417564e-01   2.0938913e+00   5.0071314e-01  -5.6140564e-01  -2.5794313e-01
   2.3833333e-01   8.0571181e-01  -3.0346251e-02   2.7766819e+00   1.4869663e+00  -7.8900252e-01   8.8004127e-01
   2.4000000e-01   8.0704217e-01   1.3352350e+00   1.5628319e+00   1.2138500e-01  -3.0346251e-02   1.9725063e-01
   2.4166667e-01   8.0848178e-01   6.5244439e-01   1.2138500e-01  -1.0165994e+00  -4.8554001e-01  -1.6235244e+00
   2.4333333e-01   8.0998806e-01  -1.0165994e+00  -6.3727127e-01  -1.3200619e+00   5.7657876e-01  -1.1683307e+00
   2.4500000e-01   8.1151204e-01  -3.3380876e-01  -3.3380876e-01  -4.0967438e-01   1.9421600e+00   2.7311626e-01
   2.4666667e-01   8.1299903e-01   8.8004127e-01  -8.6486815e-01  -4.0967438e-01   5.0071314e-01   5.0071314e-01
   2.4833333e-01   8.1438910e-01   1.5628319e+00  -1.9269869e+00   3.4898188e-01   3.4898188e-01   3.4898188e-01
   2.5000000e-01   8.1561768e-01   3.4898188e-01  -2.2304494e+00  -1.8207750e-01  -6.3727127e-01  -7.8900252e-01
   2.5166667e-01   8.1661630e-01  -1.5476588e+00  -1.0165994e+00   2.7311626e-01  -4.0967438e-01  -6.3727127e-01
   2.5333333e-01   8.1661630e-01  -6.3727127e-01   4.5519376e-02   7.2831002e-01  -4.0967438e-01   1.1835038e+00
   2.5500000e-01   8.1731354e-01  -1.2441963e+00   6.5244439e-01   4.2484751e-01  -1.0165994e+00  -2.5794313e-01
   2.5666667e-01   8.1763571e-01   1.2138500e-01   8.0417564e-01   2.7311626e-01  -3.3380876e-01  -3.0346251e-02
   2.5833333e-01   8.1750784e-01  -3.3380876e-01   1.4869663e+00   5.0071314e-01  -2.5794313e-01   5.7657876e-01
   2.6000000e-01   8.1685469e-01   6.5244439e-01   2.2456226e+00   5.0071314e-01  -6.3727127e-01   4.2484751e-01
   2.6166667e-01   8.1545125e-01   3.0042788e+00   1.4869663e+00   1.1835038e+00  -7.8900252e-01   1.6386975e+00
   2.6333333e-01   8.1338943e-01   1.8662944e+00   1.0317725e+00  -3.0346251e-02  -1.8207750e-01   1.0317725e+00
   2.6500000e-01   8.1060032e-01   1.9725063e-01   4.5519376e-02   1.2138500e-01  -3.0346251e-02   4.2484751e-01
   2.6666667e-01   8.0701766e-01  -1.6993900e+00  -1.6235244e+00  -4.8554001e-01   3.4898188e-01  -2.2304494e+00
   2.6833333e-01   8.0257924e-01  -1.7752557e+00  -2.3821807e+00  -1.5476588e+00   1.1076382e+00  -1.3959275e+00
   2.7000000e-01   7.9722770e-01  -7.1313689e-01  -2.6097776e+00  -1.0924650e+00  -2.5794313e-01  -1.2441963e+00
   2.7166667e-01   7.9091137e-01  -3.3380876e-01  -3.3684338e+00  -8.6486815e-01  -3.0346251e-02  -9.4073377e-01
   2.7333333e-01   7.8358522e-01   4.2484751e-01  -1.0924650e+00   8.8004127e-01   2.7311626e-01  -4.8554001e-01
   2.7500000e-01   7.7521141e-01   9.5590690e-01   1.9725063e-01   4.2484751e-01  -1.3959275e+00  -1.7752557e+00
   2.7666667e-01   7.6576050e-01   1.6386975e+00   2.2456226e+00   4.2484751e-01  -1.8207750e-01   8.0417564e-01
   2.7833333e-01   7.5521150e-01   5.0071314e-01   1.4111007e+00  -3.3380876e-01  -6.3727127e-01   2.2456226e+00
   2.8000000e-01   7.4355268e-01  -1.8511213e+00   7.2831002e-01  -4.8554001e-01   3.4898188e-01   8.0417564e-01
   2.8166667e-01   7.3078193e-01  -7.1313689e-01   3.4898188e-01  -5.6140564e-01   1.1835038e+00  -5.6140564e-01
   2.8333333e-01   7.1690708e-01  -1.0621188e-01   6.5244439e-01   6.5244439e-01   1.3352350e+00   3.4898188e-01
   2.8500000e-01   7.0194603e-01  -2.3821807e+00   4.5519376e-02  -3.3380876e-01   8.0417564e-01   1.2138500e-01
   2.8666667e-01   6.8592682e-01   4.2484751e-01   2.7311626e-01   1.1835038e+00   1.2138500e-01   1.1835038e+00
   2.8833333e-01   6.6888753e-01   2.0938913e+00  -3.3380876e-01   1.2138500e-01  -7.8900252e-01   6.5244439e-01
   2.9000000e-01   6.5087605e-01   1.8662944e+00  -4.8554001e-01   4.5519376e-02  -4.8554001e-01   6.5244439e-01
   2.9166667e-01   6.3194980e-01   4.2484751e-01   4.5519376e-02   1.2138500e-01  -7.1313689e-01   5.0071314e-01
   2.9333333e-01   6.1217519e-01  -7.8900252e-01   1.2138500e-01   4.5519376e-02   2.7311626e-01   3.4898188e-01
   2.9500000e-01   5.9162707e-01  -4.0967438e-01   2.7311626e-01  -4.8554001e-01  -1.0924650e+00  -1.2441963e+00
   2.9666667e-01   5.7029681e-01   4.5519376e-02   1.9725063e-01   1.9725063e-01   5.7657876e-01   1.2138500e-01
   2.9833333e-01   5.4830396e-01   1.2593694e+00   1.1076382e+00   4.2484751e-01   1.9421600e+00   1.7145632e+00
   3.0000000e-01   5.2581632e-01   3.4898188e-01  -3.0346251e-02  -5.6140564e-01  -1.8207750e-01  -1.0621188e-01
   3.0166667e-01   5.0293637e-01  -4.8554001e-01   4.2484751e-01   5.0071314e-01  -6.3727127e-01  -7.8900252e-01
   3.0333333e-01   4.7977030e-01   1.4869663e+00   5.7657876e-01   6.5244439e-01  -6.3727127e-01  -4.8554001e-01
   3.0500000e-01   4.5642692e-01  -1.0621188e-01  -6.3727127e-01   3.4898188e-01  -3.0346251e-02   5.7657876e-01
   3.0666667e-01   4.3301657e-01  -4.0967438e-01  -1.0924650e+00   4.5519376e-02  -1.8207750e-01   4.5519376e-02
   3.0833333e-01   4.0964990e-01  -1.0924650e+00  -3.3380876e-01  -3.0346251e-02  -2.1545838e+00  -5.6140564e-01
   3.1000000e-01   3.8643682e-01  -2.1545838e+00   2.7311626e-01   4.5519376e-02   4.5519376e-02  -4.0967438e-01
   3.1166667e-01   3.6348526e-01  -7.1313689e-01  -1.0621188e-01   1.2138500e-01   1.0317725e+00   8.0417564e-01
   3.1333333e-01   3.4090011e-01  -7.1313689e-01  -1.0621188e-01  -5.6140564e-01   2.7311626e-01  -1.8207750e-01
   3.1500000e-01   3.1878207e-01   1.0317725e+00  -3.0346251e-02   3.4898188e-01   4.5519376e-02  -4.8554001e-01
   3.1666667e-01   2.9722668e-01  -1.0621188e-01  -1.0621188e-01  -3.0346251e-02   2.7311626e-01  -6.3727127e-01
   3.1833333e-01   2.7632327e-01   5.0071314e-01   2.7311626e-01   5.7657876e-01   2.7311626e-01  -4.0967438e-01
   3.2000000e-01   2.5615412e-01  -1.8207750e-01   6.5244439e-01   5.0071314e-01   7.2831002e-01   5.0071314e-01
   3.2166667e-01   2.3679360e-01   1.4869663e+00   8.8004127e-01   1.2138500e-01   3.4898188e-01   1.1076382e+00
   3.2333333e-01   2.1830749e-01  -4.8554001e-01   5.0071314e-01  -3.0346251e-02  -4.8554001e-01   1.9725063e-01
   3.2500000e-01   2.0075239e-01  -1.2441963e+00  -1.0165994e+00   5.0071314e-01  -4.8554001e-01  -1.0924650e+00
   3.2666667e-01   1.8417519e-01  -1.1683307e+00  -1.0165994e+00   3.4898188e-01   5.0071314e-01   1.0317725e+00
   3.2833333e-01   1.6861277e-01  -4.0967438e-01  -5.6140564e-01  -4.0967438e-01  -2.5794313e-01  -3.0346251e-02
   3.3000000e-01   1.5409174e-01   4.5519376e-02  -7.8900252e-01  -5.6140564e-01   4.2484751e-01   1.4869663e+00
   3.3166667e-01   1.4060679e-01   1.7145632e+00  -1.0165994e+00  -1.2441963e+00  -3.0346251e-02   4.2484751e-01
   3.3333333e-01   1.2805686e-01   5.0071314e-01  -4.0967438e-01  -1.4717932e+00  -1.4717932e+00  -1.7752557e+00
   3.3500000e-01   1.1656892e-01  -5.6140564e-01   5.0071314e-01   2.7311626e-01  -7.8900252e-01  -1.1683307e+00
   3.3666667e-01   1.0613124e-01  -1.0165994e+00   3.4898188e-01  -1.8207750e-01   4.5519376e-02  -1.4717932e+00
   3.3833333e-01   9.6722621e-02  -4.8554001e-01   5.7657876e-01   5.0071314e-01   7.2831002e-01  -1.0621188e-01
   3.4000000e-01   8.8313022e-02   1.2138500e-01   8.0417564e-01   1.2138500e-01   1.9725063e-01   7.2831002e-01
   3.4166667e-01   8.0864156e-02   1.2138500e-01   1.0317725e+00   9.5590690e-01  -6.3727127e-01   1.4869663e+00
   3.4333333e-01   7.4330227e-02   1.2593694e+00   4.2484751e-01  -3.0346251e-02  -1.0621188e-01  -5.6140564e-01
   3.4500000e-01   6.8658773e-02   5.0071314e-01  -2.5794313e-01  -3.0346251e-02   2.7311626e-01  -2.5794313e-01
   3.4666667e-01   6.3791560e-02  -2.5794313e-01  -5.6140564e-01   3.4898188e-01  -1.2441963e+00  -4.8554001e-01
   3.4833333e-01   5.9665524e-02   6.5244439e-01   1.9725063e-01   5.0071314e-01  -9.4073377e-01  -1.8207750e-01
   3.5000000e-01   5.6213760e-02   1.3352350e+00  -4.0967438e-01   3.4898188e-01  -4.0967438e-01  -9.4073377e-01
   3.5166667e-01   5.3366539e-02   1.1835038e+00   4.5519376e-02   4.5519376e-02   7.2831002e-01   6.5244439e-01
   3.5333333e-01   5.1052329e-02  -7.8900252e-01  -1.8207750e-01  -4.0967438e-01   8.8004127e-01   8.8004127e-01
   3.5500000e-01   4.9198805e-02   9.5590690e-01  -4.8554001e-01  -1.0165994e+00   8.8004127e-01   4.5519376e-02
   3.5666667e-01   4.7733850e-02   5.0071314e-01   4.2484751e-01   3.4898188e-01   1.5628319e+00   5.7657876e-01
   3.5833333e-01   4.6586507e-02   1.0317725e+00   3.4898188e-01   3.4898188e-01   9.5590690e-01   2.7311626e-01
   3.6000000e-01   4.5687895e-02  -1.0165994e+00   8.8004127e-01   1.1076382e+00   5.7657876e-01  -1.8207750e-01
   3.6166667e-01   4.4972049e-02  -1.1683307e+00   1.2593694e+00   4.2484751e-01  -2.5794313e-01  -1.8207750e-01
   3.6333333e-01   4.4376700e-02   4.2484751e-01  -3.0346251e-02   1.9725063e-01   1.2138500e-01   1.1076382e+00
   3.6500000e-01   4.3843968e-02  -5.6140564e-01  -1.0165994e+00  -4.0967438e-01  -6.3727127e-01  -3.3380876e-01
   3.6666667e-01   4.3320963e-02  -7.1313689e-01   6.5244439e-01   5.0071314e-01   1.2138500e-01   1.9725063e-01
   3.6833333e-01   4.2671193e-02   5.7657876e-01  -1.0165994e+00  -4.8554001e-01  -2.5794313e-01   6.5244439e-01
   3.7000000e-01   4.1906333e-02   1.3352350e+00  -3.3380876e-01  -3.0346251e-02  -2.5339119e+00  -1.6993900e+00
   3.7166667e-01   4.0010942e-02   1.1076382e+00   1.2138500e-01   1.9725063e-01  -1.1683307e+00   1.2138500e-01
   3.7333333e-01   3.8833359e-02  -4.0967438e-01  -1.0621188e-01  -4.8554001e-01  -1.3200619e+00  -1.0924650e+00
   3.7500000e-01   3.7482029e-02  -1.1683307e+00   1.9725063e-01  -1.8207750e-01  -4.8554001e-01  -7.1313689e-01
   3.7666667e-01   3.5949602e-02   1.2138500e-01   1.1835038e+00   3.4898188e-01  -4.8554001e-01  -3.3380876e-01
   3.7833333e-01   3.4234869e-02  -1.3200619e+00   7.2831002e-01   1.9725063e-01   1.6386975e+00   1.2593694e+00
   3.8000000e-01   3.2342438e-02   5.0071314e-01   5.7657876e-01   2.7311626e-01   2.7311626e-01   1.1076382e+00
   3.8166667e-01   3.0282313e-02   1.0317725e+00   9.5590690e-01   4.5519376e-02   5.0071314e-01   5.7657876e-01
   3.8333333e-01   2.8069403e-02   2.5490851e+00  -7.1313689e-01  -3.3380876e-01  -1.0621188e-01   2.7311626e-01
   3.8500000e-01   2.5722958e-02   2.2456226e+00  -9.4073377e-01  -1.0621188e-01   1.2138500e-01  -1.8207750e-01
   3.8666667e-01   2.3265950e-02   3.4898188e-01  -8.6486815e-01  -4.8554001e-01   1.0317725e+00  -4.8554001e-01
   3.8833333e-01   2.0724413e-02  -1.2441963e+00  -2.3821807e+00  -7.8900252e-01   8.0417564e-01   8.8004127e-01
   3.9000000e-01   1.8126755e-02  -2.9132401e+00  -4.8554001e-01  -7.8900252e-01   1.2138500e-01  -3.0346251e-02
   3.9166667e-01   1.5503040e-02  -3.1408369e+00  -4.8554001e-01  -5.6140564e-01   5.0071314e-01  -1.0165994e+00
   3.9333333e-01   1.2884279e-02  -1.0924650e+00  -3.0346251e-02  -2.5794313e-01  -3.3380876e-01  -1.0924650e+00
   3.9500000e-01   1.0301723e-02   9.5590690e-01   1.4869663e+00   6.5244439e-01   1.9725063e-01  -3.0346251e-02
   3.9666667e-01   7.7861771e-03   4.2484751e-01   5.7657876e-01   4.5519376e-02  -3.3380876e-01   1.2138500e-01
   3.9833333e-01   5.3673451e-03   3.4898188e-01   2.7311626e-01   4.5519376e-02  -1.0621188e-01  -4.8554001e-01
   4.0000000e-01   3.0732263e-03   1.1835038e+00   5.0071314e-01   8.8004127e-01   5.0071314e-01   3.4898188e-01
   4.0166667e-01   9.0366199e-04  -7.8900252e-01  -2.5794313e-01   4.5519376e-02  -1.0621188e-01  -1.0621188e-01
   4.0333333e-01  -1.1573258e-03  -1.0165994e+00  -1.0621188e-01   6.5244439e-01  -4.0967438e-01   1.9725063e-01
   4.0500000e-01  -3.0241623e-03  -1.3200619e+00   5.0071314e-01   6.5244439e-01  -1.0621188e-01   5.7657876e-01
   4.0666667e-01  -4.6790930e-03  -2.0787182e+00   6.5244439e-01   3.4898188e-01   6.5244439e-01   8.8004127e-01
   4.0833333e-01  -6.1081149e-03  -6.3727127e-01  -3.0346251e-02  -4.0967438e-01  -4.8554001e-01   1.2138500e-01
   4.1000000e-01  -7.3011632e-03  -1.8207750e-01  -4.0967438e-01   2.7311626e-01  -2.5794313e-01   2.7311626e-01
   4.1166667e-01  -8.2522170e-03   1.2138500e-01   5.7657876e-01   3.4898188e-01  -3.0346251e-02   3.4898188e-01
   4.1333333e-01  -8.9593206e-03  -3.0346251e-02   1.2138500e-01   4.5519376e-02  -3.0346251e-02   2.7311626e-01
   4.1500000e-01  -9.4245333e-03   2.0938913e+00  -1.0621188e-01   1.2138500e-01  -1.8207750e-01  -6.3727127e-01
   4.1666667e-01  -9.6537924e-03  -8.6486815e-01  -9.4073377e-01  -4.8554001e-01  -3.3380876e-01  -1.0165994e+00
   4.1833333e-01  -9.6567181e-03  -2.1545838e+00  -1.8511213e+00  -9.4073377e-01   3.4898188e-01  -4.8554001e-01
   4.2000000e-01  -9.4463479e-03  -9.4073377e-01   1.2138500e-01  -1.8207750e-01   1.0317725e+00   1.2593694e+00
   4.2166667e-01  -9.0388140e-03  -3.0346251e-02  -1.0621188e-01  -1.8207750e-01   6.5244439e-01   1.1835038e+00
   4.2333333e-01  -8.4529731e-03  -2.2304494e+00  -5.6140564e-01   3.4898188e-01  -4.8554001e-01  -4.8554001e-01
   4.2500000e-01  -7.7099965e-03  -4.8554001e-01   2.7311626e-01   8.8004127e-01  -1.0165994e+00  -7.1313689e-01
   4.2666667e-01  -6.8329253e-03   1.4869663e+00   6.5244439e-01   5.7657876e-01  -1.1683307e+00  -9.4073377e-01
   4.2833333e-01  -5.8462082e-03   5.0071314e-01   1.5628319e+00  -1.0621188e-01  -1.0924650e+00  -4.8554001e-01
   4.3000000e-01  -4.7752216e-03   1.6386975e+00   5.7657876e-01   1.9725063e-01  -2.5794313e-01   5.7657876e-01
   4.3166667e-01  -3.6457894e-03   1.2593694e+00  -4.0967438e-01  -1.0621188e-01   1.2138500e-01  -4.8554001e-01
   4.3333333e-01  -2.4837064e-03   1.1076382e+00   4.2484751e-01   1.9725063e-01  -7.8900252e-01   5.0071314e-01
   4.3500000e-01  -1.3142769e-03   5.0071314e-01  -7.8900252e-01   1.9725063e-01  -7.1313689e-01  -7.1313689e-01
   4.3666667e-01  -1.6187575e-04   1.0317725e+00   4.5519376e-02   1.9725063e-01   4.5519376e-02   1.9725063e-01
   4.3833333e-01   8.8844269e-04  -7.8900252e-01   1.2138500e-01  -7.1313689e-01   1.9725063e-01  -6.3727127e-01
   4.4000000e-01   1.8695451e-03  -3.3380876e-01   9.5590690e-01  -3.3380876e-01   1.5628319e+00  -4.0967438e-01
   4.4166667e-01   2.7736633e-03   6.5244439e-01   2.0180257e+00   5.0071314e-01   1.6386975e+00   1.0317725e+00
   4.4333333e-01   3.5848070e-03   1.4111007e+00   1.2593694e+00  -4.8554001e-01   1.0317725e+00   1.2593694e+00
   4.4500000e-01   4.2894757e-03   2.3973538e+00  -2.5794313e-01  -3.0346251e-02   1.5628319e+00   2.2456226e+00
   4.4666667e-01  -3.9606279e-03   1.6386975e+00  -1.7752557e+00  -8.6486815e-01   6.5244439e-01   5.0071314e-01
   4.4833333e-01  -3.7711872e-03   1.4111007e+00  -2.4580463e+00  -7.1313689e-01  -5.6140564e-01  -6.3727127e-01
   4.5000000e-01  -3.4819202e-03  -4.8554001e-01  -2.3063151e+00  -4.8554001e-01  -1.1683307e+00  -1.6993900e+00
   4.5166667e-01  -3.0993459e-03   7.2831002e-01  -1.8511213e+00  -1.0621188e-01  -6.3727127e-01  -1.6993900e+00
   4.5333333e-01  -2.6315399e-03  -1.0924650e+00  -3.3380876e-01   5.0071314e-01   4.5519376e-02  -7.1313689e-01
   4.5500000e-01  -2.0879153e-03   4.5519376e-02   1.1835038e+00   5.7657876e-01  -7.8900252e-01  -3.0346251e-02
   4.5666667e-01  -1.4789824e-03   1.2138500e-01   1.9421600e+00   4.2484751e-01   3.4898188e-01   8.8004127e-01
   4.5833333e-01  -8.1609229e-04  -1.2441963e+00   7.2831002e-01   4.5519376e-02  -1.0621188e-01  -4.8554001e-01
   4.6000000e-01  -1.1117005e-04  -2.1545838e+00   1.4111007e+00  -8.6486815e-01   6.5244439e-01  -1.0165994e+00
   4.6166667e-01   6.2355734e-04  -4.0967438e-01   1.3352350e+00   2.7311626e-01   8.0417564e-01   5.0071314e-01
   4.6333333e-01   1.3758334e-03   1.9725063e-01  -8.6486815e-01  -3.3380876e-01  -1.4717932e+00  -3.3380876e-01
   4.6500000e-01   2.1336392e-03  -4.8554001e-01  -1.0165994e+00   5.0071314e-01  -8.6486815e-01  -3.3380876e-01
   4.6666667e-01   2.8026366e-03   2.2456226e+00  -5.6140564e-01   1.2138500e-01   1.4869663e+00   5.7657876e-01
   4.6833333e-01   3.4659380e-03   1.7145632e+00  -7.8900252e-01  -4.0967438e-01   3.4898188e-01   3.4898188e-01
   4.7000000e-01   4.1144649e-03   1.0317725e+00   1.0317725e+00   1.2593694e+00  -6.3727127e-01   1.2138500e-01
   4.7166667e-01   4.7399113e-03   4.5519376e-02   4.5974570e+00   2.3214882e+00  -2.5794313e-01   9.5590690e-01
   4.7333333e-01   5.3349484e-03  -1.3200619e+00   2.0938913e+00   5.7657876e-01   3.4898188e-01   8.0417564e-01
   4.7500000e-01   5.8934099e-03  -1.4717932e+00  -4.0967438e-01  -7.8900252e-01   2.7311626e-01   5.0071314e-01
   4.7666667e-01   6.4104563e-03  -1.0924650e+00  -2.0028525e+00  -1.0165994e+00  -1.2441963e+00  -1.2441963e+00
   4.7833333e-01   6.8827128e-03   4.5519376e-02  -2.3063151e+00  -1.0924650e+00  -7.1313689e-01  -7.8900252e-01
   4.8000000e-01   7.3083804e-03  -1.0621188e-01  -1.7752557e+00  -3.3380876e-01   3.4898188e-01   8.8004127e-01
   4.8166667e-01   7.6873172e-03  -1.6235244e+00  -9.4073377e-01  -1.8207750e-01   1.2138500e-01  -2.5794313e-01
   4.8333333e-01   8.0210859e-03  -7.8900252e-01  -3.0346251e-02   6.5244439e-01   1.0317725e+00  -4.8554001e-01
   4.8500000e-01   8.3129754e-03  -4.8554001e-01  -7.1313689e-01   2.7311626e-01   3.4898188e-01   4.5519376e-02
   4.8666667e-01   8.5679801e-03   4.5519376e-02   8.8004127e-01   5.7657876e-01   4.5519376e-02   1.5628319e+00
   4.8833333e-01   8.7927591e-03   3.5353382e+00   5.7657876e-01   7.2831002e-01   4.5519376e-02   3.4898188e-01
   4.9000000e-01   8.9955538e-03   1.2593694e+00  -3.3380876e-01   5.7657876e-01   1.2138500e-01   5.7657876e-01
   4.9166667e-01   9.1860830e-03  -1.3200619e+00  -4.0967438e-01   1.9725063e-01  -7.1313689e-01  -7.1313689e-01
   4.9333333e-01   9.3754090e-03  -1.0165994e+00  -4.0967438e-01  -4.8554001e-01  -9.4073377e-01  -1.9269869e+00
   4.9500000e-01   9.5757794e-03  -1.0621188e-01   8.0417564e-01  -1.0621188e-01   3.4898188e-01  -5.6140564e-01
   4.9666667e-01   9.8004478e-03  -5.6140564e-01   8.0417564e-01  -4.8554001e-01   1.1835038e+00   3.4898188e-01
   4.9833333e-01   1.0063474e-02  -1.6235244e+00   6.5244439e-01  -4.0967438e-01  -1.0621188e-01  -2.5794313e-01
   5.0000000e-01   1.0379516e-02  -9.4073377e-01   1.2138500e-01  -1.0621188e-01  -4.8554001e-01   1.2138500e-01
   5.0166667e-01   1.0691560e-02  -3.3380876e-01  -1.0621188e-01   1.9725063e-01   6.5244439e-01   5.0071314e-01
   5.0333333e-01   1.1046664e-02   6.5244439e-01   1.2138500e-01   5.7657876e-01   5.0071314e-01   7.2831002e-01
   5.0500000e-01   1.1518782e-02   9.5590690e-01  -1.8207750e-01   3.4898188e-01   1.0317725e+00   1.1076382e+00
   5.0666667e-01   1.2123330e-02   8.0417564e-01  -4.0967438e-01   2.7311626e-01   1.4869663e+00   1.6386975e+00
   5.0833333e-01   1.2874560e-02   7.2831002e-01  -1.6235244e+00  -6.3727127e-01  -3.3380876e-01   1.2138500e-01
   5.1000000e-01   1.4867360e-02   7.2831002e-01  -1.5476588e+00  -1.0924650e+00  -2.5339119e+00  -1.9269869e+00
   5.1166667e-01   1.6130343e-02  -1.8207750e-01  -1.0924650e+00  -5.6140564e-01  -1.6235244e+00  -2.2304494e+00
   5.1333333e-01   1.7582655e-02  -6.3727127e-01  -3.3380876e-01  -3.3380876e-01  -4.8554001e-01  -1.8511213e+00
   5.1500000e-01   1.9230913e-02  -1.5476588e+00   1.2593694e+00  -1.0621188e-01   8.0417564e-01  -1.0621188e-01
   5.1666667e-01   2.1080035e-02  -1.3200619e+00   1.3352350e+00   4.2484751e-01   7.2831002e-01   1.0317725e+00
   5.1833333e-01   2.3133237e-02   1.1076382e+00   1.7145632e+00   6.5244439e-01  -3.0346251e-02   1.1076382e+00
   5.2000000e-01   2.5392070e-02   9.5590690e-01   1.0317725e+00   6.5244439e-01  -4.8554001e-01  -5.6140564e-01
   5.2166667e-01   2.7856462e-02   8.0417564e-01   1.5628319e+00   1.2593694e+00   4.5519376e-02   1.2138500e-01
   5.2333333e-01   3.0524795e-02   1.0317725e+00   1.7145632e+00   1.0317725e+00   2.7311626e-01   5.0071314e-01
   5.2500000e-01   4.3156441e-02   9.5590690e-01   5.0071314e-01   4.2484751e-01   6.5244439e-01   8.0417564e-01
   5.2666667e-01   4.6773131e-02   1.7904288e+00   1.2138500e-01   8.8004127e-01   8.0417564e-01   1.4111007e+00
   5.2833333e-01   5.0557560e-02   5.0071314e-01  -6.3727127e-01  -3.0346251e-02   2.7311626e-01   5.0071314e-01
   5.3000000e-01   5.4481067e-02   1.4869663e+00  -4.0967438e-01  -8.6486815e-01  -5.6140564e-01   1.9725063e-01
   5.3166667e-01   5.8447016e-02   4.2484751e-01  -1.2441963e+00  -1.3959275e+00  -6.3727127e-01  -4.0967438e-01
   5.3333333e-01   6.2570950e-02  -2.0028525e+00  -1.1683307e+00  -7.1313689e-01   1.9725063e-01   5.0071314e-01
   5.3500000e-01   6.6843570e-02  -1.7752557e+00   1.1076382e+00   2.7311626e-01   1.0317725e+00   9.5590690e-01
   5.3666667e-01   7.1254851e-02  -1.7752557e+00   2.1697569e+00   3.4898188e-01   1.0317725e+00  -1.0621188e-01
   5.3833333e-01   7.5794246e-02  -1.6235244e+00   4.2484751e-01   4.5519376e-02   6.5244439e-01  -7.1313689e-01
   5.4000000e-01   8.0450887e-02  -1.4717932e+00  -5.6140564e-01  -6.3727127e-01  -2.5794313e-01  -1.1683307e+00
   5.4166667e-01   8.5213794e-02  -5.6140564e-01  -1.7752557e+00  -6.3727127e-01  -1.1683307e+00  -1.9269869e+00
   5.4333333e-01   9.0072096e-02   1.9725063e-01  -1.7752557e+00  -4.0967438e-01  -1.0924650e+00  -1.4717932e+00
   5.4500000e-01   9.5015239e-02   4.5519376e-02   1.9725063e-01   8.0417564e-01   4.5519376e-02  -1.0621188e-01
   5.4666667e-01   1.0003318e-01  -1.8207750e-01   1.2138500e-01   1.2138500e-01   1.2138500e-01   4.5519376e-02
   5.4833333e-01   1.0511659e-01   6.5244439e-01  -3.3380876e-01   5.0071314e-01   7.2831002e-01   7.2831002e-01
   5.5000000e-01   1.1025700e-01   1.0317725e+00  -7.1313689e-01   1.2138500e-01  -1.8207750e-01  -1.8207750e-01
   5.5166667e-01   1.1544701e-01   1.3352350e+00  -1.0621188e-01   5.7657876e-01  -1.0621188e-01  -1.8207750e-01
   5.5333333e-01   1.2068036e-01   5.7657876e-01  -7.1313689e-01  -3.3380876e-01  -1.8207750e-01  -3.0346251e-02
   5.5500000e-01   1.2595210e-01   5.7657876e-01  -3.3380876e-01  -5.6140564e-01  -8.6486815e-01  -7.1313689e-01
   5.5666667e-01   1.3125862e-01   1.9725063e-01   9.5590690e-01   4.2484751e-01   3.4898188e-01   8.0417564e-01
   5.5833333e-01   1.3659774e-01  -2.5794313e-01   1.1076382e+00   8.8004127e-01   1.2138500e-01   1.6386975e+00
   5.6000000e-01   1.4196872e-01  -7.8900252e-01   1.1835038e+00   4.5519376e-02   6.5244439e-01   1.1835038e+00
   5.6166667e-01   1.4737223e-01   1.9725063e-01   2.3973538e+00   9.5590690e-01   5.0071314e-01   8.8004127e-01
   5.6333333e-01   1.5281035e-01   3.4898188e-01   1.4869663e+00   3.4898188e-01   4.5519376e-02   9.5590690e-01
   5.6500000e-01   1.5828648e-01   7.2831002e-01  -2.5794313e-01  -3.0346251e-02  -3.3380876e-01  -3.0346251e-02
   5.6666667e-01   1.6370990e-01   1.9725063e-01  -1.1683307e+00  -4.0967438e-01   1.2138500e-01  -4.8554001e-01
   5.6833333e-01   1.6915989e-01  -5.6140564e-01  -1.9269869e+00  -1.8207750e-01   3.4898188e-01  -4.0967438e-01
   5.7000000e-01   1.7468508e-01  -7.1313689e-01  -1.1683307e+00   1.0317725e+00   9.5590690e-01   9.5590690e-01
   5.7166667e-01   1.8029346e-01  -1.0165994e+00  -1.0165994e+00   3.4898188e-01   4.2484751e-01   5.0071314e-01
   5.7333333e-01   1.8599292e-01  -6.3727127e-01  -4.8554001e-01  -6.3727127e-01  -1.8207750e-01  -1.8207750e-01
   5.7500000e-01   1.9179110e-01  -1.6235244e+00   3.4898188e-01  -1.2441963e+00  -9.4073377e-01  -1.6993900e+00
   5.7666667e-01   1.9769523e-01  -7.1313689e-01  -2.5794313e-01  -1.4717932e+00  -6.3727127e-01  -1.6993900e+00
   5.7833333e-01   2.0371198e-01  -4.0967438e-01  -1.0924650e+00  -9.4073377e-01  -1.4717932e+00  -1.8511213e+00
   5.8000000e-01   2.0984730e-01   1.9421600e+00  -1.8207750e-01  -3.0346251e-02  -1.0924650e+00  -9.4073377e-01
   5.8166667e-01   2.1610630e-01   1.1835038e+00   1.1835038e+00   4.5519376e-02   2.7311626e-01  -3.0346251e-02
   5.8333333e-01   2.2249307e-01   8.0417564e-01   2.7311626e-01   1.2138500e-01   8.0417564e-01   5.7657876e-01
   5.8500000e-01   2.2901058e-01   2.7311626e-01   7.2831002e-01   5.0071314e-01   1.1835038e+00   9.5590690e-01
   5.8666667e-01   2.3566051e-01   1.1835038e+00   1.1076382e+00   4.2484751e-01   5.0071314e-01   2.7311626e-01
   5.8833333e-01   2.4244315e-01   1.2138500e-01   7.2831002e-01   5.0071314e-01   6.5244439e-01  -7.1313689e-01
   5.9000000e-01   2.4935729e-01  -1.7752557e+00  -4.0967438e-01   5.7657876e-01   9.5590690e-01   1.2138500e-01
   5.9166667e-01   2.5640012e-01  -4.8554001e-01   1.1076382e+00   6.5244439e-01  -1.0165994e+00   3.4898188e-01
   5.9333333e-01   2.6356714e-01  -4.0967438e-01   8.8004127e-01   5.7657876e-01  -8.6486815e-01   4.5519376e-02
   5.9500000e-01   2.7085202e-01   6.5244439e-01   6.5244439e-01   5.7657876e-01   1.3352350e+00   9.5590690e-01
   5.9666667e-01   2.7824665e-01   1.2138500e-01  -1.4717932e+00  -6.3727127e-01   7.2831002e-01   5.0071314e-01
   5.9833333e-01   2.8574101e-01  -1.8207750e-01  -6.3727127e-01  -1.0621188e-01   4.5519376e-02  -3.3380876e-01
   6.0000000e-01   2.9332318e-01   2.4732194e+00  -3.3380876e-01  -1.8207750e-01   2.7311626e-01  -1.8207750e-01
   6.0166667e-01   3.0095133e-01   3.0801444e+00  -1.0165994e+00  -5.6140564e-01  -3.3380876e-01   1.2138500e-01
   6.0333333e-01   3.0857626e-01   1.1076382e+00  -3.3380876e-01  -4.8554001e-01  -5.6140564e-01  -1.8207750e-01
   6.0500000e-01   3.1625588e-01  -9.4073377e-01  -5.6140564e-01  -1.0924650e+00  -4.0967438e-01   1.9725063e-01
   6.0666667e-01   3.2397141e-01  -3.0649713e+00   3.4898188e-01  -4.8554001e-01  -3.3380876e-01  -1.8207750e-01
   6.0833333e-01   3.3170184e-01  -2.0028525e+00   5.7657876e-01  -3.0346251e-02  -7.1313689e-01   4.2484751e-01
   6.1000000e-01   3.3942409e-01  -4.0967438e-01  -1.6993900e+00   6.5244439e-01  -1.0165994e+00  -4.0967438e-01
   6.1166667e-01   3.4711316e-01  -1.8207750e-01  -3.2925682e+00   7.2831002e-01  -4.8554001e-01   1.9725063e-01
   6.1333333e-01   3.5474242e-01   1.2593694e+00  -1.0621188e-01   6.5244439e-01  -1.0621188e-01   1.5628319e+00
   6.1500000e-01   3.6228375e-01   1.0317725e+00   5.7657876e-01  -3.0346251e-02   1.8662944e+00   1.1835038e+00
   6.1666667e-01   3.6970786e-01   5.0071314e-01   2.7311626e-01  -1.0924650e+00   8.8004127e-01  -1.9269869e+00
   6.1833333e-01   3.7698457e-01   2.7311626e-01   4.5519376e-02  -9.4073377e-01  -2.5794313e-01  -2.0028525e+00
   6.2000000e-01   3.8408313e-01  -4.0967438e-01   1.2593694e+00   1.2138500e-01  -4.0967438e-01  -1.2441963e+00
   6.2166667e-01   3.9097250e-01  -1.7752557e+00   8.8004127e-01  -4.0967438e-01   1.2138500e-01  -6.3727127e-01
   6.2333333e-01   3.9762172e-01  -6.3727127e-01   7.2831002e-01   5.7657876e-01   1.4111007e+00   7.2831002e-01
   6.2500000e-01   4.0400019e-01   7.2831002e-01   3.4898188e-01   9.5590690e-01   2.4732194e+00   1.4869663e+00
   6.2666667e-01   4.1007805e-01   1.3352350e+00   1.0317725e+00  -6.3727127e-01   1.1835038e+00   1.5628319e+00
   6.2833333e-01   4.1582650e-01  -8.6486815e-01  -1.4717932e+00   5.0071314e-01  -4.0967438e-01   1.1835038e+00
   6.3000000e-01   4.2121808e-01  -3.3380876e-01  -1.5476588e+00   6.5244439e-01  -9.4073377e-01  -2.5794313e-01
   6.3166667e-01   4.2622699e-01  -1.6235244e+00  -3.3380876e-01  -3.0346251e-02  -3.3380876e-01  -4.0967438e-01
   6.3333333e-01   4.3082941e-01  -1.6993900e+00   4.5519376e-02  -1.8207750e-01  -1.0621188e-01  -2.5794313e-01
   6.3500000e-01   4.3500370e-01  -1.0165994e+00  -4.0967438e-01   1.2138500e-01  -7.8900252e-01  -1.9269869e+00
   6.3666667e-01   4.3873064e-01  -1.1683307e+00  -5.6140564e-01   4.2484751e-01  -4.8554001e-01  -7.8900252e-01
   6.3833333e-01   4.4197393e-01  -5.6140564e-01   8.8004127e-01   3.4898188e-01  -2.6856432e+00  -2.1545838e+00
   6.4000000e-01   4.4473939e-01   1.5628319e+00   1.7904288e+00  -4.8554001e-01  -3.3380876e-01   5.7657876e-01
   6.4166667e-01   4.4701995e-01   1.0317725e+00   2.3214882e+00   2.7311626e-01   1.1076382e+00  -1.0621188e-01
   6.4333333e-01   4.4880795e-01   7.2831002e-01   2.9284132e+00  -5.6140564e-01  -3.3380876e-01  -1.0924650e+00
   6.4500000e-01   4.5009873e-01   1.7904288e+00  -2.9891057e+00   1.9725063e-01  -1.8207750e-01  -2.5794313e-01
   6.4666667e-01   4.5089067e-01   7.2831002e-01  -4.8554001e-01   6.5244439e-01  -7.1313689e-01   1.9421600e+00
   6.4833333e-01   4.5118522e-01   1.0317725e+00   3.4898188e-01   7.2831002e-01  -9.4073377e-01   2.1697569e+00
   6.5000000e-01   4.5098684e-01   1.6386975e+00  -2.5794313e-01  -3.0346251e-02   2.7311626e-01   2.7311626e-01
   6.5166667e-01   4.5030292e-01   1.7145632e+00  -1.8207750e-01  -3.3380876e-01  -6.3727127e-01  -2.9891057e+00
   6.5333333e-01   4.4914374e-01  -7.8900252e-01  -1.2441963e+00  -3.3380876e-01  -8.6486815e-01  -2.2304494e+00
   6.5500000e-01   4.4752230e-01  -1.6235244e+00  -7.8900252e-01  -1.0621188e-01   8.0417564e-01   7.2831002e-01
   6.5666667e-01   4.4545417e-01  -2.4580463e+00   1.9725063e-01   1.9725063e-01   1.4869663e+00   5.7657876e-01
   6.5833333e-01   4.4295730e-01  -1.5476588e+00   1.1076382e+00  -7.1313689e-01   1.3352350e+00   1.4111007e+00
   6.6000000e-01   4.4005183e-01   3.4898188e-01   1.9725063e-01  -1.0621188e-01   2.7311626e-01  -1.0924650e+00
   6.6166667e-01   4.3675982e-01   9.5590690e-01   1.4869663e+00   4.2484751e-01  -1.8207750e-01   2.7311626e-01
   6.6333333e-01   4.3310502e-01  -3.0346251e-02   1.0317725e+00   4.5519376e-02  -5.6140564e-01   2.0938913e+00
   6.6500000e-01   4.2911262e-01   7.2831002e-01  -1.8207750e-01   4.2484751e-01  -4.8554001e-01   8.0417564e-01
   6.6666667e-01   4.2480894e-01   1.9725063e-01  -3.3380876e-01  -2.5794313e-01  -6.3727127e-01  -1.1683307e+00
   6.6833333e-01   4.2022115e-01  -7.1313689e-01  -1.1683307e+00  -2.5794313e-01  -1.8207750e-01   3.4898188e-01
   6.7000000e-01   4.1537700e-01  -8.6486815e-01  -1.0165994e+00  -4.8554001e-01  -4.8554001e-01  -9.4073377e-01
   6.7166667e-01   4.1030448e-01  -1.7752557e+00  -1.2441963e+00  -9.4073377e-01   1.2138500e-01  -1.3200619e+00
   6.7333333e-01   4.0502524e-01  -2.3063151e+00  -1.0621188e-01  -1.5476588e+00   8.8004127e-01  -1.4717932e+00
   6.7500000e-01   3.9956491e-01   1.1076382e+00   1.0317725e+00   1.9725063e-01   1.9725063e-01  -4.8554001e-01
   6.7666667e-01   3.9395936e-01   8.0417564e-01   3.4898188e-01  -3.3380876e-01  -5.6140564e-01   4.5519376e-02
   6.7833333e-01   3.8823512e-01  -8.6486815e-01   4.2484751e-01   1.2138500e-01  -3.0346251e-02   1.2138500e-01
   6.8000000e-01   3.8241763e-01  -9.4073377e-01   3.4898188e-01   5.7657876e-01   2.7311626e-01   1.9725063e-01
   6.8166667e-01   3.7653108e-01   1.2138500e-01   3.4898188e-01   5.7657876e-01   4.2484751e-01   1.2138500e-01
   6.8333333e-01   3.7059815e-01   1.1835038e+00  -3.3380876e-01   1.0317725e+00   3.4898188e-01  -3.3380876e-01
   6.8500000e-01   3.6463985e-01   1.7904288e+00  -4.0967438e-01   1.1835038e+00   1.2138500e-01   1.1076382e+00
   6.8666667e-01  -1.6252103e-03   2.2456226e+00  -1.8207750e-01   7.2831002e-01   2.7311626e-01   9.5590690e-01
   6.8833333e-01   1.3236488e-03   1.9421600e+00   1.2138500e-01   5.7657876e-01   1.2593694e+00   1.7145632e+00
   6.9000000e-01   2.3367467e-03   1.1076382e+00   1.2138500e-01  -4.8554001e-01  -1.0621188e-01   5.0071314e-01
   6.9166667e-01   3.6161660e-03  -3.0346251e-02   6.5244439e-01   2.7311626e-01  -1.4717932e+00   2.7311626e-01
   6.9333333e-01   5.1808996e-03  -6.3727127e-01  -3.3380876e-01  -6.3727127e-01  -7.8900252e-01  -6.3727127e-01
   6.9500000e-01   7.0481003e-03  -3.0346251e-02   4.5519376e-02  -4.8554001e-01  -5.6140564e-01  -1.0165994e+00
   6.9666667e-01   9.2328450e-03  -1.0924650e+00   4.2484751e-01  -7.1313689e-01   1.2138500e-01  -1.0924650e+00
   6.9833333e-01   1.1747924e-02  -1.0165994e+00   1.9725063e-01  -1.0621188e-01  -2.5794313e-01  -9.4073377e-01
   7.0000000e-01   1.4603667e-02   4.2484751e-01   1.9725063e-01  -1.0621188e-01   4.5519376e-02  -4.8554001e-01
   7.0166667e-01   1.7807794e-02   4.2484751e-01   8.0417564e-01   2.7311626e-01   1.1835038e+00   8.8004127e-01
   7.0333333e-01   2.1365317e-02  -7.1313689e-01   1.2138500e-01  -3.3380876e-01   8.0417564e-01   8.0417564e-01
   7.0500000e-01   2.5278472e-02  -3.0346251e-02  -5.6140564e-01   3.4898188e-01   5.0071314e-01   3.4898188e-01
   7.0666667e-01   2.9546694e-02  -9.4073377e-01  -1.0165994e+00   6.5244439e-01   1.9725063e-01  -3.3380876e-01
   7.0833333e-01   3.4166648e-02  -7.8900252e-01  -8.6486815e-01  -3.0346251e-02  -3.3380876e-01  -1.0165994e+00
   7.1000000e-01   3.9132283e-02  -4.0967438e-01  -7.8900252e-01   4.2484751e-01  -5.6140564e-01  -3.3380876e-01
   7.1166667e-01   4.4424814e-02   1.2593694e+00  -2.5794313e-01  -2.5794313e-01  -1.6235244e+00  -4.0967438e-01
   7.1333333e-01   4.9987597e-02   1.6386975e+00  -3.0346251e-02   1.9725063e-01   5.7657876e-01   1.3352350e+00
   7.1500000e-01   5.5872531e-02   1.4111007e+00   8.8004127e-01  -3.0346251e-02  -5.6140564e-01   4.5519376e-02
   7.1666667e-01   6.2064769e-02   1.2138500e-01   1.3352350e+00   2.7311626e-01  -8.6486815e-01  -1.0621188e-01
   7.1833333e-01   6.8547368e-02  -3.0346251e-02   1.2593694e+00   2.7311626e-01  -3.3380876e-01   3.4898188e-01
   7.2000000e-01   7.5301621e-02   1.9725063e-01   1.1076382e+00  -3.0346251e-02  -3.3380876e-01  -7.1313689e-01
   7.2166667e-01   8.2307402e-02  -2.5794313e-01   7.2831002e-01  -1.0621188e-01   1.9421600e+00   5.0071314e-01
   7.2333333e-01   8.9543555e-02  -1.6993900e+00  -4.8554001e-01  -6.3727127e-01   1.4869663e+00   9.5590690e-01
   7.2500000e-01   9.6988312e-02  -1.8511213e+00  -1.2441963e+00  -3.3380876e-01  -3.3380876e-01   4.5519376e-02
   7.2666667e-01   1.0461967e-01  -5.6140564e-01  -1.3200619e+00  -1.0621188e-01  -9.4073377e-01  -1.8207750e-01
   7.2833333e-01   1.1241586e-01  -2.5339119e+00  -1.0924650e+00  -4.0967438e-01  -4.8554001e-01  -4.8554001e-01
   7.3000000e-01   1.2035574e-01  -1.4717932e+00  -7.8900252e-01  -4.0967438e-01   5.0071314e-01  -4.8554001e-01
   7.3166667e-01   1.2841919e-01  -1.1683307e+00   2.7311626e-01  -1.0621188e-01   4.2484751e-01  -5.6140564e-01
   7.3333333e-01   1.3658752e-01   1.0317725e+00   1.1076382e+00  -3.0346251e-02  -1.0621188e-01  -5.6140564e-01
   7.3500000e-01   1.4484380e-01  -2.5794313e-01   5.0071314e-01  -6.3727127e-01  -1.2441963e+00  -1.1683307e+00
   7.3666667e-01   1.5317323e-01   2.3214882e+00   1.2593694e+00  -3.0346251e-02  -1.8207750e-01   2.7311626e-01
   7.3833333e-01   1.6156336e-01  -6.3727127e-01   1.8662944e+00   6.5244439e-01   1.6386975e+00   1.1835038e+00
   7.4000000e-01   1.7000436e-01   1.1076382e+00   1.7145632e+00   7.2831002e-01   3.4898188e-01   1.9421600e+00
   7.4166667e-01   1.7848920e-01   1.5628319e+00   4.2484751e-01   5.7657876e-01   1.2138500e-01   3.4898188e-01
   7.4333333e-01   1.8701375e-01   1.8662944e+00  -1.0165994e+00  -4.0967438e-01  -6.3727127e-01  -9.4073377e-01
   7.4500000e-01   1.9557688e-01   8.0417564e-01  -9.4073377e-01  -2.5794313e-01  -4.0967438e-01  -1.8511213e+00
   7.4666667e-01   2.0418040e-01  -4.8554001e-01  -1.0165994e+00  -2.5794313e-01  -2.5794313e-01  -4.0967438e-01
   7.4833333e-01   2.1279234e-01   1.6386975e+00  -1.0165994e+00  -1.8207750e-01   6.5244439e-01   5.0071314e-01
   7.5000000e-01   2.2144755e-01   6.5244439e-01  -8.6486815e-01   4.5519376e-02   8.8004127e-01   1.1835038e+00
   7.5166667e-01   2.3017223e-01  -4.0967438e-01  -2.5794313e-01  -2.5794313e-01  -1.8207750e-01  -5.6140564e-01
   7.5333333e-01   2.3897917e-01  -1.6235244e+00   2.7311626e-01  -7.1313689e-01  -3.0346251e-02  -1.2441963e+00
   7.5500000e-01   2.4788305e-01  -4.0967438e-01   1.2593694e+00   4.2484751e-01   1.2138500e-01   3.4898188e-01
   7.5666667e-01   2.5690003e-01  -1.6235244e+00   3.4898188e-01   2.7311626e-01   7.2831002e-01   1.5628319e+00
   7.5833333e-01   2.6604741e-01  -4.0967438e-01  -1.0165994e+00  -3.3380876e-01   2.7311626e-01   5.0071314e-01
   7.6000000e-01   2.7534327e-01  -1.0165994e+00  -1.0924650e+00  -1.0165994e+00  -8.6486815e-01  -3.0346251e-02
   7.6166667e-01   2.8480591e-01   1.9725063e-01  -4.0967438e-01   4.5519376e-02  -3.3380876e-01  -3.3380876e-01
   7.6333333e-01   2.9445356e-01  -8.6486815e-01  -1.0165994e+00  -4.8554001e-01  -4.0967438e-01  -2.5794313e-01
   7.6500000e-01   3.0430376e-01  -3.0346251e-02  -7.8900252e-01   4.5519376e-02   5.0071314e-01   5.0071314e-01
   7.6666667e-01   3.1437298e-01  -1.8207750e-01   2.7311626e-01  -1.0621188e-01   9.5590690e-01   1.0317725e+00
   7.6833333e-01   3.2467612e-01   4.2484751e-01   1.0317725e+00   6.5244439e-01   1.1076382e+00   5.7657876e-01
   7.7000000e-01   3.3522601e-01   8.8004127e-01   4.2484751e-01   1.9725063e-01  -4.0967438e-01  -2.5794313e-01
   7.7166667e-01   3.4603307e-01   1.5628319e+00   1.1076382e+00  -4.0967438e-01  -1.6235244e+00  -1.1683307e+00
   7.7333333e-01   3.5710473e-01   1.3352350e+00   7.2831002e-01  -1.0621188e-01  -1.0165994e+00  -7.8900252e-01
   7.7500000e-01   3.6844522e-01   5.7657876e-01  -4.8554001e-01  -4.0967438e-01  -7.8900252e-01  -9.4073377e-01
   7.7666667e-01   3.8005511e-01  -1.0924650e+00  -3.0346251e-02  -4.8554001e-01  -7.8900252e-01  -6.3727127e-01
   7.7833333e-01   3.9193106e-01  -1.0621188e-01   2.7311626e-01   1.2138500e-01  -3.0346251e-02  -3.0346251e-02
   7.8000000e-01   4.0406558e-01  -7.1313689e-01  -4.0967438e-01   2.7311626e-01   4.5519376e-02  -1.0924650e+00
   7.8166667e-01   4.1644683e-01  -1.0924650e+00  -1.8207750e-01   1.2138500e-01   4.5519376e-02  -7.8900252e-01
   7.8333333e-01   4.2904810e-01  -1.4717932e+00   2.7311626e-01   4.2484751e-01   9.5590690e-01   4.2484751e-01
   7.8500000e-01   4.4183499e-01  -1.6993900e+00   7.2831002e-01   1.0317725e+00   1.4111007e+00   2.1697569e+00
   7.8666667e-01   4.5480973e-01   6.5244439e-01  -3.3380876e-01   7.2831002e-01   1.8662944e+00   1.9421600e+00
   7.8833333e-01   4.6794301e-01  -6.3727127e-01  -1.0924650e+00   4.5519376e-02   9.5590690e-01   1.0317725e+00
   7.9000000e-01   4.8120115e-01   2.3214882e+00  -4.8554001e-01   5.7657876e-01  -1.0621188e-01   9.5590690e-01
   7.9166667e-01   4.9454631e-01   1.1835038e+00  -4.8554001e-01  -3.0346251e-02  -2.1545838e+00  -1.9269869e+00
   7.9333333e-01   5.2132773e-01   1.2138500e-01  -3.0346251e-02   1.9725063e-01  -1.7752557e+00  -2.4580463e+00
   7.9500000e-01   5.3467072e-01   1.5628319e+00   5.0071314e-01   4.2484751e-01  -4.8554001e-01  -1.2441963e+00
   7.9666667e-01   5.4791513e-01   1.7904288e+00   1.0317725e+00   3.4898188e-01  -5.6140564e-01   7.2831002e-01
   7.9833333e-01   5.6100821e-01  -1.0621188e-01   8.8004127e-01  -3.3380876e-01  -4.8554001e-01   4.2484751e-01
   8.0000000e-01   5.7389572e-01   1.1835038e+00   8.8004127e-01  -1.0621188e-01   4.2484751e-01   7.2831002e-01
   8.0166667e-01   5.8652250e-01  -4.0967438e-01   4.2484751e-01  -4.8554001e-01   3.4898188e-01   3.4898188e-01
   8.0333333e-01   5.9883312e-01  -6.3727127e-01  -3.0346251e-02   4.5519376e-02   8.8004127e-01   4.2484751e-01
   8.0500000e-01   6.1077250e-01  -2.5339119e+00  -2.5794313e-01  -3.0346251e-02   1.9725063e-01  -2.5794313e-01
   8.0666667e-01   6.2228652e-01  -6.3727127e-01   1.9725063e-01   5.7657876e-01   3.4898188e-01   4.5519376e-02
   8.0833333e-01   6.3332261e-01  -2.5794313e-01  -7.1313689e-01   1.9725063e-01   8.8004127e-01  -4.0967438e-01
   8.1000000e-01   6.4383044e-01  -1.8207750e-01  -7.8900252e-01   2.7311626e-01   5.0071314e-01  -2.5794313e-01
   8.1166667e-01   6.5376242e-01  -4.0967438e-01  -6.3727127e-01  -1.0621188e-01  -6.3727127e-01  -1.8207750e-01
   8.1333333e-01   6.6307427e-01  -4.8554001e-01  -6.3727127e-01   3.4898188e-01  -5.6140564e-01   5.0071314e-01
   8.1500000e-01   6.7172556e-01  -1.1683307e+00  -1.8207750e-01  -6.3727127e-01   1.9725063e-01  -3.3380876e-01
   8.1666667e-01   6.7968011e-01  -1.0924650e+00   8.8004127e-01  -6.3727127e-01   3.4898188e-01  -1.0621188e-01
   8.1833333e-01   6.8688786e-01  -6.3727127e-01   1.6386975e+00   5.0071314e-01   1.7145632e+00   2.3973538e+00
   8.2000000e-01   6.9333844e-01   8.0417564e-01   8.0417564e-01   3.4898188e-01  -1.0924650e+00   1.2138500e-01
   8.2166667e-01   6.9901415e-01   8.0417564e-01  -1.0621188e-01   4.5519376e-02  -5.6140564e-01  -2.3821807e+00
   8.2333333e-01   6.5763608e-01   1.8662944e+00  -5.6140564e-01  -2.5794313e-01  -8.6486815e-01  -6.3727127e-01
   8.2500000e-01   6.5080308e-01  -1.2441963e+00  -7.8900252e-01  -2.5794313e-01  -1.8207750e-01   5.0071314e-01
   8.2666667e-01   6.4385421e-01  -1.7752557e+00  -7.8900252e-01  -3.0346251e-02   2.7311626e-01   5.0071314e-01
   8.2833333e-01   6.3682572e-01   1.2138500e-01  -2.5794313e-01   9.5590690e-01   1.7145632e+00   1.3352350e+00
   8.3000000e-01   6.2975052e-01   2.1697569e+00   1.3352350e+00   1.4111007e+00   6.5244439e-01   4.2484751e-01
   8.3166667e-01   6.2265782e-01   3.9146663e+00   1.1076382e+00   5.0071314e-01  -1.0621188e-01   5.0071314e-01
   8.3333333e-01   6.1557291e-01   2.9284132e+00  -1.8207750e-01  -1.8207750e-01  -3.3380876e-01   1.1835038e+00
   8.3500000e-01   6.0851702e-01   1.1076382e+00   4.5519376e-02  -1.8207750e-01  -1.3200619e+00  -1.0621188e-01
   8.3666667e-01   6.0150710e-01  -1.0165994e+00  -3.3380876e-01  -3.3380876e-01  -6.3727127e-01  -1.6235244e+00
   8.3833333e-01   5.8767158e-01  -1.6993900e+00  -9.4073377e-01  -1.0165994e+00   3.4898188e-01  -1.6235244e+00
   8.4000000e-01   5.8085848e-01  -2.2304494e+00  -1.3200619e+00  -7.8900252e-01  -4.0967438e-01  -1.6235244e+00
   8.4166667e-01   5.7411653e-01   1.2138500e-01   1.2138500e-01  -3.3380876e-01  -1.0621188e-01  -4.8554001e-01
   8.4333333e-01   5.6744174e-01   6.5244439e-01  -1.0621188e-01  -4.8554001e-01   1.2138500e-01   1.9725063e-01
   8.4500000e-01   5.6082644e-01   7.2831002e-01   5.7657876e-01   1.2138500e-01   4.2484751e-01   1.9725063e-01
   8.4666667e-01   5.5425942e-01  -1.0621188e-01  -3.0346251e-02  -2.5794313e-01  -8.6486815e-01   5.7657876e-01
   8.4833333e-01   5.4772638e-01  -1.5476588e+00   1.1835038e+00   1.1835038e+00   1.1835038e+00   1.6386975e+00
   8.5000000e-01   5.4121021e-01   1.3352350e+00   2.4732194e+00   2.0938913e+00   1.4869663e+00   1.4111007e+00
   8.5166667e-01   5.3469137e-01   7.2831002e-01   2.0180257e+00   3.4898188e-01  -5.6140564e-01  -7.8900252e-01
   8.5333333e-01   5.2814840e-01   9.5590690e-01   3.4898188e-01  -1.0621188e-01  -1.0165994e+00  -9.4073377e-01
   8.5500000e-01   5.2151988e-01  -2.4580463e+00  -2.3063151e+00  -1.1683307e+00   1.9725063e-01  -1.5476588e+00
   8.5666667e-01   5.1481627e-01  -2.9132401e+00  -1.7752557e+00  -7.8900252e-01   9.5590690e-01  -7.8900252e-01
   8.5833333e-01   5.0801370e-01   1.2138500e-01  -7.8900252e-01  -7.8900252e-01   1.3352350e+00   4.2484751e-01
   8.6000000e-01   5.0108837e-01  -1.7752557e+00  -7.8900252e-01  -1.0924650e+00  -1.0621188e-01   1.9725063e-01
   8.6166667e-01   4.9401697e-01  -1.0165994e+00  -9.4073377e-01  -4.8554001e-01  -1.8511213e+00  -1.1683307e+00
   8.6333333e-01   4.8677713e-01  -1.0621188e-01  -2.5794313e-01   2.7311626e-01  -1.0924650e+00  -1.4717932e+00
   8.6500000e-01   4.7934786e-01  -1.1683307e+00  -1.4717932e+00  -2.5794313e-01   3.4898188e-01  -1.1683307e+00
   8.6666667e-01   4.7170995e-01  -1.2441963e+00  -8.6486815e-01   5.0071314e-01   2.7311626e-01  -4.8554001e-01
   8.6833333e-01   4.6384629e-01   1.9725063e-01  -1.8207750e-01   5.7657876e-01   3.4898188e-01   8.8004127e-01
   8.7000000e-01   4.5574225e-01   1.0317725e+00   1.2138500e-01   6.5244439e-01  -4.8554001e-01   2.1697569e+00
   8.7166667e-01   4.4738594e-01   1.2593694e+00   1.0317725e+00   5.0071314e-01  -1.1683307e+00   5.0071314e-01
   8.7333333e-01   4.3876844e-01   2.3973538e+00   1.4111007e+00   8.0417564e-01  -3.0346251e-02   3.4898188e-01
   8.7500000e-01   4.2988402e-01   1.1835038e+00   1.1835038e+00  -3.0346251e-02   2.7311626e-01   1.9725063e-01
   8.7666667e-01   4.2073030e-01   5.0071314e-01   6.5244439e-01   4.5519376e-02   4.5519376e-02   1.2138500e-01
   8.7833333e-01   4.1130831e-01  -1.0621188e-01  -4.0967438e-01  -4.8554001e-01   5.7657876e-01  -5.6140564e-01
   8.8000000e-01   4.0162258e-01  -1.0924650e+00  -7.1313689e-01  -7.8900252e-01   1.5628319e+00   5.7657876e-01
   8.8166667e-01   3.9168112e-01  -6.3727127e-01  -3.3380876e-01  -7.1313689e-01   4.2484751e-01   1.9725063e-01
   8.8333333e-01   3.8149536e-01   3.4898188e-01   1.2138500e-01  -4.8554001e-01   6.5244439e-01   8.0417564e-01
   8.8500000e-01   3.7108011e-01   1.5628319e+00   3.4898188e-01   8.0417564e-01  -8.6486815e-01   8.0417564e-01
   8.8666667e-01   3.6045333e-01  -3.0346251e-02   3.4898188e-01   5.7657876e-01  -1.0924650e+00  -7.1313689e-01
   8.8833333e-01   3.4963603e-01   5.7657876e-01   8.0417564e-01   8.0417564e-01  -1.8207750e-01   5.7657876e-01
   8.9000000e-01   3.3862898e-01  -4.0967438e-01  -4.0967438e-01   4.2484751e-01  -3.0346251e-02   1.0317725e+00
   8.9166667e-01   3.2746080e-01  -1.5476588e+00  -1.0621188e-01   4.2484751e-01  -3.0346251e-02   4.2484751e-01
   8.9333333e-01   3.1617712e-01  -1.8511213e+00  -3.0346251e-02   1.9725063e-01   5.0071314e-01   1.2138500e-01
   8.9500000e-01   3.0480944e-01  -1.0924650e+00   6.5244439e-01  -1.0621188e-01   2.7311626e-01  -1.8207750e-01
   8.9666667e-01   2.9339109e-01   1.0317725e+00  -1.0621188e-01   4.5519376e-02   1.9725063e-01   5.0071314e-01
   8.9833333e-01   2.8195674e-01   2.7311626e-01   5.0071314e-01   1.9725063e-01   6.5244439e-01   1.9725063e-01
   9.0000000e-01   2.7054210e-01   1.1835038e+00   5.7657876e-01  -4.8554001e-01  -6.3727127e-01  -6.3727127e-01
   9.0166667e-01   2.5918345e-01  -3.0346251e-02   8.8004127e-01   1.2138500e-01  -1.0924650e+00  -6.3727127e-01
   9.0333333e-01   2.4791726e-01   7.2831002e-01   4.5519376e-02  -5.6140564e-01  -1.8207750e-01  -1.1683307e+00
   9.0500000e-01   2.3677975e-01  -1.1683307e+00  -1.4717932e+00  -1.3200619e+00   4.5519376e-02  -1.6235244e+00
   9.0666667e-01   2.2580649e-01  -1.2441963e+00  -1.1683307e+00  -3.3380876e-01   1.1076382e+00  -6.3727127e-01
   9.0833333e-01   2.1503197e-01   8.0417564e-01  -5.6140564e-01   4.5519376e-02   1.2593694e+00   8.8004127e-01
   9.1000000e-01   2.0448927e-01   5.7657876e-01  -1.8207750e-01  -2.5794313e-01   1.9725063e-01   4.2484751e-01
   9.1166667e-01   1.9420959e-01   1.2593694e+00  -1.3200619e+00   4.5519376e-02  -6.3727127e-01  -1.0165994e+00
   9.1333333e-01   1.8422200e-01   4.5519376e-02   4.5519376e-02   1.2138500e-01   7.2831002e-01  -3.0346251e-02
   9.1500000e-01   1.7455306e-01  -4.0967438e-01   3.4898188e-01  -1.8207750e-01   8.0417564e-01   3.4898188e-01
   9.1666667e-01   1.6522660e-01  -1.7752557e+00   4.2484751e-01   4.5519376e-02   1.9725063e-01   4.5519376e-02
   9.1833333e-01   1.5626340e-01  -9.4073377e-01   6.5244439e-01   1.2138500e-01  -1.0924650e+00  -3.3380876e-01
   9.2000000e-01   1.4768107e-01  -9.4073377e-01   8.0417564e-01   1.9725063e-01  -1.5476588e+00  -3.3380876e-01
   9.2166667e-01   1.3949380e-01   1.0317725e+00   9.5590690e-01   5.7657876e-01   1.9725063e-01   7.2831002e-01
   9.2333333e-01   1.3171234e-01   1.7145632e+00   3.4898188e-01   8.0417564e-01   8.8004127e-01   2.0938913e+00
   9.2500000e-01   1.2433834e-01   1.9725063e-01  -1.0621188e-01  -1.8207750e-01   3.4898188e-01  -4.8554001e-01
   9.2666667e-01   1.1734523e-01   3.4898188e-01  -4.8554001e-01   1.2138500e-01  -6.3727127e-01  -1.6235244e+00
   9.2833333e-01   1.1076481e-01   1.2138500e-01  -6.3727127e-01   1.9725063e-01  -1.4717932e+00  -1.6993900e+00
   9.3000000e-01   1.0459464e-01   1.2138500e-01   1.2138500e-01   5.0071314e-01   5.0071314e-01   4.5519376e-02
   9.3166667e-01   9.8829118e-02  -1.6993900e+00  -1.0621188e-01  -5.6140564e-01  -2.5794313e-01   1.2138500e-01
   9.3333333e-01   9.3459635e-02  -1.5476588e+00   1.0317725e+00  -4.8554001e-01   6.5244439e-01  -2.5794313e-01
   9.3500000e-01   8.8474785e-02  -6.3727127e-01  -3.0346251e-02   1.2138500e-01   3.4898188e-01   6.5244439e-01
   9.3666667e-01   8.3860532e-02   8.0417564e-01   8.8004127e-01   2.7311626e-01  -6.3727127e-01   5.7657876e-01
   9.3833333e-01   7.9600510e-02   1.2138500e-01   4.2484751e-01   6.5244439e-01  -5.6140564e-01   7.2831002e-01
   9.4000000e-01   7.5676246e-02  -3.0346251e-02   1.0317725e+00  -3.3380876e-01   1.2138500e-01   9.5590690e-01
   9.4166667e-01   7.2067460e-02  -7.1313689e-01   3.4898188e-01  -5.6140564e-01  -1.8207750e-01   2.7311626e-01
   9.4333333e-01   6.8752379e-02  -1.0165994e+00   2.7311626e-01  -1.0165994e+00  -1.1683307e+00  -3.1408369e+00
   9.4500000e-01   6.5708038e-02  -1.9269869e+00  -1.0165994e+00   7.2831002e-01   2.0180257e+00  -1.0621188e-01
   9.4666667e-01   6.2910608e-02   1.7904288e+00  -1.0924650e+00  -3.0346251e-02   1.8662944e+00   1.2593694e+00
   9.4833333e-01   6.0335715e-02   2.0938913e+00   3.4898188e-01   6.5244439e-01   8.8004127e-01   8.0417564e-01
   9.5000000e-01   5.7958771e-02   2.0938913e+00  -7.1313689e-01  -3.0346251e-02   6.5244439e-01   4.5519376e-02
   9.5166667e-01   5.5755278e-02   1.8662944e+00  -1.8207750e-01   6.5244439e-01   5.0071314e-01   1.1835038e+00
   9.5333333e-01   5.3701143e-02   1.2138500e-01  -2.5794313e-01   1.9725063e-01  -1.2441963e+00  -2.5794313e-01
   9.5500000e-01   5.1772964e-02  -2.3063151e+00   4.2484751e-01  -4.8554001e-01  -7.1313689e-01  -2.5794313e-01
   9.5666667e-01   4.8205966e-02  -1.7752557e+00   5.0071314e-01  -4.0967438e-01  -4.0967438e-01  -7.8900252e-01
   9.5833333e-01   4.6526169e-02  -2.5339119e+00   5.0071314e-01  -7.1313689e-01  -7.8900252e-01  -9.4073377e-01
   9.6000000e-01   4.4866020e-02  -7.1313689e-01   3.4898188e-01   6.5244439e-01   6.5244439e-01   8.0417564e-01
   9.6166667e-01   4.3220929e-02   4.5519376e-02   8.8004127e-01   5.0071314e-01  -1.8207750e-01   8.0417564e-01
   9.6333333e-01   4.1586626e-02   2.2456226e+00   3.4898188e-01  -2.5794313e-01  -9.4073377e-01  -1.1683307e+00
   9.6500000e-01   3.9951761e-02   1.5628319e+00  -3.3380876e-01  -7.1313689e-01  -4.8554001e-01  -2.0028525e+00
   9.6666667e-01   3.8307300e-02   9.5590690e-01  -1.0621188e-01   1.9725063e-01   5.7657876e-01  -1.0621188e-01
   9.6833333e-01   3.6646548e-02  -2.5794313e-01  -6.3727127e-01  -4.0967438e-01   2.7311626e-01   8.0417564e-01
   9.7000000e-01   3.4965145e-02   1.2138500e-01  -2.5794313e-01  -1.0621188e-01   4.2484751e-01   1.3352350e+00
   9.7166667e-01   3.3261017e-02  -3.3380876e-01  -8.6486815e-01  -9.4073377e-01  -8.6486815e-01  -7.8900252e-01
   9.7333333e-01   3.1534296e-02  -4.0967438e-01   4.5519376e-02   4.5519376e-02  -1.8207750e-01   4.2484751e-01
   9.7500000e-01   2.9787203e-02  -1.8207750e-01   4.5519376e-02  -3.0346251e-02   4.5519376e-02  -3.0346251e-02
   9.7666667e-01   5.1268090e-03   1.7904288e+00   4.5519376e-02  -4.8554001e-01   1.2138500e-01  -1.8207750e-01
   9.7833333e-01   4.5305644e-03   5.7657876e-01  -3.0346251e-02  -1.0621188e-01   6.5244439e-01   1.2138500e-01
   9.8000000e-01   4.0747413e-03  -1.4717932e+00   3.4898188e-01  -3.0346251e-02   2.7311626e-01   6.5244439e-01
   9.8166667e-01   3.7602561e-03  -7.1313689e-01   7.2831002e-01   1.1076382e+00   2.7311626e-01   8.8004127e-01
   9.8333333e-01   3.5864469e-03   1.9421600e+00   1.2138500e-01   6.5244439e-01  -7.1313689e-01  -3.3380876e-01
   9.8500000e-01   3.5510920e-03  -1.0924650e+00   1.9725063e-01   1.2138500e-01  -5.6140564e-01  -7.8900252e-01
   9.8666667e-01   3.6504563e-03  -2.0028525e+00   4.5519376e-02   1.9725063e-01  -5.6140564e-01  -4.0967438e-01
   9.8833333e-01   3.8793625e-03   4.5519376e-02  -4.0967438e-01   2.7311626e-01   1.9725063e-01   1.2138500e-01
   9.9000000e-01   4.2312864e-03  -3.3380876e-01  -4.0967438e-01   1.2138500e-01   8.8004127e-01   4.5519376e-02
   9.9166667e-01   4.6984735e-03  -4.0967438e-01  -5.6140564e-01  -1.8207750e-01   5.7657876e-01  -1.0621188e-01
   9.9333333e-01   5.2720750e-03  -6.3727127e-01  -3.0346251e-02  -3.3380876e-01  -1.0924650e+00  -1.0165994e+00
   9.9500000e-01   5.9423004e-03   1.9725063e-01   8.0417564e-01  -1.8207750e-01   1.2138500e-01   2.7311626e-01
   9.9666667e-01   6.6985826e-03   4.2484751e-01   1.0317725e+00  -3.0346251e-02  -1.2441963e+00  -7.1313689e-01
   9.9833333e-01   7.5297548e-03  -7.8900252e-01   1.1076382e+00   1.2138500e-01  -2.5794313e-01  -2.5794313e-01
   1.0000000e+00   8.4242324e-03   1.4869663e+00   8.8004127e-01   1.2138500e-01   9.5590690e-01   4.2484751e-01
   1.0016667e+00   9.3702017e-03   4.2484751e-01  -4.8554001e-01  -1.8207750e-01   5.0071314e-01   6.5244439e-01
   1.0033333e+00   1.0355806e-02  -4.8554001e-01  -2.3063151e+00  -4.8554001e-01   6.5244439e-01   2.7311626e-01
   1.0050000e+00   1.1356345e-02  -1.0924650e+00  -1.0924650e+00  -1.0621188e-01  -1.0621188e-01  -2.5794313e-01
   1.0066667e+00   1.2371419e-02  -1.6235244e+00  -9.4073377e-01  -1.0621188e-01  -4.0967438e-01  -4.0967438e-01
   1.0083333e+00   1.3392527e-02  -4.8554001e-01  -4.8554001e-01   5.7657876e-01  -1.8207750e-01  -3.0346251e-02
   1.0100000e+00   1.4409650e-02  -1.1683307e+00  -1.8207750e-01   1.9725063e-01  -1.7752557e+00  -1.3200619e+00
   1.0116667e+00   1.5413561e-02  -7.8900252e-01   1.4869663e+00   8.8004127e-01  -5.6140564e-01  -1.8207750e-01
   1.0133333e+00   1.6395951e-02   1.3352350e+00   1.2138500e-01   8.0417564e-01  -4.8554001e-01  -4.8554001e-01
   1.0150000e+00   1.7349538e-02   1.3352350e+00  -6.3727127e-01   7.2831002e-01   1.9725063e-01   1.2138500e-01
   1.0166667e+00   1.8268150e-02  -4.0967438e-01   1.2138500e-01  -3.0346251e-02  -3.3380876e-01  -2.5794313e-01
   1.0183333e+00   1.9146796e-02  -2.7615088e+00   5.0071314e-01  -4.0967438e-01  -3.3380876e-01   5.7657876e-01
   1.0200000e+00   1.9981703e-02  -2.6097776e+00   5.7657876e-01  -3.3380876e-01   1.4111007e+00   1.6386975e+00
   1.0216667e+00   2.0770338e-02  -7.1313689e-01  -4.8554001e-01  -1.1683307e+00  -1.8207750e-01  -8.6486815e-01
   1.0233333e+00   2.1511404e-02  -1.3200619e+00   4.5519376e-02   4.5519376e-02  -4.8554001e-01   8.0417564e-01
   1.0250000e+00   2.2204817e-02   1.9725063e-01  -3.0346251e-02   5.7657876e-01  -1.0621188e-01   1.4869663e+00
   1.0266667e+00   2.2851652e-02   8.8004127e-01   1.4869663e+00   8.0417564e-01   9.5590690e-01   8.0417564e-01
   1.0283333e+00   2.3454081e-02   1.9725063e-01   1.6386975e+00   7.2831002e-01   2.5490851e+00   2.7311626e-01
   1.0300000e+00   2.4015284e-02   5.7657876e-01   1.9725063e-01  -3.0346251e-02   2.7311626e-01  -6.3727127e-01
   1.0316667e+00   2.4539344e-02  -1.2441963e+00  -2.5794313e-01  -5.6140564e-01   4.2484751e-01  -1.8207750e-01
   1.0333333e+00   2.5031129e-02  -5.6140564e-01  -2.0787182e+00  -6.3727127e-01  -3.0346251e-02   4.5519376e-02
   1.0350000e+00   2.5496162e-02   1.7145632e+00  -2.8373744e+00  -1.0924650e+00  -1.1683307e+00  -1.5476588e+00
   1.0366667e+00   2.5940480e-02   2.4732194e+00  -1.7752557e+00  -7.1313689e-01  -6.3727127e-01  -6.3727127e-01
   1.0383333e+00   2.6370487e-02   3.5353382e+00   1.2138500e-01   1.2138500e-01  -7.1313689e-01  -6.3727127e-01
   1.0400000e+00   2.6776178e-02   3.7629351e+00   7.2831002e-01   1.2138500e-01   2.7311626e-01   4.2484751e-01
   1.0416667e+00   2.7161746e-02   2.9284132e+00   4.2484751e-01   4.2484751e-01   3.4898188e-01   7.2831002e-01
   1.0433333e+00   2.7557520e-02   2.4732194e+00   1.2593694e+00   5.7657876e-01  -1.0621188e-01   3.4898188e-01
   1.0450000e+00   2.7970163e-02   1.0317725e+00   2.2456226e+00   8.0417564e-01  -1.3200619e+00  -7.8900252e-01
   1.0466667e+00   2.8405815e-02   1.2138500e-01   2.3214882e+00   1.3352350e+00  -1.8207750e-01  -5.6140564e-01
   1.0483333e+00   2.8869978e-02  -1.0621188e-01   1.4111007e+00   8.0417564e-01   1.9725063e-01   9.5590690e-01
   1.0500000e+00   2.9367411e-02  -1.0165994e+00   1.2138500e-01  -6.3727127e-01   1.1835038e+00   7.2831002e-01
   1.0516667e+00   2.9902050e-02   1.3352350e+00  -4.0967438e-01  -4.8554001e-01   1.2138500e-01   5.7657876e-01
   1.0533333e+00   3.0476936e-02   4.2484751e-01  -2.0028525e+00  -1.0165994e+00  -2.1545838e+00  -2.5339119e+00
   1.0550000e+00   3.1094174e-02  -1.0621188e-01  -2.9132401e+00  -9.4073377e-01  -4.8554001e-01  -1.4717932e+00
   1.0566667e+00   3.1754902e-02  -3.3380876e-01  -1.4717932e+00  -8.6486815e-01   1.1076382e+00   1.9725063e-01
   1.0583333e+00   3.2459281e-02  -7.1313689e-01  -1.0924650e+00  -1.0924650e+00   6.5244439e-01   6.5244439e-01
   1.0600000e+00   3.3206507e-02  -1.3200619e+00  -3.3380876e-01   1.9725063e-01   5.0071314e-01   5.7657876e-01
   1.0616667e+00   3.3994841e-02  -1.9269869e+00   2.1697569e+00   1.1076382e+00   4.2484751e-01   3.4898188e-01
   1.0633333e+00   3.4821655e-02  -7.8900252e-01   3.4594726e+00   1.0317725e+00  -3.0346251e-02   9.5590690e-01
   1.0650000e+00   3.5683501e-02  -1.0621188e-01   2.9284132e+00   1.9421600e+00   1.0317725e+00   1.8662944e+00
   1.0666667e+00   3.6576186e-02  -1.0924650e+00   5.7657876e-01   1.0317725e+00   1.0317725e+00   1.2593694e+00
   1.0683333e+00   3.7494872e-02  -6.3727127e-01  -1.7752557e+00  -4.0967438e-01   6.5244439e-01   8.8004127e-01
   1.0700000e+00   3.8434184e-02  -2.0028525e+00  -3.5960307e+00  -7.1313689e-01  -2.5794313e-01  -1.0165994e+00
   1.0716667e+00   3.9388328e-02  -2.3063151e+00  -2.6856432e+00  -4.0967438e-01  -6.3727127e-01  -2.0787182e+00
   1.0733333e+00   4.0351221e-02   2.4732194e+00  -1.8511213e+00  -1.8207750e-01  -1.9269869e+00  -1.8511213e+00
   1.0750000e+00   4.1316626e-02   2.4732194e+00  -4.0967438e-01  -3.3380876e-01  -9.4073377e-01  -1.1683307e+00
   1.0766667e+00   4.2207018e-02   3.4898188e-01   1.1076382e+00   4.2484751e-01   5.7657876e-01   1.9725063e-01
   1.0783333e+00   4.3097323e-02   8.8004127e-01   6.5244439e-01   5.7657876e-01  -1.0924650e+00   1.1835038e+00
   1.0800000e+00   4.3982326e-02  -2.0787182e+00   9.5590690e-01   7.2831002e-01   4.5519376e-02   5.0071314e-01
   1.0816667e+00   4.4856882e-02  -1.2441963e+00   2.5490851e+00   1.0317725e+00   1.2593694e+00   3.4898188e-01
   1.0833333e+00   4.5716073e-02  -9.4073377e-01   1.9421600e+00  -3.0346251e-02   8.0417564e-01   4.2484751e-01
   1.0850000e+00   4.6555378e-02  -1.4717932e+00  -1.8207750e-01  -1.1683307e+00   1.9725063e-01   1.9725063e-01
   1.0866667e+00   4.7370827e-02   1.9725063e-01  -4.0967438e-01  -2.5794313e-01   1.9725063e-01   1.9725063e-01
   1.0883333e+00   4.8159162e-02   8.8004127e-01  -1.0924650e+00  -4.8554001e-01   4.5519376e-02   4.2484751e-01
   1.0900000e+00   4.8917983e-02   1.2593694e+00  -7.8900252e-01   1.2138500e-01  -1.8207750e-01   4.5519376e-02
   1.0916667e+00   4.9645879e-02   2.3214882e+00   3.4898188e-01   8.0417564e-01   1.2138500e-01   4.2484751e-01
   1.0933333e+00   5.0342556e-02   1.8662944e+00   2.7311626e-01  -3.0346251e-02  -1.0621188e-01   6.5244439e-01
   1.0950000e+00   5.1008929e-02   2.7311626e-01   1.2138500e-01   4.5519376e-02  -1.0621188e-01   4.2484751e-01
   1.0966667e+00   5.1647211e-02  -7.8900252e-01   4.5519376e-02  -1.0621188e-01   4.5519376e-02  -2.5794313e-01
   1.0983333e+00   5.2260968e-02  -1.4717932e+00  -6.3727127e-01  -5.6140564e-01   4.5519376e-02  -7.8900252e-01
   1.1000000e+00   5.2855152e-02  -1.0165994e+00   5.7657876e-01  -1.0621188e-01   1.4869663e+00   3.4898188e-01
   1.1016667e+00   5.3436115e-02  -1.8511213e+00   1.2138500e-01   3.4898188e-01   9.5590690e-01   1.9725063e-01
   1.1033333e+00   5.4011586e-02  -2.0787182e+00  -1.0621188e-01  -3.0346251e-02   1.9725063e-01   3.4898188e-01
   1.1050000e+00   5.4590627e-02   2.2456226e+00  -1.0621188e-01   2.7311626e-01  -1.0165994e+00  -4.8554001e-01
   1.1066667e+00   5.5183566e-02   1.2138500e-01  -9.4073377e-01  -1.0165994e+00  -1.0165994e+00  -1.1683307e+00
   1.1083333e+00   5.5801900e-02   4.2484751e-01   5.7657876e-01  -3.0346251e-02  -1.2441963e+00  -1.9269869e+00
   1.1100000e+00   5.6458167e-02   1.6386975e+00   1.9725063e-01  -1.0621188e-01   1.9725063e-01  -1.8207750e-01
   1.1116667e+00   5.7100213e-02  -5.6140564e-01  -1.0924650e+00  -5.6140564e-01   5.0071314e-01   1.2138500e-01
   1.1133333e+00   5.7770819e-02  -2.1545838e+00  -1.1683307e+00  -4.0967438e-01   1.5628319e+00   5.7657876e-01
   1.1150000e+00   5.8538218e-02  -2.5794313e-01  -9.4073377e-01   4.2484751e-01   3.4898188e-01   4.5519376e-02
   1.1166667e+00   5.9418118e-02   1.3352350e+00   8.0417564e-01   1.1076382e+00  -1.0621188e-01  -1.8207750e-01
   1.1183333e+00   6.0425821e-02   1.9725063e-01   2.7311626e-01   5.7657876e-01  -1.8207750e-01   1.2138500e-01
   1.1200000e+00   6.1576045e-02   4.5519376e-02   1.1835038e+00   1.0317725e+00  -6.3727127e-01   2.7311626e-01
   1.1216667e+00   6.2882753e-02  -1.3200619e+00   8.8004127e-01  -1.0621188e-01  -2.5794313e-01   1.2138500e-01
   1.1233333e+00   6.4358994e-02  -9.4073377e-01  -1.8207750e-01  -2.5794313e-01   9.5590690e-01   5.0071314e-01
   1.1250000e+00   6.6016739e-02  -1.8207750e-01  -4.0967438e-01  -1.8207750e-01  -5.6140564e-01  -3.3380876e-01
   1.1266667e+00   6.7866741e-02   1.9725063e-01  -8.6486815e-01   1.2138500e-01  -7.1313689e-01  -1.0621188e-01
   1.1283333e+00   6.9918398e-02   4.5519376e-02  -8.6486815e-01   2.7311626e-01  -7.8900252e-01  -5.6140564e-01
   1.1300000e+00   7.2179619e-02   2.2456226e+00  -3.0346251e-02   3.4898188e-01  -6.3727127e-01  -6.3727127e-01
   1.1316667e+00   7.4656719e-02   1.7145632e+00   1.2593694e+00  -1.8207750e-01  -1.0621188e-01   5.0071314e-01
   1.1333333e+00   7.7354312e-02   8.0417564e-01   1.1076382e+00  -1.8207750e-01   1.0317725e+00   9.5590690e-01
   1.1350000e+00   8.0275210e-02   7.2831002e-01   1.5628319e+00  -1.0621188e-01   8.0417564e-01   4.2484751e-01
   1.1366667e+00   8.3420390e-02  -2.6856432e+00   9.5590690e-01  -7.8900252e-01   1.3352350e+00   4.5519376e-02
   1.1383333e+00   8.6788873e-02  -1.6235244e+00  -4.0967438e-01  -1.0621188e-01   5.7657876e-01   1.2138500e-01
   1.1400000e+00   9.0377730e-02  -1.7752557e+00  -1.8511213e+00  -5.6140564e-01  -1.2441963e+00  -1.1683307e+00
   1.1416667e+00   9.4182036e-02  -2.1545838e+00  -1.2441963e+00   4.5519376e-02  -4.8554001e-01  -3.3380876e-01
   1.1433333e+00   9.8194870e-02  -1.7752557e+00   5.0071314e-01   3.4898188e-01  -1.0924650e+00  -3.3380876e-01
   1.1450000e+00   1.0240732e-01   2.7311626e-01   4.2484751e-01   5.0071314e-01  -6.3727127e-01   1.2138500e-01
   1.1466667e+00   1.0679180e-01   1.1835038e+00   1.9725063e-01   4.2484751e-01  -4.0967438e-01   1.9725063e-01
   1.1483333e+00   1.1126056e-01   2.7008163e+00  -2.5794313e-01   4.5519376e-02  -2.5794313e-01  -1.0621188e-01
   1.1500000e+00   1.1590650e-01   1.7904288e+00  -8.6486815e-01   2.7311626e-01   5.7657876e-01   1.5628319e+00
   1.1516667e+00   1.2071407e-01   8.0417564e-01  -5.6140564e-01  -3.0346251e-02  -3.3380876e-01  -1.0165994e+00
   1.1533333e+00   1.2566554e-01   5.7657876e-01  -3.0346251e-02   2.7311626e-01   8.8004127e-01  -4.0967438e-01
   1.1550000e+00   1.3074113e-01   7.2831002e-01   5.7657876e-01  -3.0346251e-02   1.2593694e+00  -1.0621188e-01
   1.1566667e+00   1.3591924e-01   1.2593694e+00   8.0417564e-01  -1.8207750e-01   1.5628319e+00   5.0071314e-01
   1.1583333e+00   1.4117662e-01   7.2831002e-01   1.4111007e+00  -3.0346251e-02   1.4869663e+00   1.6386975e+00
   1.1600000e+00   1.4648871e-01   1.2138500e-01   1.9725063e-01  -3.3380876e-01  -3.0346251e-02   6.5244439e-01
   1.1616667e+00   1.5182985e-01  -8.6486815e-01  -1.0621188e-01  -2.5794313e-01  -8.6486815e-01  -4.8554001e-01
   1.1633333e+00   1.5717359e-01  -4.0967438e-01   8.0417564e-01   7.2831002e-01  -1.8207750e-01   1.1835038e+00
   1.1650000e+00   1.6249299e-01  -7.1313689e-01   1.1835038e+00   6.5244439e-01  -1.0924650e+00   8.8004127e-01
   1.1666667e+00   1.6776096e-01  -1.9269869e+00   1.6386975e+00   2.7311626e-01   1.2138500e-01   1.0317725e+00
   1.1683333e+00   1.7295055e-01  -1.8207750e-01   1.9725063e-01   1.9725063e-01  -4.0967438e-01   8.0417564e-01
   1.1700000e+00   1.7803527e-01  -1.0165994e+00  -1.1683307e+00  -4.8554001e-01  -7.8900252e-01  -1.2441963e+00
   1.1716667e+00   1.8298940e-01   2.7311626e-01  -1.5476588e+00  -3.0346251e-02  -9.4073377e-01  -2.3063151e+00
   1.1733333e+00   1.8778830e-01  -1.8207750e-01  -3.0346251e-02   3.4898188e-01   2.7311626e-01  -1.0165994e+00
   1.1750000e+00   1.9240867e-01  -1.8207750e-01   8.0417564e-01   1.2138500e-01   5.7657876e-01  -1.0621188e-01
   1.1766667e+00   1.9682887e-01  -1.3200619e+00   1.2138500e-01   2.7311626e-01   8.0417564e-01   1.4869663e+00
   1.1783333e+00   2.0102907e-01  -1.1683307e+00  -2.5794313e-01  -6.3727127e-01   5.0071314e-01   4.2484751e-01
   1.1800000e+00   2.0499159e-01   1.2138500e-01  -3.3380876e-01   1.2138500e-01   1.1835038e+00   2.7311626e-01
   1.1816667e+00   2.0870100e-01   4.2484751e-01  -2.0028525e+00  -1.5476588e+00   1.1076382e+00  -2.0028525e+00
   1.1833333e+00   2.1207952e-01   2.2456226e+00  -2.2304494e+00  -9.4073377e-01  -4.0967438e-01  -1.2441963e+00
   1.1850000e+00   2.1516579e-01   2.5490851e+00   1.1076382e+00  -4.8554001e-01  -4.0967438e-01  -3.3380876e-01
   1.1866667e+00   2.1798049e-01   1.8662944e+00   9.5590690e-01  -3.3380876e-01  -6.3727127e-01  -1.0621188e-01
   1.1883333e+00   2.2051910e-01   5.7657876e-01  -4.8554001e-01   7.2831002e-01  -8.6486815e-01  -9.4073377e-01
   1.1900000e+00   2.2277942e-01  -3.3380876e-01   6.5244439e-01   4.5519376e-02  -1.0924650e+00  -7.1313689e-01
   1.1916667e+00   2.2476165e-01  -1.2441963e+00   1.9725063e-01  -1.8207750e-01  -4.8554001e-01  -6.3727127e-01
   1.1933333e+00   2.2646836e-01  -1.8207750e-01   6.5244439e-01  -4.8554001e-01   4.2484751e-01   8.8004127e-01
   1.1950000e+00   2.2790443e-01   1.2138500e-01   2.3214882e+00   2.7311626e-01   2.7311626e-01   1.4111007e+00
   1.1966667e+00   2.2907709e-01  -2.3063151e+00   1.7904288e+00  -1.0621188e-01   4.2484751e-01   1.1835038e+00
   1.1983333e+00   2.2999575e-01  -3.3380876e-01  -1.8207750e-01   1.5628319e+00   1.2138500e-01   1.4869663e+00
   1.2000000e+00   2.3067195e-01   6.5244439e-01  -5.6140564e-01   5.7657876e-01  -6.3727127e-01  -1.3200619e+00
   1.2016667e+00   2.3111917e-01   1.4869663e+00  -3.0346251e-02   2.7311626e-01   5.7657876e-01  -7.8900252e-01
   1.2033333e+00   2.3135275e-01   7.2831002e-01  -4.8554001e-01   6.5244439e-01  -3.3380876e-01   1.9725063e-01
   1.2050000e+00   2.3138960e-01   1.4111007e+00  -2.5794313e-01   8.0417564e-01   3.4898188e-01   8.0417564e-01
   1.2066667e+00   2.3124810e-01  -1.8207750e-01   3.4898188e-01  -6.3727127e-01   5.0071314e-01   2.2456226e+00
   1.2083333e+00   2.3094779e-01  -2.5794313e-01  -2.5794313e-01  -1.0621188e-01   6.5244439e-01   3.2318757e+00
   1.2100000e+00   2.3050916e-01   8.0417564e-01  -7.1313689e-01  -4.8554001e-01  -5.6140564e-01  -1.6993900e+00
   1.2116667e+00   2.2995340e-01   1.2593694e+00   9.5590690e-01  -2.5794313e-01   8.0417564e-01  -2.5339119e+00
   1.2133333e+00   2.2930212e-01  -1.8511213e+00  -1.7752557e+00   1.9725063e-01   4.2484751e-01  -4.0967438e-01
   1.2150000e+00   2.2857703e-01  -1.8207750e-01   9.5590690e-01   4.5519376e-02   3.4898188e-01   4.2484751e-01
   1.2166667e+00   2.2779970e-01  -2.4580463e+00   2.7008163e+00  -4.0967438e-01  -1.2441963e+00  -3.7477620e+00
   1.2183333e+00   2.2697027e-01  -2.9891057e+00  -1.0924650e+00   1.0317725e+00  -1.9269869e+00  -2.3821807e+00
   1.2200000e+00   2.2608156e-01  -2.2304494e+00  -1.0621188e-01  -5.6140564e-01  -1.1683307e+00  -1.0165994e+00
   1.2216667e+00   2.2520839e-01  -7.1313689e-01  -5.6140564e-01  -4.8554001e-01  -3.2167026e+00  -4.2788214e+00
   1.2233333e+00   2.2436968e-01   5.7657876e-01  -1.0621188e-01   6.5244439e-01  -6.3727127e-01  -3.0346251e-02
   1.2250000e+00   2.2358262e-01   1.3352350e+00   1.2138500e-01   1.2593694e+00   5.7657876e-01   4.0663976e+00
   1.2266667e+00   2.2286245e-01   3.4898188e-01  -1.7752557e+00   5.0071314e-01  -1.0621188e-01  -4.8554001e-01
   1.2283333e+00   2.2222229e-01   9.5590690e-01  -1.1683307e+00  -3.0346251e-02   1.6386975e+00   1.6386975e+00
   1.2300000e+00   2.2167300e-01   1.0317725e+00  -4.8554001e-01  -1.0621188e-01   3.3077413e+00   7.5562164e+00
   1.2316667e+00   2.2122299e-01  -1.6235244e+00  -1.8207750e-01  -1.0621188e-01   1.2138500e-01   1.7904288e+00
   1.2333333e+00   2.2087816e-01  -3.0346251e-02   5.7657876e-01  -6.3727127e-01   5.0071314e-01  -3.9753588e+00
   1.2350000e+00   2.2064184e-01   7.2831002e-01   3.4898188e-01   5.0071314e-01   8.0417564e-01  -4.8857464e+00
   1.2366667e+00   2.2051474e-01   1.8662944e+00   1.4111007e+00  -3.0346251e-02   5.0071314e-01   3.7629351e+00
   1.2383333e+00   2.2049494e-01   7.2831002e-01   7.2831002e-01  -4.0967438e-01  -1.6993900e+00   9.5590690e-01
   1.2400000e+00   2.2057796e-01  -1.3959275e+00   3.4898188e-01  -4.8554001e-01  -1.3200619e+00  -2.8373744e+00
   1.2416667e+00   2.2075679e-01  -1.4717932e+00   1.7904288e+00  -1.0621188e-01   1.1076382e+00  -7.1313689e-01
   1.2433333e+00   2.2102201e-01   4.5519376e-02   3.3077413e+00  -3.3380876e-01   1.5628319e+00   4.2484751e-01
   1.2450000e+00   2.2136190e-01   3.0042788e+00   7.2831002e-01   4.2484751e-01   1.9725063e-01   1.9421600e+00
   1.2466667e+00   2.2176258e-01   2.3214882e+00  -5.1133432e+00   5.0071314e-01  -1.9269869e+00   1.1835038e+00
   1.2483333e+00   2.2220828e-01   7.2831002e-01  -2.1545838e+00  -1.0924650e+00  -2.0787182e+00  -7.8900252e-01
   1.2500000e+00   2.2268144e-01  -1.6235244e+00  -2.4580463e+00  -1.1683307e+00  -3.0346251e-02  -2.5794313e-01
   1.2516667e+00   2.2316300e-01  -4.0967438e-01  -1.0924650e+00  -8.6486815e-01   4.2484751e-01   1.9725063e-01
   1.2533333e+00   2.2363266e-01  -1.2441963e+00  -1.8207750e-01  -1.8207750e-01  -7.8900252e-01  -6.3727127e-01
   1.2550000e+00   2.2399580e-01  -1.7752557e+00   5.0071314e-01   5.0071314e-01  -1.3200619e+00  -3.2167026e+00
   1.2566667e+00   2.2428793e-01   8.0417564e-01   8.8004127e-01  -2.5794313e-01   2.7766819e+00   2.1697569e+00
   1.2583333e+00   2.2450005e-01   8.8004127e-01   8.0417564e-01   1.3352350e+00   2.3214882e+00   2.2456226e+00
   1.2600000e+00   2.2461139e-01   1.7145632e+00   2.6249507e+00   2.1697569e+00   1.9725063e-01   6.5244439e-01
   1.2616667e+00   2.2460151e-01   8.0417564e-01  -4.0967438e-01  -1.0621188e-01   8.0417564e-01   4.2484751e-01
   1.2633333e+00   2.2445060e-01   8.8004127e-01  -1.3200619e+00  -5.6140564e-01   2.7311626e-01  -1.8207750e-01
   1.2650000e+00   2.2413978e-01   7.2831002e-01  -8.6486815e-01   5.0071314e-01  -3.0346251e-02  -6.3727127e-01
   1.2666667e+00   2.2365127e-01   1.3352350e+00  -8.6486815e-01  -3.0346251e-02  -4.0967438e-01   2.7311626e-01
   1.2683333e+00   2.2296866e-01   1.9725063e-01  -7.1313689e-01  -2.5794313e-01  -1.6235244e+00  -2.5794313e-01
   1.2700000e+00   2.2207714e-01  -1.3200619e+00  -5.6140564e-01  -1.8207750e-01  -1.6993900e+00  -6.3727127e-01
   1.2716667e+00   2.2096360e-01  -1.1683307e+00   8.0417564e-01  -3.0346251e-02  -7.1313689e-01  -3.0346251e-02
   1.2733333e+00   2.1961689e-01  -1.7752557e+00  -1.8207750e-01  -2.5794313e-01  -3.0346251e-02  -1.8207750e-01
   1.2750000e+00   2.1802788e-01  -6.3727127e-01   6.5244439e-01  -3.0346251e-02  -4.0967438e-01  -7.8900252e-01
   1.2766667e+00   2.1618954e-01  -2.5794313e-01   7.2831002e-01  -1.0621188e-01   5.0071314e-01  -9.4073377e-01
   1.2783333e+00   2.1409709e-01   8.8004127e-01   1.1835038e+00   4.2484751e-01   5.7657876e-01   1.5628319e+00
   1.2800000e+00   2.1174799e-01   4.5519376e-02   1.1076382e+00  -5.6140564e-01  -7.1313689e-01   3.4898188e-01
   1.2816667e+00   2.0914195e-01   2.7311626e-01   1.0317725e+00   2.7311626e-01  -1.8207750e-01   7.2831002e-01
   1.2833333e+00   2.0628094e-01   2.7311626e-01   4.2484751e-01   6.5244439e-01   8.0417564e-01   1.3352350e+00
   1.2850000e+00   2.0316915e-01   1.8662944e+00  -1.0621188e-01   5.0071314e-01  -4.0967438e-01   5.0071314e-01
   1.2866667e+00   1.9981291e-01  -1.0621188e-01  -8.6486815e-01  -1.0621188e-01   5.0071314e-01  -1.0924650e+00
   1.2883333e+00   1.9622063e-01  -1.6235244e+00  -3.3380876e-01  -1.8207750e-01   7.2831002e-01  -1.0924650e+00
   1.2900000e+00   1.9235411e-01   3.4898188e-01  -1.2441963e+00   1.2138500e-01   1.1835038e+00   3.4898188e-01
   1.2916667e+00   1.8820166e-01  -2.5794313e-01  -4.0967438e-01  -3.0346251e-02   4.5519376e-02  -2.5794313e-01
   1.2933333e+00   1.8384062e-01  -3.0346251e-02   1.2138500e-01  -4.8554001e-01  -8.6486815e-01  -7.8900252e-01
   1.2950000e+00   1.7928907e-01  -7.8900252e-01   5.0071314e-01  -4.8554001e-01  -7.8900252e-01  -1.1683307e+00
   1.2966667e+00   1.7456692e-01  -4.0967438e-01   6.5244439e-01   2.7311626e-01  -8.6486815e-01  -3.0346251e-02
   1.2983333e+00   3.1484935e-02   9.5590690e-01   1.9725063e-01  -3.0346251e-02  -4.8554001e-01  -2.5794313e-01
   1.3000000e+00   1.5251320e-01  -1.0165994e+00  -2.5794313e-01  -3.0346251e-02   1.2138500e-01  -3.0346251e-02
   1.3016667e+00   1.6485996e-01   1.7904288e+00  -3.3380876e-01  -1.0621188e-01  -3.3380876e-01   3.4898188e-01
   1.3033333e+00   1.7759716e-01   6.5244439e-01  -3.3380876e-01  -1.8207750e-01  -1.0621188e-01  -3.0346251e-02
   1.3050000e+00   1.9067610e-01   1.6386975e+00  -3.0346251e-02   5.7657876e-01  -6.3727127e-01   3.4898188e-01
   1.3066667e+00   2.0404636e-01  -3.0346251e-02  -4.0967438e-01   4.5519376e-02  -1.0621188e-01   2.7311626e-01
   1.3083333e+00   2.1765647e-01  -1.1683307e+00  -2.5794313e-01  -7.1313689e-01  -4.0967438e-01  -4.0967438e-01
   1.3100000e+00   2.3145469e-01   5.0071314e-01  -1.8207750e-01   4.5519376e-02  -3.0346251e-02   1.2138500e-01
   1.3116667e+00   2.4538960e-01   1.2138500e-01  -7.1313689e-01  -3.0346251e-02   5.0071314e-01   4.2484751e-01
   1.3133333e+00   2.5941087e-01  -7.8900252e-01  -4.0967438e-01  -8.6486815e-01   4.2484751e-01  -3.3380876e-01
   1.3150000e+00   2.7346992e-01  -9.4073377e-01   4.5519376e-02  -4.0967438e-01   3.4898188e-01  -9.4073377e-01
   1.3166667e+00   2.8752046e-01  -1.3959275e+00   5.7657876e-01  -1.8207750e-01   4.2484751e-01   2.7311626e-01
   1.3183333e+00   3.0151911e-01   2.7311626e-01   1.4869663e+00  -1.8207750e-01  -6.3727127e-01  -2.5794313e-01
   1.3200000e+00   3.1542589e-01  -1.0924650e+00  -4.0967438e-01   1.2138500e-01  -1.8207750e-01   2.7311626e-01
   1.3216667e+00   3.2920468e-01  -7.1313689e-01   4.5519376e-02   5.7657876e-01   7.2831002e-01   1.1835038e+00
   1.3233333e+00   3.4282354e-01  -1.0165994e+00  -5.6140564e-01  -3.3380876e-01   6.5244439e-01   4.2484751e-01
   1.3250000e+00   3.5625505e-01  -3.3380876e-01  -5.6140564e-01   1.2138500e-01   6.5244439e-01   7.2831002e-01
   1.3266667e+00   3.6936342e-01   1.2593694e+00  -6.3727127e-01   3.4898188e-01   5.0071314e-01   5.0071314e-01
   1.3283333e+00   3.8214926e-01   1.7145632e+00  -3.3380876e-01   2.7311626e-01  -1.4717932e+00  -1.0165994e+00
   1.3300000e+00   3.9468485e-01   2.7766819e+00  -7.1313689e-01   4.2484751e-01  -4.8554001e-01  -5.6140564e-01
   1.3316667e+00   4.0696620e-01   2.3973538e+00  -3.0346251e-02  -3.0346251e-02   3.4898188e-01   3.4898188e-01
   1.3333333e+00   4.1899458e-01   2.7311626e-01   1.2138500e-01  -1.8207750e-01   1.2138500e-01   5.0071314e-01
   1.3350000e+00   4.3077626e-01  -1.0165994e+00   1.9725063e-01   4.2484751e-01  -4.0967438e-01   5.0071314e-01
   1.3366667e+00   4.4232208e-01  -1.6993900e+00   7.2831002e-01   3.4898188e-01   8.8004127e-01   2.7311626e-01
   1.3383333e+00   4.5364710e-01  -5.6140564e-01  -3.0346251e-02   1.2138500e-01   2.7311626e-01   5.0071314e-01
   1.3400000e+00   4.6477000e-01   1.4111007e+00   3.4898188e-01  -1.8207750e-01  -2.1545838e+00  -3.3380876e-01
   1.3416667e+00   4.7571251e-01  -9.4073377e-01   1.2138500e-01  -3.3380876e-01  -7.1313689e-01  -2.1545838e+00
   1.3433333e+00   4.8649880e-01  -1.1683307e+00   8.0417564e-01   3.4898188e-01   2.1697569e+00  -1.5476588e+00
   1.3450000e+00   4.9715474e-01   2.7311626e-01  -3.3380876e-01   2.7311626e-01   4.5519376e-02  -5.6140564e-01
   1.3466667e+00   5.0770720e-01   1.2138500e-01  -9.4073377e-01  -2.5794313e-01   1.2138500e-01   5.0071314e-01
   1.3483333e+00   5.1818333e-01  -2.0028525e+00  -1.0924650e+00  -3.3380876e-01   1.2138500e-01   3.4898188e-01
   1.3500000e+00   5.2860979e-01  -1.2441963e+00  -7.8900252e-01  -3.0346251e-02  -6.3727127e-01  -3.3380876e-01
   1.3516667e+00   5.3901205e-01  -7.1313689e-01   5.7657876e-01  -4.0967438e-01  -2.5794313e-01   1.2138500e-01
   1.3533333e+00   5.4941369e-01  -4.8554001e-01   8.0417564e-01  -3.3380876e-01   1.9725063e-01  -2.5794313e-01
   1.3550000e+00   5.5983575e-01  -7.1313689e-01   5.7657876e-01  -3.0346251e-02  -4.0967438e-01   1.2138500e-01
   1.3566667e+00   5.7029611e-01   1.0317725e+00   1.3352350e+00   8.0417564e-01   4.5519376e-02   1.0317725e+00
   1.3583333e+00   5.8080901e-01   6.5244439e-01   6.5244439e-01   1.9725063e-01  -8.6486815e-01   1.2138500e-01
   1.3600000e+00   5.9138455e-01   1.7904288e+00   4.2484751e-01   3.4898188e-01  -4.0967438e-01   3.4898188e-01
   1.3616667e+00   6.0200122e-01   5.0071314e-01  -4.0967438e-01  -3.0346251e-02  -2.5794313e-01   2.7311626e-01
   1.3633333e+00   6.1251628e-01  -4.0967438e-01  -5.6140564e-01  -4.0967438e-01  -4.0967438e-01  -8.6486815e-01
   1.3650000e+00   6.2308484e-01  -4.8554001e-01  -1.8207750e-01  -2.5794313e-01   5.7657876e-01  -4.8554001e-01
   1.3666667e+00   6.3370183e-01   2.1697569e+00  -1.4717932e+00   1.2138500e-01  -1.0165994e+00  -4.0967438e-01
   1.3683333e+00   6.4435785e-01  -7.1313689e-01  -1.0165994e+00   5.7657876e-01  -1.8207750e-01  -1.0924650e+00
   1.3700000e+00   6.5503925e-01   4.2484751e-01  -3.3380876e-01   5.0071314e-01   7.2831002e-01   1.2138500e-01
   1.3716667e+00   6.6572834e-01  -5.6140564e-01  -9.4073377e-01  -1.8207750e-01   1.9725063e-01   5.0071314e-01
   1.3733333e+00   6.7640357e-01   3.4898188e-01  -4.0967438e-01   1.2138500e-01   6.5244439e-01   8.0417564e-01
   1.3750000e+00   6.8703993e-01   8.0417564e-01   4.5519376e-02   1.2138500e-01  -1.0165994e+00   4.5519376e-02
   1.3766667e+00   6.9760929e-01   9.5590690e-01   5.7657876e-01   1.9725063e-01  -9.4073377e-01  -2.5794313e-01
   1.3783333e+00   7.0808088e-01  -1.3200619e+00   1.3352350e+00  -4.0967438e-01   5.0071314e-01  -1.0621188e-01
   1.3800000e+00   7.1842175e-01  -2.0028525e+00   4.2484751e-01   4.5519376e-02   1.4869663e+00   4.5519376e-02
   1.3816667e+00   7.2859729e-01   1.1076382e+00   2.7311626e-01   1.2138500e-01  -3.3380876e-01   5.7657876e-01
   1.3833333e+00   7.3857188e-01   6.5244439e-01   5.0071314e-01   6.5244439e-01   1.9725063e-01   4.2484751e-01
   1.3850000e+00   7.4830929e-01  -3.0346251e-02  -5.6140564e-01  -1.0621188e-01  -3.0346251e-02  -3.0346251e-02
   1.3866667e+00   7.5777350e-01   8.8004127e-01   2.7311626e-01   5.7657876e-01  -5.6140564e-01  -5.6140564e-01
   1.3883333e+00   7.6692899e-01  -1.8207750e-01  -4.8554001e-01  -1.8207750e-01  -3.0346251e-02  -1.0165994e+00
   1.3900000e+00   7.7574155e-01   7.2831002e-01  -1.1683307e+00  -7.8900252e-01  -1.8207750e-01   4.5519376e-02
   1.3916667e+00   7.8417873e-01   6.5244439e-01  -1.8207750e-01  -3.0346251e-02   7.2831002e-01   1.1835038e+00
   1.3933333e+00   7.9221035e-01   9.5590690e-01   3.4898188e-01  -3.3380876e-01  -1.0924650e+00  -4.8554001e-01
   1.3950000e+00   7.9980890e-01  -1.4717932e+00  -3.3380876e-01  -6.3727127e-01  -2.5794313e-01  -1.2441963e+00
   1.3966667e+00   8.0695017e-01  -2.5794313e-01   4.5519376e-02   4.5519376e-02   4.5519376e-02   2.7311626e-01
   1.3983333e+00   8.1348972e-01  -9.4073377e-01  -4.8554001e-01  -1.0621188e-01   2.0938913e+00   8.8004127e-01
   1.4000000e+00   8.1947222e-01  -5.6140564e-01   9.5590690e-01   1.9725063e-01   6.5244439e-01   8.0417564e-01
   1.4016667e+00   8.2493526e-01  -1.7752557e+00   3.4898188e-01  -1.8207750e-01  -1.3959275e+00  -9.4073377e-01
   1.4033333e+00   8.2987459e-01   1.4869663e+00   1.2138500e-01   3.4898188e-01  -2.2304494e+00  -4.8554001e-01
   1.4050000e+00   8.3429073e-01  -4.0967438e-01   2.7311626e-01   4.5519376e-02   8.8004127e-01  -1.0924650e+00
   1.4066667e+00   8.3818944e-01  -1.1683307e+00  -1.8207750e-01  -4.8554001e-01   1.5628319e+00  -1.0165994e+00
   1.4083333e+00   8.4158110e-01   1.1835038e+00  -9.4073377e-01  -3.0346251e-02   7.2831002e-01   7.2831002e-01
   1.4100000e+00   8.4448110e-01   1.7904288e+00  -1.0621188e-01   1.2138500e-01  -3.0346251e-02   6.5244439e-01
   1.4116667e+00   8.4690895e-01   4.2484751e-01  -8.6486815e-01   5.7657876e-01   1.2138500e-01   4.2484751e-01
   1.4133333e+00   8.4888850e-01  -2.5794313e-01   5.7657876e-01   5.7657876e-01  -2.5794313e-01  -3.0346251e-02
   1.4150000e+00   8.5044694e-01  -1.0924650e+00   7.2831002e-01   2.7311626e-01  -1.0924650e+00  -3.0346251e-02
   1.4166667e+00   8.5161483e-01  -2.3063151e+00   5.0071314e-01   5.7657876e-01  -1.8207750e-01   1.1835038e+00
   1.4183333e+00   8.5242536e-01   1.2138500e-01   1.4869663e+00   6.5244439e-01  -4.8554001e-01   5.0071314e-01
   1.4200000e+00   8.5291357e-01  -1.0621188e-01   8.0417564e-01   3.4898188e-01   1.1835038e+00   4.2484751e-01
   1.4216667e+00   8.5311617e-01   2.7008163e+00   2.0938913e+00  -1.0621188e-01   7.2831002e-01   1.9725063e-01
   1.4233333e+00   8.5307058e-01  -7.1313689e-01  -1.4717932e+00  -4.8554001e-01   1.7145632e+00  -1.0621188e-01
   1.4250000e+00   8.5281463e-01  -1.0165994e+00  -1.9269869e+00  -2.5794313e-01  -1.0621188e-01  -7.1313689e-01
   1.4266667e+00   8.5238568e-01   1.2138500e-01  -1.6235244e+00  -3.3380876e-01   8.8004127e-01   4.5519376e-02
   1.4283333e+00   8.5182011e-01   4.2484751e-01   5.7657876e-01  -1.0621188e-01  -1.0924650e+00  -5.6140564e-01
   1.4300000e+00   8.5115292e-01   2.7311626e-01  -4.0967438e-01  -3.0346251e-02  -1.3200619e+00  -1.0924650e+00
   1.4316667e+00   8.5041719e-01  -1.0924650e+00  -8.6486815e-01   6.5244439e-01  -5.6140564e-01  -8.6486815e-01
   1.4333333e+00   8.4959740e-01   2.0180257e+00  -1.2441963e+00   7.2831002e-01  -3.0346251e-02  -5.6140564e-01
   1.4350000e+00   8.4864189e-01   4.2484751e-01  -3.0346251e-02   3.4898188e-01  -3.3380876e-01   5.7657876e-01
   1.4366667e+00   8.4768653e-01   8.0417564e-01  -3.3380876e-01  -6.3727127e-01  -4.0967438e-01  -1.8207750e-01
   1.4383333e+00   8.4675643e-01   2.7311626e-01   2.0938913e+00   1.2138500e-01  -7.8900252e-01  -3.3380876e-01
   1.4400000e+00   8.4587371e-01  -5.6140564e-01   1.7904288e+00   1.2138500e-01  -4.8554001e-01  -7.1313689e-01
   1.4416667e+00   8.4505742e-01   3.4898188e-01  -8.6486815e-01   5.0071314e-01  -4.8554001e-01  -3.0346251e-02
   1.4433333e+00   8.4432372e-01  -4.0967438e-01  -8.6486815e-01   2.7311626e-01  -6.3727127e-01  -7.1313689e-01
   1.4450000e+00   8.4368544e-01  -2.5794313e-01  -8.6486815e-01   1.2138500e-01   5.7657876e-01   8.8004127e-01
   1.4466667e+00   8.4315216e-01  -1.6235244e+00   1.2593694e+00   4.5519376e-02   2.4732194e+00   5.0071314e-01
   1.4483333e+00   8.4273046e-01  -7.8900252e-01  -1.0621188e-01  -3.0346251e-02   1.5628319e+00   1.9725063e-01
   1.4500000e+00   8.4242391e-01   1.9725063e-01  -3.3380876e-01  -1.0621188e-01   1.1076382e+00   3.4898188e-01
   1.4516667e+00   8.4223312e-01  -1.6235244e+00  -1.6235244e+00   1.9725063e-01   8.0417564e-01   5.7657876e-01
   1.4533333e+00   8.4215600e-01  -4.0967438e-01   1.2138500e-01   8.0417564e-01   9.5590690e-01   1.3352350e+00
   1.4550000e+00   8.4218806e-01  -1.3200619e+00  -6.3727127e-01   2.7311626e-01  -1.8207750e-01   2.7311626e-01
   1.4566667e+00   8.4232250e-01  -3.0346251e-02   1.0317725e+00   1.2138500e-01  -8.6486815e-01  -7.1313689e-01
   1.4583333e+00   8.4255065e-01   1.4869663e+00   7.2831002e-01   4.5519376e-02  -1.0621188e-01  -1.8207750e-01
   1.4600000e+00   8.4286191e-01   8.0417564e-01   9.5590690e-01  -7.1313689e-01  -2.5794313e-01  -3.0346251e-02
   1.4616667e+00   8.4324453e-01   6.5244439e-01   6.5244439e-01   4.5519376e-02  -1.0924650e+00  -1.3959275e+00
   1.4633333e+00   8.4368567e-01   4.2484751e-01   3.4898188e-01   4.2484751e-01  -7.8900252e-01   1.9725063e-01
   1.4650000e+00   8.4417157e-01   3.4898188e-01  -2.5339119e+00  -1.0621188e-01   4.5519376e-02   5.0071314e-01
   1.4666667e+00   8.4468811e-01  -3.3380876e-01  -5.6140564e-01   2.7311626e-01   1.9725063e-01   2.7311626e-01
   1.4683333e+00   8.4522094e-01   1.2593694e+00   1.9725063e-01   6.5244439e-01  -2.5794313e-01  -1.0621188e-01
   1.4700000e+00   8.4561559e-01   5.0071314e-01   1.3352350e+00   2.7311626e-01   1.2138500e-01   7.2831002e-01
   1.4716667e+00   8.4596032e-01   1.9725063e-01   7.2831002e-01   5.0071314e-01   4.5519376e-02  -3.3380876e-01
   1.4733333e+00   8.4626747e-01  -3.3380876e-01  -7.1313689e-01  -1.0621188e-01  -1.1683307e+00  -1.2441963e+00
   1.4750000e+00   8.4652902e-01   4.5519376e-02  -1.0165994e+00   8.0417564e-01  -1.0621188e-01   4.5519376e-02
   1.4766667e+00   8.4673857e-01  -4.8554001e-01  -3.3380876e-01  -3.3380876e-01  -1.3959275e+00  -8.6486815e-01
   1.4783333e+00   8.4689154e-01  -1.5476588e+00   6.5244439e-01  -3.3380876e-01   1.2138500e-01  -3.3380876e-01
   1.4800000e+00   8.4698526e-01  -1.8207750e-01   1.5628319e+00   1.9725063e-01   2.7311626e-01   3.4898188e-01
   1.4816667e+00   8.4701903e-01   5.7657876e-01   7.2831002e-01   1.2138500e-01   5.0071314e-01   5.0071314e-01
   1.4833333e+00   8.4699370e-01   1.5628319e+00  -3.3380876e-01   2.7311626e-01   8.0417564e-01   2.7311626e-01
   1.4850000e+00   8.4699370e-01   1.8662944e+00   8.0417564e-01   4.5519376e-02   1.2138500e-01   2.7311626e-01
   1.4866667e+00   8.4699370e-01   1.3352350e+00  -1.0924650e+00  -9.4073377e-01  -2.5794313e-01  -3.3380876e-01
   1.4883333e+00   8.4699370e-01   1.5628319e+00   9.5590690e-01  -1.0924650e+00  -1.0165994e+00   1.9725063e-01
   1.4900000e+00   8.4699370e-01  -3.3380876e-01  -2.7615088e+00  -2.5794313e-01   1.7145632e+00   5.0071314e-01
   1.4916667e+00   8.4699370e-01   8.8004127e-01  -1.2441963e+00   1.9725063e-01   5.0071314e-01   5.7657876e-01
   1.4933333e+00   8.4699370e-01  -7.1313689e-01   1.2138500e-01   2.7311626e-01   1.6386975e+00   5.0071314e-01
   1.4950000e+00   8.4699370e-01  -1.0165994e+00   1.0317725e+00   4.5519376e-02   8.0417564e-01   1.4111007e+00
   1.4966667e+00   8.4699370e-01  -1.2441963e+00   2.0180257e+00   8.8004127e-01   7.2831002e-01   1.1835038e+00
   1.4983333e+00   8.4699370e-01  -1.2441963e+00   9.5590690e-01  -5.6140564e-01  -3.3380876e-01  -1.0621188e-01
   1.5000000e+00   8.4699370e-01  -5.6140564e-01  -7.1313689e-01  -3.3380876e-01  -5.6140564e-01  -1.6235244e+00
   1.5016667e+00   8.4699370e-01  -4.0967438e-01   2.7311626e-01   1.2138500e-01   1.9725063e-01  -7.8900252e-01
   1.5033333e+00   8.4699370e-01  -3.0346251e-02  -7.1313689e-01   5.0071314e-01   5.7657876e-01  -3.0346251e-02
   1.5050000e+00   8.4699370e-01  -6.3727127e-01   5.0071314e-01  -7.1313689e-01  -4.0967438e-01  -3.3380876e-01
   1.5066667e+00   8.4699370e-01   3.4898188e-01   9.5590690e-01  -2.5794313e-01   4.5519376e-02  -1.0621188e-01
   1.5083333e+00   8.4699370e-01   8.0417564e-01  -3.0649713e+00   9.5590690e-01   4.5519376e-02   4.5519376e-02
   1.5100000e+00   8.4691209e-01   9.5590690e-01  -3.0346251e-02   8.0417564e-01  -1.0621188e-01   1.9725063e-01
   1.5116667e+00   8.4677840e-01   8.0417564e-01   1.2593694e+00   7.2831002e-01  -4.8554001e-01   9.5590690e-01
   1.5133333e+00   8.4659822e-01  -1.8207750e-01   1.2138500e-01  -1.8207750e-01  -1.0165994e+00  -4.8554001e-01
   1.5150000e+00   8.4637837e-01  -1.6235244e+00  -3.3380876e-01   4.5519376e-02  -3.3380876e-01  -3.3380876e-01
   1.5166667e+00   8.4612652e-01  -1.6993900e+00   2.7311626e-01   3.4898188e-01   9.5590690e-01   3.4898188e-01
   1.5183333e+00   8.4585092e-01  -1.1683307e+00   1.2138500e-01  -3.0346251e-02   4.2484751e-01  -5.6140564e-01
   1.5200000e+00   8.4556036e-01  -3.3380876e-01   6.5244439e-01   4.2484751e-01  -2.5794313e-01  -7.8900252e-01
   1.5216667e+00   8.4526353e-01   3.4898188e-01   5.0071314e-01   8.8004127e-01   1.2138500e-01  -3.0346251e-02
   1.5233333e+00   8.4496917e-01  -1.0621188e-01  -3.0346251e-02  -3.0346251e-02   5.7657876e-01   8.8004127e-01
   1.5250000e+00   8.4468549e-01   2.7311626e-01   1.2138500e-01  -6.3727127e-01   1.9725063e-01   1.9725063e-01
   1.5266667e+00   8.4441997e-01   3.4898188e-01  -4.0967438e-01  -1.6235244e+00  -1.0621188e-01  -8.6486815e-01
   1.5283333e+00   8.4417926e-01   2.1697569e+00  -1.2441963e+00  -1.8207750e-01   2.7311626e-01  -2.5794313e-01
   1.5300000e+00   8.4390044e-01   1.0317725e+00  -1.9269869e+00   4.5519376e-02  -4.8554001e-01   2.7311626e-01
   1.5316667e+00   8.4355272e-01   9.5590690e-01  -6.3727127e-01   5.7657876e-01  -4.0967438e-01   2.7311626e-01
   1.5333333e+00   8.4322824e-01  -2.5794313e-01   6.5244439e-01  -3.0346251e-02  -2.5794313e-01   1.1076382e+00
   1.5350000e+00   8.4293238e-01  -1.0621188e-01  -1.0621188e-01  -3.0346251e-02  -5.6140564e-01  -4.0967438e-01
   1.5366667e+00   8.4267000e-01  -1.0924650e+00   1.3352350e+00   5.7657876e-01   2.7311626e-01   2.7311626e-01
   1.5383333e+00   8.4244499e-01  -1.6235244e+00  -7.8900252e-01  -8.6486815e-01   8.8004127e-01   4.2484751e-01
   1.5400000e+00   8.4226055e-01  -9.4073377e-01   3.1560101e+00  -1.0621188e-01   5.7657876e-01   4.5519376e-02
   1.5416667e+00   8.4211886e-01  -2.7615088e+00  -2.8373744e+00  -4.0967438e-01   8.8004127e-01  -6.3727127e-01
   1.5433333e+00   8.4202134e-01   1.4111007e+00   2.7766819e+00   3.4898188e-01   4.5519376e-02   1.2138500e-01
   1.5450000e+00   8.4196843e-01   8.8004127e-01  -2.6856432e+00  -3.3380876e-01  -1.8207750e-01  -8.6486815e-01
   1.5466667e+00   8.4195998e-01   2.2456226e+00   7.2831002e-01   5.0071314e-01   2.7311626e-01  -1.0621188e-01
   1.5483333e+00   8.4199481e-01   1.4111007e+00   5.0071314e-01  -1.0621188e-01  -1.8207750e-01   5.7657876e-01
   1.5500000e+00   8.4207103e-01   2.3214882e+00  -1.3200619e+00   6.5244439e-01  -1.0621188e-01   1.1076382e+00
   1.5516667e+00   8.4218627e-01   1.4869663e+00  -7.1313689e-01   5.7657876e-01  -3.0346251e-02   1.2138500e-01
   1.5533333e+00   8.4233730e-01  -2.0028525e+00  -2.3821807e+00  -3.0346251e-02  -5.6140564e-01  -7.8900252e-01
   1.5550000e+00   8.4252069e-01  -1.6235244e+00   1.0317725e+00   1.2138500e-01  -1.8207750e-01  -4.8554001e-01
   1.5566667e+00   8.4273225e-01  -1.0165994e+00   1.7904288e+00   2.7311626e-01   6.5244439e-01   4.2484751e-01
   1.5583333e+00   8.4296765e-01  -3.3380876e-01  -3.3380876e-01  -2.5794313e-01   4.2484751e-01   7.2831002e-01
   1.5600000e+00   8.4322241e-01  -1.7752557e+00   7.2831002e-01   5.7657876e-01   4.2484751e-01   5.7657876e-01
   1.5616667e+00   8.4349174e-01  -7.8900252e-01  -8.6486815e-01  -3.0346251e-02  -2.5794313e-01   7.2831002e-01
   1.5633333e+00   8.4377086e-01  -3.3380876e-01   5.0071314e-01  -1.0621188e-01  -5.6140564e-01  -1.8207750e-01
   1.5650000e+00   8.4405506e-01  -9.4073377e-01   5.0071314e-01  -1.0621188e-01  -7.1313689e-01  -1.0165994e+00
   1.5666667e+00   8.4417470e-01   4.5519376e-02   4.5519376e-02  -3.0346251e-02  -1.2441963e+00  -1.7752557e+00
   1.5683333e+00   8.4427440e-01  -3.3380876e-01  -3.0346251e-02   3.4898188e-01  -4.0967438e-01  -7.8900252e-01
   1.5700000e+00   8.4435376e-01   4.2484751e-01   4.2484751e-01   3.4898188e-01   5.0071314e-01   4.5519376e-02
   1.5716667e+00   8.4441347e-01   1.3352350e+00  -4.8554001e-01  -2.5794313e-01  -3.0346251e-02   4.5519376e-02
   1.5733333e+00   8.4441347e-01   2.0938913e+00   4.2484751e-01   1.2138500e-01   2.7311626e-01   5.0071314e-01
   1.5750000e+00   8.4441347e-01   8.0417564e-01   5.7657876e-01  -3.3380876e-01  -3.3380876e-01   4.2484751e-01
   1.5766667e+00   8.4441347e-01  -4.8554001e-01   8.0417564e-01  -3.3380876e-01   4.2484751e-01   8.0417564e-01
   1.5783333e+00   8.4441347e-01  -1.8207750e-01   1.0317725e+00   8.0417564e-01   9.5590690e-01   1.7145632e+00
   1.5800000e+00   8.4441347e-01  -7.1313689e-01  -7.8900252e-01  -4.8554001e-01  -8.6486815e-01  -1.8207750e-01
   1.5816667e+00   8.4441347e-01  -7.1313689e-01  -1.2441963e+00   5.0071314e-01  -3.0346251e-02  -6.3727127e-01
   1.5833333e+00   8.4441347e-01  -7.8900252e-01  -1.0924650e+00  -2.5794313e-01  -4.0967438e-01  -9.4073377e-01
   1.5850000e+00   8.4441347e-01  -8.6486815e-01  -2.5794313e-01  -3.3380876e-01   5.0071314e-01  -2.2304494e+00
   1.5866667e+00   8.4441347e-01   1.1835038e+00  -6.3727127e-01   4.5519376e-02   1.2138500e-01  -1.6993900e+00
   1.5883333e+00   8.4441347e-01   1.9421600e+00   6.5244439e-01   5.0071314e-01   6.5244439e-01   1.2138500e-01
   1.5900000e+00   8.4441347e-01   2.2456226e+00   4.5519376e-02   2.7311626e-01  -3.0346251e-02   5.7657876e-01
   1.5916667e+00   8.4441347e-01   3.1560101e+00   1.4111007e+00  -1.0621188e-01   3.4898188e-01   1.9725063e-01
   1.5933333e+00   8.4441347e-01   1.5628319e+00  -7.8900252e-01   4.2484751e-01   6.5244439e-01  -1.8207750e-01
   1.5950000e+00   8.4441347e-01  -3.0346251e-02  -1.4717932e+00  -1.0165994e+00  -3.3380876e-01  -2.5794313e-01
   1.5966667e+00   8.4441347e-01  -4.8554001e-01   3.0801444e+00  -3.0346251e-02  -4.0967438e-01   4.5519376e-02
   1.5983333e+00   8.4441347e-01  -3.2925682e+00   1.0317725e+00  -3.3380876e-01  -1.8207750e-01   4.5519376e-02
   1.6000000e+00   8.4441347e-01  -1.3200619e+00  -2.5339119e+00   4.5519376e-02   4.5519376e-02   3.4898188e-01
   1.6016667e+00   8.4441347e-01  -1.2441963e+00   8.8004127e-01   4.2484751e-01  -1.0621188e-01   6.5244439e-01
   1.6033333e+00   8.4441347e-01  -1.3959275e+00  -7.8900252e-01  -1.0621188e-01  -5.6140564e-01   1.9725063e-01
   1.6050000e+00   8.4441347e-01  -5.6140564e-01   1.1835038e+00   5.7657876e-01  -3.0346251e-02   2.7311626e-01
   1.6066667e+00   8.4441347e-01  -1.3200619e+00  -9.4073377e-01  -3.0346251e-02  -3.3380876e-01  -4.8554001e-01
   1.6083333e+00   8.4441347e-01   3.4898188e-01   4.5519376e-02   5.0071314e-01  -1.0621188e-01   4.2484751e-01
   1.6100000e+00   8.4441347e-01   1.9725063e-01  -1.0621188e-01   1.2138500e-01  -8.6486815e-01   2.7311626e-01
   1.6116667e+00   8.4441347e-01  -1.9269869e+00  -1.1683307e+00   1.2138500e-01  -1.0621188e-01   4.5519376e-02
   1.6133333e+00   8.4441347e-01  -2.0028525e+00   9.5590690e-01  -1.8207750e-01   1.2138500e-01  -5.6140564e-01
   1.6150000e+00   8.4441347e-01  -2.3063151e+00  -3.0346251e-02  -1.8207750e-01   2.7311626e-01  -5.6140564e-01
   1.6166667e+00   8.4441347e-01  -1.0924650e+00   4.5519376e-02   2.7311626e-01   4.5519376e-02   1.9725063e-01
   1.6183333e+00   8.4441347e-01  -7.1313689e-01   1.4869663e+00   1.9725063e-01  -3.0346251e-02   1.2138500e-01
   1.6200000e+00   8.4441347e-01   5.0071314e-01   1.1076382e+00  -3.0346251e-02   4.5519376e-02   4.5519376e-02
   1.6216667e+00   8.4441347e-01   2.0938913e+00   1.5628319e+00  -3.0346251e-02   7.2831002e-01   1.1076382e+00
   1.6233333e+00   8.4441347e-01   1.2593694e+00  -3.0346251e-02   4.2484751e-01   2.7311626e-01   3.4898188e-01
   1.6250000e+00   8.4441347e-01   2.3973538e+00  -6.3727127e-01   1.2138500e-01   1.2138500e-01   4.2484751e-01
   1.6266667e+00   8.4441347e-01   1.8662944e+00  -1.3959275e+00  -1.0621188e-01   1.2138500e-01   1.2138500e-01
   1.6283333e+00   8.4441347e-01   1.1835038e+00  -2.0787182e+00  -1.0621188e-01  -1.0621188e-01  -2.5794313e-01
   1.6300000e+00   8.4441347e-01   8.8004127e-01  -1.3200619e+00  -1.8207750e-01  -4.0967438e-01  -1.8207750e-01
   1.6316667e+00   8.4441347e-01   2.1697569e+00  -1.0621188e-01   1.9725063e-01  -4.8554001e-01   2.7311626e-01
   1.6333333e+00   8.4441347e-01   2.3973538e+00   7.2831002e-01   1.2138500e-01  -4.0967438e-01   4.5519376e-02
   1.6350000e+00   8.4441347e-01   1.0317725e+00   2.7311626e-01  -4.8554001e-01   4.2484751e-01   1.2138500e-01
   1.6366667e+00   8.4441347e-01   2.0180257e+00   4.2484751e-01  -7.1313689e-01   9.5590690e-01   5.7657876e-01
   1.6383333e+00   8.4441347e-01   8.0417564e-01   1.2138500e-01  -1.8207750e-01  -3.3380876e-01  -3.3380876e-01
   1.6400000e+00   8.4441347e-01  -3.3380876e-01   3.4898188e-01   1.2138500e-01  -4.0967438e-01  -7.8900252e-01
   1.6416667e+00   8.4441347e-01  -7.1313689e-01   1.9725063e-01  -1.8207750e-01  -3.0346251e-02  -9.4073377e-01
   1.6433333e+00   8.4441347e-01  -1.6235244e+00   7.2831002e-01  -1.0621188e-01   5.0071314e-01  -1.8207750e-01
   1.6450000e+00   8.4441347e-01  -2.2304494e+00   4.5519376e-02   3.4898188e-01   4.2484751e-01   1.2138500e-01
   1.6466667e+00   8.4445547e-01   1.2138500e-01  -6.3727127e-01   4.2484751e-01   8.0417564e-01   1.1076382e+00
   1.6483333e+00   8.4448282e-01   4.2484751e-01  -3.0346251e-02   6.5244439e-01   4.2484751e-01   6.5244439e-01
   1.6500000e+00   8.4449963e-01   5.0071314e-01  -1.3200619e+00   2.7311626e-01   2.7311626e-01   2.7311626e-01
   1.6516667e+00   8.4451092e-01  -1.2441963e+00  -4.0967438e-01  -1.0621188e-01  -3.3380876e-01  -1.8207750e-01
   1.6533333e+00   8.4451092e-01  -1.0165994e+00  -5.6140564e-01   4.5519376e-02  -2.5794313e-01  -3.3380876e-01
   1.6550000e+00   8.4451092e-01  -4.0967438e-01   1.1835038e+00   1.2138500e-01  -4.8554001e-01  -1.8207750e-01
   1.6566667e+00   8.4452280e-01   1.9725063e-01   7.2831002e-01  -1.8207750e-01  -5.6140564e-01  -1.8207750e-01
