# Supplementary material for: Detecting Nasal Vowels in Speech Interfaces Based on Surface Electromyography
Source: PLoS One. 2015 Jun 12;10(6):e0127040. doi: 10.1371/journal.pone.0127040 (PMC4466523; doi:10.1371/journal.pone.0127040)
Supplement: S1 Data — (ZIP) [file pone.0127040.s001.zip › PLosOneData/aligned/SV/SV-vnp-an-r2-ALIGNED.txt]

   0.0000000e+00   6.0753238e-01  -2.5794313e-01  -2.5794313e-01  -5.6140564e-01   1.9725063e-01  -8.6486815e-01
   1.6666667e-03   6.0389856e-01  -2.0787182e+00   1.9725063e-01  -7.1313689e-01   6.5244439e-01  -1.0165994e+00
   3.3333333e-03   6.0389856e-01  -1.6235244e+00  -1.0621188e-01  -1.8207750e-01   8.8004127e-01   8.0417564e-01
   5.0000000e-03   6.0021838e-01   4.2484751e-01  -5.6140564e-01   1.2138500e-01  -7.1313689e-01   8.0417564e-01
   6.6666667e-03   5.9649528e-01   2.7311626e-01  -1.0165994e+00   4.5519376e-02  -7.1313689e-01   5.7657876e-01
   8.3333333e-03   5.9649528e-01   2.0180257e+00  -1.0621188e-01   1.0317725e+00  -4.0967438e-01   7.2831002e-01
   1.0000000e-02   5.9273213e-01   2.1697569e+00   6.5244439e-01   6.5244439e-01  -3.0346251e-02   4.2484751e-01
   1.1666667e-02   5.8893138e-01   2.0180257e+00   1.1835038e+00   6.5244439e-01   1.2138500e-01   4.2484751e-01
   1.3333333e-02   5.8509496e-01   1.0317725e+00   5.7657876e-01  -1.0621188e-01   3.4898188e-01  -6.3727127e-01
   1.5000000e-02   5.8122438e-01  -1.0621188e-01   1.0317725e+00  -4.0967438e-01   2.7311626e-01  -9.4073377e-01
   1.6666667e-02   5.7732055e-01  -1.6235244e+00   1.2138500e-01  -7.1313689e-01  -2.5794313e-01  -4.8554001e-01
   1.8333333e-02   5.7338399e-01   1.0317725e+00   3.4898188e-01   5.7657876e-01   5.7657876e-01   1.0317725e+00
   2.0000000e-02   5.6941472e-01   2.5490851e+00  -7.8900252e-01  -9.4073377e-01   5.7657876e-01   4.5519376e-02
   2.1666667e-02   5.6541233e-01   8.8004127e-01  -4.8554001e-01  -8.6486815e-01   5.0071314e-01  -9.4073377e-01
   2.3333333e-02   5.6137599e-01  -1.0924650e+00  -1.0621188e-01  -6.3727127e-01  -3.0346251e-02  -1.4717932e+00
   2.5000000e-02   5.5730452e-01   1.2138500e-01   4.5519376e-02   4.5519376e-02  -1.0621188e-01   4.5519376e-02
   2.6666667e-02   5.5319639e-01  -1.0924650e+00   5.0071314e-01   5.7657876e-01  -1.7752557e+00  -1.8207750e-01
   2.8333333e-02   5.4904977e-01  -2.0028525e+00  -1.8207750e-01   3.4898188e-01  -5.6140564e-01  -4.0967438e-01
   3.0000000e-02   5.4486257e-01   6.5244439e-01  -1.8207750e-01   1.2138500e-01   1.0317725e+00   1.9725063e-01
   3.1666667e-02   5.4063253e-01  -1.8207750e-01   5.7657876e-01  -6.3727127e-01   1.5628319e+00   1.3352350e+00
   3.3333333e-02   5.3635723e-01  -7.8900252e-01  -7.8900252e-01  -7.8900252e-01  -4.0967438e-01  -3.3380876e-01
   3.5000000e-02   5.3203415e-01  -1.0924650e+00  -7.1313689e-01  -4.0967438e-01  -4.8554001e-01  -7.1313689e-01
   3.6666667e-02   5.2762791e-01  -1.6235244e+00  -4.0967438e-01   5.0071314e-01  -4.8554001e-01  -1.0165994e+00
   3.8333333e-02   5.2309652e-01  -1.4717932e+00  -6.3727127e-01   8.0417564e-01  -4.8554001e-01   4.5519376e-02
   4.0000000e-02   5.1852608e-01  -1.8207750e-01  -2.5794313e-01   3.4898188e-01  -2.0028525e+00  -4.8554001e-01
   4.1666667e-02   5.1391504e-01   1.9421600e+00  -1.0621188e-01   8.0417564e-01   2.7311626e-01   8.8004127e-01
   4.3333333e-02   5.0926153e-01   5.0071314e-01  -1.0621188e-01  -1.8207750e-01   1.2593694e+00   1.0317725e+00
   4.5000000e-02   5.0456344e-01   1.4111007e+00   4.2484751e-01  -3.3380876e-01   4.2484751e-01   8.0417564e-01
   4.6666667e-02   4.9981854e-01  -5.6140564e-01   7.2831002e-01  -3.3380876e-01   2.7311626e-01   1.4869663e+00
   4.8333333e-02   4.9502462e-01   1.0317725e+00   1.4869663e+00   1.2138500e-01   3.4898188e-01  -1.0621188e-01
   5.0000000e-02   4.9017966e-01  -4.0967438e-01   1.0317725e+00  -4.0967438e-01  -1.0924650e+00  -1.2441963e+00
   5.1666667e-02   4.8528191e-01   3.4898188e-01   7.2831002e-01   4.5519376e-02  -3.0346251e-02  -6.3727127e-01
   5.3333333e-02   4.8033009e-01   1.2138500e-01  -1.8207750e-01  -5.6140564e-01   2.7311626e-01  -5.6140564e-01
   5.5000000e-02   4.7532355e-01   8.0417564e-01  -6.3727127e-01   4.2484751e-01   1.2138500e-01  -7.1313689e-01
   5.6666667e-02   4.7026236e-01  -5.6140564e-01   1.2138500e-01   5.7657876e-01  -3.0346251e-02  -1.2441963e+00
   5.8333333e-02   4.6514748e-01  -1.8207750e-01   4.2484751e-01   3.4898188e-01   5.7657876e-01   2.7311626e-01
   6.0000000e-02   4.5998087e-01  -1.4717932e+00  -6.3727127e-01   4.2484751e-01  -6.3727127e-01   3.4898188e-01
   6.1666667e-02   4.5998087e-01  -7.1313689e-01   8.8004127e-01   8.0417564e-01   6.5244439e-01   1.4111007e+00
   6.3333333e-02   4.5998087e-01   2.1697569e+00   6.5244439e-01   5.0071314e-01  -3.0346251e-02   1.0317725e+00
   6.5000000e-02   4.5476562e-01  -3.0346251e-02  -2.5794313e-01   2.7311626e-01  -6.3727127e-01  -3.0346251e-02
   6.6666667e-02   4.4950601e-01  -1.8207750e-01  -4.0967438e-01  -3.0346251e-02  -5.6140564e-01  -7.8900252e-01
   6.8333333e-02   4.4420759e-01  -7.1313689e-01  -4.0967438e-01  -4.8554001e-01  -4.8554001e-01  -1.3200619e+00
   7.0000000e-02   4.3887728e-01  -7.8900252e-01  -8.6486815e-01  -5.6140564e-01  -3.3380876e-01   1.9725063e-01
   7.1666667e-02   4.3352332e-01  -1.0165994e+00  -3.3380876e-01  -1.1683307e+00  -1.0621188e-01  -4.8554001e-01
   7.3333333e-02   4.2815536e-01   7.2831002e-01   4.2484751e-01   3.4898188e-01   3.4898188e-01  -1.8207750e-01
   7.5000000e-02   4.2278440e-01  -1.8207750e-01   1.0317725e+00   1.2138500e-01   1.0317725e+00  -7.8900252e-01
   7.6666667e-02   4.1732867e-01  -1.8207750e-01   8.8004127e-01   1.2138500e-01   8.0417564e-01   2.7311626e-01
   7.8333333e-02   4.1189500e-01   1.1835038e+00   5.0071314e-01   3.4898188e-01  -7.1313689e-01   1.6386975e+00
   8.0000000e-02   4.0651591e-01   1.2138500e-01   2.7311626e-01   1.9725063e-01  -8.6486815e-01   8.8004127e-01
   8.1666667e-02   4.0120762e-01  -9.4073377e-01  -5.6140564e-01   1.2138500e-01   1.2138500e-01  -1.8207750e-01
   8.3333333e-02   3.9598678e-01  -1.0165994e+00  -1.0621188e-01  -4.0967438e-01  -1.0621188e-01  -6.3727127e-01
   8.5000000e-02   3.9598678e-01   4.2484751e-01   5.0071314e-01   6.5244439e-01  -1.0924650e+00  -1.0924650e+00
   8.6666667e-02   3.9087035e-01  -1.4717932e+00   4.5519376e-02   1.9725063e-01  -3.0346251e-02  -2.5794313e-01
   8.8333333e-02   3.8587551e-01   8.0417564e-01  -2.5794313e-01   1.9725063e-01   1.1076382e+00   2.1697569e+00
   9.0000000e-02   3.8101955e-01  -7.1313689e-01   4.5519376e-02  -1.8207750e-01  -2.5794313e-01   1.7145632e+00
   9.1666667e-02   3.7631978e-01   5.7657876e-01   5.7657876e-01  -2.5794313e-01   4.5519376e-02   1.2593694e+00
   9.3333333e-02   3.7179341e-01   9.5590690e-01  -1.8207750e-01  -1.0165994e+00   7.2831002e-01  -7.8900252e-01
   9.5000000e-02   3.6745745e-01   5.7657876e-01  -2.5794313e-01   4.5519376e-02   4.5519376e-02  -3.8236276e+00
   9.6666667e-02   3.6332857e-01   8.8004127e-01  -4.8554001e-01   5.0071314e-01  -7.8900252e-01  -2.1545838e+00
   9.8333333e-02   3.5942300e-01   2.7311626e-01  -1.8207750e-01   1.1835038e+00  -1.0621188e-01   1.2138500e-01
   1.0000000e-01   3.5575637e-01  -4.0967438e-01  -6.3727127e-01   2.7311626e-01   4.5519376e-02   6.5244439e-01
   1.0166667e-01   3.5234367e-01  -4.8554001e-01   4.2484751e-01  -1.8207750e-01  -2.5794313e-01  -2.5794313e-01
   1.0333333e-01   3.4919902e-01  -1.0165994e+00   2.7311626e-01  -6.3727127e-01  -4.0967438e-01   4.5519376e-02
   1.0500000e-01   3.4633560e-01  -4.0967438e-01   3.4898188e-01  -1.8207750e-01   3.4898188e-01   3.4898188e-01
   1.0666667e-01   3.4376555e-01  -1.6235244e+00  -1.8207750e-01  -9.4073377e-01   9.5590690e-01   4.5519376e-02
   1.0833333e-01   3.4149979e-01  -2.5794313e-01  -1.8207750e-01  -3.3380876e-01   8.8004127e-01  -3.0346251e-02
   1.1000000e-01   3.3954797e-01   1.6386975e+00  -1.0621188e-01  -4.8554001e-01  -3.0346251e-02   2.7311626e-01
   1.1166667e-01   3.3791834e-01   6.5244439e-01   5.7657876e-01   1.7904288e+00  -3.0346251e-02   1.4111007e+00
   1.1333333e-01   3.3656901e-01   1.3352350e+00   1.7904288e+00   1.2593694e+00   7.2831002e-01   1.1835038e+00
   1.1500000e-01   3.3550013e-01   1.1835038e+00   2.2456226e+00   8.0417564e-01   1.9725063e-01   1.2593694e+00
   1.1666667e-01   3.3478550e-01   8.0417564e-01   1.1076382e+00   5.0071314e-01  -2.5794313e-01  -2.5794313e-01
   1.1833333e-01   3.3442760e-01  -4.0967438e-01  -7.1313689e-01  -4.8554001e-01   1.0317725e+00   5.0071314e-01
   1.2000000e-01   3.3442760e-01   2.0938913e+00  -1.9269869e+00  -1.0924650e+00   1.9725063e-01  -7.8900252e-01
   1.2166667e-01   3.3442660e-01   6.5244439e-01  -1.6993900e+00  -1.0924650e+00  -7.1313689e-01  -1.1683307e+00
   1.2333333e-01   3.3478040e-01   4.5519376e-02  -6.3727127e-01   6.5244439e-01  -4.0967438e-01  -1.0621188e-01
   1.2500000e-01   3.3548467e-01   1.4869663e+00   2.7311626e-01   7.2831002e-01   2.7311626e-01   1.4111007e+00
   1.2666667e-01   4.7425587e-01  -2.0787182e+00  -4.8554001e-01  -1.8207750e-01  -2.5794313e-01   2.7311626e-01
   1.2833333e-01   4.7966533e-01  -3.7477620e+00  -4.8554001e-01  -3.0346251e-02  -1.1683307e+00  -1.8511213e+00
   1.3000000e-01   4.8514479e-01  -4.9616120e+00  -1.0165994e+00  -1.8207750e-01   3.4898188e-01  -5.6140564e-01
   1.3166667e-01   4.9063819e-01  -2.1545838e+00   6.5244439e-01  -2.5794313e-01   1.3352350e+00   1.3352350e+00
   1.3333333e-01   4.9618389e-01  -9.4073377e-01   3.1560101e+00   1.1076382e+00   8.0417564e-01   1.4869663e+00
   1.3500000e-01   5.0184468e-01   1.6386975e+00   2.7766819e+00   1.7145632e+00  -1.1683307e+00   1.1835038e+00
   1.3666667e-01   5.0763057e-01   2.2456226e+00   2.3973538e+00   1.0317725e+00  -6.3727127e-01   6.5244439e-01
   1.3833333e-01   5.1355066e-01   1.2593694e+00  -3.3380876e-01  -2.5794313e-01   8.8004127e-01   8.8004127e-01
   1.4000000e-01   5.1961291e-01   4.5519376e-02  -1.6993900e+00  -6.3727127e-01   5.7657876e-01   4.2484751e-01
   1.4166667e-01   5.2582407e-01   5.7657876e-01  -2.2304494e+00  -1.0165994e+00   1.2138500e-01  -1.0165994e+00
   1.4333333e-01   5.3218948e-01   3.1560101e+00  -2.9132401e+00  -1.2441963e+00  -1.6993900e+00  -1.9269869e+00
   1.4500000e-01   5.3871293e-01   1.1835038e+00  -1.7752557e+00  -7.8900252e-01  -2.0787182e+00  -2.5339119e+00
   1.4666667e-01   5.4539657e-01   8.8004127e-01  -1.7752557e+00  -1.2441963e+00  -7.1313689e-01  -2.3063151e+00
   1.4833333e-01   5.5224078e-01   8.8004127e-01  -1.0924650e+00  -6.3727127e-01  -2.5794313e-01  -1.0165994e+00
   1.5000000e-01   5.5924413e-01   1.4111007e+00  -5.6140564e-01  -1.0621188e-01   4.2484751e-01  -6.3727127e-01
   1.5166667e-01   5.6640329e-01   5.0071314e-01   1.9725063e-01  -1.8207750e-01  -2.5794313e-01  -6.3727127e-01
   1.5333333e-01   5.7371297e-01  -3.3380876e-01   8.0417564e-01   1.2138500e-01  -4.0967438e-01   1.2138500e-01
   1.5500000e-01   5.8116592e-01  -1.5476588e+00   8.0417564e-01  -3.3380876e-01   5.7657876e-01   5.0071314e-01
   1.5666667e-01   5.8875286e-01  -1.9269869e+00   8.8004127e-01   1.4869663e+00   1.2138500e-01   1.9421600e+00
   1.5833333e-01   5.9646265e-01  -1.1683307e+00   1.5628319e+00   1.6386975e+00   9.5590690e-01   1.2593694e+00
   1.6000000e-01   6.0428191e-01  -1.5476588e+00   1.0317725e+00   4.2484751e-01   1.0317725e+00   1.0317725e+00
   1.6166667e-01   6.1219559e-01  -1.5476588e+00  -1.8207750e-01   1.2138500e-01   2.7311626e-01  -3.0346251e-02
   1.6333333e-01   6.2018658e-01  -2.0787182e+00   3.4898188e-01   1.9725063e-01  -4.8554001e-01  -3.3380876e-01
   1.6500000e-01   6.2823592e-01  -6.3727127e-01   9.5590690e-01   5.0071314e-01   4.5519376e-02   4.2484751e-01
   1.6666667e-01   6.3630596e-01   5.7657876e-01   1.2593694e+00   5.0071314e-01  -1.0621188e-01   6.5244439e-01
   1.6833333e-01   6.4429846e-01   1.9725063e-01   8.0417564e-01   1.1835038e+00  -1.0924650e+00   1.9725063e-01
   1.7000000e-01   6.5229904e-01  -2.5794313e-01   2.7008163e+00   1.1835038e+00  -1.4717932e+00   5.7657876e-01
   1.7166667e-01   6.6028306e-01  -1.8207750e-01   2.2456226e+00   5.7657876e-01  -3.0346251e-02   9.5590690e-01
   1.7333333e-01   6.6822400e-01  -2.5794313e-01  -3.0346251e-02  -3.0346251e-02   2.7311626e-01  -2.5794313e-01
   1.7500000e-01   6.7609353e-01  -8.6486815e-01  -1.3200619e+00  -1.4717932e+00  -5.6140564e-01  -1.5476588e+00
   1.7666667e-01   6.8386174e-01  -1.2441963e+00  -2.5339119e+00  -2.2304494e+00  -1.0165994e+00  -3.2925682e+00
   1.7833333e-01   6.9149745e-01  -1.0621188e-01  -4.5064182e+00  -1.5476588e+00   4.5519376e-02  -2.0028525e+00
   1.8000000e-01   6.9896844e-01   1.1835038e+00  -3.0649713e+00  -1.0165994e+00   6.5244439e-01  -6.3727127e-01
   1.8166667e-01   7.0624150e-01   2.3973538e+00  -1.6235244e+00  -3.3380876e-01   3.4898188e-01   3.4898188e-01
   1.8333333e-01   7.1328319e-01   3.4594726e+00  -3.0346251e-02  -2.5794313e-01   3.4898188e-01   4.2484751e-01
   1.8500000e-01   7.2005953e-01   3.2318757e+00   4.5519376e-02   1.2138500e-01   1.3352350e+00   1.5628319e+00
   1.8666667e-01   7.2653679e-01   2.1697569e+00   7.2831002e-01   1.1835038e+00   9.5590690e-01   6.5244439e-01
   1.8833333e-01   7.3268158e-01   3.1560101e+00   1.9725063e-01   5.0071314e-01  -3.0346251e-02  -4.0967438e-01
   1.9000000e-01   7.3846114e-01   1.6386975e+00   1.0317725e+00  -3.3380876e-01  -1.8207750e-01   4.5519376e-02
   1.9166667e-01   7.4384362e-01  -3.0346251e-02   1.6386975e+00  -3.3380876e-01   1.1835038e+00   6.5244439e-01
   1.9333333e-01   7.4879856e-01  -1.3959275e+00   8.8004127e-01   1.9725063e-01   1.1835038e+00   2.7311626e-01
   1.9500000e-01   7.5329682e-01  -1.3200619e+00  -2.5794313e-01  -6.3727127e-01   4.2484751e-01   4.5519376e-02
   1.9666667e-01   7.5731123e-01   7.2831002e-01  -4.0967438e-01   4.2484751e-01   5.0071314e-01   1.2593694e+00
   1.9833333e-01   7.6081646e-01   3.4898188e-01  -3.0346251e-02   5.0071314e-01  -5.6140564e-01   4.5519376e-02
   2.0000000e-01   7.6378960e-01   8.0417564e-01   8.0417564e-01   1.9725063e-01  -1.0621188e-01   2.7311626e-01
   2.0166667e-01   7.6621006e-01  -4.8554001e-01   5.0071314e-01  -1.0621188e-01  -1.8207750e-01  -2.5794313e-01
   2.0333333e-01   7.6797732e-01  -2.6856432e+00   4.2484751e-01  -4.0967438e-01  -3.0346251e-02  -2.5794313e-01
   2.0500000e-01   7.6914004e-01  -2.3063151e+00   1.9725063e-01   5.0071314e-01  -1.8207750e-01   5.7657876e-01
   2.0666667e-01   7.6972230e-01  -1.0924650e+00  -7.1313689e-01  -5.6140564e-01   1.9725063e-01  -4.0967438e-01
   2.0833333e-01   7.6971540e-01  -2.4580463e+00  -1.3200619e+00  -6.3727127e-01  -3.0346251e-02  -1.5476588e+00
   2.1000000e-01   7.6911320e-01  -2.2304494e+00  -8.6486815e-01  -1.8207750e-01   5.7657876e-01  -6.3727127e-01
   2.1166667e-01   7.6791206e-01  -5.6140564e-01   8.0417564e-01  -4.8554001e-01   6.5244439e-01   4.2484751e-01
   2.1333333e-01   7.6611106e-01   9.5590690e-01   1.1076382e+00   4.5519376e-02  -8.6486815e-01  -2.5794313e-01
   2.1500000e-01   7.6371212e-01   2.3973538e+00   1.1076382e+00   6.5244439e-01  -5.6140564e-01  -1.0924650e+00
   2.1666667e-01   7.6071975e-01   2.0938913e+00   8.8004127e-01  -7.1313689e-01  -1.8511213e+00  -1.1683307e+00
   2.1833333e-01   7.5714143e-01   1.1835038e+00  -1.0621188e-01  -3.0346251e-02  -1.2441963e+00  -2.5794313e-01
   2.2000000e-01   7.5298721e-01   5.0071314e-01  -1.8207750e-01  -1.8207750e-01  -4.0967438e-01   1.2138500e-01
   2.2166667e-01   7.4827014e-01   5.7657876e-01  -3.0346251e-02   5.7657876e-01   6.5244439e-01   8.0417564e-01
   2.2333333e-01   7.4300566e-01   1.0317725e+00  -3.3380876e-01   1.4111007e+00   6.5244439e-01   1.4869663e+00
   2.2500000e-01   7.3721182e-01   1.6386975e+00   5.0071314e-01   9.5590690e-01   6.5244439e-01   1.5628319e+00
   2.2666667e-01   7.3090922e-01   9.5590690e-01   6.5244439e-01   1.9725063e-01  -3.3380876e-01   1.3352350e+00
   2.2833333e-01   7.2412060e-01  -2.3821807e+00   6.5244439e-01  -1.8207750e-01   1.2138500e-01   4.2484751e-01
   2.3000000e-01   7.1687075e-01  -2.3063151e+00   5.0071314e-01   7.2831002e-01   8.8004127e-01   1.9725063e-01
   2.3166667e-01   7.0918622e-01  -1.0924650e+00   1.2593694e+00   8.8004127e-01   1.4111007e+00   1.2593694e+00
   2.3333333e-01   7.0109531e-01  -1.1683307e+00   3.4898188e-01   3.4898188e-01   3.4898188e-01  -1.0621188e-01
   2.3500000e-01   6.9262748e-01  -2.5794313e-01  -1.3200619e+00  -1.0165994e+00  -2.5794313e-01  -7.1313689e-01
   2.3666667e-01   6.8381327e-01  -1.0621188e-01  -2.6856432e+00  -1.3200619e+00  -9.4073377e-01  -2.2304494e+00
   2.3833333e-01   6.7464950e-01  -4.0967438e-01  -2.3821807e+00  -1.2441963e+00  -9.4073377e-01  -2.6097776e+00
   2.4000000e-01   6.6512637e-01   1.3352350e+00  -2.3821807e+00  -4.8554001e-01   2.7311626e-01  -7.1313689e-01
   2.4166667e-01   6.5536771e-01   1.5628319e+00  -2.0028525e+00  -4.0967438e-01   4.5519376e-02  -6.3727127e-01
   2.4333333e-01   6.4540563e-01  -3.0346251e-02  -1.0165994e+00   4.5519376e-02  -1.8207750e-01  -7.8900252e-01
   2.4500000e-01   6.3527094e-01  -5.6140564e-01   8.8004127e-01   8.8004127e-01  -3.0346251e-02  -1.8207750e-01
   2.4666667e-01   6.2499299e-01  -8.6486815e-01   1.7904288e+00   1.1835038e+00  -1.8207750e-01   4.2484751e-01
   2.4833333e-01   6.1459927e-01  -1.0621188e-01   1.7145632e+00   5.7657876e-01   4.5519376e-02   4.5519376e-02
   2.5000000e-01   6.0411538e-01  -3.1408369e+00   2.1697569e+00   2.7311626e-01   9.5590690e-01   1.3352350e+00
   2.5166667e-01   5.9356448e-01  -1.9269869e+00   1.3352350e+00  -1.0165994e+00   4.2484751e-01   5.7657876e-01
   2.5333333e-01   5.8296745e-01  -2.5794313e-01   4.5519376e-02  -8.6486815e-01  -4.0967438e-01  -2.5794313e-01
   2.5500000e-01   5.7234261e-01   4.5519376e-02   3.4898188e-01   6.5244439e-01  -2.5794313e-01   1.9725063e-01
   2.5666667e-01   5.6170554e-01   1.4111007e+00   9.5590690e-01   6.5244439e-01   1.1835038e+00   1.3352350e+00
   2.5833333e-01   5.5106911e-01   8.0417564e-01  -3.3380876e-01   3.4898188e-01   1.1835038e+00   1.1835038e+00
   2.6000000e-01   5.4044340e-01   1.2138500e-01  -4.8554001e-01  -6.3727127e-01  -7.8900252e-01  -8.6486815e-01
   2.6166667e-01   5.2983569e-01   5.7657876e-01  -9.4073377e-01  -3.0346251e-02  -1.6235244e+00  -1.0924650e+00
   2.6333333e-01   5.1925054e-01   1.2593694e+00  -1.8207750e-01  -3.3380876e-01   1.9725063e-01   1.9725063e-01
   2.6500000e-01   5.0868984e-01  -1.1683307e+00  -7.8900252e-01  -4.0967438e-01   1.9725063e-01   1.9725063e-01
   2.6666667e-01   4.9815296e-01  -5.6140564e-01  -2.5794313e-01   9.5590690e-01   1.2138500e-01  -4.0967438e-01
   2.6833333e-01   4.8763683e-01  -1.1683307e+00   1.7904288e+00   1.3352350e+00  -1.8207750e-01   6.5244439e-01
   2.7000000e-01   4.7713622e-01  -9.4073377e-01   3.8388007e+00   1.1076382e+00  -1.8207750e-01   1.4111007e+00
   2.7166667e-01   4.6664391e-01  -5.6140564e-01   1.1076382e+00  -1.8207750e-01   1.9725063e-01   1.1076382e+00
   2.7333333e-01   4.5615094e-01  -1.7752557e+00  -8.6486815e-01  -4.8554001e-01   1.1076382e+00   8.8004127e-01
   2.7500000e-01   4.4554352e-01   4.2484751e-01  -3.3684338e+00  -8.6486815e-01  -1.0924650e+00  -1.4717932e+00
   2.7666667e-01   4.3490969e-01  -3.3380876e-01  -3.4442995e+00  -1.1683307e+00  -9.4073377e-01  -3.1408369e+00
   2.7833333e-01   4.2425649e-01   1.6386975e+00  -1.4717932e+00  -1.8207750e-01  -1.0621188e-01  -3.0346251e-02
   2.8000000e-01   4.1357176e-01   2.0180257e+00  -1.0621188e-01   3.4898188e-01  -3.0346251e-02   4.2484751e-01
   2.8166667e-01   4.0284274e-01   1.2593694e+00   1.2138500e-01   5.0071314e-01   6.5244439e-01   3.4898188e-01
   2.8333333e-01   3.9205644e-01   1.2138500e-01  -7.1313689e-01  -9.4073377e-01   1.1835038e+00  -3.0346251e-02
   2.8500000e-01   3.8120006e-01   1.2138500e-01  -7.8900252e-01  -9.4073377e-01   1.2138500e-01  -5.6140564e-01
   2.8666667e-01   3.7026141e-01  -1.9269869e+00   1.9725063e-01   4.5519376e-02  -5.6140564e-01  -3.3380876e-01
   2.8833333e-01   3.5922934e-01  -2.1545838e+00   1.6386975e+00   5.0071314e-01  -4.8554001e-01   4.5519376e-02
   2.9000000e-01   3.4809410e-01  -5.6140564e-01   1.7145632e+00   1.1076382e+00   8.0417564e-01   2.3973538e+00
   2.9166667e-01   3.3684776e-01  -5.6140564e-01   1.4111007e+00   1.9725063e-01  -5.6140564e-01   7.2831002e-01
   2.9333333e-01   3.2548455e-01   9.5590690e-01   8.0417564e-01   7.2831002e-01  -1.1683307e+00   1.2138500e-01
   2.9500000e-01   3.1400118e-01   1.2593694e+00   1.9725063e-01  -1.0621188e-01  -7.8900252e-01  -7.1313689e-01
   2.9666667e-01   3.0239712e-01   2.7311626e-01  -1.0924650e+00  -3.0346251e-02   4.5519376e-02  -4.8554001e-01
   2.9833333e-01   2.9067486e-01  -4.0967438e-01  -1.0621188e-01   2.7311626e-01   4.5519376e-02  -9.4073377e-01
   3.0000000e-01   2.7884005e-01   5.0071314e-01  -3.3380876e-01  -3.0346251e-02  -1.0165994e+00  -9.4073377e-01
   3.0166667e-01   2.6690168e-01  -1.4717932e+00  -4.8554001e-01   2.7311626e-01  -1.0924650e+00  -1.0924650e+00
   3.0333333e-01   2.5487215e-01  -1.0924650e+00   4.2484751e-01   4.2484751e-01   1.1835038e+00   8.8004127e-01
   3.0500000e-01   2.4276722e-01  -9.4073377e-01   6.5244439e-01  -1.8207750e-01   2.8525476e+00   1.5628319e+00
   3.0666667e-01   2.3060605e-01   1.2138500e-01  -9.4073377e-01  -8.6486815e-01   1.1076382e+00   3.4898188e-01
   3.0833333e-01   2.1841106e-01  -3.3380876e-01  -3.3380876e-01   4.5519376e-02  -4.8554001e-01  -6.3727127e-01
   3.1000000e-01   2.0615006e-01   1.4111007e+00   1.1076382e+00   4.2484751e-01  -4.8554001e-01  -2.5794313e-01
   3.1166667e-01   1.9383968e-01   2.2456226e+00   1.4869663e+00   8.8004127e-01  -8.6486815e-01   8.0417564e-01
   3.1333333e-01   1.8159217e-01   1.7145632e+00   2.7311626e-01  -1.8207750e-01  -4.8554001e-01   1.2138500e-01
   3.1500000e-01   1.6944210e-01   1.4869663e+00  -3.3380876e-01  -1.0165994e+00  -1.1683307e+00  -1.4717932e+00
   3.1666667e-01   1.5742561e-01   1.0317725e+00  -1.5476588e+00  -4.0967438e-01  -1.0621188e-01  -8.6486815e-01
   3.1833333e-01   1.4557996e-01   5.7657876e-01  -4.0967438e-01   1.9725063e-01   1.0317725e+00   1.9725063e-01
   3.2000000e-01   1.3394313e-01  -1.3200619e+00   4.5519376e-02  -1.8207750e-01   4.5519376e-02   2.7311626e-01
   3.2166667e-01   1.2255340e-01  -3.3380876e-01   1.0317725e+00   6.5244439e-01  -3.0346251e-02   7.2831002e-01
   3.2333333e-01   1.1144889e-01  -1.9269869e+00   5.0071314e-01  -4.0967438e-01   8.0417564e-01  -3.0346251e-02
   3.2500000e-01   1.0066711e-01  -2.5339119e+00  -1.5476588e+00  -1.0924650e+00   1.0317725e+00   8.0417564e-01
   3.2666667e-01   9.0244476e-02  -1.7752557e+00  -1.0924650e+00  -2.5794313e-01   1.9725063e-01   1.0317725e+00
   3.2833333e-01   8.0215882e-02  -1.8207750e-01  -1.0165994e+00  -3.0346251e-02  -1.6993900e+00   5.7657876e-01
   3.3000000e-01   7.0614216e-02  -3.3380876e-01   1.9725063e-01   6.5244439e-01   4.5519376e-02   6.5244439e-01
   3.3166667e-01   6.1469966e-02   7.2831002e-01   2.7311626e-01  -2.5794313e-01   1.6386975e+00   1.1835038e+00
   3.3333333e-01   5.2810788e-02  -1.1683307e+00   1.4111007e+00  -7.1313689e-01   1.9725063e-01  -1.6993900e+00
   3.3500000e-01   4.4661128e-02  -7.8900252e-01   6.5244439e-01   2.7311626e-01   1.2593694e+00  -1.0924650e+00
   3.3666667e-01   3.7041898e-02   8.8004127e-01  -2.5794313e-01  -3.3380876e-01  -5.6140564e-01  -6.3727127e-01
   3.3833333e-01   2.9970165e-02   8.0417564e-01  -4.8554001e-01   2.7311626e-01  -1.3959275e+00  -1.8207750e-01
   3.4000000e-01   2.3458905e-02  -4.8554001e-01  -6.3727127e-01   4.5519376e-02  -1.9269869e+00  -1.6993900e+00
   3.4166667e-01   1.7516805e-02   5.7657876e-01  -3.3380876e-01  -7.8900252e-01  -1.2441963e+00  -1.0165994e+00
   3.4333333e-01   1.2148117e-02   5.0071314e-01   2.7311626e-01   5.7657876e-01   4.5519376e-02   5.0071314e-01
   3.4500000e-01   7.3525815e-03  -1.0621188e-01  -2.5794313e-01   1.1076382e+00   3.4898188e-01   6.5244439e-01
   3.4666667e-01   2.9805815e-03  -5.6140564e-01  -3.3380876e-01  -3.3380876e-01   1.9725063e-01   5.0071314e-01
   3.4833333e-01  -8.2592268e-04   1.6386975e+00   1.2593694e+00   5.0071314e-01   4.2484751e-01   1.4869663e+00
   3.5000000e-01  -4.0786181e-03   8.0417564e-01   6.5244439e-01   4.5519376e-02   8.8004127e-01   1.2593694e+00
   3.5166667e-01  -6.7936002e-03   1.7904288e+00   6.5244439e-01   9.5590690e-01   6.5244439e-01   1.1835038e+00
   3.5333333e-01  -8.9911436e-03  -4.0967438e-01   3.4898188e-01   4.2484751e-01   3.4898188e-01   1.1076382e+00
   3.5500000e-01  -1.0695419e-02  -5.6140564e-01  -4.0967438e-01  -7.1313689e-01   4.2484751e-01   1.9725063e-01
   3.5666667e-01  -1.1934151e-02  -1.6993900e+00  -4.0967438e-01  -1.2441963e+00   3.4898188e-01  -6.3727127e-01
   3.5833333e-01  -1.2738235e-02   1.9725063e-01  -1.0621188e-01  -7.8900252e-01  -1.9269869e+00  -2.0028525e+00
   3.6000000e-01  -1.3141314e-02   8.8004127e-01   1.1076382e+00   1.1076382e+00  -1.5476588e+00  -1.0165994e+00
   3.6166667e-01  -1.3179319e-02   5.0071314e-01  -1.9269869e+00   6.5244439e-01  -1.2441963e+00  -2.5794313e-01
   3.6333333e-01  -1.2889993e-02  -3.0346251e-02   5.0071314e-01   5.0071314e-01  -1.0621188e-01  -5.6140564e-01
   3.6500000e-01  -1.2312390e-02  -4.0967438e-01  -1.8207750e-01  -3.3380876e-01   1.9421600e+00  -1.0165994e+00
   3.6666667e-01  -1.1486374e-02   2.7311626e-01  -5.6140564e-01  -1.0924650e+00   1.1835038e+00  -1.6235244e+00
   3.6833333e-01  -1.0452109e-02  -1.4717932e+00  -1.8207750e-01  -5.6140564e-01   1.4869663e+00   1.9725063e-01
   3.7000000e-01  -9.2495650e-03  -1.6993900e+00   4.2484751e-01   3.4898188e-01   5.0071314e-01   1.2593694e+00
   3.7166667e-01  -7.9180333e-03   1.0317725e+00   3.4898188e-01   3.4898188e-01  -9.4073377e-01   1.5628319e+00
   3.7333333e-01  -6.4956681e-03   8.0417564e-01  -1.8207750e-01   1.2138500e-01  -6.3727127e-01   9.5590690e-01
   3.7500000e-01  -5.0190552e-03   1.3352350e+00   6.5244439e-01   6.5244439e-01  -1.0165994e+00   1.1076382e+00
   3.7666667e-01  -3.5228127e-03   5.0071314e-01  -3.0346251e-02   5.7657876e-01   1.3352350e+00   6.5244439e-01
   3.7833333e-01  -2.0392361e-03  -5.6140564e-01  -6.3727127e-01   5.0071314e-01   5.0071314e-01   9.5590690e-01
   3.8000000e-01  -5.9798410e-04  -1.0621188e-01  -6.3727127e-01   1.2138500e-01  -1.2441963e+00  -4.0967438e-01
   3.8166667e-01   7.0297191e-04  -8.6486815e-01   1.9725063e-01   1.2138500e-01  -2.1545838e+00  -1.2441963e+00
   3.8333333e-01   1.8607593e-03   1.1076382e+00   7.2831002e-01  -1.0621188e-01  -4.8554001e-01  -1.5476588e+00
   3.8500000e-01   4.6300424e-03  -2.5794313e-01   5.0071314e-01  -1.0621188e-01   2.4732194e+00   5.7657876e-01
   3.8666667e-01   5.2788339e-03  -1.0924650e+00  -1.8207750e-01  -1.8207750e-01   1.3352350e+00  -3.0346251e-02
   3.8833333e-01   5.7790187e-03   1.2138500e-01  -1.0621188e-01   1.2593694e+00   8.0417564e-01   2.0180257e+00
   3.9000000e-01   6.1286095e-03  -9.4073377e-01  -1.0621188e-01  -1.8207750e-01  -2.3063151e+00  -8.6486815e-01
   3.9166667e-01   6.3287036e-03   1.2138500e-01  -3.3380876e-01  -4.8554001e-01  -8.6486815e-01  -1.1683307e+00
   3.9333333e-01   6.3832980e-03   1.2138500e-01  -3.0346251e-02  -9.4073377e-01  -2.5794313e-01  -1.6235244e+00
   3.9500000e-01   6.2990664e-03  -8.6486815e-01   3.4898188e-01   1.2138500e-01  -3.3380876e-01  -1.4717932e+00
   3.9666667e-01   6.0850991e-03   1.8662944e+00   1.9725063e-01   2.7311626e-01  -1.8207750e-01  -2.5794313e-01
   3.9833333e-01   5.7526129e-03  -2.3821807e+00   5.7657876e-01  -7.8900252e-01  -2.0787182e+00  -2.1545838e+00
   4.0000000e-01   5.3146338e-03  -3.7477620e+00   6.5244439e-01  -9.4073377e-01  -1.0924650e+00  -2.4580463e+00
   4.0166667e-01   4.7856621e-03  -1.7752557e+00   5.0071314e-01  -6.3727127e-01   8.0417564e-01  -3.0346251e-02
   4.0333333e-01   4.1813240e-03  -3.0346251e-02  -1.0621188e-01   6.5244439e-01   2.7008163e+00   2.8525476e+00
   4.0500000e-01   3.5180154e-03   2.4732194e+00  -4.0967438e-01   1.2138500e-01   2.3214882e+00   3.0801444e+00
   4.0666667e-01   2.8125461e-03   1.4111007e+00  -7.1313689e-01  -9.4073377e-01   1.7904288e+00   1.3352350e+00
   4.0833333e-01   2.0817900e-03   1.8662944e+00   4.2484751e-01  -2.5794313e-01   7.2831002e-01   1.0317725e+00
   4.1000000e-01   1.3423468e-03   1.3352350e+00  -3.0346251e-02  -2.5794313e-01  -6.3727127e-01  -4.8554001e-01
   4.1166667e-01   6.1022251e-04   1.0317725e+00  -1.8207750e-01   4.2484751e-01  -1.1683307e+00  -7.1313689e-01
   4.1333333e-01  -1.1311008e-04  -3.0346251e-02   1.9725063e-01   1.3352350e+00  -5.6140564e-01   6.5244439e-01
   4.1500000e-01  -8.8012353e-04   5.0071314e-01   2.7311626e-01   1.2593694e+00  -3.0346251e-02   1.9725063e-01
   4.1666667e-01  -1.5940741e-03   5.0071314e-01   1.2138500e-01   8.8004127e-01   4.2484751e-01   9.5590690e-01
   4.1833333e-01  -2.2426892e-03   1.0317725e+00  -4.0967438e-01   5.7657876e-01  -6.3727127e-01  -7.8900252e-01
   4.2000000e-01  -2.8155551e-03   7.2831002e-01  -1.8207750e-01   7.2831002e-01   1.9725063e-01   2.7311626e-01
   4.2166667e-01  -3.3042341e-03  -1.3959275e+00   2.7311626e-01  -1.0621188e-01  -9.4073377e-01  -7.8900252e-01
   4.2333333e-01  -3.7023392e-03  -7.1313689e-01   6.5244439e-01   4.5519376e-02   4.5519376e-02  -3.0346251e-02
   4.2500000e-01  -4.0055664e-03  -7.1313689e-01   1.9725063e-01  -8.6486815e-01  -4.0967438e-01  -6.3727127e-01
   4.2666667e-01  -4.2116873e-03  -1.1683307e+00  -2.5794313e-01   2.7311626e-01  -3.3380876e-01  -3.3380876e-01
   4.2833333e-01  -4.3205016e-03  -1.0165994e+00  -3.0346251e-02   4.2484751e-01   5.7657876e-01  -1.8207750e-01
   4.3000000e-01  -4.3337539e-03  -1.6235244e+00  -1.8207750e-01   4.2484751e-01  -1.0165994e+00  -2.5339119e+00
   4.3166667e-01  -4.2550180e-03  -5.6140564e-01   1.2593694e+00  -1.8207750e-01  -4.0967438e-01  -1.0924650e+00
   4.3333333e-01  -4.0895509e-03  -1.1683307e+00   2.7311626e-01  -1.8207750e-01   8.8004127e-01   5.7657876e-01
   4.3500000e-01  -3.8441213e-03   2.0180257e+00  -2.5794313e-01   5.7657876e-01   1.8662944e+00   2.5490851e+00
   4.3666667e-01  -2.2398759e-03   3.6112038e+00  -7.1313689e-01   1.2138500e-01   4.5519376e-02   1.3352350e+00
   4.3833333e-01  -1.7348159e-03   2.9284132e+00  -3.3380876e-01   4.5519376e-02  -7.1313689e-01   4.5519376e-02
   4.4000000e-01  -1.2104721e-03   1.8662944e+00  -3.0346251e-02  -2.5794313e-01  -1.3200619e+00  -9.4073377e-01
   4.4166667e-01  -6.7819327e-04  -1.8207750e-01   1.9725063e-01  -3.0346251e-02  -1.8207750e-01   1.9725063e-01
   4.4333333e-01  -1.4908523e-04   2.7311626e-01  -1.2441963e+00  -7.1313689e-01  -2.5794313e-01   3.4898188e-01
   4.4500000e-01   3.0481135e-04   1.9725063e-01  -1.1683307e+00  -1.8207750e-01   9.5590690e-01   8.0417564e-01
   4.4666667e-01   7.1572903e-04  -2.5794313e-01  -3.0346251e-02  -1.8207750e-01   2.0938913e+00   5.0071314e-01
   4.4833333e-01   1.1008691e-03   4.5519376e-02   4.2484751e-01  -1.0621188e-01  -4.8554001e-01   5.0071314e-01
   4.5000000e-01   1.4528241e-03  -1.2441963e+00   8.0417564e-01   9.5590690e-01  -1.1683307e+00  -8.6486815e-01
   4.5166667e-01   2.0319912e-03  -1.5476588e+00   7.2831002e-01   5.7657876e-01  -1.9269869e+00  -9.4073377e-01
   4.5333333e-01   2.2491500e-03  -2.7615088e+00   7.2831002e-01   1.1835038e+00   5.7657876e-01   1.5628319e+00
   4.5500000e-01   2.4131786e-03  -4.3546870e+00   7.2831002e-01   7.2831002e-01  -1.8207750e-01  -5.6140564e-01
   4.5666667e-01   2.5219115e-03  -2.6097776e+00  -3.3380876e-01  -5.6140564e-01   1.2138500e-01  -9.4073377e-01
   4.5833333e-01   2.5743875e-03   1.1076382e+00  -1.6235244e+00  -1.0165994e+00  -2.5794313e-01  -2.0028525e+00
   4.6000000e-01   2.5708431e-03   7.2831002e-01  -1.8207750e-01  -3.0346251e-02  -3.3380876e-01  -5.6140564e-01
   4.6166667e-01   2.5126833e-03   1.8662944e+00  -7.1313689e-01  -1.0621188e-01  -1.8207750e-01   2.7311626e-01
   4.6333333e-01   2.4024275e-03   1.9725063e-01  -1.8207750e-01  -1.8207750e-01   3.4898188e-01   4.5519376e-02
   4.6500000e-01   2.2436336e-03   5.7657876e-01  -3.0346251e-02  -3.0346251e-02   1.4111007e+00   1.2138500e-01
   4.6666667e-01   2.0408028e-03   1.3352350e+00   4.2484751e-01  -3.3380876e-01   3.4898188e-01  -6.3727127e-01
   4.6833333e-01   1.7992656e-03   1.1835038e+00  -4.0967438e-01  -3.3380876e-01   1.2138500e-01  -3.3380876e-01
   4.7000000e-01   1.5250532e-03   4.2484751e-01  -5.6140564e-01  -3.3380876e-01  -8.6486815e-01  -8.6486815e-01
   4.7166667e-01   1.2247568e-03   3.0801444e+00  -8.6486815e-01   1.9725063e-01   6.5244439e-01   9.5590690e-01
   4.7333333e-01   9.0537709e-04   1.9421600e+00  -3.3380876e-01   1.2138500e-01   5.7657876e-01   1.0317725e+00
   4.7500000e-01   5.7416800e-04  -7.8900252e-01  -3.0346251e-02   1.2138500e-01  -1.2441963e+00   9.5590690e-01
   4.7666667e-01   2.3847848e-04  -1.0165994e+00   8.8004127e-01   7.2831002e-01   6.5244439e-01   8.8004127e-01
   4.7833333e-01  -5.2733624e-04  -9.4073377e-01   9.5590690e-01   8.0417564e-01   2.1697569e+00   1.4869663e+00
   4.8000000e-01  -9.0688315e-04  -1.4717932e+00   1.1835038e+00   3.4898188e-01   6.5244439e-01   1.7904288e+00
   4.8166667e-01  -1.2519949e-03   1.9725063e-01   1.2593694e+00   8.8004127e-01  -1.7752557e+00   1.2138500e-01
   4.8333333e-01  -1.5567402e-03   5.7657876e-01   2.7008163e+00   1.1076382e+00  -1.3959275e+00  -1.0165994e+00
   4.8500000e-01  -1.8162655e-03   1.2138500e-01   2.0180257e+00   6.5244439e-01   1.3352350e+00  -2.5794313e-01
   4.8666667e-01  -2.0268528e-03  -6.3727127e-01   8.8004127e-01  -1.0621188e-01  -2.5794313e-01  -8.6486815e-01
   4.8833333e-01  -2.1859518e-03   1.2138500e-01  -1.4717932e+00  -7.1313689e-01  -6.3727127e-01  -1.0165994e+00
   4.9000000e-01  -2.2921882e-03  -1.4717932e+00  -2.7615088e+00  -1.0165994e+00  -4.0967438e-01  -9.4073377e-01
   4.9166667e-01  -2.3453473e-03  -2.0787182e+00  -3.2167026e+00  -6.3727127e-01  -7.1313689e-01  -1.0924650e+00
   4.9333333e-01  -2.3463361e-03  -2.0028525e+00  -2.3063151e+00  -1.2441963e+00  -1.8511213e+00  -3.1408369e+00
   4.9500000e-01  -2.2971239e-03  -1.5476588e+00  -2.0787182e+00  -9.4073377e-01   5.0071314e-01  -2.0787182e+00
   4.9666667e-01  -2.2006645e-03  -2.5794313e-01  -3.0346251e-02  -2.5794313e-01   5.7657876e-01   1.2138500e-01
   4.9833333e-01  -2.0608014e-03   1.4869663e+00   2.0180257e+00   8.0417564e-01   6.5244439e-01   2.1697569e+00
   5.0000000e-01  -1.8821594e-03   1.3352350e+00   3.9146663e+00   2.3973538e+00   1.2138500e-01   3.0801444e+00
   5.0166667e-01  -1.6700244e-03   1.1835038e+00   1.7145632e+00   9.5590690e-01   4.5519376e-02   2.0938913e+00
   5.0333333e-01  -1.4302136e-03   1.9421600e+00  -1.0621188e-01  -8.6486815e-01   3.4898188e-01   4.5519376e-02
   5.0500000e-01  -1.1689405e-03  -4.8554001e-01  -2.2304494e+00  -1.7752557e+00  -1.0165994e+00  -1.6993900e+00
   5.0666667e-01  -8.9267523e-04   2.7311626e-01  -2.3063151e+00  -7.8900252e-01   5.0071314e-01  -4.0967438e-01
   5.0833333e-01  -6.0800430e-04  -1.2441963e+00  -1.6235244e+00  -6.3727127e-01   1.9725063e-01   5.0071314e-01
   5.1000000e-01  -3.2149183e-04  -1.5476588e+00  -3.3380876e-01  -4.8554001e-01  -1.0621188e-01   4.5519376e-02
   5.1166667e-01  -3.9544215e-05  -1.2441963e+00   8.0417564e-01  -1.8207750e-01   1.4111007e+00  -4.0967438e-01
   5.1333333e-01   1.4098812e-04   1.7904288e+00   8.0417564e-01   4.2484751e-01   9.5590690e-01   2.7311626e-01
   5.1500000e-01   3.0359091e-04   6.5244439e-01   1.2138500e-01   1.9725063e-01  -5.6140564e-01  -1.6235244e+00
   5.1666667e-01   4.6015104e-04  -3.3380876e-01   8.0417564e-01   5.7657876e-01  -1.5476588e+00  -6.3727127e-01
   5.1833333e-01   6.0654104e-04   2.0180257e+00   1.1076382e+00   7.2831002e-01  -3.0346251e-02   2.7311626e-01
   5.2000000e-01   7.3884144e-04   1.7145632e+00   2.0180257e+00   1.4111007e+00  -1.0621188e-01   1.4111007e+00
   5.2166667e-01   8.5346021e-04  -3.3380876e-01   1.8662944e+00   1.9725063e-01  -4.8554001e-01  -2.5794313e-01
   5.2333333e-01   9.4724803e-04   8.0417564e-01   5.0071314e-01  -1.8207750e-01  -7.8900252e-01  -1.3959275e+00
   5.2500000e-01   1.0176066e-03  -1.7752557e+00  -3.0346251e-02  -7.8900252e-01  -3.0346251e-02  -4.0967438e-01
   5.2666667e-01   1.0625878e-03  -1.1683307e+00  -8.6486815e-01  -3.0346251e-02   1.3352350e+00   1.7904288e+00
   5.2833333e-01   1.0809802e-03  -1.0165994e+00  -1.2441963e+00  -4.0967438e-01  -3.0346251e-02   5.7657876e-01
   5.3000000e-01   1.0723823e-03  -4.0967438e-01  -1.3959275e+00  -3.3380876e-01   4.5519376e-02  -5.6140564e-01
   5.3166667e-01   1.0372584e-03  -7.1313689e-01  -1.0924650e+00  -3.0346251e-02  -1.0621188e-01  -1.1683307e+00
   5.3333333e-01   9.7697798e-04   7.2831002e-01   4.5519376e-02   7.2831002e-01   8.0417564e-01   6.5244439e-01
   5.3500000e-01   8.9383549e-04   9.5590690e-01   5.7657876e-01   2.7311626e-01   1.1835038e+00   8.0417564e-01
   5.3666667e-01   7.9105109e-04   5.0071314e-01   1.4111007e+00   2.7311626e-01   8.8004127e-01   1.2593694e+00
   5.3833333e-01   6.7275138e-04  -1.9269869e+00  -1.0621188e-01  -1.0621188e-01   4.5519376e-02   2.7311626e-01
   5.4000000e-01   5.4393051e-04   8.0417564e-01   4.5519376e-02  -3.0346251e-02  -6.3727127e-01  -1.8207750e-01
   5.4166667e-01   4.1039245e-04   2.7311626e-01  -4.8554001e-01   4.5519376e-02  -7.1313689e-01  -1.1683307e+00
   5.4333333e-01   2.7867499e-04  -7.1313689e-01  -1.1683307e+00  -4.0967438e-01  -1.8207750e-01  -4.0967438e-01
   5.4500000e-01   1.5595754e-04  -8.6486815e-01  -1.0924650e+00   1.9725063e-01  -1.0924650e+00  -9.4073377e-01
   5.4666667e-01   4.9954111e-05  -3.3380876e-01  -1.6235244e+00   1.9725063e-01  -1.2441963e+00  -8.6486815e-01
   5.4833333e-01  -8.6039373e-05   1.1835038e+00  -3.0346251e-02  -3.0346251e-02  -1.8207750e-01  -1.5476588e+00
   5.5000000e-01  -2.4929773e-04   8.0417564e-01   1.6386975e+00  -6.3727127e-01   1.2138500e-01  -1.2441963e+00
   5.5166667e-01  -3.5206364e-04   7.2831002e-01   1.7145632e+00   4.5519376e-02   5.0071314e-01   8.8004127e-01
   5.5333333e-01  -3.8504709e-04   1.9725063e-01   8.0417564e-01   5.7657876e-01   4.5519376e-02   6.5244439e-01
   5.5500000e-01  -3.3973396e-04   2.7311626e-01   8.0417564e-01   1.3352350e+00   5.7657876e-01   4.2484751e-01
   5.5666667e-01  -2.0847828e-04   7.2831002e-01   1.3352350e+00   1.3352350e+00  -1.0924650e+00  -1.0621188e-01
   5.5833333e-01   1.5424039e-05   2.7311626e-01   2.2456226e+00   1.0317725e+00  -2.5794313e-01   1.4111007e+00
   5.6000000e-01   3.3768016e-04  -1.0621188e-01   6.5244439e-01  -1.8207750e-01  -1.0621188e-01   1.4869663e+00
   5.6166667e-01   7.6296397e-04  -1.3959275e+00   4.2484751e-01  -5.6140564e-01   6.5244439e-01   1.8662944e+00
   5.6333333e-01   1.2948980e-03   1.9725063e-01   7.2831002e-01  -1.0621188e-01   1.7904288e+00   1.8662944e+00
   5.6500000e-01   1.9360535e-03  -1.1683307e+00  -4.0967438e-01   1.9725063e-01   1.1835038e+00   1.9725063e-01
   5.6666667e-01   2.6879668e-03  -1.0924650e+00  -1.3200619e+00  -6.3727127e-01   3.4898188e-01  -8.6486815e-01
   5.6833333e-01   3.5511727e-03  -6.3727127e-01  -2.5339119e+00  -1.3200619e+00  -1.7752557e+00  -1.8511213e+00
   5.7000000e-01   4.5252521e-03   5.0071314e-01  -3.5201651e+00  -1.7752557e+00  -1.3200619e+00  -2.8373744e+00
   5.7166667e-01   5.6088938e-03   5.7657876e-01  -1.8511213e+00  -3.3380876e-01  -1.0621188e-01  -1.6993900e+00
   5.7333333e-01   6.7999684e-03   5.7657876e-01  -5.6140564e-01  -1.8207750e-01   1.9725063e-01  -1.0621188e-01
   5.7500000e-01   8.0956151e-03   7.2831002e-01   1.9725063e-01   1.2138500e-01   4.2484751e-01  -1.0621188e-01
   5.7666667e-01   9.4923339e-03   5.7657876e-01   1.0317725e+00   1.1076382e+00   4.2484751e-01   9.5590690e-01
   5.7833333e-01   1.0986093e-02   5.0071314e-01   1.8662944e+00   6.5244439e-01   9.5590690e-01   2.5490851e+00
   5.8000000e-01   1.2572434e-02  -1.0621188e-01   1.1835038e+00   4.2484751e-01   9.5590690e-01   2.0180257e+00
   5.8166667e-01   1.4246595e-02   4.2484751e-01   5.7657876e-01  -7.1313689e-01  -3.0346251e-02   5.7657876e-01
   5.8333333e-01   1.6003623e-02  -3.0346251e-02  -1.0621188e-01  -3.0346251e-02  -2.5794313e-01  -5.6140564e-01
   5.8500000e-01   1.7730049e-02  -1.1683307e+00  -1.0621188e-01   1.2138500e-01  -2.5794313e-01  -9.4073377e-01
   5.8666667e-01   1.9545423e-02   5.7657876e-01   5.0071314e-01   1.0317725e+00   1.2138500e-01   7.2831002e-01
   5.8833333e-01   2.1445853e-02   4.2484751e-01   1.4111007e+00   9.5590690e-01   1.2593694e+00   9.5590690e-01
   5.9000000e-01   2.3427169e-02  -9.4073377e-01   2.3214882e+00   6.5244439e-01   1.1835038e+00   1.5628319e+00
   5.9166667e-01   2.5485077e-02   1.2138500e-01   1.0317725e+00  -1.0621188e-01   1.2138500e-01   1.9725063e-01
   5.9333333e-01   2.7615330e-02  -6.3727127e-01  -6.3727127e-01  -1.8207750e-01  -3.3380876e-01   5.7657876e-01
   5.9500000e-01   2.9813889e-02   7.2831002e-01  -1.6993900e+00  -4.8554001e-01  -2.0787182e+00  -1.0165994e+00
   5.9666667e-01   3.2077097e-02   1.5628319e+00  -1.4717932e+00  -4.8554001e-01  -2.2304494e+00  -1.9269869e+00
   5.9833333e-01   3.4401843e-02  -4.8554001e-01  -1.0924650e+00  -1.8207750e-01  -1.6993900e+00  -2.5339119e+00
   6.0000000e-01   3.6785725e-02  -1.0621188e-01  -1.0924650e+00  -3.0346251e-02   1.9725063e-01  -1.3200619e+00
   6.0166667e-01   3.9227196e-02  -9.4073377e-01  -1.8207750e-01  -6.3727127e-01   1.4111007e+00   6.5244439e-01
   6.0333333e-01   4.1725693e-02  -1.0924650e+00   3.4898188e-01  -1.8207750e-01   1.4869663e+00   1.7145632e+00
   6.0500000e-01   4.4281757e-02  -4.0967438e-01   1.1835038e+00   4.2484751e-01   7.2831002e-01   8.0417564e-01
   6.0666667e-01   4.6897121e-02   2.7311626e-01   5.0071314e-01   2.7311626e-01  -2.5794313e-01  -3.0346251e-02
   6.0833333e-01   4.9574775e-02   5.0071314e-01   1.2593694e+00   8.8004127e-01   4.5519376e-02  -1.0621188e-01
   6.1000000e-01   5.2319014e-02   1.2593694e+00   1.4869663e+00   7.2831002e-01  -1.8207750e-01   5.0071314e-01
   6.1166667e-01   5.5135439e-02   1.1835038e+00   1.2593694e+00   5.7657876e-01  -3.3380876e-01  -1.8207750e-01
   6.1333333e-01   5.8030946e-02   2.1697569e+00   6.5244439e-01   4.5519376e-02   8.8004127e-01   6.5244439e-01
   6.1500000e-01   6.1013667e-02   1.1076382e+00   1.2138500e-01   2.7311626e-01  -3.0346251e-02  -1.0621188e-01
   6.1666667e-01   6.4092900e-02   4.5519376e-02  -1.4717932e+00  -4.8554001e-01  -3.3380876e-01  -1.0165994e+00
   6.1833333e-01   6.7278985e-02  -1.3200619e+00  -1.9269869e+00  -3.3380876e-01  -1.8207750e-01  -1.5476588e+00
   6.2000000e-01   7.0540289e-02  -1.4717932e+00  -2.8373744e+00  -7.8900252e-01   3.4898188e-01  -1.1683307e+00
   6.2166667e-01   7.3907808e-02   1.0317725e+00  -2.5339119e+00  -6.3727127e-01   1.9725063e-01  -2.5794313e-01
   6.2333333e-01   7.7429091e-02  -7.1313689e-01  -7.8900252e-01  -3.3380876e-01  -1.6235244e+00  -3.3380876e-01
   6.2500000e-01   8.1117342e-02  -7.1313689e-01   1.2138500e-01   1.9725063e-01  -1.3200619e+00  -4.0967438e-01
   6.2666667e-01   8.4985493e-02  -4.0967438e-01  -1.0621188e-01   5.0071314e-01  -3.3380876e-01   1.2138500e-01
   6.2833333e-01   8.9045954e-02  -2.2304494e+00   5.0071314e-01   3.4898188e-01   1.4111007e+00   5.7657876e-01
   6.3000000e-01   9.3310401e-02   4.5519376e-02   1.1835038e+00   6.5244439e-01   1.1076382e+00   1.5628319e+00
   6.3166667e-01   9.7789541e-02   5.0071314e-01   2.2456226e+00   8.0417564e-01   5.0071314e-01   1.3352350e+00
   6.3333333e-01   1.0249291e-01   1.1835038e+00   2.3973538e+00   1.4111007e+00   2.7311626e-01   1.1076382e+00
   6.3500000e-01   1.0742863e-01  -6.3727127e-01   4.2484751e-01   5.0071314e-01   2.7311626e-01   4.5519376e-02
   6.3666667e-01   1.1260322e-01  -1.7752557e+00   4.5519376e-02  -6.3727127e-01   5.7657876e-01  -8.6486815e-01
   6.3833333e-01   1.1802139e-01  -8.6486815e-01  -2.5794313e-01  -3.0346251e-02   7.2831002e-01   2.7311626e-01
   6.4000000e-01   1.2368586e-01   5.7657876e-01  -7.1313689e-01  -4.0967438e-01   2.7311626e-01  -1.0621188e-01
   6.4166667e-01   1.2959719e-01  -2.5794313e-01  -7.1313689e-01  -1.0621188e-01  -1.0621188e-01   6.5244439e-01
   6.4333333e-01   1.3575364e-01  -3.0346251e-02  -1.5476588e+00  -8.6486815e-01  -3.0346251e-02   8.8004127e-01
   6.4500000e-01   1.4215104e-01   4.5519376e-02  -1.7752557e+00  -4.8554001e-01   1.2138500e-01   5.7657876e-01
   6.4666667e-01   1.4878270e-01   1.9725063e-01  -7.1313689e-01   8.0417564e-01  -4.0967438e-01  -7.1313689e-01
   6.4833333e-01   1.5563935e-01   1.2138500e-01   1.2138500e-01   1.0317725e+00   6.5244439e-01  -7.8900252e-01
   6.5000000e-01   1.6270909e-01  -7.1313689e-01  -1.8207750e-01   5.0071314e-01  -1.1683307e+00  -4.8554001e-01
   6.5166667e-01   1.6997735e-01  -1.4717932e+00   2.0938913e+00   8.0417564e-01  -4.0967438e-01   4.5519376e-02
   6.5333333e-01   1.7742698e-01  -2.0028525e+00   1.8662944e+00  -4.8554001e-01  -1.8511213e+00  -1.4717932e+00
   6.5500000e-01   1.8503313e-01   1.2593694e+00   7.2831002e-01  -7.1313689e-01  -4.8554001e-01  -7.8900252e-01
   6.5666667e-01   1.9275068e-01   3.5353382e+00  -1.8207750e-01  -6.3727127e-01   8.0417564e-01   1.5628319e+00
   6.5833333e-01   2.0058821e-01   3.0042788e+00   1.2138500e-01   5.0071314e-01   1.0317725e+00   1.2593694e+00
   6.6000000e-01   2.0851922e-01   1.5628319e+00  -9.4073377e-01  -1.0621188e-01  -3.0346251e-02  -1.0621188e-01
   6.6166667e-01   2.1651505e-01   1.4111007e+00   5.7657876e-01   4.2484751e-01   1.9725063e-01   1.0317725e+00
   6.6333333e-01   2.2454507e-01  -4.8554001e-01  -4.0967438e-01  -6.3727127e-01  -9.4073377e-01  -7.1313689e-01
   6.6500000e-01   2.3257698e-01  -3.3380876e-01  -1.0924650e+00  -2.5794313e-01  -2.2304494e+00  -3.4442995e+00
   6.6666667e-01   2.4057705e-01  -1.8511213e+00  -9.4073377e-01  -1.0621188e-01  -1.4717932e+00  -1.9269869e+00
   6.6833333e-01   2.4851049e-01  -1.8511213e+00   1.2138500e-01   1.9725063e-01   1.7145632e+00   8.0417564e-01
   6.7000000e-01   2.5634174e-01   1.2138500e-01   6.5244439e-01   9.5590690e-01   2.3214882e+00   1.6386975e+00
   6.7166667e-01   2.6403485e-01   1.1076382e+00   5.0071314e-01   5.0071314e-01   1.2593694e+00  -3.0346251e-02
   6.7333333e-01   2.7155385e-01  -8.6486815e-01   2.7311626e-01   1.9725063e-01  -2.5794313e-01  -1.1683307e+00
   6.7500000e-01   2.7886306e-01  -1.7752557e+00   4.2484751e-01  -1.2441963e+00  -6.3727127e-01  -4.8554001e-01
   6.7666667e-01   2.8592757e-01  -1.6235244e+00  -4.0967438e-01  -3.0346251e-02   1.9725063e-01   1.9725063e-01
   6.7833333e-01   2.9271349e-01   7.2831002e-01  -1.0621188e-01  -8.6486815e-01   2.7311626e-01  -1.1683307e+00
   6.8000000e-01   2.9918840e-01   7.2831002e-01  -2.1545838e+00  -4.0967438e-01  -1.2441963e+00  -1.0924650e+00
   6.8166667e-01   3.0532164e-01   6.5244439e-01  -6.3727127e-01   8.0417564e-01  -3.3380876e-01  -4.0967438e-01
   6.8333333e-01   3.1108464e-01   3.4898188e-01  -6.3727127e-01  -8.6486815e-01  -6.3727127e-01  -2.4580463e+00
   6.8500000e-01   3.1645126e-01   1.0317725e+00   4.5519376e-02  -2.5794313e-01  -3.3380876e-01   5.0071314e-01
   6.8666667e-01   3.2139801e-01   1.4111007e+00   1.4869663e+00  -1.0621188e-01   1.9421600e+00   3.6112038e+00
   6.8833333e-01   3.2590431e-01   1.6386975e+00  -3.0346251e-02   5.7657876e-01   2.3214882e+00   7.3286195e+00
   6.9000000e-01   3.2995272e-01  -3.3380876e-01  -1.2441963e+00  -4.0967438e-01  -4.0967438e-01   1.0317725e+00
   6.9166667e-01   3.3352822e-01  -2.1545838e+00  -1.8207750e-01  -1.8207750e-01  -1.1683307e+00  -1.6993900e+00
   6.9333333e-01   3.3662069e-01   6.5244439e-01  -4.0967438e-01   5.0071314e-01   1.2138500e-01  -5.6140564e-01
   6.9500000e-01   3.3922328e-01   1.7904288e+00   1.8662944e+00  -5.6140564e-01   1.5628319e+00  -3.0346251e-02
   6.9666667e-01   3.4133224e-01  -7.8900252e-01   1.0317725e+00   1.9725063e-01   1.0317725e+00  -2.3063151e+00
   6.9833333e-01   3.4294741e-01   8.0417564e-01   1.9725063e-01   1.3352350e+00  -8.6486815e-01  -1.0165994e+00
   7.0000000e-01   3.4407207e-01   1.3352350e+00  -4.8554001e-01   4.2484751e-01  -3.5960307e+00   1.1076382e+00
   7.0166667e-01   3.4471293e-01  -2.0028525e+00  -9.4073377e-01   1.2138500e-01  -1.3959275e+00   1.8662944e+00
   7.0333333e-01   3.4487995e-01  -2.3821807e+00   1.2593694e+00   7.2831002e-01   3.4898188e-01  -1.3200619e+00
   7.0500000e-01   3.4458622e-01  -2.4580463e+00   5.0071314e-01  -1.8207750e-01   9.5590690e-01  -4.0512245e+00
   7.0666667e-01   3.4384772e-01   1.0317725e+00   8.8004127e-01   1.9725063e-01   2.1697569e+00  -5.6140564e-01
   7.0833333e-01   3.4268312e-01  -2.1545838e+00   9.5590690e-01   1.2138500e-01   4.5519376e-02  -2.7615088e+00
   7.1000000e-01   3.4111350e-01  -8.6486815e-01  -1.8207750e-01  -8.6486815e-01  -1.7752557e+00  -4.4305526e+00
   7.1166667e-01   3.3916207e-01  -1.1683307e+00   2.5490851e+00  -7.8900252e-01  -1.4717932e+00  -3.3684338e+00
   7.1333333e-01   3.3685384e-01   1.1835038e+00  -5.1892089e+00   9.5590690e-01  -3.0346251e-02   1.3352350e+00
   7.1500000e-01   3.3421536e-01   1.7145632e+00  -1.6235244e+00  -2.5794313e-01   5.0071314e-01   3.8388007e+00
   7.1666667e-01   3.3127432e-01   1.4869663e+00   2.2456226e+00  -2.1545838e+00  -7.1313689e-01  -1.0924650e+00
   7.1833333e-01   3.2805924e-01   5.7657876e-01   2.7311626e-01   2.7311626e-01  -1.4717932e+00  -2.5339119e+00
   7.2000000e-01   3.2459911e-01   1.1076382e+00  -1.1683307e+00   2.0938913e+00   6.5244439e-01   8.3148727e+00
   7.2166667e-01   3.2092309e-01   1.7904288e+00   5.0071314e-01  -4.8554001e-01   1.4869663e+00   5.6595758e+00
   7.2333333e-01   3.1706013e-01   1.2593694e+00  -3.5201651e+00  -9.4073377e-01   3.0801444e+00   3.6112038e+00
   7.2500000e-01   3.1303868e-01  -1.0924650e+00   1.0317725e+00  -7.1313689e-01  -2.0028525e+00  -5.6140564e-01
   7.2666667e-01   3.0888569e-01  -2.0028525e+00   1.7904288e+00  -9.4073377e-01  -2.1545838e+00  -6.5547902e+00
   7.2833333e-01   3.0462645e-01  -1.3200619e+00  -2.7615088e+00   1.3352350e+00   3.4898188e-01   5.7354414e+00
   7.3000000e-01   3.0028788e-01  -1.1683307e+00  -7.8900252e-01  -1.1683307e+00  -2.0787182e+00   3.3836070e+00
   7.3166667e-01   2.9589364e-01  -1.6235244e+00  -1.8207750e-01  -1.0621188e-01  -2.3063151e+00  -7.8445058e+00
   7.3333333e-01   2.9146563e-01  -1.1683307e+00   8.0417564e-01   5.0071314e-01  -3.0346251e-02  -7.6927746e+00
   7.3500000e-01   2.8702381e-01   4.2484751e-01   1.7904288e+00   5.0071314e-01   1.4111007e+00   4.9009195e+00
   7.3666667e-01   2.8258603e-01   2.7311626e-01   5.7657876e-01  -1.8207750e-01   5.7657876e-01   2.0938913e+00
   7.3833333e-01   2.7816796e-01  -4.8554001e-01   1.9725063e-01   1.0317725e+00   8.8004127e-01  -1.6993900e+00
   7.4000000e-01   2.7378298e-01  -2.3821807e+00  -1.5476588e+00   4.5519376e-02  -1.5476588e+00  -3.2925682e+00
   7.4166667e-01   2.6944217e-01  -2.7615088e+00   6.5244439e-01   4.5519376e-02  -1.8511213e+00  -1.5476588e+00
   7.4333333e-01   2.6515429e-01  -1.0924650e+00   2.7311626e-01  -4.8554001e-01   1.2138500e-01  -4.0967438e-01
   7.4500000e-01   1.8783165e-01  -2.0028525e+00   1.4869663e+00   1.1076382e+00   3.4898188e-01  -8.6486815e-01
   7.4666667e-01   1.8383554e-01   1.9725063e-01   1.7904288e+00   6.5244439e-01   1.4869663e+00   1.0317725e+00
   7.4833333e-01   1.7977702e-01   1.7145632e+00  -2.0028525e+00  -1.0621188e-01  -1.8207750e-01   3.6112038e+00
   7.5000000e-01   1.7565409e-01   1.1076382e+00  -8.6486815e-01  -1.8207750e-01  -3.4442995e+00   6.5244439e-01
   7.5166667e-01   1.7146610e-01   1.2138500e-01   4.2484751e-01   1.2138500e-01   4.2484751e-01   2.0938913e+00
   7.5333333e-01   1.6721374e-01   7.2831002e-01   4.5519376e-02   1.2138500e-01   1.7904288e+00   1.6386975e+00
   7.5500000e-01   1.6289900e-01   8.0417564e-01  -3.0346251e-02   4.5519376e-02   1.4111007e+00   5.7657876e-01
   7.5666667e-01   1.5852519e-01   2.5490851e+00  -6.3727127e-01  -5.6140564e-01   1.2138500e-01  -2.3063151e+00
   7.5833333e-01   1.5409687e-01   3.8388007e+00   1.9725063e-01   4.5519376e-02  -1.8207750e-01  -2.3063151e+00
   7.6000000e-01   1.4961978e-01   2.9284132e+00   4.5519376e-02  -1.2441963e+00  -8.6486815e-01  -3.4442995e+00
   7.6166667e-01   1.4510071e-01   1.7904288e+00  -8.6486815e-01  -7.1313689e-01   2.7311626e-01  -1.9269869e+00
   7.6333333e-01   1.4054749e-01   8.0417564e-01  -4.0967438e-01  -4.8554001e-01   1.4111007e+00  -7.1313689e-01
   7.6500000e-01   1.3596881e-01   3.4898188e-01   1.2138500e-01  -1.5476588e+00   1.8662944e+00  -3.3380876e-01
   7.6666667e-01   1.3135292e-01   1.2138500e-01   4.5519376e-02  -9.4073377e-01  -6.3727127e-01  -1.0621188e-01
   7.6833333e-01   1.2669887e-01   5.0071314e-01  -1.0621188e-01   1.9725063e-01  -7.1313689e-01   5.0071314e-01
   7.7000000e-01   1.2204472e-01   1.9725063e-01   4.2484751e-01   3.4898188e-01   1.9725063e-01   8.8004127e-01
   7.7166667e-01   1.1740262e-01   1.2138500e-01   1.6386975e+00   3.4898188e-01  -7.8900252e-01   5.0071314e-01
   7.7333333e-01   1.1278517e-01  -1.8207750e-01   5.7657876e-01   4.5519376e-02   1.2138500e-01   1.0317725e+00
   7.7500000e-01   1.0820523e-01  -2.0787182e+00  -1.0621188e-01   4.5519376e-02  -6.3727127e-01  -1.0621188e-01
   7.7666667e-01   1.0367578e-01  -1.8207750e-01   3.4898188e-01   5.7657876e-01  -1.3200619e+00   1.1076382e+00
   7.7833333e-01   9.9209754e-02   4.5519376e-02   1.2593694e+00   5.0071314e-01  -7.8900252e-01   1.2593694e+00
   7.8000000e-01   9.4819849e-02   1.9725063e-01  -1.6235244e+00   3.4898188e-01  -8.6486815e-01  -4.8554001e-01
   7.8166667e-01   9.0518378e-02   4.2484751e-01  -3.3380876e-01   4.2484751e-01  -1.8207750e-01  -1.1683307e+00
   7.8333333e-01   8.6317075e-02   1.2138500e-01  -3.0346251e-02   5.0071314e-01   8.8004127e-01   4.2484751e-01
   7.8500000e-01   8.2226992e-02  -4.8554001e-01  -7.1313689e-01  -5.6140564e-01   1.2593694e+00   4.5519376e-02
   7.8666667e-01   7.8258285e-02  -4.8554001e-01  -6.3727127e-01  -2.5794313e-01   4.2484751e-01   5.0071314e-01
   7.8833333e-01   7.4420153e-02  -2.3821807e+00   1.2138500e-01  -1.8207750e-01   1.3352350e+00   1.1076382e+00
   7.9000000e-01   7.0720641e-02  -1.0165994e+00   3.4898188e-01   1.9725063e-01   1.0317725e+00   1.1835038e+00
   7.9166667e-01   5.4494661e-02  -5.6140564e-01   5.0071314e-01   4.2484751e-01   4.5519376e-02   1.5628319e+00
   7.9333333e-01   5.1722653e-02   2.0180257e+00   1.1835038e+00   8.8004127e-01  -1.0621188e-01   2.0180257e+00
   7.9500000e-01   4.9107925e-02  -1.8207750e-01   1.9725063e-01   5.7657876e-01  -5.6140564e-01   2.7311626e-01
   7.9666667e-01   4.6528686e-02   3.4898188e-01   6.5244439e-01   1.1835038e+00  -1.8207750e-01  -3.0346251e-02
   7.9833333e-01   4.4087259e-02  -7.8900252e-01   2.7311626e-01   3.4898188e-01   6.5244439e-01  -6.3727127e-01
   8.0000000e-01   4.1780603e-02  -2.0028525e+00  -1.0621188e-01   2.7311626e-01   2.7311626e-01  -2.5339119e+00
   8.0166667e-01   3.9605074e-02   6.5244439e-01  -3.0346251e-02   1.9725063e-01  -3.0346251e-02  -1.8511213e+00
   8.0333333e-01   3.5630238e-02   1.1835038e+00  -1.0621188e-01   1.2138500e-01  -3.3380876e-01  -6.3727127e-01
   8.0500000e-01   3.3821283e-02   9.5590690e-01  -1.0621188e-01  -4.8554001e-01  -4.8554001e-01  -4.0967438e-01
   8.0666667e-01   3.2124294e-02  -1.8207750e-01  -4.8554001e-01  -4.0967438e-01   8.8004127e-01   5.0071314e-01
   8.0833333e-01   3.0533679e-02   1.2138500e-01  -4.8554001e-01  -1.0621188e-01   5.0071314e-01   9.5590690e-01
   8.1000000e-01   2.9043642e-02   8.8004127e-01   1.9725063e-01   1.2138500e-01   2.7311626e-01   6.5244439e-01
   8.1166667e-01   2.7648238e-02   1.5628319e+00   8.0417564e-01   3.4898188e-01  -2.5794313e-01   1.9725063e-01
   8.1333333e-01  -5.7807577e-04   8.0417564e-01  -7.1313689e-01   4.5519376e-02  -3.3380876e-01  -3.0346251e-02
   8.1500000e-01  -9.3777834e-04   1.4111007e+00  -1.1683307e+00  -4.0967438e-01  -4.8554001e-01   1.2138500e-01
   8.1666667e-01  -1.2439366e-03  -4.0967438e-01   1.0317725e+00   1.9725063e-01  -4.0967438e-01   4.5519376e-02
   8.1833333e-01  -1.4821654e-03   8.0417564e-01   8.8004127e-01   8.0417564e-01   4.5519376e-02   2.7311626e-01
   8.2000000e-01  -1.6384038e-03  -4.8554001e-01   7.2831002e-01   1.2138500e-01   7.2831002e-01  -1.0621188e-01
   8.2166667e-01  -1.6991497e-03  -1.4717932e+00  -3.0346251e-02  -4.0967438e-01   5.0071314e-01   1.2138500e-01
   8.2333333e-01  -1.6516885e-03  -2.1545838e+00   7.2831002e-01   4.2484751e-01  -2.5794313e-01  -4.0967438e-01
   8.2500000e-01  -1.4843107e-03  -2.5339119e+00   1.3352350e+00   3.4898188e-01   5.0071314e-01  -5.6140564e-01
   8.2666667e-01  -1.1865150e-03  -5.6140564e-01   1.1835038e+00   1.9725063e-01   8.8004127e-01   4.5519376e-02
   8.2833333e-01  -7.4919126e-04   4.2484751e-01  -1.0165994e+00  -7.1313689e-01  -1.8207750e-01  -7.1313689e-01
   8.3000000e-01  -1.6478016e-04  -8.6486815e-01  -2.1545838e+00  -1.0165994e+00  -9.4073377e-01  -1.5476588e+00
   8.3166667e-01   5.7259518e-04  -1.8207750e-01  -2.0787182e+00  -7.8900252e-01  -3.3380876e-01  -1.4717932e+00
   8.3333333e-01   1.4670290e-03  -1.8207750e-01  -7.1313689e-01  -3.0346251e-02   1.6386975e+00   8.0417564e-01
   8.3500000e-01   2.5207674e-03   3.4898188e-01  -2.5794313e-01  -1.0621188e-01   1.1076382e+00   1.7904288e+00
   8.3666667e-01   3.7341796e-03   1.4869663e+00  -4.0967438e-01   1.9725063e-01  -5.6140564e-01   7.2831002e-01
   8.3833333e-01   5.1057694e-03   9.5590690e-01  -8.6486815e-01  -3.0346251e-02  -2.3063151e+00  -1.5476588e+00
   8.4000000e-01   6.6322264e-03   1.9725063e-01  -6.3727127e-01   9.5590690e-01  -4.8554001e-01  -5.6140564e-01
   8.4166667e-01   8.3085211e-03   2.7311626e-01   5.7657876e-01   1.2593694e+00   1.2138500e-01  -4.8554001e-01
   8.4333333e-01   1.0128037e-02  -1.0165994e+00   1.2593694e+00   6.5244439e-01   5.0071314e-01   1.1835038e+00
   8.4500000e-01   1.2082747e-02   1.0317725e+00   5.0071314e-01   5.0071314e-01  -8.6486815e-01   9.5590690e-01
   8.4666667e-01   1.4163432e-02   1.1835038e+00   1.3352350e+00   5.0071314e-01   4.2484751e-01   8.8004127e-01
   8.4833333e-01   1.6310273e-02   4.2484751e-01   5.0071314e-01   1.2138500e-01  -4.0967438e-01   1.2138500e-01
   8.5000000e-01   1.8569447e-02   5.7657876e-01   5.0071314e-01  -5.6140564e-01   1.9725063e-01   2.7311626e-01
   8.5166667e-01   2.0930186e-02   1.1076382e+00   2.7311626e-01  -4.0967438e-01   7.2831002e-01   1.9725063e-01
   8.5333333e-01   2.3381446e-02   1.2593694e+00  -1.8207750e-01  -3.3380876e-01  -1.0621188e-01  -4.8554001e-01
   8.5500000e-01   2.5912283e-02  -1.0924650e+00  -3.3380876e-01  -1.8207750e-01   4.2484751e-01   1.2138500e-01
   8.5666667e-01   2.8512245e-02  -2.6097776e+00  -1.0621188e-01   2.7311626e-01   7.2831002e-01   1.2138500e-01
   8.5833333e-01   3.1171777e-02  -7.8900252e-01   1.2138500e-01   8.0417564e-01   1.1835038e+00   2.7311626e-01
   8.6000000e-01   3.3882622e-02   1.6386975e+00   1.2138500e-01   5.0071314e-01   8.0417564e-01   1.9725063e-01
   8.6166667e-01   3.6638233e-02  -1.8207750e-01  -1.0621188e-01   8.8004127e-01  -4.8554001e-01  -4.0967438e-01
   8.6333333e-01   3.9434151e-02   1.1076382e+00   9.5590690e-01   4.2484751e-01   5.0071314e-01   9.5590690e-01
   8.6500000e-01   4.2268372e-02  -1.4717932e+00  -1.0924650e+00  -1.3200619e+00   5.0071314e-01  -6.3727127e-01
   8.6666667e-01   4.5141685e-02  -1.1683307e+00  -1.5476588e+00  -2.0028525e+00   7.2831002e-01  -1.9269869e+00
   8.6833333e-01   4.8057958e-02  -1.3200619e+00  -1.5476588e+00  -9.4073377e-01  -8.6486815e-01  -1.8511213e+00
   8.7000000e-01   5.1024394e-02   1.1835038e+00  -7.1313689e-01   3.4898188e-01  -1.0165994e+00   1.9725063e-01
   8.7166667e-01   5.4051712e-02   1.4869663e+00   8.0417564e-01   1.2138500e-01  -4.8554001e-01   5.0071314e-01
   8.7333333e-01   5.7154286e-02  -6.3727127e-01   6.5244439e-01  -3.3380876e-01  -4.8554001e-01  -4.0967438e-01
   8.7500000e-01   6.0350212e-02  -1.1683307e+00   4.2484751e-01   3.4898188e-01  -4.8554001e-01  -3.3380876e-01
   8.7666667e-01   6.3661294e-02   8.8004127e-01   1.6386975e+00   7.2831002e-01  -7.8900252e-01   9.5590690e-01
   8.7833333e-01   6.7112989e-02   3.4898188e-01   2.6249507e+00   8.0417564e-01  -8.6486815e-01   1.6386975e+00
   8.8000000e-01   7.0734212e-02  -1.0621188e-01   4.2484751e-01   1.0317725e+00  -4.0967438e-01   1.1076382e+00
   8.8166667e-01   7.4557165e-02  -5.6140564e-01  -3.0346251e-02   2.7311626e-01  -8.6486815e-01  -2.0028525e+00
   8.8333333e-01   7.8596120e-02   1.2138500e-01  -1.0621188e-01   9.5590690e-01   4.5519376e-02  -1.1683307e+00
   8.8500000e-01   8.2898042e-02   3.4898188e-01  -2.1545838e+00  -3.3380876e-01   7.2831002e-01  -9.4073377e-01
   8.8666667e-01   8.7519865e-02  -8.6486815e-01  -7.1313689e-01  -4.8554001e-01   1.7145632e+00  -4.0967438e-01
   8.8833333e-01   9.2503251e-02  -1.4717932e+00  -2.0028525e+00  -1.0924650e+00   7.2831002e-01  -1.5476588e+00
   8.9000000e-01   9.7890762e-02   8.8004127e-01  -7.8900252e-01  -4.8554001e-01   3.4898188e-01   9.5590690e-01
   8.9166667e-01   2.6714735e-01   4.2484751e-01   5.7657876e-01   3.4898188e-01   3.4898188e-01   1.6386975e+00
   8.9333333e-01   2.8363912e-01  -6.3727127e-01   5.7657876e-01   5.0071314e-01  -1.0621188e-01  -1.8207750e-01
   8.9500000e-01   3.0071478e-01   6.5244439e-01   7.2831002e-01   7.2831002e-01   8.8004127e-01   1.3352350e+00
   8.9666667e-01   3.1834392e-01   9.5590690e-01   8.8004127e-01   8.0417564e-01   1.1076382e+00   2.5490851e+00
   8.9833333e-01   3.3646797e-01   1.9725063e-01   4.2484751e-01  -4.0967438e-01  -4.0967438e-01   4.2484751e-01
   9.0000000e-01   3.5502109e-01   1.2138500e-01  -1.0621188e-01  -1.8207750e-01  -1.7752557e+00  -1.3959275e+00
   9.0166667e-01   3.7393068e-01   3.1560101e+00  -7.8900252e-01  -1.8207750e-01  -1.0621188e-01  -1.3959275e+00
   9.0333333e-01   3.9311789e-01   1.2138500e-01  -1.8511213e+00  -9.4073377e-01  -1.8207750e-01  -1.8511213e+00
   9.0500000e-01   4.5147688e-01  -2.0787182e+00  -1.3200619e+00   4.5519376e-02  -4.0967438e-01  -1.0621188e-01
   9.0666667e-01   4.7088487e-01   3.4898188e-01   1.2138500e-01   4.2484751e-01  -1.0621188e-01   5.7657876e-01
   9.0833333e-01   4.9010727e-01  -3.3380876e-01   6.5244439e-01  -7.1313689e-01  -1.0621188e-01  -3.0346251e-02
   9.1000000e-01   5.0904351e-01   7.2831002e-01  -8.6486815e-01  -6.3727127e-01  -1.8207750e-01   4.5519376e-02
   9.1166667e-01   5.2759255e-01  -4.8554001e-01  -8.6486815e-01   5.7657876e-01   6.5244439e-01   7.2831002e-01
   9.1333333e-01   5.4565387e-01  -6.3727127e-01   5.7657876e-01   8.0417564e-01   3.4898188e-01   1.1076382e+00
   9.1500000e-01   5.6312847e-01   4.5519376e-02   6.5244439e-01   1.9725063e-01  -7.1313689e-01  -7.8900252e-01
   9.1666667e-01   5.7991978e-01  -1.8207750e-01   1.7904288e+00   2.7311626e-01  -1.3200619e+00  -2.6097776e+00
   9.1833333e-01   5.9593471e-01  -3.3380876e-01   1.6386975e+00   8.0417564e-01   2.7311626e-01  -4.0967438e-01
   9.2000000e-01   6.1108450e-01  -8.6486815e-01   1.2593694e+00   9.5590690e-01  -3.3380876e-01   4.2484751e-01
   9.2166667e-01   6.2528564e-01  -5.6140564e-01   1.6386975e+00   1.0317725e+00   8.8004127e-01   1.3352350e+00
   9.2333333e-01   6.3846054e-01  -1.1683307e+00   9.5590690e-01   1.9725063e-01   8.8004127e-01   1.4869663e+00
   9.2500000e-01   6.5053856e-01  -1.5476588e+00   8.8004127e-01  -3.0346251e-02   1.2138500e-01   6.5244439e-01
   9.2666667e-01   6.6145069e-01   6.5244439e-01   1.5628319e+00   4.2484751e-01   1.2138500e-01   5.0071314e-01
   9.2833333e-01   6.7114608e-01   3.4898188e-01  -4.0967438e-01  -1.2441963e+00  -1.0621188e-01   2.7311626e-01
   9.3000000e-01   6.7958052e-01   9.5590690e-01  -1.9269869e+00  -1.3200619e+00  -1.8207750e-01   3.4898188e-01
   9.3166667e-01   6.8671635e-01   8.0417564e-01  -1.3959275e+00  -1.0621188e-01   7.2831002e-01   6.5244439e-01
   9.3333333e-01   6.9252486e-01   1.2138500e-01  -4.8554001e-01   2.7311626e-01   5.7657876e-01   2.7311626e-01
   9.3500000e-01   6.9698693e-01  -1.0165994e+00  -1.2441963e+00  -3.0346251e-02  -9.4073377e-01  -1.0621188e-01
   9.3666667e-01   7.0009274e-01  -2.5794313e-01  -1.8511213e+00  -7.8900252e-01  -3.3380876e-01  -7.1313689e-01
   9.3833333e-01   7.0184200e-01  -1.6235244e+00  -1.7752557e+00  -9.4073377e-01  -1.0165994e+00  -1.7752557e+00
   9.4000000e-01   7.0131575e-01  -6.3727127e-01  -8.6486815e-01   8.8004127e-01  -6.3727127e-01  -7.1313689e-01
   9.4166667e-01   6.9908521e-01  -1.8511213e+00  -1.8207750e-01   9.5590690e-01  -5.6140564e-01   1.9725063e-01
   9.4333333e-01   6.9558729e-01   1.4111007e+00   1.5628319e+00   5.0071314e-01  -1.8207750e-01  -1.1683307e+00
   9.4500000e-01   6.9086501e-01   5.0071314e-01   2.7311626e-01  -2.5794313e-01   2.7311626e-01  -1.8511213e+00
   9.4666667e-01   6.8496891e-01   8.0417564e-01  -2.5794313e-01  -8.6486815e-01   1.2138500e-01  -4.8554001e-01
   9.4833333e-01   6.7795611e-01   1.1076382e+00  -8.6486815e-01  -1.8207750e-01  -3.3380876e-01   5.0071314e-01
   9.5000000e-01   6.6988963e-01   2.7008163e+00  -7.8900252e-01  -5.6140564e-01  -1.1683307e+00   5.0071314e-01
   9.5166667e-01   6.6083785e-01   2.0180257e+00   4.5519376e-02   4.2484751e-01  -3.3380876e-01   1.4111007e+00
   9.5333333e-01   6.5087366e-01   1.4111007e+00   3.4898188e-01  -4.0967438e-01   1.9725063e-01  -1.8207750e-01
   9.5500000e-01   6.4007338e-01  -1.0165994e+00   7.2831002e-01   1.2138500e-01   5.7657876e-01  -7.1313689e-01
   9.5666667e-01   6.2851647e-01  -1.0621188e-01   1.0317725e+00   8.8004127e-01   3.4898188e-01   1.1835038e+00
   9.5833333e-01   6.1628403e-01  -3.0346251e-02   5.0071314e-01  -3.0346251e-02   5.7657876e-01   7.2831002e-01
   9.6000000e-01   6.0345780e-01  -2.1545838e+00   5.7657876e-01  -3.3380876e-01   2.7311626e-01   1.2138500e-01
   9.6166667e-01   5.9011947e-01  -2.2304494e+00   4.2484751e-01   4.5519376e-02   1.6386975e+00   9.5590690e-01
   9.6333333e-01   5.7635358e-01  -1.3200619e+00  -1.8207750e-01   1.2138500e-01   3.0042788e+00   2.4732194e+00
   9.6500000e-01   5.6224122e-01   2.7311626e-01   1.0317725e+00   1.4111007e+00   1.1835038e+00   2.1697569e+00
   9.6666667e-01   5.4786150e-01   4.2484751e-01   8.8004127e-01   7.2831002e-01  -9.4073377e-01   4.5519376e-02
   9.6833333e-01   5.3329088e-01   4.2484751e-01   5.7657876e-01   7.2831002e-01  -3.4442995e+00  -2.3821807e+00
   9.7000000e-01   5.1860257e-01  -3.0346251e-02   1.1835038e+00   7.2831002e-01  -2.7615088e+00  -2.2304494e+00
   9.7166667e-01   5.0386595e-01   1.2138500e-01   1.9725063e-01  -2.5794313e-01  -2.0028525e+00  -1.9269869e+00
   9.7333333e-01   4.8914609e-01  -4.8554001e-01   1.9725063e-01  -4.8554001e-01  -6.3727127e-01  -1.6235244e+00
   9.7500000e-01   4.7450331e-01   4.5519376e-02   2.7311626e-01   1.9725063e-01   4.5519376e-02  -6.3727127e-01
   9.7666667e-01   4.5999285e-01  -4.8554001e-01  -1.3200619e+00  -1.0165994e+00  -4.0967438e-01  -6.3727127e-01
   9.7833333e-01   4.4566458e-01  -7.1313689e-01  -1.1683307e+00  -8.6486815e-01   4.5519376e-02   8.8004127e-01
   9.8000000e-01   4.3156281e-01   2.0180257e+00  -2.0028525e+00  -3.3380876e-01   1.0317725e+00   4.2484751e-01
   9.8166667e-01   4.1772615e-01   1.6386975e+00  -1.2441963e+00  -4.8554001e-01   8.8004127e-01   2.7311626e-01
   9.8333333e-01   4.0418747e-01   2.4732194e+00  -9.4073377e-01  -1.8207750e-01   1.0317725e+00  -4.8554001e-01
   9.8500000e-01   3.9097392e-01   8.0417564e-01  -2.5794313e-01  -1.8207750e-01   1.1076382e+00   7.2831002e-01
   9.8666667e-01   3.7810699e-01   8.0417564e-01  -1.0621188e-01   1.9725063e-01   1.1076382e+00   1.0317725e+00
   9.8833333e-01   3.6560271e-01  -3.3380876e-01   4.5519376e-02   4.5519376e-02   2.7311626e-01   1.5628319e+00
   9.9000000e-01   3.5347183e-01  -3.5960307e+00   1.9725063e-01   3.4898188e-01   1.2138500e-01   1.3352350e+00
   9.9166667e-01   3.4172007e-01  -1.7752557e+00   1.1076382e+00   1.1835038e+00   1.3352350e+00   1.4111007e+00
   9.9333333e-01   3.3034848e-01  -3.3380876e-01   2.3214882e+00   1.9421600e+00  -1.1683307e+00   1.1076382e+00
   9.9500000e-01   3.1935376e-01   6.5244439e-01   2.6249507e+00   1.7904288e+00  -1.0165994e+00   5.0071314e-01
   9.9666667e-01   3.0872854e-01  -4.8554001e-01   1.1076382e+00  -7.1313689e-01  -4.8554001e-01  -1.0924650e+00
   9.9833333e-01   2.9846221e-01  -3.3380876e-01  -1.2441963e+00  -2.0028525e+00  -3.0346251e-02  -2.0028525e+00
   1.0000000e+00   2.8854098e-01  -1.3200619e+00  -2.8373744e+00  -1.6235244e+00  -5.6140564e-01  -3.3684338e+00
   1.0016667e+00   2.7894844e-01  -8.6486815e-01  -1.6993900e+00  -5.6140564e-01  -3.0346251e-02  -1.6235244e+00
   1.0033333e+00   2.6966605e-01   8.0417564e-01  -1.0165994e+00  -1.8207750e-01  -3.0346251e-02   2.7311626e-01
   1.0050000e+00   2.6067360e-01  -2.5794313e-01  -7.8900252e-01  -1.8207750e-01  -3.3380876e-01  -4.8554001e-01
   1.0066667e+00   2.5194971e-01   3.4898188e-01   4.5519376e-02   1.9725063e-01   7.2831002e-01  -3.0346251e-02
   1.0083333e+00   2.4347229e-01   8.8004127e-01   5.0071314e-01   5.0071314e-01   8.0417564e-01   1.1835038e+00
   1.0100000e+00   2.3521897e-01   1.3352350e+00   5.0071314e-01  -3.0346251e-02   8.8004127e-01   1.6386975e+00
   1.0116667e+00   2.2716754e-01   3.4898188e-01   2.7311626e-01  -2.5794313e-01   6.5244439e-01   5.7657876e-01
   1.0133333e+00   2.1929634e-01  -3.3380876e-01   2.7311626e-01  -4.8554001e-01   4.5519376e-02   4.5519376e-02
   1.0150000e+00   2.1158464e-01  -7.1313689e-01  -1.8207750e-01  -1.0621188e-01  -6.3727127e-01   4.5519376e-02
   1.0166667e+00   2.0401296e-01   1.1076382e+00   8.0417564e-01   1.2138500e-01   1.2138500e-01   1.0317725e+00
   1.0183333e+00   1.9656340e-01  -4.0967438e-01  -4.8554001e-01  -2.5794313e-01  -1.8207750e-01   1.2138500e-01
   1.0200000e+00   1.8921984e-01  -1.1683307e+00  -2.5794313e-01   9.5590690e-01   4.2484751e-01   5.0071314e-01
   1.0216667e+00   1.8196821e-01  -9.4073377e-01  -8.6486815e-01   5.7657876e-01  -9.4073377e-01   1.2593694e+00
   1.0233333e+00   1.7479665e-01   9.5590690e-01   3.4898188e-01   1.9725063e-01  -1.0621188e-01   1.9725063e-01
   1.0250000e+00   1.6769562e-01   1.4869663e+00   3.4898188e-01  -5.6140564e-01  -1.3200619e+00  -2.2304494e+00
   1.0266667e+00   1.6065797e-01   5.0071314e-01   4.5519376e-02   1.9725063e-01  -7.1313689e-01  -6.3727127e-01
   1.0283333e+00   1.5367906e-01   1.0317725e+00   4.2484751e-01   9.5590690e-01  -1.0165994e+00  -3.0346251e-02
   1.0300000e+00   1.4675664e-01   2.7311626e-01   3.4898188e-01  -5.6140564e-01  -8.6486815e-01  -1.2441963e+00
   1.0316667e+00   1.3989091e-01  -1.0621188e-01   2.7311626e-01  -1.2441963e+00   9.5590690e-01  -2.3063151e+00
   1.0333333e+00   1.3308436e-01  -1.8207750e-01  -8.6486815e-01  -4.0967438e-01   7.2831002e-01  -1.3200619e+00
   1.0350000e+00   1.2634171e-01  -3.3380876e-01   2.7311626e-01   9.5590690e-01   5.7657876e-01   5.7657876e-01
   1.0366667e+00   1.1966971e-01   2.7311626e-01   4.2484751e-01   6.5244439e-01   8.0417564e-01   1.2593694e+00
   1.0383333e+00   1.1307699e-01   8.0417564e-01   5.7657876e-01   3.4898188e-01   3.4898188e-01   1.4111007e+00
   1.0400000e+00   1.0657384e-01   1.2138500e-01  -4.0967438e-01  -3.3380876e-01   8.8004127e-01   1.4111007e+00
   1.0416667e+00   1.0017196e-01  -7.8900252e-01  -3.0346251e-02   4.5519376e-02  -1.8207750e-01   7.2831002e-01
   1.0433333e+00   9.3884236e-02  -4.8554001e-01   4.2484751e-01  -5.6140564e-01  -1.3200619e+00  -9.4073377e-01
   1.0450000e+00   8.7724471e-02  -1.8207750e-01  -1.0621188e-01   4.5519376e-02   1.7145632e+00   1.0317725e+00
   1.0466667e+00   8.1707110e-02  -4.0967438e-01  -3.0346251e-02  -8.6486815e-01   3.4898188e-01   2.7311626e-01
   1.0483333e+00   7.5846939e-02  -3.3380876e-01   8.8004127e-01  -3.0346251e-02   1.2138500e-01   7.2831002e-01
   1.0500000e+00   7.0158846e-02   8.8004127e-01   8.8004127e-01  -2.5794313e-01   3.4898188e-01   8.0417564e-01
   1.0516667e+00   6.4657508e-02   2.7311626e-01   1.9725063e-01  -3.3380876e-01   1.2593694e+00   1.2138500e-01
   1.0533333e+00   5.9357138e-02   1.0317725e+00  -2.5794313e-01   3.4898188e-01  -1.0924650e+00  -1.2441963e+00
   1.0550000e+00   5.4271237e-02   2.3214882e+00  -6.3727127e-01   2.7311626e-01  -8.6486815e-01   4.5519376e-02
   1.0566667e+00   4.9412339e-02   5.7657876e-01  -7.8900252e-01   5.7657876e-01  -1.3200619e+00   5.7657876e-01
   1.0583333e+00   4.4791789e-02  -4.0967438e-01  -5.6140564e-01   4.5519376e-02  -9.4073377e-01  -9.4073377e-01
   1.0600000e+00   4.0419547e-02   4.5519376e-02  -1.8207750e-01  -3.0346251e-02  -7.1313689e-01  -1.6993900e+00
   1.0616667e+00   3.6304008e-02  -1.0165994e+00  -3.3380876e-01   4.2484751e-01   1.9725063e-01  -4.0967438e-01
   1.0633333e+00   3.2451850e-02   1.9725063e-01  -7.1313689e-01  -3.0346251e-02   4.2484751e-01   4.2484751e-01
   1.0650000e+00   2.8867916e-02  -1.7752557e+00   4.2484751e-01  -2.5794313e-01  -1.0621188e-01  -1.0165994e+00
   1.0666667e+00   2.5555118e-02  -3.0346251e-02   1.4111007e+00   3.4898188e-01  -3.0346251e-02  -4.8554001e-01
   1.0683333e+00   2.2514378e-02   6.5244439e-01   9.5590690e-01   1.2138500e-01   8.0417564e-01   1.4111007e+00
   1.0700000e+00   1.9744599e-02   1.2138500e-01   1.2138500e-01   1.2138500e-01   5.0071314e-01   1.7904288e+00
   1.0716667e+00   1.7242660e-02   1.2138500e-01  -2.5794313e-01   1.2138500e-01  -5.6140564e-01   6.5244439e-01
   1.0733333e+00   1.5003457e-02   2.7311626e-01  -7.8900252e-01  -1.8207750e-01  -1.0621188e-01  -1.8511213e+00
   1.0750000e+00   1.3019956e-02  -1.8207750e-01  -9.4073377e-01  -1.0621188e-01   1.3352350e+00  -3.3380876e-01
   1.0766667e+00   1.1283290e-02   8.8004127e-01   2.7311626e-01   1.2138500e-01   1.2138500e-01  -1.0165994e+00
   1.0783333e+00   9.7828688e-03  -2.5794313e-01   1.9725063e-01  -1.8207750e-01  -5.6140564e-01   3.4898188e-01
   1.0800000e+00   8.5065261e-03  -1.1683307e+00  -3.0346251e-02  -4.8554001e-01   6.5244439e-01   7.2831002e-01
   1.0816667e+00   7.4406781e-03  -2.0787182e+00  -6.3727127e-01  -3.3380876e-01  -1.0621188e-01   1.2138500e-01
   1.0833333e+00   6.5705066e-03  -1.5476588e+00  -1.0621188e-01   5.7657876e-01  -6.3727127e-01   4.5519376e-02
   1.0850000e+00   5.8801576e-03  -7.8900252e-01   1.9725063e-01   2.7311626e-01  -1.8207750e-01  -5.6140564e-01
   1.0866667e+00   5.3529483e-03  -1.8207750e-01   2.7311626e-01   3.4898188e-01   1.0317725e+00   8.8004127e-01
   1.0883333e+00   4.9715900e-03  -3.3380876e-01   5.7657876e-01   1.2138500e-01  -1.8207750e-01   6.5244439e-01
   1.0900000e+00   4.7184109e-03   8.8004127e-01  -3.3380876e-01   5.7657876e-01   9.5590690e-01   1.1076382e+00
   1.0916667e+00   4.5755833e-03   2.3973538e+00  -1.0621188e-01   5.0071314e-01   2.7311626e-01   4.5519376e-02
   1.0933333e+00   4.5253490e-03   1.3352350e+00   5.0071314e-01  -5.6140564e-01  -1.3200619e+00  -7.1313689e-01
   1.0950000e+00   4.5502390e-03   3.4898188e-01  -8.6486815e-01   4.2484751e-01  -9.4073377e-01  -1.0165994e+00
   1.0966667e+00   4.6332850e-03  -3.3380876e-01   1.2138500e-01  -1.8207750e-01   5.0071314e-01  -7.8900252e-01
   1.0983333e+00   4.7582194e-03   1.1835038e+00   1.9725063e-01  -2.5794313e-01   1.1076382e+00   8.8004127e-01
   1.1000000e+00   4.9096598e-03  -6.3727127e-01  -1.0621188e-01  -4.8554001e-01   1.1835038e+00   1.4111007e+00
   1.1016667e+00   5.0732771e-03  -1.8207750e-01  -4.0967438e-01  -1.0621188e-01  -3.3380876e-01  -5.6140564e-01
   1.1033333e+00   5.2359429e-03   1.2138500e-01   2.7311626e-01   2.7311626e-01  -3.3380876e-01  -1.8207750e-01
   1.1050000e+00   5.3858559e-03   3.4898188e-01   4.2484751e-01   4.2484751e-01  -9.4073377e-01  -8.6486815e-01
   1.1066667e+00   5.2058039e-03  -4.8554001e-01   1.2138500e-01  -1.0621188e-01  -1.2441963e+00  -1.4717932e+00
   1.1083333e+00   4.9596875e-03  -2.0787182e+00   8.0417564e-01   5.7657876e-01   4.2484751e-01  -1.0621188e-01
   1.1100000e+00   4.6659336e-03   5.0071314e-01  -4.8554001e-01  -5.6140564e-01  -4.8554001e-01  -1.8207750e-01
   1.1116667e+00   4.3286410e-03  -2.1545838e+00   4.5519376e-02   4.5519376e-02   4.5519376e-02  -1.0621188e-01
   1.1133333e+00   3.9528792e-03  -2.0028525e+00  -3.0346251e-02   4.2484751e-01   5.7657876e-01   9.5590690e-01
   1.1150000e+00   3.5445348e-03  -1.6235244e+00  -3.0346251e-02  -4.8554001e-01   1.4111007e+00   1.4111007e+00
   1.1166667e+00   3.1101503e-03  -1.8207750e-01   3.4898188e-01  -1.8207750e-01   1.4111007e+00   8.8004127e-01
   1.1183333e+00   2.6567561e-03  -9.4073377e-01   4.5519376e-02  -2.5794313e-01   5.7657876e-01   3.4898188e-01
   1.1200000e+00   2.1917018e-03   2.3214882e+00   1.9725063e-01   5.7657876e-01   3.4898188e-01   4.2484751e-01
   1.1216667e+00   1.7224872e-03   2.6249507e+00  -4.0967438e-01  -1.8207750e-01  -5.6140564e-01   5.7657876e-01
   1.1233333e+00   1.2565980e-03   9.5590690e-01  -1.1683307e+00  -4.0967438e-01  -1.0924650e+00  -6.3727127e-01
   1.1250000e+00   8.0134734e-04   2.6249507e+00  -1.2441963e+00  -3.3380876e-01  -1.7752557e+00  -1.6235244e+00
   1.1266667e+00   3.6372707e-04  -7.1313689e-01  -1.7752557e+00  -3.0346251e-02  -4.8554001e-01  -1.3200619e+00
   1.1283333e+00  -4.9728828e-05  -4.0967438e-01  -7.8900252e-01  -3.3380876e-01   8.8004127e-01  -3.0346251e-02
   1.1300000e+00  -4.3306756e-04   1.0317725e+00   6.5244439e-01   5.0071314e-01   1.9725063e-01   1.9421600e+00
   1.1316667e+00  -7.8102451e-04  -1.2441963e+00   7.2831002e-01  -1.8207750e-01  -1.0924650e+00  -4.8554001e-01
   1.1333333e+00  -1.0891128e-03   1.7904288e+00   1.3352350e+00   1.2138500e-01  -4.8554001e-01  -1.0924650e+00
   1.1350000e+00  -1.3536948e-03   1.9725063e-01   8.8004127e-01  -4.0967438e-01  -1.8207750e-01  -1.3200619e+00
   1.1366667e+00  -1.5720335e-03  -4.0967438e-01   1.2138500e-01  -1.0621188e-01   9.5590690e-01   3.4898188e-01
   1.1383333e+00  -1.7423246e-03  -1.1683307e+00   1.1076382e+00  -2.5794313e-01   2.7311626e-01  -1.8207750e-01
   1.1400000e+00  -1.8637088e-03  -2.0028525e+00   1.9725063e-01   5.7657876e-01   1.9725063e-01  -7.8900252e-01
   1.1416667e+00  -1.9362642e-03  -1.0924650e+00   1.2138500e-01   1.1076382e+00  -1.0621188e-01   2.7311626e-01
   1.1433333e+00  -1.9609803e-03  -1.6993900e+00  -2.5794313e-01   7.2831002e-01   5.7657876e-01   1.3352350e+00
   1.1450000e+00  -1.9397141e-03  -5.6140564e-01  -6.3727127e-01  -4.8554001e-01   3.4898188e-01   1.4111007e+00
   1.1466667e+00  -1.8751299e-03   2.7311626e-01  -6.3727127e-01   1.9725063e-01   2.7311626e-01   8.8004127e-01
   1.1483333e+00  -1.7706248e-03   2.7311626e-01  -7.1313689e-01  -6.3727127e-01   4.5519376e-02   3.4898188e-01
   1.1500000e+00  -1.6302404e-03   6.5244439e-01   4.2484751e-01   1.2138500e-01   5.7657876e-01   1.3352350e+00
   1.1516667e+00  -1.4585651e-03  -1.0621188e-01   1.0317725e+00   1.9725063e-01  -4.0967438e-01   4.2484751e-01
   1.1533333e+00  -1.2606273e-03   1.6386975e+00   8.8004127e-01  -3.0346251e-02   4.5519376e-02   4.2484751e-01
   1.1550000e+00  -1.0417828e-03   7.2831002e-01  -3.0346251e-02  -1.8207750e-01   3.4898188e-01   2.7311626e-01
   1.1566667e+00  -8.0759860e-04  -3.0346251e-02  -6.3727127e-01  -6.3727127e-01  -4.8554001e-01  -2.3063151e+00
   1.1583333e+00  -5.6373578e-04  -3.0346251e-02  -7.8900252e-01  -7.8900252e-01  -1.1683307e+00  -2.1545838e+00
   1.1600000e+00  -3.1583347e-04   1.7145632e+00  -4.8554001e-01   4.5519376e-02  -3.0346251e-02  -7.8900252e-01
   1.1616667e+00  -6.9396837e-05  -3.3380876e-01  -1.0165994e+00  -1.0621188e-01  -1.3959275e+00  -1.5476588e+00
   1.1633333e+00   1.6865634e-04  -3.0346251e-02  -1.1683307e+00  -3.0346251e-02  -4.8554001e-01  -7.8900252e-01
   1.1650000e+00   3.9467580e-04  -4.0967438e-01  -7.8900252e-01   7.2831002e-01   1.2138500e-01  -1.0621188e-01
   1.1666667e+00   6.0489089e-04  -6.3727127e-01  -1.0621188e-01  -2.5794313e-01  -6.3727127e-01   5.7657876e-01
   1.1683333e+00   7.9531810e-04  -7.8900252e-01   3.4898188e-01  -1.0924650e+00  -6.3727127e-01   3.4898188e-01
   1.1700000e+00   9.6253225e-04   2.7311626e-01   5.7657876e-01  -1.0621188e-01   7.2831002e-01   4.2484751e-01
   1.1716667e+00   1.1037187e-03   4.5519376e-02   3.4898188e-01   5.0071314e-01   2.0938913e+00   1.6386975e+00
   1.1733333e+00   1.2167118e-03  -4.8554001e-01   5.7657876e-01   8.0417564e-01   2.2456226e+00   2.6249507e+00
   1.1750000e+00   1.3000186e-03  -1.8207750e-01   1.4111007e+00   1.1076382e+00   2.0938913e+00   3.0801444e+00
   1.1766667e+00   1.3528280e-03   8.0417564e-01   1.7145632e+00   1.0317725e+00   7.2831002e-01   1.3352350e+00
   1.1783333e+00   1.3750058e-03  -1.8207750e-01   5.0071314e-01  -8.6486815e-01  -2.2304494e+00  -1.0924650e+00
   1.1800000e+00   1.3670752e-03   2.3214882e+00  -3.3380876e-01  -8.6486815e-01  -2.0028525e+00  -2.4580463e+00
   1.1816667e+00   1.3301851e-03   5.7657876e-01  -1.4717932e+00  -8.6486815e-01  -2.2304494e+00  -3.6718963e+00
   1.1833333e+00   1.2660652e-03  -2.5794313e-01  -1.7752557e+00  -3.3380876e-01  -1.6993900e+00  -2.3063151e+00
   1.1850000e+00   1.1769711e-03   2.7311626e-01   4.5519376e-02   1.9725063e-01  -1.1683307e+00  -8.6486815e-01
   1.1866667e+00   1.0656195e-03  -3.3380876e-01  -1.0621188e-01  -3.0346251e-02  -6.3727127e-01  -1.2441963e+00
   1.1883333e+00   9.3511581e-04  -1.2441963e+00  -2.5794313e-01  -4.0967438e-01  -1.0621188e-01  -1.2441963e+00
   1.1900000e+00   7.8887546e-04  -4.0967438e-01   1.2138500e-01  -1.8207750e-01   8.0417564e-01  -3.0346251e-02
   1.1916667e+00   6.3054130e-04   2.7311626e-01  -4.8554001e-01  -1.8207750e-01   7.2831002e-01   8.0417564e-01
   1.1933333e+00   4.6389856e-04  -1.8207750e-01  -1.0621188e-01  -2.5794313e-01  -2.5794313e-01  -4.0967438e-01
   1.1950000e+00   2.9278905e-04  -7.8900252e-01   1.0317725e+00   3.4898188e-01  -3.3380876e-01  -1.8207750e-01
   1.1966667e+00   1.2102716e-04  -1.2441963e+00   5.0071314e-01  -1.0621188e-01  -3.0346251e-02   4.2484751e-01
   1.1983333e+00  -5.1346449e-05  -2.2304494e+00  -3.3380876e-01   5.7657876e-01   1.3352350e+00   2.0180257e+00
   1.2000000e+00  -2.2518997e-04   1.2593694e+00   3.4898188e-01   5.0071314e-01   1.1835038e+00   2.8525476e+00
   1.2016667e+00  -3.8734991e-04   1.2138500e-01   1.9725063e-01  -3.0346251e-02   4.2484751e-01   1.7904288e+00
   1.2033333e+00  -5.3479698e-04   7.2831002e-01  -1.0621188e-01   4.2484751e-01   5.7657876e-01  -1.8207750e-01
   1.2050000e+00  -6.6493716e-04   1.2138500e-01   6.5244439e-01   5.7657876e-01  -1.8207750e-01  -1.4717932e+00
   1.2066667e+00  -7.7565103e-04   1.1076382e+00   3.1560101e+00   8.0417564e-01  -1.8207750e-01  -2.5794313e-01
   1.2083333e+00  -8.6532135e-04   2.7311626e-01   1.8662944e+00   2.7311626e-01   6.5244439e-01   8.0417564e-01
   1.2100000e+00  -9.3284867e-04  -6.3727127e-01   6.5244439e-01  -1.0621188e-01   4.5519376e-02   8.0417564e-01
   1.2116667e+00  -9.7765509e-04   6.5244439e-01  -2.5794313e-01  -3.3380876e-01  -3.3380876e-01  -4.8554001e-01
   1.2133333e+00  -9.9967688e-04  -4.0967438e-01  -1.7752557e+00  -1.0924650e+00  -7.1313689e-01  -1.8511213e+00
   1.2150000e+00  -9.9934570e-04   1.0317725e+00  -2.0028525e+00  -6.3727127e-01   1.9725063e-01  -9.4073377e-01
   1.2166667e+00  -9.7756013e-04  -6.3727127e-01  -8.6486815e-01   4.2484751e-01   1.2593694e+00   7.2831002e-01
   1.2183333e+00  -9.3564790e-04   1.9725063e-01   3.4898188e-01   5.0071314e-01   4.2484751e-01   1.3352350e+00
   1.2200000e+00  -8.7532051e-04  -2.5794313e-01  -6.3727127e-01  -4.8554001e-01  -4.0967438e-01   2.7311626e-01
   1.2216667e+00  -6.1717391e-04   4.5519376e-02   5.7657876e-01  -4.0967438e-01  -4.0967438e-01  -1.3200619e+00
   1.2233333e+00  -5.4335284e-04   6.5244439e-01   5.0071314e-01  -4.0967438e-01  -1.8207750e-01  -1.6993900e+00
   1.2250000e+00  -4.6384879e-04  -1.0621188e-01  -6.3727127e-01  -7.8900252e-01   3.4898188e-01  -6.3727127e-01
   1.2266667e+00  -3.8125499e-04   7.2831002e-01  -1.2441963e+00  -1.0165994e+00   3.4898188e-01   4.2484751e-01
   1.2283333e+00  -2.9802452e-04   1.2138500e-01  -1.8511213e+00  -3.0346251e-02  -4.0967438e-01   1.9725063e-01
   1.2300000e+00  -2.1641387e-04  -1.3959275e+00  -1.6993900e+00  -5.6140564e-01  -3.3380876e-01   4.5519376e-02
   1.2316667e+00  -1.3843589e-04   1.2593694e+00  -4.0967438e-01   5.0071314e-01   1.2138500e-01   1.1076382e+00
   1.2333333e+00  -6.5822858e-05   2.7311626e-01  -1.3200619e+00  -3.0346251e-02  -7.1313689e-01   3.4898188e-01
   1.2350000e+00  -3.9355322e-05  -1.6993900e+00   4.5519376e-02  -5.6140564e-01  -3.0346251e-02  -1.8207750e-01
   1.2366667e+00  -7.2989321e-05  -2.5339119e+00   2.0180257e+00  -3.3380876e-01   4.2484751e-01   4.5519376e-02
   1.2383333e+00  -1.0055736e-04  -2.4580463e+00   2.7008163e+00   1.9725063e-01   2.7311626e-01  -1.5476588e+00
   1.2400000e+00  -1.2192384e-04  -1.8207750e-01   1.6386975e+00   1.0317725e+00  -1.0621188e-01  -6.3727127e-01
   1.2416667e+00  -1.3714996e-04   4.2484751e-01   5.7657876e-01   8.8004127e-01  -5.6140564e-01   4.2484751e-01
   1.2433333e+00  -1.4647659e-04   1.7904288e+00  -4.0967438e-01   2.7311626e-01  -1.6993900e+00  -4.8554001e-01
   1.2450000e+00  -1.5030296e-04   1.7145632e+00  -1.4717932e+00  -3.3380876e-01  -8.6486815e-01  -2.5794313e-01
   1.2466667e+00  -1.4916220e-04   4.2484751e-01  -1.5476588e+00  -7.8900252e-01   5.0071314e-01   4.5519376e-02
   1.2483333e+00  -1.4369443e-04  -6.3727127e-01  -1.6235244e+00  -1.5476588e+00   1.6386975e+00   1.2138500e-01
   1.2500000e+00  -1.3461851e-04  -5.6140564e-01  -1.2441963e+00  -5.6140564e-01   9.5590690e-01  -9.4073377e-01
   1.2516667e+00  -1.2270326e-04  -5.6140564e-01  -1.8207750e-01  -1.8207750e-01  -7.1313689e-01  -1.8207750e-01
   1.2533333e+00  -1.0873903e-04  -5.6140564e-01   1.5628319e+00   5.7657876e-01   5.7657876e-01   1.1076382e+00
   1.2550000e+00  -9.3510557e-05   1.1835038e+00   1.3352350e+00   8.0417564e-01  -1.8207750e-01   1.8662944e+00
   1.2566667e+00  -7.7771686e-05   1.2593694e+00   1.2593694e+00   9.5590690e-01  -3.3380876e-01   8.0417564e-01
   1.2583333e+00  -6.2222778e-05   8.0417564e-01   5.7657876e-01   5.7657876e-01   5.0071314e-01  -1.0924650e+00
   1.2600000e+00  -4.7491168e-05   9.5590690e-01  -5.6140564e-01   4.5519376e-02   1.4869663e+00  -1.0924650e+00
   1.2616667e+00  -3.4115277e-05  -3.3380876e-01  -5.6140564e-01  -3.3380876e-01   6.5244439e-01   1.9725063e-01
   1.2633333e+00  -2.2532497e-05   6.5244439e-01   3.4898188e-01   1.2138500e-01  -7.8900252e-01   7.2831002e-01
   1.2650000e+00  -1.3071125e-05  -1.0165994e+00   3.4898188e-01  -3.0346251e-02  -4.8554001e-01   1.2138500e-01
   1.2666667e+00  -5.9463300e-06  -7.8900252e-01   1.2138500e-01  -1.8207750e-01  -7.1313689e-01  -1.4717932e+00
   1.2683333e+00  -1.2600659e-06   5.7657876e-01  -7.8900252e-01   5.0071314e-01  -3.0346251e-02  -4.8554001e-01
   1.2700000e+00  -2.9275150e-05   1.0317725e+00   4.2484751e-01   1.2138500e-01  -1.1683307e+00  -9.4073377e-01
   1.2716667e+00  -7.6566697e-05   4.2484751e-01   1.9725063e-01   4.5519376e-02  -4.0967438e-01   1.2138500e-01
   1.2733333e+00  -1.1821993e-04   1.1835038e+00  -4.0967438e-01  -8.6486815e-01   1.6386975e+00   6.5244439e-01
   1.2750000e+00  -1.5368210e-04  -7.8900252e-01   1.4111007e+00  -1.0621188e-01   1.7904288e+00   1.4869663e+00
   1.2766667e+00  -1.8259629e-04  -1.8207750e-01   5.7657876e-01   3.4898188e-01   1.1076382e+00   2.6249507e+00
   1.2783333e+00  -2.0479670e-04  -4.0967438e-01  -5.6140564e-01  -1.8207750e-01  -3.0346251e-02   9.5590690e-01
   1.2800000e+00  -2.2029909e-04   2.7311626e-01  -1.1683307e+00   1.2138500e-01   1.2138500e-01  -4.0967438e-01
   1.2816667e+00  -2.2928728e-04  -1.0924650e+00  -1.1683307e+00  -2.5794313e-01  -2.5794313e-01  -1.6235244e+00
   1.2833333e+00  -2.3209599e-04   2.7311626e-01  -1.0165994e+00   9.5590690e-01  -3.3380876e-01  -7.1313689e-01
   1.2850000e+00  -2.2919100e-04   1.7145632e+00   4.5519376e-02   8.0417564e-01  -1.8207750e-01  -1.0621188e-01
   1.2866667e+00  -2.2114708e-04  -3.0346251e-02   5.0071314e-01   3.4898188e-01  -4.8554001e-01  -1.3200619e+00
   1.2883333e+00  -2.0862463e-04  -1.0621188e-01   1.1835038e+00  -3.0346251e-02   7.2831002e-01  -3.0346251e-02
   1.2900000e+00  -1.9234559e-04  -3.0346251e-02   1.5628319e+00   1.2138500e-01   6.5244439e-01   1.0317725e+00
   1.2916667e+00  -1.7306938e-04  -1.4717932e+00   6.5244439e-01  -5.6140564e-01  -6.3727127e-01   1.9725063e-01
   1.2933333e+00  -1.5156954e-04  -1.8511213e+00  -1.0621188e-01  -1.4717932e+00  -1.7752557e+00  -1.8207750e-01
   1.2950000e+00  -1.2861168e-04   3.4898188e-01  -1.2441963e+00  -7.1313689e-01   5.0071314e-01   1.9725063e-01
   1.2966667e+00  -1.0493316e-04  -1.4717932e+00  -8.6486815e-01  -3.3380876e-01   6.5244439e-01  -1.1683307e+00
   1.2983333e+00  -8.1225071e-05  -1.3200619e+00  -8.6486815e-01  -3.3380876e-01  -2.5794313e-01  -2.3821807e+00
   1.3000000e+00  -5.8116846e-05  -2.5339119e+00  -7.1313689e-01   4.5519376e-02   2.7311626e-01  -1.0924650e+00
   1.3016667e+00  -3.6163657e-05  -2.4580463e+00   1.9725063e-01   7.2831002e-01  -6.3727127e-01   4.5519376e-02
   1.3033333e+00  -1.5836913e-05  -2.3063151e+00   1.0317725e+00   2.7311626e-01  -1.0924650e+00   1.9725063e-01
   1.3050000e+00  -1.8413488e-06  -1.6993900e+00   8.0417564e-01   1.1076382e+00  -1.0621188e-01   8.0417564e-01
   1.3066667e+00  -1.4641721e-05  -6.3727127e-01   2.0938913e+00   3.4898188e-01   3.4898188e-01   4.2484751e-01
   1.3083333e+00  -2.7134204e-05   6.5244439e-01   2.0180257e+00   7.2831002e-01   8.0417564e-01   1.5628319e+00
   1.3100000e+00  -3.9109864e-05   5.0071314e-01   5.0071314e-01  -1.8207750e-01  -4.8554001e-01   8.8004127e-01
   1.3116667e+00  -5.0365977e-05   6.5244439e-01   2.7311626e-01   1.1076382e+00   3.4898188e-01   1.3352350e+00
   1.3133333e+00  -6.0707588e-05   2.0938913e+00  -5.6140564e-01   2.7311626e-01   1.0317725e+00   9.5590690e-01
   1.3150000e+00  -6.9949177e-05   7.2831002e-01  -7.1313689e-01  -1.0621188e-01   1.9725063e-01  -3.3380876e-01
   1.3166667e+00  -7.7916416e-05  -1.8207750e-01  -1.2441963e+00  -2.5794313e-01  -1.0165994e+00  -2.3063151e+00
   1.3183333e+00  -8.4448222e-05   1.2593694e+00  -7.8900252e-01  -8.6486815e-01  -1.0924650e+00  -1.9269869e+00
   1.3200000e+00  -8.9398881e-05   2.0180257e+00   1.9725063e-01  -6.3727127e-01   1.2138500e-01   3.4898188e-01
   1.3216667e+00  -9.2640503e-05   1.4111007e+00   1.9725063e-01   1.3352350e+00  -3.0346251e-02   1.7904288e+00
   1.3233333e+00  -9.4065587e-05   1.7145632e+00   3.4898188e-01   1.1835038e+00   1.2138500e-01   2.0938913e+00
   1.3250000e+00  -9.3589781e-05   7.2831002e-01  -1.0621188e-01  -4.8554001e-01   5.0071314e-01   1.6386975e+00
   1.3266667e+00  -9.1154736e-05   6.5244439e-01  -2.5339119e+00  -1.6993900e+00  -1.0165994e+00  -1.5476588e+00
   1.3283333e+00  -8.6730964e-05   1.4869663e+00  -2.3821807e+00  -1.5476588e+00  -4.0967438e-01  -2.1545838e+00
   1.3300000e+00  -8.0320623e-05   1.2593694e+00  -1.2441963e+00  -1.9269869e+00   1.5628319e+00  -1.7752557e+00
   1.3316667e+00  -7.1960111e-05   1.0317725e+00  -1.8207750e-01  -8.6486815e-01   1.4869663e+00  -7.1313689e-01
   1.3333333e+00  -6.1722350e-05   8.0417564e-01  -2.5794313e-01   5.0071314e-01   1.3352350e+00   1.0317725e+00
   1.3350000e+00  -4.9718635e-05   5.7657876e-01   7.2831002e-01   5.0071314e-01  -2.5794313e-01   2.0938913e+00
   1.3366667e+00  -3.6099852e-05  -3.3380876e-01   2.1697569e+00   1.2593694e+00  -6.3727127e-01   2.7311626e-01
   1.3383333e+00  -2.1057056e-05  -1.6993900e+00  -7.1313689e-01   8.0417564e-01   1.2138500e-01  -7.1313689e-01
   1.3400000e+00  -4.8211720e-06   8.8004127e-01   3.4898188e-01   8.8004127e-01   6.5244439e-01   1.0317725e+00
   1.3416667e+00  -1.5845115e-05   3.4898188e-01   5.7657876e-01  -1.0621188e-01  -8.6486815e-01   1.5628319e+00
   1.3433333e+00  -4.0242561e-05   1.3352350e+00   5.7657876e-01   3.4898188e-01   3.4898188e-01   2.6249507e+00
   1.3450000e+00  -6.6821441e-05  -3.3380876e-01  -1.0924650e+00   5.0071314e-01   1.0317725e+00   1.8662944e+00
   1.3466667e+00  -9.5029571e-05  -1.0621188e-01   4.5519376e-02  -3.3380876e-01  -1.0621188e-01  -1.9269869e+00
   1.3483333e+00  -1.2420479e-04  -1.4717932e+00   1.4111007e+00  -3.0346251e-02   2.7311626e-01  -2.8373744e+00
   1.3500000e+00  -1.5358552e-04  -1.1683307e+00   4.5519376e-02  -3.0346251e-02  -3.3380876e-01  -2.0787182e+00
   1.3516667e+00  -1.8232525e-04  -2.4580463e+00   1.1076382e+00  -8.6486815e-01  -4.8554001e-01  -1.0165994e+00
   1.3533333e+00  -2.0951085e-04  -7.8900252e-01   2.3214882e+00  -7.8900252e-01  -2.8373744e+00  -3.3684338e+00
   1.3550000e+00  -2.3418436e-04  -5.6140564e-01  -6.3727127e-01  -1.3200619e+00  -7.1313689e-01  -4.8857464e+00
   1.3566667e+00  -2.5536803e-04  -1.2441963e+00  -8.6486815e-01   1.5628319e+00   1.1076382e+00   6.7975602e+00
   1.3583333e+00  -2.7209177e-04  -9.4073377e-01  -3.1408369e+00   1.0317725e+00   5.0071314e-01   5.2802476e+00
   1.3600000e+00  -2.8342266e-04   8.8004127e-01  -7.8900252e-01   4.2484751e-01   1.3352350e+00  -1.2441963e+00
   1.3616667e+00  -2.8849561e-04   1.9421600e+00   4.2484751e-01  -1.0621188e-01   9.5590690e-01   2.7311626e-01
   1.3633333e+00  -2.8654443e-04   3.4898188e-01   1.9725063e-01  -1.8207750e-01  -1.0924650e+00   3.4898188e-01
   1.3650000e+00  -2.7693231e-04   1.7904288e+00   1.2138500e-01  -1.6993900e+00  -2.5794313e-01  -1.4717932e+00
   1.3666667e+00  -2.5918098e-04  -7.8900252e-01  -1.0924650e+00  -4.8554001e-01  -8.6486815e-01  -3.0346251e-02
   1.3683333e+00  -2.3299739e-04  -1.4717932e+00   2.1697569e+00   8.0417564e-01  -1.8207750e-01  -6.3727127e-01
   1.3700000e+00  -1.9829704e-04  -1.2441963e+00   8.0417564e-01   2.7311626e-01   1.3352350e+00   1.2593694e+00
   1.3716667e+00  -1.5522321e-04  -7.8900252e-01   8.8004127e-01   8.0417564e-01  -1.0924650e+00  -3.0346251e-02
   1.3733333e+00  -1.6399409e-03  -1.8207750e-01  -2.5794313e-01  -3.0346251e-02  -6.3727127e-01  -4.3546870e+00
   1.3750000e+00  -1.5478022e-03   4.5519376e-02  -4.8554001e-01  -1.2441963e+00   4.5519376e-02   1.9725063e-01
   1.3766667e+00  -1.4128061e-03   1.6386975e+00  -1.1683307e+00   4.5519376e-02   1.1076382e+00   3.3077413e+00
   1.3783333e+00  -1.2353279e-03   2.0180257e+00   1.4111007e+00  -1.8207750e-01  -7.8900252e-01   8.0417564e-01
   1.3800000e+00  -1.0168075e-03   2.0938913e+00  -2.0787182e+00   8.0417564e-01   1.0317725e+00   1.5628319e+00
   1.3816667e+00  -7.5978162e-04   1.0317725e+00  -3.0346251e-02   9.5590690e-01   1.7145632e+00   2.8525476e+00
   1.3833333e+00  -4.6788983e-04   4.5519376e-02   1.3352350e+00  -3.0346251e-02   1.6386975e+00   4.4457257e+00
   1.3850000e+00  -1.4585303e-04  -4.0967438e-01   5.0071314e-01  -1.8207750e-01  -2.3821807e+00   7.2831002e-01
   1.3866667e+00   1.1898715e-04  -8.6486815e-01   8.8004127e-01  -2.5794313e-01  -2.9891057e+00  -5.6444026e+00
   1.3883333e+00   3.2803613e-04  -1.4717932e+00   1.2138500e-01  -5.6140564e-01  -1.5476588e+00  -6.4789245e+00
   1.3900000e+00   5.3413101e-04  -1.8207750e-01   3.4898188e-01   1.2138500e-01   4.5519376e-02  -1.5476588e+00
   1.3916667e+00   7.3259182e-04   1.0317725e+00   8.8004127e-01   7.2831002e-01   2.7311626e-01   1.3352350e+00
   1.3933333e+00   9.1882241e-04  -1.3959275e+00  -1.8207750e-01   4.5519376e-02   8.8004127e-01   1.1076382e+00
   1.3950000e+00   1.0884185e-03  -1.6235244e+00   4.2484751e-01   1.2138500e-01  -6.3727127e-01   5.0071314e-01
   1.3966667e+00   1.2372737e-03   1.9725063e-01  -2.5794313e-01   6.5244439e-01   2.0938913e+00   2.3973538e+00
   1.3983333e+00   1.3616794e-03   5.7657876e-01   1.1835038e+00   8.0417564e-01   2.5490851e+00   4.2939945e+00
   1.4000000e+00   1.4584186e-03   1.0317725e+00  -2.5794313e-01  -7.8900252e-01   3.4898188e-01   3.7629351e+00
   1.4016667e+00   1.5248482e-03   5.0071314e-01   8.0417564e-01  -1.0165994e+00  -2.0787182e+00  -4.8554001e-01
   1.4033333e+00   1.5589700e-03  -2.6097776e+00  -1.8207750e-01  -1.8511213e+00  -2.6856432e+00  -6.4030589e+00
   1.4050000e+00   1.5594881e-03  -8.6486815e-01  -8.6486815e-01  -2.7615088e+00  -2.0028525e+00  -5.2650745e+00
   1.4066667e+00   1.5258498e-03  -6.3727127e-01   4.5519376e-02  -1.8207750e-01   2.3214882e+00  -1.1683307e+00
   1.4083333e+00   1.4582711e-03   7.2831002e-01  -1.9269869e+00   5.0071314e-01   2.8525476e+00   7.2831002e-01
   1.4100000e+00   1.3577435e-03  -4.0967438e-01   1.2138500e-01  -7.8900252e-01   4.2484751e-01  -4.8554001e-01
   1.4116667e+00   1.2260237e-03  -3.0346251e-02   2.7311626e-01   1.0317725e+00  -3.3380876e-01  -4.0967438e-01
   1.4133333e+00   1.0656054e-03   7.2831002e-01  -2.5794313e-01   2.0938913e+00   1.9725063e-01   1.4111007e+00
   1.4150000e+00   8.7967312e-04   7.2831002e-01  -4.8554001e-01   1.5628319e+00  -3.0346251e-02   1.4111007e+00
   1.4166667e+00   6.7204024e-04  -3.3380876e-01  -7.1313689e-01   1.9725063e-01  -1.1683307e+00  -1.8207750e-01
   1.4183333e+00   4.4707143e-04   1.2138500e-01   5.0071314e-01   5.7657876e-01  -6.3727127e-01   2.1697569e+00
   1.4200000e+00   2.0959140e-04  -4.8554001e-01   8.8004127e-01  -3.0346251e-02  -4.8554001e-01   6.5244439e-01
   1.4216667e+00  -5.5499249e-05  -4.0967438e-01   1.2138500e-01  -7.8900252e-01  -2.5794313e-01  -1.7752557e+00
   1.4233333e+00  -4.5372748e-04   7.2831002e-01   8.8004127e-01  -4.8554001e-01   5.7657876e-01  -1.0165994e+00
   1.4250000e+00  -8.6300767e-04   7.2831002e-01  -1.8207750e-01  -7.8900252e-01   4.2484751e-01   3.4898188e-01
   1.4266667e+00  -1.2744188e-03   8.0417564e-01  -1.0621188e-01   4.5519376e-02   1.9725063e-01   1.7904288e+00
   1.4283333e+00  -1.6784847e-03   1.4869663e+00   5.0071314e-01   8.0417564e-01  -1.0621188e-01   1.1076382e+00
   1.4300000e+00  -2.0653619e-03  -3.0346251e-02   3.4898188e-01  -3.0346251e-02  -3.0346251e-02  -9.4073377e-01
   1.4316667e+00  -2.4250466e-03   2.7311626e-01   5.7657876e-01   4.2484751e-01   2.1697569e+00  -8.6486815e-01
   1.4333333e+00  -2.7475963e-03  -1.1683307e+00  -5.6140564e-01  -6.3727127e-01   3.4898188e-01  -3.0346251e-02
   1.4350000e+00  -3.0233612e-03  -1.0621188e-01  -2.5794313e-01  -7.1313689e-01  -1.0621188e-01  -2.5794313e-01
   1.4366667e+00  -3.2432220e-03   5.7657876e-01   1.9725063e-01   2.7311626e-01   1.2593694e+00   5.7657876e-01
   1.4383333e+00  -3.3988271e-03   1.9725063e-01   4.5519376e-02  -1.0621188e-01  -3.3380876e-01   8.0417564e-01
   1.4400000e+00  -3.4828248e-03   4.2484751e-01  -2.5794313e-01   2.7311626e-01  -2.5339119e+00   1.2138500e-01
   1.4416667e+00  -3.4890847e-03   1.9725063e-01  -4.8554001e-01   4.5519376e-02  -2.5339119e+00  -1.3200619e+00
   1.4433333e+00  -3.4129010e-03  -7.1313689e-01  -7.8900252e-01   1.2138500e-01  -1.0621188e-01  -7.1313689e-01
   1.4450000e+00  -3.2511751e-03  -1.8207750e-01  -4.0967438e-01  -2.5794313e-01   1.9725063e-01   4.5519376e-02
   1.4466667e+00  -3.0025683e-03  -3.3380876e-01  -1.0621188e-01  -3.0346251e-02  -4.8554001e-01   1.9725063e-01
   1.4483333e+00  -2.6676226e-03  -2.5794313e-01   1.9725063e-01   5.0071314e-01   4.5519376e-02  -4.8554001e-01
   1.4500000e+00  -2.2488433e-03  -9.4073377e-01   1.2138500e-01   4.2484751e-01   1.1835038e+00  -1.1683307e+00
   1.4516667e+00  -1.7507402e-03  -6.3727127e-01   4.2484751e-01  -4.0967438e-01  -3.0346251e-02  -1.8207750e-01
   1.4533333e+00  -1.1798239e-03   1.0317725e+00   4.2484751e-01  -4.8554001e-01   9.5590690e-01   9.5590690e-01
   1.4550000e+00   2.8629248e-03   9.5590690e-01  -2.5794313e-01  -3.3380876e-01   1.9725063e-01   5.7657876e-01
   1.4566667e+00   4.2342160e-03   5.0071314e-01  -1.4717932e+00  -1.8207750e-01   5.7657876e-01   9.5590690e-01
   1.4583333e+00   5.9549792e-03  -1.2441963e+00   6.5244439e-01  -4.8554001e-01  -5.6140564e-01  -1.1683307e+00
   1.4600000e+00   8.0463324e-03   1.9725063e-01   1.0317725e+00  -3.0346251e-02  -8.6486815e-01  -1.0924650e+00
   1.4616667e+00   1.0526093e-02  -1.8207750e-01   8.8004127e-01  -2.5794313e-01   1.9725063e-01  -1.1683307e+00
   1.4633333e+00   1.3408438e-02   1.9725063e-01   8.0417564e-01  -2.5794313e-01  -2.5794313e-01  -4.0967438e-01
   1.4650000e+00   1.6703625e-02   1.8662944e+00   7.2831002e-01  -3.0346251e-02  -1.8207750e-01   1.5628319e+00
   1.4666667e+00   2.0417780e-02  -4.0967438e-01   3.4898188e-01   5.7657876e-01  -9.4073377e-01   9.5590690e-01
   1.4683333e+00   2.4552755e-02  -1.5476588e+00  -9.4073377e-01  -1.0621188e-01  -9.4073377e-01  -4.0967438e-01
   1.4700000e+00   2.9106066e-02  -1.2441963e+00  -1.0621188e-01  -3.0346251e-02   1.2593694e+00   1.1076382e+00
   1.4716667e+00   3.4070909e-02  -1.6235244e+00  -5.6140564e-01  -2.5794313e-01   1.9725063e-01   5.0071314e-01
   1.4733333e+00   3.9304895e-02  -1.6993900e+00  -4.8554001e-01   1.2138500e-01   5.0071314e-01  -7.8900252e-01
   1.4750000e+00   4.4887613e-02   4.5519376e-02   3.4898188e-01   2.7311626e-01   1.7904288e+00  -1.8511213e+00
   1.4766667e+00   5.0824109e-02  -3.0346251e-02   2.7311626e-01  -6.3727127e-01   4.2484751e-01  -2.1545838e+00
   1.4783333e+00   5.7096077e-02   1.5628319e+00   5.0071314e-01   1.2138500e-01   5.7657876e-01  -4.8554001e-01
   1.4800000e+00   6.3682829e-02   1.7145632e+00  -2.5794313e-01   1.9725063e-01  -1.8207750e-01   5.0071314e-01
   1.4816667e+00   7.0561690e-02   8.8004127e-01  -7.8900252e-01  -1.8207750e-01  -2.5794313e-01   7.2831002e-01
   1.4833333e+00   7.7708401e-02   1.1835038e+00   2.7311626e-01   2.7311626e-01  -2.5794313e-01   1.2593694e+00
   1.4850000e+00   8.5097585e-02   1.2138500e-01  -4.0967438e-01  -3.3380876e-01   1.9725063e-01  -3.0346251e-02
   1.4866667e+00   9.2703214e-02  -9.4073377e-01  -5.6140564e-01  -2.5794313e-01   1.1835038e+00  -3.0346251e-02
   1.4883333e+00   1.0049907e-01  -1.4717932e+00  -5.6140564e-01  -4.8554001e-01   1.9725063e-01   5.0071314e-01
   1.4900000e+00   1.0845922e-01   1.4111007e+00   6.5244439e-01   4.5519376e-02  -1.2441963e+00   2.7311626e-01
   1.4916667e+00   1.1655851e-01  -2.5794313e-01   5.7657876e-01   4.5519376e-02  -1.0924650e+00   7.2831002e-01
   1.4933333e+00   1.2477296e-01   2.7311626e-01   8.8004127e-01   5.0071314e-01  -2.5794313e-01   8.0417564e-01
   1.4950000e+00   1.3308023e-01   1.1835038e+00   1.2593694e+00   1.1076382e+00  -1.0621188e-01   4.5519376e-02
   1.4966667e+00   1.4145999e-01   1.1835038e+00   7.2831002e-01   3.4898188e-01  -2.5794313e-01  -3.3380876e-01
   1.4983333e+00   1.4989426e-01   1.5628319e+00   1.9725063e-01  -4.0967438e-01   1.0317725e+00  -1.2441963e+00
   1.5000000e+00   1.5836772e-01   1.7904288e+00  -6.3727127e-01  -3.3380876e-01  -8.6486815e-01  -3.3380876e-01
   1.5016667e+00   1.6686794e-01   4.5519376e-02  -1.9269869e+00  -4.8554001e-01   1.9725063e-01   4.5519376e-02
   1.5033333e+00   1.7538560e-01  -4.0967438e-01  -2.3063151e+00  -1.8207750e-01  -2.5794313e-01  -1.8207750e-01
   1.5050000e+00   1.8391458e-01   1.9725063e-01  -3.0346251e-02   2.7311626e-01  -5.6140564e-01  -1.0165994e+00
   1.5066667e+00   1.9245202e-01   4.5519376e-02  -4.8554001e-01  -4.0967438e-01  -1.3200619e+00  -8.6486815e-01
   1.5083333e+00   2.0093280e-01  -2.0028525e+00  -2.5794313e-01  -3.3380876e-01  -5.6140564e-01  -1.4717932e+00
   1.5100000e+00   2.0932644e-01  -1.0924650e+00  -6.3727127e-01  -7.1313689e-01  -1.4717932e+00  -1.6993900e+00
   1.5116667e+00   2.1772477e-01  -1.8511213e+00  -2.5794313e-01   1.9725063e-01   1.1076382e+00   7.2831002e-01
   1.5133333e+00   2.2614123e-01  -1.3200619e+00  -1.0621188e-01  -1.0621188e-01   2.7311626e-01  -1.0621188e-01
   1.5150000e+00   2.3459258e-01  -1.1683307e+00   7.2831002e-01  -1.8207750e-01   1.2138500e-01   3.4898188e-01
   1.5166667e+00   2.4309862e-01  -2.0028525e+00   4.5519376e-02  -6.3727127e-01   9.5590690e-01   2.7311626e-01
   1.5183333e+00   2.5168166e-01  -3.0346251e-02   1.9725063e-01   8.8004127e-01   1.9725063e-01   8.0417564e-01
   1.5200000e+00   2.6036605e-01   1.3352350e+00   6.5244439e-01   5.0071314e-01  -5.6140564e-01   1.5628319e+00
   1.5216667e+00   2.6917764e-01   6.5244439e-01   1.9725063e-01   1.2138500e-01  -6.3727127e-01  -7.1313689e-01
   1.5233333e+00   2.7814312e-01   1.2138500e-01   1.9725063e-01  -5.6140564e-01  -1.8207750e-01  -1.3200619e+00
   1.5250000e+00   2.8728943e-01   8.0417564e-01   8.8004127e-01  -1.8207750e-01   2.7311626e-01  -1.0165994e+00
   1.5266667e+00   2.9664306e-01  -4.8554001e-01   8.8004127e-01   4.2484751e-01   3.4898188e-01   1.9725063e-01
   1.5283333e+00   3.0622942e-01  -1.0924650e+00   4.2484751e-01   5.0071314e-01   8.0417564e-01   1.1076382e+00
   1.5300000e+00   3.1607212e-01  -1.6993900e+00   9.5590690e-01  -3.3380876e-01   4.5519376e-02  -1.8207750e-01
   1.5316667e+00   3.2619238e-01  -4.8554001e-01  -3.0346251e-02   2.7311626e-01  -9.4073377e-01  -9.4073377e-01
   1.5333333e+00   3.3660837e-01   8.0417564e-01   2.7311626e-01   4.5519376e-02  -3.0346251e-02  -1.0621188e-01
   1.5350000e+00   3.4733468e-01   5.7657876e-01   3.4898188e-01  -2.5794313e-01  -4.8554001e-01  -6.3727127e-01
   1.5366667e+00   3.5838173e-01   1.3352350e+00  -4.8554001e-01  -3.0346251e-02  -4.0967438e-01  -3.3380876e-01
   1.5383333e+00   3.6975540e-01  -6.3727127e-01   1.9725063e-01   5.7657876e-01   5.0071314e-01   1.3352350e+00
   1.5400000e+00   3.8145660e-01   1.1835038e+00  -2.5794313e-01   8.0417564e-01   5.0071314e-01   1.7145632e+00
   1.5416667e+00   3.9348101e-01  -3.0346251e-02  -6.3727127e-01  -3.0346251e-02   7.2831002e-01   4.2484751e-01
   1.5433333e+00   4.0581887e-01   1.7904288e+00  -4.0967438e-01  -2.5794313e-01   3.4898188e-01  -1.8207750e-01
   1.5450000e+00   4.1829654e-01  -8.6486815e-01  -1.0924650e+00  -5.6140564e-01   1.9725063e-01  -4.0967438e-01
   1.5466667e+00   4.3103549e-01  -9.4073377e-01   5.0071314e-01   6.5244439e-01   7.2831002e-01   1.2138500e-01
   1.5483333e+00   4.4401293e-01  -6.3727127e-01  -3.3380876e-01   1.2138500e-01  -1.1683307e+00  -1.0621188e-01
   1.5500000e+00   4.5720160e-01   4.2484751e-01  -4.8554001e-01  -1.0621188e-01  -1.6235244e+00  -4.8554001e-01
   1.5516667e+00   4.7056998e-01   2.7311626e-01   2.7311626e-01   4.2484751e-01  -6.3727127e-01   4.2484751e-01
   1.5533333e+00   4.8408262e-01  -1.6235244e+00   3.4898188e-01  -2.5794313e-01   2.2456226e+00   6.5244439e-01
   1.5550000e+00   4.9770056e-01   8.0417564e-01   6.5244439e-01   7.2831002e-01   1.2138500e-01  -3.0346251e-02
   1.5566667e+00   5.1138168e-01   3.2318757e+00   2.7311626e-01   4.5519376e-02  -1.0165994e+00   1.2138500e-01
   1.5583333e+00   5.2508129e-01   9.5590690e-01   5.7657876e-01   4.5519376e-02   2.7311626e-01  -3.3380876e-01
   1.5600000e+00   5.3875260e-01  -1.8207750e-01   5.0071314e-01  -1.0621188e-01   5.0071314e-01  -3.0346251e-02
   1.5616667e+00   5.5234732e-01   5.0071314e-01  -2.5794313e-01   5.0071314e-01  -2.5794313e-01   1.1076382e+00
   1.5633333e+00   5.6581623e-01  -1.5476588e+00  -5.6140564e-01   6.5244439e-01   5.0071314e-01   8.0417564e-01
   1.5650000e+00   5.7910986e-01  -2.1545838e+00  -4.8554001e-01  -3.0346251e-02   1.9725063e-01  -3.0346251e-02
   1.5666667e+00   5.9217898e-01  -2.3821807e+00  -4.0967438e-01  -3.3380876e-01   1.2138500e-01  -1.4717932e+00
   1.5683333e+00   6.0497539e-01   1.5628319e+00   1.9725063e-01  -6.3727127e-01  -2.5794313e-01  -6.3727127e-01
   1.5700000e+00   6.1745230e-01   9.5590690e-01  -4.0967438e-01   4.5519376e-02  -3.3380876e-01   3.4898188e-01
   1.5716667e+00   6.2956517e-01   1.4111007e+00  -4.0967438e-01   3.4898188e-01   3.4898188e-01   2.7311626e-01
   1.5733333e+00   6.4127194e-01  -2.7615088e+00   2.7311626e-01  -6.3727127e-01   1.9421600e+00  -4.0967438e-01
   1.5750000e+00   6.5253386e-01  -1.6235244e+00  -3.3380876e-01  -2.5794313e-01  -6.3727127e-01  -1.8207750e-01
   1.5766667e+00   6.6331578e-01   2.7311626e-01   1.2138500e-01   5.7657876e-01  -7.1313689e-01   1.2593694e+00
   1.5783333e+00   6.7358648e-01  -8.6486815e-01   4.5519376e-02   1.2138500e-01  -1.0621188e-01   3.4898188e-01
   1.5800000e+00   6.8323299e-01   2.3973538e+00  -1.8207750e-01  -1.8207750e-01  -1.0924650e+00  -7.8900252e-01
   1.5816667e+00   6.9224186e-01   5.7657876e-01  -4.0967438e-01   4.2484751e-01   1.2138500e-01  -4.8554001e-01
   1.5833333e+00   7.0065957e-01   5.0071314e-01   1.2138500e-01   5.0071314e-01   1.2138500e-01  -9.4073377e-01
   1.5850000e+00   7.0847777e-01   3.4898188e-01   4.2484751e-01   8.0417564e-01   1.1076382e+00   1.1835038e+00
   1.5866667e+00   7.1569382e-01   8.8004127e-01  -2.5794313e-01  -3.3380876e-01  -1.8207750e-01   1.1076382e+00
   1.5883333e+00   7.2231095e-01   1.2593694e+00   2.7311626e-01   3.4898188e-01  -1.0165994e+00   8.8004127e-01
   1.5900000e+00   7.2833785e-01  -2.0028525e+00   2.7311626e-01   2.7311626e-01  -2.5794313e-01  -2.5794313e-01
   1.5916667e+00   7.3378863e-01  -5.6140564e-01   4.2484751e-01  -4.0967438e-01   1.6386975e+00   4.5519376e-02
   1.5933333e+00   7.3868246e-01  -4.8554001e-01   6.5244439e-01   4.5519376e-02   8.0417564e-01  -2.5794313e-01
   1.5950000e+00   7.4304302e-01   1.4869663e+00   8.0417564e-01  -2.5794313e-01  -5.6140564e-01  -1.8207750e-01
   1.5966667e+00   7.4689833e-01   1.2593694e+00  -3.0346251e-02  -3.0346251e-02   4.5519376e-02   4.2484751e-01
   1.5983333e+00   7.5027995e-01  -2.0028525e+00   4.5519376e-02   1.2138500e-01  -7.8900252e-01  -3.0346251e-02
   1.6000000e+00   7.5322250e-01  -4.0967438e-01   1.2138500e-01   4.5519376e-02  -3.0346251e-02  -1.0621188e-01
   1.6016667e+00   7.5576306e-01  -2.5794313e-01  -1.8207750e-01   1.2138500e-01   1.5628319e+00   3.4898188e-01
   1.6033333e+00   7.5794063e-01   4.5519376e-02  -8.6486815e-01  -3.3380876e-01   8.0417564e-01   1.1835038e+00
   1.6050000e+00   7.5979531e-01  -8.6486815e-01  -5.6140564e-01  -3.0346251e-02  -1.0621188e-01   8.8004127e-01
   1.6066667e+00   7.6136768e-01  -3.1408369e+00  -4.0967438e-01  -1.0621188e-01  -4.0967438e-01   4.5519376e-02
   1.6083333e+00   7.6269833e-01  -1.7752557e+00   4.2484751e-01   2.7311626e-01  -3.3380876e-01  -1.0621188e-01
   1.6100000e+00   7.6382696e-01   1.4111007e+00   5.7657876e-01   8.0417564e-01  -9.4073377e-01  -3.3380876e-01
   1.6116667e+00   7.6479216e-01   7.2831002e-01   1.9725063e-01   1.2138500e-01  -1.3200619e+00  -1.0165994e+00
   1.6133333e+00   7.6563048e-01   1.5628319e+00  -3.3380876e-01  -1.0621188e-01  -1.0165994e+00   1.9725063e-01
   1.6150000e+00   7.6635530e-01   4.5519376e-02   1.9725063e-01   1.2138500e-01   3.9905320e+00   1.1835038e+00
   1.6166667e+00   7.6688366e-01   9.5590690e-01  -5.6140564e-01  -4.0967438e-01   2.0180257e+00   3.4898188e-01
   1.6183333e+00   7.6736424e-01   1.1076382e+00  -5.6140564e-01   1.2138500e-01  -7.8900252e-01  -4.8554001e-01
   1.6200000e+00   7.6782558e-01   9.5590690e-01   1.9725063e-01   1.9725063e-01  -1.8511213e+00  -1.2441963e+00
   1.6216667e+00   7.6829324e-01   4.5519376e-02  -3.0346251e-02   2.7311626e-01  -1.1683307e+00  -4.8554001e-01
   1.6233333e+00   7.6878973e-01   1.9725063e-01  -4.8554001e-01   1.2138500e-01  -7.8900252e-01   4.2484751e-01
   1.6250000e+00   7.6933434e-01  -5.6140564e-01   4.5519376e-02  -1.8207750e-01   4.2484751e-01   4.2484751e-01
   1.6266667e+00   7.6994315e-01  -1.2441963e+00  -1.0621188e-01  -3.3380876e-01   2.7311626e-01  -7.8900252e-01
   1.6283333e+00   7.7062880e-01  -7.8900252e-01   3.4898188e-01  -3.3380876e-01   4.5519376e-02  -2.5794313e-01
   1.6300000e+00   7.7140069e-01  -4.8554001e-01   2.7311626e-01   1.2138500e-01  -6.3727127e-01   5.0071314e-01
   1.6316667e+00   7.7226491e-01  -2.5794313e-01   3.4898188e-01   3.4898188e-01   1.0317725e+00   2.7311626e-01
   1.6333333e+00   7.7322455e-01  -3.3380876e-01  -4.8554001e-01   4.5519376e-02   4.2484751e-01   1.2138500e-01
   1.6350000e+00   7.7427986e-01   6.5244439e-01  -2.5794313e-01   2.7311626e-01   2.7311626e-01   1.1835038e+00
   1.6366667e+00   7.7666436e-01  -9.4073377e-01  -4.0967438e-01   1.2138500e-01  -2.5794313e-01   4.2484751e-01
   1.6383333e+00   7.7798133e-01  -7.1313689e-01   5.0071314e-01   5.7657876e-01   5.7657876e-01   5.7657876e-01
   1.6400000e+00   7.7936969e-01   4.5519376e-02  -5.6140564e-01  -3.3380876e-01   4.2484751e-01   3.4898188e-01
   1.6416667e+00   7.8081869e-01  -3.0346251e-02  -6.3727127e-01   4.5519376e-02  -5.6140564e-01   5.7657876e-01
   1.6433333e+00   7.8231616e-01  -3.3380876e-01   4.2484751e-01  -3.0346251e-02  -1.0924650e+00  -7.8900252e-01
   1.6450000e+00   7.8384889e-01   1.1076382e+00  -1.0165994e+00  -4.0967438e-01  -1.5476588e+00  -1.9269869e+00
   1.6466667e+00   7.8540308e-01   5.7657876e-01  -9.4073377e-01  -4.8554001e-01  -5.6140564e-01  -1.5476588e+00
   1.6483333e+00   7.8696453e-01   2.7311626e-01  -2.5794313e-01  -1.8207750e-01   1.0317725e+00  -3.0346251e-02
   1.6500000e+00   7.8840750e-01   6.5244439e-01   1.4869663e+00  -1.0621188e-01   4.2484751e-01   8.8004127e-01
   1.6516667e+00   7.8977061e-01   6.5244439e-01  -1.8207750e-01  -1.8207750e-01  -4.8554001e-01   1.2138500e-01
   1.6533333e+00   7.9108553e-01   3.4898188e-01  -3.3380876e-01  -4.0967438e-01  -4.0967438e-01  -6.3727127e-01
   1.6550000e+00   7.9234344e-01   5.0071314e-01   1.1076382e+00   1.2138500e-01   4.5519376e-02  -4.8554001e-01
   1.6566667e+00   7.9353733e-01  -1.3200619e+00  -2.5794313e-01  -1.0621188e-01  -2.5794313e-01  -1.0924650e+00
   1.6583333e+00   7.9466198e-01  -2.0787182e+00   2.7311626e-01   1.9725063e-01  -4.0967438e-01  -2.5794313e-01
   1.6600000e+00   7.9571401e-01  -1.0621188e-01   1.3352350e+00   3.4898188e-01  -1.2441963e+00  -3.3380876e-01
   1.6616667e+00   7.9669190e-01  -7.1313689e-01   3.4898188e-01   4.5519376e-02   4.5519376e-02   5.0071314e-01
   1.6633333e+00   7.9759611e-01  -7.1313689e-01  -4.0967438e-01  -1.0621188e-01   1.1076382e+00   9.5590690e-01
   1.6650000e+00   7.9842888e-01   1.2138500e-01   8.0417564e-01   4.2484751e-01   1.1076382e+00   1.8662944e+00
   1.6666667e+00   7.9919404e-01   6.5244439e-01  -7.8900252e-01   5.0071314e-01   2.7311626e-01   1.1835038e+00
   1.6683333e+00   7.9989694e-01   1.7145632e+00   2.7311626e-01   5.0071314e-01   7.2831002e-01   1.0317725e+00
   1.6700000e+00   8.0054434e-01  -7.8900252e-01  -4.0967438e-01   4.5519376e-02   8.8004127e-01   1.2138500e-01
   1.6716667e+00   8.0114403e-01   4.5519376e-02  -7.1313689e-01  -1.0621188e-01   1.2138500e-01  -1.0621188e-01
   1.6733333e+00   8.0170460e-01  -1.8207750e-01  -2.5794313e-01  -3.3380876e-01  -7.1313689e-01  -5.6140564e-01
   1.6750000e+00   8.0223524e-01   4.5519376e-02  -1.0924650e+00  -5.6140564e-01   3.4898188e-01  -4.0967438e-01
   1.6766667e+00   8.0274535e-01  -2.5794313e-01   3.4898188e-01  -1.8207750e-01  -2.5794313e-01   1.2138500e-01
   1.6783333e+00   8.0324459e-01   1.1076382e+00   2.7311626e-01  -3.3380876e-01  -4.8554001e-01  -1.0621188e-01
   1.6800000e+00   8.0374201e-01  -1.0621188e-01  -1.8207750e-01  -1.8207750e-01  -2.5794313e-01  -1.6235244e+00
   1.6816667e+00   8.0424651e-01   2.1697569e+00   1.9725063e-01   3.4898188e-01  -3.0346251e-02  -2.0028525e+00
   1.6833333e+00   8.0476592e-01   1.9725063e-01   3.4898188e-01   1.9725063e-01  -5.6140564e-01  -1.6235244e+00
   1.6850000e+00   8.0526369e-01   6.5244439e-01  -3.0346251e-02   1.2138500e-01   7.2831002e-01   3.4898188e-01
   1.6866667e+00   8.0566867e-01   1.9725063e-01  -2.5794313e-01  -3.3380876e-01   1.9725063e-01   7.2831002e-01
   1.6883333e+00   8.0609095e-01  -5.6140564e-01   1.2138500e-01   2.7311626e-01  -3.0346251e-02   5.0071314e-01
   1.6900000e+00   8.0653745e-01  -9.4073377e-01   1.0317725e+00   3.4898188e-01   3.4898188e-01   6.5244439e-01
   1.6916667e+00   8.0701435e-01  -3.4442995e+00   3.4898188e-01  -4.8554001e-01   2.7311626e-01   4.5519376e-02
   1.6933333e+00   8.0752703e-01  -8.6486815e-01  -7.1313689e-01   1.3352350e+00  -1.8207750e-01   3.4898188e-01
   1.6950000e+00   8.0807989e-01   5.7657876e-01   1.1835038e+00   8.0417564e-01   1.9725063e-01   6.5244439e-01
   1.6966667e+00   8.0867648e-01   5.7657876e-01   4.2484751e-01   5.0071314e-01  -3.3380876e-01   1.2593694e+00
   1.6983333e+00   8.0931915e-01  -5.6140564e-01   1.9725063e-01   4.2484751e-01  -7.1313689e-01   8.0417564e-01
   1.7000000e+00   8.1000941e-01   3.4898188e-01   1.7904288e+00   3.4898188e-01   1.9725063e-01   1.0317725e+00
   1.7016667e+00   8.1074768e-01  -3.3380876e-01  -8.6486815e-01   1.9725063e-01  -3.3380876e-01  -4.0967438e-01
   1.7033333e+00   8.1153320e-01  -3.3380876e-01  -5.6140564e-01  -1.8207750e-01  -8.6486815e-01  -1.4717932e+00
   1.7050000e+00   8.1236438e-01  -1.8207750e-01  -2.5794313e-01  -3.3380876e-01  -3.0346251e-02  -5.6140564e-01
   1.7066667e+00   8.1323860e-01   4.2484751e-01  -4.8554001e-01   4.2484751e-01   4.5519376e-02   8.0417564e-01
   1.7083333e+00   8.1415234e-01   1.7145632e+00  -3.0346251e-02   1.2138500e-01   1.6386975e+00   1.5628319e+00
   1.7100000e+00   8.1510129e-01   1.2593694e+00  -4.8554001e-01  -7.8900252e-01   1.2593694e+00   8.0417564e-01
   1.7116667e+00   8.1608034e-01   8.0417564e-01  -1.0621188e-01  -9.4073377e-01  -2.5794313e-01  -1.6993900e+00
   1.7133333e+00   8.1708367e-01   5.7657876e-01   2.7311626e-01  -4.8554001e-01  -1.6235244e+00  -2.0787182e+00
   1.7150000e+00   8.1810488e-01  -1.2441963e+00  -7.8900252e-01  -4.0967438e-01  -3.3380876e-01  -7.8900252e-01
   1.7166667e+00   8.1913727e-01   5.7657876e-01   4.2484751e-01  -3.0346251e-02   5.7657876e-01   2.7311626e-01
   1.7183333e+00   8.2017357e-01   4.5519376e-02   1.2138500e-01   1.9725063e-01   9.5590690e-01   1.2138500e-01
   1.7200000e+00   8.2120643e-01  -1.0924650e+00   5.7657876e-01   5.7657876e-01   1.9725063e-01   5.7657876e-01
   1.7216667e+00   8.2209526e-01   2.7311626e-01   8.0417564e-01   1.0317725e+00   8.0417564e-01   1.3352350e+00
   1.7233333e+00   8.2292831e-01   3.4898188e-01   9.5590690e-01   1.2138500e-01  -3.3380876e-01   1.0317725e+00
   1.7250000e+00   8.2292831e-01   5.7657876e-01  -5.6140564e-01  -3.3380876e-01   1.9725063e-01   5.7657876e-01
   1.7266667e+00   8.2292831e-01   1.0317725e+00  -9.4073377e-01  -1.0621188e-01   1.5628319e+00   1.0317725e+00
   1.7283333e+00   8.2292831e-01   1.6386975e+00  -1.5476588e+00  -7.1313689e-01  -2.5794313e-01  -8.6486815e-01
   1.7300000e+00   8.2292831e-01   4.2484751e-01  -5.6140564e-01  -7.1313689e-01  -1.3959275e+00  -2.3063151e+00
   1.7316667e+00   8.2292831e-01   4.5519376e-02  -4.8554001e-01  -4.0967438e-01  -1.2441963e+00  -2.5339119e+00
   1.7333333e+00   8.2292831e-01   1.9725063e-01  -1.8207750e-01   1.9725063e-01  -7.8900252e-01  -8.6486815e-01
   1.7350000e+00   8.2292831e-01  -1.6993900e+00  -1.8207750e-01  -3.0346251e-02  -7.1313689e-01  -4.8554001e-01
   1.7366667e+00   8.2292831e-01  -2.3063151e+00   1.1076382e+00   6.5244439e-01   4.5519376e-02   4.2484751e-01
   1.7383333e+00   8.2292831e-01  -1.5476588e+00   3.4898188e-01   8.0417564e-01   1.5628319e+00   1.1076382e+00
   1.7400000e+00   8.2292831e-01   3.4898188e-01   2.7311626e-01   1.9725063e-01   1.3352350e+00   8.8004127e-01
   1.7416667e+00   8.2292831e-01   8.0417564e-01  -4.0967438e-01   3.4898188e-01  -3.3380876e-01   6.5244439e-01
   1.7433333e+00   8.2292831e-01   1.4869663e+00   2.7311626e-01   4.5519376e-02   3.4898188e-01   9.5590690e-01
   1.7450000e+00   8.2292831e-01   2.5490851e+00   5.7657876e-01   4.2484751e-01   6.5244439e-01   1.2593694e+00
   1.7466667e+00   8.2292831e-01   1.0317725e+00  -3.0346251e-02   4.5519376e-02  -7.8900252e-01   5.7657876e-01
   1.7483333e+00   8.2292831e-01  -1.1683307e+00  -7.1313689e-01  -3.3380876e-01  -1.6993900e+00  -3.3380876e-01
   1.7500000e+00   8.2292831e-01  -2.1545838e+00   1.9725063e-01   1.9725063e-01  -2.0787182e+00  -7.8900252e-01
   1.7516667e+00   8.2292831e-01  -1.0165994e+00   7.2831002e-01   3.4898188e-01   1.2138500e-01  -6.3727127e-01
   1.7533333e+00   8.2292831e-01  -7.1313689e-01   5.0071314e-01  -3.0346251e-02   1.3352350e+00  -3.0346251e-02
   1.7550000e+00   8.2292831e-01   1.2138500e-01   5.7657876e-01   5.7657876e-01   1.1835038e+00   4.2484751e-01
   1.7566667e+00   8.2292831e-01  -1.0165994e+00  -3.3380876e-01   1.2138500e-01   4.2484751e-01   1.2138500e-01
   1.7583333e+00   8.2292831e-01  -1.0924650e+00  -1.1683307e+00  -5.6140564e-01   2.7311626e-01   5.7657876e-01
   1.7600000e+00   8.2292831e-01  -1.0924650e+00  -1.5476588e+00  -8.6486815e-01  -3.3380876e-01   8.8004127e-01
   1.7616667e+00   8.2292831e-01  -1.9269869e+00  -9.4073377e-01  -4.0967438e-01  -1.0621188e-01   1.2138500e-01
   1.7633333e+00   8.2292831e-01  -9.4073377e-01  -2.5794313e-01  -1.0621188e-01  -4.0967438e-01  -1.8207750e-01
   1.7650000e+00   8.2292831e-01  -1.9269869e+00   8.8004127e-01  -3.0346251e-02   8.8004127e-01   6.5244439e-01
   1.7666667e+00   8.2292831e-01   4.2484751e-01   1.7904288e+00   6.5244439e-01   8.0417564e-01   5.0071314e-01
   1.7683333e+00   8.2292831e-01   2.0180257e+00  -8.6486815e-01   2.7311626e-01  -7.1313689e-01  -7.8900252e-01
   1.7700000e+00   8.2292831e-01   8.0417564e-01  -4.8554001e-01  -7.1313689e-01  -5.6140564e-01  -3.0346251e-02
   1.7716667e+00   8.2292831e-01   2.2456226e+00   8.0417564e-01   1.2138500e-01  -4.8554001e-01  -3.0346251e-02
   1.7733333e+00   8.2292831e-01   2.1697569e+00   4.5519376e-02  -3.3380876e-01  -2.5794313e-01  -7.8900252e-01
   1.7750000e+00   8.2372231e-01   3.4898188e-01  -4.0967438e-01  -4.0967438e-01  -3.0346251e-02  -1.6235244e+00
   1.7766667e+00   8.2447403e-01   4.2484751e-01  -1.3200619e+00  -1.0621188e-01   7.2831002e-01  -9.4073377e-01
   1.7783333e+00   8.2518113e-01   4.5519376e-02  -1.3200619e+00   4.5519376e-02   8.0417564e-01   5.7657876e-01
   1.7800000e+00   8.2584257e-01   1.2138500e-01   1.2138500e-01   1.2138500e-01  -3.0346251e-02   7.2831002e-01
