# Supplementary material for: Detecting Nasal Vowels in Speech Interfaces Based on Surface Electromyography
Source: PLoS One. 2015 Jun 12;10(6):e0127040. doi: 10.1371/journal.pone.0127040 (PMC4466523; doi:10.1371/journal.pone.0127040)
Supplement: S1 Data — (ZIP) [file pone.0127040.s001.zip › PLosOneData/aligned/SV/SV-vnp-an-r3-ALIGNED.txt]

   0.0000000e+00   7.4973530e-01  -1.0621188e-01  -2.5339119e+00  -3.0346251e-02  -1.0621188e-01   4.2484751e-01
   1.6666667e-03   7.4468314e-01   1.4111007e+00  -8.6486815e-01   4.5519376e-02  -8.6486815e-01  -3.0346251e-02
   3.3333333e-03   7.3907274e-01   7.2831002e-01   2.7311626e-01  -5.6140564e-01  -3.3380876e-01   1.9725063e-01
   5.0000000e-03   7.3287236e-01  -4.8554001e-01  -1.8207750e-01  -7.8900252e-01  -1.0165994e+00  -1.0621188e-01
   6.6666667e-03   7.2605270e-01   1.9421600e+00   8.8004127e-01   7.2831002e-01  -3.0346251e-02  -5.6140564e-01
   8.3333333e-03   7.1858738e-01   1.4869663e+00  -2.5794313e-01   7.2831002e-01  -4.0967438e-01  -1.6993900e+00
   1.0000000e-02   7.1045360e-01   1.1835038e+00  -3.3380876e-01   5.7657876e-01   8.8004127e-01   8.8004127e-01
   1.1666667e-02   7.0163242e-01  -2.5794313e-01   2.7311626e-01   1.2138500e-01   3.4898188e-01  -3.0346251e-02
   1.3333333e-02   6.9210966e-01  -3.0346251e-02   7.2831002e-01   3.4898188e-01   7.2831002e-01   1.3352350e+00
   1.5000000e-02   6.8187619e-01   1.2138500e-01   4.5519376e-02  -7.1313689e-01   7.2831002e-01   9.5590690e-01
   1.6666667e-02   6.7092834e-01  -5.6140564e-01  -1.8207750e-01  -3.3380876e-01  -1.8207750e-01  -3.3380876e-01
   1.8333333e-02   6.5926835e-01  -1.4717932e+00  -2.5794313e-01  -6.3727127e-01  -1.0621188e-01  -4.0967438e-01
   2.0000000e-02   6.4690466e-01  -1.3959275e+00  -2.5794313e-01  -4.8554001e-01  -2.5794313e-01  -8.6486815e-01
   2.1666667e-02   6.3385224e-01  -8.6486815e-01  -3.3380876e-01  -3.0346251e-02   6.5244439e-01  -3.3380876e-01
   2.3333333e-02   6.2013269e-01  -1.5476588e+00  -7.8900252e-01  -1.8207750e-01   9.5590690e-01  -2.5794313e-01
   2.5000000e-02   6.0577435e-01  -7.1313689e-01  -3.0346251e-02   4.5519376e-02   7.2831002e-01   8.0417564e-01
   2.6666667e-02   5.9081225e-01   4.5519376e-02   4.5519376e-02   4.5519376e-02  -1.8207750e-01   3.4898188e-01
   2.8333333e-02   5.7528812e-01   4.2484751e-01  -3.0346251e-02  -3.0346251e-02   2.7311626e-01  -2.5794313e-01
   3.0000000e-02   5.5925019e-01  -3.0346251e-02  -2.5794313e-01  -1.0621188e-01  -7.1313689e-01  -1.3200619e+00
   3.1666667e-02   5.4275286e-01   8.0417564e-01  -7.8900252e-01  -3.0346251e-02  -9.4073377e-01  -4.0967438e-01
   3.3333333e-02   5.2583579e-01   8.0417564e-01  -2.5794313e-01   4.5519376e-02  -1.8511213e+00  -8.6486815e-01
   3.5000000e-02   5.0847104e-01   1.5628319e+00   3.4898188e-01   3.4898188e-01  -1.1683307e+00  -7.1313689e-01
   3.6666667e-02   4.9086035e-01   4.2484751e-01  -1.8207750e-01   4.2484751e-01   8.0417564e-01   1.1076382e+00
   3.8333333e-02   4.7307957e-01   6.5244439e-01   4.2484751e-01   1.9725063e-01   3.4898188e-01   8.0417564e-01
   4.0000000e-02   4.5520752e-01  -3.0346251e-02   8.0417564e-01  -3.0346251e-02   2.7311626e-01   5.0071314e-01
   4.1666667e-02   4.3732520e-01  -9.4073377e-01   1.3352350e+00   7.2831002e-01   7.2831002e-01   1.5628319e+00
   4.3333333e-02   4.1951511e-01   4.2484751e-01   5.0071314e-01   1.2138500e-01  -7.8900252e-01   7.2831002e-01
   4.5000000e-02   4.0186044e-01   2.7311626e-01   4.5519376e-02   1.9725063e-01  -1.2441963e+00  -1.2441963e+00
   4.6666667e-02   3.8444426e-01   1.5628319e+00  -3.0346251e-02   3.4898188e-01  -3.3380876e-01  -1.0165994e+00
   4.8333333e-02   3.6734871e-01   8.0417564e-01  -4.8554001e-01   1.9725063e-01   6.5244439e-01  -4.8554001e-01
   5.0000000e-02   3.5065419e-01  -1.8207750e-01  -3.3380876e-01  -5.6140564e-01   1.7145632e+00  -3.0346251e-02
   5.1666667e-02   3.3443851e-01  -1.5476588e+00  -3.3380876e-01  -1.0165994e+00   2.3214882e+00   9.5590690e-01
   5.3333333e-02   3.1877615e-01  -4.0967438e-01  -5.6140564e-01  -3.3380876e-01   1.2138500e-01   6.5244439e-01
   5.5000000e-02   3.0373739e-01   5.7657876e-01   1.2138500e-01   1.9725063e-01  -8.6486815e-01   1.9725063e-01
   5.6666667e-02   2.8938766e-01   5.7657876e-01   1.2593694e+00   5.0071314e-01  -1.1683307e+00  -1.0165994e+00
   5.8333333e-02   2.7578683e-01  -3.3380876e-01   7.2831002e-01   1.9725063e-01  -4.0967438e-01  -9.4073377e-01
   6.0000000e-02   2.6298856e-01  -5.6140564e-01   3.4898188e-01  -1.0621188e-01  -3.3380876e-01  -7.1313689e-01
   6.1666667e-02   2.5103971e-01  -3.3380876e-01  -5.6140564e-01  -3.3380876e-01  -1.0621188e-01  -5.6140564e-01
   6.3333333e-02   2.3997991e-01  -8.6486815e-01  -1.4717932e+00  -4.0967438e-01   5.7657876e-01  -7.8900252e-01
   6.5000000e-02   2.2984110e-01   1.2138500e-01  -9.4073377e-01   5.0071314e-01   8.8004127e-01   4.2484751e-01
   6.6666667e-02   2.2064723e-01  -1.8207750e-01  -6.3727127e-01  -1.8207750e-01   4.5519376e-02   5.0071314e-01
   6.8333333e-02   2.1241400e-01  -1.8511213e+00   5.0071314e-01  -1.0621188e-01   1.2593694e+00   1.4111007e+00
   7.0000000e-02   2.0505380e-01   4.2484751e-01   5.0071314e-01   5.7657876e-01   8.0417564e-01   1.2593694e+00
   7.1666667e-02   1.9863795e-01   5.0071314e-01   5.7657876e-01   2.7311626e-01   2.7311626e-01   1.9725063e-01
   7.3333333e-02   1.9319882e-01   1.4869663e+00   5.0071314e-01  -2.5794313e-01  -1.8207750e-01  -3.0346251e-02
   7.5000000e-02   1.8871962e-01   1.4111007e+00   3.4898188e-01  -2.5794313e-01  -2.3821807e+00  -1.7752557e+00
   7.6666667e-02   1.8517508e-01  -1.8207750e-01  -2.5794313e-01  -4.8554001e-01  -1.6993900e+00  -1.7752557e+00
   7.8333333e-02   1.8253190e-01   1.1076382e+00   4.5519376e-02  -1.0621188e-01   1.9725063e-01  -2.5794313e-01
   8.0000000e-02   1.8074930e-01  -1.0924650e+00  -1.3959275e+00  -7.1313689e-01   7.2831002e-01  -9.4073377e-01
   8.1666667e-02   1.7977964e-01   4.5519376e-02  -1.0621188e-01   5.0071314e-01   1.2138500e-01   1.2138500e-01
   8.3333333e-02   1.7956917e-01   2.1697569e+00  -4.8554001e-01   5.0071314e-01  -1.0924650e+00   1.9725063e-01
   8.5000000e-02   1.8005887e-01   9.5590690e-01  -4.0967438e-01   2.7311626e-01  -7.1313689e-01  -1.0621188e-01
   8.6666667e-02   1.8118528e-01  -2.0028525e+00   1.2138500e-01   4.5519376e-02   3.4898188e-01  -1.0621188e-01
   8.8333333e-02   1.8288145e-01  -3.0346251e-02  -3.0346251e-02   1.2138500e-01   1.2593694e+00   6.5244439e-01
   9.0000000e-02   1.8507794e-01  -1.0621188e-01   5.7657876e-01   2.7311626e-01   1.1835038e+00   1.1076382e+00
   9.1666667e-02   1.8770379e-01  -1.0621188e-01   6.5244439e-01   1.2138500e-01   6.5244439e-01   1.5628319e+00
   9.3333333e-02   1.9068752e-01   6.5244439e-01  -7.1313689e-01  -4.0967438e-01  -4.8554001e-01   2.7311626e-01
   9.5000000e-02   1.9395817e-01  -5.6140564e-01  -2.5794313e-01  -3.0346251e-02  -3.0346251e-02  -2.5794313e-01
   9.6666667e-02   1.9744622e-01  -4.0967438e-01   1.2593694e+00   3.4898188e-01   1.0317725e+00   3.4898188e-01
   9.8333333e-02   2.0108461e-01  -6.3727127e-01   1.4111007e+00  -4.0967438e-01   1.7145632e+00   1.3352350e+00
   1.0000000e-01   2.0480958e-01  -9.4073377e-01   4.2484751e-01   2.7311626e-01   4.5519376e-02   2.7311626e-01
   1.0166667e-01   2.0856156e-01   1.3352350e+00   9.5590690e-01   5.0071314e-01  -5.6140564e-01  -4.0967438e-01
   1.0333333e-01   2.1228591e-01  -1.0621188e-01  -3.3380876e-01  -7.1313689e-01  -1.6993900e+00  -2.0028525e+00
   1.0500000e-01   2.1589505e-01  -1.0924650e+00  -9.4073377e-01  -7.1313689e-01  -1.5476588e+00  -1.2441963e+00
   1.0666667e-01   2.1929974e-01  -1.6235244e+00  -1.6235244e+00  -5.6140564e-01  -9.4073377e-01  -1.0165994e+00
   1.0833333e-01   2.2256789e-01   4.5519376e-02  -1.5476588e+00  -3.0346251e-02  -9.4073377e-01  -1.8207750e-01
   1.1000000e-01   2.2567151e-01  -3.0346251e-02  -8.6486815e-01   3.4898188e-01  -1.0621188e-01  -3.3380876e-01
   1.1166667e-01   2.2858936e-01  -3.0346251e-02  -5.6140564e-01   1.9725063e-01   1.1835038e+00   5.0071314e-01
   1.1333333e-01   2.3130722e-01   8.8004127e-01   5.7657876e-01   1.9725063e-01  -3.0346251e-02   8.0417564e-01
   1.1500000e-01   2.3381800e-01   6.5244439e-01   1.2138500e-01   7.2831002e-01  -4.8554001e-01   8.8004127e-01
   1.1666667e-01   2.3612179e-01  -2.5794313e-01   2.7311626e-01   9.5590690e-01  -5.6140564e-01   1.9725063e-01
   1.1833333e-01   2.3822578e-01  -1.1683307e+00   1.2138500e-01   4.5519376e-02   1.9725063e-01  -2.5794313e-01
   1.2000000e-01   2.4014412e-01  -1.2441963e+00   1.0317725e+00  -1.0621188e-01   4.2484751e-01  -1.8207750e-01
   1.2166667e-01   2.4189763e-01   7.2831002e-01   1.1835038e+00  -3.3380876e-01   4.2484751e-01   2.7311626e-01
   1.2333333e-01   2.4351347e-01   1.2138500e-01   6.5244439e-01  -3.3380876e-01  -1.8207750e-01  -7.8900252e-01
   1.2500000e-01   2.4502470e-01  -2.0787182e+00   3.4898188e-01  -1.8207750e-01   1.7904288e+00   1.9725063e-01
   1.2666667e-01   2.4646972e-01  -1.0165994e+00  -1.0924650e+00  -2.5794313e-01   8.0417564e-01  -1.0621188e-01
   1.2833333e-01   2.4789171e-01   2.7311626e-01  -1.0924650e+00   2.7311626e-01   2.7311626e-01   1.2138500e-01
   1.3000000e-01   2.5641310e-01  -4.8554001e-01  -9.4073377e-01   1.2138500e-01  -4.0967438e-01  -7.8900252e-01
   1.3166667e-01   2.9401346e-01   2.7311626e-01   2.7311626e-01   9.5590690e-01  -6.3727127e-01  -6.3727127e-01
   1.3333333e-01   3.0119589e-01   1.8662944e+00   1.7904288e+00   7.2831002e-01   1.9725063e-01   1.0317725e+00
   1.3500000e-01   3.0908660e-01   2.3214882e+00   1.6386975e+00   8.0417564e-01  -5.6140564e-01   1.7145632e+00
   1.3666667e-01   3.1769312e-01   1.4869663e+00   4.2484751e-01  -4.8554001e-01  -6.3727127e-01   1.0317725e+00
   1.3833333e-01   3.2701579e-01   4.2484751e-01  -3.3380876e-01  -8.6486815e-01  -1.4717932e+00  -6.3727127e-01
   1.4000000e-01   3.4777504e-01   1.2138500e-01  -4.0967438e-01  -3.0346251e-02  -1.8511213e+00  -1.6993900e+00
   1.4166667e-01   3.5917659e-01  -4.0967438e-01  -3.0346251e-02  -2.5794313e-01  -1.3200619e+00  -1.7752557e+00
   1.4333333e-01   3.7122465e-01   4.2484751e-01  -3.0346251e-02  -1.8207750e-01  -6.3727127e-01  -1.8207750e-01
   1.4500000e-01   3.8388498e-01   5.7657876e-01   1.9725063e-01   6.5244439e-01   1.1076382e+00   1.1835038e+00
   1.4666667e-01   3.9711725e-01  -6.3727127e-01   4.5519376e-02   5.7657876e-01   1.4111007e+00   1.9725063e-01
   1.4833333e-01   4.1087547e-01  -3.0346251e-02  -2.5794313e-01  -5.6140564e-01   1.7145632e+00  -3.0346251e-02
   1.5000000e-01   4.2510850e-01  -1.8207750e-01  -1.3200619e+00  -1.3200619e+00   1.1076382e+00  -2.5794313e-01
   1.5166667e-01   4.3976057e-01   1.2593694e+00  -1.3959275e+00  -1.0165994e+00   2.7311626e-01  -3.3380876e-01
   1.5333333e-01   4.5477187e-01   4.5519376e-02  -7.8900252e-01  -4.8554001e-01  -1.8207750e-01  -8.6486815e-01
   1.5500000e-01   4.7002243e-01  -2.5794313e-01  -1.8207750e-01  -1.0621188e-01  -1.0621188e-01  -3.0346251e-02
   1.5666667e-01   4.8544034e-01  -1.0165994e+00   2.7311626e-01   2.7311626e-01  -1.0621188e-01  -3.0346251e-02
   1.5833333e-01   5.0103940e-01  -3.3380876e-01   8.8004127e-01   8.0417564e-01  -1.0621188e-01   6.5244439e-01
   1.6000000e-01   5.1675082e-01   3.4898188e-01   1.3352350e+00   5.7657876e-01  -8.6486815e-01   1.9725063e-01
   1.6166667e-01   5.3250436e-01   3.4898188e-01   2.2456226e+00   1.5628319e+00  -1.0621188e-01  -1.0621188e-01
   1.6333333e-01   5.4822908e-01   1.1076382e+00   3.2318757e+00   1.4869663e+00   1.7904288e+00   2.2456226e+00
   1.6500000e-01   5.6385409e-01   9.5590690e-01   2.0938913e+00   4.2484751e-01   1.0317725e+00   1.6386975e+00
   1.6666667e-01   6.2397996e-01  -1.5476588e+00   4.5519376e-02  -6.3727127e-01  -2.5794313e-01  -7.8900252e-01
   1.6833333e-01   6.3809358e-01  -4.0967438e-01  -2.1545838e+00  -1.2441963e+00  -8.6486815e-01  -1.0165994e+00
   1.7000000e-01   6.5172186e-01  -4.0967438e-01  -3.3684338e+00  -1.2441963e+00  -1.2441963e+00  -1.3200619e+00
   1.7166667e-01   6.6481308e-01  -1.5476588e+00  -2.9132401e+00  -8.6486815e-01  -3.3380876e-01  -1.9269869e+00
   1.7333333e-01   6.7732052e-01  -6.3727127e-01  -9.4073377e-01   2.7311626e-01   1.9725063e-01  -7.8900252e-01
   1.7500000e-01   6.8920294e-01   4.2484751e-01   5.7657876e-01   1.9725063e-01  -3.3380876e-01  -1.0621188e-01
   1.7666667e-01   7.0042483e-01  -1.0165994e+00   9.5590690e-01   6.5244439e-01  -1.0621188e-01   1.2138500e-01
   1.7833333e-01   7.1095668e-01   1.0317725e+00   1.0317725e+00   1.4869663e+00  -3.0346251e-02   8.0417564e-01
   1.8000000e-01   7.2077536e-01  -1.6235244e+00   1.2138500e-01   6.5244439e-01  -1.0621188e-01   1.2138500e-01
   1.8166667e-01   7.2986398e-01  -1.6993900e+00  -3.0346251e-02  -4.0967438e-01  -3.0346251e-02  -6.3727127e-01
   1.8333333e-01   7.3821227e-01  -7.1313689e-01  -1.8207750e-01  -2.5794313e-01  -4.0967438e-01  -1.0621188e-01
   1.8500000e-01   7.4581634e-01   7.2831002e-01   1.3352350e+00   1.9725063e-01  -3.3380876e-01   3.4898188e-01
   1.8666667e-01   7.5255172e-01   4.2484751e-01   1.4869663e+00   2.7311626e-01  -6.3727127e-01  -4.0967438e-01
   1.8833333e-01   7.5857296e-01  -5.6140564e-01  -1.0621188e-01  -5.6140564e-01  -3.0346251e-02  -1.6235244e+00
   1.9000000e-01   7.6389571e-01   9.5590690e-01  -2.1545838e+00  -1.0924650e+00   1.2138500e-01  -6.3727127e-01
   1.9166667e-01   7.6854099e-01   7.2831002e-01  -2.6856432e+00  -8.6486815e-01   1.0317725e+00   2.7311626e-01
   1.9333333e-01   7.7253446e-01   1.6386975e+00  -1.5476588e+00   4.5519376e-02   1.4869663e+00   7.2831002e-01
   1.9500000e-01   7.7590620e-01   9.5590690e-01  -1.8207750e-01   9.5590690e-01   1.2138500e-01   5.0071314e-01
   1.9666667e-01   7.7869059e-01   8.8004127e-01   5.0071314e-01   5.0071314e-01  -1.3200619e+00  -3.3380876e-01
   1.9833333e-01   7.8092558e-01  -1.7752557e+00   9.5590690e-01   1.2138500e-01   5.0071314e-01   4.2484751e-01
   2.0000000e-01   7.8265238e-01  -1.3200619e+00   1.2593694e+00  -3.0346251e-02   1.5628319e+00   1.4869663e+00
   2.0166667e-01   7.8391519e-01   8.8004127e-01   5.0071314e-01   2.7311626e-01   6.5244439e-01   1.0317725e+00
   2.0333333e-01   7.8476028e-01   1.7145632e+00   3.4898188e-01   5.7657876e-01   5.0071314e-01   1.6386975e+00
   2.0500000e-01   7.8523597e-01   2.0180257e+00  -2.5794313e-01  -6.3727127e-01  -2.5794313e-01   1.2138500e-01
   2.0666667e-01   7.8539165e-01   1.2138500e-01   4.5519376e-02  -1.8207750e-01  -7.8900252e-01  -4.0967438e-01
   2.0833333e-01   7.8527753e-01  -1.4717932e+00   1.2138500e-01  -1.0621188e-01  -4.8554001e-01  -8.6486815e-01
   2.1000000e-01   7.8494391e-01   6.5244439e-01   8.0417564e-01   9.5590690e-01  -7.8900252e-01  -3.3380876e-01
   2.1166667e-01   7.8444060e-01   8.8004127e-01   2.3214882e+00   1.7145632e+00  -7.8900252e-01  -3.0346251e-02
   2.1333333e-01   7.8381646e-01   5.0071314e-01   1.0317725e+00   1.0317725e+00   4.2484751e-01   1.9725063e-01
   2.1500000e-01   7.8311855e-01  -2.5794313e-01   1.1076382e+00   9.5590690e-01   4.5519376e-02   3.4898188e-01
   2.1666667e-01   7.8239188e-01  -1.0621188e-01  -1.8207750e-01   4.5519376e-02  -3.0346251e-02  -3.0346251e-02
   2.1833333e-01   7.8167859e-01   1.2138500e-01  -1.3200619e+00  -6.3727127e-01  -3.0346251e-02  -3.3380876e-01
   2.2000000e-01   7.8101748e-01  -4.0967438e-01  -1.2441963e+00  -1.0924650e+00   1.9725063e-01  -1.8207750e-01
   2.2166667e-01   7.8036837e-01  -1.0621188e-01  -1.1683307e+00  -1.0924650e+00  -3.0346251e-02  -3.0346251e-02
   2.2333333e-01   7.7979491e-01  -1.5476588e+00  -4.0967438e-01  -6.3727127e-01  -1.7752557e+00   1.9725063e-01
   2.2500000e-01   7.7938420e-01  -1.6993900e+00  -1.0621188e-01  -6.3727127e-01   1.2138500e-01  -6.3727127e-01
   2.2666667e-01   7.7915711e-01  -1.2441963e+00   4.5519376e-02   5.0071314e-01   1.4869663e+00   6.5244439e-01
   2.2833333e-01   7.7912852e-01  -2.1545838e+00  -4.8554001e-01   2.7311626e-01   1.4111007e+00  -5.6140564e-01
   2.3000000e-01   7.7930664e-01  -2.5794313e-01   4.5519376e-02   3.4898188e-01   1.9725063e-01  -1.3200619e+00
   2.3166667e-01   7.7969297e-01  -1.8207750e-01   1.9725063e-01   4.2484751e-01  -4.0967438e-01  -2.1545838e+00
   2.3333333e-01   7.8028204e-01   3.4898188e-01   6.5244439e-01   8.0417564e-01   3.4898188e-01   1.9725063e-01
   2.3500000e-01   7.8106180e-01   1.3352350e+00   1.2593694e+00   9.5590690e-01   1.1076382e+00   8.0417564e-01
   2.3666667e-01   7.8201314e-01   7.2831002e-01   2.2456226e+00  -1.0621188e-01   5.7657876e-01   2.2456226e+00
   2.3833333e-01   7.8311046e-01   6.5244439e-01   1.4869663e+00  -7.1313689e-01   4.5519376e-02  -1.8207750e-01
   2.4000000e-01   7.8432154e-01   1.2593694e+00  -2.5794313e-01  -6.3727127e-01  -2.4580463e+00  -8.6486815e-01
   2.4166667e-01   7.8560829e-01   1.9725063e-01  -1.0924650e+00  -1.0924650e+00  -2.9132401e+00  -4.8554001e-01
   2.4333333e-01   7.8692655e-01  -1.8207750e-01  -4.8554001e-01  -8.6486815e-01  -1.0621188e-01   1.2138500e-01
   2.4500000e-01   7.8822713e-01  -6.3727127e-01   1.9725063e-01   5.0071314e-01   8.8004127e-01   8.0417564e-01
   2.4666667e-01   7.8945590e-01  -7.1313689e-01   4.2484751e-01   1.9725063e-01   2.0180257e+00   1.5628319e+00
   2.4833333e-01   7.9055454e-01  -4.0967438e-01  -4.0967438e-01  -3.3380876e-01   8.8004127e-01   5.7657876e-01
   2.5000000e-01   7.9146128e-01   8.0417564e-01  -3.3380876e-01   4.5519376e-02  -3.3380876e-01  -9.4073377e-01
   2.5166667e-01   7.9211142e-01  -1.8207750e-01   8.8004127e-01   6.5244439e-01   7.2831002e-01  -4.8554001e-01
   2.5333333e-01   7.9243822e-01  -2.5794313e-01  -1.8207750e-01  -1.8207750e-01   1.2138500e-01  -3.3380876e-01
   2.5500000e-01   7.9237364e-01   2.3214882e+00  -1.2441963e+00  -8.6486815e-01   5.7657876e-01   5.7657876e-01
   2.5666667e-01   7.9182957e-01   2.1697569e+00  -1.7752557e+00  -8.6486815e-01  -1.8207750e-01   4.5519376e-02
   2.5833333e-01   7.9064977e-01   9.5590690e-01  -8.6486815e-01   4.2484751e-01  -5.6140564e-01   8.8004127e-01
   2.6000000e-01   7.8889370e-01  -1.8207750e-01  -1.8207750e-01   6.5244439e-01  -3.3380876e-01  -6.3727127e-01
   2.6166667e-01   7.8649735e-01   1.2138500e-01   7.2831002e-01   8.8004127e-01   7.2831002e-01   2.7311626e-01
   2.6333333e-01   7.8339925e-01  -1.8207750e-01   1.1835038e+00   1.9725063e-01   4.2484751e-01   1.9725063e-01
   2.6500000e-01   7.7954096e-01  -7.1313689e-01   1.1076382e+00  -8.6486815e-01  -7.8900252e-01  -1.2441963e+00
   2.6666667e-01   7.7486795e-01  -7.8900252e-01   4.5519376e-02  -8.6486815e-01  -1.0621188e-01  -7.1313689e-01
   2.6833333e-01   7.6933080e-01  -2.5794313e-01  -8.6486815e-01  -8.6486815e-01  -4.0967438e-01  -3.0346251e-02
   2.7000000e-01   7.6288553e-01   3.4898188e-01   1.0317725e+00   5.0071314e-01   2.7311626e-01  -1.0165994e+00
   2.7166667e-01   7.5549472e-01   9.5590690e-01   2.2456226e+00   1.5628319e+00   1.1076382e+00   8.8004127e-01
   2.7333333e-01   7.4712805e-01  -5.6140564e-01   1.8662944e+00   1.2593694e+00   1.5628319e+00   1.3352350e+00
   2.7500000e-01   7.3776281e-01  -1.6235244e+00  -4.0967438e-01   1.2138500e-01   9.5590690e-01   1.7904288e+00
   2.7666667e-01   7.2738474e-01   2.7311626e-01  -2.6856432e+00  -8.6486815e-01  -7.8900252e-01   3.4898188e-01
   2.7833333e-01   7.1598812e-01   1.2138500e-01  -1.9269869e+00  -4.8554001e-01  -1.8207750e-01   4.5519376e-02
   2.8000000e-01   7.0357626e-01   1.7904288e+00  -6.3727127e-01  -1.0165994e+00  -1.9269869e+00  -8.6486815e-01
   2.8166667e-01   6.9016175e-01   1.1076382e+00  -5.6140564e-01  -3.0346251e-02  -1.8511213e+00  -2.5794313e-01
   2.8333333e-01   6.7576662e-01   7.2831002e-01  -4.8554001e-01  -1.0621188e-01  -1.0621188e-01  -2.5794313e-01
   2.8500000e-01   6.6042198e-01   7.2831002e-01   1.2138500e-01  -3.3380876e-01   7.2831002e-01  -4.0967438e-01
   2.8666667e-01   6.4416831e-01   8.8004127e-01   6.5244439e-01  -3.0346251e-02   1.1076382e+00   5.7657876e-01
   2.8833333e-01   6.2705504e-01   2.7311626e-01   4.2484751e-01   2.7311626e-01   9.5590690e-01   5.7657876e-01
   2.9000000e-01   6.0914001e-01  -7.8900252e-01   5.0071314e-01   8.0417564e-01  -3.0346251e-02  -3.3380876e-01
   2.9166667e-01   5.9048913e-01  -1.9269869e+00   3.4898188e-01  -2.5794313e-01  -4.8554001e-01  -9.4073377e-01
   2.9333333e-01   5.7107581e-01  -1.7752557e+00  -1.0621188e-01   5.0071314e-01   5.7657876e-01  -4.0967438e-01
   2.9500000e-01   5.5105477e-01  -4.8554001e-01  -6.3727127e-01   5.0071314e-01   3.4898188e-01  -4.0967438e-01
   2.9666667e-01   5.3055584e-01  -9.4073377e-01  -2.5794313e-01  -1.8207750e-01  -1.0621188e-01  -9.4073377e-01
   2.9833333e-01   5.0967095e-01  -1.4717932e+00   5.7657876e-01  -2.5794313e-01   6.5244439e-01   4.5519376e-02
   3.0000000e-01   4.8849553e-01  -4.0967438e-01   6.5244439e-01  -4.0967438e-01   1.1076382e+00   1.7145632e+00
   3.0166667e-01   4.6712751e-01  -6.3727127e-01  -2.5794313e-01  -4.0967438e-01  -3.3380876e-01   8.8004127e-01
   3.0333333e-01   4.4566636e-01   2.7311626e-01   4.2484751e-01   5.7657876e-01  -7.8900252e-01   1.6386975e+00
   3.0500000e-01   4.2421202e-01   3.4898188e-01  -2.5794313e-01   4.5519376e-02  -9.4073377e-01  -5.6140564e-01
   3.0666667e-01   4.0286391e-01   9.5590690e-01   5.7657876e-01   6.5244439e-01   8.8004127e-01  -3.3380876e-01
   3.0833333e-01   3.8171988e-01  -3.0346251e-02   4.2484751e-01  -3.0346251e-02   3.4898188e-01  -6.3727127e-01
   3.1000000e-01   3.6087521e-01  -4.0967438e-01  -5.6140564e-01  -1.0621188e-01  -8.6486815e-01  -6.3727127e-01
   3.1166667e-01   3.4042162e-01   2.7311626e-01  -4.8554001e-01   1.2138500e-01   9.5590690e-01   1.2138500e-01
   3.1333333e-01   3.2044635e-01   8.0417564e-01   7.2831002e-01  -6.3727127e-01   9.5590690e-01   5.0071314e-01
   3.1500000e-01   3.0103127e-01  -1.2441963e+00   4.5519376e-02  -1.6993900e+00  -4.0967438e-01  -1.0924650e+00
   3.1666667e-01   2.8225209e-01   1.7145632e+00  -2.5794313e-01  -1.8207750e-01  -1.0621188e-01  -7.8900252e-01
   3.1833333e-01   2.6417759e-01   1.1835038e+00  -9.4073377e-01  -1.0621188e-01  -1.4717932e+00   1.9725063e-01
   3.2000000e-01   2.4686901e-01  -7.1313689e-01   5.0071314e-01   1.1835038e+00  -1.5476588e+00   5.7657876e-01
   3.2166667e-01   2.3037947e-01  -1.8207750e-01   3.4898188e-01   5.0071314e-01   2.7311626e-01   8.0417564e-01
   3.2333333e-01   2.1475353e-01   1.9725063e-01  -3.0346251e-02   4.5519376e-02  -1.0924650e+00  -6.3727127e-01
   3.2500000e-01   2.0002686e-01   2.0180257e+00  -5.6140564e-01  -1.0621188e-01   5.0071314e-01  -1.0621188e-01
   3.2666667e-01   1.8622603e-01  -1.4717932e+00  -1.6235244e+00  -8.6486815e-01   1.7145632e+00  -3.0346251e-02
   3.2833333e-01   1.7332310e-01  -1.8207750e-01  -1.8207750e-01   4.5519376e-02   1.6386975e+00   1.7904288e+00
   3.3000000e-01   1.6126708e-01  -7.1313689e-01   5.0071314e-01  -3.0346251e-02   2.7311626e-01   6.5244439e-01
   3.3166667e-01   1.5017658e-01  -8.6486815e-01   8.8004127e-01  -3.3380876e-01  -1.0165994e+00  -2.5794313e-01
   3.3333333e-01   1.4004335e-01  -1.0621188e-01  -1.0621188e-01   1.2138500e-01  -1.3959275e+00   1.9725063e-01
   3.3500000e-01   1.3085017e-01   1.4869663e+00   8.8004127e-01   8.8004127e-01   1.1076382e+00   5.0071314e-01
   3.3666667e-01   1.2257134e-01   1.2593694e+00  -6.3727127e-01  -2.5794313e-01  -4.0967438e-01  -1.2441963e+00
   3.3833333e-01   1.1517326e-01  -1.3200619e+00   8.0417564e-01  -3.0346251e-02   6.5244439e-01  -6.3727127e-01
   3.4000000e-01   1.0861517e-01  -1.0924650e+00   7.2831002e-01   5.0071314e-01   2.7311626e-01  -1.0621188e-01
   3.4166667e-01   1.0284988e-01  -1.0165994e+00   1.2138500e-01   1.9725063e-01  -1.8207750e-01  -2.5794313e-01
   3.4333333e-01   9.7824626e-02  -1.1683307e+00   6.5244439e-01   1.9725063e-01  -8.6486815e-01  -3.3380876e-01
   3.4500000e-01   9.3482018e-02   5.0071314e-01  -1.4717932e+00   3.4898188e-01  -4.8554001e-01   1.2138500e-01
   3.4666667e-01   8.9760930e-02   2.7311626e-01  -9.4073377e-01  -4.0967438e-01  -1.4717932e+00  -3.3380876e-01
   3.4833333e-01   8.6597494e-02   5.0071314e-01  -2.5794313e-01  -2.5794313e-01   7.2831002e-01   8.8004127e-01
   3.5000000e-01   8.3926095e-02  -2.5794313e-01  -5.6140564e-01  -5.6140564e-01   2.7311626e-01  -1.0924650e+00
   3.5166667e-01   8.1680305e-02   9.5590690e-01  -1.0621188e-01  -1.0621188e-01   1.1076382e+00   1.1835038e+00
   3.5333333e-01   7.9793858e-02   1.3352350e+00  -5.6140564e-01  -1.0621188e-01   1.2138500e-01  -1.8207750e-01
   3.5500000e-01   7.8201549e-02  -1.8207750e-01  -1.8207750e-01  -3.0346251e-02  -1.0924650e+00  -7.8900252e-01
   3.5666667e-01   7.6840127e-02  -4.0967438e-01  -4.8554001e-01   6.5244439e-01  -6.3727127e-01  -3.0346251e-02
   3.5833333e-01   7.5649066e-02   2.7311626e-01   8.8004127e-01   4.2484751e-01  -2.5794313e-01   1.3352350e+00
   3.6000000e-01   7.4571318e-02   1.9725063e-01   2.7311626e-01  -1.0621188e-01   3.4898188e-01   4.5519376e-02
   3.6166667e-01   7.3553953e-02   4.2484751e-01   1.2138500e-01   4.5519376e-02   3.4898188e-01  -3.3380876e-01
   3.6333333e-01   7.2548728e-02  -3.3380876e-01  -4.0967438e-01   1.2138500e-01  -3.0346251e-02   1.2138500e-01
   3.6500000e-01   7.1396782e-02  -3.1408369e+00   2.7311626e-01   1.2138500e-01  -2.5794313e-01   2.7311626e-01
   3.6666667e-01   7.0163782e-02   1.1076382e+00  -3.0346251e-02   1.9725063e-01   1.0317725e+00   8.0417564e-01
   3.6833333e-01   6.8839477e-02   8.0417564e-01  -3.0346251e-02  -4.8554001e-01   2.7311626e-01  -3.0346251e-02
   3.7000000e-01   6.7399613e-02   3.4898188e-01   1.2138500e-01   5.7657876e-01  -4.8554001e-01   2.7311626e-01
   3.7166667e-01   6.5825749e-02   1.9421600e+00   8.8004127e-01   6.5244439e-01  -3.3380876e-01   4.2484751e-01
   3.7333333e-01   6.4105179e-02   8.0417564e-01   4.2484751e-01  -3.0346251e-02   1.9725063e-01  -2.5794313e-01
   3.7500000e-01   6.2230867e-02  -5.6140564e-01   1.2138500e-01  -7.8900252e-01  -7.1313689e-01   4.5519376e-02
   3.7666667e-01   6.0201193e-02  -3.3380876e-01  -1.8207750e-01  -6.3727127e-01   4.5519376e-02  -3.0346251e-02
   3.7833333e-01   5.8019683e-02  -1.5476588e+00   1.2138500e-01  -4.0967438e-01   1.4869663e+00   4.5519376e-02
   3.8000000e-01   5.5694637e-02  -3.0346251e-02  -1.8207750e-01  -2.5794313e-01   8.8004127e-01  -4.0967438e-01
   3.8166667e-01   5.3238673e-02   2.7311626e-01   5.0071314e-01   4.2484751e-01   8.0417564e-01   4.5519376e-02
   3.8333333e-01   5.0668250e-02  -1.8207750e-01  -2.5794313e-01   1.9725063e-01   1.9725063e-01   4.2484751e-01
   3.8500000e-01   4.8003113e-02  -3.0346251e-02  -1.0621188e-01   2.7311626e-01  -1.4717932e+00  -1.0621188e-01
   3.8666667e-01   4.5265707e-02  -5.6140564e-01   1.2138500e-01   1.9725063e-01  -1.6235244e+00  -1.0924650e+00
   3.8833333e-01   4.2480568e-02   5.0071314e-01  -4.0967438e-01  -3.3380876e-01  -1.0924650e+00  -3.3380876e-01
   3.9000000e-01   3.9673698e-02   4.5519376e-02   2.7311626e-01   1.9725063e-01  -8.6486815e-01   5.0071314e-01
   3.9166667e-01   3.6871937e-02   2.7311626e-01   5.7657876e-01   5.0071314e-01   4.2484751e-01   1.2138500e-01
   3.9333333e-01   3.4102340e-02   5.7657876e-01   1.2138500e-01  -2.5794313e-01   4.2484751e-01  -7.8900252e-01
   3.9500000e-01   3.1391576e-02  -7.8900252e-01  -3.3380876e-01  -4.8554001e-01   2.7311626e-01  -8.6486815e-01
   3.9666667e-01   2.8765362e-02  -8.6486815e-01   4.2484751e-01   5.7657876e-01   8.8004127e-01   4.2484751e-01
   3.9833333e-01   2.6247928e-02  -2.5794313e-01  -3.3380876e-01   5.7657876e-01   1.9725063e-01   6.5244439e-01
   4.0000000e-01   2.3819835e-02   7.2831002e-01   3.4898188e-01   8.8004127e-01   5.0071314e-01   1.1076382e+00
   4.0166667e-01   2.1485518e-02  -1.8207750e-01  -3.0346251e-02  -4.0967438e-01  -1.8207750e-01   4.5519376e-02
   4.0333333e-01   1.9318398e-02  -1.4717932e+00  -1.0621188e-01   2.7311626e-01  -9.4073377e-01   1.9725063e-01
   4.0500000e-01   1.7334273e-02  -1.2441963e+00  -2.5794313e-01   1.9725063e-01  -5.6140564e-01  -3.3380876e-01
   4.0666667e-01   1.5545787e-02  -9.4073377e-01  -2.5794313e-01   1.2138500e-01  -1.0924650e+00  -9.4073377e-01
   4.0833333e-01   1.3962257e-02   1.9725063e-01   1.9725063e-01   4.2484751e-01  -3.3380876e-01  -1.8207750e-01
   4.1000000e-01   1.2589584e-02   5.0071314e-01  -1.0621188e-01   1.2138500e-01   1.2593694e+00   6.5244439e-01
   4.1166667e-01   1.1430226e-02   1.2138500e-01  -4.8554001e-01  -1.0621188e-01   2.7311626e-01   4.5519376e-02
   4.1333333e-01   1.0483235e-02  -6.3727127e-01  -3.3380876e-01  -1.8207750e-01   2.7311626e-01   8.8004127e-01
   4.1500000e-01   9.7443671e-03  -1.8511213e+00  -1.8207750e-01  -6.3727127e-01   7.2831002e-01   7.2831002e-01
   4.1666667e-01   9.2062407e-03  -4.8554001e-01   4.5519376e-02  -4.8554001e-01  -4.0967438e-01  -1.2441963e+00
   4.1833333e-01   8.8585516e-03   8.8004127e-01   1.1835038e+00   7.2831002e-01   1.2138500e-01  -4.0967438e-01
   4.2000000e-01   8.6883413e-03   2.3214882e+00   6.5244439e-01   1.2138500e-01  -3.0649713e+00  -1.6235244e+00
   4.2166667e-01   8.6802980e-03   3.2318757e+00   1.0317725e+00   1.2138500e-01   8.0417564e-01   1.2138500e-01
   4.2333333e-01   8.8170980e-03   3.7629351e+00   4.2484751e-01  -1.0621188e-01   1.5628319e+00   1.2593694e+00
   4.2500000e-01   9.0797703e-03   2.1697569e+00  -5.6140564e-01  -9.4073377e-01   1.9725063e-01   1.1076382e+00
   4.2666667e-01   9.4480825e-03  -3.0346251e-02  -1.3200619e+00  -7.8900252e-01  -3.0346251e-02  -1.0165994e+00
   4.2833333e-01   9.9009338e-03  -4.0967438e-01  -4.8554001e-01  -3.3380876e-01   7.2831002e-01   4.5519376e-02
   4.3000000e-01   1.0416756e-02  -4.8554001e-01  -1.3200619e+00  -4.0967438e-01  -4.0967438e-01  -4.0967438e-01
   4.3166667e-01   7.1286068e-03   1.9725063e-01  -1.0165994e+00   3.4898188e-01   2.7311626e-01   4.5519376e-02
   4.3333333e-01   6.3459952e-03   8.8004127e-01  -6.3727127e-01   4.2484751e-01   3.4898188e-01  -1.0621188e-01
   4.3500000e-01   5.5277644e-03   4.5519376e-02   1.2138500e-01   1.9725063e-01  -2.5794313e-01  -4.0967438e-01
   4.3666667e-01   4.6993388e-03  -1.3200619e+00   1.1835038e+00   1.1076382e+00   4.5519376e-02   1.1076382e+00
   4.3833333e-01   3.9164289e-03  -7.8900252e-01   8.0417564e-01   6.5244439e-01   1.1835038e+00   1.0317725e+00
   4.4000000e-01   3.1894165e-03   3.4898188e-01   4.2484751e-01  -1.8207750e-01   1.2138500e-01  -1.0621188e-01
   4.4166667e-01   2.5272924e-03   9.5590690e-01   4.5519376e-02   1.9725063e-01  -1.8207750e-01  -1.0621188e-01
   4.4333333e-01   1.9375259e-03  -4.0967438e-01   1.9725063e-01   1.9725063e-01  -1.0621188e-01   2.7311626e-01
   4.4500000e-01   1.4259683e-03   1.9725063e-01  -1.8207750e-01  -3.0346251e-02   5.0071314e-01  -3.0346251e-02
   4.4666667e-01   9.9679083e-04  -4.0967438e-01   3.4898188e-01   1.9725063e-01  -7.1313689e-01  -2.5794313e-01
   4.4833333e-01   6.5245909e-04  -1.3200619e+00   5.0071314e-01   8.0417564e-01   7.2831002e-01   4.2484751e-01
   4.5000000e-01   3.9373976e-04  -4.8554001e-01   1.2138500e-01   6.5244439e-01   1.9725063e-01   1.9725063e-01
   4.5166667e-01   2.1974013e-04  -1.0621188e-01   4.5519376e-02   4.5519376e-02  -6.3727127e-01  -7.8900252e-01
   4.5333333e-01   1.2797820e-04  -6.3727127e-01   4.5519376e-02   4.5519376e-02  -1.0924650e+00  -7.8900252e-01
   4.5500000e-01   1.1448021e-04  -1.3200619e+00  -1.8207750e-01   4.5519376e-02   6.5244439e-01  -4.0967438e-01
   4.5666667e-01   1.7390318e-04  -3.3380876e-01  -3.3380876e-01  -5.6140564e-01   1.1076382e+00   4.2484751e-01
   4.5833333e-01   2.9967899e-04   4.2484751e-01  -8.6486815e-01  -9.4073377e-01  -7.1313689e-01  -1.0924650e+00
   4.6000000e-01   4.8417674e-04  -1.2441963e+00  -9.4073377e-01  -9.4073377e-01  -4.8554001e-01  -1.1683307e+00
   4.6166667e-01   7.1887951e-04  -5.6140564e-01  -1.0621188e-01  -7.1313689e-01  -2.5794313e-01  -9.4073377e-01
   4.6333333e-01   9.9457191e-04  -5.6140564e-01   1.1076382e+00  -3.0346251e-02  -4.0967438e-01  -5.6140564e-01
   4.6500000e-01   1.3015349e-03  -7.8900252e-01   1.1835038e+00  -4.8554001e-01  -7.8900252e-01  -8.6486815e-01
   4.6666667e-01   1.6297436e-03   1.1076382e+00   5.0071314e-01   3.4898188e-01  -2.5794313e-01   7.2831002e-01
   4.6833333e-01   1.9690652e-03   1.5628319e+00   1.9725063e-01   5.0071314e-01  -7.8900252e-01   4.2484751e-01
   4.7000000e-01   2.2917848e-03   9.5590690e-01  -4.8554001e-01   8.8004127e-01  -1.4717932e+00   1.3352350e+00
   4.7166667e-01   2.5027492e-03   4.2484751e-01  -1.0924650e+00  -2.5794313e-01  -1.8207750e-01  -5.6140564e-01
   4.7333333e-01   2.7021236e-03  -1.0621188e-01  -1.0621188e-01   1.9725063e-01   1.2593694e+00   7.2831002e-01
   4.7500000e-01   2.8828148e-03   5.0071314e-01   6.5244439e-01   2.7311626e-01   3.1560101e+00   3.0042788e+00
   4.7666667e-01   3.0383165e-03  -1.5476588e+00   1.4111007e+00   1.2138500e-01   1.2593694e+00   1.9421600e+00
   4.7833333e-01   3.1628486e-03  -2.5339119e+00   1.0317725e+00  -2.5794313e-01   1.8662944e+00   5.7657876e-01
   4.8000000e-01   3.2514803e-03  -6.3727127e-01  -1.8207750e-01  -1.5476588e+00   5.0071314e-01  -1.0621188e-01
   4.8166667e-01   3.3002335e-03   1.8662944e+00  -4.8554001e-01  -2.5794313e-01  -1.3200619e+00  -4.8554001e-01
   4.8333333e-01   3.3061650e-03   1.2593694e+00  -1.0165994e+00   4.5519376e-02  -1.5476588e+00  -1.1683307e+00
   4.8500000e-01   3.2674250e-03   5.0071314e-01  -9.4073377e-01   1.2138500e-01  -1.1683307e+00  -2.1545838e+00
   4.8666667e-01   3.1832918e-03   1.9725063e-01  -4.8554001e-01  -3.0346251e-02  -9.4073377e-01  -1.7752557e+00
   4.8833333e-01   3.0541809e-03  -1.5476588e+00  -3.3380876e-01  -2.5794313e-01  -2.5794313e-01   5.0071314e-01
   4.9000000e-01   2.8816307e-03  -8.6486815e-01   2.7311626e-01   1.2138500e-01  -3.3380876e-01  -5.6140564e-01
   4.9166667e-01   2.6682621e-03  -4.8554001e-01   1.1835038e+00   1.9725063e-01  -3.0346251e-02  -1.8207750e-01
   4.9333333e-01   2.4177167e-03   1.3352350e+00   1.1835038e+00   5.0071314e-01  -6.3727127e-01   8.0417564e-01
   4.9500000e-01   2.1345723e-03   1.1076382e+00   2.0938913e+00   1.1835038e+00   1.1835038e+00   1.7145632e+00
   4.9666667e-01   1.8242397e-03   1.4111007e+00   1.1835038e+00   6.5244439e-01   1.5628319e+00   1.6386975e+00
   4.9833333e-01   1.4928414e-03  -1.0165994e+00  -1.0924650e+00  -7.8900252e-01   7.2831002e-01   7.2831002e-01
   5.0000000e-01   1.1470775e-03   1.2138500e-01  -1.6235244e+00  -7.8900252e-01  -2.5794313e-01  -3.3380876e-01
   5.0166667e-01   7.9407943e-04  -2.3821807e+00  -1.1683307e+00  -5.6140564e-01   8.8004127e-01  -5.6140564e-01
   5.0333333e-01   4.4125662e-04  -1.9269869e+00  -1.9269869e+00  -5.6140564e-01   3.4898188e-01  -1.3200619e+00
   5.0500000e-01   9.6138326e-05  -1.6993900e+00  -9.4073377e-01  -3.0346251e-02  -2.5794313e-01  -6.3727127e-01
   5.0666667e-01  -3.3263448e-04  -1.0924650e+00  -1.5476588e+00  -1.8207750e-01   5.0071314e-01  -3.0346251e-02
   5.0833333e-01  -7.6502500e-04   2.7311626e-01  -2.0028525e+00   1.9725063e-01   5.7657876e-01  -4.0967438e-01
   5.1000000e-01  -1.1509789e-03   1.9725063e-01  -4.8554001e-01   2.7311626e-01  -3.0346251e-02  -3.0346251e-02
   5.1166667e-01  -1.4830935e-03   5.7657876e-01   4.5519376e-02   3.4898188e-01  -1.3959275e+00  -9.4073377e-01
   5.1333333e-01  -1.9620248e-03   5.7657876e-01   1.4111007e+00   8.0417564e-01  -1.3200619e+00   1.9725063e-01
   5.1500000e-01  -2.1000487e-03  -1.0924650e+00   1.1076382e+00  -3.3380876e-01  -4.8554001e-01  -1.1683307e+00
   5.1666667e-01  -2.1607765e-03  -8.6486815e-01   1.4111007e+00   5.7657876e-01  -1.0924650e+00  -1.6235244e+00
   5.1833333e-01  -2.0822801e-03   1.2138500e-01   1.5628319e+00   4.2484751e-01  -1.0621188e-01  -3.3380876e-01
   5.2000000e-01  -1.9324066e-03  -5.6140564e-01   6.5244439e-01  -1.0621188e-01   5.7657876e-01   6.5244439e-01
   5.2166667e-01  -1.7134438e-03  -8.6486815e-01   3.4898188e-01  -5.6140564e-01   1.9725063e-01   1.3352350e+00
   5.2333333e-01  -1.4286799e-03  -7.8900252e-01   7.2831002e-01   4.5519376e-02   1.7145632e+00   1.6386975e+00
   5.2500000e-01  -1.0822915e-03  -8.6486815e-01   2.7311626e-01  -3.3380876e-01   1.9725063e-01  -3.3380876e-01
   5.2666667e-01  -6.7922010e-04   2.7311626e-01   1.2138500e-01   1.9725063e-01  -2.5794313e-01  -1.8207750e-01
   5.2833333e-01  -2.2503720e-04   1.5628319e+00  -1.8207750e-01   6.5244439e-01   8.0417564e-01   1.3352350e+00
   5.3000000e-01   2.7419593e-04   9.5590690e-01  -7.1313689e-01   1.9725063e-01   4.5519376e-02   1.1835038e+00
   5.3166667e-01   8.1207402e-04   4.2484751e-01  -4.0967438e-01  -1.8207750e-01  -7.8900252e-01  -7.1313689e-01
   5.3333333e-01   1.3819948e-03   1.6386975e+00   2.7311626e-01   1.2138500e-01  -1.8207750e-01  -4.0967438e-01
   5.3500000e-01   1.9773057e-03   1.9725063e-01  -7.1313689e-01  -4.8554001e-01  -3.3380876e-01   1.9725063e-01
   5.3666667e-01   2.5914471e-03  -2.2304494e+00  -4.0967438e-01  -1.8207750e-01  -1.8207750e-01  -1.0621188e-01
   5.3833333e-01   3.1783088e-03  -1.3200619e+00   4.2484751e-01   5.7657876e-01   6.5244439e-01   5.0071314e-01
   5.4000000e-01   3.6831179e-03  -6.3727127e-01   4.5519376e-02  -3.0346251e-02  -1.0621188e-01   4.2484751e-01
   5.4166667e-01   4.2070708e-03   1.9725063e-01   3.4898188e-01   3.4898188e-01   4.2484751e-01   1.9725063e-01
   5.4333333e-01   4.7463078e-03   7.2831002e-01  -1.0621188e-01  -1.8207750e-01   4.5519376e-02  -2.5794313e-01
   5.4500000e-01   5.2970516e-03   2.7311626e-01   1.9725063e-01  -3.3380876e-01   5.0071314e-01  -1.8207750e-01
   5.4666667e-01   5.8557423e-03   4.5519376e-02   4.5519376e-02  -7.8900252e-01  -3.3380876e-01  -4.0967438e-01
   5.4833333e-01   6.4191731e-03   6.5244439e-01   4.2484751e-01  -4.0967438e-01  -1.8207750e-01  -4.8554001e-01
   5.5000000e-01   6.9846240e-03   1.8662944e+00   5.7657876e-01   2.7311626e-01   3.4898188e-01  -1.8207750e-01
   5.5166667e-01   7.5499904e-03   2.3973538e+00   1.1835038e+00   5.7657876e-01  -7.1313689e-01   4.5519376e-02
   5.5333333e-01   8.1139000e-03   6.5244439e-01   4.2484751e-01   2.7311626e-01   4.5519376e-02   8.0417564e-01
   5.5500000e-01   8.6758229e-03  -3.2167026e+00  -3.3380876e-01   3.4898188e-01   1.3352350e+00   9.5590690e-01
   5.5666667e-01   9.2361614e-03  -1.6235244e+00  -1.8207750e-01   1.9725063e-01   4.2484751e-01   5.7657876e-01
   5.5833333e-01   9.7963312e-03  -1.1683307e+00  -1.3200619e+00  -7.8900252e-01  -1.8207750e-01  -4.0967438e-01
   5.6000000e-01   1.0358814e-02  -1.0621188e-01  -1.8207750e-01   2.7311626e-01  -1.0165994e+00  -4.8554001e-01
   5.6166667e-01   1.0927200e-02  -3.0346251e-02   6.5244439e-01  -1.0621188e-01  -1.2441963e+00  -8.6486815e-01
   5.6333333e-01   1.1506198e-02  -4.8554001e-01  -1.8207750e-01   1.9725063e-01  -1.0621188e-01   4.2484751e-01
   5.6500000e-01   1.2101633e-02   4.5519376e-02  -2.3821807e+00  -4.8554001e-01   4.5519376e-02   1.2138500e-01
   5.6666667e-01   1.2720419e-02  -1.8207750e-01  -1.5476588e+00  -4.8554001e-01   4.5519376e-02  -8.6486815e-01
   5.6833333e-01   1.3370499e-02   8.0417564e-01  -1.0165994e+00  -1.8207750e-01   3.4898188e-01  -4.0967438e-01
   5.7000000e-01   1.4801030e-02  -7.1313689e-01  -7.1313689e-01  -2.5794313e-01   4.2484751e-01  -3.0346251e-02
   5.7166667e-01   1.5601776e-02  -8.6486815e-01  -5.6140564e-01  -3.0346251e-02   3.4898188e-01  -1.0621188e-01
   5.7333333e-01   1.6360175e-02  -1.8207750e-01   7.2831002e-01   4.2484751e-01   3.4898188e-01   4.2484751e-01
   5.7500000e-01   1.7199676e-02   4.5519376e-02   6.5244439e-01   1.9725063e-01  -7.8900252e-01  -4.0967438e-01
   5.7666667e-01   1.8153657e-02   4.2484751e-01   8.0417564e-01  -1.8207750e-01  -3.0346251e-02  -4.0967438e-01
   5.7833333e-01   1.9234772e-02  -2.5794313e-01   1.6386975e+00   1.9725063e-01   3.4898188e-01   8.0417564e-01
   5.8000000e-01   2.0455019e-02   6.5244439e-01   9.5590690e-01   2.7311626e-01  -5.6140564e-01   3.4898188e-01
   5.8166667e-01   2.1825622e-02   5.0071314e-01   3.4898188e-01   4.2484751e-01  -2.5794313e-01   1.9725063e-01
   5.8333333e-01   2.3356910e-02  -7.1313689e-01  -1.8207750e-01  -1.0621188e-01   6.5244439e-01   3.4898188e-01
   5.8500000e-01   2.5058224e-02  -9.4073377e-01  -3.3380876e-01   1.9725063e-01   1.9725063e-01   1.3352350e+00
   5.8666667e-01   2.6937818e-02   1.9421600e+00  -3.3380876e-01   4.2484751e-01   3.4898188e-01   7.2831002e-01
   5.8833333e-01   2.9002795e-02   1.4111007e+00   3.4898188e-01  -1.0621188e-01   5.7657876e-01   6.5244439e-01
   5.9000000e-01   3.1259032e-02   5.0071314e-01   5.7657876e-01  -1.8207750e-01  -5.6140564e-01  -1.7752557e+00
   5.9166667e-01   3.3711139e-02   2.7311626e-01   4.5519376e-02  -1.0621188e-01  -1.8207750e-01  -1.4717932e+00
   5.9333333e-01   3.6362413e-02  -7.1313689e-01  -1.0924650e+00  -3.3380876e-01   1.9725063e-01   1.9725063e-01
   5.9500000e-01   3.9214813e-02  -2.2304494e+00  -9.4073377e-01  -1.8207750e-01  -4.0967438e-01  -3.0346251e-02
   5.9666667e-01   4.2268949e-02  -6.3727127e-01  -7.1313689e-01  -4.0967438e-01   5.0071314e-01  -1.0621188e-01
   5.9833333e-01   4.5524074e-02   1.9725063e-01  -2.5794313e-01  -3.0346251e-02  -7.1313689e-01  -1.8207750e-01
   6.0000000e-01   4.8978099e-02   1.0317725e+00   5.7657876e-01   4.2484751e-01  -2.1545838e+00  -8.6486815e-01
   6.0166667e-01   5.6467882e-02   5.7657876e-01   1.2593694e+00   8.8004127e-01  -9.4073377e-01  -7.8900252e-01
   6.0333333e-01   6.0492973e-02   1.7904288e+00   1.3352350e+00   8.8004127e-01  -1.8207750e-01   5.0071314e-01
   6.0500000e-01   6.4695718e-02  -3.0346251e-02   4.5519376e-02  -2.5794313e-01   4.5519376e-02   1.9725063e-01
   6.0666667e-01   6.9023442e-02   1.1076382e+00  -1.0621188e-01  -4.0967438e-01   7.2831002e-01   4.5519376e-02
   6.0833333e-01   7.3461127e-02   1.2593694e+00  -1.1683307e+00  -3.0346251e-02  -3.3380876e-01   4.2484751e-01
   6.1000000e-01   7.8062198e-02   5.0071314e-01  -1.2441963e+00   1.2138500e-01  -6.3727127e-01   1.9725063e-01
   6.1166667e-01   8.2816162e-02   1.2138500e-01  -1.8511213e+00  -1.0621188e-01   1.9725063e-01   1.9725063e-01
   6.1333333e-01   8.7711314e-02  -1.1683307e+00  -7.1313689e-01   3.4898188e-01   1.1076382e+00   1.4111007e+00
   6.1500000e-01   9.2734837e-02  -3.0346251e-02   1.1835038e+00  -4.8554001e-01   5.7657876e-01  -3.0346251e-02
   6.1666667e-01   9.7873028e-02  -1.8511213e+00  -5.6140564e-01  -1.0165994e+00   3.4898188e-01  -1.2441963e+00
   6.1833333e-01   1.0311143e-01  -3.3380876e-01   5.7657876e-01  -1.0621188e-01   5.0071314e-01   4.5519376e-02
   6.2000000e-01   1.0843507e-01  -1.1683307e+00   5.0071314e-01   5.0071314e-01   1.2138500e-01   1.9725063e-01
   6.2166667e-01   1.1382859e-01  -6.3727127e-01   2.7311626e-01   5.7657876e-01  -1.0621188e-01  -1.8207750e-01
   6.2333333e-01   1.1927655e-01   7.2831002e-01   2.0180257e+00   4.2484751e-01  -3.0346251e-02   4.5519376e-02
   6.2500000e-01   1.2476354e-01   4.2484751e-01   8.0417564e-01  -2.5794313e-01  -4.8554001e-01   1.9725063e-01
   6.2666667e-01   1.3027444e-01   7.2831002e-01  -1.0621188e-01   1.3352350e+00  -1.0621188e-01   4.2484751e-01
   6.2833333e-01   1.3579459e-01   3.4898188e-01   2.7311626e-01   1.2138500e-01  -9.4073377e-01  -5.6140564e-01
   6.3000000e-01   1.4130999e-01  -2.5794313e-01   2.3214882e+00  -9.4073377e-01  -1.0165994e+00  -1.6235244e+00
   6.3166667e-01   1.4680748e-01  -2.0787182e+00  -2.6856432e+00   1.2138500e-01   1.2138500e-01  -1.4717932e+00
   6.3333333e-01   1.5227486e-01   8.8004127e-01  -1.9269869e+00   8.8004127e-01   4.2484751e-01   2.7008163e+00
   6.3500000e-01   1.5770107e-01   1.7904288e+00  -5.6140564e-01   5.0071314e-01   4.2484751e-01   3.5353382e+00
   6.3666667e-01   1.6307630e-01  -4.0967438e-01  -6.3727127e-01  -3.3380876e-01   5.7657876e-01   8.8004127e-01
   6.3833333e-01   1.6839207e-01  -1.0924650e+00   1.2138500e-01  -2.5794313e-01   5.0071314e-01  -1.0165994e+00
   6.4000000e-01   1.7364131e-01  -1.0165994e+00   2.4732194e+00  -1.1683307e+00  -1.3200619e+00  -6.0995964e+00
   6.4166667e-01   1.7881840e-01  -2.0028525e+00  -4.8554001e-01  -6.3727127e-01  -2.6856432e+00  -7.9203714e+00
   6.4333333e-01   1.8388021e-01   1.2593694e+00  -3.3684338e+00   4.5519376e-02   1.1835038e+00   5.8113070e+00
   6.4500000e-01   1.8886618e-01   1.7145632e+00  -6.3727127e-01   1.2593694e+00   4.5519376e-02   5.4319789e+00
   6.4666667e-01   1.9377555e-01   8.8004127e-01  -2.5794313e-01   6.5244439e-01  -3.0346251e-02   2.0180257e+00
   6.4833333e-01   1.9860881e-01   1.4869663e+00  -4.0967438e-01  -9.4073377e-01   1.5628319e+00   1.8662944e+00
   6.5000000e-01   2.0336770e-01  -3.0346251e-02  -3.3380876e-01  -1.7752557e+00  -5.6140564e-01   1.1076382e+00
   6.5166667e-01   2.0805503e-01   4.5519376e-02   5.0526507e+00  -2.0028525e+00  -2.1545838e+00  -3.9753588e+00
   6.5333333e-01   2.1267464e-01   1.2138500e-01  -2.6856432e+00   2.8525476e+00   9.5590690e-01  -1.0621188e-01
   6.5500000e-01   2.1723120e-01   1.9725063e-01   4.2484751e-01   8.8004127e-01   1.9725063e-01  -3.4442995e+00
   6.5666667e-01   2.2173012e-01  -1.0924650e+00   4.4457257e+00  -8.6486815e-01  -6.3727127e-01  -5.1133432e+00
   6.5833333e-01   2.2617740e-01   4.2484751e-01  -5.1133432e+00  -2.5794313e-01  -3.0346251e-02   8.0417564e-01
   6.6000000e-01   2.3057939e-01  -1.0924650e+00   1.9421600e+00   3.4898188e-01   1.2138500e-01   4.4457257e+00
   6.6166667e-01   2.3494270e-01  -7.8900252e-01   2.4732194e+00  -1.3200619e+00  -4.8554001e-01  -4.0967438e-01
   6.6333333e-01   2.3927396e-01  -7.8900252e-01  -8.6486815e-01  -2.5794313e-01  -1.6993900e+00  -5.2650745e+00
   6.6500000e-01   2.4357967e-01  -4.5822839e+00  -1.8511213e+00  -2.0028525e+00  -3.8236276e+00  -9.8170121e+00
   6.6666667e-01   2.4786602e-01   3.8388007e+00   1.9725063e-01   2.6249507e+00   4.0663976e+00   8.3907383e+00
   6.6833333e-01   2.5213870e-01  -7.1313689e-01  -4.5822839e+00   5.0071314e-01  -1.0621188e-01   5.0526507e+00
   6.7000000e-01   2.5640274e-01   1.5628319e+00  -1.0621188e-01  -6.3727127e-01   3.5353382e+00   4.2181289e+00
   6.7166667e-01   2.6066239e-01   3.9146663e+00  -1.0621188e-01   2.5490851e+00   2.2456226e+00   6.0389039e+00
   6.7333333e-01   2.6492092e-01   1.9421600e+00   1.3352350e+00  -5.6140564e-01   1.4869663e+00   3.3836070e+00
   6.7500000e-01   2.6918050e-01  -7.8900252e-01   7.1010227e+00  -1.7752557e+00   2.7311626e-01  -1.9269869e+00
   6.7666667e-01   2.7344216e-01  -5.3409401e+00   6.6458289e+00  -2.6097776e+00  -4.0512245e+00  -1.0879131e+01
   6.7833333e-01   2.7769332e-01  -1.0165994e+00  -6.7065214e+00   1.1076382e+00  -2.0028525e+00  -1.0803265e+01
   6.8000000e-01   2.8193594e-01  -4.8554001e-01   4.2484751e-01  -2.9132401e+00  -1.1713653e+01  -1.0954997e+01
   6.8166667e-01   2.8617668e-01   1.2593694e+00  -3.2167026e+00   2.8525476e+00   7.7079477e+00   1.3322004e+01
   6.8333333e-01   2.9041144e-01   3.2318757e+00  -7.3893121e+00   3.1560101e+00   3.1560101e+00   5.0071314e-01
   6.8500000e-01   2.9463473e-01   9.5590690e-01   9.5590690e-01   8.0417564e-01  -1.3200619e+00  -3.4442995e+00
   6.8666667e-01   2.9883970e-01  -6.3727127e-01   4.5974570e+00   1.2138500e-01  -4.8554001e-01   1.1121901e+01
   6.8833333e-01   3.0301815e-01  -2.6856432e+00   8.0114102e+00  -3.8236276e+00  -8.3755652e+00  -1.0924650e+00
   6.9000000e-01   3.0716068e-01  -1.2441963e+00  -1.0120475e+01   2.3214882e+00   1.1273632e+01   1.3928929e+01
   6.9166667e-01   3.1125675e-01   3.0042788e+00  -6.0995964e+00   1.5628319e+00   3.0801444e+00   3.9905320e+00
   6.9333333e-01   3.1529483e-01   2.7311626e-01  -2.0787182e+00   1.5628319e+00   3.9905320e+00   2.9284132e+00
   6.9500000e-01   3.1926253e-01   7.2831002e-01  -1.5476588e+00   1.9725063e-01  -6.3727127e-01  -4.8554001e-01
   6.9666667e-01   3.2314678e-01   5.0071314e-01  -1.9269869e+00  -4.8554001e-01  -2.2304494e+00  -5.4168058e+00
   6.9833333e-01   3.2693399e-01   4.2484751e-01   4.2484751e-01  -1.8207750e-01  -2.0787182e+00  -5.9478651e+00
   7.0000000e-01   3.3061026e-01   5.7657876e-01   2.0938913e+00   4.5519376e-02   2.3973538e+00  -2.9891057e+00
   7.0166667e-01   3.3416159e-01   5.0071314e-01   1.7145632e+00   4.2484751e-01   1.5628319e+00   5.7657876e-01
   7.0333333e-01   3.3757404e-01  -1.6993900e+00   9.5590690e-01  -1.0165994e+00  -1.4717932e+00  -2.5794313e-01
   7.0500000e-01   3.4083398e-01   5.0071314e-01   1.4869663e+00  -7.1313689e-01  -1.6993900e+00  -7.1313689e-01
   7.0666667e-01   3.4008537e-01   1.7145632e+00   1.9421600e+00  -2.3821807e+00  -1.6235244e+00  -1.5476588e+00
   7.0833333e-01   3.3904831e-01  -1.0165994e+00  -8.6486815e-01  -1.6993900e+00  -1.6235244e+00  -1.7752557e+00
   7.1000000e-01   3.3781607e-01  -2.5794313e-01   4.5519376e-02  -1.8207750e-01   7.2831002e-01  -9.4073377e-01
   7.1166667e-01   3.3636240e-01  -4.0967438e-01   9.5590690e-01  -3.0346251e-02   7.2831002e-01   1.4869663e+00
   7.1333333e-01   3.3466191e-01  -9.4073377e-01   5.7657876e-01   5.7657876e-01  -3.0346251e-02   1.8662944e+00
   7.1500000e-01   3.3269039e-01  -1.0924650e+00  -3.0346251e-02   1.1076382e+00  -3.0346251e-02   2.3973538e+00
   7.1666667e-01   3.3042524e-01  -2.0787182e+00  -3.3380876e-01   3.4898188e-01   4.2484751e-01   1.4111007e+00
   7.1833333e-01   3.2784570e-01   5.0071314e-01   3.4898188e-01   1.1076382e+00   5.0071314e-01   1.5628319e+00
   7.2000000e-01   3.2493329e-01   1.4869663e+00   1.2593694e+00  -7.8900252e-01  -1.8207750e-01  -1.0165994e+00
   7.2166667e-01   3.2167205e-01   1.1835038e+00  -1.0621188e-01   2.0938913e+00  -1.8207750e-01  -2.7615088e+00
   7.2333333e-01   3.1804880e-01  -1.0621188e-01   5.0071314e-01   1.2138500e-01  -1.0621188e-01  -3.2167026e+00
   7.2500000e-01   3.1405341e-01   1.2138500e-01   1.2138500e-01   2.7311626e-01  -9.4073377e-01  -2.2304494e+00
   7.2666667e-01   3.0967897e-01   6.5244439e-01   4.2484751e-01   5.7657876e-01  -3.0346251e-02   3.4898188e-01
   7.2833333e-01   3.0492198e-01   1.1835038e+00   1.9725063e-01   1.0317725e+00  -4.8554001e-01   1.1835038e+00
   7.3000000e-01   2.9978245e-01  -7.1313689e-01  -3.3380876e-01  -2.5794313e-01  -4.0967438e-01  -7.8900252e-01
   7.3166667e-01   2.9426396e-01   1.2138500e-01   1.9725063e-01   1.2138500e-01   4.5519376e-02  -3.3380876e-01
   7.3333333e-01   2.8837375e-01   9.5590690e-01   4.2484751e-01   1.2138500e-01  -1.8207750e-01   5.0071314e-01
   7.3500000e-01   2.8212261e-01  -2.5794313e-01   4.2484751e-01  -3.3380876e-01   6.5244439e-01   2.7311626e-01
   7.3666667e-01   2.7552493e-01  -8.6486815e-01   4.2484751e-01   1.2138500e-01   1.1076382e+00   1.1835038e+00
   7.3833333e-01   1.3635260e-01  -3.2167026e+00  -4.8554001e-01   4.5519376e-02  -3.0346251e-02  -3.3380876e-01
   7.4000000e-01   1.2874539e-01  -1.9269869e+00  -4.8554001e-01   5.7657876e-01   3.4898188e-01   4.5519376e-02
   7.4166667e-01   1.2143476e-01   1.2138500e-01  -4.8554001e-01  -4.0967438e-01  -4.8554001e-01  -1.8207750e-01
   7.4333333e-01   1.1444692e-01   2.7311626e-01   4.5519376e-02   4.5519376e-02  -1.3200619e+00   1.1835038e+00
   7.4500000e-01   1.0780445e-01   1.8662944e+00   1.9725063e-01   4.5519376e-02  -6.3727127e-01   1.0317725e+00
   7.4666667e-01   1.0152604e-01   8.8004127e-01  -5.6140564e-01  -1.0924650e+00  -2.5794313e-01  -1.2441963e+00
   7.4833333e-01   8.4816244e-02   2.7311626e-01  -7.1313689e-01  -7.1313689e-01  -5.6140564e-01  -9.4073377e-01
   7.5000000e-01   7.9954753e-02  -8.6486815e-01   5.0071314e-01   4.5519376e-02  -1.0621188e-01  -8.6486815e-01
   7.5166667e-01   7.5479796e-02  -1.6235244e+00   1.1076382e+00   2.7311626e-01  -2.5794313e-01  -1.8207750e-01
   7.5333333e-01   7.1388745e-02  -8.6486815e-01   4.2484751e-01   1.2138500e-01   2.7311626e-01   5.7657876e-01
   7.5500000e-01   6.7675624e-02  -1.1683307e+00   4.5519376e-02  -7.8900252e-01  -1.0621188e-01   1.2138500e-01
   7.5666667e-01   6.4331295e-02  -6.3727127e-01  -3.0346251e-02  -5.6140564e-01   1.1076382e+00  -3.0346251e-02
   7.5833333e-01   6.1343617e-02  -6.3727127e-01  -3.0346251e-02  -7.1313689e-01  -3.3380876e-01  -7.8900252e-01
   7.6000000e-01   4.5525405e-02   1.2138500e-01   1.4869663e+00   3.4898188e-01   6.5244439e-01   3.4898188e-01
   7.6166667e-01   4.4440414e-02  -5.6140564e-01   8.0417564e-01  -1.8207750e-01   3.4898188e-01   2.7311626e-01
   7.6333333e-01   4.3322311e-02   8.0417564e-01   7.2831002e-01  -2.5794313e-01   5.0071314e-01   1.6386975e+00
   7.6500000e-01   4.2178572e-02   5.7657876e-01  -4.0967438e-01  -4.8554001e-01  -2.5794313e-01   1.4111007e+00
   7.6666667e-01   4.1018323e-02   1.2593694e+00  -5.6140564e-01   1.2138500e-01  -6.3727127e-01   1.2138500e-01
   7.6833333e-01   3.9852361e-02   1.4869663e+00  -7.8900252e-01  -3.0346251e-02  -5.6140564e-01   1.9725063e-01
   7.7000000e-01   3.8693155e-02   1.1835038e+00  -4.0967438e-01  -2.5794313e-01   1.9725063e-01  -3.3380876e-01
   7.7166667e-01   3.7554808e-02   7.2831002e-01  -1.0621188e-01   3.4898188e-01   1.2593694e+00   1.4111007e+00
   7.7333333e-01   3.6452997e-02   6.5244439e-01   1.9725063e-01  -3.0346251e-02   1.9725063e-01   1.2138500e-01
   7.7500000e-01   3.5404874e-02   3.4898188e-01   4.5519376e-02  -1.8207750e-01   8.8004127e-01  -3.0346251e-02
   7.7666667e-01   3.4428939e-02  -7.8900252e-01  -7.1313689e-01  -4.8554001e-01   1.1835038e+00   1.2138500e-01
   7.7833333e-01   3.3544885e-02  -8.6486815e-01  -8.6486815e-01  -7.1313689e-01  -1.1683307e+00  -3.3380876e-01
   7.8000000e-01   3.2723462e-02   8.0417564e-01   8.0417564e-01   3.4898188e-01  -1.6993900e+00  -7.8900252e-01
   7.8166667e-01   3.2035450e-02   4.3698601e+00   1.4869663e+00   1.2138500e-01  -2.3821807e+00  -1.2441963e+00
   7.8333333e-01   3.1512335e-02   2.3973538e+00   2.7008163e+00   1.2593694e+00  -1.5476588e+00   4.5519376e-02
   7.8500000e-01   3.1176748e-02   1.7145632e+00   2.1697569e+00   8.8004127e-01  -4.8554001e-01   1.1835038e+00
   7.8666667e-01   3.1051106e-02   1.2138500e-01   7.2831002e-01   6.5244439e-01   8.0417564e-01   1.7904288e+00
   7.8833333e-01   3.1157360e-02  -2.2304494e+00  -1.9269869e+00  -4.8554001e-01   1.4869663e+00   1.0317725e+00
   7.9000000e-01   3.1516748e-02  -1.8511213e+00  -3.2925682e+00  -1.0924650e+00  -3.0346251e-02  -2.0787182e+00
   7.9166667e-01   3.2149556e-02  -2.5794313e-01  -3.3684338e+00  -1.5476588e+00  -8.6486815e-01  -3.6718963e+00
   7.9333333e-01   3.3074875e-02   2.7311626e-01  -3.3684338e+00  -1.0924650e+00   7.2831002e-01  -3.0649713e+00
   7.9500000e-01   3.4310380e-02  -1.0924650e+00  -1.8207750e-01  -3.0346251e-02   1.1835038e+00  -1.0165994e+00
   7.9666667e-01   3.5872112e-02   1.0317725e+00   1.5628319e+00   1.1076382e+00   4.2484751e-01   1.4869663e+00
   7.9833333e-01   3.7774284e-02   1.1076382e+00   2.9284132e+00   5.7657876e-01  -1.3959275e+00   5.7657876e-01
   8.0000000e-01   4.0029100e-02   5.7657876e-01   1.5628319e+00   5.7657876e-01  -1.3200619e+00   3.4898188e-01
   8.0166667e-01   4.2646602e-02  -7.8900252e-01  -1.0621188e-01   4.5519376e-02  -2.5794313e-01  -7.8900252e-01
   8.0333333e-01   4.5634541e-02   6.5244439e-01  -1.8511213e+00  -6.3727127e-01   4.5519376e-02   9.5590690e-01
   8.0500000e-01   4.8998274e-02  -5.6140564e-01  -1.8511213e+00  -7.8900252e-01   1.1835038e+00   1.7145632e+00
   8.0666667e-01   5.2740686e-02  -1.2441963e+00  -2.6856432e+00  -9.4073377e-01   8.8004127e-01   1.2138500e-01
   8.0833333e-01   5.6862157e-02  -1.0165994e+00  -2.0787182e+00  -4.0967438e-01   5.0071314e-01   8.0417564e-01
   8.1000000e-01   6.1360545e-02   2.7311626e-01  -7.8900252e-01   8.0417564e-01   3.4898188e-01   6.5244439e-01
   8.1166667e-01   6.6231215e-02   1.2593694e+00   1.2138500e-01   6.5244439e-01  -3.0346251e-02   1.2138500e-01
   8.1333333e-01   7.1467095e-02   8.8004127e-01   3.4594726e+00   1.9421600e+00  -1.8207750e-01   1.7904288e+00
   8.1500000e-01   7.7032921e-02   3.4898188e-01   4.0663976e+00   1.7904288e+00   4.5519376e-02   1.5628319e+00
   8.1666667e-01   8.2914229e-02   5.0071314e-01   2.7766819e+00   6.5244439e-01  -4.0967438e-01   9.5590690e-01
   8.1833333e-01   8.9134576e-02   1.2138500e-01   1.1076382e+00   1.9725063e-01  -3.3380876e-01   8.0417564e-01
   8.2000000e-01   9.5678740e-02   5.0071314e-01  -1.2441963e+00  -1.0924650e+00  -1.1683307e+00  -2.3821807e+00
   8.2166667e-01   1.0252951e-01   3.4898188e-01  -2.2304494e+00  -1.6993900e+00  -1.3200619e+00  -2.6856432e+00
   8.2333333e-01   1.0966800e-01  -1.8207750e-01  -2.4580463e+00  -1.3200619e+00   4.5519376e-02  -1.0165994e+00
   8.2500000e-01   1.1707390e-01   1.1835038e+00  -2.6097776e+00  -1.1683307e+00   3.4898188e-01  -1.5476588e+00
   8.2666667e-01   1.2472580e-01  -2.5794313e-01  -1.6235244e+00  -3.3380876e-01   4.2484751e-01  -1.4717932e+00
   8.2833333e-01   1.3260153e-01  -6.3727127e-01   1.2138500e-01   1.9725063e-01  -1.8207750e-01  -6.3727127e-01
   8.3000000e-01   1.4067851e-01  -2.0028525e+00   8.8004127e-01  -1.0621188e-01   4.2484751e-01   1.2138500e-01
   8.3166667e-01   1.4893406e-01  -1.2441963e+00   8.0417564e-01   2.7311626e-01   9.5590690e-01   9.5590690e-01
   8.3333333e-01   1.5734579e-01  -1.8207750e-01   1.8662944e+00   8.8004127e-01   6.5244439e-01   1.1835038e+00
   8.3500000e-01   1.6589195e-01  -2.5794313e-01   1.7145632e+00   5.7657876e-01  -2.5794313e-01   8.8004127e-01
   8.3666667e-01   1.7455174e-01   1.0317725e+00   1.2593694e+00   8.0417564e-01  -2.5794313e-01   4.2484751e-01
   8.3833333e-01   1.8330563e-01  -1.0621188e-01  -1.0621188e-01   2.7311626e-01   1.2138500e-01  -4.8554001e-01
   8.4000000e-01   1.9213568e-01   5.7657876e-01  -5.6140564e-01   1.9725063e-01   2.7311626e-01  -4.8554001e-01
   8.4166667e-01   2.0102576e-01   6.5244439e-01  -3.3380876e-01   3.4898188e-01  -7.1313689e-01  -3.3380876e-01
   8.4333333e-01   2.0996183e-01   1.1835038e+00  -4.8554001e-01   5.0071314e-01  -1.2441963e+00   1.2138500e-01
   8.4500000e-01   2.1893212e-01  -6.3727127e-01  -7.8900252e-01  -3.0346251e-02  -1.0924650e+00  -7.1313689e-01
   8.4666667e-01   2.2792726e-01   1.2138500e-01  -1.0924650e+00   2.7311626e-01  -2.5794313e-01  -6.3727127e-01
   8.4833333e-01   2.3694043e-01  -1.0165994e+00  -1.0924650e+00  -6.3727127e-01   2.7311626e-01   1.2138500e-01
   8.5000000e-01   2.4596740e-01  -1.4717932e+00  -8.6486815e-01  -4.0967438e-01   8.0417564e-01   4.2484751e-01
   8.5166667e-01   2.5495099e-01  -4.0967438e-01   1.1076382e+00   5.7657876e-01   1.9725063e-01  -3.3380876e-01
   8.5333333e-01   2.6395570e-01  -4.0967438e-01   8.8004127e-01   3.4898188e-01  -1.2441963e+00  -7.1313689e-01
   8.5500000e-01   2.7298544e-01  -1.1683307e+00   7.2831002e-01   5.0071314e-01  -7.8900252e-01  -8.6486815e-01
   8.5666667e-01   2.8204622e-01  -1.8207750e-01   1.0317725e+00   5.0071314e-01   6.5244439e-01   8.0417564e-01
   8.5833333e-01   2.9114595e-01   1.3352350e+00   2.7311626e-01   3.4898188e-01   1.7145632e+00   1.9421600e+00
   8.6000000e-01   6.1912728e-01   4.2484751e-01   3.4898188e-01   4.5519376e-02   8.8004127e-01   1.4111007e+00
   8.6166667e-01   6.3036530e-01   5.7657876e-01   7.2831002e-01   2.7311626e-01   1.8662944e+00   1.0317725e+00
   8.6333333e-01   6.4124885e-01  -1.5476588e+00  -4.0967438e-01  -7.1313689e-01   1.0317725e+00   5.7657876e-01
   8.6500000e-01   6.5172158e-01  -2.8373744e+00  -7.1313689e-01  -7.8900252e-01  -1.8207750e-01   4.5519376e-02
   8.6666667e-01   6.6172681e-01  -1.8511213e+00  -1.2441963e+00  -1.4717932e+00  -1.1683307e+00  -4.8554001e-01
   8.6833333e-01   6.7120853e-01   1.7145632e+00  -4.8554001e-01   1.9725063e-01  -2.0028525e+00  -1.0165994e+00
   8.7000000e-01   6.8011162e-01   1.4111007e+00   5.7657876e-01   1.2593694e+00  -4.0967438e-01  -7.8900252e-01
   8.7166667e-01   6.8838265e-01   1.5628319e+00  -1.0621188e-01  -2.5794313e-01  -1.8207750e-01  -9.4073377e-01
   8.7333333e-01   6.9596772e-01   1.9725063e-01   4.5519376e-02   1.2138500e-01   2.7311626e-01  -4.0967438e-01
   8.7500000e-01   7.0280620e-01   7.2831002e-01  -1.0621188e-01   1.9725063e-01   4.5519376e-02  -1.8207750e-01
   8.7666667e-01   7.0886928e-01   1.1835038e+00   7.2831002e-01  -3.3380876e-01  -7.1313689e-01  -1.8207750e-01
   8.7833333e-01   7.1411546e-01   9.5590690e-01   1.2593694e+00   5.0071314e-01  -3.0346251e-02   5.7657876e-01
   8.8000000e-01   7.1850719e-01  -1.0621188e-01   1.1835038e+00   7.2831002e-01   5.7657876e-01   7.2831002e-01
   8.8166667e-01   7.2201176e-01  -1.9269869e+00   2.7311626e-01   3.4898188e-01   5.0071314e-01   8.8004127e-01
   8.8333333e-01   7.2460098e-01  -2.3063151e+00  -1.6993900e+00  -6.3727127e-01  -1.0621188e-01  -3.3380876e-01
   8.8500000e-01   7.2625218e-01  -1.7752557e+00  -1.3959275e+00  -1.8207750e-01  -1.8207750e-01   4.2484751e-01
   8.8666667e-01   7.2694802e-01  -1.2441963e+00  -1.5476588e+00  -9.4073377e-01  -4.8554001e-01  -1.5476588e+00
   8.8833333e-01   7.2667696e-01  -3.0346251e-02  -9.4073377e-01  -3.3380876e-01   1.2138500e-01  -7.1313689e-01
   8.9000000e-01   7.2543327e-01   8.0417564e-01   1.1076382e+00   9.5590690e-01  -1.0621188e-01   2.7311626e-01
   8.9166667e-01   7.2321722e-01   1.2593694e+00   1.1076382e+00   3.4898188e-01  -4.0967438e-01  -2.5794313e-01
   8.9333333e-01   7.2003520e-01  -1.0621188e-01   1.2138500e-01   5.0071314e-01   1.0317725e+00   1.7904288e+00
   8.9500000e-01   7.1589949e-01  -1.8511213e+00  -1.0621188e-01  -3.3380876e-01   7.2831002e-01   5.7657876e-01
   8.9666667e-01   7.1082821e-01  -5.6140564e-01  -3.3380876e-01  -1.8207750e-01   1.9725063e-01  -1.0621188e-01
   8.9833333e-01   7.0484538e-01   1.2138500e-01  -1.7752557e+00  -3.0346251e-02  -1.2441963e+00  -2.5794313e-01
   9.0000000e-01   6.9798033e-01   2.7311626e-01   5.7657876e-01   8.8004127e-01  -1.7752557e+00   1.9725063e-01
   9.0166667e-01   6.9026788e-01   1.4869663e+00   1.4869663e+00   5.0071314e-01   7.2831002e-01   4.5519376e-02
   9.0333333e-01   6.8174761e-01   2.3214882e+00   1.2593694e+00   4.5519376e-02   2.5490851e+00  -1.0621188e-01
   9.0500000e-01   6.7246359e-01   2.1697569e+00  -7.8900252e-01  -1.1683307e+00  -1.8207750e-01  -4.0967438e-01
   9.0666667e-01   6.6246415e-01   2.0938913e+00  -1.7752557e+00  -1.2441963e+00   8.8004127e-01  -4.8554001e-01
   9.0833333e-01   6.5180108e-01   5.7657876e-01  -1.2441963e+00  -1.3200619e+00  -4.0967438e-01  -1.0924650e+00
   9.1000000e-01   6.4051903e-01   1.9725063e-01  -1.8207750e-01   3.4898188e-01   3.4898188e-01   1.9725063e-01
   9.1166667e-01   6.2868201e-01  -1.0924650e+00   5.7657876e-01   9.5590690e-01  -3.0346251e-02   6.5244439e-01
   9.1333333e-01   6.1635396e-01  -5.6140564e-01   1.7145632e+00   1.4869663e+00  -1.8207750e-01   1.4111007e+00
   9.1500000e-01   6.0359608e-01  -4.0967438e-01   1.4869663e+00   1.1835038e+00  -1.6235244e+00   3.4898188e-01
   9.1666667e-01   5.9047036e-01  -7.8900252e-01   7.2831002e-01   4.5519376e-02  -7.8900252e-01  -1.0924650e+00
   9.1833333e-01   5.7703909e-01  -9.4073377e-01  -1.0924650e+00  -1.0924650e+00  -3.0346251e-02  -1.0924650e+00
   9.2000000e-01   5.6336416e-01  -3.0346251e-02  -1.5476588e+00  -1.1683307e+00   4.2484751e-01  -6.3727127e-01
   9.2166667e-01   5.4950651e-01   1.0317725e+00  -1.4717932e+00  -1.8207750e-01   1.4111007e+00   1.7904288e+00
   9.2333333e-01   5.3552561e-01   4.2484751e-01  -1.6993900e+00  -7.1313689e-01   2.7311626e-01   8.0417564e-01
   9.2500000e-01   5.2147889e-01   1.9725063e-01  -2.5794313e-01   5.0071314e-01  -4.0967438e-01   1.1835038e+00
   9.2666667e-01   5.0742123e-01  -1.2441963e+00  -2.5794313e-01   3.4898188e-01  -1.0165994e+00  -1.0924650e+00
   9.2833333e-01   4.9340453e-01  -1.6235244e+00   1.4111007e+00   8.0417564e-01   2.7311626e-01  -5.6140564e-01
   9.3000000e-01   4.7947727e-01   5.0071314e-01   1.7904288e+00   7.2831002e-01   5.0071314e-01  -2.5794313e-01
   9.3166667e-01   4.6568414e-01   5.0071314e-01   2.2456226e+00   5.7657876e-01   3.4898188e-01  -9.4073377e-01
   9.3333333e-01   4.5206568e-01   4.5519376e-02   1.2593694e+00   1.9725063e-01   1.2138500e-01   4.5519376e-02
   9.3500000e-01   4.3865810e-01   1.8662944e+00   1.5628319e+00   8.0417564e-01   5.0071314e-01   1.6386975e+00
   9.3666667e-01   4.2549301e-01   6.5244439e-01  -7.1313689e-01  -3.3380876e-01  -1.8207750e-01   1.2593694e+00
   9.3833333e-01   4.1259731e-01   2.7311626e-01  -1.6993900e+00  -1.0924650e+00  -7.1313689e-01   5.7657876e-01
   9.4000000e-01   3.9999307e-01  -1.6993900e+00  -1.8511213e+00  -7.1313689e-01  -1.6993900e+00  -6.3727127e-01
   9.4166667e-01   3.8769758e-01  -2.1545838e+00  -1.6235244e+00  -8.6486815e-01   1.1835038e+00  -7.1313689e-01
   9.4333333e-01   3.7572334e-01  -8.6486815e-01  -4.0967438e-01  -2.5794313e-01   5.7657876e-01  -1.8207750e-01
   9.4500000e-01   3.6407207e-01   4.5519376e-02   4.2484751e-01   4.5519376e-02   2.7311626e-01   9.5590690e-01
   9.4666667e-01   3.5273711e-01   1.9725063e-01   1.2138500e-01  -4.0967438e-01  -1.8207750e-01  -4.8554001e-01
   9.4833333e-01   3.4173265e-01  -1.6993900e+00   8.8004127e-01   5.7657876e-01  -1.8207750e-01   1.2138500e-01
   9.5000000e-01   3.3105425e-01  -1.9269869e+00   7.2831002e-01   4.2484751e-01  -8.6486815e-01  -6.3727127e-01
   9.5166667e-01   3.2069383e-01   1.0317725e+00   6.5244439e-01   9.5590690e-01  -1.2441963e+00  -8.6486815e-01
   9.5333333e-01   3.1064008e-01  -4.8554001e-01   1.2138500e-01   3.4898188e-01   8.0417564e-01   4.2484751e-01
   9.5500000e-01   3.0087885e-01   8.0417564e-01  -1.8207750e-01  -1.0621188e-01  -4.8554001e-01  -1.1683307e+00
   9.5666667e-01   2.9139353e-01   2.7311626e-01   1.2138500e-01   4.2484751e-01   1.2138500e-01  -4.0967438e-01
   9.5833333e-01   2.8216559e-01   6.5244439e-01  -7.8900252e-01  -5.6140564e-01   2.7311626e-01   5.0071314e-01
   9.6000000e-01   2.7317493e-01   4.2484751e-01  -1.0165994e+00   1.2138500e-01   8.0417564e-01   1.4111007e+00
   9.6166667e-01   2.6440044e-01   8.8004127e-01  -1.0621188e-01   1.2138500e-01   9.5590690e-01   2.0938913e+00
   9.6333333e-01   2.5582039e-01   1.4111007e+00  -9.4073377e-01  -1.1683307e+00  -5.6140564e-01  -7.8900252e-01
   9.6500000e-01   2.4741299e-01   7.2831002e-01  -6.3727127e-01  -1.0165994e+00  -1.0924650e+00  -2.2304494e+00
   9.6666667e-01   2.3915674e-01   1.6386975e+00  -3.3380876e-01  -6.3727127e-01  -3.3380876e-01  -1.5476588e+00
   9.6833333e-01   2.3103090e-01   3.4898188e-01   6.5244439e-01   6.5244439e-01   1.3352350e+00   5.0071314e-01
   9.7000000e-01   2.2301592e-01   2.7311626e-01   6.5244439e-01   3.4898188e-01   6.5244439e-01   6.5244439e-01
   9.7166667e-01   2.1509376e-01   1.1076382e+00  -4.8554001e-01   2.7311626e-01  -1.0924650e+00   4.2484751e-01
   9.7333333e-01   2.0724825e-01   1.4111007e+00   6.5244439e-01   7.2831002e-01   1.0317725e+00   1.4111007e+00
   9.7500000e-01   1.9946536e-01   6.5244439e-01   1.2593694e+00   1.9725063e-01   1.2593694e+00   4.5519376e-02
   9.7666667e-01   1.9173349e-01  -1.4717932e+00   1.0317725e+00  -4.8554001e-01   1.2138500e-01  -3.3380876e-01
   9.7833333e-01   1.8404359e-01  -2.5794313e-01   1.9725063e-01  -2.5794313e-01  -7.1313689e-01   6.5244439e-01
   9.8000000e-01   1.7638940e-01  -1.0165994e+00  -3.3380876e-01   1.9725063e-01   1.2593694e+00   8.8004127e-01
   9.8166667e-01   1.6874601e-01  -1.1683307e+00  -1.0621188e-01  -2.5794313e-01  -4.0967438e-01   1.1835038e+00
   9.8333333e-01   1.6112960e-01  -1.8511213e+00  -3.3380876e-01   6.5244439e-01  -4.0967438e-01   3.4898188e-01
   9.8500000e-01   1.5354633e-01  -1.0924650e+00   2.7311626e-01   4.2484751e-01  -1.7752557e+00  -9.4073377e-01
   9.8666667e-01   1.4600182e-01   1.2138500e-01  -1.0924650e+00   4.2484751e-01  -1.6235244e+00  -9.4073377e-01
   9.8833333e-01   1.3850435e-01   1.3352350e+00  -1.0621188e-01   7.2831002e-01  -2.5794313e-01  -4.8554001e-01
   9.9000000e-01   1.3106482e-01  -1.2441963e+00   2.7311626e-01   5.0071314e-01   1.9725063e-01  -9.4073377e-01
   9.9166667e-01   1.2369642e-01  -7.8900252e-01   2.7311626e-01  -2.5794313e-01   9.5590690e-01  -7.8900252e-01
   9.9333333e-01   1.1641448e-01  -4.0967438e-01  -5.6140564e-01   4.5519376e-02  -7.8900252e-01  -7.1313689e-01
   9.9500000e-01   1.0923609e-01   8.8004127e-01   4.2484751e-01   1.2138500e-01   5.7657876e-01  -1.8207750e-01
   9.9666667e-01   1.0217982e-01   1.2593694e+00   8.0417564e-01   1.2138500e-01   1.1076382e+00   2.7766819e+00
   9.9833333e-01   9.5265352e-02  -1.8511213e+00   1.2138500e-01  -3.3380876e-01  -5.6140564e-01   5.0071314e-01
   1.0000000e+00   8.8513131e-02   1.2138500e-01   2.7311626e-01  -3.0346251e-02  -1.2441963e+00  -1.1683307e+00
   1.0016667e+00   8.1943957e-02  -2.6856432e+00  -3.0346251e-02  -3.3380876e-01  -2.3063151e+00  -1.9269869e+00
   1.0033333e+00   7.5578621e-02  -1.6993900e+00   1.9725063e-01  -3.0346251e-02   6.5244439e-01  -1.6235244e+00
   1.0050000e+00   6.9437501e-02   3.4898188e-01  -3.3380876e-01   4.5519376e-02   1.4869663e+00   4.2484751e-01
   1.0066667e+00   6.3540195e-02   5.7657876e-01  -1.8207750e-01  -7.1313689e-01   1.1835038e+00   4.5519376e-02
   1.0083333e+00   5.7905164e-02   1.5628319e+00   1.9725063e-01   2.7311626e-01   7.2831002e-01   1.7904288e+00
   1.0100000e+00   5.2549356e-02   4.2484751e-01   6.5244439e-01   9.5590690e-01   2.0180257e+00   2.0938913e+00
   1.0116667e+00   4.7487943e-02  -8.6486815e-01  -3.3380876e-01  -6.3727127e-01   7.2831002e-01   5.0071314e-01
   1.0133333e+00   4.2733994e-02   4.2484751e-01  -3.0346251e-02  -9.4073377e-01  -1.4717932e+00  -1.6993900e+00
   1.0150000e+00   3.8298244e-02   1.1076382e+00  -1.0621188e-01  -4.8554001e-01  -1.6993900e+00  -1.3200619e+00
   1.0166667e+00   3.4176796e-02   5.0071314e-01   2.7311626e-01  -4.0967438e-01  -2.5794313e-01  -1.3200619e+00
   1.0183333e+00   3.0370601e-02  -1.0621188e-01   1.0317725e+00  -4.8554001e-01   1.1835038e+00  -1.0165994e+00
   1.0200000e+00   2.6898639e-02  -1.0621188e-01  -2.5794313e-01  -3.3380876e-01   8.0417564e-01   8.0417564e-01
   1.0216667e+00   2.3761214e-02  -3.0346251e-02  -1.4717932e+00   5.7657876e-01   5.0071314e-01   1.6386975e+00
   1.0233333e+00   2.0955758e-02  -1.0621188e-01  -1.0165994e+00   1.2138500e-01  -1.0924650e+00  -1.0621188e-01
   1.0250000e+00   1.8476863e-02   8.8004127e-01  -6.3727127e-01  -3.3380876e-01  -1.3200619e+00  -7.8900252e-01
   1.0266667e+00   1.6316352e-02   1.4111007e+00   1.7145632e+00   3.4898188e-01  -1.0924650e+00   8.0417564e-01
   1.0283333e+00   1.4463392e-02   1.8662944e+00   1.9725063e-01   2.7311626e-01  -1.8207750e-01  -1.8511213e+00
   1.0300000e+00   1.2904655e-02   2.7008163e+00  -1.8207750e-01   2.7311626e-01   6.5244439e-01  -1.0621188e-01
   1.0316667e+00   1.1624510e-02   1.4111007e+00   1.9725063e-01   5.7657876e-01   4.2484751e-01   1.1835038e+00
   1.0333333e+00   1.0605256e-02   5.7657876e-01   2.7311626e-01   5.0071314e-01   1.3352350e+00   2.3214882e+00
   1.0350000e+00   9.8273811e-03   8.0417564e-01   2.7311626e-01  -4.0967438e-01   4.5519376e-02   1.3352350e+00
   1.0366667e+00   9.2698449e-03  -3.0346251e-02   5.7657876e-01  -4.8554001e-01   1.9725063e-01   3.4898188e-01
   1.0383333e+00   8.9103866e-03  -1.0165994e+00   3.4898188e-01   1.2138500e-01   2.7311626e-01  -4.0967438e-01
   1.0400000e+00   8.7258416e-03  -1.2441963e+00   1.2138500e-01   3.4898188e-01  -6.3727127e-01  -1.2441963e+00
   1.0416667e+00   8.6924709e-03  -2.3821807e+00  -1.8207750e-01   1.9725063e-01  -5.6140564e-01  -1.4717932e+00
   1.0433333e+00   8.7862910e-03  -3.2925682e+00   1.2138500e-01   2.7311626e-01   2.7311626e-01   5.0071314e-01
   1.0450000e+00   8.9834021e-03  -3.0649713e+00  -1.0621188e-01  -2.5794313e-01   1.2138500e-01   2.7311626e-01
   1.0466667e+00   9.2603091e-03  -2.3821807e+00  -4.8554001e-01   2.7311626e-01  -1.0621188e-01   2.7311626e-01
   1.0483333e+00   9.5942295e-03  -1.3200619e+00  -3.0346251e-02   5.7657876e-01  -6.3727127e-01  -4.0967438e-01
   1.0500000e+00   9.9633809e-03  -7.8900252e-01   3.4898188e-01   5.0071314e-01   7.2831002e-01   1.0317725e+00
   1.0516667e+00   1.0347250e-02  -1.9269869e+00  -6.3727127e-01  -3.3380876e-01  -3.0346251e-02  -7.1313689e-01
   1.0533333e+00   1.0922812e-02  -9.4073377e-01   4.2484751e-01   4.5519376e-02   7.2831002e-01  -3.0346251e-02
   1.0550000e+00   1.0503217e-02   4.5519376e-02   5.7657876e-01  -2.5794313e-01   8.0417564e-01   6.5244439e-01
   1.0566667e+00   1.0023163e-02  -3.0346251e-02   4.2484751e-01  -1.0621188e-01  -3.3380876e-01   2.7311626e-01
   1.0583333e+00   9.4912582e-03   1.9725063e-01   1.2138500e-01  -2.5794313e-01  -7.8900252e-01  -6.3727127e-01
   1.0600000e+00   8.9171194e-03   3.4898188e-01  -2.5794313e-01  -4.8554001e-01  -4.8554001e-01  -1.0621188e-01
   1.0616667e+00   8.3111265e-03  -6.3727127e-01  -6.3727127e-01  -7.1313689e-01   4.5519376e-02  -1.3200619e+00
   1.0633333e+00   7.6841694e-03  -4.8554001e-01   1.2138500e-01  -1.8207750e-01   1.4869663e+00   8.0417564e-01
   1.0650000e+00   7.0474016e-03  -1.8207750e-01  -4.8554001e-01  -2.5794313e-01  -1.6235244e+00  -2.3063151e+00
   1.0666667e+00   6.4119897e-03   1.4869663e+00   2.7311626e-01   6.5244439e-01  -3.0346251e-02   5.0071314e-01
   1.0683333e+00   5.7888798e-03   2.3214882e+00   6.5244439e-01   4.2484751e-01   5.0071314e-01   1.9421600e+00
   1.0700000e+00   5.1786088e-03   2.9284132e+00  -7.8900252e-01  -1.8207750e-01  -1.8207750e-01   2.3973538e+00
   1.0716667e+00   4.5930945e-03   7.2831002e-01  -4.0967438e-01   1.2138500e-01   8.8004127e-01   6.5244439e-01
   1.0733333e+00   4.0489547e-03   1.8662944e+00  -7.1313689e-01  -3.3380876e-01  -3.3380876e-01  -1.2441963e+00
   1.0750000e+00   2.7931778e-03   1.1076382e+00  -4.8554001e-01   7.2831002e-01  -2.5794313e-01  -5.6140564e-01
   1.0766667e+00   3.1191941e-03   2.3214882e+00   4.5519376e-02  -3.3380876e-01  -4.0967438e-01  -7.1313689e-01
   1.0783333e+00   3.4789568e-03   1.7145632e+00   1.2138500e-01  -1.8207750e-01  -6.3727127e-01  -7.1313689e-01
   1.0800000e+00   3.8640077e-03   1.7904288e+00   8.0417564e-01   8.0417564e-01  -3.0346251e-02   1.2138500e-01
   1.0816667e+00   4.2656243e-03   1.7145632e+00   7.2831002e-01   4.5519376e-02   9.5590690e-01  -7.1313689e-01
   1.0833333e+00   4.6749917e-03   5.0071314e-01   5.7657876e-01  -3.0346251e-02   5.0071314e-01   5.0071314e-01
   1.0850000e+00   5.0803219e-03  -2.3821807e+00   1.0317725e+00   3.4898188e-01  -1.3959275e+00   6.5244439e-01
   1.0866667e+00   5.4582455e-03  -6.3727127e-01   9.5590690e-01   5.0071314e-01  -3.0346251e-02   1.0317725e+00
   1.0883333e+00   5.8194768e-03  -1.0924650e+00  -1.6235244e+00  -4.0967438e-01   3.4898188e-01  -3.3380876e-01
   1.0900000e+00   6.1567557e-03  -7.1313689e-01  -5.6140564e-01   9.5590690e-01   6.5244439e-01   4.5519376e-02
   1.0916667e+00   6.4634745e-03   1.9725063e-01  -1.2441963e+00  -1.5476588e+00   3.4898188e-01  -1.0621188e-01
   1.0933333e+00   6.7337957e-03   1.7145632e+00   4.5519376e-02  -1.0621188e-01   1.2138500e-01  -3.3380876e-01
   1.0950000e+00   6.9627517e-03   1.3352350e+00   1.9725063e-01   1.9725063e-01   1.7904288e+00   4.5519376e-02
   1.0966667e+00   7.1463260e-03   3.4898188e-01   1.9725063e-01  -5.6140564e-01   1.1076382e+00   2.7311626e-01
   1.0983333e+00   7.2815153e-03   1.8662944e+00  -4.0967438e-01  -3.3380876e-01   1.9725063e-01   1.2138500e-01
   1.1000000e+00   7.3663696e-03   1.7145632e+00   1.2138500e-01   4.5519376e-02  -6.3727127e-01   3.4898188e-01
   1.1016667e+00   7.4000118e-03  -1.3200619e+00   4.5519376e-02   4.5519376e-02  -7.1313689e-01   1.2138500e-01
   1.1033333e+00   7.3826388e-03  -1.7752557e+00  -7.8900252e-01  -3.3380876e-01  -2.5339119e+00  -1.9269869e+00
   1.1050000e+00   7.3154979e-03  -1.9269869e+00   1.2138500e-01   7.2831002e-01   5.7657876e-01  -3.0346251e-02
   1.1066667e+00   7.2008457e-03  -9.4073377e-01   8.0417564e-01   1.0317725e+00   2.7311626e-01   1.2138500e-01
   1.1083333e+00   7.0418904e-03  -1.5476588e+00   6.5244439e-01   1.9725063e-01  -4.0967438e-01  -3.3380876e-01
   1.1100000e+00   6.8427139e-03  -1.5476588e+00   1.9725063e-01   5.0071314e-01   8.0417564e-01   1.0317725e+00
   1.1116667e+00   6.6081806e-03   4.5519376e-02  -4.8554001e-01   2.7311626e-01  -6.3727127e-01   4.5519376e-02
   1.1133333e+00   6.3438322e-03   1.9725063e-01  -6.3727127e-01  -7.8900252e-01  -1.8207750e-01  -3.0346251e-02
   1.1150000e+00   6.0557718e-03   4.2484751e-01   1.2138500e-01  -2.5794313e-01  -2.5794313e-01  -3.3380876e-01
   1.1166667e+00   5.7505403e-03  -1.0924650e+00   1.2138500e-01  -1.3200619e+00  -1.6235244e+00  -1.0165994e+00
   1.1183333e+00   5.4349875e-03   5.0071314e-01   4.2484751e-01  -4.8554001e-01   5.0071314e-01  -1.8207750e-01
   1.1200000e+00   5.1161354e-03   6.5244439e-01  -3.0346251e-02  -1.8207750e-01   4.5519376e-02  -1.0924650e+00
   1.1216667e+00   4.7671342e-03  -1.3200619e+00   3.4898188e-01   5.0071314e-01   7.2831002e-01   6.5244439e-01
   1.1233333e+00   4.4195636e-03  -4.0967438e-01   7.2831002e-01   5.0071314e-01   1.3352350e+00   1.1835038e+00
   1.1250000e+00   4.0949215e-03  -1.8207750e-01  -1.8207750e-01   1.3352350e+00  -1.8207750e-01  -1.8207750e-01
   1.1266667e+00   3.7999716e-03   1.2138500e-01   1.1076382e+00  -6.3727127e-01  -1.0621188e-01   8.8004127e-01
   1.1283333e+00   3.5408529e-03  -2.0787182e+00   4.5519376e-02   8.8004127e-01  -6.3727127e-01  -1.3200619e+00
   1.1300000e+00   3.3229910e-03   7.2831002e-01  -3.0346251e-02   2.7311626e-01   2.7311626e-01  -1.8207750e-01
   1.1316667e+00   3.1510241e-03   2.1697569e+00   4.2484751e-01  -7.8900252e-01   3.4898188e-01   4.5519376e-02
   1.1333333e+00   3.0287464e-03   1.9725063e-01  -1.0621188e-01   5.0071314e-01   3.4898188e-01  -3.3380876e-01
   1.1350000e+00   2.9590670e-03   4.2484751e-01   5.0071314e-01   5.0071314e-01   4.2484751e-01  -3.0346251e-02
   1.1366667e+00   2.9439857e-03   7.2831002e-01   5.7657876e-01  -3.3380876e-01  -1.0924650e+00   3.4898188e-01
   1.1383333e+00   2.9845854e-03  -3.3380876e-01   1.2138500e-01  -1.0621188e-01   6.5244439e-01   1.4869663e+00
   1.1400000e+00   3.0810401e-03  -7.8900252e-01  -3.0346251e-02  -3.3380876e-01   5.0071314e-01  -2.5794313e-01
   1.1416667e+00   3.2326385e-03  -2.5794313e-01   5.0071314e-01   2.7311626e-01  -8.6486815e-01  -3.3380876e-01
   1.1433333e+00   3.4378214e-03   6.5244439e-01   2.7311626e-01  -1.0621188e-01   3.4898188e-01   3.4898188e-01
   1.1450000e+00   3.6942333e-03   4.5519376e-02  -3.3380876e-01   5.0071314e-01   7.2831002e-01   7.2831002e-01
   1.1466667e+00   3.9987857e-03   4.2484751e-01   8.0417564e-01   8.0417564e-01  -4.8554001e-01   5.0071314e-01
   1.1483333e+00   4.3477315e-03  -4.8554001e-01   6.5244439e-01  -5.6140564e-01  -5.6140564e-01  -6.3727127e-01
   1.1500000e+00   4.7367486e-03  -1.0165994e+00   3.4898188e-01   1.2138500e-01  -4.8554001e-01  -1.0924650e+00
   1.1516667e+00   5.1610322e-03   4.5519376e-02  -1.8207750e-01   3.4898188e-01  -3.0346251e-02   5.0071314e-01
   1.1533333e+00   5.6153931e-03   2.1697569e+00  -4.8554001e-01  -4.8554001e-01   1.9725063e-01   6.5244439e-01
   1.1550000e+00   6.0943615e-03   1.1835038e+00  -1.5476588e+00  -7.1313689e-01  -2.5794313e-01  -4.8554001e-01
   1.1566667e+00   6.5688492e-03  -9.4073377e-01  -2.9132401e+00  -4.0967438e-01   1.2138500e-01  -1.5476588e+00
   1.1583333e+00   7.0042943e-03  -8.6486815e-01  -8.6486815e-01  -1.0621188e-01   4.2484751e-01  -6.3727127e-01
   1.1600000e+00   7.4578477e-03   3.4898188e-01  -3.0346251e-02  -3.0346251e-02   3.4898188e-01   9.5590690e-01
   1.1616667e+00   7.9246078e-03   4.5519376e-02   7.2831002e-01   6.5244439e-01  -5.6140564e-01   9.5590690e-01
   1.1633333e+00   8.3995702e-03   5.0071314e-01   3.4898188e-01   1.9725063e-01  -1.3200619e+00  -5.6140564e-01
   1.1650000e+00   8.8777575e-03   3.4898188e-01  -1.8207750e-01   1.2138500e-01  -1.3200619e+00  -1.3200619e+00
   1.1666667e+00   9.3543468e-03   1.4111007e+00   1.9725063e-01   6.5244439e-01  -5.6140564e-01  -7.1313689e-01
   1.1683333e+00   9.8248002e-03   1.1076382e+00   1.2138500e-01   6.5244439e-01   3.4898188e-01  -6.3727127e-01
   1.1700000e+00   1.0284992e-02   6.5244439e-01   1.4869663e+00   6.5244439e-01   5.0071314e-01   1.2138500e-01
   1.1716667e+00   1.0731328e-02  -3.0346251e-02   1.9725063e-01  -1.8207750e-01   5.0071314e-01  -4.8554001e-01
   1.1733333e+00   1.1160861e-02   1.1076382e+00   4.5519376e-02   3.4898188e-01   1.1076382e+00   4.5519376e-02
   1.1750000e+00   1.1571386e-02  -3.0346251e-02   1.2138500e-01   2.7311626e-01   1.9725063e-01  -3.0346251e-02
   1.1766667e+00   1.1961533e-02  -1.7752557e+00   6.5244439e-01   5.7657876e-01   8.8004127e-01   2.7311626e-01
   1.1783333e+00   1.2330841e-02   1.2138500e-01  -1.8207750e-01   1.2138500e-01   7.2831002e-01   9.5590690e-01
   1.1800000e+00   1.2679808e-02  -1.6993900e+00  -6.3727127e-01  -8.6486815e-01   6.5244439e-01   9.5590690e-01
   1.1816667e+00   1.3009934e-02  -1.6993900e+00  -1.0924650e+00  -9.4073377e-01  -3.0346251e-02   3.4898188e-01
   1.1833333e+00   1.3323739e-02  -4.8554001e-01  -9.4073377e-01  -3.0346251e-02  -9.4073377e-01  -2.5794313e-01
   1.1850000e+00   1.3624761e-02  -7.1313689e-01   1.2138500e-01  -3.0346251e-02  -2.2304494e+00  -8.6486815e-01
   1.1866667e+00   1.3917535e-02   4.2484751e-01  -1.0621188e-01   5.7657876e-01  -6.3727127e-01  -1.0621188e-01
   1.1883333e+00   1.4207550e-02  -2.5794313e-01  -4.8554001e-01  -4.8554001e-01   1.2138500e-01   4.5519376e-02
   1.1900000e+00   1.4501196e-02   4.2484751e-01  -4.8554001e-01   4.2484751e-01   1.9725063e-01   1.2138500e-01
   1.1916667e+00   1.4805678e-02  -3.0346251e-02  -2.5794313e-01  -2.5794313e-01   2.7311626e-01  -7.8900252e-01
   1.1933333e+00   1.5029823e-02   3.4898188e-01  -1.8207750e-01   1.2138500e-01   6.5244439e-01  -3.0346251e-02
   1.1950000e+00   1.5279642e-02  -3.0346251e-02  -7.8900252e-01  -1.8207750e-01  -3.0346251e-02  -6.3727127e-01
   1.1966667e+00   1.5582815e-02   2.7311626e-01   3.4898188e-01  -1.0621188e-01   1.3352350e+00   3.4898188e-01
   1.1983333e+00   1.5949200e-02   4.5519376e-02   2.2456226e+00   8.8004127e-01   1.1076382e+00   3.4898188e-01
   1.2000000e+00   1.6388309e-02   1.4111007e+00   1.4869663e+00   4.2484751e-01   4.5519376e-02   1.4111007e+00
   1.2016667e+00   1.6909208e-02   3.4898188e-01   1.0317725e+00  -1.0621188e-01  -7.1313689e-01  -2.5794313e-01
   1.2033333e+00   1.7520418e-02  -1.8207750e-01   3.4898188e-01   6.5244439e-01  -6.3727127e-01   5.7657876e-01
   1.2050000e+00   1.8229827e-02   2.7311626e-01  -4.0967438e-01  -2.5794313e-01  -5.6140564e-01  -1.0924650e+00
   1.2066667e+00   1.9044603e-02   1.2138500e-01  -4.0967438e-01  -6.3727127e-01   6.5244439e-01  -5.6140564e-01
   1.2083333e+00   1.9971127e-02   7.2831002e-01  -8.6486815e-01  -7.1313689e-01   8.0417564e-01   2.7311626e-01
   1.2100000e+00   2.1014914e-02   8.0417564e-01  -3.0346251e-02  -1.0621188e-01   3.4898188e-01   1.9725063e-01
   1.2116667e+00   2.2180559e-02   5.0071314e-01   1.4111007e+00   1.9725063e-01   1.2138500e-01   9.5590690e-01
   1.2133333e+00   2.3471679e-02  -5.6140564e-01   1.0317725e+00   5.0071314e-01  -1.0165994e+00   5.7657876e-01
   1.2150000e+00   2.4890870e-02   7.2831002e-01   8.0417564e-01   1.2138500e-01  -1.0165994e+00  -4.8554001e-01
   1.2166667e+00   2.6439659e-02   4.5519376e-02   4.2484751e-01   4.5519376e-02  -4.0967438e-01  -3.0346251e-02
   1.2183333e+00   2.8118478e-02  -8.6486815e-01  -9.4073377e-01  -4.8554001e-01  -5.6140564e-01  -4.0967438e-01
   1.2200000e+00   2.9926640e-02  -4.8554001e-01  -8.6486815e-01   3.4898188e-01   2.7311626e-01   1.9725063e-01
   1.2216667e+00   3.1862314e-02  -1.8207750e-01  -1.0924650e+00   1.9725063e-01   5.0071314e-01  -1.0621188e-01
   1.2233333e+00   3.3922526e-02  -1.8207750e-01  -4.8554001e-01   8.8004127e-01  -3.0346251e-02   4.5519376e-02
   1.2250000e+00   3.6103156e-02   1.2138500e-01  -6.3727127e-01  -3.3380876e-01  -1.8207750e-01   2.7311626e-01
   1.2266667e+00   3.8398944e-02   1.2593694e+00  -1.0165994e+00  -2.5794313e-01   4.5519376e-02  -4.0967438e-01
   1.2283333e+00   4.0755302e-02   8.8004127e-01  -2.3063151e+00  -1.8207750e-01  -2.5794313e-01  -9.4073377e-01
   1.2300000e+00   4.3159005e-02  -5.6140564e-01  -9.4073377e-01  -3.3380876e-01  -1.8207750e-01  -2.0787182e+00
   1.2316667e+00   4.5670922e-02   2.7311626e-01   4.5519376e-02   4.5519376e-02   4.2484751e-01  -3.0346251e-02
   1.2333333e+00   4.8282273e-02   6.5244439e-01   1.1076382e+00   5.7657876e-01  -6.3727127e-01   1.6386975e+00
   1.2350000e+00   5.0982835e-02   1.1076382e+00   2.7311626e-01   4.5519376e-02   2.7311626e-01   1.4869663e+00
   1.2366667e+00   5.3761045e-02  -1.8207750e-01   4.5519376e-02  -1.0621188e-01   6.5244439e-01   1.2138500e-01
   1.2383333e+00   5.6604152e-02  -1.6235244e+00   3.4898188e-01  -3.0346251e-02   4.5519376e-02  -1.0924650e+00
   1.2400000e+00   5.9498362e-02  -2.5339119e+00   1.1076382e+00   1.0317725e+00   1.6386975e+00  -1.0621188e-01
   1.2416667e+00   6.2429016e-02  -1.8207750e-01   1.1076382e+00   2.7311626e-01   1.4111007e+00   1.0317725e+00
   1.2433333e+00   6.5380783e-02   1.1076382e+00   8.0417564e-01  -4.8554001e-01   1.2138500e-01   8.0417564e-01
   1.2450000e+00   6.8337860e-02  -7.1313689e-01   1.6386975e+00  -1.0165994e+00  -7.8900252e-01  -6.3727127e-01
   1.2466667e+00   7.1284163e-02  -7.1313689e-01   1.1835038e+00  -1.0924650e+00  -1.3200619e+00  -1.6235244e+00
   1.2483333e+00   7.4203554e-02  -4.0967438e-01  -1.6993900e+00   5.7657876e-01  -3.3380876e-01  -7.8900252e-01
   1.2500000e+00   7.7080049e-02   1.1076382e+00  -7.1313689e-01   8.8004127e-01  -2.5794313e-01  -3.0346251e-02
   1.2516667e+00   7.9898015e-02   1.1076382e+00  -2.5794313e-01   1.9725063e-01  -1.0165994e+00  -5.6140564e-01
   1.2533333e+00   8.2642368e-02  -2.5794313e-01  -1.8207750e-01   9.5590690e-01  -5.6140564e-01   1.4111007e+00
   1.2550000e+00   8.5298774e-02  -1.0165994e+00   3.4898188e-01   4.5519376e-02   1.9725063e-01   2.6249507e+00
   1.2566667e+00   8.7853823e-02  -1.0924650e+00   5.0071314e-01   1.9725063e-01  -1.0621188e-01   2.0180257e+00
   1.2583333e+00   9.0295174e-02  -2.3821807e+00   4.5519376e-02  -4.8554001e-01  -9.4073377e-01  -1.8207750e-01
   1.2600000e+00   9.2611725e-02  -7.8900252e-01  -4.0967438e-01  -4.8554001e-01   5.0071314e-01  -1.0165994e+00
   1.2616667e+00   9.4793717e-02  -1.0621188e-01   4.5519376e-02  -7.1313689e-01   1.0317725e+00  -4.0967438e-01
   1.2633333e+00   9.6832839e-02  -1.0924650e+00  -1.6993900e+00  -6.3727127e-01   4.5519376e-02  -2.6097776e+00
   1.2650000e+00   9.8645817e-02  -6.3727127e-01   1.1835038e+00   7.2831002e-01   1.0317725e+00  -9.4073377e-01
   1.2666667e+00   1.0031087e-01   1.3352350e+00   2.4732194e+00   3.4898188e-01  -4.8554001e-01  -1.2441963e+00
   1.2683333e+00   1.0182528e-01   1.3352350e+00   7.2831002e-01   1.2138500e-01  -1.2441963e+00  -2.9132401e+00
   1.2700000e+00   1.0318776e-01   4.2484751e-01  -8.6486815e-01   4.2484751e-01   1.2138500e-01   2.5490851e+00
   1.2716667e+00   1.0439837e-01  -1.4717932e+00  -1.4717932e+00  -5.6140564e-01   5.7657876e-01   3.5353382e+00
   1.2733333e+00   1.0545858e-01  -3.0346251e-02   5.0071314e-01  -1.8207750e-01   1.4111007e+00   2.0938913e+00
   1.2750000e+00   1.0637120e-01   1.2138500e-01  -2.5794313e-01  -7.1313689e-01   6.5244439e-01  -1.0165994e+00
   1.2766667e+00   1.0714030e-01  -8.6486815e-01  -3.3684338e+00   4.5519376e-02  -5.6140564e-01  -3.0649713e+00
   1.2783333e+00   1.0777120e-01   2.3214882e+00  -7.1313689e-01   5.7657876e-01   3.4898188e-01  -4.0967438e-01
   1.2800000e+00   1.0827034e-01   5.0071314e-01   1.9725063e-01   8.0417564e-01   1.3352350e+00   1.8662944e+00
   1.2816667e+00   1.0864518e-01  -4.0967438e-01   1.4111007e+00  -1.0621188e-01  -1.8207750e-01   5.0071314e-01
   1.2833333e+00   1.0890411e-01  -5.6140564e-01   1.2593694e+00   4.5519376e-02  -7.1313689e-01  -1.0165994e+00
   1.2850000e+00   1.0905628e-01   6.5244439e-01   1.1076382e+00  -1.8207750e-01  -1.6993900e+00  -2.1545838e+00
   1.2866667e+00   1.0911153e-01   1.2138500e-01   1.5628319e+00   3.4898188e-01  -1.5476588e+00  -1.7752557e+00
   1.2883333e+00   1.0908017e-01   3.0801444e+00   1.7145632e+00  -1.8207750e-01   4.5519376e-02   2.0180257e+00
   1.2900000e+00   1.0897289e-01  -1.0621188e-01  -1.3200619e+00   1.9725063e-01   1.4111007e+00   1.4869663e+00
   1.2916667e+00   1.0880054e-01  -1.0621188e-01  -1.8207750e-01  -7.8900252e-01  -1.0924650e+00   1.5628319e+00
   1.2933333e+00   1.0857407e-01  -1.3200619e+00  -2.5794313e-01  -1.2441963e+00  -7.8900252e-01  -1.6235244e+00
   1.2950000e+00   1.0830428e-01  -1.3200619e+00   7.2831002e-01  -4.0967438e-01   4.2484751e-01  -1.9269869e+00
   1.2966667e+00   1.0800172e-01  -1.3200619e+00  -4.0967438e-01   5.0071314e-01   1.5628319e+00   2.5490851e+00
   1.2983333e+00   1.0767656e-01  -2.0028525e+00   6.5244439e-01  -3.0346251e-02   1.2138500e-01   2.5490851e+00
   1.3000000e+00   1.0729567e-01  -1.0924650e+00  -2.6097776e+00  -7.8900252e-01  -2.3063151e+00  -1.3959275e+00
   1.3016667e+00   1.0687793e-01   8.0417564e-01   1.8662944e+00   8.8004127e-01   2.7311626e-01  -1.7752557e+00
   1.3033333e+00   1.0646448e-01   9.5590690e-01   5.0071314e-01   1.1835038e+00   2.1697569e+00   4.3698601e+00
   1.3050000e+00   1.0606394e-01   4.5519376e-02   4.2484751e-01   8.8004127e-01   6.5244439e-01   8.0417564e-01
   1.3066667e+00   1.0568404e-01   1.3352350e+00  -7.1313689e-01   1.2593694e+00   3.4898188e-01  -4.0967438e-01
   1.3083333e+00   1.0533158e-01   1.8662944e+00   4.5519376e-02   7.2831002e-01   2.7311626e-01  -1.0621188e-01
   1.3100000e+00   1.0501234e-01   1.8662944e+00  -4.8554001e-01  -4.0967438e-01  -3.0346251e-02   2.3214882e+00
   1.3116667e+00   1.0473102e-01   1.9725063e-01  -6.3727127e-01  -1.4717932e+00  -5.6140564e-01  -1.0924650e+00
   1.3133333e+00   1.0449124e-01  -3.2167026e+00  -7.1313689e-01  -1.5476588e+00  -7.1313689e-01  -5.1892089e+00
   1.3150000e+00   1.0429549e-01   5.7657876e-01   1.1835038e+00  -6.3727127e-01   2.7311626e-01  -2.0787182e+00
   1.3166667e+00   1.0414516e-01  -1.9269869e+00   1.2593694e+00  -1.3200619e+00  -7.8900252e-01   7.2831002e-01
   1.3183333e+00   1.0404052e-01  -2.3063151e+00   3.4898188e-01  -2.5794313e-01  -2.7615088e+00  -8.6486815e-01
   1.3200000e+00   1.0398076e-01  -7.1313689e-01  -2.9891057e+00   4.2484751e-01  -3.2167026e+00  -5.3409401e+00
   1.3216667e+00   1.0396402e-01   1.7904288e+00  -1.0165994e+00   8.8004127e-01  -5.6140564e-01   6.5244439e-01
   1.3233333e+00   1.0398744e-01   1.2138500e-01   1.1835038e+00  -1.0924650e+00  -6.3727127e-01   5.7657876e-01
   1.3250000e+00   1.0404721e-01   1.2138500e-01   1.7904288e+00   5.7657876e-01  -2.5794313e-01   1.9725063e-01
   1.3266667e+00   1.0413866e-01  -3.3380876e-01  -1.1683307e+00   9.5590690e-01   3.7629351e+00   3.3836070e+00
   1.3283333e+00   1.0425629e-01  -1.0621188e-01   5.0071314e-01   1.2138500e-01  -2.5794313e-01   6.5244439e-01
   1.3300000e+00   1.0439392e-01   6.5244439e-01   7.2831002e-01   1.2138500e-01   1.5628319e+00  -1.3200619e+00
   1.3316667e+00   1.0454478e-01   3.4898188e-01  -2.4580463e+00  -7.1313689e-01  -3.3380876e-01  -1.6235244e+00
   1.3333333e+00   1.0470153e-01   7.2831002e-01   5.0071314e-01   4.5519376e-02  -4.8554001e-01   6.5244439e-01
   1.3350000e+00   1.0483999e-01  -3.0346251e-02   3.4898188e-01   4.5519376e-02  -3.0346251e-02  -8.6486815e-01
   1.3366667e+00   1.0486284e-01  -3.3380876e-01   3.4898188e-01  -1.0621188e-01   1.6386975e+00   4.0663976e+00
   1.3383333e+00   1.0485724e-01   1.0317725e+00  -1.0165994e+00  -3.3380876e-01   1.0317725e+00   2.0180257e+00
   1.3400000e+00   1.0481761e-01  -4.0967438e-01  -1.0165994e+00   1.2138500e-01   1.4869663e+00   1.2593694e+00
   1.3416667e+00   1.0473889e-01  -1.8207750e-01  -3.3380876e-01  -4.8554001e-01  -1.1683307e+00   4.5519376e-02
   1.3433333e+00   1.0461666e-01   5.0071314e-01  -1.0621188e-01  -3.0346251e-02  -2.6856432e+00  -7.1313689e-01
   1.3450000e+00   1.0444717e-01   7.2831002e-01  -3.3380876e-01   1.2138500e-01  -2.5794313e-01   5.7657876e-01
   1.3466667e+00   1.0422737e-01  -1.0621188e-01   1.9725063e-01  -1.0621188e-01  -1.0621188e-01   4.5519376e-02
   1.3483333e+00   1.0395494e-01   1.7145632e+00   1.7145632e+00   5.7657876e-01   2.7311626e-01  -2.5794313e-01
   1.3500000e+00   1.0362825e-01   2.5490851e+00   1.2138500e-01   1.1835038e+00  -2.5794313e-01   4.5519376e-02
   1.3516667e+00   1.0324637e-01  -7.8900252e-01   3.4898188e-01  -6.3727127e-01   1.2138500e-01  -2.6097776e+00
   1.3533333e+00   1.0280901e-01   7.2831002e-01   1.2138500e-01  -4.8554001e-01   5.7657876e-01  -2.3821807e+00
   1.3550000e+00   1.0231645e-01  -1.4717932e+00  -7.8900252e-01  -1.8207750e-01   6.5244439e-01  -4.0967438e-01
   1.3566667e+00   1.0176950e-01  -1.9269869e+00  -1.8207750e-01   1.9725063e-01  -1.6993900e+00  -3.0346251e-02
   1.3583333e+00   1.0116938e-01  -1.1683307e+00   9.5590690e-01   4.2484751e-01  -3.3380876e-01   1.9725063e-01
   1.3600000e+00   1.0051768e-01  -2.2304494e+00  -3.3380876e-01  -1.8207750e-01  -7.8900252e-01   1.1835038e+00
   1.3616667e+00   9.9816201e-02  -5.6140564e-01   1.2138500e-01   5.7657876e-01   7.2831002e-01   9.5590690e-01
   1.3633333e+00   9.9066931e-02  -7.1313689e-01  -1.0621188e-01  -1.8207750e-01  -2.5794313e-01   1.2138500e-01
   1.3650000e+00   9.8271905e-02   1.5628319e+00   6.5244439e-01   3.4898188e-01   1.2138500e-01   5.7657876e-01
   1.3666667e+00   9.7433132e-02   1.8662944e+00   8.8004127e-01   6.5244439e-01  -3.0346251e-02   1.0317725e+00
   1.3683333e+00   9.6552512e-02   2.0938913e+00  -1.0621188e-01  -4.8554001e-01  -6.3727127e-01   1.9725063e-01
   1.3700000e+00   9.5631779e-02   1.1076382e+00  -8.6486815e-01  -4.8554001e-01  -1.0165994e+00   2.7311626e-01
   1.3716667e+00   9.4573100e-02   1.9421600e+00  -8.6486815e-01  -3.0346251e-02   1.6386975e+00   9.5590690e-01
   1.3733333e+00   9.3424954e-02   2.0180257e+00  -3.0346251e-02   5.7657876e-01   1.2593694e+00   4.2484751e-01
   1.3750000e+00   9.2228594e-02   6.5244439e-01  -4.0967438e-01   1.9725063e-01   1.1076382e+00  -3.3380876e-01
   1.3766667e+00   9.0988206e-02  -6.3727127e-01  -5.6140564e-01  -6.3727127e-01  -3.3380876e-01  -2.1545838e+00
   1.3783333e+00   8.9708291e-02   6.5244439e-01   4.2484751e-01  -8.6486815e-01  -9.4073377e-01  -1.2441963e+00
   1.3800000e+00   8.8393607e-02  -1.0924650e+00   1.9725063e-01   4.2484751e-01   9.5590690e-01  -3.0346251e-02
   1.3816667e+00   8.7049176e-02  -2.5794313e-01   3.4898188e-01   4.5519376e-02   1.0317725e+00   8.8004127e-01
   1.3833333e+00   8.5680183e-02  -1.0165994e+00  -3.0346251e-02   4.5519376e-02   3.4898188e-01   5.0071314e-01
   1.3850000e+00   8.4291982e-02  -7.1313689e-01   3.4898188e-01  -1.0621188e-01   5.0071314e-01   1.0317725e+00
   1.3866667e+00   8.2890011e-02  -8.6486815e-01   3.4898188e-01   3.4898188e-01  -1.0621188e-01   5.0071314e-01
   1.3883333e+00   8.1479745e-02  -8.6486815e-01   4.5519376e-02   1.9725063e-01  -5.6140564e-01  -4.8554001e-01
   1.3900000e+00   8.0066660e-02  -3.3380876e-01   3.4898188e-01   4.2484751e-01  -4.8554001e-01  -4.8554001e-01
   1.3916667e+00   7.8656158e-02   1.1076382e+00   5.7657876e-01   5.0071314e-01  -3.0346251e-02   7.2831002e-01
   1.3933333e+00   7.7253521e-02   4.5519376e-02  -1.8207750e-01  -2.5794313e-01  -8.6486815e-01   1.4111007e+00
   1.3950000e+00   7.6893679e-02   1.0317725e+00  -4.0967438e-01  -1.8207750e-01  -1.0165994e+00   1.7145632e+00
   1.3966667e+00   8.0190168e-02   1.0317725e+00   4.5519376e-02  -1.8207750e-01  -1.0165994e+00  -1.0924650e+00
   1.3983333e+00   8.3439134e-02  -1.2441963e+00   3.4898188e-01  -4.8554001e-01   4.5519376e-02  -3.8236276e+00
   1.4000000e+00   8.6654622e-02  -1.6235244e+00  -1.5476588e+00  -4.8554001e-01   8.0417564e-01  -3.0649713e+00
   1.4016667e+00   8.9855782e-02  -9.4073377e-01  -7.8900252e-01   3.4898188e-01  -5.6140564e-01  -1.2441963e+00
   1.4033333e+00   9.3066782e-02  -4.8554001e-01  -4.0967438e-01   2.7311626e-01  -8.6486815e-01  -1.8207750e-01
   1.4050000e+00   9.6316608e-02  -3.0346251e-02   1.2138500e-01   2.7311626e-01   1.9725063e-01   8.8004127e-01
   1.4066667e+00   9.9519514e-02  -6.3727127e-01   1.9725063e-01  -2.5794313e-01  -3.0346251e-02  -3.0346251e-02
   1.4083333e+00   1.0277284e-01  -7.8900252e-01   1.6386975e+00   4.2484751e-01   1.6386975e+00   2.3973538e+00
   1.4100000e+00   1.0616673e-01  -3.3380876e-01   8.8004127e-01   2.7311626e-01  -3.3380876e-01   1.2138500e-01
   1.4116667e+00   1.0974963e-01   3.4898188e-01   2.7311626e-01  -7.1313689e-01  -7.8900252e-01  -2.6097776e+00
   1.4133333e+00   1.1357317e-01   9.5590690e-01   8.0417564e-01  -2.5794313e-01   1.2138500e-01  -5.6140564e-01
   1.4150000e+00   1.1769130e-01   1.9725063e-01   4.5519376e-02  -4.0967438e-01   1.2138500e-01   8.8004127e-01
   1.4166667e+00   1.2215955e-01  -3.3380876e-01   1.2138500e-01  -3.3380876e-01   9.5590690e-01   2.3973538e+00
   1.4183333e+00   1.2703412e-01   4.2484751e-01  -1.8207750e-01  -1.8207750e-01   3.4898188e-01   2.3214882e+00
   1.4200000e+00   1.3237095e-01   3.4898188e-01  -1.0924650e+00  -6.3727127e-01  -5.6140564e-01  -1.1683307e+00
   1.4216667e+00   1.3822475e-01  -1.3200619e+00   1.2138500e-01   3.4898188e-01  -9.4073377e-01  -1.8511213e+00
   1.4233333e+00   1.4464801e-01   2.7311626e-01   1.2138500e-01   5.7657876e-01   5.7657876e-01   1.2138500e-01
   1.4250000e+00   1.5169008e-01  -7.1313689e-01  -4.0967438e-01   1.2138500e-01   1.9725063e-01  -1.5476588e+00
   1.4266667e+00   1.5939613e-01  -6.3727127e-01  -1.8207750e-01   1.2138500e-01   1.0317725e+00   1.9725063e-01
   1.4283333e+00   1.6780631e-01  -4.0967438e-01  -4.0967438e-01  -7.1313689e-01  -4.8554001e-01   2.7311626e-01
   1.4300000e+00   1.7695481e-01   1.2138500e-01   4.2484751e-01  -1.0621188e-01   1.1835038e+00   5.0071314e-01
   1.4316667e+00   1.8686911e-01   1.1835038e+00  -3.0346251e-02   2.7311626e-01   1.0317725e+00   5.7657876e-01
   1.4333333e+00   1.9756927e-01   8.8004127e-01  -3.0346251e-02   4.2484751e-01  -3.0346251e-02   1.4869663e+00
   1.4350000e+00   2.0906728e-01   7.2831002e-01   8.0417564e-01   3.4898188e-01  -3.0346251e-02   9.5590690e-01
   1.4366667e+00   2.2136660e-01   8.8004127e-01   4.5519376e-02  -1.0621188e-01  -5.6140564e-01  -5.6140564e-01
   1.4383333e+00   2.3446178e-01   5.7657876e-01  -2.5794313e-01  -2.5794313e-01  -9.4073377e-01  -7.8900252e-01
   1.4400000e+00   2.4833823e-01  -4.8554001e-01  -1.8207750e-01   6.5244439e-01  -1.0924650e+00  -1.0924650e+00
   1.4416667e+00   2.6292442e-01  -1.8207750e-01   4.5519376e-02   5.7657876e-01   8.0417564e-01  -6.3727127e-01
   1.4433333e+00   2.7810638e-01  -5.6140564e-01  -1.8207750e-01  -1.8207750e-01   1.9725063e-01  -4.0967438e-01
   1.4450000e+00   2.9395845e-01  -7.1313689e-01   4.5519376e-02  -1.8207750e-01  -3.0346251e-02  -7.8900252e-01
   1.4466667e+00   3.1043367e-01   1.2138500e-01   9.5590690e-01   3.4898188e-01  -4.0967438e-01   1.9725063e-01
   1.4483333e+00   3.2747748e-01   1.1076382e+00   1.1835038e+00   2.7311626e-01  -1.2441963e+00   5.7657876e-01
   1.4500000e+00   3.4502833e-01  -3.3380876e-01   8.8004127e-01   1.2138500e-01  -2.5794313e-01   9.5590690e-01
   1.4516667e+00   3.6301832e-01   8.0417564e-01  -1.0621188e-01   6.5244439e-01   1.9725063e-01   1.5628319e+00
   1.4533333e+00   3.8137396e-01   1.2138500e-01  -4.0967438e-01   4.5519376e-02   7.2831002e-01   1.2593694e+00
   1.4550000e+00   4.0001703e-01  -1.9269869e+00  -1.0924650e+00  -5.6140564e-01   1.9725063e-01  -5.6140564e-01
   1.4566667e+00   4.1886546e-01  -7.8900252e-01  -3.3380876e-01  -1.0924650e+00  -3.3380876e-01  -1.0924650e+00
   1.4583333e+00   4.3783434e-01  -1.8207750e-01  -6.3727127e-01  -5.6140564e-01  -1.6235244e+00   1.2138500e-01
   1.4600000e+00   4.5683690e-01  -6.3727127e-01  -1.4717932e+00  -5.6140564e-01  -3.3380876e-01   1.4111007e+00
   1.4616667e+00   4.7578558e-01   5.7657876e-01   1.9725063e-01  -1.0621188e-01   1.2593694e+00   6.5244439e-01
   1.4633333e+00   4.9459300e-01   4.5519376e-02   4.2484751e-01  -4.0967438e-01   1.1835038e+00  -1.5476588e+00
   1.4650000e+00   5.1317309e-01  -7.1313689e-01   3.4898188e-01   5.0071314e-01   2.7311626e-01  -1.7752557e+00
   1.4666667e+00   5.3144206e-01   1.1835038e+00   1.1076382e+00   7.2831002e-01  -4.8554001e-01   4.5519376e-02
   1.4683333e+00   5.4931935e-01   4.2484751e-01   1.2138500e-01   1.9725063e-01  -1.4717932e+00  -1.4717932e+00
   1.4700000e+00   5.6672861e-01   1.1076382e+00  -1.0621188e-01  -4.0967438e-01   2.7311626e-01  -1.2441963e+00
   1.4716667e+00   5.8359853e-01   6.5244439e-01  -2.5794313e-01  -4.0967438e-01   6.5244439e-01  -3.3380876e-01
   1.4733333e+00   5.9986356e-01  -3.0346251e-02  -1.0621188e-01   1.2138500e-01   4.5519376e-02  -5.6140564e-01
   1.4750000e+00   6.1546485e-01  -6.3727127e-01   5.0071314e-01  -4.0967438e-01   1.2138500e-01   1.2138500e-01
   1.4766667e+00   6.3035037e-01  -2.0787182e+00   4.5519376e-02   1.2138500e-01  -1.8207750e-01   9.5590690e-01
   1.4783333e+00   6.4432703e-01   6.5244439e-01  -1.0621188e-01   5.0071314e-01   5.7657876e-01   1.9421600e+00
   1.4800000e+00   6.5746969e-01  -3.0346251e-02   6.5244439e-01   2.7311626e-01   1.9725063e-01   1.0317725e+00
   1.4816667e+00   6.6977759e-01   1.5628319e+00   7.2831002e-01   6.5244439e-01   4.5519376e-02   1.7904288e+00
   1.4833333e+00   6.8123506e-01   1.1835038e+00   2.7311626e-01  -3.3380876e-01  -1.0924650e+00  -6.3727127e-01
   1.4850000e+00   6.9183568e-01   4.5519376e-02  -3.0346251e-02  -1.8207750e-01   4.5519376e-02  -2.2304494e+00
   1.4866667e+00   7.0158168e-01  -2.0028525e+00  -1.7752557e+00  -2.5794313e-01   1.2138500e-01  -1.0924650e+00
   1.4883333e+00   7.1048403e-01  -1.9269869e+00  -1.0621188e-01   6.5244439e-01   6.5244439e-01   4.2484751e-01
   1.4900000e+00   7.1856172e-01   1.1076382e+00   4.2484751e-01   8.0417564e-01   4.2484751e-01   1.2138500e-01
   1.4916667e+00   7.2584135e-01  -6.3727127e-01   4.5519376e-02  -3.0346251e-02  -1.8207750e-01  -2.5794313e-01
   1.4933333e+00   7.3235642e-01  -8.6486815e-01  -1.8207750e-01   4.5519376e-02  -7.8900252e-01   4.2484751e-01
   1.4950000e+00   7.3814678e-01  -1.4717932e+00   1.9725063e-01  -2.5794313e-01  -3.0346251e-02  -3.3380876e-01
   1.4966667e+00   7.4325760e-01  -4.0967438e-01  -1.0621188e-01   4.5519376e-02   1.0317725e+00   1.4111007e+00
   1.4983333e+00   7.4773854e-01   8.8004127e-01  -1.8207750e-01  -7.1313689e-01   4.2484751e-01   6.5244439e-01
   1.5000000e+00   7.5164286e-01   1.0317725e+00   3.4898188e-01  -3.0346251e-02  -7.8900252e-01  -3.3380876e-01
   1.5016667e+00   7.5502654e-01   1.2593694e+00   1.2593694e+00   8.0417564e-01   2.7311626e-01   9.5590690e-01
   1.5033333e+00   7.5794703e-01  -1.8207750e-01   1.9725063e-01   3.4898188e-01   5.0071314e-01   1.9725063e-01
   1.5050000e+00   7.6046266e-01  -1.0621188e-01  -4.0967438e-01   4.5519376e-02  -7.8900252e-01  -5.6140564e-01
   1.5066667e+00   7.6263141e-01  -1.8511213e+00   4.5519376e-02  -2.5794313e-01   1.2138500e-01   4.5519376e-02
   1.5083333e+00   7.6450998e-01  -1.2441963e+00  -4.0967438e-01   2.7311626e-01  -4.8554001e-01  -8.6486815e-01
   1.5100000e+00   7.6615326e-01   9.5590690e-01  -6.3727127e-01  -1.0621188e-01  -2.0028525e+00  -1.0924650e+00
   1.5116667e+00   7.6761324e-01   4.0663976e+00  -4.8554001e-01   3.4898188e-01  -1.6235244e+00  -3.0346251e-02
   1.5133333e+00   7.6886566e-01  -1.6993900e+00   3.4898188e-01   3.4898188e-01   3.0801444e+00   1.9725063e-01
   1.5150000e+00   7.6992010e-01  -9.4073377e-01   4.5519376e-02   1.9725063e-01   3.4898188e-01  -5.6140564e-01
   1.5166667e+00   7.7091134e-01  -8.6486815e-01  -2.5794313e-01  -6.3727127e-01   4.5519376e-02  -3.0346251e-02
   1.5183333e+00   7.7187812e-01  -9.4073377e-01   3.4898188e-01  -3.0346251e-02   4.5519376e-02   1.9725063e-01
   1.5200000e+00   7.7285420e-01   4.2484751e-01   1.2138500e-01   5.0071314e-01   5.0071314e-01   5.7657876e-01
   1.5216667e+00   7.7386868e-01  -3.3380876e-01   1.2138500e-01  -1.0621188e-01   4.2484751e-01   1.0317725e+00
   1.5233333e+00   7.7494545e-01  -1.4717932e+00  -1.8207750e-01   1.2138500e-01   4.2484751e-01   1.5628319e+00
   1.5250000e+00   7.7610327e-01  -1.2441963e+00   7.2831002e-01  -4.8554001e-01  -4.8554001e-01   1.9725063e-01
   1.5266667e+00   7.7735586e-01   1.1076382e+00   6.5244439e-01  -1.0621188e-01  -3.3380876e-01   4.5519376e-02
   1.5283333e+00   7.7871195e-01   4.2484751e-01   4.2484751e-01  -7.8900252e-01  -1.0621188e-01  -1.0165994e+00
   1.5300000e+00   7.8017550e-01   2.3973538e+00   2.7311626e-01   4.5519376e-02  -7.1313689e-01  -1.0924650e+00
   1.5316667e+00   7.8174593e-01   3.0801444e+00   5.0071314e-01   4.2484751e-01   1.9725063e-01  -5.6140564e-01
   1.5333333e+00   7.8341848e-01   2.3214882e+00   7.2831002e-01   3.4898188e-01  -1.2441963e+00  -1.8207750e-01
   1.5350000e+00   7.8518471e-01   1.7145632e+00  -3.0346251e-02   4.2484751e-01   1.6386975e+00   4.2484751e-01
   1.5366667e+00   7.8703275e-01  -6.3727127e-01  -1.6235244e+00  -3.0346251e-02   4.5519376e-02  -1.8207750e-01
   1.5383333e+00   7.8894783e-01  -9.4073377e-01  -8.6486815e-01   1.2138500e-01   6.5244439e-01   1.2138500e-01
   1.5400000e+00   7.9091279e-01  -7.8900252e-01  -1.5476588e+00  -3.0346251e-02  -4.8554001e-01  -9.4073377e-01
   1.5416667e+00   7.9290869e-01   4.5519376e-02   3.4898188e-01   2.7311626e-01  -1.6235244e+00  -1.2441963e+00
   1.5433333e+00   7.9491510e-01   2.7311626e-01   1.2138500e-01   5.0071314e-01   1.9725063e-01  -1.8207750e-01
   1.5450000e+00   7.9691095e-01   1.2138500e-01   6.5244439e-01  -5.6140564e-01  -1.8511213e+00  -9.4073377e-01
   1.5466667e+00   7.9887465e-01   1.1835038e+00   1.1076382e+00   3.4898188e-01   7.2831002e-01  -2.5794313e-01
   1.5483333e+00   8.0078496e-01   1.2138500e-01   4.2484751e-01  -6.3727127e-01  -5.6140564e-01  -7.1313689e-01
   1.5500000e+00   8.0245373e-01   5.0071314e-01   5.0071314e-01   5.0071314e-01  -2.0787182e+00   1.9725063e-01
   1.5516667e+00   8.0401446e-01  -9.4073377e-01   5.0071314e-01   5.0071314e-01   2.7008163e+00   1.4111007e+00
   1.5533333e+00   8.0545252e-01  -1.6235244e+00  -4.8554001e-01  -1.0621188e-01   2.1697569e+00   1.5628319e+00
   1.5550000e+00   8.0675580e-01   1.2138500e-01  -3.3380876e-01  -4.0967438e-01  -6.3727127e-01   8.8004127e-01
   1.5566667e+00   8.0791476e-01  -2.0028525e+00  -3.0346251e-02  -3.0346251e-02   1.0317725e+00   7.2831002e-01
   1.5583333e+00   8.0892288e-01  -1.2441963e+00  -8.6486815e-01  -7.8900252e-01  -8.6486815e-01  -8.6486815e-01
   1.5600000e+00   8.0977652e-01   4.5519376e-02  -6.3727127e-01  -2.5794313e-01  -4.0967438e-01  -7.1313689e-01
   1.5616667e+00   8.1047494e-01  -2.0787182e+00   1.2138500e-01   7.2831002e-01   1.6386975e+00  -6.3727127e-01
   1.5633333e+00   8.1102038e-01   5.0071314e-01   5.7657876e-01   8.8004127e-01  -3.0346251e-02   4.5519376e-02
   1.5650000e+00   8.1141801e-01   5.0071314e-01   6.5244439e-01   8.0417564e-01  -8.6486815e-01   9.5590690e-01
   1.5666667e+00   8.1167529e-01   1.7904288e+00   5.0071314e-01   7.2831002e-01  -6.3727127e-01   9.5590690e-01
   1.5683333e+00   8.1180233e-01   8.0417564e-01   4.2484751e-01   5.0071314e-01  -2.5794313e-01   7.2831002e-01
   1.5700000e+00   8.1181105e-01  -2.3821807e+00  -3.3380876e-01  -4.8554001e-01   2.0180257e+00   4.5519376e-02
   1.5716667e+00   8.1171525e-01  -4.0967438e-01   1.6386975e+00   5.7657876e-01   1.9725063e-01   4.5519376e-02
   1.5733333e+00   8.1153001e-01  -6.3727127e-01   5.0071314e-01   3.4898188e-01  -2.3063151e+00  -8.6486815e-01
   1.5750000e+00   8.1127129e-01  -6.3727127e-01   1.9725063e-01   2.7311626e-01   2.7311626e-01  -4.0967438e-01
   1.5766667e+00   8.1095575e-01  -1.5476588e+00  -4.8554001e-01  -3.3380876e-01  -3.0346251e-02  -1.6993900e+00
   1.5783333e+00   8.1059996e-01   5.0071314e-01  -2.5794313e-01  -5.6140564e-01   1.1835038e+00  -8.6486815e-01
   1.5800000e+00   8.1022053e-01   3.2318757e+00  -3.0346251e-02  -4.0967438e-01   5.0071314e-01   7.2831002e-01
   1.5816667e+00   8.0983317e-01   4.5519376e-02  -7.1313689e-01  -7.8900252e-01   8.8004127e-01   4.2484751e-01
   1.5833333e+00   8.0945276e-01  -5.6140564e-01  -1.0924650e+00   1.9725063e-01  -5.6140564e-01   5.7657876e-01
   1.5850000e+00   8.0900089e-01  -1.0621188e-01   5.0071314e-01   5.7657876e-01   1.9725063e-01   1.3352350e+00
   1.5866667e+00   8.0850033e-01   3.4898188e-01   3.4898188e-01   5.7657876e-01   1.2593694e+00   9.5590690e-01
   1.5883333e+00   8.0802957e-01   1.1076382e+00   4.2484751e-01   7.2831002e-01  -2.5794313e-01   8.8004127e-01
   1.5900000e+00   8.0760065e-01   2.7311626e-01   4.2484751e-01   8.0417564e-01   8.0417564e-01   1.2593694e+00
   1.5916667e+00   8.0722421e-01  -1.1683307e+00   8.8004127e-01  -3.0346251e-02  -8.6486815e-01  -1.0621188e-01
   1.5933333e+00   8.0690924e-01  -8.6486815e-01  -1.3200619e+00  -1.0621188e-01  -7.1313689e-01  -2.5794313e-01
   1.5950000e+00   8.0666309e-01  -7.1313689e-01  -1.1683307e+00  -1.0165994e+00  -1.5476588e+00  -2.6856432e+00
   1.5966667e+00   8.0649134e-01  -4.0967438e-01  -1.0621188e-01  -1.0165994e+00  -2.1545838e+00  -2.3063151e+00
   1.5983333e+00   8.0639789e-01  -1.8207750e-01   8.0417564e-01  -1.8207750e-01  -1.3959275e+00  -1.6993900e+00
   1.6000000e+00   8.0638474e-01  -2.5794313e-01   2.7311626e-01   1.9725063e-01  -4.8554001e-01  -7.8900252e-01
   1.6016667e+00   8.0645236e-01  -1.0924650e+00   1.2138500e-01   1.2138500e-01   1.1076382e+00   1.2138500e-01
   1.6033333e+00   8.0659937e-01  -2.5794313e-01   2.7311626e-01   1.2138500e-01   1.6386975e+00   1.2138500e-01
   1.6050000e+00   8.0682302e-01   1.5628319e+00  -2.5794313e-01   1.9725063e-01   1.4111007e+00   4.2484751e-01
   1.6066667e+00   8.0711910e-01   5.7657876e-01  -1.0165994e+00  -4.0967438e-01   5.0071314e-01   7.2831002e-01
   1.6083333e+00   8.0748200e-01   1.9725063e-01  -5.6140564e-01  -1.8207750e-01   8.0417564e-01   1.3352350e+00
   1.6100000e+00   8.0790512e-01   7.2831002e-01  -4.8554001e-01  -3.0346251e-02  -1.8207750e-01   8.8004127e-01
   1.6116667e+00   8.0838093e-01   7.2831002e-01  -1.8207750e-01   4.2484751e-01  -3.3380876e-01   8.8004127e-01
   1.6133333e+00   8.0890106e-01  -5.6140564e-01   3.4898188e-01   1.9725063e-01  -9.4073377e-01   7.2831002e-01
   1.6150000e+00   8.0945655e-01   3.4898188e-01  -1.4717932e+00  -3.0346251e-02  -1.0924650e+00  -5.6140564e-01
   1.6166667e+00   8.1003822e-01   5.7657876e-01   2.2456226e+00   6.5244439e-01   2.7311626e-01  -3.3380876e-01
   1.6183333e+00   8.1063653e-01   6.5244439e-01   1.7904288e+00   8.0417564e-01   1.0317725e+00   9.5590690e-01
   1.6200000e+00   8.1121963e-01  -1.0924650e+00  -1.8207750e-01   2.7311626e-01   8.0417564e-01   3.4898188e-01
   1.6216667e+00   8.1165681e-01  -1.6993900e+00   1.0317725e+00   3.4898188e-01   1.0317725e+00  -4.0967438e-01
   1.6233333e+00   8.1165681e-01  -9.4073377e-01   1.1835038e+00   4.2484751e-01   1.2138500e-01   3.4898188e-01
   1.6250000e+00   8.1206851e-01   6.5244439e-01   8.0417564e-01   5.7657876e-01  -1.8207750e-01  -1.8207750e-01
   1.6266667e+00   8.1244989e-01   7.2831002e-01  -1.1683307e+00  -1.8207750e-01  -4.8554001e-01  -6.3727127e-01
   1.6283333e+00   8.1279770e-01  -1.6993900e+00  -1.4717932e+00  -1.0924650e+00  -1.8511213e+00  -1.0165994e+00
   1.6300000e+00   8.1310985e-01  -3.3380876e-01  -1.0165994e+00  -4.8554001e-01  -1.3959275e+00  -9.4073377e-01
   1.6316667e+00   8.1338590e-01   4.2484751e-01  -3.0346251e-02  -1.0621188e-01   4.5519376e-02   1.2138500e-01
   1.6333333e+00   8.1338590e-01   1.9725063e-01  -3.0346251e-02   4.5519376e-02   4.5519376e-02  -3.3380876e-01
   1.6350000e+00   8.1338590e-01  -3.0346251e-02  -8.6486815e-01   5.0071314e-01   9.5590690e-01   2.7311626e-01
   1.6366667e+00   8.1362671e-01  -2.3063151e+00  -3.0346251e-02   1.2138500e-01   2.7311626e-01   1.9725063e-01
   1.6383333e+00   8.1383468e-01  -1.7752557e+00  -3.0346251e-02  -4.8554001e-01  -1.0621188e-01  -9.4073377e-01
   1.6400000e+00   8.1383468e-01  -1.8207750e-01   8.0417564e-01  -3.0346251e-02   1.9725063e-01  -2.5794313e-01
   1.6416667e+00   8.1383468e-01   8.0417564e-01   1.5628319e+00   2.7311626e-01   5.0071314e-01   4.2484751e-01
   1.6433333e+00   8.1383468e-01  -3.0346251e-02   2.0180257e+00   5.7657876e-01   5.0071314e-01   1.0317725e+00
   1.6450000e+00   8.1383468e-01  -1.0621188e-01  -3.3380876e-01   2.7311626e-01   4.5519376e-02   8.8004127e-01
   1.6466667e+00   8.1383468e-01  -1.0621188e-01   3.4898188e-01   2.7311626e-01  -5.6140564e-01   5.7657876e-01
   1.6483333e+00   8.1383468e-01   1.7904288e+00  -8.6486815e-01   2.7311626e-01  -5.6140564e-01   5.0071314e-01
   1.6500000e+00   8.1383468e-01   3.4898188e-01  -1.0165994e+00  -1.8207750e-01  -4.8554001e-01  -1.8207750e-01
   1.6516667e+00   8.1383468e-01   1.1076382e+00  -4.8554001e-01  -7.8900252e-01   5.7657876e-01  -3.0346251e-02
   1.6533333e+00   8.1383468e-01   9.5590690e-01  -6.3727127e-01  -1.0165994e+00  -2.5794313e-01  -6.3727127e-01
   1.6550000e+00   8.1383468e-01  -1.8207750e-01  -3.3380876e-01  -6.3727127e-01   1.9725063e-01  -6.3727127e-01
   1.6566667e+00   8.1383468e-01  -1.3200619e+00   1.2138500e-01  -1.8207750e-01  -1.0621188e-01  -1.0621188e-01
   1.6583333e+00   8.1383468e-01  -8.6486815e-01   4.2484751e-01   1.9725063e-01   1.4869663e+00   8.0417564e-01
   1.6600000e+00   8.1383468e-01  -1.4717932e+00   5.0071314e-01  -3.0346251e-02   1.4869663e+00   9.5590690e-01
   1.6616667e+00   8.1383468e-01  -1.8207750e-01   2.7311626e-01  -1.8207750e-01  -4.0967438e-01  -1.0924650e+00
   1.6633333e+00   8.1383468e-01   8.8004127e-01   1.2138500e-01   2.7311626e-01  -3.3380876e-01  -1.0165994e+00
   1.6650000e+00   8.1383468e-01   1.4869663e+00  -4.8554001e-01   3.4898188e-01  -5.6140564e-01  -3.0346251e-02
   1.6666667e+00   8.1401343e-01   1.7145632e+00   4.5519376e-02   2.7311626e-01  -2.5794313e-01   7.2831002e-01
   1.6683333e+00   8.1416779e-01   6.5244439e-01  -1.8207750e-01  -3.0346251e-02  -1.8207750e-01   1.2138500e-01
   1.6700000e+00   8.1430366e-01  -1.0165994e+00  -4.0967438e-01  -1.0621188e-01  -4.0967438e-01  -1.8207750e-01
   1.6716667e+00   8.1442771e-01  -7.1313689e-01  -3.0346251e-02   1.9725063e-01   1.2138500e-01  -3.0346251e-02
   1.6733333e+00   8.1454728e-01  -2.5794313e-01  -9.4073377e-01   3.4898188e-01   5.0071314e-01   5.0071314e-01
   1.6750000e+00   8.1467030e-01  -1.9269869e+00   4.5519376e-02   3.4898188e-01   1.5628319e+00   2.3214882e+00
   1.6766667e+00   8.1480462e-01  -8.6486815e-01   1.4111007e+00   4.5519376e-02   1.1835038e+00   1.1076382e+00
   1.6783333e+00   8.1495829e-01  -1.2441963e+00   1.9421600e+00  -3.0346251e-02   3.4898188e-01  -4.8554001e-01
   1.6800000e+00   8.1513905e-01  -4.0967438e-01   1.9725063e-01   1.9725063e-01  -1.0621188e-01  -1.0165994e+00
   1.6816667e+00   8.1535402e-01  -4.8554001e-01   1.9725063e-01  -2.5794313e-01  -6.3727127e-01  -1.2441963e+00
   1.6833333e+00   8.1560987e-01   5.7657876e-01  -1.6993900e+00  -5.6140564e-01  -1.3959275e+00  -1.7752557e+00
   1.6850000e+00   8.1591210e-01   1.0317725e+00  -4.0967438e-01   4.2484751e-01  -7.1313689e-01  -7.8900252e-01
   1.6866667e+00   8.1626541e-01   1.7904288e+00  -2.5794313e-01   4.2484751e-01  -4.8554001e-01  -1.8207750e-01
   1.6883333e+00   8.1655863e-01   8.0417564e-01   2.7311626e-01   4.2484751e-01  -3.0346251e-02  -1.8207750e-01
   1.6900000e+00   8.1684903e-01   7.2831002e-01  -4.0967438e-01  -1.8207750e-01  -1.8207750e-01  -3.0346251e-02
   1.6916667e+00   8.1718375e-01   1.1076382e+00  -1.2441963e+00  -6.3727127e-01  -1.0621188e-01   3.4898188e-01
   1.6933333e+00   8.1756617e-01   1.9421600e+00  -8.6486815e-01  -6.3727127e-01   1.2138500e-01  -6.3727127e-01
   1.6950000e+00   8.1799881e-01   1.7904288e+00  -1.0165994e+00   2.7311626e-01   4.2484751e-01   5.7657876e-01
   1.6966667e+00   8.1848347e-01  -1.0924650e+00   1.4869663e+00  -4.8554001e-01  -3.0346251e-02  -1.0621188e-01
   1.6983333e+00   8.1902122e-01  -1.9269869e+00   5.0071314e-01  -3.0346251e-02  -1.0621188e-01  -3.3380876e-01
   1.7000000e+00   8.1961212e-01  -4.0967438e-01  -1.1683307e+00   1.2138500e-01  -6.3727127e-01  -1.0621188e-01
   1.7016667e+00   8.1961212e-01  -8.6486815e-01  -1.0621188e-01  -1.0621188e-01  -4.8554001e-01  -3.3380876e-01
   1.7033333e+00   8.1961212e-01  -3.0346251e-02   1.2138500e-01  -1.8207750e-01   3.4898188e-01  -2.5794313e-01
   1.7050000e+00   8.1961212e-01   1.1076382e+00  -1.8207750e-01  -3.0346251e-02   1.2138500e-01   7.2831002e-01
   1.7066667e+00   8.1961212e-01  -3.3380876e-01   2.0180257e+00   8.0417564e-01   1.1835038e+00   1.4111007e+00
   1.7083333e+00   8.1961212e-01  -7.8900252e-01  -4.8554001e-01   1.9725063e-01   2.7311626e-01   9.5590690e-01
   1.7100000e+00   8.1961212e-01  -1.4717932e+00   1.7145632e+00   4.5519376e-02   9.5590690e-01   8.0417564e-01
   1.7116667e+00   8.1961212e-01  -2.0028525e+00  -1.8207750e-01  -3.0346251e-02   2.7311626e-01  -2.5794313e-01
   1.7133333e+00   8.2025561e-01   8.8004127e-01  -6.3727127e-01  -3.3380876e-01  -3.3380876e-01  -1.0924650e+00
   1.7150000e+00   8.2095030e-01   4.5519376e-02  -1.8207750e-01   3.4898188e-01  -4.0967438e-01  -4.0967438e-01
   1.7166667e+00   8.2169396e-01   8.0417564e-01  -1.8207750e-01  -1.8207750e-01  -1.8207750e-01  -7.8900252e-01
   1.7183333e+00   8.2248360e-01   9.5590690e-01   1.2138500e-01   3.4898188e-01   2.7311626e-01   1.2138500e-01
   1.7200000e+00   8.2331571e-01   1.1835038e+00  -3.0346251e-02  -3.0346251e-02  -4.0967438e-01   3.4898188e-01
   1.7216667e+00   8.2418600e-01  -6.3727127e-01  -3.3380876e-01   2.7311626e-01  -1.0621188e-01   8.0417564e-01
   1.7233333e+00   8.2418600e-01   4.5519376e-02   7.2831002e-01   8.8004127e-01  -3.0346251e-02   1.0317725e+00
   1.7250000e+00   8.2418600e-01  -1.8207750e-01  -5.6140564e-01  -1.0621188e-01  -7.1313689e-01  -2.5794313e-01
   1.7266667e+00   8.2418600e-01   1.9725063e-01   5.7657876e-01   4.2484751e-01  -2.5794313e-01  -7.8900252e-01
   1.7283333e+00   8.2508958e-01   2.7311626e-01  -2.5794313e-01  -2.5794313e-01  -3.0346251e-02  -8.6486815e-01
   1.7300000e+00   8.2602117e-01   6.5244439e-01  -7.8900252e-01   4.5519376e-02   1.2138500e-01  -3.0346251e-02
   1.7316667e+00   8.2697498e-01  -1.7752557e+00   1.2138500e-01  -6.3727127e-01   1.9725063e-01  -6.3727127e-01
   1.7333333e+00   8.2794475e-01  -1.6235244e+00   3.4898188e-01  -4.0967438e-01   4.2484751e-01  -1.0621188e-01
   1.7350000e+00   8.2794475e-01  -7.8900252e-01   1.1835038e+00   5.0071314e-01  -3.3380876e-01   7.2831002e-01
   1.7366667e+00   8.2794475e-01  -4.0967438e-01  -7.8900252e-01   1.2138500e-01  -7.1313689e-01   7.2831002e-01
   1.7383333e+00   8.2794475e-01  -7.1313689e-01   1.3352350e+00   9.5590690e-01  -3.3380876e-01   5.0071314e-01
   1.7400000e+00   8.2794475e-01  -6.3727127e-01   7.2831002e-01  -1.8207750e-01  -7.1313689e-01  -1.8207750e-01
   1.7416667e+00   8.2794475e-01   4.5519376e-02  -3.0346251e-02   6.5244439e-01  -3.3380876e-01   1.9725063e-01
   1.7433333e+00   8.2794475e-01  -1.4717932e+00   7.2831002e-01   5.0071314e-01  -3.0346251e-02  -7.1313689e-01
   1.7450000e+00   8.2794475e-01  -4.8554001e-01   2.7311626e-01  -3.3380876e-01  -1.8207750e-01  -1.8207750e-01
   1.7466667e+00   8.2794475e-01  -1.3200619e+00  -1.8207750e-01  -6.3727127e-01   4.2484751e-01   2.7311626e-01
   1.7483333e+00   8.2794475e-01  -2.5794313e-01  -1.8207750e-01  -7.1313689e-01   4.5519376e-02  -1.8207750e-01
   1.7500000e+00   8.2794475e-01  -4.0967438e-01  -5.6140564e-01  -1.0621188e-01  -3.0346251e-02   1.9725063e-01
   1.7516667e+00   8.2794475e-01   1.4111007e+00  -1.0924650e+00   1.2138500e-01   1.9725063e-01   5.0071314e-01
   1.7533333e+00   8.2794475e-01  -1.8207750e-01  -1.6235244e+00  -3.3380876e-01   4.5519376e-02   4.5519376e-02
   1.7550000e+00   8.2794475e-01  -1.9269869e+00  -7.1313689e-01   4.5519376e-02  -4.8554001e-01  -6.3727127e-01
   1.7566667e+00   8.2794475e-01  -4.0967438e-01   3.4898188e-01   4.5519376e-02  -4.8554001e-01  -3.3380876e-01
   1.7583333e+00   8.2794475e-01   1.9421600e+00   6.5244439e-01   1.2138500e-01   4.2484751e-01   3.4898188e-01
   1.7600000e+00   8.2794475e-01   3.9905320e+00   9.5590690e-01   4.5519376e-02   4.2484751e-01   4.2484751e-01
   1.7616667e+00   8.2794475e-01   2.9284132e+00  -4.0967438e-01  -7.1313689e-01   3.4898188e-01   5.7657876e-01
   1.7633333e+00   8.2794475e-01   8.0417564e-01  -2.5794313e-01  -1.8207750e-01   2.7311626e-01  -1.0621188e-01
   1.7650000e+00   8.2794475e-01   5.7657876e-01   1.2593694e+00   1.2138500e-01   7.2831002e-01   2.7311626e-01
   1.7666667e+00   8.2794475e-01   9.5590690e-01   8.8004127e-01  -3.0346251e-02   5.0071314e-01   5.7657876e-01
   1.7683333e+00   8.2794475e-01   1.2593694e+00  -7.8900252e-01   3.4898188e-01  -6.3727127e-01  -2.5794313e-01
   1.7700000e+00   8.2794475e-01   1.9725063e-01  -3.3380876e-01   1.9725063e-01  -3.0346251e-02  -1.0621188e-01
   1.7716667e+00   8.2794475e-01  -1.0924650e+00  -1.8511213e+00  -3.0346251e-02   6.5244439e-01  -4.8554001e-01
   1.7733333e+00   8.2794475e-01  -5.6140564e-01  -1.1683307e+00  -1.8207750e-01  -1.0621188e-01  -7.1313689e-01
   1.7750000e+00   8.2794475e-01   2.0938913e+00  -3.0346251e-02  -2.5794313e-01  -7.8900252e-01  -8.6486815e-01
   1.7766667e+00   8.2794475e-01   2.5490851e+00   5.7657876e-01  -1.0621188e-01  -5.6140564e-01  -8.6486815e-01
   1.7783333e+00   8.2794475e-01   2.0938913e+00   1.5628319e+00   6.5244439e-01  -8.6486815e-01  -3.0346251e-02
   1.7800000e+00   8.2794475e-01  -1.8207750e-01  -2.5794313e-01   2.7311626e-01  -8.6486815e-01  -3.0346251e-02
   1.7816667e+00   8.2794475e-01   1.9725063e-01   6.5244439e-01   7.2831002e-01   2.7311626e-01   7.2831002e-01
   1.7833333e+00   8.2794475e-01  -1.1683307e+00   7.2831002e-01   5.0071314e-01   3.4898188e-01   9.5590690e-01
   1.7850000e+00   8.2794475e-01  -1.7752557e+00   4.5519376e-02  -3.3380876e-01   7.2831002e-01   1.1076382e+00
   1.7866667e+00   8.2794475e-01  -2.2304494e+00  -4.0967438e-01   2.7311626e-01   1.1076382e+00   1.1835038e+00
   1.7883333e+00   8.2794475e-01  -1.4717932e+00   1.5628319e+00   3.4898188e-01  -4.8554001e-01  -1.0621188e-01
   1.7900000e+00   8.2794475e-01  -1.6993900e+00  -4.0967438e-01  -3.0346251e-02  -1.0621188e-01  -6.3727127e-01
   1.7916667e+00   8.2794475e-01  -1.0165994e+00  -6.3727127e-01  -4.8554001e-01   7.2831002e-01  -4.8554001e-01
   1.7933333e+00   8.2794475e-01  -7.1313689e-01  -1.2441963e+00  -4.0967438e-01   5.7657876e-01  -6.3727127e-01
   1.7950000e+00   8.2794475e-01   3.4898188e-01  -2.5794313e-01   1.9725063e-01   5.7657876e-01  -1.8207750e-01
   1.7966667e+00   8.2794475e-01   2.7311626e-01   5.7657876e-01   3.4898188e-01  -3.3380876e-01   2.7311626e-01
   1.7983333e+00   8.2794475e-01   4.5519376e-02   1.2138500e-01  -1.0621188e-01  -8.6486815e-01   1.9725063e-01
   1.8000000e+00   8.2794475e-01  -1.8207750e-01  -1.0924650e+00  -1.8207750e-01  -1.0924650e+00   1.9725063e-01
   1.8016667e+00   8.2794475e-01  -6.3727127e-01  -1.8207750e-01  -4.0967438e-01  -7.8900252e-01  -5.6140564e-01
   1.8033333e+00   8.2794475e-01  -3.3380876e-01   1.2138500e-01  -1.0621188e-01  -2.5794313e-01  -6.3727127e-01
   1.8050000e+00   8.2794475e-01  -1.0621188e-01   9.5590690e-01  -3.0346251e-02   4.2484751e-01  -4.8554001e-01
   1.8066667e+00   8.2794475e-01  -3.3380876e-01   8.8004127e-01  -3.3380876e-01   1.9725063e-01  -2.5794313e-01
   1.8083333e+00   8.2794475e-01   1.0317725e+00  -6.3727127e-01   8.0417564e-01   7.2831002e-01   7.2831002e-01
   1.8100000e+00   8.2794475e-01   1.2138500e-01  -6.3727127e-01  -1.0621188e-01   2.7311626e-01  -5.6140564e-01
   1.8116667e+00   8.2794475e-01  -4.0967438e-01  -2.5794313e-01   1.9725063e-01  -3.0346251e-02  -2.5794313e-01
   1.8133333e+00   8.2794475e-01  -3.3380876e-01   4.2484751e-01   1.9725063e-01  -2.5794313e-01   1.9725063e-01
   1.8150000e+00   8.2892404e-01  -3.0346251e-02   1.8662944e+00   2.7311626e-01   4.2484751e-01   1.0317725e+00
   1.8166667e+00   8.2990621e-01  -1.0621188e-01   1.4111007e+00  -2.5794313e-01  -3.3380876e-01   5.0071314e-01
   1.8183333e+00   8.3088441e-01  -1.3200619e+00  -3.3380876e-01   5.7657876e-01  -2.5794313e-01   4.2484751e-01
   1.8200000e+00   8.3180791e-01  -6.3727127e-01  -5.6140564e-01   1.2138500e-01  -1.1683307e+00  -3.3380876e-01
   1.8216667e+00   8.3259330e-01  -2.5794313e-01   5.7657876e-01   7.2831002e-01  -6.3727127e-01   2.7311626e-01
   1.8233333e+00   8.3333971e-01   1.4869663e+00   6.5244439e-01   4.2484751e-01   5.0071314e-01   8.0417564e-01
   1.8250000e+00   8.3404411e-01   1.7904288e+00  -1.0924650e+00   2.7311626e-01   1.1076382e+00   1.3352350e+00
   1.8266667e+00   8.3470459e-01   3.4898188e-01  -1.4717932e+00  -3.0346251e-02   7.2831002e-01   3.4898188e-01
   1.8283333e+00   8.3532012e-01  -1.0165994e+00  -3.3380876e-01  -4.8554001e-01   5.7657876e-01  -2.5794313e-01
   1.8300000e+00   8.3532012e-01  -4.0967438e-01  -1.8207750e-01   1.2138500e-01   6.5244439e-01  -9.4073377e-01
