# Supplementary material for: Detecting Nasal Vowels in Speech Interfaces Based on Surface Electromyography
Source: PLoS One. 2015 Jun 12;10(6):e0127040. doi: 10.1371/journal.pone.0127040 (PMC4466523; doi:10.1371/journal.pone.0127040)
Supplement: S1 Data — (ZIP) [file pone.0127040.s001.zip › PLosOneData/aligned/SV/SV-vnp-en-r1-ALIGNED.txt]

   0.0000000e+00   7.4879124e-01   3.4898188e-01   1.3352350e+00  -5.6140564e-01  -6.3727127e-01   2.7311626e-01
   1.6666667e-03   7.4733674e-01   1.2138500e-01  -1.0621188e-01  -1.0621188e-01  -1.0621188e-01  -3.0346251e-02
   3.3333333e-03   7.4567422e-01   1.1076382e+00  -5.6140564e-01  -4.0967438e-01  -4.0967438e-01  -5.6140564e-01
   5.0000000e-03   7.4380197e-01   1.4111007e+00  -1.8207750e-01   5.7657876e-01  -1.8207750e-01   5.7657876e-01
   6.6666667e-03   7.4171915e-01  -8.6486815e-01   4.2484751e-01   1.2138500e-01  -1.0165994e+00  -1.0924650e+00
   8.3333333e-03   7.3942592e-01   6.5244439e-01   2.7311626e-01   1.2138500e-01  -1.8207750e-01  -3.3380876e-01
   1.0000000e-02   7.3692319e-01  -4.8554001e-01   4.5519376e-02  -2.5794313e-01   4.5519376e-02  -2.5794313e-01
   1.1666667e-02   7.3421289e-01  -8.6486815e-01   5.7657876e-01   1.2138500e-01  -3.0346251e-02  -7.1313689e-01
   1.3333333e-02   7.3129792e-01   2.7311626e-01   1.9725063e-01  -4.0967438e-01  -4.0967438e-01  -5.6140564e-01
   1.5000000e-02   7.2818198e-01   6.5244439e-01  -4.8554001e-01  -3.3380876e-01  -3.3380876e-01  -4.0967438e-01
   1.6666667e-02   7.2486950e-01  -1.1683307e+00  -4.0967438e-01  -2.5794313e-01   1.2138500e-01  -1.8207750e-01
   1.8333333e-02   7.2136576e-01  -1.0165994e+00   2.7311626e-01   9.5590690e-01   9.5590690e-01   1.5628319e+00
   2.0000000e-02   7.1767661e-01  -8.6486815e-01  -3.0346251e-02   1.9725063e-01  -3.0346251e-02   1.9725063e-01
   2.1666667e-02   7.1380848e-01  -4.8554001e-01  -1.0621188e-01  -1.8207750e-01   4.2484751e-01  -3.0346251e-02
   2.3333333e-02   7.0976818e-01   6.5244439e-01  -3.0346251e-02   4.5519376e-02   8.0417564e-01   2.7311626e-01
   2.5000000e-02   7.0556281e-01  -7.8900252e-01  -5.6140564e-01  -5.6140564e-01   7.2831002e-01   4.2484751e-01
   2.6666667e-02   7.0109737e-01  -1.8207750e-01  -4.8554001e-01  -3.3380876e-01   4.2484751e-01   1.2138500e-01
   2.8333333e-02   6.8188307e-01   1.9725063e-01  -2.5794313e-01  -1.8207750e-01  -1.8207750e-01   4.5519376e-02
   3.0000000e-02   6.7679301e-01  -4.0967438e-01  -1.8207750e-01   1.2138500e-01  -2.5794313e-01   4.5519376e-02
   3.1666667e-02   6.7159788e-01   1.9725063e-01   6.5244439e-01   5.7657876e-01  -3.3380876e-01   2.7311626e-01
   3.3333333e-02   6.6630030e-01  -7.8900252e-01   3.4898188e-01   1.9725063e-01  -3.3380876e-01  -1.0621188e-01
   3.5000000e-02   6.6090147e-01   1.2593694e+00   8.0417564e-01   1.9725063e-01   1.2138500e-01   8.0417564e-01
   3.6666667e-02   6.5540122e-01   3.4898188e-01  -8.6486815e-01  -3.0346251e-02   6.5244439e-01   1.0317725e+00
   3.8333333e-02   6.4979795e-01   4.5519376e-02  -1.8207750e-01   1.2138500e-01   1.4111007e+00   9.5590690e-01
   4.0000000e-02   6.4408871e-01  -3.5201651e+00  -3.0346251e-02  -4.8554001e-01  -3.3380876e-01  -6.3727127e-01
   4.1666667e-02   6.3826906e-01  -1.1683307e+00   3.4898188e-01   1.2138500e-01  -4.8554001e-01  -1.2441963e+00
   4.3333333e-02   6.3233333e-01  -3.3380876e-01  -1.8207750e-01  -4.8554001e-01  -4.0967438e-01  -1.2441963e+00
   4.5000000e-02   6.2627453e-01   1.1835038e+00   1.0317725e+00  -3.0346251e-02   1.9725063e-01  -3.3380876e-01
   4.6666667e-02   6.2008458e-01   1.7145632e+00  -1.8207750e-01  -1.0621188e-01  -6.3727127e-01   6.5244439e-01
   4.8333333e-02   6.1375434e-01   2.0180257e+00   4.5519376e-02   9.5590690e-01  -1.5476588e+00   5.0071314e-01
   5.0000000e-02   6.0727370e-01   2.3973538e+00  -2.5794313e-01  -3.0346251e-02  -1.3200619e+00  -1.4717932e+00
   5.1666667e-02   6.0063186e-01   1.1835038e+00   3.4898188e-01   1.9725063e-01   1.2138500e-01  -4.0967438e-01
   5.3333333e-02   5.9381745e-01  -1.2441963e+00  -5.6140564e-01  -4.0967438e-01   5.0071314e-01  -1.8207750e-01
   5.5000000e-02   5.8681866e-01  -1.7752557e+00  -1.8207750e-01  -1.8207750e-01  -3.3380876e-01  -1.0165994e+00
   5.6666667e-02   5.7957202e-01  -1.8207750e-01   4.5519376e-02   5.0071314e-01   1.2138500e-01   3.4898188e-01
   5.8333333e-02   5.7205928e-01  -1.0621188e-01   3.4898188e-01   1.9725063e-01   1.9725063e-01  -1.0621188e-01
   6.0000000e-02   5.6434316e-01  -9.4073377e-01  -2.5794313e-01   2.7311626e-01   6.5244439e-01   6.5244439e-01
   6.1666667e-02   5.5641323e-01   2.7311626e-01   9.5590690e-01   7.2831002e-01   4.2484751e-01   1.1835038e+00
   6.3333333e-02   5.4825942e-01  -1.0621188e-01  -8.6486815e-01  -3.0346251e-02   3.4898188e-01   4.5519376e-02
   6.5000000e-02   5.3987211e-01  -7.1313689e-01  -4.8554001e-01   1.9725063e-01   1.9725063e-01   2.7311626e-01
   6.6666667e-02   5.3124256e-01  -5.6140564e-01  -3.0346251e-02   4.5519376e-02   5.7657876e-01   1.2138500e-01
   6.8333333e-02   5.2236312e-01   1.7904288e+00   8.0417564e-01  -1.0621188e-01   9.5590690e-01   1.0317725e+00
   7.0000000e-02   5.1322765e-01   1.9725063e-01  -4.8554001e-01  -3.3380876e-01  -3.0346251e-02   6.5244439e-01
   7.1666667e-02   4.7407036e-01   1.1835038e+00  -1.0621188e-01   2.7311626e-01   1.9725063e-01   4.2484751e-01
   7.3333333e-02   3.8459210e-01   2.4732194e+00   5.7657876e-01   2.7311626e-01   4.5519376e-02  -4.8554001e-01
   7.5000000e-02   3.7270680e-01   4.2484751e-01  -1.0621188e-01  -3.0346251e-02  -5.6140564e-01  -1.3959275e+00
   7.6666667e-02   3.6064876e-01  -1.6993900e+00  -7.1313689e-01   2.7311626e-01  -7.8900252e-01  -1.0165994e+00
   7.8333333e-02   3.4858615e-01  -3.3684338e+00   1.9725063e-01   1.9725063e-01  -7.1313689e-01  -4.0967438e-01
   8.0000000e-02   3.3655984e-01  -3.5201651e+00   3.4898188e-01   2.7311626e-01  -9.4073377e-01  -4.0967438e-01
   8.1666667e-02   3.2461223e-01  -3.3684338e+00  -4.8554001e-01   4.5519376e-02  -1.4717932e+00  -1.0924650e+00
   8.3333333e-02   3.0112840e-01  -1.6993900e+00   3.4898188e-01   2.7311626e-01  -7.8900252e-01  -1.8207750e-01
   8.5000000e-02   2.8968159e-01  -4.8554001e-01   5.0071314e-01  -3.0346251e-02   1.2138500e-01   1.4111007e+00
   8.6666667e-02   2.7849155e-01   7.2831002e-01   1.7904288e+00  -3.3380876e-01   4.5519376e-02   8.8004127e-01
   8.8333333e-02   2.6760305e-01   1.2138500e-01   9.5590690e-01  -3.0346251e-02   1.9725063e-01   5.7657876e-01
   9.0000000e-02   2.5706016e-01   1.9725063e-01   7.2831002e-01  -1.8207750e-01   1.2593694e+00   1.1076382e+00
   9.1666667e-02   2.4690586e-01   5.0071314e-01   1.9725063e-01   4.2484751e-01   1.5628319e+00   1.5628319e+00
   9.3333333e-02   2.3718165e-01   1.1835038e+00  -1.3200619e+00   1.9725063e-01   8.8004127e-01   1.1076382e+00
   9.5000000e-02   2.2792712e-01   1.6386975e+00  -1.5476588e+00  -3.3380876e-01  -2.5794313e-01  -1.8207750e-01
   9.6666667e-02   2.1917962e-01   1.4111007e+00  -7.8900252e-01   4.2484751e-01  -7.8900252e-01  -1.3200619e+00
   9.8333333e-02   2.1097387e-01   5.7657876e-01  -1.0924650e+00  -1.8207750e-01  -9.4073377e-01  -1.3200619e+00
   1.0000000e-01   2.0334161e-01   1.0317725e+00  -8.6486815e-01  -2.5794313e-01  -3.3380876e-01  -1.9269869e+00
   1.0166667e-01   1.9631131e-01   7.2831002e-01   5.7657876e-01  -1.8207750e-01   1.4869663e+00  -7.1313689e-01
   1.0333333e-01   1.8990788e-01   5.0071314e-01   9.5590690e-01   1.2138500e-01   8.8004127e-01   3.4898188e-01
   1.0500000e-01   1.8415240e-01   1.0317725e+00   1.2593694e+00   1.9725063e-01   8.8004127e-01   1.1076382e+00
   1.0666667e-01   1.7906193e-01   1.4111007e+00   1.2593694e+00   5.7657876e-01   5.0071314e-01   1.0317725e+00
   1.0833333e-01   1.7464936e-01   2.1697569e+00   2.7311626e-01   8.0417564e-01  -9.4073377e-01   2.7311626e-01
   1.1000000e-01   1.7085639e-01   2.0938913e+00   4.5519376e-02   6.5244439e-01  -1.4717932e+00  -4.8554001e-01
   1.1166667e-01   1.6771662e-01   8.8004127e-01  -4.8554001e-01   1.2138500e-01  -1.5476588e+00   1.2138500e-01
   1.1333333e-01   1.6528441e-01  -8.6486815e-01   1.2138500e-01  -7.1313689e-01  -1.1683307e+00  -4.8554001e-01
   1.1500000e-01   1.6355576e-01  -3.3380876e-01   2.7311626e-01  -1.0924650e+00   6.5244439e-01   4.5519376e-02
   1.1666667e-01   1.6252175e-01  -5.6140564e-01  -9.4073377e-01  -1.2441963e+00   1.2138500e-01  -8.6486815e-01
   1.1833333e-01   1.6216880e-01  -2.0787182e+00  -1.8511213e+00  -7.8900252e-01   1.3352350e+00  -8.6486815e-01
   1.2000000e-01   1.6247880e-01  -1.4717932e+00  -1.6993900e+00  -8.6486815e-01   6.5244439e-01  -6.3727127e-01
   1.2166667e-01   1.6342950e-01  -7.1313689e-01  -3.0346251e-02  -3.0346251e-02   7.2831002e-01  -3.0346251e-02
   1.2333333e-01   1.6499477e-01  -1.0924650e+00   4.5519376e-02  -3.0346251e-02   8.8004127e-01   4.5519376e-02
   1.2500000e-01   1.6714504e-01  -5.6140564e-01   1.7904288e+00   4.5519376e-02   5.0071314e-01   6.5244439e-01
   1.2666667e-01   1.6984772e-01  -8.6486815e-01   8.0417564e-01   1.2138500e-01  -3.3380876e-01   3.4898188e-01
   1.2833333e-01   1.7306762e-01  -9.4073377e-01   3.4898188e-01  -3.3380876e-01  -7.1313689e-01  -5.6140564e-01
   1.3000000e-01   1.7676746e-01  -1.6235244e+00  -3.0346251e-02  -1.0621188e-01  -9.4073377e-01  -1.0165994e+00
   1.3166667e-01   1.8090836e-01  -1.0165994e+00   7.2831002e-01   1.9725063e-01  -4.8554001e-01  -1.0165994e+00
   1.3333333e-01   1.8545034e-01   1.0317725e+00   4.2484751e-01  -3.0346251e-02   1.2593694e+00   1.2138500e-01
   1.3500000e-01   1.9035282e-01   9.5590690e-01  -5.6140564e-01   1.7145632e+00   8.8004127e-01   1.8662944e+00
   1.3666667e-01   1.9557514e-01   5.7657876e-01  -3.3380876e-01   1.3352350e+00  -4.8554001e-01   1.2593694e+00
   1.3833333e-01   2.0107697e-01   2.0938913e+00  -4.0967438e-01   5.0071314e-01  -3.3380876e-01   9.5590690e-01
   1.4000000e-01   2.0681887e-01  -6.3727127e-01  -6.3727127e-01  -1.2441963e+00  -7.8900252e-01  -4.0967438e-01
   1.4166667e-01   2.1276263e-01  -7.8900252e-01  -4.0967438e-01  -1.0924650e+00  -6.3727127e-01  -7.8900252e-01
   1.4333333e-01   2.1887173e-01  -7.8900252e-01  -1.0621188e-01  -7.8900252e-01  -1.1683307e+00  -5.6140564e-01
   1.4500000e-01   2.2509443e-01   4.2484751e-01   3.4898188e-01   1.2138500e-01   2.7311626e-01   9.5590690e-01
   1.4666667e-01   2.3132147e-01  -3.0346251e-02   2.0180257e+00  -1.8207750e-01   1.1076382e+00   1.1835038e+00
   1.4833333e-01   2.3763456e-01  -6.3727127e-01   1.7145632e+00   1.2138500e-01   3.4898188e-01   4.2484751e-01
   1.5000000e-01   2.4400782e-01  -6.3727127e-01   3.4898188e-01   1.2138500e-01   3.4898188e-01  -4.0967438e-01
   1.5166667e-01   2.5041780e-01   1.0317725e+00   1.2138500e-01  -2.5794313e-01   8.8004127e-01   4.2484751e-01
   1.5333333e-01   2.5684361e-01   4.5519376e-02  -1.0165994e+00  -3.3380876e-01   4.5519376e-02  -2.5794313e-01
   1.5500000e-01   2.6326707e-01  -7.8900252e-01  -2.0787182e+00  -5.6140564e-01  -1.8207750e-01   4.5519376e-02
   1.5666667e-01   2.6967280e-01  -6.3727127e-01  -2.0787182e+00   1.2138500e-01  -3.3380876e-01  -2.5794313e-01
   1.5833333e-01   2.7604825e-01  -1.5476588e+00  -1.4717932e+00   4.2484751e-01  -4.0967438e-01  -1.5476588e+00
   1.6000000e-01   2.8238376e-01  -1.0621188e-01  -6.3727127e-01   1.3352350e+00   4.5519376e-02  -2.5794313e-01
   1.6166667e-01   2.8867251e-01   2.7311626e-01  -1.0621188e-01   3.4898188e-01   1.2138500e-01   5.0071314e-01
   1.6333333e-01   2.9491045e-01   8.8004127e-01   1.0317725e+00  -6.3727127e-01   3.4898188e-01   1.3352350e+00
   1.6500000e-01   3.1331839e-01   4.2484751e-01   8.8004127e-01  -1.2441963e+00  -8.6486815e-01  -1.0924650e+00
   1.6666667e-01   3.1936418e-01   1.0317725e+00   7.2831002e-01  -7.1313689e-01   3.4898188e-01  -6.3727127e-01
   1.6833333e-01   3.2537614e-01  -4.0967438e-01  -1.8207750e-01  -1.0621188e-01   1.2138500e-01   4.5519376e-02
   1.7000000e-01   3.3136380e-01  -7.1313689e-01   1.2593694e+00   8.8004127e-01   6.5244439e-01   3.4898188e-01
   1.7166667e-01   3.3733818e-01  -1.8207750e-01   1.0317725e+00  -1.0621188e-01  -3.0346251e-02   1.2138500e-01
   1.7333333e-01   3.4331151e-01  -6.3727127e-01  -1.8207750e-01  -1.0621188e-01  -1.0924650e+00  -1.8207750e-01
   1.7500000e-01   3.4929700e-01   3.4898188e-01  -7.1313689e-01  -3.3380876e-01  -9.4073377e-01  -9.4073377e-01
   1.7666667e-01   3.5530850e-01   1.2593694e+00  -6.3727127e-01  -3.0346251e-02  -1.0621188e-01  -1.8207750e-01
   1.7833333e-01   3.6127701e-01   1.2138500e-01   1.9725063e-01   8.0417564e-01  -2.5794313e-01   5.0071314e-01
   1.8000000e-01   3.6728109e-01  -8.6486815e-01  -3.0346251e-02   4.2484751e-01  -3.0346251e-02   3.4898188e-01
   1.8166667e-01   3.7337151e-01  -4.8554001e-01  -6.3727127e-01   1.0317725e+00   8.8004127e-01   8.0417564e-01
   1.8333333e-01   3.7956247e-01   1.1076382e+00   3.4898188e-01   5.7657876e-01   1.4869663e+00   1.4111007e+00
   1.8500000e-01   3.8586684e-01   1.9421600e+00  -1.8207750e-01  -1.8207750e-01   8.8004127e-01   1.0317725e+00
   1.8666667e-01   3.9229603e-01  -1.0165994e+00  -6.3727127e-01  -4.8554001e-01   3.4898188e-01   7.2831002e-01
   1.8833333e-01   3.9885979e-01  -7.1313689e-01   2.7311626e-01  -9.4073377e-01   5.0071314e-01  -3.3380876e-01
   1.9000000e-01   4.0556606e-01  -5.6140564e-01   7.2831002e-01  -1.8207750e-01  -1.0621188e-01  -2.5794313e-01
   1.9166667e-01   4.1242091e-01  -4.8554001e-01   5.0071314e-01   4.2484751e-01  -1.8207750e-01   4.2484751e-01
   1.9333333e-01   4.1942841e-01   8.8004127e-01   6.5244439e-01   8.8004127e-01  -1.8207750e-01   8.8004127e-01
   1.9500000e-01   4.2659058e-01   4.2484751e-01   1.7904288e+00   8.8004127e-01  -1.3200619e+00  -2.5794313e-01
   1.9666667e-01   4.3390734e-01  -5.6140564e-01   9.5590690e-01   3.4898188e-01  -9.4073377e-01  -1.0924650e+00
   1.9833333e-01   4.4137650e-01  -4.0967438e-01  -1.8207750e-01   1.2138500e-01  -1.8207750e-01   2.7311626e-01
   2.0000000e-01   4.4899373e-01  -4.8554001e-01  -1.0165994e+00  -3.3380876e-01  -3.3380876e-01  -1.1683307e+00
   2.0166667e-01   4.5675258e-01   4.5519376e-02  -1.6235244e+00  -4.8554001e-01   4.5519376e-02  -8.6486815e-01
   2.0333333e-01   4.6464445e-01  -3.0346251e-02  -1.6993900e+00  -6.3727127e-01  -7.8900252e-01  -4.0967438e-01
   2.0500000e-01   4.7265861e-01   2.7311626e-01  -3.3380876e-01  -1.0621188e-01   1.2138500e-01   3.4898188e-01
   2.0666667e-01   4.8078227e-01  -4.8554001e-01  -3.3380876e-01  -1.8207750e-01   3.4898188e-01   3.4898188e-01
   2.0833333e-01   4.8900052e-01  -1.6235244e+00  -1.0621188e-01  -1.0621188e-01   6.5244439e-01   7.2831002e-01
   2.1000000e-01   4.9729641e-01  -4.8554001e-01   3.4898188e-01   7.2831002e-01   1.2593694e+00   8.0417564e-01
   2.1166667e-01   5.0565093e-01   8.8004127e-01   4.5519376e-02   4.2484751e-01   1.9725063e-01   1.9725063e-01
   2.1333333e-01   5.1400880e-01   2.2456226e+00   9.5590690e-01   8.8004127e-01   8.8004127e-01   1.9725063e-01
   2.1500000e-01   5.2230606e-01   2.7766819e+00   3.4898188e-01   5.0071314e-01   1.2138500e-01   1.9725063e-01
   2.1666667e-01   5.3061015e-01  -1.1683307e+00   8.8004127e-01  -7.1313689e-01  -1.2441963e+00   1.2138500e-01
   2.1833333e-01   5.3889488e-01  -2.9891057e+00   5.7657876e-01  -1.6235244e+00  -1.0924650e+00   4.5519376e-02
   2.2000000e-01   5.4713152e-01  -8.6486815e-01   3.4898188e-01   1.2138500e-01   1.9725063e-01   3.4898188e-01
   2.2166667e-01   5.5528891e-01   1.2138500e-01   2.7311626e-01   5.0071314e-01   1.2138500e-01  -6.3727127e-01
   2.2333333e-01   6.4256898e-01  -5.6140564e-01   4.5519376e-02   1.2138500e-01  -6.3727127e-01  -7.8900252e-01
   2.2500000e-01   6.4298536e-01  -1.3200619e+00   8.0417564e-01   1.5628319e+00  -1.6993900e+00  -1.0621188e-01
   2.2666667e-01   6.4256767e-01  -1.0621188e-01   9.5590690e-01   1.3352350e+00  -1.2441963e+00  -4.0967438e-01
   2.2833333e-01   6.4130136e-01   2.8525476e+00  -1.4717932e+00  -3.0346251e-02   9.5590690e-01  -4.0967438e-01
   2.3000000e-01   6.3915740e-01   9.5590690e-01  -1.7752557e+00  -7.8900252e-01   5.7657876e-01  -8.6486815e-01
   2.3166667e-01   6.3611004e-01   8.0417564e-01  -1.6235244e+00  -1.2441963e+00   6.5244439e-01  -8.6486815e-01
   2.3333333e-01   6.3213747e-01   8.8004127e-01  -1.2441963e+00  -7.1313689e-01   7.2831002e-01  -3.0346251e-02
   2.3500000e-01   6.2722201e-01   1.2593694e+00   1.9725063e-01   1.2138500e-01   4.5519376e-02  -3.0346251e-02
   2.3666667e-01   6.2135083e-01  -1.4717932e+00   5.0071314e-01   2.7311626e-01   4.5519376e-02   1.2138500e-01
   2.3833333e-01   6.1451620e-01  -7.1313689e-01   7.2831002e-01   1.9725063e-01  -4.8554001e-01   5.7657876e-01
   2.4000000e-01   6.0671589e-01  -1.8207750e-01   1.2138500e-01   4.2484751e-01  -8.6486815e-01   1.2138500e-01
   2.4166667e-01   5.9795350e-01   4.5519376e-02   1.9725063e-01   2.7311626e-01   2.7311626e-01   1.7145632e+00
   2.4333333e-01   5.8823873e-01  -1.2441963e+00  -1.4717932e+00  -1.8207750e-01  -1.0621188e-01   4.2484751e-01
   2.4500000e-01   5.7758772e-01   2.7311626e-01  -2.5794313e-01   1.2138500e-01   4.5519376e-02  -4.8554001e-01
   2.4666667e-01   5.6602306e-01  -3.3380876e-01  -4.0967438e-01  -1.0165994e+00   9.5590690e-01  -3.0346251e-02
   2.4833333e-01   5.5357397e-01   1.1835038e+00   1.2138500e-01  -1.0621188e-01   6.5244439e-01  -1.0621188e-01
   2.5000000e-01   5.4027632e-01   1.4869663e+00   2.7311626e-01   5.0071314e-01   4.2484751e-01   8.8004127e-01
   2.5166667e-01   5.2617256e-01   2.0180257e+00   2.7311626e-01   5.7657876e-01   3.4898188e-01   1.8662944e+00
   2.5333333e-01   5.1131155e-01  -3.3380876e-01  -3.0346251e-02   1.2138500e-01   4.5519376e-02   4.2484751e-01
   2.5500000e-01   4.9574840e-01  -1.9269869e+00   2.7311626e-01   2.7311626e-01  -1.0621188e-01  -4.0967438e-01
   2.5666667e-01   4.7954408e-01   4.2484751e-01   2.7311626e-01   4.2484751e-01   1.9725063e-01   2.7311626e-01
   2.5833333e-01   4.6276509e-01  -3.0346251e-02  -6.3727127e-01  -2.5794313e-01  -8.6486815e-01  -2.5794313e-01
   2.6000000e-01   4.4543081e-01  -9.4073377e-01   1.2138500e-01   4.2484751e-01  -7.8900252e-01  -4.0967438e-01
   2.6166667e-01   4.2761186e-01   1.1835038e+00   5.0071314e-01   1.3352350e+00   6.5244439e-01   5.7657876e-01
   2.6333333e-01   4.0946340e-01   2.0180257e+00   2.7311626e-01   4.2484751e-01   1.2138500e-01  -7.1313689e-01
   2.6500000e-01   3.9106913e-01   1.7904288e+00   5.7657876e-01  -1.8207750e-01  -3.3380876e-01  -1.0165994e+00
   2.6666667e-01   3.7251459e-01  -1.8207750e-01   1.4869663e+00   2.7311626e-01  -6.3727127e-01  -1.0621188e-01
   2.6833333e-01   3.5388638e-01  -9.4073377e-01  -1.8207750e-01  -6.3727127e-01  -5.6140564e-01   4.2484751e-01
   2.7000000e-01   3.3527146e-01  -1.4717932e+00  -1.0621188e-01  -1.8207750e-01  -1.8207750e-01   2.7311626e-01
   2.7166667e-01   3.1675628e-01  -1.3200619e+00   2.7311626e-01  -5.6140564e-01  -1.0621188e-01  -8.6486815e-01
   2.7333333e-01   2.9842610e-01  -1.7752557e+00  -1.4717932e+00  -6.3727127e-01  -8.6486815e-01  -1.7752557e+00
   2.7500000e-01   2.8036412e-01  -1.6235244e+00  -1.8511213e+00  -7.1313689e-01  -4.0967438e-01  -4.0967438e-01
   2.7666667e-01   2.6265078e-01  -1.8511213e+00  -6.3727127e-01   1.2138500e-01  -4.8554001e-01  -3.3380876e-01
   2.7833333e-01   2.4536295e-01   5.7657876e-01   1.9725063e-01   6.5244439e-01  -3.0346251e-02   1.9725063e-01
   2.8000000e-01   2.2857328e-01   1.6386975e+00   1.9725063e-01  -3.0346251e-02  -3.3380876e-01  -6.3727127e-01
   2.8166667e-01   2.1234948e-01   1.4111007e+00   6.5244439e-01   8.0417564e-01   6.5244439e-01  -7.1313689e-01
   2.8333333e-01   1.9675372e-01   1.2138500e-01   1.9725063e-01   2.7311626e-01   1.3352350e+00   1.7145632e+00
   2.8500000e-01   1.8184208e-01  -9.4073377e-01  -6.3727127e-01  -5.6140564e-01   1.0317725e+00   1.6386975e+00
   2.8666667e-01   1.6766400e-01  -1.0165994e+00  -3.3380876e-01  -4.0967438e-01  -1.4717932e+00   2.7311626e-01
   2.8833333e-01   1.5426192e-01   8.8004127e-01   5.0071314e-01  -2.5794313e-01  -5.6140564e-01  -2.5794313e-01
   2.9000000e-01   1.4167085e-01   1.1076382e+00   7.2831002e-01  -3.0346251e-02   1.4869663e+00   8.0417564e-01
   2.9166667e-01   1.2991822e-01   8.8004127e-01   4.2484751e-01  -4.8554001e-01   8.8004127e-01   5.0071314e-01
   2.9333333e-01   1.1902362e-01   3.4898188e-01   2.7311626e-01  -4.0967438e-01  -1.0621188e-01  -1.0621188e-01
   2.9500000e-01   1.0899876e-01   6.5244439e-01   2.7311626e-01   8.0417564e-01   1.9725063e-01   7.2831002e-01
   2.9666667e-01   9.9726845e-02   9.5590690e-01  -1.8207750e-01   2.7311626e-01  -1.8207750e-01  -5.6140564e-01
   2.9833333e-01   9.1342433e-02  -1.0621188e-01  -1.8207750e-01   5.7657876e-01  -1.6235244e+00  -3.3380876e-01
   3.0000000e-01   8.3835005e-02  -3.0346251e-02  -2.5794313e-01  -5.6140564e-01  -2.5794313e-01  -1.2441963e+00
   3.0166667e-01   7.7186128e-02  -8.6486815e-01   4.5519376e-02  -4.8554001e-01   2.7311626e-01  -6.3727127e-01
   3.0333333e-01   7.1369876e-02   8.0417564e-01   4.5519376e-02  -2.5794313e-01  -4.0967438e-01  -1.2441963e+00
   3.0500000e-01   6.6353313e-02   2.7311626e-01  -3.0346251e-02  -1.0621188e-01   3.4898188e-01  -2.5794313e-01
   3.0666667e-01   6.2097138e-02   1.9725063e-01   3.4898188e-01  -2.5794313e-01   1.3352350e+00   1.2138500e-01
   3.0833333e-01   5.8556332e-02   1.1076382e+00  -2.5794313e-01  -3.3380876e-01  -1.0621188e-01   4.2484751e-01
   3.1000000e-01   5.5680924e-02   2.7311626e-01  -9.4073377e-01  -2.5794313e-01   5.7657876e-01   4.2484751e-01
   3.1166667e-01   5.3416763e-02  -1.1683307e+00  -1.8207750e-01  -4.0967438e-01   5.7657876e-01  -5.6140564e-01
   3.1333333e-01   5.1706372e-02  -7.1313689e-01  -6.3727127e-01   4.2484751e-01  -9.4073377e-01   8.8004127e-01
   3.1500000e-01   5.0489805e-02  -8.6486815e-01  -3.0346251e-02   8.0417564e-01  -6.3727127e-01   1.6386975e+00
   3.1666667e-01   4.9705514e-02   4.5519376e-02   1.9725063e-01   1.0317725e+00  -9.4073377e-01  -2.5794313e-01
   3.1833333e-01   4.9291229e-02  -1.0621188e-01   1.9725063e-01  -1.8207750e-01  -1.0165994e+00  -1.1683307e+00
   3.2000000e-01   4.9184804e-02  -1.2441963e+00   2.7311626e-01   1.9725063e-01  -1.2441963e+00  -1.3200619e+00
   3.2166667e-01   4.9325053e-02  -1.6235244e+00  -3.3380876e-01  -1.0924650e+00  -2.5794313e-01  -7.1313689e-01
   3.2333333e-01   4.9652530e-02  -2.0787182e+00  -1.8207750e-01  -2.5794313e-01   5.0071314e-01  -3.0346251e-02
   3.2500000e-01   5.0110264e-02  -1.6235244e+00  -8.6486815e-01  -3.3380876e-01   9.5590690e-01  -9.4073377e-01
   3.2666667e-01   5.0644431e-02   6.5244439e-01   2.7311626e-01  -1.0621188e-01   3.4898188e-01  -1.0924650e+00
   3.2833333e-01   5.1204953e-02   1.9421600e+00  -2.5794313e-01   5.0071314e-01   8.8004127e-01   2.1697569e+00
   3.3000000e-01   5.1746014e-02  -3.0346251e-02   5.7657876e-01   2.7311626e-01  -3.0346251e-02   1.4869663e+00
   3.3166667e-01   5.2159954e-02   1.2593694e+00   1.9725063e-01   4.5519376e-02   2.1697569e+00   1.4111007e+00
   3.3333333e-01   5.2440178e-02   1.2593694e+00   9.5590690e-01  -4.8554001e-01   1.3352350e+00   3.4898188e-01
   3.3500000e-01   5.2610292e-02  -4.8554001e-01   6.5244439e-01  -4.0967438e-01  -1.0621188e-01   4.5519376e-02
   3.3666667e-01   5.2645554e-02  -4.0967438e-01   8.0417564e-01   1.2138500e-01  -8.6486815e-01   4.2484751e-01
   3.3833333e-01   5.2526164e-02   1.0317725e+00   1.9725063e-01   2.7311626e-01  -4.0967438e-01   1.0317725e+00
   3.4000000e-01   5.2237280e-02   7.2831002e-01   4.5519376e-02  -4.8554001e-01  -4.0967438e-01  -1.0621188e-01
   3.4166667e-01   5.1768964e-02   8.0417564e-01   8.0417564e-01  -7.1313689e-01   4.5519376e-02  -3.3380876e-01
   3.4333333e-01   5.1116059e-02   6.5244439e-01  -1.8207750e-01  -4.0967438e-01  -1.0621188e-01   2.7311626e-01
   3.4500000e-01   5.0277990e-02  -1.3200619e+00  -3.3380876e-01  -5.6140564e-01  -9.4073377e-01  -4.8554001e-01
   3.4666667e-01   4.9258505e-02  -2.3063151e+00  -6.3727127e-01  -1.2441963e+00  -4.8554001e-01  -9.4073377e-01
   3.4833333e-01   4.8065357e-02  -4.8554001e-01  -3.3380876e-01  -3.0346251e-02   1.2138500e-01  -3.0346251e-02
   3.5000000e-01   4.6709930e-02  -5.6140564e-01  -1.0621188e-01  -1.0621188e-01   8.8004127e-01   1.1076382e+00
   3.5166667e-01   4.5206826e-02  -4.8554001e-01   1.9725063e-01  -4.0967438e-01  -3.3380876e-01  -7.8900252e-01
   3.5333333e-01   4.3573411e-02  -2.5794313e-01  -4.0967438e-01   5.7657876e-01  -2.7615088e+00  -1.6993900e+00
   3.5500000e-01   4.1829334e-02  -6.3727127e-01  -1.0165994e+00   7.2831002e-01  -1.7752557e+00  -1.7752557e+00
   3.5666667e-01   3.9996025e-02   8.0417564e-01  -4.8554001e-01   1.9725063e-01   1.1835038e+00  -6.3727127e-01
   3.5833333e-01   3.8096188e-02   1.9725063e-01  -1.1683307e+00   5.7657876e-01  -6.3727127e-01  -4.8554001e-01
   3.6000000e-01   3.6153287e-02   1.0317725e+00  -4.0967438e-01   8.8004127e-01   1.0317725e+00   1.6386975e+00
   3.6166667e-01   3.4191038e-02   5.0071314e-01  -4.8554001e-01  -4.0967438e-01   1.2593694e+00  -2.5794313e-01
   3.6333333e-01   3.2232929e-02   1.7904288e+00   2.7311626e-01   1.2138500e-01   4.5519376e-02   2.7311626e-01
   3.6500000e-01   3.0301744e-02   1.1835038e+00   6.5244439e-01   1.2138500e-01   8.0417564e-01   1.4111007e+00
   3.6666667e-01   2.8404914e-02  -7.8900252e-01   3.4898188e-01   1.2138500e-01   3.4898188e-01   4.5519376e-02
   3.6833333e-01   2.6498912e-02  -1.5476588e+00  -3.0346251e-02  -3.0346251e-02   1.9725063e-01  -4.0967438e-01
   3.7000000e-01   2.4693776e-02  -1.6235244e+00  -1.8207750e-01  -3.0346251e-02  -3.0346251e-02  -1.3200619e+00
   3.7166667e-01   2.3006303e-02  -4.8554001e-01  -3.0346251e-02   5.0071314e-01  -1.0924650e+00  -1.1683307e+00
   3.7333333e-01   2.1450382e-02   1.2138500e-01  -4.8554001e-01   4.5519376e-02  -1.0165994e+00  -1.1683307e+00
   3.7500000e-01   2.0036836e-02   8.8004127e-01   8.8004127e-01   4.5519376e-02  -3.3380876e-01   5.7657876e-01
   3.7666667e-01   1.8773342e-02  -5.6140564e-01  -3.3380876e-01  -3.3380876e-01  -9.4073377e-01  -1.1683307e+00
   3.7833333e-01   1.7664409e-02   4.5519376e-02  -3.0346251e-02   4.2484751e-01   1.0317725e+00   7.2831002e-01
   3.8000000e-01   1.6711427e-02   6.5244439e-01  -2.5794313e-01  -5.6140564e-01   1.1076382e+00   1.1076382e+00
   3.8166667e-01   1.5912777e-02  -1.0621188e-01   5.0071314e-01   3.4898188e-01   1.4869663e+00   1.8662944e+00
   3.8333333e-01   1.5263999e-02   5.0071314e-01   1.2138500e-01  -4.0967438e-01  -5.6140564e-01   5.0071314e-01
   3.8500000e-01   1.4758005e-02   5.0071314e-01   3.4898188e-01   4.2484751e-01  -9.4073377e-01  -1.8207750e-01
   3.8666667e-01   1.4385344e-02  -6.3727127e-01  -3.0346251e-02   1.1835038e+00   8.8004127e-01   1.7904288e+00
   3.8833333e-01   1.4134498e-02   2.7311626e-01  -2.5794313e-01  -1.0621188e-01   4.2484751e-01  -2.5794313e-01
   3.9000000e-01   1.3992211e-02   1.0317725e+00   3.4898188e-01  -5.6140564e-01  -4.8554001e-01  -1.4717932e+00
   3.9166667e-01   1.3943842e-02   1.0317725e+00   4.5519376e-02  -2.5794313e-01  -2.5794313e-01  -4.8554001e-01
   3.9333333e-01   1.3973720e-02   4.5519376e-02  -1.0621188e-01  -1.0621188e-01  -3.3380876e-01  -3.0346251e-02
   3.9500000e-01   1.4065518e-02  -6.3727127e-01   2.7311626e-01   2.7311626e-01  -2.5794313e-01  -4.8554001e-01
   3.9666667e-01   1.4202621e-02  -1.0924650e+00  -3.0346251e-02  -2.5794313e-01  -6.3727127e-01  -5.6140564e-01
   3.9833333e-01   1.4368476e-02   4.2484751e-01   4.2484751e-01   1.9725063e-01  -1.0621188e-01  -7.8900252e-01
   4.0000000e-01   1.4546934e-02  -3.3380876e-01  -4.0967438e-01  -2.5794313e-01  -1.4717932e+00  -2.5794313e-01
   4.0166667e-01   1.4722571e-02  -4.8554001e-01   1.2138500e-01  -4.0967438e-01  -8.6486815e-01  -1.4717932e+00
   4.0333333e-01   1.4592279e-02   7.2831002e-01   1.2138500e-01  -3.0346251e-02  -3.0346251e-02  -2.3063151e+00
   4.0500000e-01   1.4350814e-02   1.0317725e+00  -6.3727127e-01  -3.0346251e-02   1.3352350e+00   8.8004127e-01
   4.0666667e-01   1.4042555e-02  -6.3727127e-01  -3.3380876e-01   2.7311626e-01   2.0938913e+00   2.3214882e+00
   4.0833333e-01   1.3667858e-02  -5.6140564e-01  -4.8554001e-01  -2.5794313e-01   9.5590690e-01   1.9421600e+00
   4.1000000e-01   1.3228723e-02   8.8004127e-01   4.2484751e-01   1.2138500e-01  -4.0967438e-01   2.7311626e-01
   4.1166667e-01   1.2728689e-02  -4.0967438e-01   2.7311626e-01  -1.0621188e-01  -6.3727127e-01  -1.0621188e-01
   4.1333333e-01   1.2172703e-02   1.9725063e-01   8.0417564e-01   4.5519376e-02   5.7657876e-01   5.0071314e-01
   4.1500000e-01   1.1566969e-02   1.2593694e+00  -5.6140564e-01  -7.1313689e-01  -5.6140564e-01   8.0417564e-01
   4.1666667e-01   1.0918763e-02  -3.3380876e-01  -5.6140564e-01  -1.0621188e-01   9.5590690e-01  -5.6140564e-01
   4.1833333e-01   1.0236243e-02  -1.0924650e+00  -7.8900252e-01  -5.6140564e-01  -1.3200619e+00  -2.2304494e+00
   4.2000000e-01   9.5282372e-03  -1.0165994e+00  -3.0346251e-02   1.9725063e-01   6.5244439e-01  -2.2304494e+00
   4.2166667e-01   8.8040297e-03  -3.0346251e-02   7.2831002e-01   1.1835038e+00  -1.8207750e-01  -1.8207750e-01
   4.2333333e-01   8.0731412e-03   2.7311626e-01   8.8004127e-01   9.5590690e-01   3.4898188e-01   1.4869663e+00
   4.2500000e-01   7.3451114e-03  -4.8554001e-01   8.0417564e-01   4.2484751e-01  -2.0028525e+00   1.1076382e+00
   4.2666667e-01   6.6292896e-03   4.2484751e-01   1.1076382e+00   6.5244439e-01  -3.0346251e-02   3.0801444e+00
   4.2833333e-01   5.9236420e-03   4.5519376e-02  -3.0346251e-02  -3.3380876e-01  -7.8900252e-01  -1.2441963e+00
   4.3000000e-01   5.2219089e-03   5.7657876e-01  -6.3727127e-01  -1.0621188e-01  -1.0924650e+00  -1.6235244e+00
   4.3166667e-01   4.5605987e-03  -1.9269869e+00  -1.0165994e+00  -4.0967438e-01  -1.0924650e+00  -5.6140564e-01
   4.3333333e-01   3.9468637e-03  -7.1313689e-01  -1.0924650e+00  -1.8207750e-01   2.5490851e+00   1.0317725e+00
   4.3500000e-01   3.3867415e-03  -6.3727127e-01  -4.0967438e-01   3.4898188e-01   7.2831002e-01   3.4898188e-01
   4.3666667e-01   2.8850659e-03   1.0317725e+00   1.9725063e-01   1.2593694e+00   6.5244439e-01  -3.3380876e-01
   4.3833333e-01   2.4454049e-03   1.1835038e+00  -3.0346251e-02   4.2484751e-01   1.8662944e+00  -1.0165994e+00
   4.4000000e-01   2.0700302e-03   1.5628319e+00  -1.0621188e-01  -4.8554001e-01  -1.5476588e+00  -1.2441963e+00
   4.4166667e-01   1.7599136e-03   1.1835038e+00  -5.6140564e-01  -1.2441963e+00   5.0071314e-01   4.5519376e-02
   4.4333333e-01   1.5147520e-03  -1.5476588e+00  -1.5476588e+00  -1.0924650e+00  -4.0967438e-01  -1.4717932e+00
   4.4500000e-01   1.3330185e-03  -1.6235244e+00   8.8004127e-01   5.7657876e-01   1.8662944e+00   3.3836070e+00
   4.4666667e-01   1.2120369e-03  -1.8511213e+00   6.5244439e-01  -3.0346251e-02   2.3973538e+00   4.4457257e+00
   4.4833333e-01   1.1480790e-03   1.1835038e+00   3.4898188e-01  -1.8207750e-01  -1.5476588e+00   2.5490851e+00
   4.5000000e-01   1.1364789e-03  -7.8900252e-01   8.8004127e-01  -4.8554001e-01  -8.6486815e-01  -2.2304494e+00
   4.5166667e-01   1.1717642e-03  -7.1313689e-01   1.1076382e+00  -4.8554001e-01  -3.0649713e+00  -2.5339119e+00
   4.5333333e-01   1.2477987e-03   5.7657876e-01   5.0071314e-01  -1.0924650e+00  -7.1313689e-01  -2.6856432e+00
   4.5500000e-01   1.3579337e-03   1.2593694e+00  -3.0346251e-02  -8.6486815e-01  -3.3380876e-01  -1.3200619e+00
   4.5666667e-01   1.4951651e-03   8.8004127e-01  -3.3380876e-01   1.2138500e-01   1.1076382e+00   1.9725063e-01
   4.5833333e-01   1.6522912e-03   1.0317725e+00   6.5244439e-01   7.2831002e-01   6.5244439e-01   7.2831002e-01
   4.6000000e-01   1.8220691e-03   3.4898188e-01   3.4898188e-01  -3.0346251e-02  -7.1313689e-01   1.4869663e+00
   4.6166667e-01   1.9973669e-03   8.8004127e-01   1.2593694e+00   1.0317725e+00  -1.8207750e-01   2.1697569e+00
   4.6333333e-01   2.1713059e-03   1.1076382e+00   1.6386975e+00   1.0317725e+00  -4.0967438e-01  -3.3380876e-01
   4.6500000e-01   2.2949220e-03   9.5590690e-01   1.9421600e+00   1.7145632e+00   7.2831002e-01   1.4869663e+00
   4.6666667e-01   2.4012421e-03  -5.6140564e-01   1.3352350e+00   3.4898188e-01   8.8004127e-01   3.4898188e-01
   4.6833333e-01   2.4928198e-03  -1.6235244e+00  -6.3727127e-01  -5.6140564e-01  -1.0621188e-01  -1.6993900e+00
   4.7000000e-01   2.5654524e-03  -1.6235244e+00  -2.2304494e+00  -7.8900252e-01   1.1076382e+00  -6.3727127e-01
   4.7166667e-01   2.6155806e-03  -3.0346251e-02  -3.7477620e+00  -1.2441963e+00  -9.4073377e-01  -8.6486815e-01
   4.7333333e-01   2.4552623e-03  -6.3727127e-01  -2.1545838e+00  -7.1313689e-01  -9.4073377e-01  -1.6235244e+00
   4.7500000e-01   2.3370484e-03  -1.5476588e+00  -1.8511213e+00  -1.8207750e-01  -3.3380876e-01  -1.0924650e+00
   4.7666667e-01   2.1922867e-03   9.5590690e-01  -9.4073377e-01   2.7311626e-01  -5.6140564e-01  -1.3200619e+00
   4.7833333e-01   2.0232651e-03   2.3214882e+00   4.2484751e-01   5.0071314e-01   1.4111007e+00   1.1835038e+00
   4.8000000e-01   1.8328387e-03   2.7766819e+00   4.5519376e-02   1.1076382e+00   9.5590690e-01   3.4594726e+00
   4.8166667e-01   1.6243466e-03   7.2831002e-01   2.0180257e+00   1.4111007e+00   7.2831002e-01   3.2318757e+00
   4.8333333e-01   1.4015201e-03  -1.1683307e+00   1.2138500e-01   1.2138500e-01  -5.6140564e-01  -4.8554001e-01
   4.8500000e-01   1.1683843e-03  -1.5476588e+00   1.1076382e+00  -3.0346251e-02   7.2831002e-01  -1.6235244e+00
   4.8666667e-01   9.2915569e-04   2.7311626e-01   6.5244439e-01  -4.8554001e-01   3.4898188e-01  -4.8554001e-01
   4.8833333e-01   6.8813757e-04   1.6386975e+00  -6.3727127e-01  -7.1313689e-01  -1.6993900e+00  -1.8207750e-01
   4.9000000e-01   4.4961656e-04   8.0417564e-01  -9.4073377e-01  -5.6140564e-01  -1.0621188e-01  -3.3380876e-01
   4.9166667e-01   2.1776205e-04  -2.5794313e-01  -1.8511213e+00  -1.2441963e+00   4.2484751e-01  -3.0346251e-02
   4.9333333e-01  -3.5744269e-05  -1.1683307e+00  -4.0967438e-01   5.7657876e-01   1.4869663e+00   6.5244439e-01
   4.9500000e-01  -3.1340363e-04  -3.3380876e-01   8.8004127e-01   2.7311626e-01   1.9421600e+00   1.8662944e+00
   4.9666667e-01  -5.6631383e-04  -5.6140564e-01   6.5244439e-01   5.0071314e-01   4.2484751e-01   1.2138500e-01
   4.9833333e-01  -7.9091745e-04  -4.8554001e-01   1.6386975e+00  -1.0621188e-01  -1.0924650e+00  -8.6486815e-01
   5.0000000e-01  -9.8438325e-04  -1.0621188e-01   1.2138500e-01  -3.0346251e-02  -9.4073377e-01  -1.4717932e+00
   5.0166667e-01  -1.1446329e-03   5.7657876e-01   1.0317725e+00   7.2831002e-01  -8.6486815e-01  -7.1313689e-01
   5.0333333e-01  -1.2703491e-03   1.5628319e+00   8.0417564e-01   4.2484751e-01  -9.4073377e-01  -2.5794313e-01
   5.0500000e-01  -1.3609679e-03   2.7311626e-01  -4.8554001e-01  -6.3727127e-01  -8.6486815e-01  -5.6140564e-01
   5.0666667e-01  -1.4166531e-03  -1.2441963e+00  -1.6235244e+00  -3.3380876e-01  -1.8207750e-01   2.7311626e-01
   5.0833333e-01  -1.4382580e-03  -1.6993900e+00  -2.9132401e+00   1.9725063e-01   6.5244439e-01   1.2138500e-01
   5.1000000e-01  -1.4272730e-03  -2.2304494e+00  -8.6486815e-01   4.5519376e-02   1.2593694e+00   5.0071314e-01
   5.1166667e-01  -1.3857629e-03  -1.0924650e+00  -7.1313689e-01  -3.3380876e-01   5.0071314e-01   1.2138500e-01
   5.1333333e-01  -1.3162955e-03   4.2484751e-01  -1.0621188e-01   4.5519376e-02   1.0317725e+00   1.0317725e+00
   5.1500000e-01  -1.2218624e-03   1.2138500e-01  -4.0967438e-01  -7.1313689e-01  -3.3380876e-01  -1.0621188e-01
   5.1666667e-01  -1.1057965e-03   2.7311626e-01   2.7311626e-01   1.9725063e-01   1.2138500e-01   8.8004127e-01
   5.1833333e-01  -9.7168607e-04  -4.8554001e-01   1.9725063e-01   6.5244439e-01  -4.8554001e-01  -1.0621188e-01
   5.2000000e-01  -8.2328856e-04   1.2593694e+00   1.6386975e+00   1.9725063e-01   5.7657876e-01   6.5244439e-01
   5.2166667e-01  -6.6444590e-04   4.2484751e-01   2.4732194e+00   4.2484751e-01  -1.0621188e-01   5.0071314e-01
   5.2333333e-01  -4.9900312e-04   1.1076382e+00   2.0938913e+00   9.5590690e-01   1.2138500e-01   1.8662944e+00
   5.2500000e-01  -3.3073140e-04   2.7311626e-01   5.7657876e-01   9.5590690e-01  -4.8554001e-01   8.0417564e-01
   5.2666667e-01  -1.6325745e-04   5.0071314e-01   4.5519376e-02  -3.3380876e-01  -1.0165994e+00  -7.1313689e-01
   5.2833333e-01  -8.3677163e-18   1.0317725e+00  -9.4073377e-01  -7.1313689e-01   4.5519376e-02  -2.1545838e+00
   5.3000000e-01   5.0335244e-05   4.2484751e-01  -8.6486815e-01  -3.3380876e-01   4.2484751e-01  -1.5476588e+00
   5.3166667e-01   1.0018698e-04  -1.6993900e+00  -1.4717932e+00  -5.6140564e-01   4.2484751e-01  -1.1683307e+00
   5.3333333e-01   1.4824240e-04   5.7657876e-01   4.5519376e-02   4.2484751e-01   1.9725063e-01   4.5519376e-02
   5.3500000e-01   1.9323461e-04   8.8004127e-01   1.9725063e-01  -1.8207750e-01  -8.6486815e-01  -6.3727127e-01
   5.3666667e-01   2.3398044e-04   5.0071314e-01  -1.0621188e-01  -4.0967438e-01  -8.6486815e-01  -2.5794313e-01
   5.3833333e-01   2.6941576e-04  -1.3200619e+00  -1.0621188e-01  -2.5794313e-01   1.2138500e-01  -1.0924650e+00
   5.4000000e-01   2.9862711e-04  -7.1313689e-01   4.5519376e-02  -3.0346251e-02   1.4111007e+00   8.0417564e-01
   5.4166667e-01   3.2087873e-04   1.6386975e+00   4.5519376e-02  -1.0621188e-01   2.7311626e-01   8.0417564e-01
   5.4333333e-01   3.3563402e-04  -3.0346251e-02  -3.3380876e-01  -3.0346251e-02  -3.3380876e-01   6.5244439e-01
   5.4500000e-01   3.4257095e-04   1.6386975e+00   4.5519376e-02   5.0071314e-01  -2.5794313e-01   5.7657876e-01
   5.4666667e-01   3.4159067e-04   4.5519376e-02   1.2138500e-01  -1.0621188e-01  -7.8900252e-01  -7.1313689e-01
   5.4833333e-01   3.3281939e-04  -6.3727127e-01   2.7311626e-01  -3.3380876e-01  -2.5794313e-01  -7.1313689e-01
   5.5000000e-01   3.1660318e-04  -1.8207750e-01  -1.0621188e-01   3.4898188e-01   4.2484751e-01  -7.1313689e-01
   5.5166667e-01   2.9349605e-04  -1.7752557e+00  -1.5476588e+00   1.9725063e-01   6.5244439e-01  -4.0967438e-01
   5.5333333e-01   2.6424166e-04  -1.5476588e+00   3.4898188e-01  -2.5794313e-01   1.2138500e-01   4.5519376e-02
   5.5500000e-01   2.2974920e-04  -3.3380876e-01  -1.0621188e-01  -4.0967438e-01  -4.0967438e-01   4.2484751e-01
   5.5666667e-01   1.9106426e-04   4.5519376e-02  -8.6486815e-01   3.4898188e-01   1.0317725e+00   3.4898188e-01
   5.5833333e-01   1.4933550e-04  -7.1313689e-01  -7.1313689e-01  -1.8207750e-01   4.2484751e-01   1.2138500e-01
   5.6000000e-01   1.0577840e-04  -2.5794313e-01  -3.0346251e-02  -4.8554001e-01  -6.3727127e-01  -1.1683307e+00
   5.6166667e-01   6.1636941e-05   3.4898188e-01   4.2484751e-01   8.0417564e-01  -4.8554001e-01  -1.0165994e+00
   5.6333333e-01   1.8144642e-05  -4.0967438e-01   1.9725063e-01   4.2484751e-01  -7.1313689e-01  -1.0165994e+00
   5.6500000e-01  -9.0372150e-04  -1.8207750e-01  -3.3380876e-01  -1.0621188e-01   2.7311626e-01  -7.1313689e-01
   5.6666667e-01  -8.8856216e-04  -4.8554001e-01  -4.8554001e-01  -2.5794313e-01   5.0071314e-01   1.9725063e-01
   5.6833333e-01  -8.5545045e-04   2.7311626e-01   5.7657876e-01   4.2484751e-01   3.4898188e-01   8.0417564e-01
   5.7000000e-01  -8.0618492e-04   2.5490851e+00   9.5590690e-01   1.9725063e-01  -3.0346251e-02   8.8004127e-01
   5.7166667e-01  -7.4275670e-04   1.4111007e+00   7.2831002e-01   4.5519376e-02  -2.5794313e-01   3.4898188e-01
   5.7333333e-01  -6.6729223e-04   1.6386975e+00   4.2484751e-01   2.7311626e-01  -4.8554001e-01   2.7311626e-01
   5.7500000e-01  -5.8199923e-04  -1.8207750e-01   1.1835038e+00  -1.0621188e-01   4.2484751e-01  -3.0346251e-02
   5.7666667e-01  -4.8911609e-04  -1.0165994e+00  -1.0165994e+00  -1.8207750e-01   1.0317725e+00   4.2484751e-01
   5.7833333e-01  -3.9086652e-04  -3.3380876e-01   6.5244439e-01   1.2593694e+00   5.0071314e-01   1.6386975e+00
   5.8000000e-01  -2.8941925e-04   1.9725063e-01   5.0071314e-01   9.5590690e-01  -2.5794313e-01  -1.8207750e-01
   5.8166667e-01  -1.8685384e-04  -4.0967438e-01   1.0317725e+00   9.5590690e-01   3.4898188e-01   4.5519376e-02
   5.8333333e-01  -8.5132446e-05  -1.8207750e-01  -4.0967438e-01  -7.8900252e-01   5.0071314e-01  -4.0967438e-01
   5.8500000e-01  -1.4771869e-06   4.5519376e-02  -4.8554001e-01  -6.3727127e-01   9.5590690e-01   4.5519376e-02
   5.8666667e-01  -1.0779263e-05  -4.0967438e-01  -7.8900252e-01  -1.4717932e+00   1.2138500e-01  -1.0165994e+00
   5.8833333e-01  -1.8266170e-05  -3.3380876e-01  -1.6993900e+00  -8.6486815e-01  -7.8900252e-01  -1.9269869e+00
   5.9000000e-01  -2.3994791e-05   1.8662944e+00   1.2138500e-01   1.9725063e-01  -2.5794313e-01   1.2138500e-01
   5.9166667e-01  -2.8082653e-05   9.5590690e-01  -2.5794313e-01  -1.8207750e-01  -5.6140564e-01   2.7311626e-01
   5.9333333e-01  -3.0696018e-05   1.3352350e+00  -3.3380876e-01   8.0417564e-01  -7.8900252e-01  -1.0621188e-01
   5.9500000e-01  -3.2036703e-05   9.5590690e-01   2.2456226e+00   5.0071314e-01   3.4898188e-01   3.4898188e-01
   5.9666667e-01  -3.2328171e-05   1.2138500e-01   8.0417564e-01  -1.0621188e-01  -7.1313689e-01  -4.8554001e-01
   5.9833333e-01  -3.1801430e-05  -1.0165994e+00  -8.6486815e-01  -7.1313689e-01  -7.1313689e-01  -7.8900252e-01
   6.0000000e-01  -3.0681264e-05  -2.6856432e+00  -9.4073377e-01  -3.3380876e-01   8.8004127e-01   8.0417564e-01
   6.0166667e-01  -2.9173309e-05  -7.1313689e-01  -8.6486815e-01   5.0071314e-01   1.3352350e+00   1.6386975e+00
   6.0333333e-01  -2.7452420e-05  -4.8554001e-01  -1.8207750e-01   4.2484751e-01   1.6386975e+00   9.5590690e-01
   6.0500000e-01  -2.5652734e-05  -2.6097776e+00  -3.0346251e-02   1.9725063e-01   7.2831002e-01  -1.8207750e-01
   6.0666667e-01  -2.3859753e-05  -1.2441963e+00   5.7657876e-01   4.2484751e-01  -9.4073377e-01  -8.6486815e-01
   6.0833333e-01  -2.2104710e-05   6.5244439e-01   1.2138500e-01  -1.0621188e-01  -8.6486815e-01  -5.6140564e-01
   6.1000000e-01  -2.0361359e-05   1.6386975e+00   1.2138500e-01   5.0071314e-01  -4.0967438e-01   4.5519376e-02
   6.1166667e-01  -1.8545278e-05   1.9421600e+00   5.7657876e-01   1.2138500e-01  -3.3380876e-01  -3.3380876e-01
   6.1333333e-01  -1.6515663e-05   2.0938913e+00  -3.3380876e-01  -3.0346251e-02  -7.1313689e-01  -1.2441963e+00
   6.1500000e-01  -1.4079486e-05   8.0417564e-01   5.7657876e-01   1.9725063e-01   1.9725063e-01  -9.4073377e-01
   6.1666667e-01  -1.0997845e-05   1.9725063e-01   5.0071314e-01  -7.8900252e-01   4.5519376e-02  -4.8554001e-01
   6.1833333e-01  -1.7642390e-06  -8.6486815e-01  -1.8207750e-01  -1.0621188e-01   5.7657876e-01   5.7657876e-01
   6.2000000e-01  -1.7851911e-04  -1.5476588e+00   4.2484751e-01   5.7657876e-01  -3.3380876e-01   1.1835038e+00
   6.2166667e-01  -1.9272425e-04  -2.0787182e+00   1.2593694e+00   6.5244439e-01   5.0071314e-01   1.6386975e+00
   6.2333333e-01  -1.9919801e-04   8.8004127e-01   5.0071314e-01   1.2138500e-01   1.4869663e+00   1.8662944e+00
   6.2500000e-01  -1.9702247e-04   5.7657876e-01  -1.0621188e-01  -3.0346251e-02   2.7311626e-01   8.8004127e-01
   6.2666667e-01  -1.8536900e-04  -4.0967438e-01   1.9725063e-01  -2.5794313e-01  -1.0165994e+00   5.0071314e-01
   6.2833333e-01  -1.6351640e-04  -1.3200619e+00  -1.8207750e-01   3.4898188e-01  -7.1313689e-01  -3.0346251e-02
   6.3000000e-01  -1.3086823e-04  -2.6097776e+00  -3.3380876e-01   1.2138500e-01  -1.4717932e+00  -2.6097776e+00
   6.3166667e-01  -8.6968600e-05  -1.0165994e+00  -1.8207750e-01  -5.6140564e-01  -2.3063151e+00  -3.8994932e+00
   6.3333333e-01  -3.1516106e-05  -4.8554001e-01   3.4898188e-01  -4.8554001e-01   8.0417564e-01   4.5519376e-02
   6.3500000e-01   3.5624655e-05   9.5590690e-01  -3.3380876e-01   2.7311626e-01  -7.1313689e-01   6.5244439e-01
   6.3666667e-01   9.1168891e-02   9.5590690e-01  -3.0346251e-02  -1.0621188e-01  -1.0924650e+00   7.2831002e-01
   6.3833333e-01   9.2272482e-02  -4.0967438e-01  -8.6486815e-01  -4.8554001e-01   1.9725063e-01  -1.8207750e-01
   6.4000000e-01   9.3436593e-02  -2.0787182e+00  -1.8511213e+00  -4.0967438e-01   2.3214882e+00   4.2484751e-01
   6.4166667e-01   9.4666752e-02  -2.9891057e+00  -1.8511213e+00  -6.3727127e-01   2.0180257e+00  -3.0346251e-02
   6.4333333e-01   9.5968455e-02  -2.0028525e+00  -6.3727127e-01  -3.0346251e-02  -3.3380876e-01  -5.6140564e-01
   6.4500000e-01   9.7347076e-02  -7.8900252e-01   3.4898188e-01   5.0071314e-01   6.5244439e-01   8.8004127e-01
   6.4666667e-01   9.8807757e-02   2.4732194e+00   5.0071314e-01   2.7311626e-01   5.7657876e-01   8.0417564e-01
   6.4833333e-01   1.0035529e-01   3.0042788e+00   1.0317725e+00   1.2138500e-01  -1.6235244e+00   1.0317725e+00
   6.5000000e-01   1.0199402e-01   2.7008163e+00   1.7145632e+00  -2.5794313e-01  -3.0346251e-02   1.7145632e+00
   6.5166667e-01   1.0372771e-01   2.8525476e+00   1.2593694e+00   1.2138500e-01   4.5519376e-02   1.0317725e+00
   6.5333333e-01   1.0555945e-01   1.3352350e+00  -3.0346251e-02  -3.3380876e-01  -1.0621188e-01  -2.0787182e+00
   6.5500000e-01   1.0749153e-01   1.7904288e+00   2.7311626e-01   5.7657876e-01  -1.3200619e+00  -4.1270901e+00
   6.5666667e-01   1.0952535e-01   1.3352350e+00   8.8004127e-01   8.8004127e-01  -3.3380876e-01  -2.4580463e+00
   6.5833333e-01   1.1166131e-01   1.2593694e+00   3.4898188e-01   8.0417564e-01   1.9725063e-01   5.0071314e-01
   6.6000000e-01   1.1389879e-01   9.5590690e-01  -4.0967438e-01  -1.8207750e-01  -4.0967438e-01  -4.0967438e-01
   6.6166667e-01   1.1623598e-01  -8.6486815e-01  -1.0621188e-01  -6.3727127e-01   8.0417564e-01  -4.8554001e-01
   6.6333333e-01   1.1866992e-01  -9.4073377e-01  -8.6486815e-01  -3.3380876e-01   5.0071314e-01   8.0417564e-01
   6.6500000e-01   1.2119643e-01  -4.0967438e-01   4.5519376e-02   4.5519376e-02  -2.5794313e-01   5.0071314e-01
   6.6666667e-01   1.2381010e-01  -3.3380876e-01   4.2484751e-01  -3.0346251e-02   2.7311626e-01   1.3352350e+00
   6.6833333e-01   1.2650426e-01  -2.3821807e+00  -1.8207750e-01  -4.8554001e-01   5.0071314e-01   1.2593694e+00
   6.7000000e-01   1.2927109e-01  -9.4073377e-01   5.0071314e-01   4.5519376e-02   8.8004127e-01   1.0317725e+00
   6.7166667e-01   1.3209130e-01   1.2138500e-01   1.9725063e-01   2.7311626e-01   5.0071314e-01   1.2138500e-01
   6.7333333e-01   1.3495962e-01   1.9725063e-01  -5.6140564e-01  -8.6486815e-01  -2.5794313e-01  -1.2441963e+00
   6.7500000e-01   1.3786907e-01  -1.0621188e-01  -1.0621188e-01  -7.8900252e-01  -4.8554001e-01  -1.0621188e-01
   6.7666667e-01   1.4080797e-01  -2.5794313e-01  -5.6140564e-01  -6.3727127e-01  -6.3727127e-01   5.7657876e-01
   6.7833333e-01   1.4376390e-01  -9.4073377e-01  -4.0967438e-01  -1.0621188e-01  -1.3959275e+00   3.4898188e-01
   6.8000000e-01   1.4672385e-01  -8.6486815e-01   1.9725063e-01   5.0071314e-01  -3.0346251e-02   1.1076382e+00
   6.8166667e-01   1.4967434e-01   6.5244439e-01   7.2831002e-01  -7.8900252e-01   3.4898188e-01  -7.8900252e-01
   6.8333333e-01   1.5260157e-01   1.4111007e+00   4.2484751e-01  -1.8207750e-01   1.2593694e+00   1.9725063e-01
   6.8500000e-01   1.5549158e-01   9.5590690e-01  -3.3380876e-01  -3.3380876e-01  -1.0621188e-01  -3.3380876e-01
   6.8666667e-01   1.5833040e-01   1.0317725e+00  -4.0967438e-01   8.8004127e-01  -4.8554001e-01  -1.0621188e-01
   6.8833333e-01   1.6110421e-01   8.0417564e-01  -4.0967438e-01   5.7657876e-01  -9.4073377e-01  -6.3727127e-01
   6.9000000e-01   1.6379954e-01   1.1076382e+00   1.2138500e-01   9.5590690e-01  -1.1683307e+00  -3.3380876e-01
   6.9166667e-01   1.6640334e-01   1.2593694e+00   4.2484751e-01   8.0417564e-01  -4.0967438e-01   4.5519376e-02
   6.9333333e-01   1.6890322e-01  -1.4717932e+00   2.7311626e-01   2.7311626e-01  -4.0967438e-01  -1.0621188e-01
   6.9500000e-01   1.7128752e-01  -3.7477620e+00   3.4898188e-01   7.2831002e-01  -1.0924650e+00  -1.2441963e+00
   6.9666667e-01   1.7354550e-01  -2.3821807e+00   1.2138500e-01   2.7311626e-01  -3.3380876e-01  -8.6486815e-01
   6.9833333e-01   1.7566739e-01   7.2831002e-01   7.2831002e-01  -2.5794313e-01   3.4898188e-01   2.7311626e-01
   7.0000000e-01   1.7764456e-01   2.6249507e+00   4.2484751e-01   5.7657876e-01   5.0071314e-01   4.2484751e-01
   7.0166667e-01   1.7946955e-01   5.0071314e-01  -3.0346251e-02   3.4898188e-01   7.2831002e-01   1.0317725e+00
   7.0333333e-01   1.8113614e-01  -9.4073377e-01  -1.8207750e-01  -3.0346251e-02  -2.5794313e-01  -1.8207750e-01
   7.0500000e-01   1.8263944e-01  -2.0028525e+00  -1.0621188e-01  -1.0924650e+00   5.7657876e-01  -3.0346251e-02
   7.0666667e-01   1.8397524e-01  -7.1313689e-01   1.9725063e-01   1.9725063e-01   8.0417564e-01   8.0417564e-01
   7.0833333e-01   1.8514019e-01  -2.5794313e-01   2.7311626e-01   2.7311626e-01   7.2831002e-01   5.7657876e-01
   7.1000000e-01   1.8613490e-01   1.3352350e+00   9.5590690e-01  -3.3380876e-01   1.0317725e+00   4.2484751e-01
   7.1166667e-01   1.8695982e-01   3.4898188e-01   4.5519376e-02  -1.2441963e+00  -5.6140564e-01  -1.8207750e-01
   7.1333333e-01   1.8761667e-01  -3.3380876e-01  -1.0165994e+00   4.2484751e-01   1.9725063e-01  -3.0346251e-02
   7.1500000e-01   1.8810834e-01  -1.0165994e+00  -3.3380876e-01   6.5244439e-01  -3.0346251e-02  -3.3380876e-01
   7.1666667e-01   1.8843886e-01   1.1076382e+00  -1.0621188e-01   5.7657876e-01  -4.8554001e-01   9.5590690e-01
   7.1833333e-01   1.8861326e-01   1.0317725e+00  -1.1683307e+00  -1.8207750e-01  -1.2441963e+00  -4.0967438e-01
   7.2000000e-01   1.8863752e-01  -1.0621188e-01  -3.3380876e-01   4.5519376e-02  -4.0967438e-01  -3.0346251e-02
   7.2166667e-01   1.8851840e-01   2.7311626e-01  -4.0967438e-01   2.7311626e-01  -1.0621188e-01  -1.0165994e+00
   7.2333333e-01   1.8826339e-01   1.3352350e+00   5.0071314e-01  -1.0621188e-01   5.0071314e-01   4.2484751e-01
   7.2500000e-01   1.8788049e-01   4.5519376e-02   8.0417564e-01   1.2138500e-01   1.2138500e-01  -1.0621188e-01
   7.2666667e-01   1.8737820e-01  -7.1313689e-01   8.0417564e-01  -3.3380876e-01   2.7311626e-01  -7.1313689e-01
   7.2833333e-01   1.8676532e-01  -1.8207750e-01  -3.3380876e-01  -9.4073377e-01   1.2138500e-01  -4.8554001e-01
   7.3000000e-01   1.8605082e-01  -1.0924650e+00  -4.8554001e-01  -6.3727127e-01   2.7311626e-01   1.2138500e-01
   7.3166667e-01   1.8524382e-01  -4.0967438e-01  -5.6140564e-01  -7.1313689e-01  -1.0621188e-01  -1.0621188e-01
   7.3333333e-01   1.8435338e-01  -1.8207750e-01   4.2484751e-01   1.2138500e-01  -3.3380876e-01   1.9725063e-01
   7.3500000e-01   1.8338847e-01  -2.5794313e-01  -4.8554001e-01  -1.0621188e-01  -1.0165994e+00  -1.8207750e-01
   7.3666667e-01   1.8235786e-01  -8.6486815e-01  -1.8207750e-01   1.9725063e-01   7.2831002e-01   4.2484751e-01
   7.3833333e-01   1.8127007e-01   5.7657876e-01   1.2138500e-01   3.4898188e-01  -7.1313689e-01  -2.5794313e-01
   7.4000000e-01   1.8013329e-01   4.5519376e-02  -3.0346251e-02  -1.8207750e-01   3.4898188e-01   2.7311626e-01
   7.4166667e-01   1.7895535e-01   4.5519376e-02   2.7311626e-01  -4.0967438e-01   5.7657876e-01   1.2138500e-01
   7.4333333e-01   1.7774334e-01  -2.5794313e-01  -1.0621188e-01   1.9725063e-01   1.7145632e+00   1.5628319e+00
   7.4500000e-01   1.7650459e-01   3.4898188e-01   4.5519376e-02  -3.0346251e-02   5.0071314e-01   4.2484751e-01
   7.4666667e-01   1.7524585e-01  -7.8900252e-01   9.5590690e-01  -1.0621188e-01  -3.0346251e-02  -1.8207750e-01
   7.4833333e-01   1.7397342e-01   9.5590690e-01   1.1076382e+00   1.1835038e+00  -1.8207750e-01   1.3352350e+00
   7.5000000e-01   1.7269329e-01  -1.1683307e+00   1.3352350e+00   1.9725063e-01  -4.8554001e-01   1.9725063e-01
   7.5166667e-01   1.7141114e-01   1.2138500e-01   4.5519376e-02   8.0417564e-01  -1.8207750e-01   8.0417564e-01
   7.5333333e-01   1.7013241e-01  -1.4717932e+00  -6.3727127e-01   1.2138500e-01  -3.3380876e-01  -1.0165994e+00
   7.5500000e-01   1.6886234e-01  -1.9269869e+00  -9.4073377e-01  -4.8554001e-01  -8.6486815e-01  -2.0028525e+00
   7.5666667e-01   1.6760608e-01   4.2484751e-01  -4.8554001e-01  -7.8900252e-01  -6.3727127e-01  -1.4717932e+00
   7.5833333e-01   1.6636870e-01  -2.5794313e-01  -6.3727127e-01  -1.1683307e+00   5.0071314e-01  -8.6486815e-01
   7.6000000e-01   1.6515532e-01   1.0317725e+00  -1.3959275e+00  -1.2441963e+00  -1.8207750e-01  -5.6140564e-01
   7.6166667e-01   1.6397113e-01   1.9421600e+00  -6.3727127e-01  -4.0967438e-01  -5.6140564e-01  -2.5794313e-01
   7.6333333e-01   1.6282151e-01  -2.5794313e-01  -1.8207750e-01  -5.6140564e-01  -3.3380876e-01   4.2484751e-01
   7.6500000e-01   1.6171201e-01   1.0317725e+00   1.2593694e+00   6.5244439e-01  -3.0346251e-02   1.3352350e+00
   7.6666667e-01   1.6064850e-01  -6.3727127e-01  -1.8207750e-01   4.5519376e-02  -6.3727127e-01  -1.8207750e-01
   7.6833333e-01   1.5963714e-01   5.0071314e-01   3.4898188e-01  -3.3380876e-01   1.1835038e+00  -1.0621188e-01
   7.7000000e-01   1.5868449e-01   3.4898188e-01  -1.0621188e-01   4.5519376e-02   1.3352350e+00   1.3352350e+00
   7.7166667e-01   1.5779743e-01  -1.0165994e+00  -5.6140564e-01  -3.3380876e-01   4.5519376e-02   1.7145632e+00
   7.7333333e-01   1.5698327e-01  -1.6235244e+00   6.5244439e-01   1.0317725e+00   4.2484751e-01   9.5590690e-01
   7.7500000e-01   1.5624969e-01   1.2138500e-01   4.5519376e-02   1.3352350e+00   5.7657876e-01   2.3214882e+00
   7.7666667e-01   1.5560473e-01   1.9725063e-01  -1.0621188e-01   4.2484751e-01  -1.2441963e+00  -4.8554001e-01
   7.7833333e-01   1.5505676e-01   1.0317725e+00  -1.0621188e-01  -3.0346251e-02  -1.1683307e+00  -8.6486815e-01
   7.8000000e-01   1.5461443e-01   1.1835038e+00  -4.0967438e-01  -4.8554001e-01  -1.3200619e+00  -2.3063151e+00
   7.8166667e-01   1.5428665e-01  -3.0346251e-02   4.2484751e-01  -1.8207750e-01  -1.0924650e+00  -1.7752557e+00
   7.8333333e-01   1.5408245e-01  -1.0924650e+00   5.7657876e-01   4.5519376e-02   1.5628319e+00  -4.8554001e-01
   7.8500000e-01   1.5401096e-01  -1.8207750e-01  -4.8554001e-01  -3.0346251e-02   5.7657876e-01  -1.2441963e+00
   7.8666667e-01   1.5408125e-01  -1.2441963e+00  -1.8207750e-01  -5.6140564e-01   7.2831002e-01  -1.3959275e+00
   7.8833333e-01   1.5430230e-01  -2.5794313e-01   4.5519376e-02  -7.8900252e-01   1.0317725e+00   1.9725063e-01
   7.9000000e-01   1.6074776e-01  -3.0346251e-02   5.7657876e-01  -2.5794313e-01   8.0417564e-01   7.2831002e-01
   7.9166667e-01   1.6244725e-01  -2.5794313e-01   2.1697569e+00   1.1835038e+00   4.2484751e-01   1.3352350e+00
   7.9333333e-01   1.6435518e-01  -3.3380876e-01   1.1835038e+00   7.2831002e-01   8.0417564e-01   9.5590690e-01
   7.9500000e-01   1.6647374e-01   1.1076382e+00  -4.0967438e-01   4.5519376e-02  -5.6140564e-01  -7.1313689e-01
   7.9666667e-01   1.7409913e-01  -2.5794313e-01  -1.1683307e+00  -5.6140564e-01  -6.3727127e-01  -9.4073377e-01
   7.9833333e-01   1.7706086e-01  -4.0967438e-01  -6.3727127e-01  -4.8554001e-01  -7.1313689e-01  -1.7752557e+00
   8.0000000e-01   1.8022837e-01   4.5519376e-02  -1.9269869e+00  -7.8900252e-01   1.2138500e-01  -4.8554001e-01
   8.0166667e-01   1.8359761e-01  -1.7752557e+00  -1.7752557e+00  -6.3727127e-01   3.4898188e-01   1.2138500e-01
   8.0333333e-01   1.8716398e-01  -4.8554001e-01  -1.4717932e+00  -2.5794313e-01   6.5244439e-01   1.4869663e+00
   8.0500000e-01   1.9092202e-01  -7.1313689e-01  -7.8900252e-01  -1.0621188e-01  -1.1683307e+00   8.8004127e-01
   8.0666667e-01   1.9486569e-01   1.9725063e-01   2.7311626e-01   2.7311626e-01  -4.0967438e-01   8.0417564e-01
   8.0833333e-01   1.9898850e-01   8.8004127e-01  -5.6140564e-01   1.2138500e-01  -1.7752557e+00  -3.0346251e-02
   8.1000000e-01   2.0328368e-01   9.5590690e-01   1.2138500e-01   3.4898188e-01   1.2138500e-01   1.9725063e-01
   8.1166667e-01   2.0774431e-01   1.2138500e-01   5.0071314e-01  -1.8207750e-01   1.9725063e-01  -1.0621188e-01
   8.1333333e-01   2.4307778e-01  -1.0165994e+00  -3.0346251e-02   3.4898188e-01   8.0417564e-01   4.5519376e-02
   8.1500000e-01   2.4865732e-01  -7.1313689e-01   3.4898188e-01   6.5244439e-01   8.8004127e-01   8.0417564e-01
   8.1666667e-01   2.5436372e-01  -1.4717932e+00   8.0417564e-01   4.2484751e-01   1.2138500e-01   3.4898188e-01
   8.1833333e-01   2.6019826e-01  -7.8900252e-01   5.0071314e-01  -1.8207750e-01  -4.8554001e-01  -3.3380876e-01
   8.2000000e-01   2.6616378e-01  -6.3727127e-01   4.2484751e-01  -2.5794313e-01  -7.1313689e-01  -6.3727127e-01
   8.2166667e-01   2.7226472e-01  -2.5794313e-01   7.2831002e-01  -1.8207750e-01  -1.0621188e-01   4.5519376e-02
   8.2333333e-01   2.7850716e-01  -5.6140564e-01   1.1076382e+00  -3.0346251e-02   8.0417564e-01   4.2484751e-01
   8.2500000e-01   2.8489881e-01  -1.8207750e-01   4.2484751e-01  -1.8207750e-01   8.8004127e-01   1.0317725e+00
   8.2666667e-01   2.9144862e-01   1.6386975e+00  -1.8207750e-01   3.4898188e-01   8.0417564e-01   1.2593694e+00
   8.2833333e-01   2.9816758e-01   5.0071314e-01   4.2484751e-01  -1.0621188e-01  -3.0346251e-02  -7.8900252e-01
   8.3000000e-01   3.0506824e-01  -5.6140564e-01  -1.0621188e-01   1.9725063e-01  -2.5794313e-01  -1.1683307e+00
   8.3166667e-01   3.1216416e-01  -7.8900252e-01  -3.3380876e-01   1.2138500e-01  -2.5794313e-01   4.5519376e-02
   8.3333333e-01   3.5111236e-01  -6.3727127e-01  -4.8554001e-01  -7.1313689e-01  -1.0621188e-01  -6.3727127e-01
   8.3500000e-01   3.5971074e-01   1.2593694e+00  -9.4073377e-01  -1.0165994e+00  -1.4717932e+00  -1.9269869e+00
   8.3666667e-01   3.6861700e-01  -1.3200619e+00  -1.5476588e+00  -9.4073377e-01  -1.3200619e+00  -2.6097776e+00
   8.3833333e-01   3.7784632e-01  -1.1683307e+00  -2.1545838e+00  -7.8900252e-01  -6.3727127e-01  -1.2441963e+00
   8.4000000e-01   3.8741267e-01   2.3214882e+00  -4.8554001e-01   5.7657876e-01  -1.8207750e-01   4.5519376e-02
   8.4166667e-01   3.9732840e-01   3.7629351e+00  -7.8900252e-01   1.1076382e+00   5.0071314e-01   9.5590690e-01
   8.4333333e-01   4.0760388e-01   9.5590690e-01  -1.8207750e-01   6.5244439e-01  -2.5794313e-01   1.2593694e+00
   8.4500000e-01   4.1824707e-01  -7.8900252e-01   8.0417564e-01   3.4898188e-01   1.3352350e+00   1.4869663e+00
   8.4666667e-01   4.2926324e-01  -8.6486815e-01   1.5628319e+00  -2.5794313e-01   1.4869663e+00   3.4898188e-01
   8.4833333e-01   4.4065450e-01  -1.0621188e-01   1.5628319e+00  -4.0967438e-01   1.7904288e+00   1.3352350e+00
   8.5000000e-01   4.5241954e-01   1.4111007e+00   1.9421600e+00   4.2484751e-01  -1.0621188e-01   1.5628319e+00
   8.5166667e-01   4.6455326e-01   2.5490851e+00   1.7145632e+00   1.2138500e-01  -2.0028525e+00   1.2138500e-01
   8.5333333e-01   4.7704647e-01   3.4898188e-01  -2.5794313e-01   2.7311626e-01  -7.1313689e-01  -3.3380876e-01
   8.5500000e-01   4.8988520e-01  -1.1683307e+00   4.5519376e-02   1.3352350e+00   4.2484751e-01  -4.8554001e-01
   8.5666667e-01   5.0304921e-01  -2.2304494e+00  -5.6140564e-01   1.9725063e-01   5.0071314e-01  -7.1313689e-01
   8.5833333e-01   5.1651872e-01  -1.4717932e+00  -1.4717932e+00  -1.0621188e-01   7.2831002e-01  -2.5794313e-01
   8.6000000e-01   5.3026597e-01  -7.1313689e-01  -7.1313689e-01   4.5519376e-02  -3.3380876e-01  -3.0346251e-02
   8.6166667e-01   5.4425821e-01   2.7311626e-01  -1.8207750e-01  -9.4073377e-01  -5.6140564e-01  -5.6140564e-01
   8.6333333e-01   5.5845762e-01   1.4111007e+00  -1.8207750e-01  -1.4717932e+00   4.5519376e-02  -3.0346251e-02
   8.6500000e-01   5.7282131e-01   2.7311626e-01  -7.1313689e-01  -6.3727127e-01  -1.8207750e-01  -4.0967438e-01
   8.6666667e-01   5.8730152e-01   1.0317725e+00   1.4869663e+00   4.2484751e-01   5.7657876e-01   6.5244439e-01
   8.6833333e-01   6.0184549e-01  -4.8554001e-01   1.3352350e+00   6.5244439e-01  -2.5794313e-01   1.1835038e+00
   8.7000000e-01   6.1639600e-01   1.9725063e-01   1.1076382e+00   6.5244439e-01  -9.4073377e-01   1.9725063e-01
   8.7166667e-01   6.3089133e-01   2.7311626e-01   1.1076382e+00   3.4898188e-01  -1.0924650e+00  -5.6140564e-01
   8.7333333e-01   6.4526581e-01   4.2484751e-01   4.2484751e-01  -3.0346251e-02  -6.3727127e-01  -1.0621188e-01
   8.7500000e-01   6.5944999e-01   1.2138500e-01  -1.0621188e-01   4.5519376e-02   1.5628319e+00   6.5244439e-01
   8.7666667e-01   6.7337132e-01  -1.4717932e+00  -6.3727127e-01  -8.6486815e-01   9.5590690e-01   3.4898188e-01
   8.7833333e-01   6.8695433e-01  -2.0787182e+00  -2.3063151e+00  -1.3200619e+00   9.5590690e-01  -2.5794313e-01
   8.8000000e-01   7.0012159e-01  -1.0924650e+00  -1.9269869e+00  -2.5794313e-01   1.7145632e+00  -7.8900252e-01
   8.8166667e-01   7.1279388e-01  -1.0924650e+00  -1.7752557e+00  -1.8207750e-01  -8.6486815e-01  -6.3727127e-01
   8.8333333e-01   7.2489115e-01   6.5244439e-01  -1.0924650e+00  -4.8554001e-01  -1.6993900e+00  -1.0165994e+00
   8.8500000e-01   7.3633299e-01   1.7904288e+00   4.2484751e-01   4.5519376e-02  -2.0787182e+00  -1.7752557e+00
   8.8666667e-01   7.4703956e-01   9.5590690e-01   5.7657876e-01  -7.8900252e-01  -1.4717932e+00  -1.9269869e+00
   8.8833333e-01   7.5693213e-01   1.1076382e+00   1.1835038e+00   1.9725063e-01  -9.4073377e-01  -5.6140564e-01
   8.9000000e-01   7.6593374e-01  -1.0621188e-01   8.8004127e-01   4.2484751e-01  -5.6140564e-01   7.2831002e-01
   8.9166667e-01   7.7396405e-01   1.0317725e+00   9.5590690e-01   5.7657876e-01   1.4111007e+00   1.4869663e+00
   8.9333333e-01   7.8095716e-01   8.0417564e-01   1.2138500e-01   1.9725063e-01   1.2593694e+00   1.2593694e+00
   8.9500000e-01   7.8684925e-01   9.5590690e-01   1.2138500e-01   7.2831002e-01   1.3352350e+00   8.8004127e-01
   8.9666667e-01   7.9157885e-01  -4.0967438e-01   1.1835038e+00   7.2831002e-01   8.0417564e-01   1.8662944e+00
   8.9833333e-01   7.9508981e-01  -1.0924650e+00   8.8004127e-01   5.0071314e-01   8.8004127e-01   1.8662944e+00
   9.0000000e-01   7.9733247e-01  -8.6486815e-01   1.5628319e+00   1.0317725e+00   5.0071314e-01   5.0071314e-01
   9.0166667e-01   7.9826387e-01  -2.4580463e+00   1.2138500e-01   3.4898188e-01  -6.3727127e-01  -1.1683307e+00
   9.0333333e-01   7.3188903e-01   1.2138500e-01  -1.0924650e+00  -1.0165994e+00  -1.6235244e+00  -2.9132401e+00
   9.0500000e-01   7.1796765e-01  -1.0621188e-01  -1.0924650e+00  -1.0621188e-01  -4.0967438e-01  -2.2304494e+00
   9.0666667e-01   7.0289251e-01  -7.1313689e-01  -1.0165994e+00  -3.0346251e-02  -4.0967438e-01  -1.3200619e+00
   9.0833333e-01   6.8673426e-01   8.8004127e-01  -3.3380876e-01   6.5244439e-01   1.2138500e-01   5.0071314e-01
   9.1000000e-01   6.6957091e-01   7.2831002e-01  -2.5794313e-01   3.4898188e-01   1.7145632e+00   1.1076382e+00
   9.1166667e-01   6.5148371e-01   1.4869663e+00   6.5244439e-01   1.1835038e+00   6.5244439e-01   2.4732194e+00
   9.1333333e-01   6.3255931e-01   1.9421600e+00   4.5519376e-02   1.2138500e-01   3.4898188e-01   9.5590690e-01
   9.1500000e-01   6.1290339e-01   1.9725063e-01  -1.0621188e-01  -4.8554001e-01   5.7657876e-01   7.2831002e-01
   9.1666667e-01   5.9261643e-01  -6.3727127e-01  -1.1683307e+00  -9.4073377e-01  -5.6140564e-01  -1.1683307e+00
   9.1833333e-01   5.7180234e-01  -2.5794313e-01  -9.4073377e-01  -1.0621188e-01  -5.6140564e-01  -7.8900252e-01
   9.2000000e-01   5.5056744e-01   4.2484751e-01  -7.1313689e-01   1.9725063e-01   4.5519376e-02  -6.3727127e-01
   9.2166667e-01   5.2901947e-01   3.4898188e-01   7.2831002e-01   5.0071314e-01   6.5244439e-01   5.7657876e-01
   9.2333333e-01   5.0726663e-01  -4.0967438e-01   2.7311626e-01  -1.0621188e-01   1.9725063e-01  -1.0621188e-01
   9.2500000e-01   4.8541656e-01   5.0071314e-01   9.5590690e-01   4.5519376e-02   1.2138500e-01  -7.1313689e-01
   9.2666667e-01   4.6357528e-01  -1.2441963e+00   1.9725063e-01  -5.6140564e-01  -3.3380876e-01  -1.8207750e-01
   9.2833333e-01   4.4184627e-01  -2.2304494e+00   1.9725063e-01  -3.0346251e-02   7.2831002e-01   5.7657876e-01
   9.3000000e-01   4.2032953e-01  -3.0346251e-02   3.4898188e-01   1.2138500e-01   1.2138500e-01   1.0317725e+00
   9.3166667e-01   3.9912061e-01   8.8004127e-01   6.5244439e-01   4.5519376e-02  -1.8207750e-01   5.7657876e-01
   9.3333333e-01   3.7830982e-01   1.7904288e+00   1.2138500e-01   5.7657876e-01  -1.8207750e-01   8.0417564e-01
   9.3500000e-01   3.5798141e-01   5.7657876e-01  -4.8554001e-01   1.9725063e-01  -1.3200619e+00   2.7311626e-01
   9.3666667e-01   3.3821285e-01  -5.6140564e-01   1.2593694e+00  -3.0346251e-02  -1.7752557e+00  -9.4073377e-01
   9.3833333e-01   3.1907428e-01  -1.0621188e-01   1.1076382e+00   4.2484751e-01   5.7657876e-01   5.7657876e-01
   9.4000000e-01   3.0062789e-01  -1.3200619e+00  -2.5794313e-01  -7.1313689e-01   1.6386975e+00  -1.0621188e-01
   9.4166667e-01   2.8292751e-01  -4.0967438e-01   1.9725063e-01   3.4898188e-01  -1.0924650e+00  -3.0346251e-02
   9.4333333e-01   2.6601833e-01  -1.0621188e-01  -5.6140564e-01  -2.5794313e-01   1.9725063e-01  -1.8207750e-01
   9.4500000e-01   2.4993662e-01   9.5590690e-01  -7.8900252e-01   4.2484751e-01   1.6386975e+00   8.0417564e-01
   9.4666667e-01   2.3470966e-01   2.7311626e-01  -1.8207750e-01  -3.0346251e-02   4.5519376e-02  -1.3200619e+00
   9.4833333e-01   2.2034325e-01   2.0938913e+00   5.0071314e-01  -2.5794313e-01  -1.3959275e+00  -1.7752557e+00
   9.5000000e-01   2.0685911e-01  -1.1683307e+00  -8.6486815e-01  -1.0621188e-01   4.2484751e-01  -3.3380876e-01
   9.5166667e-01   1.9426033e-01  -1.9269869e+00  -5.6140564e-01   4.2484751e-01   4.2484751e-01  -1.8207750e-01
   9.5333333e-01   1.8253930e-01   2.7311626e-01   4.5519376e-02   5.7657876e-01   1.9421600e+00   1.2593694e+00
   9.5500000e-01   1.7168042e-01   9.5590690e-01   4.5519376e-02   5.0071314e-01   5.7657876e-01   7.2831002e-01
   9.5666667e-01   1.6166062e-01  -1.8207750e-01  -4.0967438e-01   8.8004127e-01   5.0071314e-01  -6.3727127e-01
   9.5833333e-01   1.5244993e-01  -1.6235244e+00  -4.0967438e-01   4.5519376e-02  -1.0924650e+00  -1.6235244e+00
   9.6000000e-01   1.4401217e-01  -7.1313689e-01   5.0071314e-01  -4.8554001e-01  -2.3821807e+00  -2.3063151e+00
   9.6166667e-01   1.3630570e-01   9.5590690e-01   4.2484751e-01  -3.3380876e-01  -1.7752557e+00  -2.5794313e-01
   9.6333333e-01   1.2928419e-01  -1.0165994e+00   2.7311626e-01  -8.6486815e-01  -4.8554001e-01   1.4111007e+00
   9.6500000e-01   1.2289748e-01   1.2138500e-01   5.0071314e-01   2.7311626e-01   8.0417564e-01   1.0317725e+00
   9.6666667e-01   1.1709241e-01  -1.0621188e-01   1.9725063e-01   1.2138500e-01  -7.1313689e-01   6.5244439e-01
   9.6833333e-01   1.1181370e-01   1.6386975e+00   1.4111007e+00   3.4898188e-01  -1.8207750e-01   9.5590690e-01
   9.7000000e-01   1.0700480e-01   6.5244439e-01   3.4898188e-01  -3.0346251e-02   1.1835038e+00  -6.3727127e-01
   9.7166667e-01   1.0260881e-01   9.5590690e-01  -7.8900252e-01  -3.0346251e-02   4.2484751e-01  -4.8554001e-01
   9.7333333e-01   9.8569235e-02   5.0071314e-01  -7.8900252e-01  -1.0621188e-01  -1.6993900e+00  -1.0621188e-01
   9.7500000e-01   9.4830828e-02  -2.5794313e-01  -3.0346251e-02   1.2138500e-01   1.1835038e+00   1.4869663e+00
   9.7666667e-01   9.1340331e-02  -6.3727127e-01  -1.8207750e-01   5.7657876e-01   4.2484751e-01   9.5590690e-01
   9.7833333e-01   8.8047150e-02   6.5244439e-01   8.0417564e-01   3.4898188e-01   9.5590690e-01   7.2831002e-01
   9.8000000e-01   8.4903987e-02   7.2831002e-01  -2.5794313e-01  -6.3727127e-01   1.9421600e+00   5.7657876e-01
   9.8166667e-01   8.1867374e-02   4.5519376e-02  -5.6140564e-01  -8.6486815e-01  -1.0621188e-01  -1.3200619e+00
   9.8333333e-01   7.8888605e-02  -1.0621188e-01   5.7657876e-01  -4.8554001e-01   1.2138500e-01   1.9725063e-01
   9.8500000e-01   7.5932104e-02  -1.6993900e+00   8.8004127e-01   4.2484751e-01  -8.6486815e-01   5.0071314e-01
   9.8666667e-01   7.2982058e-02  -1.6235244e+00  -2.5794313e-01  -3.0346251e-02  -2.3821807e+00  -4.8554001e-01
   9.8833333e-01   7.0014227e-02  -1.0621188e-01   7.2831002e-01   7.2831002e-01  -1.5476588e+00  -1.1683307e+00
   9.9000000e-01   6.7009469e-02   7.2831002e-01   5.7657876e-01   7.2831002e-01   1.2138500e-01  -4.0967438e-01
   9.9166667e-01   6.3953827e-02   4.2484751e-01   3.4898188e-01  -3.0346251e-02  -1.0924650e+00  -2.5794313e-01
   9.9333333e-01   6.0838381e-02   7.2831002e-01  -1.0165994e+00   1.2138500e-01  -9.4073377e-01  -6.3727127e-01
   9.9500000e-01   5.7659160e-02  -1.0621188e-01  -4.8554001e-01   1.2138500e-01   1.2593694e+00   7.2831002e-01
   9.9666667e-01   5.4416847e-02  -3.2925682e+00  -6.3727127e-01  -3.3380876e-01   1.4869663e+00   5.0071314e-01
   9.9833333e-01   5.1116505e-02   5.0071314e-01  -2.5794313e-01   1.2138500e-01   1.6386975e+00   8.8004127e-01
   1.0000000e+00   4.7767191e-02   1.1835038e+00  -1.0621188e-01   1.9725063e-01   1.0317725e+00  -4.8554001e-01
   1.0016667e+00   4.4381524e-02   6.5244439e-01  -3.0346251e-02  -6.3727127e-01  -4.8554001e-01  -1.3200619e+00
   1.0033333e+00   4.0975213e-02   4.2484751e-01   8.8004127e-01  -1.2441963e+00  -1.8207750e-01  -3.3380876e-01
   1.0050000e+00   3.7566537e-02   4.2484751e-01   5.7657876e-01  -1.1683307e+00  -3.0346251e-02   1.2593694e+00
   1.0066667e+00   3.4175804e-02   7.2831002e-01  -4.0967438e-01  -7.1313689e-01   2.7311626e-01   2.7311626e-01
   1.0083333e+00   3.0824789e-02   3.4898188e-01  -1.0924650e+00  -3.3380876e-01  -1.8207750e-01  -1.3200619e+00
   1.0100000e+00   2.7536172e-02   5.0071314e-01   5.7657876e-01   1.1835038e+00  -1.0621188e-01  -4.8554001e-01
   1.0116667e+00   2.4332973e-02  -6.3727127e-01  -1.8207750e-01  -1.0621188e-01  -9.4073377e-01  -2.5794313e-01
   1.0133333e+00   2.1238005e-02  -1.4717932e+00   1.2593694e+00   4.2484751e-01   1.9725063e-01   7.2831002e-01
   1.0150000e+00   1.8273351e-02  -4.0967438e-01  -3.0346251e-02   2.7311626e-01   4.5519376e-02   8.8004127e-01
   1.0166667e+00   1.5459869e-02   5.0071314e-01   4.5519376e-02   4.5519376e-02  -1.1683307e+00   1.2138500e-01
   1.0183333e+00   1.2816748e-02   4.2484751e-01   5.7657876e-01   4.5519376e-02   8.8004127e-01   4.2484751e-01
   1.0200000e+00   1.0328333e-02  -1.8207750e-01   3.4898188e-01   2.7311626e-01   1.9725063e-01  -1.8207750e-01
   1.0216667e+00   8.0460957e-03  -5.6140564e-01  -1.0621188e-01   1.9725063e-01   1.4869663e+00  -4.0967438e-01
   1.0233333e+00   5.9823300e-03   6.5244439e-01   1.2138500e-01   5.7657876e-01   9.5590690e-01   8.0417564e-01
   1.0250000e+00   4.1462538e-03  -1.0621188e-01  -6.3727127e-01  -4.0967438e-01  -7.1313689e-01  -1.8207750e-01
   1.0266667e+00   2.5438555e-03   6.5244439e-01  -1.8207750e-01   4.2484751e-01  -1.7752557e+00   1.1835038e+00
   1.0283333e+00   1.1778149e-03  -1.6235244e+00   4.2484751e-01  -1.8207750e-01  -1.5476588e+00   4.5519376e-02
   1.0300000e+00   4.7490056e-05   2.7311626e-01   2.7311626e-01  -3.0346251e-02   4.5519376e-02   2.7311626e-01
   1.0316667e+00  -8.5102695e-04   5.7657876e-01  -1.8207750e-01  -3.0346251e-02   1.5628319e+00   5.7657876e-01
   1.0333333e+00  -1.5247912e-03   1.3352350e+00  -7.1313689e-01  -3.3380876e-01   2.3214882e+00   1.1076382e+00
   1.0350000e+00  -1.9838262e-03   5.0071314e-01  -7.1313689e-01  -3.3380876e-01   1.2138500e-01  -1.8207750e-01
   1.0366667e+00  -2.2408912e-03   1.2138500e-01  -4.0967438e-01   1.2138500e-01   1.8662944e+00   1.2138500e-01
   1.0383333e+00  -2.3112006e-03  -1.8511213e+00  -1.2441963e+00   1.2138500e-01   1.3352350e+00  -1.8207750e-01
   1.0400000e+00  -2.2121022e-03  -1.5476588e+00   1.2138500e-01   1.2138500e-01  -8.6486815e-01  -6.3727127e-01
   1.0416667e+00  -1.9627230e-03   1.1076382e+00   2.7311626e-01   5.7657876e-01  -1.5476588e+00  -4.8554001e-01
   1.0433333e+00  -1.5835887e-03   1.4869663e+00   4.5519376e-02   1.2138500e-01  -6.3727127e-01   1.9725063e-01
   1.0450000e+00  -1.0962267e-03   3.4898188e-01  -1.0621188e-01  -2.5794313e-01   5.0071314e-01   6.5244439e-01
   1.0466667e+00  -5.2276093e-04  -1.8207750e-01   4.2484751e-01   1.2138500e-01  -1.0621188e-01  -3.0346251e-02
   1.0483333e+00   1.1449474e-04  -9.4073377e-01   9.5590690e-01   1.1835038e+00  -3.3380876e-01   8.0417564e-01
   1.0500000e+00   7.9343456e-04  -2.3063151e+00  -1.0621188e-01  -3.3380876e-01  -1.9269869e+00  -8.6486815e-01
   1.0516667e+00   1.4925442e-03  -2.0787182e+00   2.7311626e-01  -3.0346251e-02   4.5519376e-02   1.2138500e-01
   1.0533333e+00   2.1912614e-03  -1.6235244e+00  -1.8207750e-01  -7.8900252e-01   5.0071314e-01  -1.1683307e+00
   1.0550000e+00   2.8501725e-03   1.0317725e+00  -3.0346251e-02  -1.8207750e-01   7.2831002e-01  -1.0165994e+00
   1.0566667e+00   3.4593801e-03   1.4869663e+00  -1.0621188e-01  -2.5794313e-01   1.5628319e+00  -1.0621188e-01
   1.0583333e+00   4.0192290e-03   8.8004127e-01   2.7311626e-01  -3.3380876e-01   2.7311626e-01  -4.8554001e-01
   1.0600000e+00   4.5162061e-03  -2.6856432e+00  -3.3380876e-01  -6.3727127e-01   1.2138500e-01  -7.8900252e-01
   1.0616667e+00   4.9388996e-03  -1.8207750e-01   4.5519376e-02   4.5519376e-02  -1.3200619e+00  -8.6486815e-01
   1.0633333e+00   5.2781289e-03   1.0317725e+00   1.9725063e-01   2.7311626e-01  -1.2441963e+00  -1.0621188e-01
   1.0650000e+00   5.5270282e-03   7.2831002e-01   2.7311626e-01   3.4898188e-01   1.0317725e+00   1.2593694e+00
   1.0666667e+00   5.6810818e-03   1.9421600e+00   6.5244439e-01   1.2138500e-01  -6.3727127e-01   7.2831002e-01
   1.0683333e+00   5.7381147e-03   2.5490851e+00   1.4869663e+00   6.5244439e-01  -5.6140564e-01   1.3352350e+00
   1.0700000e+00   5.6982361e-03   5.0071314e-01   1.0317725e+00  -1.8207750e-01  -3.3380876e-01  -2.5794313e-01
   1.0716667e+00   5.5637407e-03   6.5244439e-01   5.0071314e-01  -2.5794313e-01   8.0417564e-01   8.0417564e-01
   1.0733333e+00   5.3389716e-03   1.0317725e+00  -4.8554001e-01  -1.8207750e-01  -9.4073377e-01  -1.0621188e-01
   1.0750000e+00   5.0301443e-03  -3.0346251e-02  -1.9269869e+00  -3.3380876e-01   1.4111007e+00  -4.0967438e-01
   1.0766667e+00   4.6451417e-03   7.2831002e-01  -1.6993900e+00  -4.8554001e-01   1.1835038e+00  -4.8554001e-01
   1.0783333e+00   4.1932818e-03  -6.3727127e-01  -4.8554001e-01  -1.8207750e-01  -2.5794313e-01  -1.3959275e+00
   1.0800000e+00   3.6850641e-03  -7.8900252e-01  -1.0621188e-01   3.4898188e-01  -5.6140564e-01   2.7311626e-01
   1.0816667e+00   3.1319016e-03  -1.2441963e+00  -1.6993900e+00   2.7311626e-01   3.4898188e-01   4.2484751e-01
   1.0833333e+00   2.5458424e-03  -2.5794313e-01   1.9725063e-01  -4.0967438e-01   2.7311626e-01  -7.8900252e-01
   1.0850000e+00   1.9392883e-03   1.5628319e+00   5.0071314e-01   1.9725063e-01  -1.1683307e+00  -6.3727127e-01
   1.0866667e+00   1.3247163e-03   8.0417564e-01   8.8004127e-01   6.5244439e-01  -1.0165994e+00   4.5519376e-02
   1.0883333e+00   7.1440765e-04   1.5628319e+00   1.1835038e+00   6.5244439e-01  -3.0346251e-02   1.1835038e+00
   1.0900000e+00   7.1440765e-04  -8.6486815e-01   8.0417564e-01   5.0071314e-01   1.1835038e+00   2.5490851e+00
   1.0916667e+00   1.1528508e-04  -6.3727127e-01   1.9725063e-01   1.2138500e-01   8.8004127e-01   1.8662944e+00
   1.0933333e+00  -4.8457140e-04  -1.6235244e+00  -3.3380876e-01   4.5519376e-02   8.0417564e-01   1.9725063e-01
   1.0950000e+00  -1.0440811e-03  -8.6486815e-01  -1.0924650e+00  -6.3727127e-01  -9.4073377e-01  -1.2441963e+00
   1.0966667e+00  -1.5537426e-03  -1.3200619e+00   1.2138500e-01   4.5519376e-02  -2.3821807e+00  -2.9132401e+00
   1.0983333e+00  -2.0054064e-03   1.9725063e-01  -1.0165994e+00   1.2138500e-01   5.0071314e-01  -4.8554001e-01
   1.1000000e+00  -2.3923973e-03   1.1076382e+00  -7.1313689e-01  -1.0621188e-01   1.6386975e+00   1.2138500e-01
   1.1016667e+00  -2.7096013e-03   6.5244439e-01  -1.0621188e-01  -4.8554001e-01   1.0317725e+00   5.0071314e-01
   1.1033333e+00  -2.9535160e-03  -3.3380876e-01   1.0317725e+00  -1.8207750e-01   3.4898188e-01   5.7657876e-01
   1.1050000e+00  -3.1222659e-03  -1.0924650e+00   4.2484751e-01  -3.0346251e-02  -7.8900252e-01   5.0071314e-01
   1.1066667e+00  -3.2155828e-03   1.1076382e+00   8.0417564e-01   1.9725063e-01  -1.7752557e+00  -1.5476588e+00
   1.1083333e+00  -3.2347527e-03   5.0071314e-01  -3.0346251e-02  -3.3380876e-01  -7.8900252e-01  -4.0967438e-01
   1.1100000e+00  -3.1825332e-03   3.4898188e-01  -4.8554001e-01  -4.8554001e-01  -1.8207750e-01   3.4898188e-01
   1.1116667e+00  -3.0630422e-03   8.0417564e-01  -5.6140564e-01   4.2484751e-01   1.1076382e+00   8.0417564e-01
   1.1133333e+00  -2.8816225e-03  -1.0621188e-01  -7.8900252e-01  -1.0621188e-01   4.5519376e-02   4.5519376e-02
   1.1150000e+00  -2.6446863e-03   4.2484751e-01  -3.0346251e-02   1.9725063e-01  -3.0346251e-02  -1.1683307e+00
   1.1166667e+00  -2.3595425e-03  -4.0967438e-01   1.2138500e-01  -5.6140564e-01   4.2484751e-01  -1.4717932e+00
   1.1183333e+00  -2.0342117e-03  -1.2441963e+00   1.2593694e+00   8.0417564e-01   1.4869663e+00  -3.0346251e-02
   1.1200000e+00  -1.6772342e-03  -7.8900252e-01   6.5244439e-01   4.2484751e-01   1.2593694e+00   1.1076382e+00
   1.1216667e+00  -1.2974725e-03  -4.0967438e-01   5.0071314e-01  -4.8554001e-01  -1.0621188e-01   1.5628319e+00
   1.1233333e+00  -9.0391662e-04  -3.0346251e-02   1.9725063e-01   1.2138500e-01  -9.4073377e-01   5.7657876e-01
   1.1250000e+00  -5.0549214e-04  -7.8900252e-01  -3.0346251e-02  -1.8207750e-01  -1.8511213e+00  -7.8900252e-01
   1.1266667e+00  -1.1087790e-04   1.3352350e+00  -4.0967438e-01   1.2138500e-01  -7.8900252e-01  -1.8207750e-01
   1.1283333e+00   2.4063062e-04   3.2318757e+00  -3.3380876e-01   6.5244439e-01  -3.3380876e-01   1.1835038e+00
   1.1300000e+00   5.6229514e-04   2.0938913e+00  -5.6140564e-01  -1.8207750e-01  -4.0967438e-01   8.0417564e-01
   1.1316667e+00   8.6045170e-04   7.2831002e-01  -7.8900252e-01   1.2138500e-01  -1.8207750e-01  -3.3380876e-01
   1.1333333e+00   1.1294332e-03  -3.3380876e-01  -2.5794313e-01   4.2484751e-01   1.1835038e+00   5.7657876e-01
   1.1350000e+00   1.3644106e-03   4.2484751e-01  -4.8554001e-01  -9.4073377e-01   4.2484751e-01  -1.3200619e+00
   1.1366667e+00   1.5614711e-03  -1.0924650e+00   4.5519376e-02  -6.3727127e-01  -1.1683307e+00  -1.7752557e+00
   1.1383333e+00   1.7176740e-03  -1.0924650e+00  -6.3727127e-01  -2.5794313e-01  -5.6140564e-01  -1.3959275e+00
   1.1400000e+00   1.8310836e-03  -4.8554001e-01   4.2484751e-01   5.0071314e-01   8.0417564e-01   1.2593694e+00
   1.1416667e+00   1.9007781e-03  -1.0165994e+00   4.5519376e-02  -6.3727127e-01   5.7657876e-01   1.9725063e-01
   1.1433333e+00   1.9268363e-03  -1.6993900e+00   9.5590690e-01  -1.8207750e-01  -1.0621188e-01   3.4898188e-01
   1.1450000e+00   1.9103023e-03  -1.2441963e+00   1.0317725e+00   3.4898188e-01   1.3352350e+00   5.0071314e-01
   1.1466667e+00   1.8531292e-03   1.9725063e-01   6.5244439e-01   1.2138500e-01   1.2593694e+00   4.2484751e-01
   1.1483333e+00   1.7581049e-03  -1.8207750e-01   4.5519376e-02  -1.0621188e-01   1.3352350e+00   1.3352350e+00
   1.1500000e+00   1.6287606e-03   1.5628319e+00   1.9725063e-01   8.0417564e-01   1.9725063e-01   7.2831002e-01
   1.1516667e+00   1.4692658e-03   8.8004127e-01   4.5519376e-02  -3.3380876e-01  -1.6993900e+00  -9.4073377e-01
   1.1533333e+00   1.2843120e-03  -5.6140564e-01  -4.0967438e-01  -1.8207750e-01  -1.1683307e+00  -8.6486815e-01
   1.1550000e+00   1.0789883e-03   5.0071314e-01  -4.8554001e-01  -3.0346251e-02   1.2138500e-01  -5.6140564e-01
   1.1566667e+00   8.5865173e-04   1.1835038e+00  -1.6235244e+00   5.7657876e-01   3.4898188e-01  -1.0621188e-01
   1.1583333e+00   6.2879533e-04  -2.5794313e-01   2.7311626e-01   5.0071314e-01  -1.0621188e-01  -1.8207750e-01
   1.1600000e+00   3.9491779e-04   1.0317725e+00   1.1835038e+00   1.2593694e+00  -9.4073377e-01   1.9725063e-01
   1.1616667e+00   1.6239702e-04   1.9725063e-01   1.3352350e+00   3.4898188e-01  -9.4073377e-01   4.5519376e-02
   1.1633333e+00  -8.5417806e-05   3.4898188e-01   1.1076382e+00   7.2831002e-01   5.0071314e-01   6.5244439e-01
   1.1650000e+00  -3.7426247e-04  -4.8554001e-01   1.3352350e+00   5.7657876e-01   8.0417564e-01   1.5628319e+00
   1.1666667e+00  -6.4331219e-04  -7.1313689e-01   1.2138500e-01  -1.8207750e-01  -1.0621188e-01   4.2484751e-01
   1.1683333e+00   1.0898370e-04   5.7657876e-01  -2.5794313e-01   1.9725063e-01   8.0417564e-01   3.4898188e-01
   1.1700000e+00   1.6074284e-04  -6.3727127e-01  -7.1313689e-01  -7.1313689e-01   8.0417564e-01  -8.6486815e-01
   1.1716667e+00   2.0588899e-04   5.0071314e-01   2.7311626e-01  -5.6140564e-01   1.1835038e+00  -3.0346251e-02
   1.1733333e+00   2.4333117e-04  -3.3380876e-01  -1.8207750e-01  -1.8207750e-01  -3.0346251e-02   2.7311626e-01
   1.1750000e+00   2.7225444e-04   5.7657876e-01  -2.5794313e-01  -2.5794313e-01   1.2138500e-01   5.7657876e-01
   1.1766667e+00   2.9214666e-04   1.2138500e-01  -1.0621188e-01  -4.0967438e-01   2.7311626e-01   3.4898188e-01
   1.1783333e+00   3.0281518e-04   7.2831002e-01  -2.0787182e+00  -1.2441963e+00   7.2831002e-01   2.7311626e-01
   1.1800000e+00   3.0439274e-04  -1.0621188e-01  -2.6856432e+00  -4.0967438e-01  -2.5794313e-01  -1.5476588e+00
   1.1816667e+00   2.9733241e-04   5.7657876e-01  -4.8554001e-01  -3.0346251e-02  -7.8900252e-01  -1.3200619e+00
   1.1833333e+00   2.8239148e-04   2.2456226e+00   1.0317725e+00   2.7311626e-01  -1.3200619e+00  -3.3380876e-01
   1.1850000e+00   2.6060469e-04   8.8004127e-01   4.2484751e-01   4.5519376e-02  -2.3063151e+00  -9.4073377e-01
   1.1866667e+00   2.3324771e-04  -2.6856432e+00  -2.5794313e-01  -5.6140564e-01  -8.6486815e-01   1.2138500e-01
   1.1883333e+00   2.0179167e-04  -3.8994932e+00   8.8004127e-01   5.7657876e-01   1.2138500e-01   1.7904288e+00
   1.1900000e+00   1.6785042e-04  -1.3200619e+00   8.8004127e-01   9.5590690e-01   1.9725063e-01   1.1835038e+00
   1.1916667e+00   1.3312183e-04  -2.0028525e+00   9.5590690e-01   4.2484751e-01  -2.5794313e-01  -1.0924650e+00
   1.1933333e+00   9.9325253e-05  -1.6235244e+00   1.2138500e-01   5.0071314e-01  -7.8900252e-01  -1.9269869e+00
   1.1950000e+00   6.8136958e-05  -1.0621188e-01   1.2138500e-01   3.4898188e-01   1.9725063e-01  -7.8900252e-01
   1.1966667e+00   4.1125799e-05   1.2138500e-01  -4.8554001e-01   1.2138500e-01   7.2831002e-01  -3.0346251e-02
   1.1983333e+00   1.9691125e-05  -1.8207750e-01  -1.0924650e+00   4.5519376e-02   8.0417564e-01   3.4898188e-01
   1.2000000e+00   5.0051480e-06   5.0071314e-01  -4.0967438e-01   1.2138500e-01   3.4898188e-01   1.9725063e-01
   1.2016667e+00  -1.1151495e-04   9.5590690e-01  -1.0621188e-01   4.2484751e-01   5.0071314e-01   6.5244439e-01
   1.2033333e+00  -3.6337527e-04   2.7311626e-01   9.5590690e-01   1.9725063e-01   5.0071314e-01   1.1076382e+00
   1.2050000e+00  -6.0026372e-04   1.9421600e+00   8.8004127e-01  -3.0346251e-02   8.0417564e-01   1.3352350e+00
   1.2066667e+00  -8.1847913e-04   1.2593694e+00   7.2831002e-01  -1.0165994e+00   5.7657876e-01   4.5519376e-02
   1.2083333e+00  -1.0147661e-03   1.1076382e+00   9.5590690e-01   5.7657876e-01  -8.6486815e-01  -7.8900252e-01
   1.2100000e+00  -1.1863256e-03   1.7904288e+00   8.8004127e-01   1.0317725e+00  -1.2441963e+00  -7.8900252e-01
   1.2116667e+00  -1.3308185e-03   1.4869663e+00   5.7657876e-01   3.4898188e-01   5.0071314e-01   3.4898188e-01
   1.2133333e+00  -1.4463641e-03   2.1697569e+00   5.7657876e-01   8.8004127e-01   1.3352350e+00   1.9421600e+00
   1.2150000e+00  -1.5315336e-03   5.7657876e-01  -1.8207750e-01  -3.3380876e-01   4.2484751e-01   1.2593694e+00
   1.2166667e+00  -1.5853428e-03   4.5519376e-02  -1.4717932e+00  -4.8554001e-01   4.2484751e-01   2.7311626e-01
   1.2183333e+00  -1.6072428e-03   8.8004127e-01  -2.5339119e+00  -2.5794313e-01  -4.0967438e-01  -2.5794313e-01
   1.2200000e+00  -1.5971116e-03   2.5490851e+00  -1.6993900e+00  -4.0967438e-01  -1.0924650e+00  -1.0165994e+00
   1.2216667e+00  -1.5552456e-03   5.0071314e-01  -1.6993900e+00  -2.0028525e+00  -7.1313689e-01  -1.9269869e+00
   1.2233333e+00  -1.4823535e-03   4.5519376e-02  -7.1313689e-01  -6.3727127e-01  -3.3380876e-01  -6.3727127e-01
   1.2250000e+00  -1.3795513e-03  -1.6235244e+00  -7.1313689e-01  -2.5794313e-01  -3.0346251e-02  -5.6140564e-01
   1.2266667e+00  -1.2483585e-03  -9.4073377e-01  -2.5794313e-01  -1.8207750e-01   5.0071314e-01   3.4898188e-01
   1.2283333e+00  -1.0906952e-03  -4.0967438e-01   5.7657876e-01  -2.5794313e-01   1.0317725e+00   1.0317725e+00
   1.2300000e+00  -9.0887884e-04  -1.3959275e+00   1.4111007e+00   8.0417564e-01   9.5590690e-01   1.0317725e+00
   1.2316667e+00  -7.0561957e-04  -1.1683307e+00   8.8004127e-01   6.5244439e-01  -5.6140564e-01  -4.8554001e-01
   1.2333333e+00  -4.8401347e-04   6.5244439e-01   8.8004127e-01   1.4111007e+00  -1.8207750e-01  -1.6235244e+00
   1.2350000e+00  -2.4753095e-04  -7.8900252e-01   5.0071314e-01   5.7657876e-01  -3.0346251e-02   3.4898188e-01
   1.2366667e+00  -8.3235114e-18  -4.8554001e-01   6.5244439e-01  -6.3727127e-01  -7.1313689e-01   1.9725063e-01
   1.2383333e+00   4.1646553e-06   1.6386975e+00   4.5519376e-02  -5.6140564e-01   9.5590690e-01  -7.8900252e-01
   1.2400000e+00   1.1610122e-05   6.5244439e-01  -2.0028525e+00  -1.8207750e-01  -3.3380876e-01   9.5590690e-01
   1.2416667e+00   2.1646019e-05  -1.0165994e+00  -3.0346251e-02   7.2831002e-01  -3.3380876e-01   4.2484751e-01
   1.2433333e+00   3.3478148e-05  -7.8900252e-01  -3.3380876e-01   3.4898188e-01   3.4898188e-01   8.8004127e-01
   1.2450000e+00   4.6248862e-05  -1.0165994e+00  -5.6140564e-01  -2.5794313e-01   1.9725063e-01  -5.6140564e-01
   1.2466667e+00   5.9079282e-05  -1.8511213e+00  -6.3727127e-01  -3.0346251e-02  -1.8207750e-01  -1.8511213e+00
   1.2483333e+00   7.1111846e-05   1.7145632e+00   4.5519376e-02  -4.0967438e-01  -3.3380876e-01  -7.8900252e-01
   1.2500000e+00   8.1551757e-05   2.0180257e+00   9.5590690e-01  -2.5794313e-01  -4.0967438e-01  -1.0621188e-01
   1.2516667e+00   8.9705857e-05   8.8004127e-01   9.5590690e-01   3.4898188e-01  -7.1313689e-01   8.0417564e-01
   1.2533333e+00   9.5017695e-05  -1.1683307e+00  -3.3380876e-01   4.5519376e-02  -5.6140564e-01   4.5519376e-02
   1.2550000e+00   9.7097598e-05  -8.6486815e-01  -4.0967438e-01  -1.8207750e-01   1.4869663e+00   1.1835038e+00
   1.2566667e+00   9.5746848e-05  -6.3727127e-01  -2.5794313e-01  -3.0346251e-02   6.5244439e-01   4.2484751e-01
   1.2583333e+00   9.0975229e-05   1.1076382e+00   5.0071314e-01   9.5590690e-01  -7.1313689e-01   5.0071314e-01
   1.2600000e+00   8.3011422e-05   4.2484751e-01   1.9725063e-01  -1.8207750e-01  -7.8900252e-01  -6.3727127e-01
   1.2616667e+00   7.2306106e-05   1.7904288e+00   4.2484751e-01  -3.0346251e-02   8.8004127e-01   8.0417564e-01
   1.2633333e+00   5.9527746e-05   3.4898188e-01  -3.0346251e-02   3.4898188e-01  -7.1313689e-01  -1.0621188e-01
   1.2650000e+00   4.5551350e-05  -3.2167026e+00   1.9725063e-01   4.2484751e-01   1.9725063e-01   4.5519376e-02
   1.2666667e+00   3.1440777e-05  -2.3821807e+00   7.2831002e-01   1.1835038e+00  -3.3380876e-01   2.7311626e-01
   1.2683333e+00   1.8425350e-05  -4.8554001e-01   1.3352350e+00   8.0417564e-01   1.0317725e+00   1.1076382e+00
   1.2700000e+00   7.8716927e-06   5.7657876e-01  -5.6140564e-01  -1.0621188e-01  -3.0346251e-02   1.0317725e+00
   1.2716667e+00   1.2519482e-06  -1.8207750e-01  -1.0924650e+00  -4.8554001e-01  -1.8207750e-01  -1.0924650e+00
   1.2733333e+00  -1.0241997e-04  -1.8207750e-01   4.5519376e-02  -4.8554001e-01  -3.0346251e-02  -1.7752557e+00
   1.2750000e+00  -2.8382828e-04   4.2484751e-01   5.0071314e-01  -4.0967438e-01   1.2138500e-01  -1.4717932e+00
   1.2766667e+00  -1.1970995e-03   6.5244439e-01  -2.5794313e-01   4.5519376e-02   6.5244439e-01   1.9725063e-01
   1.2783333e+00   8.3957517e-04  -7.8900252e-01  -1.8207750e-01  -5.6140564e-01   1.2593694e+00   3.4898188e-01
   1.2800000e+00   1.3972746e-03  -2.0028525e+00  -1.0924650e+00   4.5519376e-02  -3.3380876e-01   1.9725063e-01
   1.2816667e+00   2.0214458e-03  -3.3380876e-01   2.7311626e-01   8.8004127e-01   1.9725063e-01   1.1835038e+00
   1.2833333e+00   2.7086948e-03   2.9284132e+00   2.7311626e-01   6.5244439e-01   2.7311626e-01   1.7904288e+00
   1.2850000e+00   3.4328473e-03   2.9284132e+00   3.4898188e-01   1.9725063e-01   5.0071314e-01   1.4869663e+00
   1.2866667e+00   4.0720194e-03   5.7657876e-01   1.2138500e-01  -5.6140564e-01  -4.0967438e-01  -5.6140564e-01
   1.2883333e+00   4.7448168e-03  -8.6486815e-01  -1.8207750e-01  -4.8554001e-01   8.0417564e-01  -1.2441963e+00
   1.2900000e+00   5.4468111e-03  -4.0967438e-01   1.2138500e-01  -1.1683307e+00   8.8004127e-01  -8.6486815e-01
   1.2916667e+00   1.4479209e-02   5.7657876e-01   1.9725063e-01   1.2138500e-01  -2.2304494e+00  -6.3727127e-01
   1.2933333e+00   1.5171447e-02  -3.3380876e-01  -1.0621188e-01   1.9725063e-01  -2.9132401e+00  -8.6486815e-01
   1.2950000e+00   1.5845413e-02  -2.5794313e-01  -3.0346251e-02   2.7311626e-01  -1.8511213e+00  -9.4073377e-01
   1.2966667e+00   1.6501354e-02  -4.8554001e-01  -1.8207750e-01   1.2138500e-01  -1.8207750e-01   1.0317725e+00
   1.2983333e+00   1.7140082e-02   2.7311626e-01  -4.0967438e-01  -6.3727127e-01   5.0071314e-01   3.4898188e-01
   1.3000000e+00   1.7762927e-02   3.4898188e-01  -2.5794313e-01  -1.8207750e-01  -7.8900252e-01   3.4898188e-01
   1.3016667e+00   1.9704329e-02  -4.8554001e-01  -8.6486815e-01  -3.3380876e-01  -7.8900252e-01  -1.3200619e+00
   1.3033333e+00   2.0102317e-02  -4.8554001e-01   9.5590690e-01  -1.3200619e+00  -4.8554001e-01  -2.1545838e+00
   1.3050000e+00   2.0495155e-02  -2.1545838e+00   4.5519376e-02  -1.1683307e+00   1.3352350e+00   4.5519376e-02
   1.3066667e+00   2.0890551e-02  -7.8900252e-01  -9.4073377e-01  -1.1683307e+00   1.7145632e+00  -1.8207750e-01
   1.3083333e+00   2.1296522e-02   8.8004127e-01  -3.0346251e-02  -4.8554001e-01   1.3352350e+00   5.0071314e-01
   1.3100000e+00   2.1721194e-02   4.2484751e-01   2.7311626e-01  -1.8207750e-01   8.8004127e-01   8.0417564e-01
   1.3116667e+00   2.2172587e-02  -4.0967438e-01   1.1076382e+00   4.5519376e-02   1.2593694e+00   1.6386975e+00
   1.3133333e+00   2.2658399e-02  -1.0621188e-01   4.5519376e-02   1.0317725e+00   1.2138500e-01   9.5590690e-01
   1.3150000e+00   2.3185779e-02  -7.8900252e-01   4.5519376e-02   5.7657876e-01  -7.1313689e-01   1.0317725e+00
   1.3166667e+00   2.3761116e-02  -1.0621188e-01  -3.0346251e-02   5.0071314e-01  -1.4717932e+00  -1.0165994e+00
   1.3183333e+00   2.4389830e-02   1.9725063e-01   4.2484751e-01   1.9421600e+00  -2.0028525e+00  -2.5794313e-01
   1.3200000e+00   2.5076182e-02   1.3352350e+00   5.7657876e-01   1.7145632e+00   4.5519376e-02  -2.5794313e-01
   1.3216667e+00   2.5823107e-02   1.1835038e+00  -7.1313689e-01  -1.8207750e-01   2.7311626e-01  -1.6993900e+00
   1.3233333e+00   2.6632065e-02  -2.5794313e-01  -7.8900252e-01  -1.0621188e-01  -5.6140564e-01  -1.2441963e+00
   1.3250000e+00   2.7502935e-02  -2.5794313e-01  -1.0621188e-01  -3.3380876e-01   1.2593694e+00   8.0417564e-01
   1.3266667e+00   2.8433934e-02   1.9725063e-01  -5.6140564e-01  -4.8554001e-01   5.7657876e-01   5.0071314e-01
   1.3283333e+00   2.9421584e-02   1.7145632e+00   4.5519376e-02  -3.3380876e-01   6.5244439e-01   1.3352350e+00
   1.3300000e+00   3.0460711e-02   1.4111007e+00  -1.0621188e-01  -7.1313689e-01  -3.0346251e-02   5.7657876e-01
   1.3316667e+00   3.1544498e-02   1.0317725e+00   1.9725063e-01  -3.0346251e-02   3.4898188e-01   8.0417564e-01
   1.3333333e+00   3.2624177e-02   2.7311626e-01  -3.3380876e-01   4.2484751e-01   4.5519376e-02   7.2831002e-01
   1.3350000e+00   3.3618983e-02  -1.1683307e+00  -3.3380876e-01   1.2138500e-01   5.0071314e-01   5.0071314e-01
   1.3366667e+00   3.4615300e-02  -1.2441963e+00  -1.0621188e-01  -1.8207750e-01   5.0071314e-01  -3.3380876e-01
   1.3383333e+00   3.5604514e-02  -3.0346251e-02   2.7311626e-01  -1.8207750e-01   6.5244439e-01   4.5519376e-02
   1.3400000e+00   3.6577921e-02  -1.1683307e+00  -5.6140564e-01   5.7657876e-01  -4.0967438e-01   6.5244439e-01
   1.3416667e+00   3.7526947e-02  -3.3380876e-01   8.8004127e-01   2.7311626e-01  -3.3380876e-01   5.0071314e-01
   1.3433333e+00   3.8443382e-02   1.9725063e-01   1.3352350e+00  -1.8207750e-01  -9.4073377e-01  -9.4073377e-01
   1.3450000e+00   3.9319611e-02   7.2831002e-01   7.2831002e-01  -6.3727127e-01  -3.0346251e-02  -7.8900252e-01
   1.3466667e+00   4.0148839e-02  -6.3727127e-01  -3.0346251e-02  -1.0621188e-01   3.4898188e-01  -3.3380876e-01
   1.3483333e+00   4.0925308e-02  -4.8554001e-01  -4.0967438e-01  -4.0967438e-01  -4.8554001e-01  -1.6235244e+00
   1.3500000e+00   4.1644492e-02  -4.8554001e-01  -1.0621188e-01  -3.0346251e-02  -1.8207750e-01  -6.3727127e-01
   1.3516667e+00   4.2303277e-02  -2.5794313e-01   5.0071314e-01   1.9725063e-01   4.2484751e-01  -1.8207750e-01
   1.3533333e+00   4.2900112e-02   1.2138500e-01  -2.5794313e-01  -2.5794313e-01  -3.3380876e-01  -8.6486815e-01
   1.3550000e+00   4.3435134e-02   1.2138500e-01  -3.0346251e-02  -3.0346251e-02  -5.6140564e-01  -4.8554001e-01
   1.3566667e+00   4.3910249e-02   1.1076382e+00  -1.0924650e+00   1.2138500e-01   1.2138500e-01   1.0317725e+00
   1.3583333e+00   4.4329190e-02   1.1835038e+00  -2.5794313e-01   4.2484751e-01   5.7657876e-01   1.4869663e+00
   1.3600000e+00   4.4697532e-02  -3.0346251e-02  -8.6486815e-01   2.7311626e-01  -1.0621188e-01   9.5590690e-01
   1.3616667e+00   4.5022658e-02  -8.6486815e-01   1.1835038e+00   4.2484751e-01   1.3352350e+00  -2.5794313e-01
   1.3633333e+00   4.5313702e-02  -1.3200619e+00   1.9725063e-01  -1.4717932e+00   9.5590690e-01  -5.6140564e-01
   1.3650000e+00   4.5581437e-02  -2.5794313e-01  -8.6486815e-01   4.2484751e-01   1.0317725e+00   2.0180257e+00
   1.3666667e+00   4.5838133e-02   3.4898188e-01   8.0417564e-01   5.7657876e-01  -3.3380876e-01   5.7657876e-01
   1.3683333e+00   4.6097378e-02  -4.0967438e-01  -3.0346251e-02  -2.5794313e-01  -1.9269869e+00  -1.5476588e+00
   1.3700000e+00   4.6247343e-02  -1.1683307e+00  -1.0621188e-01  -4.8554001e-01  -1.9269869e+00  -1.6235244e+00
   1.3716667e+00   4.6394757e-02  -3.0346251e-02   6.5244439e-01   1.2138500e-01  -3.3380876e-01   4.5519376e-02
   1.3733333e+00   4.6578793e-02   8.8004127e-01   2.7311626e-01   6.5244439e-01   1.1835038e+00   6.5244439e-01
   1.3750000e+00   4.6819759e-02   1.1835038e+00   4.2484751e-01  -1.0621188e-01   5.7657876e-01  -6.3727127e-01
   1.3766667e+00   4.7138608e-02  -1.4717932e+00   4.5519376e-02   1.2138500e-01   1.3352350e+00  -1.8207750e-01
   1.3783333e+00   4.7556554e-02  -9.4073377e-01  -4.0967438e-01   2.7311626e-01   6.5244439e-01   4.5519376e-02
   1.3800000e+00   4.8094660e-02   9.5590690e-01  -4.8554001e-01  -3.0346251e-02  -4.0967438e-01   8.0417564e-01
   1.3816667e+00   4.8773420e-02  -5.6140564e-01  -4.8554001e-01  -7.8900252e-01  -1.5476588e+00  -1.1683307e+00
   1.3833333e+00   7.2836381e-02   1.5628319e+00   2.7311626e-01   1.3352350e+00  -6.3727127e-01  -2.3821807e+00
   1.3850000e+00   2.2045968e-01   2.1697569e+00  -3.0346251e-02   8.8004127e-01   3.4898188e-01  -2.5794313e-01
   1.3866667e+00   2.2911298e-01   2.3973538e+00  -1.0621188e-01   1.2138500e-01  -1.8207750e-01   5.0071314e-01
   1.3883333e+00   2.3849421e-01   1.4111007e+00  -2.5794313e-01  -1.0621188e-01   5.0071314e-01   7.2831002e-01
   1.3900000e+00   2.4863488e-01   1.9725063e-01  -6.3727127e-01  -8.6486815e-01   1.2138500e-01   1.9725063e-01
   1.3916667e+00   2.5955926e-01  -3.3380876e-01   3.4898188e-01  -1.0621188e-01   1.2138500e-01   7.2831002e-01
   1.3933333e+00   2.7128378e-01  -2.6097776e+00   2.7311626e-01   2.7311626e-01   1.1076382e+00   5.0071314e-01
   1.3950000e+00   2.8381627e-01  -2.0787182e+00  -7.8900252e-01  -7.1313689e-01   1.6386975e+00   5.0071314e-01
   1.3966667e+00   2.9715555e-01  -1.1683307e+00   9.5590690e-01   1.2138500e-01  -3.0346251e-02   5.7657876e-01
   1.3983333e+00   3.1129098e-01  -2.3821807e+00   5.0071314e-01   1.9725063e-01  -5.6140564e-01   5.0071314e-01
   1.4000000e+00   3.2620228e-01  -9.4073377e-01   4.5519376e-02  -5.6140564e-01   1.0317725e+00   5.0071314e-01
   1.4016667e+00   3.4185940e-01   1.5628319e+00  -1.8207750e-01  -1.0621188e-01   6.5244439e-01   4.2484751e-01
   1.4033333e+00   3.5813586e-01   1.4111007e+00  -1.1683307e+00   2.7311626e-01  -9.4073377e-01  -1.0924650e+00
   1.4050000e+00   3.7499108e-01  -3.3380876e-01  -1.8207750e-01   6.5244439e-01  -7.1313689e-01  -7.1313689e-01
   1.4066667e+00   3.9243089e-01   1.3352350e+00   4.2484751e-01   8.0417564e-01  -4.8554001e-01  -1.0621188e-01
   1.4083333e+00   4.1039219e-01  -4.0967438e-01   2.7311626e-01   7.2831002e-01   3.4898188e-01   6.5244439e-01
   1.4100000e+00   4.2880466e-01   6.5244439e-01  -7.8900252e-01   3.4898188e-01   2.7311626e-01   7.2831002e-01
   1.4116667e+00   4.4759146e-01  -4.8554001e-01  -4.8554001e-01  -2.5794313e-01   3.4898188e-01   8.8004127e-01
   1.4133333e+00   4.6667011e-01  -1.8207750e-01   6.5244439e-01  -1.0621188e-01  -1.2441963e+00  -3.3380876e-01
   1.4150000e+00   4.8595335e-01   4.2484751e-01   5.7657876e-01   4.5519376e-02  -2.5794313e-01  -1.0621188e-01
   1.4166667e+00   5.0535020e-01   1.1076382e+00   9.5590690e-01   1.2138500e-01  -2.5794313e-01   1.2138500e-01
   1.4183333e+00   5.2476699e-01   4.2484751e-01  -3.3380876e-01  -2.5794313e-01  -3.0346251e-02  -1.3200619e+00
   1.4200000e+00   5.4410846e-01   4.5519376e-02  -2.5794313e-01   4.5519376e-02   5.0071314e-01  -1.0621188e-01
   1.4216667e+00   5.6327890e-01   1.1076382e+00   1.9725063e-01  -1.0621188e-01   4.2484751e-01   1.5628319e+00
   1.4233333e+00   5.8218328e-01   2.7311626e-01  -7.8900252e-01  -7.8900252e-01  -1.0165994e+00   2.7311626e-01
   1.4250000e+00   6.0072840e-01   4.5519376e-02  -3.3380876e-01  -1.0621188e-01  -2.5794313e-01  -8.6486815e-01
   1.4266667e+00   6.1882401e-01  -1.6235244e+00   8.8004127e-01  -1.0621188e-01   6.5244439e-01  -1.1683307e+00
   1.4283333e+00   6.3638380e-01  -1.0165994e+00   4.2484751e-01   1.9725063e-01  -2.5794313e-01  -7.8900252e-01
   1.4300000e+00   6.5332652e-01   1.3352350e+00   5.7657876e-01   3.4898188e-01   3.4898188e-01   2.7311626e-01
   1.4316667e+00   6.6957682e-01  -3.0346251e-02  -3.0346251e-02   1.2138500e-01   4.2484751e-01  -1.8207750e-01
   1.4333333e+00   6.8506623e-01   1.0317725e+00  -4.8554001e-01   1.2138500e-01   3.4898188e-01   1.2138500e-01
   1.4350000e+00   6.9973379e-01  -1.0621188e-01  -7.8900252e-01   4.5519376e-02  -1.0621188e-01  -7.8900252e-01
   1.4366667e+00   7.1352676e-01  -4.0967438e-01  -4.8554001e-01  -3.3380876e-01  -4.8554001e-01  -1.8207750e-01
   1.4383333e+00   7.2637997e-01   1.9725063e-01   5.0071314e-01   4.2484751e-01  -9.4073377e-01   4.2484751e-01
   1.4400000e+00   7.3814290e-01  -3.3380876e-01   4.5519376e-02   1.9725063e-01   4.2484751e-01   8.8004127e-01
   1.4416667e+00   7.4891164e-01   1.2138500e-01  -1.2441963e+00  -6.3727127e-01   1.6386975e+00  -1.8207750e-01
   1.4433333e+00   7.5867368e-01   4.5519376e-02  -8.6486815e-01   5.0071314e-01   1.0317725e+00   4.5519376e-02
   1.4450000e+00   7.6742699e-01  -3.3380876e-01   4.5519376e-02  -1.8207750e-01   1.9725063e-01  -3.0346251e-02
   1.4466667e+00   7.7517968e-01   1.2593694e+00  -1.8207750e-01  -3.0346251e-02   1.2138500e-01   4.2484751e-01
   1.4483333e+00   7.8194954e-01   2.7311626e-01  -7.8900252e-01  -4.0967438e-01   4.5519376e-02   2.7311626e-01
   1.4500000e+00   7.8776373e-01  -6.3727127e-01   3.4898188e-01  -2.5794313e-01   7.2831002e-01  -1.8207750e-01
   1.4516667e+00   7.9265810e-01  -1.6993900e+00   7.2831002e-01  -6.3727127e-01  -1.8207750e-01  -5.6140564e-01
   1.4533333e+00   7.9667653e-01   3.4898188e-01   1.0317725e+00   1.0317725e+00  -1.0165994e+00   2.7311626e-01
   1.4550000e+00   7.9987014e-01   3.4898188e-01   6.5244439e-01  -1.0621188e-01  -3.3380876e-01   1.2138500e-01
   1.4566667e+00   8.0229605e-01   1.5628319e+00   2.7311626e-01   1.4111007e+00   1.2138500e-01   4.2484751e-01
   1.4583333e+00   8.0401687e-01   1.2593694e+00  -2.5794313e-01   5.0071314e-01  -6.3727127e-01  -1.0621188e-01
   1.4600000e+00   8.0509919e-01  -4.0967438e-01   1.9725063e-01   5.7657876e-01  -1.2441963e+00  -1.8207750e-01
   1.4616667e+00   8.0561279e-01   1.1835038e+00   6.5244439e-01   4.2484751e-01  -1.8207750e-01   4.2484751e-01
   1.4633333e+00   8.0562927e-01  -1.0924650e+00   4.2484751e-01   1.9725063e-01   8.8004127e-01  -1.0621188e-01
   1.4650000e+00   8.0522119e-01  -1.1683307e+00   1.0317725e+00  -2.5794313e-01   4.5519376e-02   3.4898188e-01
   1.4666667e+00   8.0446075e-01  -1.8511213e+00  -4.0967438e-01  -7.1313689e-01   8.0417564e-01   7.2831002e-01
   1.4683333e+00   8.0341883e-01  -1.0165994e+00  -1.0165994e+00  -1.1683307e+00   4.2484751e-01  -6.3727127e-01
   1.4700000e+00   8.0216400e-01   3.4898188e-01  -1.8207750e-01  -1.0621188e-01  -1.6235244e+00   3.4898188e-01
   1.4716667e+00   8.0076155e-01   7.2831002e-01   7.2831002e-01   6.5244439e-01  -1.3959275e+00   8.8004127e-01
   1.4733333e+00   7.9927267e-01  -8.6486815e-01   6.5244439e-01   3.4898188e-01   1.4869663e+00   8.0417564e-01
   1.4750000e+00   7.9764441e-01  -3.0346251e-02  -4.0967438e-01  -4.0967438e-01   1.9725063e-01  -1.8207750e-01
   1.4766667e+00   7.9597922e-01  -1.8207750e-01  -4.0967438e-01  -3.0346251e-02   8.0417564e-01  -1.8207750e-01
   1.4783333e+00   7.9436619e-01   2.6249507e+00  -1.8207750e-01  -1.0621188e-01   1.3352350e+00  -1.0165994e+00
   1.4800000e+00   7.9284788e-01   2.7766819e+00  -9.4073377e-01  -7.1313689e-01  -2.3063151e+00  -1.3959275e+00
   1.4816667e+00   7.9146072e-01   1.9725063e-01   4.5519376e-02   5.7657876e-01  -8.6486815e-01  -1.0621188e-01
   1.4833333e+00   7.9023504e-01  -7.8900252e-01   5.0071314e-01   4.5519376e-02   5.7657876e-01  -3.0346251e-02
   1.4850000e+00   7.8919493e-01  -1.3959275e+00   4.5519376e-02  -1.8207750e-01   4.2484751e-01   1.2593694e+00
   1.4866667e+00   7.8835836e-01   5.7657876e-01   7.2831002e-01   4.2484751e-01  -2.3063151e+00  -4.8554001e-01
   1.4883333e+00   7.8773702e-01   8.0417564e-01   8.8004127e-01   1.9725063e-01  -1.8207750e-01  -3.3380876e-01
   1.4900000e+00   7.8733689e-01  -1.7752557e+00   4.5519376e-02  -3.3380876e-01  -1.8207750e-01  -1.0165994e+00
   1.4916667e+00   7.8715819e-01  -7.1313689e-01   3.4898188e-01  -3.0346251e-02   1.0317725e+00  -4.8554001e-01
   1.4933333e+00   7.8719609e-01   5.0071314e-01  -5.6140564e-01  -3.3380876e-01  -1.0165994e+00  -9.4073377e-01
   1.4950000e+00   7.8744076e-01   5.7657876e-01  -5.6140564e-01   4.2484751e-01  -1.3200619e+00  -6.3727127e-01
   1.4966667e+00   7.8787828e-01   1.9725063e-01  -7.1313689e-01  -1.0621188e-01   8.0417564e-01  -5.6140564e-01
   1.4983333e+00   7.8849086e-01   1.8662944e+00  -4.8554001e-01   4.5519376e-02  -2.1545838e+00   5.0071314e-01
   1.5000000e+00   7.8925760e-01  -2.6856432e+00   4.5519376e-02   1.9725063e-01   3.3077413e+00   2.5490851e+00
   1.5016667e+00   7.9015520e-01  -2.1545838e+00  -5.6140564e-01  -3.0346251e-02   1.8662944e+00   8.8004127e-01
   1.5033333e+00   7.9115815e-01   7.2831002e-01   3.4898188e-01  -3.0346251e-02   1.2138500e-01   8.0417564e-01
   1.5050000e+00   7.9223996e-01   1.9421600e+00   1.2593694e+00   3.4898188e-01  -3.0346251e-02   8.8004127e-01
   1.5066667e+00   7.9337325e-01  -8.6486815e-01   6.5244439e-01  -3.0346251e-02  -1.8207750e-01   1.9725063e-01
   1.5083333e+00   7.9453063e-01  -1.1683307e+00   1.2138500e-01  -4.0967438e-01  -2.5339119e+00  -1.0924650e+00
   1.5100000e+00   7.9564262e-01  -2.0028525e+00   1.0317725e+00   2.7311626e-01   2.3973538e+00  -7.1313689e-01
   1.5116667e+00   7.9660840e-01   3.4898188e-01   7.2831002e-01  -4.8554001e-01   1.4869663e+00  -1.8207750e-01
   1.5133333e+00   7.9750640e-01  -4.8554001e-01  -1.0924650e+00  -9.4073377e-01  -1.0621188e-01  -3.3380876e-01
   1.5150000e+00   7.9831780e-01  -1.0621188e-01   8.0417564e-01   3.4898188e-01   1.2138500e-01  -3.0346251e-02
   1.5166667e+00   7.9902681e-01   1.7904288e+00   7.2831002e-01   5.0071314e-01  -6.3727127e-01  -7.8900252e-01
   1.5183333e+00   7.9962110e-01   7.2831002e-01   2.7311626e-01   1.2138500e-01  -4.0967438e-01   5.0071314e-01
   1.5200000e+00   8.0009163e-01  -3.0346251e-02  -1.4717932e+00  -5.6140564e-01   2.9284132e+00  -2.5794313e-01
   1.5216667e+00   8.0043295e-01   1.2138500e-01  -6.3727127e-01  -5.6140564e-01   3.4898188e-01  -1.0924650e+00
   1.5233333e+00   8.0064308e-01   1.1835038e+00   2.7311626e-01   3.4898188e-01   1.2138500e-01   1.9725063e-01
   1.5250000e+00   8.0072353e-01   1.2138500e-01  -1.8207750e-01   4.5519376e-02  -3.3380876e-01  -3.0346251e-02
   1.5266667e+00   8.0067904e-01   2.4732194e+00   4.5519376e-02   4.2484751e-01   1.3352350e+00   8.0417564e-01
   1.5283333e+00   8.0051733e-01   1.3352350e+00   6.5244439e-01   5.0071314e-01  -2.5794313e-01   7.2831002e-01
   1.5300000e+00   8.0024891e-01   1.7904288e+00   4.5519376e-02   7.2831002e-01  -1.0924650e+00   1.9725063e-01
   1.5316667e+00   7.9988662e-01   1.1835038e+00   2.7311626e-01   5.0071314e-01  -3.2167026e+00  -1.9269869e+00
   1.5333333e+00   7.9944524e-01   4.5519376e-02  -9.4073377e-01  -3.3380876e-01  -9.4073377e-01  -2.0028525e+00
   1.5350000e+00   7.9894101e-01  -1.8511213e+00  -1.0621188e-01   1.2138500e-01  -1.8207750e-01  -7.8900252e-01
   1.5366667e+00   7.9839132e-01  -1.4717932e+00   4.2484751e-01   3.4898188e-01   3.4898188e-01   7.2831002e-01
   1.5383333e+00   7.9781408e-01   7.2831002e-01   1.9725063e-01  -1.0621188e-01   1.2593694e+00   8.0417564e-01
   1.5400000e+00   7.9722735e-01  -1.8207750e-01   5.0071314e-01   1.2138500e-01   9.5590690e-01   6.5244439e-01
   1.5416667e+00   7.9664880e-01  -1.8207750e-01  -8.6486815e-01  -4.8554001e-01   1.9725063e-01   1.3352350e+00
   1.5433333e+00   7.9609536e-01   4.2484751e-01   8.8004127e-01  -1.8207750e-01   5.0071314e-01   9.5590690e-01
   1.5450000e+00   7.9558290e-01  -6.3727127e-01  -2.5794313e-01  -4.8554001e-01   9.5590690e-01   1.1076382e+00
   1.5466667e+00   7.9499242e-01  -8.6486815e-01  -5.6140564e-01   1.2138500e-01  -3.3380876e-01  -7.8900252e-01
   1.5483333e+00   7.9443239e-01  -2.3821807e+00  -7.1313689e-01  -1.0621188e-01  -1.0621188e-01  -1.7752557e+00
   1.5500000e+00   7.9393737e-01  -2.3063151e+00  -7.8900252e-01  -1.8207750e-01  -6.3727127e-01  -1.4717932e+00
   1.5516667e+00   7.9351934e-01  -3.3380876e-01   3.4898188e-01   9.5590690e-01  -1.2441963e+00  -3.3380876e-01
   1.5533333e+00   7.9318864e-01   8.0417564e-01   1.9725063e-01   4.2484751e-01  -1.1683307e+00  -3.0346251e-02
   1.5550000e+00   7.9295357e-01  -2.5794313e-01   1.2593694e+00   7.2831002e-01   2.7311626e-01   4.5519376e-02
   1.5566667e+00   7.9282061e-01   8.8004127e-01   2.0180257e+00   5.0071314e-01   4.2484751e-01  -1.8207750e-01
   1.5583333e+00   7.9279402e-01   9.5590690e-01   1.1076382e+00   8.8004127e-01   9.5590690e-01   3.4898188e-01
   1.5600000e+00   7.9287607e-01   3.4898188e-01  -1.0621188e-01  -2.5794313e-01  -4.8554001e-01  -1.0621188e-01
   1.5616667e+00   7.9306687e-01  -5.6140564e-01  -1.1683307e+00  -4.0967438e-01  -1.0165994e+00  -1.0165994e+00
   1.5633333e+00   7.9336456e-01   3.4898188e-01  -8.6486815e-01  -6.3727127e-01  -9.4073377e-01  -3.0346251e-02
   1.5650000e+00   7.9376548e-01  -1.1683307e+00  -3.3380876e-01  -8.6486815e-01   5.0071314e-01  -2.5794313e-01
   1.5666667e+00   7.9426397e-01  -2.2304494e+00  -4.0967438e-01  -5.6140564e-01  -6.3727127e-01  -4.0967438e-01
   1.5683333e+00   7.9485292e-01  -1.7752557e+00  -1.0621188e-01  -2.5794313e-01  -1.6993900e+00  -2.5794313e-01
   1.5700000e+00   7.9552375e-01  -1.6235244e+00  -4.8554001e-01   4.5519376e-02   9.5590690e-01   2.0938913e+00
   1.5716667e+00   7.9626651e-01  -2.4580463e+00   2.7311626e-01  -4.0967438e-01   4.5519376e-02  -7.1313689e-01
   1.5733333e+00   7.9707035e-01   1.8662944e+00  -1.0621188e-01   5.7657876e-01   4.5519376e-02   6.5244439e-01
   1.5750000e+00   7.9792363e-01   8.0417564e-01   1.3352350e+00   5.0071314e-01   4.5519376e-02   1.4869663e+00
   1.5766667e+00   7.9881401e-01   2.7311626e-01   7.2831002e-01   4.5519376e-02  -2.5794313e-01   1.7904288e+00
   1.5783333e+00   7.9972889e-01  -1.6993900e+00  -2.5794313e-01  -4.0967438e-01   1.4869663e+00   1.2593694e+00
   1.5800000e+00   8.0065558e-01  -9.4073377e-01  -7.1313689e-01  -1.0924650e+00   5.7657876e-01   4.2484751e-01
   1.5816667e+00   8.0151414e-01   5.7657876e-01   7.2831002e-01   2.7311626e-01   1.7145632e+00   8.8004127e-01
   1.5833333e+00   8.0225787e-01   5.0071314e-01  -3.3380876e-01  -5.6140564e-01  -3.0346251e-02  -1.8207750e-01
   1.5850000e+00   8.0296261e-01   8.8004127e-01  -1.0924650e+00  -3.3380876e-01  -3.0346251e-02  -3.0346251e-02
   1.5866667e+00   8.0362134e-01   1.7145632e+00   5.0071314e-01  -2.5794313e-01  -3.3380876e-01  -6.3727127e-01
   1.5883333e+00   8.0422847e-01   7.2831002e-01   1.9725063e-01   1.2138500e-01  -2.3821807e+00  -6.3727127e-01
   1.5900000e+00   8.0478031e-01   1.2138500e-01   5.0071314e-01   4.5519376e-02   1.6386975e+00   3.4898188e-01
   1.5916667e+00   8.0527465e-01   1.3352350e+00   8.8004127e-01   7.2831002e-01  -1.0621188e-01  -1.0621188e-01
   1.5933333e+00   8.0571121e-01   1.4111007e+00   4.2484751e-01   4.5519376e-02  -1.4717932e+00  -1.9269869e+00
   1.5950000e+00   8.0609134e-01  -2.5794313e-01   9.5590690e-01   4.5519376e-02  -1.0621188e-01  -1.2441963e+00
   1.5966667e+00   8.0641789e-01  -1.5476588e+00  -3.3380876e-01  -3.3380876e-01  -9.4073377e-01  -7.8900252e-01
   1.5983333e+00   8.0669512e-01  -2.1545838e+00  -6.3727127e-01  -3.0346251e-02  -1.5476588e+00   1.9725063e-01
   1.6000000e+00   8.0692876e-01  -7.1313689e-01   7.2831002e-01   8.8004127e-01  -3.0346251e-02   5.7657876e-01
   1.6016667e+00   8.0712536e-01  -9.4073377e-01  -1.8207750e-01   4.5519376e-02   2.7311626e-01   5.7657876e-01
   1.6033333e+00   8.0729242e-01  -1.9269869e+00  -1.0165994e+00  -2.5794313e-01   1.6386975e+00   5.7657876e-01
   1.6050000e+00   8.0743816e-01  -9.4073377e-01  -8.6486815e-01  -6.3727127e-01   1.1835038e+00   3.4898188e-01
   1.6066667e+00   8.0757107e-01   6.5244439e-01  -2.5794313e-01   2.7311626e-01   8.8004127e-01   7.2831002e-01
   1.6083333e+00   8.0769965e-01   2.7311626e-01  -3.3380876e-01   1.9725063e-01   1.3352350e+00   3.4898188e-01
   1.6100000e+00   8.0783244e-01   1.4869663e+00   1.8662944e+00   8.8004127e-01  -1.0924650e+00   5.0071314e-01
   1.6116667e+00   8.0797745e-01  -1.0621188e-01   5.0071314e-01   1.2138500e-01  -1.0924650e+00  -1.4717932e+00
   1.6133333e+00   8.0814212e-01   1.1835038e+00   4.2484751e-01   5.0071314e-01  -3.0346251e-02  -9.4073377e-01
   1.6150000e+00   8.0833315e-01   1.6386975e+00  -1.1683307e+00  -4.0967438e-01  -4.8554001e-01  -9.4073377e-01
   1.6166667e+00   8.0855617e-01   8.8004127e-01   1.9725063e-01   1.9725063e-01   2.7311626e-01   5.0071314e-01
   1.6183333e+00   8.0865072e-01   2.2456226e+00   2.7311626e-01   1.2138500e-01   4.2484751e-01   1.9725063e-01
   1.6200000e+00   8.0876953e-01   1.4111007e+00  -7.1313689e-01   1.9725063e-01   1.0317725e+00   5.0071314e-01
   1.6216667e+00   8.0891806e-01   3.4898188e-01  -6.3727127e-01  -3.0346251e-02  -2.5794313e-01  -1.8207750e-01
   1.6233333e+00   8.0910097e-01  -4.8554001e-01   5.7657876e-01   4.5519376e-02  -8.6486815e-01  -6.3727127e-01
   1.6250000e+00   8.0932234e-01  -2.0028525e+00   1.1076382e+00  -3.3380876e-01  -4.8554001e-01   3.4898188e-01
   1.6266667e+00   8.0958554e-01  -1.1683307e+00   2.1697569e+00   8.0417564e-01  -4.8554001e-01   1.7904288e+00
   1.6283333e+00   8.0989299e-01   2.7311626e-01   1.6386975e+00   6.5244439e-01  -1.8207750e-01   1.3352350e+00
   1.6300000e+00   8.1024642e-01   6.5244439e-01   7.2831002e-01  -1.8207750e-01   2.7311626e-01   1.2138500e-01
   1.6316667e+00   8.1064672e-01  -6.3727127e-01  -1.0165994e+00  -3.3380876e-01   4.5519376e-02  -8.6486815e-01
   1.6333333e+00   8.1109413e-01  -2.5794313e-01  -1.3200619e+00  -1.0621188e-01   1.9725063e-01  -7.1313689e-01
   1.6350000e+00   8.1158796e-01  -2.5794313e-01  -1.1683307e+00  -1.0621188e-01   5.0071314e-01   4.5519376e-02
   1.6366667e+00   8.1212702e-01  -4.8554001e-01  -9.4073377e-01  -3.0346251e-02   9.5590690e-01   4.2484751e-01
   1.6383333e+00   8.1270926e-01   1.1076382e+00  -1.3200619e+00  -4.8554001e-01  -3.0346251e-02  -7.8900252e-01
   1.6400000e+00   8.1333224e-01   1.2593694e+00  -6.3727127e-01  -1.0621188e-01  -1.0165994e+00  -1.9269869e+00
   1.6416667e+00   8.1399290e-01  -8.6486815e-01  -3.3380876e-01  -5.6140564e-01  -1.8207750e-01  -1.0924650e+00
   1.6433333e+00   8.1468770e-01  -4.8554001e-01  -3.0346251e-02   4.2484751e-01  -3.0346251e-02   1.9725063e-01
   1.6450000e+00   8.1541274e-01   1.9725063e-01   5.7657876e-01   2.7311626e-01   1.2138500e-01   2.7311626e-01
   1.6466667e+00   8.1616380e-01   3.4898188e-01   4.5519376e-02  -4.0967438e-01  -1.7752557e+00   1.2138500e-01
   1.6483333e+00   8.1693639e-01   5.0071314e-01   1.3352350e+00   3.4898188e-01  -6.3727127e-01   5.0071314e-01
   1.6500000e+00   8.1772597e-01   1.1076382e+00   7.2831002e-01   3.4898188e-01  -7.1313689e-01  -4.0967438e-01
   1.6516667e+00   8.1852771e-01  -4.8554001e-01   3.4898188e-01   5.0071314e-01  -2.5794313e-01   5.0071314e-01
   1.6533333e+00   8.1924485e-01   2.1697569e+00   3.4898188e-01   1.9725063e-01   5.0071314e-01   1.2138500e-01
   1.6550000e+00   8.1924485e-01   1.3352350e+00  -4.8554001e-01  -1.8207750e-01   1.0317725e+00   6.5244439e-01
   1.6566667e+00   8.1988334e-01  -4.0967438e-01   5.7657876e-01  -2.5794313e-01   1.2593694e+00   8.0417564e-01
   1.6583333e+00   8.1988334e-01  -1.4717932e+00  -9.4073377e-01  -6.3727127e-01   8.0417564e-01  -3.0346251e-02
   1.6600000e+00   8.1988334e-01  -1.3959275e+00  -4.0967438e-01   1.9725063e-01   8.0417564e-01   2.7311626e-01
   1.6616667e+00   8.1988334e-01  -1.6235244e+00  -4.8554001e-01   1.2138500e-01   5.7657876e-01   1.9725063e-01
   1.6633333e+00   8.1988334e-01   4.2484751e-01  -5.6140564e-01   3.4898188e-01   1.9725063e-01   6.5244439e-01
   1.6650000e+00   8.1988334e-01  -3.0346251e-02  -4.8554001e-01  -2.5794313e-01  -1.1683307e+00   7.2831002e-01
   1.6666667e+00   8.1988334e-01  -2.5794313e-01   5.0071314e-01   8.8004127e-01  -1.2441963e+00   1.0317725e+00
   1.6683333e+00   8.1988334e-01  -1.0621188e-01   3.4898188e-01   5.0071314e-01  -7.1313689e-01   7.2831002e-01
   1.6700000e+00   8.1988334e-01   4.2484751e-01   1.1076382e+00   1.2138500e-01  -4.0967438e-01  -9.4073377e-01
   1.6716667e+00   8.1988334e-01  -7.8900252e-01   1.4111007e+00   1.2138500e-01   5.0071314e-01  -1.6235244e+00
   1.6733333e+00   8.1988334e-01   1.9725063e-01   1.9725063e-01  -1.0621188e-01   9.5590690e-01  -2.5794313e-01
   1.6750000e+00   8.1988334e-01  -2.5794313e-01  -1.6235244e+00  -7.8900252e-01   6.5244439e-01  -1.2441963e+00
   1.6766667e+00   8.1988334e-01  -6.3727127e-01  -1.4717932e+00  -5.6140564e-01  -1.8207750e-01  -1.3200619e+00
   1.6783333e+00   8.1988334e-01   1.9421600e+00  -1.9269869e+00  -3.3380876e-01  -4.0967438e-01  -3.3380876e-01
   1.6800000e+00   8.1988334e-01   3.4898188e-01  -6.3727127e-01   4.2484751e-01  -1.0924650e+00  -5.6140564e-01
   1.6816667e+00   8.1988334e-01   3.4898188e-01   1.9725063e-01   7.2831002e-01  -3.0346251e-02   9.5590690e-01
   1.6833333e+00   8.1988334e-01  -3.3380876e-01  -3.3380876e-01  -1.0621188e-01  -2.5794313e-01  -1.0621188e-01
   1.6850000e+00   8.1988334e-01  -4.8554001e-01  -9.4073377e-01  -1.0621188e-01   1.9725063e-01   6.5244439e-01
   1.6866667e+00   8.1988334e-01  -1.4717932e+00  -3.3380876e-01  -4.8554001e-01  -3.0346251e-02  -4.8554001e-01
   1.6883333e+00   8.1988334e-01  -4.8554001e-01  -3.0346251e-02  -3.0346251e-02   7.2831002e-01   2.7311626e-01
   1.6900000e+00   8.1988334e-01   8.8004127e-01  -1.0924650e+00  -1.0621188e-01   4.5519376e-02  -4.0967438e-01
   1.6916667e+00   8.1988334e-01   3.4898188e-01   1.0317725e+00   5.0071314e-01   1.2138500e-01   4.2484751e-01
   1.6933333e+00   8.1988334e-01   2.3973538e+00   1.7145632e+00   5.7657876e-01  -4.0967438e-01   5.7657876e-01
   1.6950000e+00   8.1988334e-01   9.5590690e-01   5.7657876e-01   2.7311626e-01  -1.2441963e+00   1.9725063e-01
   1.6966667e+00   8.1988334e-01   1.3352350e+00   1.0317725e+00  -1.0621188e-01   4.5519376e-02  -3.3380876e-01
   1.6983333e+00   8.1988334e-01  -4.8554001e-01   2.7311626e-01  -1.0621188e-01  -1.8207750e-01  -2.5794313e-01
   1.7000000e+00   8.1988334e-01  -1.2441963e+00  -3.3380876e-01   3.4898188e-01  -1.3200619e+00   4.2484751e-01
   1.7016667e+00   8.1988334e-01  -1.5476588e+00  -7.1313689e-01  -2.5794313e-01  -4.8554001e-01   6.5244439e-01
   1.7033333e+00   8.1988334e-01  -2.0028525e+00   3.4898188e-01  -1.0621188e-01  -3.3380876e-01  -2.5794313e-01
   1.7050000e+00   8.1988334e-01   3.4898188e-01   5.7657876e-01   2.7311626e-01   8.8004127e-01   4.2484751e-01
   1.7066667e+00   8.1988334e-01   1.5628319e+00   2.7311626e-01  -3.0346251e-02   1.7904288e+00   1.0317725e+00
   1.7083333e+00   8.1988334e-01   2.7311626e-01  -5.6140564e-01  -3.3380876e-01   5.7657876e-01   2.7311626e-01
   1.7100000e+00   8.1988334e-01   1.1835038e+00  -7.8900252e-01   4.5519376e-02   9.5590690e-01  -3.0346251e-02
   1.7116667e+00   8.1988334e-01   1.0317725e+00  -1.8207750e-01  -3.0346251e-02   8.8004127e-01  -1.0165994e+00
   1.7133333e+00   8.1988334e-01  -7.1313689e-01  -8.6486815e-01  -6.3727127e-01   1.9725063e-01  -1.2441963e+00
   1.7150000e+00   8.1988334e-01  -1.0621188e-01   3.4898188e-01  -1.0621188e-01   1.2138500e-01  -5.6140564e-01
   1.7166667e+00   8.1988334e-01  -1.7752557e+00   4.5519376e-02  -3.3380876e-01   5.0071314e-01  -2.5794313e-01
   1.7183333e+00   8.1988334e-01  -2.3063151e+00   2.7311626e-01   4.5519376e-02  -4.0967438e-01  -6.3727127e-01
   1.7200000e+00   8.1988334e-01  -1.0165994e+00   6.5244439e-01   5.0071314e-01  -1.0924650e+00  -1.8207750e-01
   1.7216667e+00   8.1988334e-01   1.0317725e+00   1.2593694e+00   1.9725063e-01  -9.4073377e-01   1.9725063e-01
   1.7233333e+00   8.1988334e-01   4.5519376e-02   1.5628319e+00   5.0071314e-01  -2.5794313e-01   1.0317725e+00
   1.7250000e+00   8.1988334e-01  -1.5476588e+00   6.5244439e-01  -1.8207750e-01   8.8004127e-01   5.7657876e-01
   1.7266667e+00   8.1988334e-01   4.5519376e-02   5.7657876e-01   3.4898188e-01   7.2831002e-01   4.2484751e-01
   1.7283333e+00   8.1988334e-01   9.5590690e-01  -7.8900252e-01  -1.0621188e-01  -1.8207750e-01   4.5519376e-02
   1.7300000e+00   8.1988334e-01  -3.0346251e-02  -1.5476588e+00  -4.0967438e-01   3.4898188e-01  -5.6140564e-01
   1.7316667e+00   8.1988334e-01   9.5590690e-01   3.4898188e-01   1.9725063e-01  -1.8207750e-01   1.9725063e-01
   1.7333333e+00   8.1988334e-01   5.0071314e-01  -1.8207750e-01   1.2138500e-01  -1.3200619e+00  -4.8554001e-01
   1.7350000e+00   8.1988334e-01   7.2831002e-01  -1.8207750e-01   1.9725063e-01  -7.8900252e-01  -2.5794313e-01
   1.7366667e+00   8.1988334e-01   1.1835038e+00  -1.0621188e-01   4.5519376e-02   1.9725063e-01  -3.3380876e-01
   1.7383333e+00   8.1988334e-01  -4.8554001e-01  -4.0967438e-01  -1.8207750e-01   6.5244439e-01  -3.0346251e-02
   1.7400000e+00   8.1988334e-01  -1.2441963e+00  -1.5476588e+00  -1.0621188e-01   2.7311626e-01   1.9725063e-01
   1.7416667e+00   8.1988334e-01  -1.3959275e+00   8.8004127e-01  -3.0346251e-02   1.2138500e-01   5.7657876e-01
   1.7433333e+00   8.1988334e-01  -5.6140564e-01   1.9725063e-01  -3.0346251e-02   2.7311626e-01   2.7311626e-01
   1.7450000e+00   8.1988334e-01  -3.0346251e-02   6.5244439e-01   3.4898188e-01  -1.8207750e-01  -3.3380876e-01
   1.7466667e+00   8.1988334e-01   1.1835038e+00   8.0417564e-01   2.7311626e-01   1.9725063e-01  -1.8207750e-01
   1.7483333e+00   8.1988334e-01   2.0180257e+00   6.5244439e-01  -1.0621188e-01   8.8004127e-01   3.4898188e-01
   1.7500000e+00   8.1988334e-01   6.5244439e-01   3.4898188e-01  -1.0621188e-01  -1.8207750e-01  -1.0621188e-01
   1.7516667e+00   8.1988334e-01   6.5244439e-01   4.5519376e-02  -3.3380876e-01   4.2484751e-01   1.9725063e-01
   1.7533333e+00   8.1988334e-01   4.2484751e-01   4.5519376e-02  -4.8554001e-01   1.2138500e-01   4.2484751e-01
   1.7550000e+00   8.1988334e-01  -3.3380876e-01  -4.0967438e-01   4.5519376e-02   1.2138500e-01   2.7311626e-01
   1.7566667e+00   8.1988334e-01   1.2138500e-01  -3.3380876e-01   1.2138500e-01   2.7311626e-01   7.2831002e-01
   1.7583333e+00   8.1988334e-01  -6.3727127e-01  -7.8900252e-01   4.5519376e-02   1.2138500e-01   1.9725063e-01
   1.7600000e+00   8.1988334e-01  -8.6486815e-01  -3.0346251e-02  -5.6140564e-01  -1.0621188e-01  -1.0165994e+00
   1.7616667e+00   8.1988334e-01  -6.3727127e-01  -9.4073377e-01  -5.6140564e-01  -4.8554001e-01  -1.3959275e+00
   1.7633333e+00   8.1988334e-01  -5.6140564e-01   1.2138500e-01   3.4898188e-01  -1.8207750e-01  -3.3380876e-01
