# Supplementary material for: Detecting Nasal Vowels in Speech Interfaces Based on Surface Electromyography
Source: PLoS One. 2015 Jun 12;10(6):e0127040. doi: 10.1371/journal.pone.0127040 (PMC4466523; doi:10.1371/journal.pone.0127040)
Supplement: S1 Data — (ZIP) [file pone.0127040.s001.zip › PLosOneData/aligned/SV/SV-vnp-en-r2-ALIGNED.txt]

   0.0000000e+00   5.1742368e-01   7.2831002e-01  -4.8554001e-01   1.2138500e-01   4.2484751e-01  -1.8207750e-01
   1.6666667e-03   5.0945962e-01  -4.8554001e-01  -3.0346251e-02   1.9725063e-01   1.2138500e-01  -1.0924650e+00
   3.3333333e-03   5.0145010e-01   8.8004127e-01   2.7311626e-01  -7.1313689e-01   2.7311626e-01  -9.4073377e-01
   5.0000000e-03   4.9338892e-01   1.3352350e+00   1.9725063e-01  -6.3727127e-01  -3.3380876e-01  -3.0346251e-02
   6.6666667e-03   4.8526927e-01   1.4869663e+00  -3.0346251e-02   1.2138500e-01   3.4898188e-01   8.0417564e-01
   8.3333333e-03   4.7708405e-01  -1.3200619e+00  -1.8207750e-01   4.2484751e-01   4.5519376e-02   4.2484751e-01
   1.0000000e-02   4.6882611e-01  -3.3380876e-01  -1.8207750e-01   5.7657876e-01   5.0071314e-01   1.1076382e+00
   1.1666667e-02   4.6048866e-01  -5.6140564e-01  -1.8207750e-01  -1.0621188e-01   3.4898188e-01   8.0417564e-01
   1.3333333e-02   4.5206551e-01   5.7657876e-01   4.5519376e-02   3.4898188e-01  -1.3200619e+00  -1.0165994e+00
   1.5000000e-02   4.4355146e-01  -4.8554001e-01   2.7311626e-01   6.5244439e-01  -1.8511213e+00  -9.4073377e-01
   1.6666667e-02   4.3494254e-01   1.5628319e+00   1.2138500e-01   3.4898188e-01  -1.4717932e+00  -1.2441963e+00
   1.8333333e-02   4.2623640e-01   5.7657876e-01   1.9725063e-01   7.2831002e-01   4.2484751e-01   5.0071314e-01
   2.0000000e-02   4.1743247e-01   1.2138500e-01  -4.0967438e-01  -3.3380876e-01  -1.0621188e-01  -5.6140564e-01
   2.1666667e-02   4.0853229e-01   1.1076382e+00  -3.0346251e-02  -1.0621188e-01   1.5628319e+00   1.3352350e+00
   2.3333333e-02   3.9953967e-01   1.3352350e+00   5.0071314e-01  -4.8554001e-01   1.7145632e+00   1.7904288e+00
   2.5000000e-02   3.9046090e-01   1.3352350e+00   4.5519376e-02  -6.3727127e-01   3.4898188e-01   1.4111007e+00
   2.6666667e-02   3.8130484e-01   1.9421600e+00  -3.3380876e-01  -3.0346251e-02   4.2484751e-01   1.0317725e+00
   2.8333333e-02   3.7208302e-01   1.2138500e-01  -2.5794313e-01   4.2484751e-01  -1.4717932e+00  -7.1313689e-01
   3.0000000e-02   3.6280970e-01  -1.3200619e+00  -7.8900252e-01   6.5244439e-01  -5.6140564e-01  -7.1313689e-01
   3.1666667e-02   3.5346244e-01  -1.6993900e+00   1.9725063e-01   8.0417564e-01   1.9725063e-01  -3.0346251e-02
   3.3333333e-02   3.4401255e-01  -5.6140564e-01   7.2831002e-01   4.5519376e-02  -1.0621188e-01  -4.8554001e-01
   3.5000000e-02   3.3458769e-01  -3.3380876e-01   1.2138500e-01  -5.6140564e-01  -4.0967438e-01  -5.6140564e-01
   3.6666667e-02   3.2521332e-01  -1.3200619e+00   2.7311626e-01  -3.0346251e-02  -8.6486815e-01  -7.1313689e-01
   3.8333333e-02   3.1591650e-01  -1.2441963e+00   4.2484751e-01   5.0071314e-01  -3.3380876e-01  -4.8554001e-01
   4.0000000e-02   3.0672562e-01  -3.3380876e-01  -3.3380876e-01   4.5519376e-02  -7.1313689e-01  -1.8207750e-01
   4.1666667e-02   2.9767023e-01  -1.8511213e+00  -2.5794313e-01  -3.3380876e-01   5.7657876e-01   7.2831002e-01
   4.3333333e-02   2.8878073e-01   9.5590690e-01   8.8004127e-01  -3.0346251e-02   7.2831002e-01   2.7311626e-01
   4.5000000e-02   2.8008818e-01   1.1835038e+00  -3.0346251e-02  -3.0346251e-02   5.7657876e-01  -1.8207750e-01
   4.6666667e-02   2.7162395e-01   1.9421600e+00  -1.8207750e-01  -2.5794313e-01   3.4898188e-01  -4.0967438e-01
   4.8333333e-02   2.6341946e-01  -2.5794313e-01  -7.8900252e-01  -3.3380876e-01   1.2138500e-01   3.4898188e-01
   5.0000000e-02   2.5550583e-01  -1.5476588e+00  -6.3727127e-01   4.5519376e-02  -8.6486815e-01  -3.0346251e-02
   5.1666667e-02   2.4791363e-01   4.5519376e-02   4.2484751e-01   1.2138500e-01   4.5519376e-02   3.4898188e-01
   5.3333333e-02   2.4067247e-01   9.5590690e-01   4.2484751e-01   2.7311626e-01  -2.5794313e-01  -1.0621188e-01
   5.5000000e-02   2.3381075e-01   4.2484751e-01   1.9725063e-01   4.5519376e-02  -3.3380876e-01  -3.3380876e-01
   5.6666667e-02   2.2735529e-01   5.0071314e-01  -1.8207750e-01  -3.3380876e-01  -4.0967438e-01  -5.6140564e-01
   5.8333333e-02   2.2133108e-01   1.2138500e-01   4.5519376e-02   3.4898188e-01   8.8004127e-01   4.5519376e-02
   6.0000000e-02   2.1576093e-01  -5.6140564e-01  -2.5794313e-01   2.7311626e-01   5.0071314e-01   6.5244439e-01
   6.1666667e-02   2.1066523e-01  -6.3727127e-01  -6.3727127e-01  -3.0346251e-02  -1.8207750e-01  -4.8554001e-01
   6.3333333e-02   2.0606170e-01  -2.5794313e-01  -6.3727127e-01   3.4898188e-01   4.5519376e-02   2.7311626e-01
   6.5000000e-02   2.0196517e-01  -6.3727127e-01  -3.0346251e-02  -1.8207750e-01   3.4898188e-01   7.2831002e-01
   6.6666667e-02   1.9838737e-01  -4.8554001e-01   5.0071314e-01  -4.8554001e-01   4.5519376e-02   5.0071314e-01
   6.8333333e-02   1.9522242e-01   2.7311626e-01  -9.4073377e-01  -4.0967438e-01  -4.0967438e-01  -7.1313689e-01
   7.0000000e-02   1.9258720e-01   1.0317725e+00  -2.5794313e-01   7.2831002e-01  -2.5794313e-01   2.7311626e-01
   7.1666667e-02   1.9050494e-01   1.2138500e-01   4.5519376e-02   1.9725063e-01  -4.8554001e-01   2.7311626e-01
   7.3333333e-02   1.8897453e-01   5.7657876e-01   7.2831002e-01   6.5244439e-01   3.4898188e-01  -1.8207750e-01
   7.5000000e-02   1.8799080e-01   3.4898188e-01   4.5519376e-02  -2.5794313e-01   5.7657876e-01  -3.0346251e-02
   7.6666667e-02   1.8754466e-01   9.5590690e-01  -3.3380876e-01  -3.3380876e-01   3.4898188e-01   4.5519376e-02
   7.8333333e-02   1.8762323e-01   3.4898188e-01   3.4898188e-01   2.7311626e-01   1.9725063e-01   4.2484751e-01
   8.0000000e-02   1.8821007e-01   4.2484751e-01   3.4898188e-01   5.0071314e-01   1.2138500e-01   4.2484751e-01
   8.1666667e-02   1.8928547e-01  -7.1313689e-01   3.4898188e-01   5.7657876e-01  -1.0621188e-01   1.9725063e-01
   8.3333333e-02   1.9082675e-01  -3.3380876e-01   4.2484751e-01   1.2138500e-01   5.0071314e-01   7.2831002e-01
   8.5000000e-02   1.9280858e-01   8.8004127e-01  -4.0967438e-01  -2.5794313e-01  -1.0621188e-01   1.2138500e-01
   8.6666667e-02   1.9520341e-01   8.8004127e-01  -2.5794313e-01  -1.8207750e-01  -6.3727127e-01  -4.8554001e-01
   8.8333333e-02   1.9798182e-01   1.9725063e-01   3.4898188e-01  -1.8207750e-01  -4.0967438e-01  -5.6140564e-01
   9.0000000e-02   2.0111300e-01  -5.6140564e-01  -4.8554001e-01  -4.0967438e-01   1.2138500e-01  -1.3200619e+00
   9.1666667e-02   2.0456512e-01  -2.6097776e+00   4.5519376e-02  -5.6140564e-01   1.2138500e-01  -7.8900252e-01
   9.3333333e-02   2.0830582e-01  -1.0924650e+00   6.5244439e-01   2.7311626e-01   3.4898188e-01   4.2484751e-01
   9.5000000e-02   2.1230259e-01   9.5590690e-01   3.4898188e-01   1.2138500e-01  -1.0621188e-01   7.2831002e-01
   9.6666667e-02   2.1652323e-01   1.3352350e+00  -1.8207750e-01   1.9725063e-01   4.2484751e-01   8.8004127e-01
   9.8333333e-02   2.2093625e-01   9.5590690e-01   8.0417564e-01  -3.0346251e-02  -5.6140564e-01   1.9725063e-01
   1.0000000e-01   2.2551124e-01  -1.0621188e-01   1.9725063e-01   1.9725063e-01  -1.0165994e+00   1.9725063e-01
   1.0166667e-01   2.3021922e-01  -7.1313689e-01  -1.0621188e-01   2.7311626e-01  -7.8900252e-01  -1.8207750e-01
   1.0333333e-01   2.3497574e-01  -1.0621188e-01   5.0071314e-01   4.2484751e-01   3.4898188e-01  -3.3380876e-01
   1.0500000e-01   2.3974906e-01  -7.1313689e-01  -4.8554001e-01  -5.6140564e-01   4.2484751e-01  -7.8900252e-01
   1.0666667e-01   2.4459883e-01   3.4898188e-01   2.7311626e-01   4.5519376e-02   1.2138500e-01  -1.8207750e-01
   1.0833333e-01   2.4950556e-01   8.0417564e-01   3.4898188e-01   1.9725063e-01   9.5590690e-01   1.1076382e+00
   1.1000000e-01   2.5445178e-01   4.5519376e-02  -2.5794313e-01   4.5519376e-02  -1.8207750e-01   1.2138500e-01
   1.1166667e-01   2.5942229e-01   1.9421600e+00   4.2484751e-01   1.3352350e+00   3.4898188e-01   7.2831002e-01
   1.1333333e-01   2.6440421e-01   8.8004127e-01  -3.3380876e-01   4.5519376e-02   2.7311626e-01   4.2484751e-01
   1.1500000e-01   2.6938715e-01  -1.8511213e+00   3.4898188e-01   5.7657876e-01   1.0317725e+00   6.5244439e-01
   1.1666667e-01   2.7436325e-01  -3.0346251e-02  -5.6140564e-01  -1.0621188e-01   1.1835038e+00   4.5519376e-02
   1.1833333e-01   2.7932721e-01   1.9725063e-01  -4.0967438e-01  -4.0967438e-01   4.2484751e-01   4.2484751e-01
   1.2000000e-01   2.8427634e-01  -2.5794313e-01  -7.1313689e-01   1.2138500e-01  -1.1683307e+00  -1.8207750e-01
   1.2166667e-01   2.8921045e-01  -9.4073377e-01  -7.1313689e-01  -2.5794313e-01  -1.6235244e+00  -1.0924650e+00
   1.2333333e-01   2.9413180e-01  -8.6486815e-01  -1.8207750e-01  -7.8900252e-01  -1.1683307e+00  -1.6993900e+00
   1.2500000e-01   2.9904504e-01  -1.0924650e+00   8.0417564e-01  -3.3380876e-01  -3.0346251e-02  -2.5794313e-01
   1.2666667e-01   3.0395698e-01  -4.8554001e-01   2.7311626e-01   3.4898188e-01  -1.0621188e-01  -4.0967438e-01
   1.2833333e-01   3.0887647e-01   2.7311626e-01   5.0071314e-01   6.5244439e-01  -3.3380876e-01  -5.6140564e-01
   1.3000000e-01   3.1381416e-01   1.5628319e+00   5.0071314e-01   5.7657876e-01   7.2831002e-01  -1.8207750e-01
   1.3166667e-01   3.1878232e-01   1.9725063e-01   6.5244439e-01   4.2484751e-01  -1.0621188e-01   4.5519376e-02
   1.3333333e-01   3.2379449e-01   6.5244439e-01  -3.3380876e-01   5.0071314e-01  -1.8207750e-01   2.7311626e-01
   1.3500000e-01   3.2886532e-01   1.2138500e-01  -1.2441963e+00  -6.3727127e-01   5.0071314e-01   5.0071314e-01
   1.3666667e-01   3.3401017e-01  -6.3727127e-01  -8.6486815e-01  -3.3380876e-01   1.1835038e+00   6.5244439e-01
   1.3833333e-01   3.3924492e-01   3.4898188e-01  -2.5794313e-01  -2.5794313e-01   1.0317725e+00   3.4898188e-01
   1.4000000e-01   3.4446165e-01  -1.0165994e+00  -1.4717932e+00  -8.6486815e-01  -4.8554001e-01   4.5519376e-02
   1.4166667e-01   3.4981841e-01  -1.4717932e+00   1.2138500e-01  -6.3727127e-01  -1.0165994e+00   1.2138500e-01
   1.4333333e-01   3.5533160e-01  -1.4717932e+00   8.8004127e-01  -3.0346251e-02  -7.1313689e-01  -1.8207750e-01
   1.4500000e-01   3.6101621e-01  -6.3727127e-01   7.2831002e-01  -3.0346251e-02  -7.8900252e-01  -1.0924650e+00
   1.4666667e-01   3.6688559e-01   1.5628319e+00   1.0317725e+00   5.0071314e-01   4.2484751e-01   1.2138500e-01
   1.4833333e-01   3.7295118e-01   1.1835038e+00   1.7145632e+00   8.8004127e-01  -7.1313689e-01   9.5590690e-01
   1.5000000e-01   3.7922239e-01   1.4869663e+00   8.8004127e-01   6.5244439e-01  -8.6486815e-01   6.5244439e-01
   1.5166667e-01   3.8570639e-01  -2.5794313e-01  -9.4073377e-01  -1.8207750e-01  -3.3380876e-01  -3.0346251e-02
   1.5333333e-01   3.9240804e-01  -1.0621188e-01  -1.3200619e+00   1.2138500e-01  -5.6140564e-01  -1.3200619e+00
   1.5500000e-01   3.9932975e-01   5.7657876e-01  -7.8900252e-01   1.9725063e-01   9.5590690e-01   4.2484751e-01
   1.5666667e-01   4.0647146e-01   1.2138500e-01  -4.0967438e-01   6.5244439e-01   1.7904288e+00   1.9421600e+00
   1.5833333e-01   4.1383056e-01   4.2484751e-01   5.0071314e-01  -3.3380876e-01   9.5590690e-01   3.4898188e-01
   1.6000000e-01   4.2140189e-01   1.9725063e-01   7.2831002e-01  -4.8554001e-01   1.1076382e+00  -4.8554001e-01
   1.6166667e-01   4.2917779e-01  -4.8554001e-01   1.2138500e-01  -7.8900252e-01   5.7657876e-01  -1.9269869e+00
   1.6333333e-01   4.3714809e-01  -3.3380876e-01  -5.6140564e-01  -7.1313689e-01  -1.0165994e+00  -1.5476588e+00
   1.6500000e-01   4.4530015e-01   1.2593694e+00  -8.6486815e-01  -2.5794313e-01  -1.6235244e+00  -1.8207750e-01
   1.6666667e-01   4.5361900e-01   1.2138500e-01  -7.1313689e-01   1.2138500e-01  -7.8900252e-01   3.4898188e-01
   1.6833333e-01   4.6208734e-01  -3.3380876e-01  -2.5794313e-01   5.0071314e-01   6.5244439e-01   1.4869663e+00
   1.7000000e-01   4.7068568e-01   1.3352350e+00   5.7657876e-01   5.0071314e-01   3.4898188e-01   1.7145632e+00
   1.7166667e-01   4.7939248e-01  -3.0346251e-02   5.7657876e-01  -1.8207750e-01  -4.8554001e-01  -4.0967438e-01
   1.7333333e-01   4.8818420e-01   7.2831002e-01   1.0317725e+00   1.9725063e-01  -9.4073377e-01  -6.3727127e-01
   1.7500000e-01   4.9696371e-01   4.2484751e-01   1.2593694e+00   1.2593694e+00   1.2138500e-01  -2.5794313e-01
   1.7666667e-01   5.0573576e-01  -2.5794313e-01  -6.3727127e-01   5.7657876e-01   5.0071314e-01  -4.8554001e-01
   1.7833333e-01   5.1453036e-01   7.2831002e-01  -2.5794313e-01   4.2484751e-01   8.0417564e-01   5.7657876e-01
   1.8000000e-01   5.2331809e-01  -1.0165994e+00  -1.8511213e+00  -1.5476588e+00   1.2593694e+00   1.0317725e+00
   1.8166667e-01   5.3206764e-01  -1.2441963e+00  -1.8511213e+00  -1.6993900e+00   5.0071314e-01  -2.5794313e-01
   1.8333333e-01   5.4074602e-01  -1.6235244e+00  -1.3959275e+00  -7.1313689e-01   1.1835038e+00   3.4898188e-01
   1.8500000e-01   5.4931881e-01  -1.0165994e+00   1.2138500e-01  -3.3380876e-01   1.2138500e-01  -3.3380876e-01
   1.8666667e-01   5.5775036e-01  -2.5794313e-01   2.8525476e+00   4.2484751e-01   2.7311626e-01   8.0417564e-01
   1.8833333e-01   5.6600408e-01  -7.1313689e-01   1.7904288e+00   2.7311626e-01   1.2593694e+00   8.0417564e-01
   1.9000000e-01   5.7404274e-01  -2.5794313e-01   5.7657876e-01   6.5244439e-01   1.2138500e-01   5.0071314e-01
   1.9166667e-01   5.8182864e-01   5.7657876e-01   4.5519376e-02   2.7311626e-01  -6.3727127e-01   1.2138500e-01
   1.9333333e-01   5.8932407e-01  -4.0967438e-01  -1.6993900e+00  -3.0346251e-02  -1.0924650e+00  -7.1313689e-01
   1.9500000e-01   5.9649136e-01  -3.3380876e-01  -1.5476588e+00  -3.0346251e-02  -6.3727127e-01  -1.8207750e-01
   1.9666667e-01   6.0329337e-01   1.4111007e+00  -3.0346251e-02   5.7657876e-01  -2.5794313e-01   4.2484751e-01
   1.9833333e-01   6.0969370e-01   2.0180257e+00   5.0071314e-01   5.7657876e-01  -1.5476588e+00  -4.0967438e-01
   2.0000000e-01   6.1565693e-01   1.4869663e+00  -2.5794313e-01   5.7657876e-01  -1.3200619e+00   5.0071314e-01
   2.0166667e-01   6.2114893e-01   4.2484751e-01  -4.0967438e-01  -1.0621188e-01  -4.8554001e-01   1.9725063e-01
   2.0333333e-01   6.2613708e-01   5.0071314e-01   1.2138500e-01  -1.0621188e-01   4.5519376e-02  -3.3380876e-01
   2.0500000e-01   6.3059073e-01  -4.0967438e-01   1.2138500e-01  -1.2441963e+00   4.2484751e-01  -2.1545838e+00
   2.0666667e-01   6.3448100e-01   1.4869663e+00   1.3352350e+00  -1.8207750e-01   1.2138500e-01  -3.0346251e-02
   2.0833333e-01   6.3778141e-01   8.8004127e-01   1.5628319e+00   5.0071314e-01  -1.8207750e-01   8.0417564e-01
   2.1000000e-01   6.4044981e-01  -1.7752557e+00   1.0317725e+00   5.0071314e-01  -1.8207750e-01  -7.1313689e-01
   2.1166667e-01   6.4238345e-01  -1.3200619e+00   1.2138500e-01   5.7657876e-01   1.4111007e+00  -4.0967438e-01
   2.1333333e-01   6.4368137e-01  -8.6486815e-01   5.7657876e-01   5.7657876e-01   1.7904288e+00   8.0417564e-01
   2.1500000e-01   6.4432890e-01  -2.6856432e+00  -3.3380876e-01  -1.5476588e+00   7.2831002e-01   4.2484751e-01
   2.1666667e-01   6.4431402e-01  -1.6235244e+00  -6.3727127e-01  -8.6486815e-01   5.0071314e-01   6.5244439e-01
   2.1833333e-01   6.4362724e-01   1.4869663e+00  -2.5794313e-01  -1.8207750e-01  -5.6140564e-01  -2.5794313e-01
   2.2000000e-01   6.4226187e-01   1.4869663e+00  -1.5476588e+00  -4.8554001e-01  -7.1313689e-01  -3.3380876e-01
   2.2166667e-01   6.4021419e-01  -4.0967438e-01  -1.0165994e+00  -3.0346251e-02   1.2138500e-01   1.9725063e-01
   2.2333333e-01   6.3748375e-01  -2.4580463e+00  -1.4717932e+00  -5.6140564e-01   4.2484751e-01   4.5519376e-02
   2.2500000e-01   6.3407309e-01  -1.8207750e-01  -7.8900252e-01   8.0417564e-01   3.4898188e-01   1.1076382e+00
   2.2666667e-01   6.2998809e-01   4.2484751e-01   4.5519376e-02   3.4898188e-01  -1.8207750e-01  -1.0621188e-01
   2.2833333e-01   6.2523800e-01   1.1835038e+00   1.0317725e+00   5.7657876e-01  -2.5794313e-01  -1.0621188e-01
   2.3000000e-01   6.1983549e-01   1.7145632e+00   1.0317725e+00   8.0417564e-01  -1.6993900e+00   1.9725063e-01
   2.3166667e-01   6.1379661e-01   1.1076382e+00   5.7657876e-01   7.2831002e-01  -1.6993900e+00  -7.1313689e-01
   2.3333333e-01   6.0714072e-01   8.8004127e-01  -2.5794313e-01   4.2484751e-01  -4.0967438e-01  -7.1313689e-01
   2.3500000e-01   5.9989057e-01  -3.0346251e-02  -9.4073377e-01   7.2831002e-01   7.2831002e-01  -1.0621188e-01
   2.3666667e-01   5.9207207e-01  -1.0924650e+00   1.0317725e+00   5.7657876e-01   8.8004127e-01   1.2138500e-01
   2.3833333e-01   5.8371420e-01   7.2831002e-01   2.3214882e+00   4.2484751e-01   6.5244439e-01   1.7904288e+00
   2.4000000e-01   5.7484884e-01  -1.8207750e-01   1.4869663e+00  -1.9269869e+00   1.9725063e-01  -1.8207750e-01
   2.4166667e-01   5.6551051e-01  -7.1313689e-01   1.9725063e-01  -7.1313689e-01   1.2138500e-01  -7.1313689e-01
   2.4333333e-01   5.5573621e-01  -7.1313689e-01  -9.4073377e-01   5.7657876e-01  -7.1313689e-01  -7.8900252e-01
   2.4500000e-01   5.4556507e-01  -1.0165994e+00  -2.3821807e+00  -4.8554001e-01  -2.5794313e-01  -1.0924650e+00
   2.4666667e-01   5.3495046e-01  -1.0924650e+00  -1.2441963e+00  -3.0346251e-02  -1.0621188e-01  -4.0967438e-01
   2.4833333e-01   5.2400245e-01  -8.6486815e-01   7.2831002e-01   4.5519376e-02   9.5590690e-01   1.2138500e-01
   2.5000000e-01   5.1280322e-01  -2.0028525e+00  -3.0346251e-02  -1.1683307e+00   3.4898188e-01   1.1076382e+00
   2.5166667e-01   5.0139763e-01  -4.0967438e-01   5.0071314e-01   5.0071314e-01  -7.8900252e-01   2.7311626e-01
   2.5333333e-01   4.8983032e-01   1.3352350e+00  -2.5794313e-01   5.0071314e-01  -1.4717932e+00  -1.0165994e+00
   2.5500000e-01   4.7814531e-01   1.2593694e+00   1.1076382e+00   1.2593694e+00  -4.0967438e-01   8.0417564e-01
   2.5666667e-01   4.6638568e-01   1.5628319e+00   1.8662944e+00   1.2593694e+00   2.7311626e-01   7.2831002e-01
   2.5833333e-01   4.5459320e-01   1.1076382e+00   1.3352350e+00  -4.0967438e-01  -7.8900252e-01  -7.1313689e-01
   2.6000000e-01   4.4280811e-01   8.8004127e-01  -1.8207750e-01  -7.8900252e-01  -8.6486815e-01  -9.4073377e-01
   2.6166667e-01   4.3106870e-01  -3.0346251e-02  -1.4717932e+00  -1.4717932e+00   1.1076382e+00  -1.3200619e+00
   2.6333333e-01   4.1941115e-01  -1.0165994e+00  -2.6856432e+00  -1.4717932e+00  -3.0346251e-02  -7.8900252e-01
   2.6500000e-01   4.0786921e-01  -2.8373744e+00  -2.3821807e+00  -7.1313689e-01   4.5519376e-02  -1.8207750e-01
   2.6666667e-01   3.9647401e-01  -1.0621188e-01  -1.3200619e+00  -3.3380876e-01   8.8004127e-01   2.7311626e-01
   2.6833333e-01   3.8525385e-01   1.9725063e-01   2.7311626e-01   8.8004127e-01  -1.8207750e-01   4.2484751e-01
   2.7000000e-01   3.7423405e-01   5.7657876e-01   8.0417564e-01   3.4898188e-01  -7.1313689e-01   8.8004127e-01
   2.7166667e-01   3.6343682e-01   6.5244439e-01   1.4111007e+00   5.7657876e-01  -3.0346251e-02   1.1835038e+00
   2.7333333e-01   3.5288116e-01   1.2138500e-01   7.2831002e-01   5.0071314e-01  -2.5794313e-01   4.5519376e-02
   2.7500000e-01   3.4258280e-01  -1.0165994e+00  -2.5794313e-01   1.9725063e-01  -4.0967438e-01  -9.4073377e-01
   2.7666667e-01   3.3255416e-01   1.0317725e+00   4.2484751e-01   6.5244439e-01   8.8004127e-01   1.2138500e-01
   2.7833333e-01   3.2280442e-01   2.7311626e-01   1.2138500e-01   4.5519376e-02   1.9725063e-01  -5.6140564e-01
   2.8000000e-01   3.1333949e-01   3.4898188e-01  -1.8207750e-01   2.7311626e-01   6.5244439e-01  -9.4073377e-01
   2.8166667e-01   3.0412611e-01   1.1076382e+00  -4.0967438e-01   2.7311626e-01  -2.5794313e-01  -7.8900252e-01
   2.8333333e-01   2.9512094e-01  -7.8900252e-01   7.2831002e-01  -4.8554001e-01   4.5519376e-02  -4.0967438e-01
   2.8500000e-01   2.8641821e-01  -1.2441963e+00  -6.3727127e-01   1.2138500e-01  -4.8554001e-01  -6.3727127e-01
   2.8666667e-01   2.7801295e-01  -1.0924650e+00   3.4898188e-01   8.0417564e-01  -4.8554001e-01  -4.8554001e-01
   2.8833333e-01   2.6989711e-01  -1.8207750e-01   4.2484751e-01   5.0071314e-01  -1.0165994e+00  -4.0967438e-01
   2.9000000e-01   2.6205986e-01   5.0071314e-01   6.5244439e-01   4.2484751e-01  -4.8554001e-01   2.7311626e-01
   2.9166667e-01   2.5448789e-01   1.7145632e+00  -2.5794313e-01   1.2138500e-01   5.0071314e-01  -1.8207750e-01
   2.9333333e-01   2.4716579e-01   4.5519376e-02  -1.0165994e+00  -2.5794313e-01   1.2593694e+00   2.7311626e-01
   2.9500000e-01   2.4007647e-01   1.2138500e-01  -1.0621188e-01   7.2831002e-01   9.5590690e-01   1.5628319e+00
   2.9666667e-01   2.3320151e-01   1.0317725e+00   1.2593694e+00   1.4111007e+00  -2.5794313e-01   1.3352350e+00
   2.9833333e-01   2.2652162e-01   5.0071314e-01   1.0317725e+00   5.7657876e-01  -1.0924650e+00  -1.0621188e-01
   3.0000000e-01   2.2001704e-01   2.7311626e-01   3.4898188e-01   4.5519376e-02  -1.1683307e+00  -1.2441963e+00
   3.0166667e-01   2.1366797e-01   5.7657876e-01  -1.0924650e+00  -7.8900252e-01  -6.3727127e-01  -9.4073377e-01
   3.0333333e-01   2.0745496e-01   1.9725063e-01  -2.5339119e+00  -1.0165994e+00   6.5244439e-01   1.2138500e-01
   3.0500000e-01   2.0135930e-01   1.1835038e+00  -1.7752557e+00  -7.8900252e-01   1.0317725e+00   5.7657876e-01
   3.0666667e-01   1.9536338e-01   5.0071314e-01  -1.0621188e-01  -1.1683307e+00   1.7145632e+00   1.2138500e-01
   3.0833333e-01   1.8945104e-01  -3.0346251e-02  -1.8207750e-01  -7.1313689e-01   3.4898188e-01  -1.8207750e-01
   3.1000000e-01   1.8360782e-01   1.9725063e-01   8.0417564e-01   1.2593694e+00  -2.5794313e-01   2.7311626e-01
   3.1166667e-01   1.7782125e-01   2.2456226e+00   1.6386975e+00   9.5590690e-01  -1.3200619e+00  -3.0346251e-02
   3.1333333e-01   1.7208106e-01  -2.5794313e-01   2.6249507e+00   1.2593694e+00   4.5519376e-02   1.2593694e+00
   3.1500000e-01   1.6637928e-01   1.8662944e+00   1.4869663e+00   6.5244439e-01  -3.0346251e-02   8.8004127e-01
   3.1666667e-01   1.6071043e-01   3.4898188e-01  -1.0165994e+00  -4.8554001e-01  -1.4717932e+00  -2.0787182e+00
   3.1833333e-01   1.5497609e-01  -1.0621188e-01  -2.3821807e+00  -6.3727127e-01  -3.0346251e-02  -1.0924650e+00
   3.2000000e-01   1.4927037e-01  -3.2167026e+00  -2.5339119e+00  -1.2441963e+00   9.5590690e-01  -4.8554001e-01
   3.2166667e-01   1.4361329e-01  -2.6097776e+00  -1.0924650e+00  -1.0165994e+00   5.7657876e-01  -4.8554001e-01
   3.2333333e-01   1.3800962e-01  -8.6486815e-01  -3.0346251e-02  -7.8900252e-01   8.0417564e-01  -3.3380876e-01
   3.2500000e-01   1.3246587e-01   1.2593694e+00   9.5590690e-01  -7.8900252e-01  -3.0346251e-02  -1.0621188e-01
   3.2666667e-01   1.2699010e-01   1.6386975e+00   1.0317725e+00   6.5244439e-01  -2.5794313e-01   4.2484751e-01
   3.2833333e-01   1.2159182e-01   1.9421600e+00   1.5628319e+00   9.5590690e-01  -2.5794313e-01   1.4111007e+00
   3.3000000e-01   1.1628175e-01   1.2593694e+00  -1.0621188e-01  -3.0346251e-02  -4.0967438e-01   5.7657876e-01
   3.3166667e-01   1.1107169e-01   1.5628319e+00   9.5590690e-01   5.0071314e-01  -1.8207750e-01   2.7311626e-01
   3.3333333e-01   1.0597426e-01   4.5519376e-02   9.5590690e-01  -3.0346251e-02  -6.3727127e-01  -7.1313689e-01
   3.3500000e-01   1.0100269e-01  -1.6235244e+00  -1.8207750e-01  -7.8900252e-01  -7.1313689e-01  -3.0346251e-02
   3.3666667e-01   9.6170590e-02  -1.5476588e+00   2.7311626e-01  -4.0967438e-01   2.7311626e-01   1.8662944e+00
   3.3833333e-01   9.1491677e-02  -5.6140564e-01  -6.3727127e-01   1.2138500e-01   5.7657876e-01   1.9421600e+00
   3.4000000e-01   8.6979542e-02  -1.0621188e-01  -8.6486815e-01   4.2484751e-01  -1.0924650e+00  -1.8207750e-01
   3.4166667e-01   8.2647399e-02  -8.6486815e-01  -4.0967438e-01   4.5519376e-02  -7.8900252e-01   3.4898188e-01
   3.4333333e-01   7.8507841e-02  -6.3727127e-01   5.0071314e-01   6.5244439e-01   1.1835038e+00   2.7311626e-01
   3.4500000e-01   7.4572591e-02   3.4898188e-01   1.4111007e+00  -3.3380876e-01   1.3352350e+00  -3.0346251e-02
   3.4666667e-01   7.0852295e-02  -1.0165994e+00   8.0417564e-01  -4.8554001e-01   8.8004127e-01   1.1076382e+00
   3.4833333e-01   6.7356311e-02  -1.3200619e+00  -2.5794313e-01   2.7311626e-01  -1.8511213e+00  -1.0621188e-01
   3.5000000e-01   6.4092522e-02  -1.6235244e+00  -5.6140564e-01  -1.0621188e-01  -2.3821807e+00  -8.6486815e-01
   3.5166667e-01   6.1067163e-02  -7.1313689e-01  -1.2441963e+00   3.4898188e-01   1.5628319e+00   5.0071314e-01
   3.5333333e-01   5.8246234e-02  -7.1313689e-01  -3.3380876e-01   7.2831002e-01   1.1835038e+00  -2.5794313e-01
   3.5500000e-01   5.5628344e-02  -3.3380876e-01   1.9725063e-01   5.0071314e-01   3.4898188e-01  -7.8900252e-01
   3.5666667e-01   5.3269700e-02   2.7311626e-01  -5.6140564e-01   5.7657876e-01   3.4898188e-01  -4.0967438e-01
   3.5833333e-01   5.1169422e-02  -1.8207750e-01   1.5628319e+00  -3.3380876e-01   1.3352350e+00   2.7311626e-01
   3.6000000e-01   4.9324165e-02  -1.0165994e+00   5.7657876e-01  -7.8900252e-01  -2.5794313e-01  -4.8554001e-01
   3.6166667e-01   4.7728167e-02  -1.6235244e+00  -4.0967438e-01  -9.4073377e-01  -5.6140564e-01  -1.0621188e-01
   3.6333333e-01   4.6373348e-02  -3.3380876e-01  -9.4073377e-01  -8.6486815e-01  -1.4717932e+00  -1.3200619e+00
   3.6500000e-01   4.5249451e-02  -1.0621188e-01   2.7311626e-01   4.5519376e-02   1.2138500e-01   4.2484751e-01
   3.6666667e-01   4.4344205e-02   1.2593694e+00   5.0071314e-01   8.8004127e-01   3.4898188e-01   7.2831002e-01
   3.6833333e-01   4.3643540e-02   1.2138500e-01   4.5519376e-02   5.0071314e-01   8.0417564e-01  -2.5794313e-01
   3.7000000e-01   4.3131808e-02   1.4111007e+00   1.2138500e-01   4.2484751e-01   5.0071314e-01   4.2484751e-01
   3.7166667e-01   4.2792041e-02   1.4111007e+00   4.2484751e-01   2.7311626e-01  -2.9132401e+00  -1.0165994e+00
   3.7333333e-01   4.2606222e-02  -4.8554001e-01   1.2138500e-01  -7.1313689e-01  -2.4580463e+00  -1.6993900e+00
   3.7500000e-01   4.2555563e-02   4.2484751e-01   7.2831002e-01   4.5519376e-02   6.5244439e-01  -1.0621188e-01
   3.7666667e-01   4.2620792e-02   1.3352350e+00  -3.3380876e-01   3.4898188e-01   1.0317725e+00   9.5590690e-01
   3.7833333e-01   4.2782440e-02  -1.0621188e-01  -7.1313689e-01  -5.6140564e-01   8.8004127e-01  -4.0967438e-01
   3.8000000e-01   4.3021123e-02  -1.2441963e+00  -2.5794313e-01  -5.6140564e-01   4.2484751e-01   3.4898188e-01
   3.8166667e-01   4.3317813e-02  -1.4717932e+00  -9.4073377e-01  -1.8207750e-01   4.5519376e-02  -1.0621188e-01
   3.8333333e-01   4.3654090e-02   5.7657876e-01   4.5519376e-02   6.5244439e-01  -6.3727127e-01  -3.0346251e-02
   3.8500000e-01   4.4012384e-02   6.5244439e-01   5.0071314e-01   4.5519376e-02  -2.5794313e-01  -6.3727127e-01
   3.8666667e-01   4.4376186e-02   4.5519376e-02  -3.0346251e-02  -2.5794313e-01   3.4898188e-01  -8.6486815e-01
   3.8833333e-01   4.4730231e-02  -7.8900252e-01   3.4898188e-01  -5.6140564e-01   1.1835038e+00   3.4898188e-01
   3.9000000e-01   4.5002954e-02  -8.6486815e-01   1.0317725e+00  -3.0346251e-02  -4.0967438e-01   9.5590690e-01
   3.9166667e-01   4.5248112e-02  -1.0924650e+00   5.0071314e-01   8.8004127e-01   1.2138500e-01   1.7145632e+00
   3.9333333e-01   4.5455488e-02   1.9725063e-01   1.1835038e+00   8.0417564e-01   3.4898188e-01   5.7657876e-01
   3.9500000e-01   4.5616250e-02   1.9725063e-01   4.2484751e-01   1.2138500e-01  -4.8554001e-01  -1.0924650e+00
   3.9666667e-01   4.5723004e-02   5.7657876e-01  -1.8207750e-01   4.5519376e-02  -2.5794313e-01  -3.0346251e-02
   3.9833333e-01   4.5769812e-02  -3.0346251e-02  -4.0967438e-01   1.2138500e-01  -5.6140564e-01  -2.5794313e-01
   4.0000000e-01   4.5752199e-02   8.8004127e-01  -4.8554001e-01   4.2484751e-01   1.2138500e-01   4.5519376e-02
   4.0166667e-01   4.5667120e-02   8.0417564e-01  -8.6486815e-01  -4.0967438e-01   1.1076382e+00  -1.0165994e+00
   4.0333333e-01   4.5512915e-02  -1.0621188e-01  -7.8900252e-01  -2.5794313e-01   1.2138500e-01   6.5244439e-01
   4.0500000e-01   4.5289236e-02   1.5628319e+00  -4.8554001e-01  -1.0621188e-01  -1.0621188e-01  -3.0346251e-02
   4.0666667e-01   4.4996958e-02   2.7311626e-01   1.9725063e-01  -4.0967438e-01  -3.0346251e-02  -9.4073377e-01
   4.0833333e-01   4.4638068e-02   2.7311626e-01  -3.0346251e-02   2.7311626e-01   1.2138500e-01  -1.0621188e-01
   4.1000000e-01   4.4215546e-02  -9.4073377e-01  -8.6486815e-01  -4.0967438e-01  -1.0165994e+00   1.2138500e-01
   4.1166667e-01   4.3733220e-02  -1.0621188e-01  -3.0346251e-02  -3.0346251e-02  -8.6486815e-01  -7.1313689e-01
   4.1333333e-01   4.3195629e-02   1.2138500e-01   7.2831002e-01   1.9725063e-01  -4.0967438e-01   4.2484751e-01
   4.1500000e-01   4.2607865e-02  -1.8207750e-01  -3.0346251e-02  -2.5794313e-01  -3.0346251e-02   7.2831002e-01
   4.1666667e-01   4.1975418e-02  -3.2925682e+00   3.4898188e-01  -5.6140564e-01   1.3352350e+00  -6.3727127e-01
   4.1833333e-01   4.1304025e-02  -6.3727127e-01   7.2831002e-01  -3.3380876e-01   1.2593694e+00   1.9725063e-01
   4.2000000e-01   4.0599512e-02  -1.0621188e-01  -3.0346251e-02  -7.8900252e-01  -2.5794313e-01  -1.0924650e+00
   4.2166667e-01   3.9867654e-02   2.3973538e+00   4.2484751e-01   3.4898188e-01  -3.0346251e-02   1.2138500e-01
   4.2333333e-01   3.9114031e-02   3.8388007e+00   4.2484751e-01  -2.5794313e-01   5.7657876e-01   6.5244439e-01
   4.2500000e-01   3.8323566e-02   8.8004127e-01   1.9725063e-01  -3.3380876e-01   4.2484751e-01   8.8004127e-01
   4.2666667e-01   3.7509539e-02   2.7311626e-01  -1.0621188e-01   7.2831002e-01   3.4898188e-01   1.9421600e+00
   4.2833333e-01   3.6692760e-02   1.6386975e+00  -1.8207750e-01   7.2831002e-01  -9.4073377e-01  -4.8554001e-01
   4.3000000e-01   3.5877177e-02   8.0417564e-01  -3.3380876e-01   8.8004127e-01  -5.6140564e-01  -7.1313689e-01
   4.3166667e-01   3.5065933e-02  -4.8554001e-01   1.2138500e-01   9.5590690e-01   3.4898188e-01   6.5244439e-01
   4.3333333e-01   3.4261328e-02  -1.6235244e+00   4.2484751e-01   1.2138500e-01   7.2831002e-01   1.4869663e+00
   4.3500000e-01   3.3464823e-02  -1.3200619e+00  -3.0346251e-02  -3.0346251e-02   4.2484751e-01   3.4898188e-01
   4.3666667e-01   3.2677055e-02   1.1076382e+00  -2.5794313e-01  -7.1313689e-01  -1.0165994e+00  -1.2441963e+00
   4.3833333e-01   3.1897870e-02  -1.1683307e+00  -7.1313689e-01   2.7311626e-01  -1.3200619e+00  -2.0028525e+00
   4.4000000e-01   3.1126389e-02  -6.3727127e-01   2.7311626e-01   1.0317725e+00  -4.8554001e-01  -8.6486815e-01
   4.4166667e-01   3.0361076e-02   4.5519376e-02   8.0417564e-01   1.9725063e-01  -2.5794313e-01   4.5519376e-02
   4.4333333e-01   2.9599829e-02  -4.8554001e-01  -1.0621188e-01   1.9725063e-01   5.7657876e-01   5.0071314e-01
   4.4500000e-01   2.8840084e-02  -8.6486815e-01  -2.5794313e-01  -1.0621188e-01   1.2138500e-01  -7.1313689e-01
   4.4666667e-01   2.8078921e-02   4.2484751e-01   1.2138500e-01   3.4898188e-01  -6.3727127e-01  -2.5794313e-01
   4.4833333e-01   2.7313189e-02   2.7311626e-01   3.4898188e-01  -3.0346251e-02  -4.0967438e-01  -6.3727127e-01
   4.5000000e-01   2.6539619e-02   1.8662944e+00  -6.3727127e-01  -1.8207750e-01   6.5244439e-01  -2.5794313e-01
   4.5166667e-01   2.5754953e-02   1.3352350e+00   6.5244439e-01   1.9725063e-01   1.2593694e+00   1.0317725e+00
   4.5333333e-01   2.4956058e-02   2.4732194e+00   9.5590690e-01   4.5519376e-02   4.5519376e-02   1.2593694e+00
   4.5500000e-01   2.4140044e-02   1.2593694e+00  -2.5794313e-01   1.2138500e-01   5.7657876e-01   2.0938913e+00
   4.5666667e-01   2.3304368e-02  -4.8554001e-01   5.0071314e-01  -5.6140564e-01   2.7311626e-01   1.9725063e-01
   4.5833333e-01   2.2446934e-02  -2.6856432e+00   2.7311626e-01  -3.3380876e-01  -1.0165994e+00  -1.8207750e-01
   4.6000000e-01   2.1559728e-02  -2.3821807e+00   1.9725063e-01  -6.3727127e-01  -5.6140564e-01  -2.1545838e+00
   4.6166667e-01   2.0612173e-02  -7.8900252e-01  -1.0621188e-01   2.7311626e-01   1.9421600e+00   2.7311626e-01
   4.6333333e-01   1.9645019e-02   5.7657876e-01   2.7311626e-01   8.8004127e-01   8.0417564e-01   8.8004127e-01
   4.6500000e-01   1.8659056e-02   1.4869663e+00  -8.6486815e-01   1.2138500e-01  -1.4717932e+00   5.0071314e-01
   4.6666667e-01   1.7655626e-02  -1.8207750e-01  -4.8554001e-01   1.9725063e-01  -1.3959275e+00  -1.2441963e+00
   4.6833333e-01   1.6636631e-02   6.5244439e-01  -7.8900252e-01   2.7311626e-01  -3.0346251e-02  -3.0346251e-02
   4.7000000e-01   1.5604542e-02   8.0417564e-01  -3.0346251e-02  -3.0346251e-02   1.5628319e+00   9.5590690e-01
   4.7166667e-01   1.4562383e-02  -5.6140564e-01  -4.0967438e-01  -3.0346251e-02  -3.3380876e-01   5.0071314e-01
   4.7333333e-01   1.3513708e-02   3.4898188e-01   1.9725063e-01   4.2484751e-01  -9.4073377e-01   1.0317725e+00
   4.7500000e-01   1.2462564e-02  -1.1683307e+00   8.0417564e-01   1.2138500e-01  -4.0967438e-01   5.0071314e-01
   4.7666667e-01   1.1413439e-02   2.7311626e-01   1.2138500e-01  -5.6140564e-01  -6.3727127e-01  -1.7752557e+00
   4.7833333e-01   1.0371201e-02   1.4869663e+00   7.2831002e-01   2.7311626e-01   9.5590690e-01   2.7311626e-01
   4.8000000e-01   9.3410216e-03  -9.4073377e-01   4.5519376e-02  -5.6140564e-01   1.2138500e-01  -9.4073377e-01
   4.8166667e-01   8.3282977e-03  -1.0621188e-01   2.7311626e-01   1.2138500e-01   1.1835038e+00   2.7311626e-01
   4.8333333e-01   7.3385585e-03  -6.3727127e-01  -1.8207750e-01  -1.8207750e-01   5.7657876e-01  -4.0967438e-01
   4.8500000e-01   6.3773756e-03  -7.1313689e-01  -1.8207750e-01  -1.8207750e-01  -1.9269869e+00  -4.0967438e-01
   4.8666667e-01   5.4502593e-03   8.8004127e-01   5.7657876e-01   3.4898188e-01  -6.3727127e-01  -6.3727127e-01
   4.8833333e-01   5.4502593e-03   1.7904288e+00   1.2138500e-01  -1.8207750e-01   1.5628319e+00   4.2484751e-01
   4.9000000e-01   5.4502593e-03  -1.0621188e-01  -1.0621188e-01  -3.3380876e-01  -7.1313689e-01   2.7311626e-01
   4.9166667e-01   5.4502593e-03   8.0417564e-01   4.2484751e-01   8.8004127e-01   1.3352350e+00   2.3214882e+00
   4.9333333e-01   5.4502593e-03  -4.8554001e-01   3.4898188e-01   2.7311626e-01  -3.0346251e-02   1.7904288e+00
   4.9500000e-01   5.4502593e-03  -1.0165994e+00  -1.0621188e-01   5.7657876e-01  -2.5794313e-01   1.2138500e-01
   4.9666667e-01   4.5625643e-03   3.4898188e-01  -7.1313689e-01  -4.8554001e-01  -3.3380876e-01  -8.6486815e-01
   4.9833333e-01   3.7193882e-03  -1.0621188e-01  -7.1313689e-01  -7.1313689e-01  -1.3200619e+00  -2.6856432e+00
   5.0000000e-01   2.9254773e-03  -1.0924650e+00  -8.6486815e-01  -7.1313689e-01  -1.1683307e+00  -1.3200619e+00
   5.0166667e-01   2.9254773e-03  -1.0924650e+00  -1.2441963e+00  -4.8554001e-01   1.2138500e-01  -4.0967438e-01
   5.0333333e-01   2.9254773e-03  -4.0967438e-01  -1.0621188e-01   6.5244439e-01   8.8004127e-01   1.2593694e+00
   5.0500000e-01   2.1851364e-03  -1.4717932e+00   2.7311626e-01  -4.8554001e-01   2.7311626e-01   4.5519376e-02
   5.0666667e-01   1.5021458e-03  -1.6235244e+00  -3.0346251e-02  -1.8207750e-01   5.7657876e-01  -1.8207750e-01
   5.0833333e-01   8.3346132e-04  -4.0967438e-01  -4.0967438e-01  -3.0346251e-02  -1.0924650e+00  -1.2441963e+00
   5.1000000e-01   2.1528598e-04  -2.5794313e-01   1.2138500e-01   4.2484751e-01   5.7657876e-01  -2.5794313e-01
   5.1166667e-01  -3.3045551e-04  -1.6235244e+00  -1.0621188e-01  -1.8207750e-01   4.2484751e-01   4.2484751e-01
   5.1333333e-01  -8.0223671e-04  -3.0346251e-02   4.5519376e-02  -2.5794313e-01  -1.2441963e+00   5.0071314e-01
   5.1500000e-01  -1.1995442e-03   1.2138500e-01   8.8004127e-01   3.4898188e-01   3.4898188e-01   8.0417564e-01
   5.1666667e-01  -1.5228681e-03   3.4898188e-01   7.2831002e-01   1.2138500e-01   1.1076382e+00   1.4111007e+00
   5.1833333e-01  -1.7736739e-03   8.0417564e-01   1.9725063e-01  -1.8207750e-01   8.0417564e-01  -6.3727127e-01
   5.2000000e-01  -1.9543558e-03   2.8525476e+00   3.4898188e-01   4.2484751e-01   7.2831002e-01   8.0417564e-01
   5.2166667e-01  -2.0681737e-03   1.5628319e+00  -1.0621188e-01  -4.0967438e-01  -7.1313689e-01   7.2831002e-01
   5.2333333e-01  -2.1191756e-03   1.4869663e+00   9.5590690e-01   1.2138500e-01   3.4898188e-01   2.0938913e+00
   5.2500000e-01  -2.1121075e-03  -3.0346251e-02  -7.1313689e-01  -1.8207750e-01   4.5519376e-02   1.2138500e-01
   5.2666667e-01  -2.0523127e-03   1.1835038e+00  -6.3727127e-01   1.2138500e-01   5.7657876e-01  -1.8207750e-01
   5.2833333e-01  -1.9456235e-03  -8.6486815e-01   8.0417564e-01   1.2138500e-01  -1.3959275e+00  -1.0924650e+00
   5.3000000e-01  -1.7982475e-03   4.2484751e-01   5.0071314e-01  -1.0621188e-01  -1.0621188e-01  -9.4073377e-01
   5.3166667e-01  -1.6166505e-03  -2.5794313e-01  -9.4073377e-01  -6.3727127e-01   8.0417564e-01  -3.0346251e-02
   5.3333333e-01  -1.4074397e-03  -1.0621188e-01   2.7311626e-01   5.0071314e-01  -1.8207750e-01  -1.8207750e-01
   5.3500000e-01  -1.1772475e-03   8.8004127e-01   1.2138500e-01  -3.0346251e-02  -1.0924650e+00  -9.4073377e-01
   5.3666667e-01  -9.3262062e-04  -1.7752557e+00  -3.0346251e-02   1.2138500e-01   4.2484751e-01  -6.3727127e-01
   5.3833333e-01  -6.7991413e-04  -1.3959275e+00  -6.3727127e-01  -3.3380876e-01   2.7311626e-01   4.5519376e-02
   5.4000000e-01  -4.2519400e-04  -4.0967438e-01  -8.6486815e-01  -1.8207750e-01  -1.1683307e+00  -1.1683307e+00
   5.4166667e-01  -1.7414887e-04   1.4111007e+00  -8.6486815e-01  -7.8900252e-01  -1.8207750e-01  -1.0924650e+00
   5.4333333e-01   4.1083439e-05   1.2138500e-01  -8.6486815e-01  -4.0967438e-01   4.2484751e-01   1.9725063e-01
   5.4500000e-01   1.8180561e-04   9.5590690e-01  -4.0967438e-01   3.4898188e-01   5.0071314e-01   1.1076382e+00
   5.4666667e-01   3.1552161e-04  -8.6486815e-01  -3.3380876e-01   1.2138500e-01   2.7311626e-01   1.5628319e+00
   5.4833333e-01   4.3950399e-04  -1.6235244e+00  -7.8900252e-01   1.9725063e-01   2.7311626e-01  -6.3727127e-01
   5.5000000e-01   5.5130630e-04   4.5519376e-02   7.2831002e-01   4.2484751e-01  -3.0346251e-02  -4.8554001e-01
   5.5166667e-01   6.4880256e-04   1.1076382e+00   1.0317725e+00   5.0071314e-01  -2.5794313e-01   6.5244439e-01
   5.5333333e-01   7.3022138e-04  -8.6486815e-01   9.5590690e-01   4.2484751e-01  -1.9269869e+00  -7.8900252e-01
   5.5500000e-01   7.9417412e-04   3.4898188e-01  -3.3380876e-01   1.1835038e+00  -3.3380876e-01  -3.0346251e-02
   5.5666667e-01   8.3967557e-04  -3.3380876e-01   1.9725063e-01  -2.5794313e-01   1.7904288e+00   1.2138500e-01
   5.5833333e-01   8.6615723e-04   1.5628319e+00   1.2138500e-01  -3.0346251e-02   1.5628319e+00   8.0417564e-01
   5.6000000e-01   8.7347182e-04   5.7657876e-01  -4.0967438e-01  -6.3727127e-01   1.4869663e+00   3.4898188e-01
   5.6166667e-01   8.6188971e-04   1.9725063e-01   2.7311626e-01  -5.6140564e-01   5.7657876e-01  -1.0621188e-01
   5.6333333e-01   8.3208624e-04  -8.6486815e-01  -7.8900252e-01  -7.8900252e-01  -3.0346251e-02  -1.0621188e-01
   5.6500000e-01   7.8512062e-04  -4.8554001e-01  -4.0967438e-01  -4.8554001e-01  -1.3959275e+00  -8.6486815e-01
   5.6666667e-01   7.2240673e-04   2.0180257e+00   4.5519376e-02   2.7311626e-01  -7.8900252e-01   1.9725063e-01
   5.6833333e-01   6.4567631e-04   1.3352350e+00  -4.0967438e-01  -1.8207750e-01  -4.0967438e-01  -3.3380876e-01
   5.7000000e-01   5.5693565e-04   2.2456226e+00   6.5244439e-01   4.5519376e-02  -1.0165994e+00  -1.0621188e-01
   5.7166667e-01   4.5841585e-04   1.5628319e+00   7.2831002e-01   6.5244439e-01  -6.3727127e-01   3.4898188e-01
   5.7333333e-01   3.5251922e-04   4.2484751e-01   4.2484751e-01   4.5519376e-02  -5.6140564e-01   9.5590690e-01
   5.7500000e-01   2.4176181e-04  -2.3063151e+00  -7.1313689e-01  -1.8207750e-01   4.2484751e-01  -3.0346251e-02
   5.7666667e-01   1.2871407e-04  -2.0028525e+00  -2.5794313e-01   1.2138500e-01   8.8004127e-01  -7.8900252e-01
   5.7833333e-01   1.5940967e-05  -1.9269869e+00  -6.3727127e-01   1.2138500e-01   5.0071314e-01  -2.0787182e+00
   5.8000000e-01  -1.9473672e-04  -1.5476588e+00  -2.5794313e-01  -3.0346251e-02   6.5244439e-01  -9.4073377e-01
   5.8166667e-01  -4.0438915e-04  -1.0621188e-01   1.9725063e-01   5.7657876e-01  -2.5794313e-01  -7.8900252e-01
   5.8333333e-01  -5.9192060e-04   5.0071314e-01   2.7311626e-01   1.0317725e+00  -6.3727127e-01   1.2138500e-01
   5.8500000e-01  -7.5462426e-04   1.1076382e+00   2.4732194e+00   8.0417564e-01  -4.8554001e-01   6.5244439e-01
   5.8666667e-01  -8.9051825e-04   2.7766819e+00   2.8525476e+00   1.1076382e+00  -1.8207750e-01   2.0180257e+00
   5.8833333e-01  -9.9834238e-04   1.0317725e+00   1.7145632e+00   4.2484751e-01   7.2831002e-01   5.7657876e-01
   5.9000000e-01  -1.0775382e-03   7.2831002e-01  -1.8207750e-01  -4.8554001e-01  -4.0967438e-01  -1.1683307e+00
   5.9166667e-01  -1.1282147e-03  -1.8207750e-01  -2.3063151e+00  -7.1313689e-01  -4.0967438e-01  -1.7752557e+00
   5.9333333e-01  -1.1511005e-03  -4.8554001e-01  -2.4580463e+00  -1.8207750e-01  -2.5794313e-01  -1.6993900e+00
   5.9500000e-01  -1.1474854e-03  -5.6140564e-01  -1.2441963e+00   2.7311626e-01  -1.0621188e-01  -1.1683307e+00
   5.9666667e-01  -1.1191532e-03   1.9725063e-01  -1.1683307e+00  -1.0621188e-01   3.4898188e-01  -7.8900252e-01
   5.9833333e-01  -1.0683078e-03  -6.3727127e-01  -1.1683307e+00  -5.6140564e-01   5.0071314e-01   1.2138500e-01
   6.0000000e-01  -9.9749459e-04  -1.0924650e+00  -4.8554001e-01  -3.0346251e-02   8.8004127e-01   1.0317725e+00
   6.0166667e-01  -9.0952059e-04  -5.6140564e-01  -8.6486815e-01  -5.6140564e-01   8.0417564e-01   3.4898188e-01
   6.0333333e-01  -8.0737401e-04  -1.1683307e+00   8.8004127e-01  -3.0346251e-02   9.5590690e-01   1.1835038e+00
   6.0500000e-01  -6.9414522e-04  -1.0924650e+00  -3.0346251e-02  -1.0165994e+00   2.7311626e-01   1.2138500e-01
   6.0666667e-01  -5.7295255e-04  -1.3200619e+00  -2.5794313e-01  -3.0346251e-02  -4.0967438e-01   1.2138500e-01
   6.0833333e-01  -4.4687195e-04   4.2484751e-01   8.8004127e-01   6.5244439e-01  -5.6140564e-01   9.5590690e-01
   6.1000000e-01  -3.1887399e-04   1.1076382e+00   1.4111007e+00   1.0317725e+00  -4.0967438e-01   1.0317725e+00
   6.1166667e-01  -6.8153139e-05   8.8004127e-01   2.3973538e+00   1.1076382e+00   4.2484751e-01   2.0180257e+00
   6.1333333e-01   2.8461399e-06   1.2138500e-01   1.5628319e+00   1.9725063e-01  -1.8207750e-01   1.1835038e+00
   6.1500000e-01   1.0983226e-05   1.1076382e+00  -1.8207750e-01  -1.0621188e-01  -7.1313689e-01  -1.8207750e-01
   6.1666667e-01   2.0865586e-05   8.0417564e-01  -7.8900252e-01  -1.8207750e-01  -7.1313689e-01  -1.0924650e+00
   6.1833333e-01   3.2002674e-05  -8.6486815e-01  -1.1683307e+00  -7.8900252e-01  -2.5794313e-01  -1.0924650e+00
   6.2000000e-01   4.3854725e-05  -3.3380876e-01  -1.2441963e+00  -4.8554001e-01   2.7311626e-01  -8.6486815e-01
   6.2166667e-01   5.5856070e-05  -1.5476588e+00  -1.6993900e+00  -7.1313689e-01   5.7657876e-01  -4.0967438e-01
   6.2333333e-01   6.7438770e-05  -2.5794313e-01   5.7657876e-01   1.9725063e-01   1.1076382e+00   7.2831002e-01
   6.2500000e-01   7.8055724e-05  -7.1313689e-01   1.1076382e+00  -1.0621188e-01  -1.0621188e-01   6.5244439e-01
   6.2666667e-01   8.7202429e-05  -1.1683307e+00   1.4869663e+00   6.5244439e-01   4.2484751e-01   8.8004127e-01
   6.2833333e-01   9.4436618e-05  -8.6486815e-01   6.5244439e-01   2.7311626e-01  -2.5794313e-01  -5.6140564e-01
   6.3000000e-01   9.9395170e-05  -1.0165994e+00  -4.0967438e-01  -3.0346251e-02  -4.0967438e-01  -1.0924650e+00
   6.3166667e-01   1.0180765e-04  -1.0621188e-01  -3.3380876e-01   4.2484751e-01   7.2831002e-01   4.5519376e-02
   6.3333333e-01   1.0150610e-04  -1.8207750e-01   4.5519376e-02   1.2138500e-01  -3.0346251e-02  -5.6140564e-01
   6.3500000e-01   9.8430760e-05   9.5590690e-01   5.0071314e-01   5.0071314e-01   2.7311626e-01  -1.8207750e-01
   6.3666667e-01   9.2631623e-05   9.5590690e-01  -1.8207750e-01  -2.5794313e-01  -3.3380876e-01  -4.0967438e-01
   6.3833333e-01   8.4265698e-05   8.0417564e-01   9.5590690e-01   1.2138500e-01   4.5519376e-02  -1.0621188e-01
   6.4000000e-01   7.3590277e-05   1.9725063e-01  -6.3727127e-01  -7.1313689e-01  -3.3380876e-01  -7.1313689e-01
   6.4166667e-01   6.0952356e-05   4.5519376e-02  -1.8207750e-01  -2.5794313e-01   9.5590690e-01   3.4898188e-01
   6.4333333e-01   4.6774695e-05   1.1835038e+00  -7.1313689e-01  -7.1313689e-01  -1.8207750e-01  -1.0621188e-01
   6.4500000e-01   3.1539043e-05   1.3352350e+00  -2.5794313e-01   4.5519376e-02   1.2138500e-01   9.5590690e-01
   6.4666667e-01   1.5767106e-05   5.0071314e-01  -5.6140564e-01   1.2138500e-01  -2.5794313e-01  -3.0346251e-02
   6.4833333e-01  -5.2015477e-18   6.5244439e-01   1.9725063e-01   4.2484751e-01  -2.5794313e-01  -3.0346251e-02
   6.5000000e-01  -9.5657146e-05  -9.4073377e-01   1.2138500e-01   4.2484751e-01  -4.8554001e-01  -6.3727127e-01
   6.5166667e-01  -1.8615789e-04  -2.5794313e-01   9.5590690e-01   8.0417564e-01   3.4898188e-01   3.4898188e-01
   6.5333333e-01  -2.6994499e-04   4.2484751e-01   5.0071314e-01   1.9725063e-01   1.2138500e-01   1.9725063e-01
   6.5500000e-01  -3.4564377e-04   1.3352350e+00   5.0071314e-01   5.7657876e-01   4.5519376e-02  -3.0346251e-02
   6.5666667e-01  -4.1207507e-04   2.7311626e-01   4.5519376e-02   1.2138500e-01  -1.0621188e-01  -1.8207750e-01
   6.5833333e-01  -4.6826426e-04   2.7311626e-01  -7.1313689e-01   4.5519376e-02  -2.5794313e-01  -3.0346251e-02
   6.6000000e-01  -5.1344659e-04   4.5519376e-02  -1.0924650e+00  -3.3380876e-01  -4.8554001e-01  -1.0165994e+00
   6.6166667e-01  -5.4706926e-04  -1.5476588e+00  -8.6486815e-01  -8.6486815e-01  -4.8554001e-01  -9.4073377e-01
   6.6333333e-01  -5.6879044e-04  -2.0028525e+00  -1.0924650e+00  -7.8900252e-01   1.9725063e-01  -8.6486815e-01
   6.6500000e-01  -5.7847585e-04  -3.2925682e+00  -7.1313689e-01  -3.3380876e-01   1.4869663e+00  -1.8207750e-01
   6.6666667e-01  -5.7619301e-04  -3.0346251e-02   5.7657876e-01   4.5519376e-02   1.3352350e+00  -3.0346251e-02
   6.6833333e-01  -5.6220370e-04  -1.0621188e-01  -4.8554001e-01  -4.8554001e-01   3.4898188e-01  -3.0346251e-02
   6.7000000e-01  -5.3695486e-04   1.9421600e+00   1.3352350e+00   2.7311626e-01   4.2484751e-01   8.0417564e-01
   6.7166667e-01  -5.0106806e-04   1.2593694e+00   3.4898188e-01  -2.5794313e-01  -4.8554001e-01  -1.0621188e-01
   6.7333333e-01  -4.5532793e-04  -4.8554001e-01   9.5590690e-01   4.5519376e-02  -2.5794313e-01  -1.0621188e-01
   6.7500000e-01  -4.0066958e-04   1.2138500e-01   4.5519376e-02   5.7657876e-01   1.2138500e-01   5.7657876e-01
   6.7666667e-01  -3.3816504e-04  -1.0621188e-01   5.0071314e-01   1.6386975e+00   2.7311626e-01   1.1076382e+00
   6.7833333e-01  -2.6900885e-04  -1.5476588e+00   1.4111007e+00  -1.0621188e-01  -1.0924650e+00  -4.0967438e-01
   6.8000000e-01  -1.9450266e-04  -1.0621188e-01   4.5519376e-02  -5.6140564e-01  -1.0165994e+00  -1.8207750e-01
   6.8166667e-01  -1.1603884e-04  -3.0346251e-02  -1.1683307e+00  -3.0346251e-02  -1.7752557e+00  -1.0924650e+00
   6.8333333e-01  -3.5082986e-05   1.9725063e-01  -3.3380876e-01  -6.3727127e-01  -1.2441963e+00  -1.3200619e+00
   6.8500000e-01  -9.4027792e-07   4.5519376e-02  -7.1313689e-01  -1.0621188e-01  -4.0967438e-01  -4.0967438e-01
   6.8666667e-01  -5.2293769e-06  -2.5794313e-01   4.5519376e-02   4.2484751e-01   8.8004127e-01   5.0071314e-01
   6.8833333e-01  -1.2987637e-05   1.7904288e+00   1.0317725e+00   2.7311626e-01   1.4111007e+00   7.2831002e-01
   6.9000000e-01  -2.4205536e-05   9.5590690e-01   5.0071314e-01   4.2484751e-01   2.7311626e-01   6.5244439e-01
   6.9166667e-01  -3.8716328e-05   1.4111007e+00   1.0317725e+00   8.8004127e-01   6.5244439e-01   4.2484751e-01
   6.9333333e-01  -5.6189369e-05   8.0417564e-01   5.7657876e-01   4.5519376e-02  -1.0621188e-01   1.2138500e-01
   6.9500000e-01  -7.6128311e-05  -7.8900252e-01  -3.3380876e-01  -7.8900252e-01   1.9725063e-01  -2.5794313e-01
   6.9666667e-01  -9.7874390e-05   5.7657876e-01  -1.8207750e-01   4.5519376e-02   1.6386975e+00   2.1697569e+00
   6.9833333e-01  -1.2061492e-04  -6.3727127e-01  -8.6486815e-01  -1.0165994e+00   1.1076382e+00  -1.0621188e-01
   7.0000000e-01  -1.4339689e-04   4.2484751e-01  -8.6486815e-01  -7.8900252e-01  -1.0165994e+00  -1.2441963e+00
   7.0166667e-01  -1.6514542e-04  -2.5794313e-01  -4.0967438e-01   1.9725063e-01  -1.0165994e+00  -1.1683307e+00
   7.0333333e-01  -1.8468666e-04  -1.6993900e+00  -2.5794313e-01  -3.3380876e-01  -1.3200619e+00  -4.8554001e-01
   7.0500000e-01  -2.0077460e-04  -1.1683307e+00   1.2138500e-01  -2.5794313e-01  -9.4073377e-01  -4.8554001e-01
   7.0666667e-01  -2.1212098e-04  -2.0787182e+00   1.2138500e-01  -1.8207750e-01  -1.6235244e+00  -1.8511213e+00
   7.0833333e-01  -2.1742754e-04  -9.4073377e-01   4.2484751e-01   3.4898188e-01  -8.6486815e-01  -3.3380876e-01
   7.1000000e-01  -2.1541965e-04  -7.1313689e-01   7.2831002e-01   1.4869663e+00  -3.0346251e-02   1.5628319e+00
   7.1166667e-01  -2.0488015e-04  -8.6486815e-01   9.5590690e-01   1.4111007e+00   3.4898188e-01   9.5590690e-01
   7.1333333e-01  -1.8468245e-04   1.4869663e+00   6.5244439e-01   3.4898188e-01   1.4111007e+00   1.0317725e+00
   7.1500000e-01  -1.5382173e-04   1.5628319e+00  -1.0924650e+00   4.5519376e-02   1.6386975e+00   1.1835038e+00
   7.1666667e-01  -1.1144307e-04   1.2138500e-01  -4.0967438e-01   2.7311626e-01   7.2831002e-01   7.2831002e-01
   7.1833333e-01  -5.6865506e-05  -5.6140564e-01  -1.8207750e-01  -2.5794313e-01  -2.5794313e-01  -6.3727127e-01
   7.2000000e-01  -5.2842777e-06  -1.6235244e+00  -1.0621188e-01  -1.5476588e+00   8.0417564e-01   3.4898188e-01
   7.2166667e-01  -4.0769052e-05  -2.3821807e+00   3.4898188e-01  -1.0621188e-01   5.0071314e-01   1.4111007e+00
   7.2333333e-01  -7.2117760e-05   2.2456226e+00   8.8004127e-01   1.2138500e-01  -1.1683307e+00  -7.1313689e-01
   7.2500000e-01  -9.7041464e-05   1.3352350e+00   5.0071314e-01  -9.4073377e-01   1.2138500e-01  -1.1683307e+00
   7.2666667e-01  -1.1303123e-04   1.6386975e+00  -9.4073377e-01  -1.0165994e+00  -7.8900252e-01  -1.5476588e+00
   7.2833333e-01  -1.1738501e-04   5.0071314e-01  -3.3380876e-01   5.7657876e-01  -3.0346251e-02   1.2138500e-01
   7.3000000e-01  -1.0724218e-04   5.0071314e-01   8.0417564e-01   4.2484751e-01   8.8004127e-01   1.0317725e+00
   7.3166667e-01  -7.9625441e-05   1.4111007e+00   5.0071314e-01   7.2831002e-01   5.0071314e-01   1.2593694e+00
   7.3333333e-01  -3.1489792e-05   3.4898188e-01  -8.6486815e-01  -3.3380876e-01   4.5519376e-02   6.5244439e-01
   7.3500000e-01   4.0222300e-05   4.5519376e-02  -1.2441963e+00  -4.0967438e-01  -7.1313689e-01  -1.6993900e+00
   7.3666667e-01   1.3852028e-04  -2.5794313e-01  -5.6140564e-01  -3.0346251e-02  -4.0967438e-01  -1.6235244e+00
   7.3833333e-01   2.6630071e-04  -1.0165994e+00  -4.8554001e-01  -3.3380876e-01  -1.8207750e-01  -8.6486815e-01
   7.4000000e-01   4.2627968e-04  -7.1313689e-01   3.4898188e-01  -4.8554001e-01  -1.3200619e+00  -1.8207750e-01
   7.4166667e-01   6.2092390e-04  -3.0346251e-02   5.0071314e-01   8.8004127e-01  -9.4073377e-01   6.5244439e-01
   7.4333333e-01   8.5238214e-04  -5.6140564e-01   9.5590690e-01  -1.0621188e-01   1.2138500e-01   2.4732194e+00
   7.4500000e-01   1.1224195e-03  -6.3727127e-01   6.5244439e-01  -5.6140564e-01   5.0071314e-01   1.9725063e-01
   7.4666667e-01   1.4323550e-03  -7.8900252e-01   2.7311626e-01  -2.5794313e-01   8.8004127e-01  -4.8554001e-01
   7.4833333e-01   1.7830062e-03   3.4898188e-01  -4.8554001e-01   4.2484751e-01   5.0071314e-01   5.0071314e-01
   7.5000000e-01   2.1746414e-03   2.4732194e+00   1.2138500e-01   3.4898188e-01  -3.0346251e-02  -9.4073377e-01
   7.5166667e-01   2.6069418e-03   1.6386975e+00   1.2138500e-01   4.2484751e-01   7.2831002e-01  -4.0967438e-01
   7.5333333e-01   3.0789753e-03  -4.8554001e-01  -3.0346251e-02  -5.6140564e-01   1.2138500e-01  -1.3200619e+00
   7.5500000e-01   3.5891833e-03  -2.5794313e-01  -8.6486815e-01   3.4898188e-01  -1.0924650e+00  -1.7752557e+00
   7.5666667e-01   4.0427523e-03   4.2484751e-01  -4.8554001e-01   5.7657876e-01   7.2831002e-01  -3.0346251e-02
   7.5833333e-01   4.4821606e-03  -7.8900252e-01   7.2831002e-01  -1.0621188e-01  -3.0346251e-02   3.4898188e-01
   7.6000000e-01   4.9417774e-03   1.9725063e-01   1.2138500e-01   3.4898188e-01   4.5519376e-02   9.5590690e-01
   7.6166667e-01   5.4208630e-03  -4.0967438e-01  -8.6486815e-01  -1.0621188e-01   4.2484751e-01   3.4898188e-01
   7.6333333e-01   5.9187088e-03  -1.4717932e+00   1.9725063e-01  -7.1313689e-01   8.0417564e-01   5.0071314e-01
   7.6500000e-01   6.4346529e-03  -2.0787182e+00   5.0071314e-01  -1.3200619e+00  -4.8554001e-01   3.4898188e-01
   7.6666667e-01   6.9680931e-03   4.5519376e-02   2.7311626e-01   7.2831002e-01  -4.0967438e-01   7.2831002e-01
   7.6833333e-01   7.5184916e-03   3.4898188e-01   1.2138500e-01  -3.3380876e-01  -1.0165994e+00   4.2484751e-01
   7.7000000e-01   8.0853801e-03  -7.8900252e-01   4.5519376e-02  -1.3200619e+00  -1.3200619e+00  -5.6140564e-01
   7.7166667e-01   8.6683541e-03  -3.0346251e-02   1.2138500e-01  -1.0621188e-01  -4.0967438e-01  -3.3380876e-01
   7.7333333e-01   9.2670675e-03   4.5519376e-02   1.2138500e-01  -4.0967438e-01  -5.6140564e-01  -7.1313689e-01
   7.7500000e-01   9.8812192e-03   8.0417564e-01   7.2831002e-01   6.5244439e-01   1.2138500e-01  -2.5794313e-01
   7.7666667e-01   8.3776129e-02  -4.0967438e-01  -2.5794313e-01   3.4898188e-01   1.2593694e+00  -4.0967438e-01
   7.7833333e-01   8.4910952e-02   2.7311626e-01   1.9725063e-01   5.0071314e-01   1.4111007e+00  -1.8207750e-01
   7.8000000e-01   8.6145116e-02   8.0417564e-01  -4.0967438e-01  -5.6140564e-01   2.7311626e-01   4.5519376e-02
   7.8166667e-01   8.7483224e-02  -1.0621188e-01  -1.8207750e-01   1.9725063e-01  -1.1683307e+00  -7.8900252e-01
   7.8333333e-01   8.8928941e-02  -2.4580463e+00  -3.3380876e-01   4.2484751e-01  -1.6235244e+00  -7.1313689e-01
   7.8500000e-01   9.0484918e-02  -1.6993900e+00   1.2138500e-01   4.2484751e-01  -2.5794313e-01  -3.0346251e-02
   7.8666667e-01   9.2152747e-02  -2.5794313e-01   1.2138500e-01   2.7311626e-01   3.4898188e-01   1.1835038e+00
   7.8833333e-01   9.3932918e-02   4.2484751e-01  -1.0621188e-01   5.0071314e-01   8.0417564e-01   5.7657876e-01
   7.9000000e-01   9.5824820e-02   5.0071314e-01  -2.5794313e-01   1.2138500e-01   2.7311626e-01  -4.8554001e-01
   7.9166667e-01   9.7826773e-02   1.6386975e+00   3.4898188e-01   2.7311626e-01   1.9725063e-01   1.2138500e-01
   7.9333333e-01   1.2006290e-01   1.1076382e+00  -4.0967438e-01  -4.8554001e-01   3.4898188e-01   1.2138500e-01
   7.9500000e-01   1.2289356e-01   3.4898188e-01  -4.0967438e-01  -1.0621188e-01   2.7311626e-01  -1.3200619e+00
   7.9666667e-01   1.2577407e-01   1.9725063e-01   2.7311626e-01   5.0071314e-01   8.0417564e-01  -1.8207750e-01
   7.9833333e-01   1.2869977e-01  -1.0165994e+00  -1.8207750e-01  -3.0346251e-02   9.5590690e-01   2.7311626e-01
   8.0000000e-01   1.3166702e-01  -1.8511213e+00   1.2138500e-01  -4.8554001e-01   2.7311626e-01   1.0317725e+00
   8.0166667e-01   1.3467340e-01   3.4898188e-01   1.1076382e+00   5.0071314e-01   1.2138500e-01   1.3352350e+00
   8.0333333e-01   1.3771792e-01   4.2484751e-01   7.2831002e-01   1.9725063e-01  -1.0621188e-01   6.5244439e-01
   8.0500000e-01   1.4080117e-01   6.5244439e-01   6.5244439e-01   3.4898188e-01  -3.3380876e-01   1.4869663e+00
   8.0666667e-01   1.4392547e-01  -7.1313689e-01   1.2138500e-01  -2.5794313e-01   2.7311626e-01  -7.1313689e-01
   8.0833333e-01   1.4709501e-01   1.9725063e-01  -1.8207750e-01  -3.3380876e-01   4.5519376e-02  -1.0165994e+00
   8.1000000e-01   1.5031591e-01   1.2138500e-01  -3.3380876e-01  -4.8554001e-01  -3.0346251e-02  -7.8900252e-01
   8.1166667e-01   1.5359625e-01  -1.0924650e+00  -4.8554001e-01  -7.1313689e-01  -4.8554001e-01  -1.3200619e+00
   8.1333333e-01   1.5694619e-01   4.2484751e-01  -7.8900252e-01   2.7311626e-01  -1.8207750e-01  -4.0967438e-01
   8.1500000e-01   1.6037780e-01  -1.8207750e-01  -4.8554001e-01  -9.4073377e-01  -1.0621188e-01  -2.5794313e-01
   8.1666667e-01   1.6390514e-01   7.2831002e-01  -7.1313689e-01  -1.8207750e-01  -1.2441963e+00  -6.3727127e-01
   8.1833333e-01   1.6754405e-01  -7.8900252e-01   1.9725063e-01  -1.8207750e-01  -8.6486815e-01  -2.5794313e-01
   8.2000000e-01   1.7131210e-01  -3.0346251e-02   3.4898188e-01   1.1076382e+00   2.7311626e-01   5.7657876e-01
   8.2166667e-01   1.7931079e-01  -1.3200619e+00  -1.0621188e-01   5.0071314e-01   5.0071314e-01   9.5590690e-01
   8.2333333e-01   1.8358400e-01  -1.2441963e+00   9.5590690e-01   1.2138500e-01  -6.3727127e-01   4.5519376e-02
   8.2500000e-01   1.8806924e-01   1.3352350e+00   1.0317725e+00   1.0317725e+00  -5.6140564e-01   7.2831002e-01
   8.2666667e-01   1.9278917e-01   2.7311626e-01   5.7657876e-01  -1.8207750e-01   3.4898188e-01  -2.5794313e-01
   8.2833333e-01   1.9776656e-01  -1.8207750e-01   5.0071314e-01  -3.3380876e-01   9.5590690e-01   1.0317725e+00
   8.3000000e-01   2.0302395e-01   1.2138500e-01  -3.3380876e-01  -3.0346251e-02   5.7657876e-01   6.5244439e-01
   8.3166667e-01   2.0858330e-01   6.5244439e-01  -4.0967438e-01  -1.8207750e-01   6.5244439e-01   1.0317725e+00
   8.3333333e-01   2.1446559e-01  -7.8900252e-01  -1.0621188e-01  -1.8207750e-01   4.5519376e-02  -3.0346251e-02
   8.3500000e-01   2.2069042e-01  -1.0621188e-01  -4.8554001e-01  -6.3727127e-01  -1.0621188e-01  -1.3200619e+00
   8.3666667e-01   2.2727572e-01  -1.6993900e+00   1.2138500e-01  -2.5794313e-01  -2.5794313e-01  -1.2441963e+00
   8.3833333e-01   2.3423729e-01   5.0071314e-01  -1.8207750e-01   8.0417564e-01  -1.8207750e-01   5.0071314e-01
   8.4000000e-01   2.4158850e-01  -1.0621188e-01  -7.1313689e-01   4.5519376e-02   3.4898188e-01   3.4898188e-01
   8.4166667e-01   2.4933999e-01   7.2831002e-01  -5.6140564e-01  -1.0621188e-01   3.4898188e-01  -1.0621188e-01
   8.4333333e-01   2.5749931e-01   1.7904288e+00  -3.0346251e-02  -1.8207750e-01   8.0417564e-01   5.7657876e-01
   8.4500000e-01   2.6607072e-01  -7.8900252e-01  -4.0967438e-01  -2.5794313e-01  -2.5794313e-01  -2.5794313e-01
   8.4666667e-01   2.7505489e-01   1.7145632e+00   2.7311626e-01   1.2138500e-01   1.2138500e-01   4.5519376e-02
   8.4833333e-01   2.8444883e-01   1.4111007e+00  -2.5794313e-01  -4.0967438e-01   4.5519376e-02  -9.4073377e-01
   8.5000000e-01   2.9424563e-01   5.0071314e-01  -2.5794313e-01  -3.3380876e-01  -6.3727127e-01  -1.1683307e+00
   8.5166667e-01   3.0443447e-01   1.1835038e+00   7.2831002e-01   2.7311626e-01   3.4898188e-01   3.4898188e-01
   8.5333333e-01   3.1500053e-01  -3.0346251e-02   9.5590690e-01   2.7311626e-01   2.7311626e-01  -1.8207750e-01
   8.5500000e-01   3.2592490e-01  -8.6486815e-01   3.4898188e-01  -3.0346251e-02  -1.8207750e-01  -3.3380876e-01
   8.5666667e-01   3.3718470e-01  -1.0165994e+00   4.5519376e-02  -3.3380876e-01  -1.8207750e-01  -4.0967438e-01
   8.5833333e-01   3.4875386e-01  -7.1313689e-01   1.6386975e+00   5.0071314e-01   6.5244439e-01   1.9725063e-01
   8.6000000e-01   3.6060246e-01   4.5519376e-02   4.5519376e-02   2.7311626e-01   1.1835038e+00   5.7657876e-01
   8.6166667e-01   3.7269721e-01   1.6386975e+00  -4.0967438e-01   2.7311626e-01   7.2831002e-01   1.2593694e+00
   8.6333333e-01   3.8500183e-01   4.2484751e-01  -1.0165994e+00  -9.4073377e-01  -4.0967438e-01   6.5244439e-01
   8.6500000e-01   3.9747730e-01   8.8004127e-01  -4.0967438e-01   4.5519376e-02  -1.6993900e+00   2.7311626e-01
   8.6666667e-01   4.1008229e-01   8.0417564e-01   4.2484751e-01  -1.8207750e-01  -1.5476588e+00  -7.8900252e-01
   8.6833333e-01   4.2277354e-01  -4.8554001e-01  -5.6140564e-01  -8.6486815e-01  -7.8900252e-01  -1.0165994e+00
   8.7000000e-01   4.3550632e-01  -1.2441963e+00  -1.0924650e+00   4.5519376e-02   6.5244439e-01   1.2138500e-01
   8.7166667e-01   4.4823490e-01   4.5519376e-02  -9.4073377e-01   5.7657876e-01   1.4869663e+00  -4.0967438e-01
   8.7333333e-01   4.6091302e-01   4.5519376e-02  -8.6486815e-01  -2.5794313e-01   1.2138500e-01  -5.6140564e-01
   8.7500000e-01   4.7349443e-01   1.2138500e-01  -5.6140564e-01   3.4898188e-01  -1.0924650e+00  -3.3380876e-01
   8.7666667e-01   4.8593332e-01   4.5519376e-02   9.5590690e-01   1.0317725e+00  -2.5794313e-01  -1.0621188e-01
   8.7833333e-01   4.9818493e-01  -6.3727127e-01   7.2831002e-01   2.7311626e-01  -2.5794313e-01   1.2138500e-01
   8.8000000e-01   5.1020597e-01  -2.6097776e+00   1.1835038e+00   4.5519376e-02   5.0071314e-01  -3.0346251e-02
   8.8166667e-01   5.2195513e-01  -1.6235244e+00   1.1076382e+00  -2.5794313e-01  -3.0346251e-02  -6.3727127e-01
   8.8333333e-01   5.3339352e-01  -4.8554001e-01   1.0317725e+00   3.4898188e-01   5.0071314e-01   1.1076382e+00
   8.8500000e-01   5.6550062e-01   6.5244439e-01   5.0071314e-01  -6.3727127e-01   6.5244439e-01   9.5590690e-01
   8.8666667e-01   5.7537015e-01   7.2831002e-01  -1.8207750e-01  -9.4073377e-01   2.7311626e-01  -3.0346251e-02
   8.8833333e-01   6.9410085e-01   3.4898188e-01  -7.8900252e-01  -5.6140564e-01   1.5628319e+00   5.7657876e-01
   8.9000000e-01   6.9638757e-01   5.7657876e-01  -8.6486815e-01  -6.3727127e-01   1.2138500e-01  -3.3380876e-01
   8.9166667e-01   6.9875081e-01   6.5244439e-01  -8.6486815e-01   1.2138500e-01  -4.0967438e-01  -9.4073377e-01
   8.9333333e-01   7.0120029e-01  -2.5794313e-01  -7.1313689e-01  -3.0346251e-02   4.5519376e-02  -1.0924650e+00
   8.9500000e-01   7.0374129e-01  -4.8554001e-01   2.7311626e-01   3.4898188e-01  -2.5794313e-01   1.9725063e-01
   8.9666667e-01   7.0637497e-01  -2.5794313e-01   9.5590690e-01   4.2484751e-01   5.0071314e-01   1.4111007e+00
   8.9833333e-01   7.0909798e-01   4.2484751e-01   3.4898188e-01   1.2138500e-01  -7.1313689e-01   8.8004127e-01
   9.0000000e-01   7.1190239e-01  -1.8207750e-01   1.0317725e+00   7.2831002e-01  -9.4073377e-01   1.1076382e+00
   9.0166667e-01   7.1477634e-01   6.5244439e-01   1.2593694e+00   1.1835038e+00  -9.4073377e-01  -1.0621188e-01
   9.0333333e-01   7.1770350e-01  -1.0165994e+00   7.2831002e-01   2.7311626e-01  -4.0967438e-01  -6.3727127e-01
   9.0500000e-01   7.2066380e-01   1.3352350e+00  -2.5794313e-01  -1.0621188e-01   1.9725063e-01  -8.6486815e-01
   9.0666667e-01   7.2363324e-01  -3.0346251e-02  -4.0967438e-01  -7.1313689e-01  -3.0346251e-02  -1.4717932e+00
   9.0833333e-01   7.2658470e-01   1.2138500e-01  -3.0346251e-02  -7.1313689e-01  -1.8207750e-01  -5.6140564e-01
   9.1000000e-01   7.2948767e-01  -2.5794313e-01   4.5519376e-02  -6.3727127e-01   1.2138500e-01   4.5519376e-02
   9.1166667e-01   7.3230935e-01  -1.0621188e-01  -5.6140564e-01  -7.1313689e-01  -1.8207750e-01  -7.1313689e-01
   9.1333333e-01   7.3501439e-01  -1.0621188e-01  -4.8554001e-01   5.0071314e-01  -5.6140564e-01   2.7311626e-01
   9.1500000e-01   7.3756591e-01   1.1076382e+00   6.5244439e-01   1.6386975e+00  -3.0346251e-02   1.2593694e+00
   9.1666667e-01   7.3992561e-01  -4.0967438e-01   8.0417564e-01   2.7311626e-01   1.2138500e-01  -4.0967438e-01
   9.1833333e-01   7.4205178e-01   6.5244439e-01   8.8004127e-01   8.8004127e-01   1.2138500e-01  -1.8207750e-01
   9.2000000e-01   7.4390826e-01  -7.8900252e-01   8.8004127e-01  -7.1313689e-01  -1.8207750e-01  -1.2441963e+00
   9.2166667e-01   7.4545610e-01  -1.5476588e+00  -4.0967438e-01  -1.0165994e+00   6.5244439e-01  -6.3727127e-01
   9.2333333e-01   7.4665703e-01   3.4898188e-01  -1.8511213e+00  -7.8900252e-01  -1.0621188e-01   1.9725063e-01
   9.2500000e-01   7.4747423e-01   1.9725063e-01  -1.6993900e+00  -7.1313689e-01  -1.8207750e-01   2.7311626e-01
   9.2666667e-01   7.4787249e-01   3.4898188e-01  -1.0924650e+00   4.5519376e-02  -1.8207750e-01   3.4898188e-01
   9.2833333e-01   7.4781911e-01  -1.8207750e-01   4.2484751e-01   1.2138500e-01   6.5244439e-01   1.5628319e+00
   9.3000000e-01   7.4728392e-01  -5.6140564e-01  -3.0346251e-02  -4.8554001e-01   7.2831002e-01   5.0071314e-01
   9.3166667e-01   7.4623993e-01  -1.0165994e+00   4.5519376e-02  -7.1313689e-01   3.4898188e-01  -7.1313689e-01
   9.3333333e-01   7.4466372e-01  -4.8554001e-01   2.7311626e-01   4.2484751e-01   8.8004127e-01   6.5244439e-01
   9.3500000e-01   7.4253551e-01  -1.6993900e+00   2.7311626e-01  -4.8554001e-01   1.8662944e+00   1.5628319e+00
   9.3666667e-01   7.3983984e-01   7.2831002e-01   1.2593694e+00   7.2831002e-01   1.0317725e+00   1.3352350e+00
   9.3833333e-01   7.3656542e-01   9.5590690e-01   9.5590690e-01   7.2831002e-01  -1.3959275e+00  -7.1313689e-01
   9.4000000e-01   7.3270551e-01   1.1835038e+00   6.5244439e-01   1.4111007e+00  -1.3200619e+00   5.7657876e-01
   9.4166667e-01   7.2825785e-01   1.1076382e+00   3.4898188e-01   7.2831002e-01  -1.1683307e+00  -3.3380876e-01
   9.4333333e-01   7.2322492e-01   2.7311626e-01  -4.8554001e-01  -2.5794313e-01  -1.6993900e+00  -1.2441963e+00
   9.4500000e-01   7.1761372e-01   1.4869663e+00   3.4898188e-01   8.0417564e-01  -3.0346251e-02  -5.6140564e-01
   9.4666667e-01   7.1143569e-01   8.0417564e-01   4.2484751e-01  -3.0346251e-02   4.5519376e-02  -4.0967438e-01
   9.4833333e-01   7.0470671e-01   1.4111007e+00   1.9725063e-01  -1.8207750e-01   1.2138500e-01   4.2484751e-01
   9.5000000e-01   6.9744679e-01   1.5628319e+00  -9.4073377e-01  -2.5794313e-01   8.8004127e-01  -1.0165994e+00
   9.5166667e-01   6.8967982e-01  -2.5794313e-01  -1.3200619e+00  -7.8900252e-01   1.1835038e+00   4.5519376e-02
   9.5333333e-01   6.8143027e-01  -3.8994932e+00   4.5519376e-02   1.9725063e-01   5.0071314e-01   2.7311626e-01
   9.5500000e-01   6.7273003e-01  -4.5822839e+00  -4.0967438e-01  -2.5794313e-01   5.7657876e-01  -7.8900252e-01
   9.5666667e-01   6.6361519e-01  -3.0649713e+00  -6.3727127e-01  -4.8554001e-01   1.9725063e-01  -1.4717932e+00
   9.5833333e-01   6.5412146e-01  -5.6140564e-01   4.5519376e-02  -2.5794313e-01  -8.6486815e-01  -1.1683307e+00
   9.6000000e-01   6.4428663e-01   1.8662944e+00   4.5519376e-02   1.9725063e-01  -1.6993900e+00   2.7311626e-01
   9.6166667e-01   6.3414979e-01   2.2456226e+00  -7.1313689e-01   5.0071314e-01  -5.6140564e-01   8.0417564e-01
   9.6333333e-01   6.2375087e-01   1.5628319e+00   2.7311626e-01   2.7311626e-01  -1.1683307e+00   3.4898188e-01
   9.6500000e-01   6.1313012e-01   1.8662944e+00   1.2593694e+00   1.3352350e+00  -9.4073377e-01   7.2831002e-01
   9.6666667e-01   6.0232771e-01   2.0180257e+00   1.1835038e+00   5.0071314e-01   4.5519376e-02   6.5244439e-01
   9.6833333e-01   5.9138302e-01   1.2138500e-01   7.2831002e-01   4.2484751e-01   6.5244439e-01  -6.3727127e-01
   9.7000000e-01   5.8033436e-01  -7.8900252e-01   8.8004127e-01   4.5519376e-02   1.1076382e+00   1.2138500e-01
   9.7166667e-01   5.6921837e-01   8.0417564e-01   1.2138500e-01  -2.5794313e-01  -4.8554001e-01  -4.8554001e-01
   9.7333333e-01   5.5806962e-01   1.0317725e+00  -7.8900252e-01  -1.8207750e-01  -1.8511213e+00  -1.1683307e+00
   9.7500000e-01   5.4692022e-01   1.5628319e+00   2.7311626e-01   5.0071314e-01  -9.4073377e-01  -8.6486815e-01
   9.7666667e-01   5.3579943e-01   1.9725063e-01  -4.0967438e-01   3.4898188e-01   4.5519376e-02  -1.8511213e+00
   9.7833333e-01   5.2473339e-01  -3.0346251e-02  -1.6235244e+00  -3.0346251e-02  -1.8207750e-01  -7.1313689e-01
   9.8000000e-01   5.1374487e-01  -1.0165994e+00  -3.3380876e-01   2.7311626e-01  -3.0346251e-02   8.8004127e-01
   9.8166667e-01   5.0285301e-01  -6.3727127e-01   5.0071314e-01   6.5244439e-01   8.8004127e-01   2.7766819e+00
   9.8333333e-01   4.9207326e-01  -2.3821807e+00   4.5519376e-02  -1.8207750e-01   1.9421600e+00   2.2456226e+00
   9.8500000e-01   4.8141726e-01  -2.4580463e+00  -9.4073377e-01  -1.8511213e+00   1.3352350e+00   4.5519376e-02
   9.8666667e-01   4.7089284e-01  -1.1683307e+00  -8.6486815e-01  -3.3380876e-01   1.0317725e+00   5.7657876e-01
   9.8833333e-01   4.6050282e-01   1.9725063e-01  -1.8207750e-01   1.1076382e+00   5.0071314e-01   1.9725063e-01
   9.9000000e-01   4.5024202e-01   2.2456226e+00  -1.8207750e-01   3.4898188e-01   1.9725063e-01   1.8662944e+00
   9.9166667e-01   4.4011555e-01   4.5519376e-02  -4.8554001e-01   1.2138500e-01  -1.0924650e+00  -8.6486815e-01
   9.9333333e-01   4.3011720e-01  -3.0346251e-02   9.5590690e-01   3.4898188e-01   3.4898188e-01  -4.8554001e-01
   9.9500000e-01   4.2023780e-01  -5.6140564e-01   8.0417564e-01  -6.3727127e-01   6.5244439e-01  -1.4717932e+00
   9.9666667e-01   4.1046554e-01   1.7904288e+00   4.2484751e-01   5.7657876e-01   1.2138500e-01  -1.0165994e+00
   9.9833333e-01   4.0078633e-01   3.1560101e+00  -1.0621188e-01   8.8004127e-01   4.2484751e-01   1.0317725e+00
   1.0000000e+00   3.9118423e-01   2.5490851e+00  -1.3200619e+00   1.2138500e-01  -1.4717932e+00   3.4898188e-01
   1.0016667e+00   3.8164194e-01   8.0417564e-01   7.2831002e-01  -1.7752557e+00  -7.1313689e-01  -1.1683307e+00
   1.0033333e+00   3.7214120e-01   1.9725063e-01   8.0417564e-01  -1.0924650e+00  -3.0346251e-02  -9.4073377e-01
   1.0050000e+00   3.6266336e-01  -6.3727127e-01  -4.8554001e-01  -7.1313689e-01  -2.8373744e+00  -1.7752557e+00
   1.0066667e+00   3.5318978e-01  -1.0165994e+00   2.7311626e-01  -1.0621188e-01  -1.8207750e-01  -1.8207750e-01
   1.0083333e+00   3.4370241e-01  -1.0924650e+00   6.5244439e-01   5.0071314e-01   8.8004127e-01   5.7657876e-01
   1.0100000e+00   3.3418420e-01  -2.4580463e+00   4.5519376e-02  -2.5794313e-01   3.4898188e-01  -1.0621188e-01
   1.0116667e+00   3.2461956e-01  -2.4580463e+00   5.7657876e-01   7.2831002e-01   1.4869663e+00  -1.0165994e+00
   1.0133333e+00   3.1499485e-01  -5.6140564e-01  -6.3727127e-01   5.7657876e-01  -3.0346251e-02   1.2138500e-01
   1.0150000e+00   3.0529868e-01  -4.0967438e-01  -3.3380876e-01   1.0317725e+00   1.1835038e+00   2.0180257e+00
   1.0166667e+00   2.9552234e-01  -4.0967438e-01   4.5519376e-02  -3.0346251e-02  -2.5794313e-01   6.5244439e-01
   1.0183333e+00   2.8566004e-01   1.1076382e+00   1.2138500e-01  -3.0346251e-02  -3.0346251e-02  -4.8554001e-01
   1.0200000e+00   2.7570919e-01   1.1076382e+00  -1.0621188e-01   3.4898188e-01  -1.0621188e-01  -1.8207750e-01
   1.0216667e+00   2.6567060e-01  -2.5794313e-01   1.9725063e-01   1.2138500e-01  -7.1313689e-01   1.2138500e-01
   1.0233333e+00   2.5554853e-01  -6.3727127e-01  -1.8207750e-01  -3.0346251e-02  -4.0967438e-01  -1.2441963e+00
   1.0250000e+00   2.4534320e-01   1.1835038e+00   4.2484751e-01   6.5244439e-01   8.8004127e-01   1.4869663e+00
   1.0266667e+00   2.3507191e-01   1.2138500e-01   7.2831002e-01   5.7657876e-01   3.4898188e-01   1.7904288e+00
   1.0283333e+00   2.2475289e-01  -1.2441963e+00   3.4898188e-01   1.2138500e-01  -7.8900252e-01  -4.8554001e-01
   1.0300000e+00   2.1440442e-01   9.5590690e-01   5.7657876e-01   1.2138500e-01  -1.0621188e-01  -1.2441963e+00
   1.0316667e+00   2.0404787e-01   2.6249507e+00   8.0417564e-01  -2.5794313e-01   8.8004127e-01  -3.3380876e-01
   1.0333333e+00   1.9370744e-01   6.5244439e-01  -3.0346251e-02  -3.3380876e-01  -1.1683307e+00  -7.8900252e-01
   1.0350000e+00   1.8340985e-01   8.8004127e-01  -1.8207750e-01   1.2138500e-01  -8.6486815e-01  -3.3380876e-01
   1.0366667e+00   1.7318403e-01   8.0417564e-01  -1.0621188e-01  -2.5794313e-01  -3.0346251e-02   7.2831002e-01
   1.0383333e+00   1.6306066e-01   4.2484751e-01  -4.0967438e-01  -7.1313689e-01   4.5519376e-02   1.9725063e-01
   1.0400000e+00   1.5307177e-01  -1.1683307e+00  -1.8511213e+00  -1.8207750e-01  -6.3727127e-01  -8.6486815e-01
   1.0416667e+00   1.4325032e-01  -1.1683307e+00  -5.6140564e-01  -1.4717932e+00   4.2484751e-01  -1.0621188e-01
   1.0433333e+00   1.3362961e-01  -1.1683307e+00  -8.6486815e-01   2.7311626e-01   1.1076382e+00   3.4898188e-01
   1.0450000e+00   1.2424290e-01  -6.3727127e-01   2.7311626e-01   4.2484751e-01   1.2593694e+00   2.7311626e-01
   1.0466667e+00   1.1512286e-01  -3.2167026e+00   1.2138500e-01   5.7657876e-01   1.1835038e+00  -1.8207750e-01
   1.0483333e+00   1.0630108e-01  -2.5794313e-01   5.0071314e-01   4.2484751e-01  -3.3380876e-01  -5.6140564e-01
   1.0500000e+00   9.7807602e-02   4.5519376e-02   1.0317725e+00   5.0071314e-01  -1.6235244e+00  -4.8554001e-01
   1.0516667e+00   8.9670459e-02   5.0071314e-01   1.0317725e+00   1.9725063e-01  -3.0346251e-02   5.0071314e-01
   1.0533333e+00   8.1915260e-02   1.2138500e-01  -4.8554001e-01  -2.5794313e-01   5.0071314e-01   4.2484751e-01
   1.0550000e+00   7.4564781e-02   2.7311626e-01  -1.8207750e-01  -1.0621188e-01   1.9725063e-01   5.7657876e-01
   1.0566667e+00   6.7638642e-02  -4.0967438e-01  -3.0346251e-02  -3.0346251e-02  -1.8511213e+00   1.9725063e-01
   1.0583333e+00   6.1152989e-02  -1.9269869e+00  -3.3380876e-01  -2.5794313e-01  -1.0924650e+00  -4.8554001e-01
   1.0600000e+00   5.5116553e-02  -2.3821807e+00  -4.0967438e-01  -1.0621188e-01   2.1697569e+00  -7.1313689e-01
   1.0616667e+00   4.9533446e-02   4.5519376e-02  -7.8900252e-01   5.7657876e-01   1.2593694e+00   5.0071314e-01
   1.0633333e+00   4.4418204e-02   5.7657876e-01   1.9725063e-01  -5.6140564e-01  -4.0967438e-01  -1.1683307e+00
   1.0650000e+00   3.9771357e-02   2.0938913e+00   1.0317725e+00   5.7657876e-01  -1.6235244e+00  -4.8554001e-01
   1.0666667e+00   3.5589295e-02   1.2593694e+00   2.7311626e-01   4.5519376e-02  -2.3063151e+00  -6.3727127e-01
   1.0683333e+00   3.1864337e-02   6.5244439e-01   4.2484751e-01   5.7657876e-01   1.3352350e+00   8.8004127e-01
   1.0700000e+00   2.5735503e-02   8.0417564e-01  -1.8207750e-01   3.4898188e-01   1.9421600e+00   1.5628319e+00
   1.0716667e+00   2.3297403e-02   4.2484751e-01  -3.0346251e-02  -7.1313689e-01   5.0071314e-01  -3.3380876e-01
   1.0733333e+00   2.1248506e-02  -4.0967438e-01  -4.0967438e-01  -4.8554001e-01   3.4898188e-01  -6.3727127e-01
   1.0750000e+00   1.9563912e-02   1.2138500e-01  -1.0621188e-01  -1.0621188e-01  -7.8900252e-01   1.9725063e-01
   1.0766667e+00   1.8216259e-02   4.2484751e-01   3.4898188e-01   1.2138500e-01   4.2484751e-01   1.4869663e+00
   1.0783333e+00   1.7176141e-02  -3.0346251e-02  -3.0346251e-02   7.2831002e-01  -4.0967438e-01   2.7311626e-01
   1.0800000e+00   1.6412554e-02   5.7657876e-01   1.2138500e-01   5.7657876e-01   4.5519376e-02  -3.0346251e-02
   1.0816667e+00   1.5893354e-02  -3.0346251e-02  -4.0967438e-01   1.2138500e-01   1.8662944e+00   4.2484751e-01
   1.0833333e+00   1.5585723e-02   4.2484751e-01  -4.0967438e-01  -4.0967438e-01  -2.5794313e-01  -3.0346251e-02
   1.0850000e+00   1.5456640e-02  -2.2304494e+00  -2.5794313e-01  -7.1313689e-01  -2.5794313e-01  -1.8207750e-01
   1.0866667e+00   1.5473341e-02  -1.1683307e+00  -9.4073377e-01  -7.8900252e-01  -1.8207750e-01  -1.1683307e+00
   1.0883333e+00   1.5603766e-02  -7.1313689e-01  -3.0346251e-02  -7.1313689e-01  -5.6140564e-01  -5.6140564e-01
   1.0900000e+00   7.7923543e-03   7.2831002e-01   4.2484751e-01   4.5519376e-02   5.7657876e-01   1.2138500e-01
   1.0916667e+00   6.8946659e-03   1.2138500e-01   1.4111007e+00   1.2138500e-01   9.5590690e-01   1.1835038e+00
   1.0933333e+00   6.0217513e-03  -1.0165994e+00   5.7657876e-01   4.2484751e-01  -3.0346251e-02   1.1835038e+00
   1.0950000e+00   5.2024677e-03  -8.6486815e-01   4.2484751e-01   3.4898188e-01  -8.6486815e-01  -6.3727127e-01
   1.0966667e+00   4.4464789e-03  -1.0924650e+00  -2.5794313e-01  -3.3380876e-01  -1.0924650e+00  -1.4717932e+00
   1.0983333e+00   3.7618637e-03  -3.0346251e-02   4.5519376e-02  -4.0967438e-01  -7.1313689e-01   8.0417564e-01
   1.1000000e+00   3.1550038e-03   4.2484751e-01  -6.3727127e-01   2.7311626e-01   1.5628319e+00   5.0071314e-01
   1.1016667e+00   2.6305114e-03   1.6386975e+00  -7.1313689e-01   5.7657876e-01  -4.0967438e-01   1.1835038e+00
   1.1033333e+00   2.1911972e-03   1.4111007e+00  -7.8900252e-01  -1.8207750e-01  -1.0165994e+00  -5.6140564e-01
   1.1050000e+00   1.8380795e-03   6.5244439e-01  -8.6486815e-01  -3.3380876e-01  -2.5794313e-01  -5.6140564e-01
   1.1066667e+00   1.5704292e-03  -3.0346251e-02  -5.6140564e-01  -1.0621188e-01   1.2138500e-01  -1.0165994e+00
   1.1083333e+00   1.3858517e-03   2.3973538e+00  -3.0346251e-02   4.2484751e-01   1.9725063e-01   6.5244439e-01
   1.1100000e+00   1.2804004e-03  -6.3727127e-01   4.2484751e-01   1.9725063e-01  -6.3727127e-01  -3.3380876e-01
   1.1116667e+00   1.2487191e-03   1.9421600e+00   9.5590690e-01   6.5244439e-01  -2.5794313e-01  -1.8207750e-01
   1.1133333e+00   1.2842085e-03   1.1076382e+00   5.0071314e-01   1.9725063e-01   6.5244439e-01   6.5244439e-01
   1.1150000e+00   1.3792133e-03  -4.8554001e-01   4.5519376e-02   2.7311626e-01   8.0417564e-01   3.4898188e-01
   1.1166667e+00   1.5252242e-03  -2.1545838e+00   3.4898188e-01  -3.3380876e-01   4.5519376e-02  -1.0165994e+00
   1.1183333e+00   1.7130908e-03  -2.0787182e+00  -5.6140564e-01  -6.3727127e-01   1.1076382e+00  -7.8900252e-01
   1.1200000e+00   1.9332396e-03  -4.8554001e-01   8.8004127e-01  -3.3380876e-01   3.4898188e-01  -2.5794313e-01
   1.1216667e+00   2.1758931e-03  -7.1313689e-01  -4.0967438e-01  -4.0967438e-01  -2.5794313e-01  -4.8554001e-01
   1.1233333e+00   2.4312848e-03  -4.0967438e-01   1.2138500e-01  -7.1313689e-01   5.7657876e-01   3.4898188e-01
   1.1250000e+00   2.6898661e-03   1.6386975e+00   4.2484751e-01   3.4898188e-01   8.8004127e-01   1.1076382e+00
   1.1266667e+00   2.9425003e-03   3.4898188e-01  -1.0621188e-01   4.2484751e-01  -4.0967438e-01   6.5244439e-01
   1.1283333e+00   3.1261490e-03  -6.3727127e-01  -1.0621188e-01  -1.0621188e-01  -1.9269869e+00  -3.7477620e+00
   1.1300000e+00   3.2948735e-03  -2.2304494e+00   4.5519376e-02   1.2138500e-01  -2.0028525e+00  -3.3684338e+00
   1.1316667e+00   3.4422452e-03  -1.0165994e+00   6.5244439e-01   5.7657876e-01   5.7657876e-01   2.0938913e+00
   1.1333333e+00   3.5625710e-03  -3.0346251e-02  -4.0967438e-01   3.4898188e-01  -7.1313689e-01   3.9146663e+00
   1.1350000e+00   3.6509965e-03   1.1076382e+00   1.2138500e-01   6.5244439e-01   1.0317725e+00   3.2318757e+00
   1.1366667e+00   3.7035902e-03  -2.9132401e+00  -9.4073377e-01  -2.5794313e-01   3.4898188e-01   1.2138500e-01
   1.1383333e+00   3.7174045e-03  -1.2441963e+00   5.7657876e-01   8.8004127e-01   1.2138500e-01   4.5519376e-02
   1.1400000e+00   3.6905142e-03   3.4898188e-01   1.2138500e-01  -1.8207750e-01  -4.0967438e-01  -1.0165994e+00
   1.1416667e+00   3.6220316e-03   1.4869663e+00   5.0071314e-01   6.5244439e-01  -3.0346251e-02   7.2831002e-01
   1.1433333e+00   3.5120987e-03  -1.0621188e-01   5.7657876e-01  -7.8900252e-01  -7.1313689e-01  -1.6993900e+00
   1.1450000e+00   3.3618571e-03  -9.4073377e-01   1.9725063e-01  -5.6140564e-01  -1.2441963e+00  -1.6235244e+00
   1.1466667e+00   3.1733958e-03   2.7311626e-01  -1.8207750e-01   4.2484751e-01   1.9725063e-01  -3.0346251e-02
   1.1483333e+00   2.9496803e-03   1.1835038e+00   1.9725063e-01  -2.5794313e-01   8.0417564e-01   1.4111007e+00
   1.1500000e+00   2.6944635e-03   1.1835038e+00  -1.8207750e-01   1.9725063e-01   9.5590690e-01   1.4869663e+00
   1.1516667e+00   2.4121811e-03   3.4898188e-01  -2.5794313e-01   1.9725063e-01   8.8004127e-01   5.7657876e-01
   1.1533333e+00   2.1078352e-03  -5.6140564e-01  -7.8900252e-01  -2.5794313e-01  -3.3380876e-01  -1.5476588e+00
   1.1550000e+00   1.7868669e-03  -1.0165994e+00  -2.5794313e-01  -5.6140564e-01   1.0317725e+00  -4.0967438e-01
   1.1566667e+00   1.4550234e-03   4.2484751e-01  -5.6140564e-01   2.7311626e-01   4.2484751e-01  -2.5794313e-01
   1.1583333e+00   1.1182208e-03   1.5628319e+00  -5.6140564e-01  -6.3727127e-01  -6.3727127e-01  -1.3959275e+00
   1.1600000e+00   7.8240657e-04   2.0180257e+00   7.2831002e-01  -6.3727127e-01  -6.3727127e-01  -6.3727127e-01
   1.1616667e+00   4.5342535e-04   4.5519376e-02   1.0317725e+00  -4.8554001e-01  -5.6140564e-01  -9.4073377e-01
   1.1633333e+00   7.6344191e-05   2.2456226e+00   1.9725063e-01  -1.0165994e+00  -9.4073377e-01  -1.6235244e+00
   1.1650000e+00  -3.1885643e-04   1.8662944e+00  -3.0346251e-02   2.7311626e-01  -1.8207750e-01  -2.5794313e-01
   1.1666667e+00  -6.7837839e-04   3.0042788e+00   2.7311626e-01   1.0317725e+00  -7.1313689e-01   1.4111007e+00
   1.1683333e+00  -9.9724467e-04   8.0417564e-01  -4.0967438e-01   5.7657876e-01   4.2484751e-01   8.0417564e-01
   1.1700000e+00  -1.2715476e-03   5.7657876e-01   4.5519376e-02   4.2484751e-01   3.4898188e-01   9.5590690e-01
   1.1716667e+00  -1.4984804e-03  -4.8554001e-01   9.5590690e-01   8.0417564e-01  -3.0346251e-02   3.4898188e-01
   1.1733333e+00  -1.6763429e-03  -6.3727127e-01   4.2484751e-01   8.8004127e-01   1.1835038e+00   1.9725063e-01
   1.1750000e+00  -1.8045220e-03  -1.1683307e+00  -1.8207750e-01   3.4898188e-01   5.0071314e-01   3.4898188e-01
   1.1766667e+00  -1.8834500e-03  -1.5476588e+00   1.2138500e-01  -4.0967438e-01   1.9725063e-01   1.9725063e-01
   1.1783333e+00  -1.9145409e-03  -2.0028525e+00  -6.3727127e-01  -5.6140564e-01   5.7657876e-01   5.0071314e-01
   1.1800000e+00  -1.9001097e-03  -7.1313689e-01  -1.0621188e-01   5.7657876e-01  -1.8207750e-01   1.9725063e-01
   1.1816667e+00  -1.8432755e-03  -1.0165994e+00  -8.6486815e-01  -2.5794313e-01  -7.1313689e-01  -7.8900252e-01
   1.1833333e+00  -1.6182355e-03  -2.3063151e+00  -6.3727127e-01  -9.4073377e-01  -1.8207750e-01  -7.1313689e-01
   1.1850000e+00  -1.4592686e-03  -1.5476588e+00  -6.3727127e-01  -9.4073377e-01   6.5244439e-01  -4.0967438e-01
   1.1866667e+00  -1.2761264e-03  -8.6486815e-01   3.4898188e-01   5.7657876e-01   1.9725063e-01   1.2138500e-01
   1.1883333e+00  -1.0741838e-03  -1.0621188e-01   8.0417564e-01   6.5244439e-01  -7.8900252e-01  -1.2441963e+00
   1.1900000e+00  -8.5889324e-04  -1.5476588e+00   1.3352350e+00   4.2484751e-01   1.2593694e+00   1.4111007e+00
   1.1916667e+00  -6.3566721e-04  -1.7752557e+00   1.2138500e-01  -1.0621188e-01   1.1076382e+00   1.6386975e+00
   1.1933333e+00  -4.0976800e-04   1.5628319e+00   4.2484751e-01   3.4898188e-01  -4.8554001e-01   1.6386975e+00
   1.1950000e+00  -1.8620791e-04   5.2043820e+00   6.5244439e-01   2.7311626e-01  -1.6993900e+00  -1.8207750e-01
   1.1966667e+00   1.1270894e-05   3.9146663e+00   4.5519376e-02  -3.0346251e-02  -2.2304494e+00  -2.1545838e+00
   1.1983333e+00   9.0745972e-05   1.0317725e+00   4.2484751e-01  -3.0346251e-02  -2.0028525e+00  -2.4580463e+00
   1.2000000e+00   1.6977003e-04   5.7657876e-01  -1.5476588e+00  -1.0924650e+00  -1.1683307e+00  -7.8900252e-01
   1.2016667e+00   2.4630637e-04  -1.8207750e-01  -2.0028525e+00  -5.6140564e-01   1.9725063e-01  -7.1313689e-01
   1.2033333e+00   3.1837961e-04  -4.8554001e-01  -1.0924650e+00  -3.0346251e-02   5.0071314e-01  -1.8207750e-01
   1.2050000e+00   3.8412860e-04  -2.5794313e-01   5.0071314e-01   4.2484751e-01   1.2138500e-01   1.1835038e+00
   1.2066667e+00   4.4185609e-04  -2.0028525e+00   5.7657876e-01  -4.0967438e-01  -2.5794313e-01  -1.8207750e-01
   1.2083333e+00   4.9007413e-04  -6.3727127e-01   6.5244439e-01   8.0417564e-01   6.5244439e-01   1.9725063e-01
   1.2100000e+00   5.2754337e-04  -1.8511213e+00   2.4732194e+00   2.3214882e+00   2.0938913e+00   1.8662944e+00
   1.2116667e+00   5.5330572e-04  -1.3200619e+00   9.5590690e-01   5.0071314e-01   2.3973538e+00   1.5628319e+00
   1.2133333e+00   5.6670896e-04  -2.5339119e+00  -5.6140564e-01  -1.0621188e-01   2.4732194e+00   9.5590690e-01
   1.2150000e+00   5.6742293e-04  -7.8900252e-01  -1.0924650e+00  -7.8900252e-01  -1.0924650e+00  -4.0967438e-01
   1.2166667e+00  -1.1296243e-03   2.7311626e-01  -1.5476588e+00  -1.8207750e-01  -7.1313689e-01  -6.3727127e-01
   1.2183333e+00  -1.1316006e-03   5.0071314e-01  -1.4717932e+00  -4.0967438e-01  -4.0967438e-01  -2.5794313e-01
   1.2200000e+00  -1.1091822e-03   5.0071314e-01  -1.0165994e+00   4.2484751e-01  -8.6486815e-01  -2.5794313e-01
   1.2216667e+00  -1.0643591e-03  -6.3727127e-01  -3.3380876e-01   6.5244439e-01   3.4898188e-01   4.2484751e-01
   1.2233333e+00  -9.9945190e-04   3.0042788e+00  -7.8900252e-01  -3.3380876e-01  -1.8207750e-01  -1.2441963e+00
   1.2250000e+00  -9.1703759e-04   2.3973538e+00  -4.0967438e-01  -7.8900252e-01  -6.3727127e-01  -6.3727127e-01
   1.2266667e+00  -8.1987485e-04   4.5519376e-02   2.7311626e-01  -5.6140564e-01  -1.0165994e+00  -4.0967438e-01
   1.2283333e+00  -7.1083270e-04   1.2138500e-01   4.2484751e-01  -3.0346251e-02  -1.0621188e-01  -3.0346251e-02
   1.2300000e+00  -5.9282224e-04  -7.1313689e-01   1.2593694e+00   6.5244439e-01   8.0417564e-01   1.0317725e+00
   1.2316667e+00  -4.6873470e-04  -1.6235244e+00   5.0071314e-01   3.4898188e-01   1.9725063e-01   5.7657876e-01
   1.2333333e+00  -3.4138496e-04  -8.6486815e-01   1.2593694e+00  -1.0621188e-01   4.5519376e-02   5.0071314e-01
   1.2350000e+00  -2.1346265e-04  -1.0924650e+00   1.2593694e+00   1.2138500e-01  -2.5794313e-01   1.2138500e-01
   1.2366667e+00  -8.7490656e-05  -2.0028525e+00   1.2593694e+00   5.0071314e-01   1.2138500e-01   8.0417564e-01
   1.2383333e+00  -1.2358329e-05   4.2484751e-01   3.4898188e-01   8.8004127e-01   2.7311626e-01   1.2593694e+00
   1.2400000e+00  -5.3463077e-05   1.0317725e+00   4.5519376e-02   5.7657876e-01  -1.8207750e-01   8.8004127e-01
   1.2416667e+00  -9.0942023e-05   1.9725063e-01  -9.4073377e-01  -4.8554001e-01  -3.3380876e-01  -8.6486815e-01
   1.2433333e+00  -1.2451547e-04  -4.0967438e-01  -1.8207750e-01  -2.5794313e-01   1.9725063e-01  -6.3727127e-01
   1.2450000e+00  -1.5399918e-04  -1.8207750e-01  -4.0967438e-01  -6.3727127e-01  -6.3727127e-01  -1.1683307e+00
   1.2466667e+00  -1.7928559e-04   1.9725063e-01   1.2138500e-01  -1.8207750e-01  -2.0028525e+00  -1.6993900e+00
   1.2483333e+00  -2.0032445e-04   5.7657876e-01   1.2138500e-01  -1.8207750e-01  -4.8554001e-01  -1.3200619e+00
   1.2500000e+00  -2.1710416e-04   1.1076382e+00  -2.5794313e-01   2.7311626e-01   1.2593694e+00   1.1076382e+00
   1.2516667e+00  -2.2963476e-04  -6.3727127e-01  -5.6140564e-01  -1.0621188e-01   1.1076382e+00   6.5244439e-01
   1.2533333e+00  -2.3793331e-04  -1.3200619e+00   4.5519376e-02   1.9725063e-01   1.2593694e+00   1.0317725e+00
   1.2550000e+00  -2.4201273e-04  -3.0346251e-02  -4.0967438e-01  -8.6486815e-01  -3.0346251e-02   2.7311626e-01
   1.2566667e+00  -2.4187430e-04  -7.8900252e-01  -1.0924650e+00  -2.5794313e-01  -4.8554001e-01  -5.6140564e-01
   1.2583333e+00  -2.3750444e-04   9.5590690e-01   5.7657876e-01   5.0071314e-01  -3.3380876e-01  -6.3727127e-01
   1.2600000e+00  -2.2887585e-04   1.7904288e+00   1.1835038e+00   1.2138500e-01   9.5590690e-01  -1.0621188e-01
   1.2616667e+00  -2.1595291e-04   1.3352350e+00   1.2138500e-01   5.0071314e-01   6.5244439e-01   1.0317725e+00
   1.2633333e+00  -1.9870111e-04   2.5490851e+00   4.5519376e-02   4.2484751e-01   4.5519376e-02   1.1835038e+00
   1.2650000e+00  -1.7710007e-04   2.0180257e+00  -1.8207750e-01  -1.0621188e-01  -6.3727127e-01   1.2138500e-01
   1.2666667e+00  -1.5115936e-04  -4.8554001e-01  -1.4717932e+00  -7.8900252e-01  -5.6140564e-01  -1.0924650e+00
   1.2683333e+00  -1.2093646e-04   2.7311626e-01  -6.3727127e-01  -7.1313689e-01  -4.8554001e-01  -1.0924650e+00
   1.2700000e+00  -8.6555802e-05   1.9725063e-01   1.2138500e-01   1.2138500e-01   5.7657876e-01  -4.0967438e-01
   1.2716667e+00  -4.8227841e-05  -1.4717932e+00   1.1835038e+00  -3.0346251e-02   7.2831002e-01   3.4898188e-01
   1.2733333e+00  -6.2671896e-06  -4.0967438e-01   2.7311626e-01  -1.0621188e-01   1.3352350e+00   5.0071314e-01
   1.2750000e+00  -1.3143962e-04  -6.3727127e-01  -4.8554001e-01  -1.0621188e-01   5.7657876e-01  -3.0346251e-02
   1.2766667e+00  -2.8425423e-04  -6.3727127e-01   1.1076382e+00   1.2593694e+00   2.7311626e-01   3.4898188e-01
   1.2783333e+00  -4.3401859e-04  -8.6486815e-01   1.4869663e+00   6.5244439e-01   3.4898188e-01   5.0071314e-01
   1.2800000e+00  -5.7809879e-04  -2.3063151e+00   1.9725063e-01   5.7657876e-01   5.7657876e-01   4.2484751e-01
   1.2816667e+00  -7.1384987e-04  -6.3727127e-01   5.7657876e-01   5.7657876e-01   5.0071314e-01   2.7311626e-01
   1.2833333e+00  -8.3864269e-04   3.1560101e+00   3.4898188e-01  -5.6140564e-01  -1.0165994e+00  -2.5794313e-01
   1.2850000e+00  -9.4989562e-04   2.9284132e+00  -4.8554001e-01  -7.1313689e-01  -1.3959275e+00  -1.0924650e+00
   1.2866667e+00  -1.0451105e-03  -2.5794313e-01  -9.4073377e-01  -3.3380876e-01  -1.8207750e-01  -3.0346251e-02
   1.2883333e+00  -1.1219138e-03  -6.3727127e-01   1.4111007e+00   8.8004127e-01   6.5244439e-01   1.4111007e+00
   1.2900000e+00  -1.1781021e-03  -1.0924650e+00   2.2456226e+00   1.4869663e+00   5.7657876e-01   1.1835038e+00
   1.2916667e+00  -1.2116915e-03   2.7311626e-01   6.5244439e-01  -2.5794313e-01  -1.0165994e+00  -3.3380876e-01
   1.2933333e+00  -1.2209702e-03   3.4898188e-01  -1.6235244e+00  -2.5794313e-01  -1.4717932e+00  -1.5476588e+00
   1.2950000e+00  -1.2045530e-03  -8.6486815e-01  -3.6718963e+00  -6.3727127e-01  -1.4717932e+00  -2.4580463e+00
   1.2966667e+00  -1.1614363e-03  -1.3200619e+00  -2.7615088e+00  -7.1313689e-01  -4.8554001e-01  -7.8900252e-01
   1.2983333e+00  -1.0910518e-03  -1.0924650e+00  -1.0924650e+00   4.5519376e-02   1.0317725e+00   1.1835038e+00
   1.3000000e+00  -9.9331777e-04  -1.5476588e+00  -7.8900252e-01  -9.4073377e-01   1.4869663e+00   1.2138500e-01
   1.3016667e+00  -8.6868428e-04   7.2831002e-01  -3.3380876e-01   3.4898188e-01   1.0317725e+00   2.7311626e-01
   1.3033333e+00  -7.1817252e-04   1.1835038e+00  -1.8207750e-01   2.7311626e-01  -1.3200619e+00  -5.6140564e-01
   1.3050000e+00  -5.4340369e-04  -2.5794313e-01   2.7311626e-01  -1.0621188e-01  -7.1313689e-01  -8.6486815e-01
   1.3066667e+00  -3.4661793e-04   6.5244439e-01  -1.0621188e-01  -6.3727127e-01  -6.3727127e-01  -1.3200619e+00
   1.3083333e+00  -1.3067910e-04   7.2831002e-01   8.8004127e-01   1.9725063e-01   4.5519376e-02  -2.5794313e-01
   1.3100000e+00   2.3903833e-05   1.0317725e+00   1.1835038e+00   4.5519376e-02   6.5244439e-01   4.2484751e-01
   1.3116667e+00   8.0505822e-05   4.2484751e-01   3.4898188e-01   4.5519376e-02   8.0417564e-01   5.7657876e-01
   1.3133333e+00   1.3709492e-04  -4.0967438e-01  -1.5476588e+00  -3.3380876e-01   1.1835038e+00   8.0417564e-01
   1.3150000e+00   1.9220179e-04  -2.5794313e-01   1.5628319e+00   4.5519376e-02  -7.8900252e-01  -7.8900252e-01
   1.3166667e+00   2.4436642e-04   1.1076382e+00   1.1076382e+00   5.0071314e-01   9.5590690e-01   1.2138500e-01
   1.3183333e+00   2.9218062e-04  -7.1313689e-01   7.2831002e-01  -1.0621188e-01   1.0317725e+00   5.0071314e-01
   1.3200000e+00   3.3432960e-04  -7.8900252e-01  -4.0967438e-01   1.2138500e-01  -7.1313689e-01  -4.8554001e-01
   1.3216667e+00   3.6963127e-04  -1.3959275e+00  -6.3727127e-01   1.9725063e-01   4.5519376e-02   5.7657876e-01
   1.3233333e+00   3.9707216e-04  -2.0787182e+00   3.4898188e-01  -1.0621188e-01   9.5590690e-01   1.3352350e+00
   1.3250000e+00   4.1583882e-04  -1.4717932e+00  -1.0165994e+00   2.7311626e-01  -7.1313689e-01   4.2484751e-01
   1.3266667e+00   4.2534373e-04   1.8662944e+00  -3.0346251e-02   1.2593694e+00  -2.2304494e+00  -2.5794313e-01
   1.3283333e+00   4.2524500e-04   6.5244439e-01   1.1076382e+00  -2.5794313e-01  -1.0924650e+00  -9.4073377e-01
   1.3300000e+00   4.1545908e-04   1.5628319e+00   1.2138500e-01  -3.3380876e-01   1.9725063e-01  -1.1683307e+00
   1.3316667e+00   3.9616632e-04   8.0417564e-01   8.0417564e-01  -1.0621188e-01   1.1835038e+00  -3.0346251e-02
   1.3333333e+00   3.6780880e-04  -1.0924650e+00   6.5244439e-01  -1.0165994e+00   4.2484751e-01  -4.0967438e-01
   1.3350000e+00   3.3108082e-04  -1.0165994e+00   4.5519376e-02  -1.8207750e-01   5.7657876e-01   1.1076382e+00
   1.3366667e+00   2.8691200e-04  -1.0924650e+00  -6.3727127e-01  -4.8554001e-01  -1.8207750e-01   4.5519376e-02
   1.3383333e+00   2.3644367e-04  -1.0165994e+00   1.7145632e+00   3.4898188e-01   2.7311626e-01   1.4869663e+00
   1.3400000e+00   1.8099899e-04   5.0071314e-01   1.2138500e-01   1.1835038e+00   1.0317725e+00   1.4869663e+00
   1.3416667e+00   1.2204786e-04  -6.3727127e-01   1.9725063e-01   1.3352350e+00  -3.3380876e-01  -4.8554001e-01
   1.3433333e+00   6.1167514e-05   2.3214882e+00   1.9725063e-01   1.2138500e-01  -1.3200619e+00  -9.4073377e-01
   1.3450000e+00  -1.4023306e-17   1.4869663e+00   1.2138500e-01  -3.3380876e-01  -2.0787182e+00   8.0417564e-01
   1.3466667e+00  -6.4583301e-04   1.6386975e+00  -1.0924650e+00  -1.8207750e-01  -1.6235244e+00   5.0071314e-01
   1.3483333e+00  -8.6751650e-04   1.5628319e+00  -2.0028525e+00  -7.1313689e-01   2.5490851e+00  -1.0621188e-01
   1.3500000e+00  -1.0835337e-03  -4.8554001e-01  -1.2441963e+00  -4.0967438e-01   1.1835038e+00  -9.4073377e-01
   1.3516667e+00  -1.2880928e-03  -7.1313689e-01  -1.8207750e-01  -9.4073377e-01  -7.8900252e-01  -2.0028525e+00
   1.3533333e+00  -1.4752541e-03  -7.1313689e-01   6.5244439e-01  -1.0621188e-01  -1.0165994e+00  -4.8554001e-01
   1.3550000e+00  -1.8736289e-03   2.3214882e+00   9.5590690e-01   8.0417564e-01  -6.3727127e-01   1.1835038e+00
   1.3566667e+00  -1.9494970e-03   6.5244439e-01   1.2138500e-01   8.0417564e-01  -1.0621188e-01   4.2484751e-01
   1.3583333e+00  -1.9171245e-03  -7.8900252e-01  -1.0621188e-01  -4.0967438e-01   9.5590690e-01   1.9725063e-01
   1.3600000e+00  -1.8336920e-03  -1.8207750e-01   1.1835038e+00  -1.8207750e-01   2.1697569e+00   7.2831002e-01
   1.3616667e+00  -1.6972651e-03  -1.3200619e+00  -1.1683307e+00  -2.5794313e-01   1.1835038e+00   6.5244439e-01
   1.3633333e+00  -1.5070065e-03  -1.0165994e+00  -2.0787182e+00  -1.0165994e+00   4.2484751e-01  -5.6140564e-01
   1.3650000e+00  -1.2632611e-03  -3.0346251e-02  -1.2441963e+00   5.7657876e-01  -2.2304494e+00  -1.1683307e+00
   1.3666667e+00  -9.6761715e-04   8.8004127e-01   5.0071314e-01   2.7311626e-01  -2.3063151e+00  -1.1683307e+00
   1.3683333e+00  -6.2293971e-04   5.7657876e-01   1.0317725e+00   5.0071314e-01   5.0071314e-01   7.2831002e-01
   1.3700000e+00  -2.3337476e-04  -2.1545838e+00  -3.0346251e-02  -3.3380876e-01  -4.8554001e-01  -2.5794313e-01
   1.3716667e+00   1.9567896e-04  -1.9269869e+00   1.3352350e+00   6.5244439e-01   1.9725063e-01  -5.6140564e-01
   1.3733333e+00   5.7935530e-04  -3.0346251e-02  -1.2441963e+00   6.5244439e-01  -7.1313689e-01  -1.4717932e+00
   1.3750000e+00   9.1827986e-04  -1.3200619e+00   5.7657876e-01   7.2831002e-01  -1.0165994e+00  -3.3380876e-01
   1.3766667e+00   1.2618492e-03  -5.6140564e-01   5.0071314e-01   8.0417564e-01   1.4111007e+00   4.2484751e-01
   1.3783333e+00   2.8380273e-03  -4.8554001e-01  -1.8207750e-01  -2.5794313e-01   5.7657876e-01   9.5590690e-01
   1.3800000e+00   3.0854025e-03   1.7904288e+00  -1.8207750e-01   4.5519376e-02   4.5519376e-02   8.0417564e-01
   1.3816667e+00   3.2991126e-03   2.3973538e+00   1.9725063e-01   1.5628319e+00   1.7904288e+00   1.4111007e+00
   1.3833333e+00   3.4758266e-03   1.7145632e+00  -4.8554001e-01  -1.0924650e+00  -4.8554001e-01  -2.9891057e+00
   1.3850000e+00   3.6131291e-03  -2.5794313e-01   4.5519376e-02  -3.3380876e-01  -8.6486815e-01  -3.4442995e+00
   1.3866667e+00   3.7096142e-03   1.4869663e+00   4.2484751e-01   4.5519376e-02   1.2138500e-01  -7.1313689e-01
   1.3883333e+00   3.7649601e-03   8.8004127e-01   8.0417564e-01   1.9725063e-01  -3.0346251e-02   9.5590690e-01
   1.3900000e+00   3.7799840e-03  -1.8207750e-01   5.0071314e-01   8.0417564e-01  -2.5794313e-01   1.9421600e+00
   1.3916667e+00   3.7566729e-03   1.5628319e+00   7.2831002e-01   1.2593694e+00  -1.0621188e-01   3.0801444e+00
   1.3933333e+00   3.6981922e-03  -1.5476588e+00   4.5519376e-02  -5.6140564e-01   1.7145632e+00   1.7145632e+00
   1.3950000e+00   3.6088689e-03  -5.6140564e-01   4.5519376e-02  -1.8511213e+00   3.4898188e-01   4.5519376e-02
   1.3966667e+00   3.4941515e-03  -2.5794313e-01  -2.5794313e-01  -1.0621188e-01  -1.3200619e+00  -7.8900252e-01
   1.3983333e+00   3.3605454e-03  -1.6235244e+00  -1.4717932e+00  -7.1313689e-01  -1.7752557e+00  -1.3200619e+00
   1.4000000e+00   3.2155261e-03  -1.4717932e+00   1.9725063e-01  -7.1313689e-01  -8.6486815e-01  -1.6993900e+00
   1.4016667e+00   3.0483817e-03  -1.2441963e+00  -3.3380876e-01  -7.1313689e-01   2.7311626e-01  -7.8900252e-01
   1.4033333e+00   2.7641495e-03  -1.2441963e+00  -5.6140564e-01  -1.3200619e+00   5.7657876e-01   3.4898188e-01
   1.4050000e+00   2.4820647e-03  -5.6140564e-01   1.1076382e+00  -4.8554001e-01   1.2138500e-01   1.1835038e+00
   1.4066667e+00   2.2153576e-03   9.5590690e-01   1.1076382e+00  -1.0621188e-01   1.1076382e+00   5.0071314e-01
   1.4083333e+00   1.9781432e-03   1.9725063e-01  -2.3821807e+00   6.5244439e-01   7.2831002e-01   2.7311626e-01
   1.4100000e+00   1.7851841e-03   4.5519376e-02  -1.0621188e-01   9.5590690e-01   4.5519376e-02   7.2831002e-01
   1.4116667e+00   7.8700938e-02   1.1076382e+00   8.8004127e-01   9.5590690e-01  -6.3727127e-01  -3.0346251e-02
   1.4133333e+00   8.0584484e-02   1.6386975e+00   5.7657876e-01   3.4898188e-01  -1.0924650e+00   1.4869663e+00
   1.4150000e+00   8.2585576e-02   1.0317725e+00  -4.0967438e-01   1.0317725e+00  -1.5476588e+00  -9.4073377e-01
   1.4166667e+00   8.4706109e-02  -3.0346251e-02  -4.8554001e-01   8.0417564e-01  -2.5794313e-01  -4.0512245e+00
   1.4183333e+00   8.6944572e-02   4.5519376e-02  -6.3727127e-01   1.1076382e+00  -1.8207750e-01  -2.5339119e+00
   1.4200000e+00   8.9295923e-02  -1.0621188e-01  -1.8207750e-01   7.2831002e-01   5.7657876e-01   4.5519376e-02
   1.4216667e+00   9.1751586e-02   5.0071314e-01   5.7657876e-01   3.4898188e-01   1.1835038e+00   1.0317725e+00
   1.4233333e+00   9.4299482e-02  -3.3380876e-01   4.5519376e-02   6.5244439e-01   1.6386975e+00   1.6386975e+00
   1.4250000e+00   9.6924197e-02  -2.4580463e+00  -1.0621188e-01  -4.8554001e-01   1.0317725e+00   6.5244439e-01
   1.4266667e+00   9.9607229e-02  -2.6856432e+00  -3.0346251e-02  -6.3727127e-01  -9.4073377e-01   4.5519376e-02
   1.4283333e+00   1.0221053e-01  -2.5794313e-01   1.0317725e+00  -6.3727127e-01  -1.3959275e+00   2.7311626e-01
   1.4300000e+00   1.0479464e-01   1.4869663e+00   1.1076382e+00  -5.6140564e-01  -7.8900252e-01   1.2593694e+00
   1.4316667e+00   1.0735539e-01   1.7904288e+00   3.4898188e-01   3.4898188e-01   3.4898188e-01   1.5628319e+00
   1.4333333e+00   1.0986964e-01   2.4732194e+00  -1.8207750e-01   1.2593694e+00   1.5628319e+00   5.0071314e-01
   1.4350000e+00   1.1231430e-01   4.2484751e-01  -1.6993900e+00   4.5519376e-02   6.5244439e-01   4.5519376e-02
   1.4366667e+00   1.1466685e-01   1.6386975e+00   4.2484751e-01   1.9725063e-01   8.8004127e-01   5.0071314e-01
   1.4383333e+00   1.1690610e-01   1.5628319e+00   2.7311626e-01   1.9725063e-01  -5.6140564e-01  -1.1683307e+00
   1.4400000e+00   1.2991648e-01   1.3352350e+00  -3.3380876e-01  -7.1313689e-01   1.9725063e-01  -9.4073377e-01
   1.4416667e+00   1.3058277e-01  -1.0621188e-01  -2.5794313e-01  -6.3727127e-01  -3.3380876e-01  -1.6993900e+00
   1.4433333e+00   1.3115614e-01   5.0071314e-01  -5.6140564e-01   8.0417564e-01   4.5519376e-02   2.7311626e-01
   1.4450000e+00   1.3167177e-01  -1.1683307e+00  -4.8554001e-01   8.0417564e-01  -4.8554001e-01   3.4898188e-01
   1.4466667e+00   1.3217081e-01  -2.0787182e+00  -3.0346251e-02  -7.1313689e-01  -1.4717932e+00   1.9725063e-01
   1.4483333e+00   1.3270006e-01  -1.7752557e+00   2.7311626e-01  -8.6486815e-01  -1.3200619e+00   1.9725063e-01
   1.4500000e+00   1.3325188e-01  -1.6993900e+00   1.2138500e-01   2.7311626e-01   5.7657876e-01  -3.0346251e-02
   1.4516667e+00   1.3385199e-01  -7.1313689e-01  -1.8207750e-01  -4.8554001e-01   8.0417564e-01  -1.6993900e+00
   1.4533333e+00   1.3463877e-01  -1.0621188e-01   5.7657876e-01   4.5519376e-02   8.0417564e-01  -6.3727127e-01
   1.4550000e+00   1.3568001e-01  -7.8900252e-01  -2.5794313e-01  -7.1313689e-01   4.5519376e-02   5.0071314e-01
   1.4566667e+00   1.3704671e-01   7.2831002e-01  -1.0621188e-01   3.4898188e-01   1.9725063e-01   1.1076382e+00
   1.4583333e+00   1.3881222e-01   1.9725063e-01   7.2831002e-01  -3.0346251e-02   3.4898188e-01   1.1835038e+00
   1.4600000e+00   1.4105111e-01   1.2138500e-01   2.7311626e-01  -1.1683307e+00  -6.3727127e-01  -7.8900252e-01
   1.4616667e+00   1.4383817e-01  -1.5476588e+00  -3.3380876e-01   2.7311626e-01  -7.1313689e-01  -4.0967438e-01
   1.4633333e+00   1.4724715e-01  -9.4073377e-01   6.5244439e-01   9.5590690e-01   4.2484751e-01   2.0938913e+00
   1.4650000e+00   1.5134966e-01  -1.5476588e+00  -3.3380876e-01  -5.6140564e-01   5.0071314e-01  -3.0346251e-02
   1.4666667e+00   1.5621391e-01  -2.5794313e-01   2.7311626e-01  -5.6140564e-01   3.4898188e-01  -3.3380876e-01
   1.4683333e+00   1.6190354e-01   1.7145632e+00   8.8004127e-01   6.5244439e-01   1.2138500e-01   3.4898188e-01
   1.4700000e+00   1.6847644e-01   2.7311626e-01  -5.6140564e-01  -3.3380876e-01  -4.8554001e-01  -1.5476588e+00
   1.4716667e+00   1.7598363e-01   1.1835038e+00  -1.8207750e-01  -7.1313689e-01   5.0071314e-01  -1.8207750e-01
   1.4733333e+00   1.8446820e-01   1.2593694e+00  -1.1683307e+00  -3.3380876e-01  -7.1313689e-01   3.4898188e-01
   1.4750000e+00   1.9396436e-01   7.2831002e-01   5.7657876e-01   1.2138500e-01   1.1076382e+00  -1.0621188e-01
   1.4766667e+00   2.0449659e-01   6.5244439e-01  -2.5794313e-01   5.0071314e-01   8.8004127e-01   8.0417564e-01
   1.4783333e+00   2.1607889e-01  -2.5794313e-01   5.7657876e-01  -3.0346251e-02   1.2138500e-01   5.0071314e-01
   1.4800000e+00   2.2871419e-01  -5.6140564e-01   4.5519376e-02  -1.0165994e+00   8.8004127e-01  -4.0967438e-01
   1.4816667e+00   2.4239397e-01   3.4898188e-01  -7.1313689e-01  -7.1313689e-01   4.5519376e-02  -8.6486815e-01
   1.4833333e+00   2.5709794e-01  -4.0967438e-01  -4.0967438e-01   5.7657876e-01  -2.5794313e-01  -1.0924650e+00
   1.4850000e+00   2.7279395e-01  -1.7752557e+00   4.5519376e-02   6.5244439e-01  -1.7752557e+00  -6.3727127e-01
   1.4866667e+00   2.8928800e-01  -3.0346251e-02  -1.8207750e-01   1.3352350e+00   1.2138500e-01   5.7657876e-01
   1.4883333e+00   3.0665958e-01   5.0071314e-01  -1.8207750e-01   1.9725063e-01   4.5519376e-02   7.2831002e-01
   1.4900000e+00   3.2484554e-01   1.2593694e+00   8.0417564e-01   4.5519376e-02   1.4869663e+00   2.3214882e+00
   1.4916667e+00   3.4377296e-01  -5.6140564e-01   4.5519376e-02  -1.8207750e-01  -7.1313689e-01   1.0317725e+00
   1.4933333e+00   3.6335996e-01   1.1076382e+00  -1.1683307e+00  -6.3727127e-01  -6.3727127e-01  -3.3380876e-01
   1.4950000e+00   3.8351646e-01   1.9725063e-01  -6.3727127e-01   1.2138500e-01   7.2831002e-01  -6.3727127e-01
   1.4966667e+00   4.0414526e-01   1.4111007e+00  -3.3380876e-01  -4.8554001e-01   4.5519376e-02  -1.0165994e+00
   1.4983333e+00   4.2514306e-01   2.7311626e-01  -3.3380876e-01   4.2484751e-01  -3.3380876e-01   2.7311626e-01
   1.5000000e+00   4.4640166e-01  -3.3380876e-01   8.0417564e-01   3.4898188e-01  -1.0165994e+00   1.9725063e-01
   1.5016667e+00   4.6780921e-01  -1.9269869e+00  -1.0621188e-01  -4.0967438e-01  -6.3727127e-01   1.2138500e-01
   1.5033333e+00   4.8925154e-01  -1.6993900e+00   4.5519376e-02  -3.0346251e-02   4.5519376e-02  -1.0621188e-01
   1.5050000e+00   5.1061346e-01  -1.0621188e-01   5.7657876e-01  -4.0967438e-01   1.2593694e+00  -1.8207750e-01
   1.5066667e+00   5.3178014e-01  -1.0621188e-01  -3.0346251e-02  -3.3380876e-01   8.0417564e-01  -1.0621188e-01
   1.5083333e+00   5.5263845e-01   2.7311626e-01  -2.5794313e-01   2.7311626e-01   1.2138500e-01   1.3352350e+00
   1.5100000e+00   5.7307827e-01  -1.0621188e-01  -1.0621188e-01  -3.3380876e-01  -1.6993900e+00   1.2138500e-01
   1.5116667e+00   5.9299377e-01  -1.8207750e-01  -1.8207750e-01   4.5519376e-02  -2.5794313e-01   8.8004127e-01
   1.5133333e+00   6.1228459e-01  -1.0621188e-01   4.2484751e-01   5.7657876e-01  -8.6486815e-01  -1.8207750e-01
   1.5150000e+00   6.3085711e-01  -8.6486815e-01   1.9725063e-01  -1.8207750e-01  -7.8900252e-01  -2.6856432e+00
   1.5166667e+00   6.4862515e-01   1.9421600e+00   1.2138500e-01  -2.5794313e-01  -2.5794313e-01  -2.2304494e+00
   1.5183333e+00   6.6551127e-01   5.0071314e-01  -4.0967438e-01  -4.0967438e-01  -1.8207750e-01  -1.3200619e+00
   1.5200000e+00   6.8144737e-01  -1.0924650e+00  -4.8554001e-01   1.9725063e-01  -1.0621188e-01  -5.6140564e-01
   1.5216667e+00   6.9628831e-01   5.0071314e-01  -1.8207750e-01  -4.0967438e-01   3.4898188e-01   3.4898188e-01
   1.5233333e+00   7.0999508e-01   1.9725063e-01   5.7657876e-01   5.0071314e-01   8.0417564e-01   1.0317725e+00
   1.5250000e+00   7.2259541e-01  -4.0967438e-01  -1.8207750e-01  -9.4073377e-01  -7.1313689e-01   5.7657876e-01
   1.5266667e+00   7.3406739e-01   1.2138500e-01  -2.5794313e-01  -2.5794313e-01  -3.3380876e-01   8.8004127e-01
   1.5283333e+00   7.4440112e-01  -4.8554001e-01  -4.8554001e-01   3.4898188e-01   7.2831002e-01   5.0071314e-01
   1.5300000e+00   7.5359824e-01   6.5244439e-01   4.5519376e-02   7.2831002e-01   8.8004127e-01   4.2484751e-01
   1.5316667e+00   7.6167177e-01   1.9725063e-01   5.0071314e-01   5.0071314e-01   5.0071314e-01   6.5244439e-01
   1.5333333e+00   7.6864567e-01   5.0071314e-01   5.0071314e-01   4.2484751e-01   5.0071314e-01   3.4898188e-01
   1.5350000e+00   7.7455389e-01   6.5244439e-01  -7.8900252e-01   3.4898188e-01  -6.3727127e-01   3.4898188e-01
   1.5366667e+00   7.7943999e-01  -3.0346251e-02   2.7311626e-01   4.2484751e-01   3.4898188e-01   1.9725063e-01
   1.5383333e+00   7.8335589e-01  -1.5476588e+00  -3.3380876e-01  -6.3727127e-01   4.5519376e-02  -3.3380876e-01
   1.5400000e+00   7.8636097e-01  -1.1683307e+00  -8.6486815e-01  -9.4073377e-01  -3.3380876e-01  -7.8900252e-01
   1.5416667e+00   7.8852110e-01  -1.0924650e+00  -4.0967438e-01  -7.8900252e-01   1.9725063e-01  -1.8207750e-01
   1.5433333e+00   7.8990729e-01  -1.0621188e-01  -2.5794313e-01   1.1835038e+00   4.5519376e-02   1.0317725e+00
   1.5450000e+00   7.9059442e-01  -1.0165994e+00   5.0071314e-01  -3.0346251e-02   6.5244439e-01   3.4898188e-01
   1.5466667e+00   7.9066030e-01   2.7311626e-01   1.0317725e+00   4.5519376e-02   1.2138500e-01  -1.8207750e-01
   1.5483333e+00   7.9018413e-01  -4.8554001e-01   1.2138500e-01  -5.6140564e-01   4.5519376e-02  -8.6486815e-01
   1.5500000e+00   7.8924545e-01   7.2831002e-01   4.2484751e-01   1.2138500e-01   1.2138500e-01  -2.5794313e-01
   1.5516667e+00   7.8792294e-01   1.7904288e+00  -1.8207750e-01   1.9725063e-01  -6.3727127e-01  -3.3380876e-01
   1.5533333e+00   7.8629306e-01   4.5519376e-02   8.0417564e-01   1.9725063e-01  -1.0924650e+00  -1.8207750e-01
   1.5550000e+00   7.8442954e-01   1.7145632e+00   1.9725063e-01  -3.3380876e-01  -7.8900252e-01  -4.8554001e-01
   1.5566667e+00   7.8238047e-01   7.2831002e-01  -5.6140564e-01  -5.6140564e-01  -2.5794313e-01  -1.3200619e+00
   1.5583333e+00   7.8009375e-01   2.1697569e+00  -1.0165994e+00   4.2484751e-01   1.2138500e-01  -6.3727127e-01
   1.5600000e+00   7.7775126e-01   3.4898188e-01  -1.0621188e-01   7.2831002e-01   5.7657876e-01   1.1076382e+00
   1.5616667e+00   7.7540971e-01  -1.0924650e+00  -5.6140564e-01   5.0071314e-01   4.2484751e-01   1.4111007e+00
   1.5633333e+00   7.7311979e-01  -1.0924650e+00   4.5519376e-02  -4.0967438e-01  -1.8207750e-01   8.0417564e-01
   1.5650000e+00   7.7092599e-01  -7.8900252e-01  -4.8554001e-01  -1.8207750e-01  -1.2441963e+00   3.4898188e-01
   1.5666667e+00   7.6886634e-01  -1.7752557e+00   1.2138500e-01  -4.0967438e-01  -1.0621188e-01  -1.0924650e+00
   1.5683333e+00   7.6697212e-01  -1.1683307e+00   3.4898188e-01  -2.5794313e-01   7.2831002e-01  -9.4073377e-01
   1.5700000e+00   7.6526815e-01  -1.5476588e+00  -3.3380876e-01   4.5519376e-02   1.9725063e-01  -1.0621188e-01
   1.5716667e+00   7.6377248e-01  -7.8900252e-01   4.5519376e-02  -1.0621188e-01   1.6386975e+00   1.0317725e+00
   1.5733333e+00   7.6249695e-01  -1.3959275e+00   1.9725063e-01  -4.0967438e-01  -4.0967438e-01  -2.5794313e-01
   1.5750000e+00   7.6144721e-01  -1.0621188e-01   6.5244439e-01   1.9725063e-01  -7.8900252e-01  -1.8207750e-01
   1.5766667e+00   7.6062313e-01  -2.5794313e-01   2.7311626e-01  -3.0346251e-02  -2.0028525e+00  -4.8554001e-01
   1.5783333e+00   7.6001944e-01  -5.6140564e-01   7.2831002e-01   4.2484751e-01  -2.5794313e-01   4.5519376e-02
   1.5800000e+00   7.5962602e-01   8.8004127e-01   4.5519376e-02   4.2484751e-01   2.0938913e+00   1.5628319e+00
   1.5816667e+00   7.5942855e-01   1.1076382e+00  -8.6486815e-01  -3.3380876e-01   9.5590690e-01   1.2593694e+00
   1.5833333e+00   7.5940913e-01   1.7904288e+00   4.5519376e-02   5.0071314e-01   1.1076382e+00   1.2593694e+00
   1.5850000e+00   7.5954694e-01   1.4111007e+00   3.4898188e-01  -2.5794313e-01  -1.0621188e-01  -4.8554001e-01
   1.5866667e+00   7.5981878e-01  -7.8900252e-01   4.5519376e-02  -1.0621188e-01   8.0417564e-01  -7.8900252e-01
   1.5883333e+00   7.6019994e-01  -1.2441963e+00  -9.4073377e-01  -1.0621188e-01  -1.0924650e+00  -1.0165994e+00
   1.5900000e+00   7.6066459e-01  -2.5794313e-01   8.0417564e-01   3.4898188e-01  -1.0165994e+00  -3.0346251e-02
   1.5916667e+00   7.6118653e-01   1.3352350e+00  -5.6140564e-01   1.2138500e-01  -1.8207750e-01   1.2138500e-01
   1.5933333e+00   7.6162938e-01   1.2593694e+00  -3.0346251e-02  -3.3380876e-01   1.2138500e-01  -3.3380876e-01
   1.5950000e+00   7.6202014e-01   1.6386975e+00   4.2484751e-01   8.0417564e-01  -1.1683307e+00  -3.3380876e-01
   1.5966667e+00   7.6237972e-01  -1.0621188e-01   4.2484751e-01   1.9725063e-01  -8.6486815e-01  -4.0967438e-01
   1.5983333e+00   7.6269011e-01   1.2593694e+00  -1.0621188e-01   1.2138500e-01   2.7311626e-01   6.5244439e-01
   1.6000000e+00   7.6293602e-01   3.9146663e+00  -1.8207750e-01   1.9725063e-01  -1.0165994e+00  -1.0621188e-01
   1.6016667e+00   7.6310535e-01   5.7657876e-01  -8.6486815e-01  -4.8554001e-01  -4.8554001e-01  -1.4717932e+00
   1.6033333e+00   7.6318925e-01   7.2831002e-01   2.7311626e-01   4.5519376e-02   8.0417564e-01   1.2138500e-01
   1.6050000e+00   7.6318222e-01  -2.8373744e+00   3.4898188e-01   4.5519376e-02   5.0071314e-01   2.7311626e-01
   1.6066667e+00   7.6308220e-01  -1.4717932e+00   4.2484751e-01  -5.6140564e-01  -3.3380876e-01  -7.1313689e-01
   1.6083333e+00   7.6289020e-01  -6.3727127e-01  -3.3380876e-01  -3.0346251e-02   1.5628319e+00   1.0317725e+00
   1.6100000e+00   7.6261057e-01   1.2138500e-01  -6.3727127e-01  -7.8900252e-01   4.2484751e-01  -4.8554001e-01
   1.6116667e+00   7.6225034e-01  -7.8900252e-01   4.5519376e-02   5.0071314e-01  -1.8207750e-01  -1.2441963e+00
   1.6133333e+00   7.6181906e-01  -1.8511213e+00   3.4898188e-01   6.5244439e-01  -1.6993900e+00  -7.1313689e-01
   1.6150000e+00   7.6132853e-01   1.3352350e+00   6.5244439e-01   1.1076382e+00  -6.3727127e-01   1.8662944e+00
   1.6166667e+00   7.6079229e-01  -1.0621188e-01   3.4898188e-01   1.2138500e-01   1.1835038e+00   4.2484751e-01
   1.6183333e+00   7.6022511e-01   2.7311626e-01  -7.1313689e-01   1.9725063e-01   1.2593694e+00   1.9725063e-01
   1.6200000e+00   7.5964288e-01   4.5519376e-02  -1.8207750e-01  -2.5794313e-01   7.2831002e-01   4.5519376e-02
   1.6216667e+00   7.5906158e-01   1.2138500e-01   2.7311626e-01   4.5519376e-02   8.0417564e-01   2.7311626e-01
   1.6233333e+00   7.5849737e-01   8.8004127e-01  -3.0346251e-02  -2.5794313e-01  -4.8554001e-01  -4.0967438e-01
   1.6250000e+00   7.5796572e-01   5.0071314e-01   1.9725063e-01  -3.3380876e-01   4.2484751e-01   7.2831002e-01
   1.6266667e+00   7.5748135e-01  -7.8900252e-01   4.5519376e-02   5.0071314e-01  -5.6140564e-01   5.0071314e-01
   1.6283333e+00   7.5701460e-01  -1.3200619e+00   8.8004127e-01   1.9725063e-01   1.2138500e-01   3.4898188e-01
   1.6300000e+00   7.5650145e-01   1.1076382e+00  -3.0346251e-02   8.0417564e-01  -1.0621188e-01   8.0417564e-01
   1.6316667e+00   7.5605534e-01   1.2138500e-01   8.0417564e-01   5.7657876e-01  -1.0621188e-01   1.0317725e+00
   1.6333333e+00   7.5568738e-01  -1.4717932e+00  -1.0621188e-01   2.7311626e-01  -1.8207750e-01  -3.3380876e-01
   1.6350000e+00   7.5540722e-01  -2.0787182e+00  -7.8900252e-01  -2.5794313e-01  -1.2441963e+00  -1.4717932e+00
   1.6366667e+00   7.5522254e-01  -1.2441963e+00  -1.0165994e+00  -4.8554001e-01  -6.3727127e-01  -6.3727127e-01
   1.6383333e+00   7.5513922e-01   1.1076382e+00  -1.0621188e-01  -1.0621188e-01  -8.6486815e-01  -9.4073377e-01
   1.6400000e+00   7.5516108e-01   1.5628319e+00  -2.5794313e-01   1.2138500e-01  -4.8554001e-01  -1.3200619e+00
   1.6416667e+00   7.5528976e-01   2.6249507e+00   1.2138500e-01  -1.0621188e-01   4.5519376e-02  -1.4717932e+00
   1.6433333e+00   7.5552497e-01   2.0938913e+00   2.7311626e-01  -1.0621188e-01   1.5628319e+00   1.1835038e+00
   1.6450000e+00   7.5586444e-01   5.7657876e-01  -1.8207750e-01   2.7311626e-01   8.0417564e-01   1.0317725e+00
   1.6466667e+00   7.5630368e-01  -1.5476588e+00   4.5519376e-02  -2.5794313e-01   9.5590690e-01   1.9725063e-01
   1.6483333e+00   7.5683678e-01  -1.6235244e+00   1.2138500e-01  -2.5794313e-01  -5.6140564e-01   7.2831002e-01
   1.6500000e+00   7.5745571e-01   1.9725063e-01   1.2138500e-01  -2.5794313e-01   6.5244439e-01   8.0417564e-01
   1.6516667e+00   7.5815127e-01   5.7657876e-01   1.2138500e-01  -1.8207750e-01   1.3352350e+00   1.4111007e+00
   1.6533333e+00   7.5891278e-01   3.4898188e-01   1.2138500e-01   1.9725063e-01  -4.8554001e-01  -1.8207750e-01
   1.6550000e+00   7.5972836e-01  -1.8207750e-01  -1.0621188e-01  -1.8207750e-01  -9.4073377e-01   5.0071314e-01
   1.6566667e+00   7.6058546e-01   5.7657876e-01  -4.0967438e-01  -2.5794313e-01  -1.1683307e+00  -4.0967438e-01
   1.6583333e+00   7.6147070e-01   2.7311626e-01   4.5519376e-02   4.2484751e-01   1.2593694e+00  -1.0621188e-01
   1.6600000e+00   7.6237036e-01  -4.0967438e-01  -6.3727127e-01   4.2484751e-01   4.2484751e-01  -3.3380876e-01
   1.6616667e+00   7.6327055e-01  -1.7752557e+00   1.2138500e-01  -1.0621188e-01   7.2831002e-01  -3.3380876e-01
   1.6633333e+00   7.6415730e-01  -1.2441963e+00   4.5519376e-02   1.9725063e-01   7.2831002e-01   3.4898188e-01
   1.6650000e+00   7.6488618e-01  -2.1545838e+00   9.5590690e-01   5.7657876e-01   2.7311626e-01   7.2831002e-01
   1.6666667e+00   7.6553854e-01  -1.3959275e+00   1.2138500e-01  -1.0621188e-01  -2.5794313e-01  -3.0346251e-02
   1.6683333e+00   7.6612583e-01   8.8004127e-01   3.4898188e-01   3.4898188e-01  -7.8900252e-01   8.0417564e-01
   1.6700000e+00   7.6664050e-01   5.0071314e-01  -3.0346251e-02  -1.8207750e-01  -7.1313689e-01  -4.8554001e-01
   1.6716667e+00   7.6707667e-01   4.5519376e-02  -1.0621188e-01  -4.0967438e-01  -4.0967438e-01  -1.6235244e+00
   1.6733333e+00   7.6743021e-01   1.2593694e+00   1.8662944e+00   3.4898188e-01   2.7311626e-01   1.2138500e-01
   1.6750000e+00   7.6769885e-01   6.5244439e-01   6.5244439e-01  -3.3380876e-01   5.7657876e-01   6.5244439e-01
   1.6766667e+00   7.6788196e-01  -3.3380876e-01   1.9725063e-01  -3.3380876e-01   1.1835038e+00   1.2593694e+00
   1.6783333e+00   7.6798052e-01   5.7657876e-01  -1.3200619e+00   1.2138500e-01   1.2138500e-01   6.5244439e-01
   1.6800000e+00   7.6799726e-01   4.5519376e-02  -8.6486815e-01   3.4898188e-01  -7.8900252e-01  -1.8207750e-01
   1.6816667e+00   7.6793609e-01  -3.0346251e-02  -1.0165994e+00  -4.8554001e-01  -1.1683307e+00  -1.4717932e+00
   1.6833333e+00   7.6780235e-01  -4.0967438e-01  -9.4073377e-01  -1.0621188e-01  -1.8207750e-01  -7.8900252e-01
   1.6850000e+00   7.6760221e-01  -4.8554001e-01  -5.6140564e-01  -2.5794313e-01   1.3352350e+00  -1.0621188e-01
   1.6866667e+00   7.6734275e-01  -1.0165994e+00  -2.5794313e-01  -1.0621188e-01   1.0317725e+00   8.8004127e-01
   1.6883333e+00   7.6703166e-01  -2.5794313e-01  -1.8207750e-01  -4.0967438e-01  -1.8207750e-01   4.5519376e-02
   1.6900000e+00   7.6667690e-01  -1.0924650e+00   5.7657876e-01   3.4898188e-01   4.2484751e-01   7.2831002e-01
   1.6916667e+00   7.6628638e-01   1.3352350e+00   2.0180257e+00   4.2484751e-01  -4.0967438e-01   4.2484751e-01
   1.6933333e+00   7.6586812e-01   2.3973538e+00  -1.0621188e-01   4.5519376e-02  -4.8554001e-01  -2.5794313e-01
   1.6950000e+00   7.6542951e-01   2.3214882e+00   1.9725063e-01   1.1076382e+00  -8.6486815e-01   4.5519376e-02
   1.6966667e+00   7.6497747e-01   6.5244439e-01   5.7657876e-01   2.7311626e-01  -4.8554001e-01  -5.6140564e-01
   1.6983333e+00   7.6451811e-01  -9.4073377e-01  -4.0967438e-01  -1.8207750e-01   1.2138500e-01  -1.4717932e+00
   1.7000000e+00   7.6399222e-01  -8.6486815e-01   1.2138500e-01   1.2138500e-01   6.5244439e-01  -1.0621188e-01
   1.7016667e+00   7.6337091e-01   8.0417564e-01  -6.3727127e-01  -4.0967438e-01   2.7311626e-01   4.5519376e-02
   1.7033333e+00   7.6274099e-01  -4.8554001e-01   5.7657876e-01  -3.3380876e-01  -3.0346251e-02  -2.5794313e-01
   1.7050000e+00   7.6210805e-01   1.1076382e+00  -1.8207750e-01   3.4898188e-01  -1.4717932e+00  -1.0621188e-01
   1.7066667e+00   7.6147721e-01  -3.3380876e-01  -3.3380876e-01   1.9725063e-01  -1.0924650e+00  -1.0924650e+00
   1.7083333e+00   7.6085299e-01   1.9725063e-01  -2.5794313e-01  -1.0621188e-01   4.5519376e-02  -3.3380876e-01
   1.7100000e+00   7.6023942e-01  -6.3727127e-01  -4.8554001e-01  -1.8207750e-01  -1.8207750e-01  -3.3380876e-01
   1.7116667e+00   7.5963991e-01  -8.6486815e-01  -1.0621188e-01   1.2138500e-01   4.2484751e-01  -4.8554001e-01
   1.7133333e+00   7.5905745e-01   1.3352350e+00   4.5519376e-02   4.5519376e-02   7.2831002e-01   1.2138500e-01
   1.7150000e+00   7.5849440e-01   1.0317725e+00   3.4898188e-01   2.7311626e-01   4.5519376e-02   9.5590690e-01
   1.7166667e+00   7.5795270e-01   1.1835038e+00   1.9725063e-01   1.2138500e-01   4.5519376e-02   7.2831002e-01
   1.7183333e+00   7.5743385e-01  -1.1683307e+00  -1.8207750e-01  -1.0621188e-01   5.7657876e-01   1.2138500e-01
   1.7200000e+00   7.5693878e-01  -2.2304494e+00  -8.6486815e-01  -3.3380876e-01   5.7657876e-01  -1.8207750e-01
   1.7216667e+00   7.5646836e-01   4.2484751e-01   3.4898188e-01   4.2484751e-01   1.2138500e-01   3.4898188e-01
   1.7233333e+00   7.5602289e-01   1.1076382e+00   6.5244439e-01  -2.5794313e-01  -3.3380876e-01   4.5519376e-02
   1.7250000e+00   7.5560266e-01  -5.6140564e-01   6.5244439e-01  -2.5794313e-01  -7.1313689e-01  -1.0621188e-01
   1.7266667e+00   7.5520766e-01  -1.0924650e+00   4.2484751e-01  -3.0346251e-02  -1.0165994e+00   1.2138500e-01
   1.7283333e+00   7.5483772e-01  -3.0649713e+00   8.0417564e-01  -3.0346251e-02  -1.8207750e-01  -1.0621188e-01
   1.7300000e+00   7.5449273e-01  -3.8236276e+00   5.0071314e-01   1.9725063e-01   7.2831002e-01   3.4898188e-01
   1.7316667e+00   7.5449273e-01  -1.6993900e+00  -1.0165994e+00   3.4898188e-01  -3.3380876e-01  -3.3380876e-01
   1.7333333e+00   7.5449273e-01   1.2138500e-01  -7.1313689e-01   8.0417564e-01  -4.0967438e-01   3.4898188e-01
   1.7350000e+00   7.5449273e-01   3.4898188e-01  -3.0346251e-02   3.4898188e-01   1.9725063e-01   1.2138500e-01
   1.7366667e+00   7.5449273e-01  -4.0967438e-01   4.2484751e-01   5.0071314e-01   9.5590690e-01   3.4898188e-01
   1.7383333e+00   7.5449273e-01  -1.2441963e+00   1.9725063e-01  -3.0346251e-02   1.2138500e-01   8.0417564e-01
   1.7400000e+00   7.5449273e-01  -1.1683307e+00   8.0417564e-01   2.7311626e-01   4.5519376e-02   8.8004127e-01
   1.7416667e+00   7.5449273e-01   1.9725063e-01   1.2138500e-01   2.7311626e-01  -3.3380876e-01   8.0417564e-01
   1.7433333e+00   7.5449273e-01   9.5590690e-01  -2.5794313e-01  -9.4073377e-01   4.2484751e-01  -5.6140564e-01
   1.7450000e+00   7.5449273e-01   4.5519376e-02  -6.3727127e-01  -1.8207750e-01   2.7311626e-01  -4.0967438e-01
   1.7466667e+00   7.5449273e-01   4.2484751e-01  -8.6486815e-01  -4.8554001e-01  -5.6140564e-01   4.5519376e-02
   1.7483333e+00   7.5449273e-01   2.2456226e+00  -3.3380876e-01  -4.0967438e-01   4.2484751e-01  -2.5794313e-01
   1.7500000e+00   7.5449273e-01   4.2484751e-01  -5.6140564e-01  -2.5794313e-01   6.5244439e-01   1.9725063e-01
   1.7516667e+00   7.5449273e-01   1.6386975e+00  -5.6140564e-01  -1.0621188e-01  -1.0621188e-01  -1.0621188e-01
   1.7533333e+00   7.5449273e-01   2.3973538e+00   4.2484751e-01  -5.6140564e-01   1.9725063e-01  -7.1313689e-01
   1.7550000e+00   7.5449273e-01   6.5244439e-01  -4.8554001e-01  -4.8554001e-01   4.2484751e-01  -2.5794313e-01
   1.7566667e+00   7.5449273e-01   2.4732194e+00  -4.0967438e-01   1.9725063e-01   1.2138500e-01   4.5519376e-02
   1.7583333e+00   7.5449273e-01   3.3077413e+00   3.4898188e-01   4.2484751e-01  -1.3200619e+00  -1.0924650e+00
   1.7600000e+00   7.5449273e-01   2.8525476e+00   6.5244439e-01   2.7311626e-01  -4.0967438e-01   4.5519376e-02
   1.7616667e+00   7.5449273e-01   1.6386975e+00   2.7311626e-01   5.0071314e-01  -8.6486815e-01  -3.3380876e-01
   1.7633333e+00   7.5449273e-01   2.7311626e-01   3.4898188e-01   8.0417564e-01   4.5519376e-02   4.5519376e-02
   1.7650000e+00   7.5449273e-01  -3.3380876e-01   5.7657876e-01   4.5519376e-02  -2.5794313e-01  -6.3727127e-01
   1.7666667e+00   7.5449273e-01  -1.2441963e+00   1.9725063e-01   1.2138500e-01  -1.0621188e-01  -2.5794313e-01
   1.7683333e+00   7.5449273e-01  -1.2441963e+00   8.8004127e-01  -1.0621188e-01   5.0071314e-01   2.7311626e-01
   1.7700000e+00   7.5449273e-01  -3.3380876e-01   4.2484751e-01   1.2138500e-01   1.0317725e+00   1.0317725e+00
   1.7716667e+00   7.5449273e-01  -7.1313689e-01  -9.4073377e-01  -1.0621188e-01   5.0071314e-01   1.0317725e+00
   1.7733333e+00   7.5449273e-01  -2.5794313e-01  -4.0967438e-01  -2.5794313e-01   8.8004127e-01   4.5519376e-02
   1.7750000e+00   7.5449273e-01   3.4898188e-01  -7.1313689e-01  -7.1313689e-01   4.5519376e-02  -3.3380876e-01
   1.7766667e+00   7.5449273e-01  -6.3727127e-01  -5.6140564e-01  -6.3727127e-01  -1.8207750e-01  -3.3380876e-01
   1.7783333e+00   7.5449273e-01  -8.6486815e-01  -1.0621188e-01  -4.8554001e-01  -2.5794313e-01   1.2138500e-01
   1.7800000e+00   7.5417251e-01  -1.3200619e+00  -2.5794313e-01  -3.3380876e-01  -4.0967438e-01  -5.6140564e-01
   1.7816667e+00   7.5387683e-01  -5.6140564e-01   6.5244439e-01  -3.0346251e-02   1.9725063e-01  -4.0967438e-01
   1.7833333e+00   7.5360569e-01  -1.6993900e+00   1.9725063e-01  -1.8207750e-01   5.7657876e-01   1.9725063e-01
   1.7850000e+00   7.5319470e-01   3.4898188e-01   5.0071314e-01   1.9725063e-01   4.2484751e-01   4.2484751e-01
   1.7866667e+00   7.5279423e-01   8.8004127e-01   5.0071314e-01   5.0071314e-01   6.5244439e-01   1.9725063e-01
   1.7883333e+00   7.5240807e-01   2.7311626e-01   5.7657876e-01   2.7311626e-01  -1.8207750e-01  -3.0346251e-02
   1.7900000e+00   7.5240807e-01   2.7311626e-01   5.7657876e-01   4.5519376e-02  -7.1313689e-01  -7.8900252e-01
   1.7916667e+00   7.5240807e-01  -1.0621188e-01   1.9725063e-01  -3.0346251e-02   6.5244439e-01  -3.0346251e-02
   1.7933333e+00   7.5204099e-01  -1.6993900e+00   4.5519376e-02  -5.6140564e-01   1.2138500e-01   3.4898188e-01
   1.7950000e+00   7.5169844e-01  -1.1683307e+00  -2.5794313e-01  -1.8207750e-01  -7.1313689e-01   4.2484751e-01
   1.7966667e+00   7.5138677e-01  -9.4073377e-01  -4.8554001e-01   5.0071314e-01  -7.8900252e-01   5.7657876e-01
   1.7983333e+00   7.5111289e-01  -2.5794313e-01  -1.0621188e-01   1.2138500e-01  -6.3727127e-01  -1.0621188e-01
   1.8000000e+00   7.5111289e-01   7.2831002e-01  -1.2441963e+00  -2.5794313e-01  -3.3380876e-01  -8.6486815e-01
   1.8016667e+00   7.5111289e-01   2.1697569e+00  -1.2441963e+00  -4.0967438e-01   1.0317725e+00   3.4898188e-01
   1.8033333e+00   7.5111289e-01   2.7008163e+00  -6.3727127e-01  -3.3380876e-01  -1.0621188e-01  -3.3380876e-01
   1.8050000e+00   7.5111289e-01   1.8662944e+00   3.4898188e-01  -9.4073377e-01  -9.4073377e-01  -3.0346251e-02
   1.8066667e+00   7.5111289e-01  -7.1313689e-01   4.5519376e-02  -1.8207750e-01  -1.8207750e-01   4.5519376e-02
   1.8083333e+00   7.5111289e-01  -7.8900252e-01   4.5519376e-02   1.9725063e-01   1.9725063e-01  -1.0621188e-01
   1.8100000e+00   7.5111289e-01  -4.0967438e-01  -4.8554001e-01   5.0071314e-01   4.2484751e-01   4.5519376e-02
   1.8116667e+00   7.5111289e-01  -1.6235244e+00   3.4898188e-01   5.7657876e-01  -1.8207750e-01  -2.5794313e-01
   1.8133333e+00   7.5111289e-01  -1.0621188e-01   6.5244439e-01   1.2138500e-01  -1.0621188e-01   4.2484751e-01
   1.8150000e+00   7.5111289e-01   1.1076382e+00   1.2138500e-01  -4.0967438e-01  -7.1313689e-01  -9.4073377e-01
   1.8166667e+00   7.5111289e-01   8.0417564e-01  -5.6140564e-01  -5.6140564e-01   8.8004127e-01  -4.0967438e-01
   1.8183333e+00   7.5111289e-01  -1.9269869e+00  -3.3380876e-01  -3.3380876e-01   1.1835038e+00   8.8004127e-01
   1.8200000e+00   7.5111289e-01  -7.1313689e-01  -3.0346251e-02  -1.8207750e-01   7.2831002e-01   3.4898188e-01
   1.8216667e+00   7.5111289e-01  -3.1408369e+00   6.5244439e-01  -3.3380876e-01  -3.0346251e-02  -4.0967438e-01
   1.8233333e+00   7.5111289e-01  -1.7752557e+00  -3.3380876e-01  -2.5794313e-01  -4.0967438e-01  -6.3727127e-01
   1.8250000e+00   7.5111289e-01  -7.1313689e-01   3.4898188e-01   6.5244439e-01  -5.6140564e-01   1.2138500e-01
   1.8266667e+00   7.5111289e-01  -9.4073377e-01   3.4898188e-01   5.0071314e-01  -3.3380876e-01  -4.8554001e-01
   1.8283333e+00   7.5111289e-01   5.7657876e-01   1.9725063e-01   5.7657876e-01  -1.0621188e-01   1.2138500e-01
   1.8300000e+00   7.5111289e-01   5.0071314e-01   4.2484751e-01   2.7311626e-01   4.5519376e-02  -2.5794313e-01
   1.8316667e+00   7.5111289e-01   1.5628319e+00   4.2484751e-01   4.2484751e-01  -4.8554001e-01  -3.3380876e-01
   1.8333333e+00   7.5111289e-01   1.9421600e+00   8.0417564e-01   5.7657876e-01   1.2138500e-01   4.2484751e-01
   1.8350000e+00   7.5111289e-01   2.4732194e+00   4.2484751e-01   6.5244439e-01   3.4898188e-01   1.3352350e+00
   1.8366667e+00   7.5111289e-01   1.3352350e+00   4.2484751e-01   5.7657876e-01  -2.5794313e-01   7.2831002e-01
   1.8383333e+00   7.5111289e-01   5.7657876e-01   8.0417564e-01  -3.0346251e-02   4.2484751e-01   1.9725063e-01
   1.8400000e+00   7.5111289e-01   2.7311626e-01   7.2831002e-01   3.4898188e-01   7.2831002e-01   1.2138500e-01
