# Supplementary material for: Detecting Nasal Vowels in Speech Interfaces Based on Surface Electromyography
Source: PLoS One. 2015 Jun 12;10(6):e0127040. doi: 10.1371/journal.pone.0127040 (PMC4466523; doi:10.1371/journal.pone.0127040)
Supplement: S1 Data — (ZIP) [file pone.0127040.s001.zip › PLosOneData/aligned/SV/SV-vnp-en-r3-ALIGNED.txt]

   0.0000000e+00   8.1335488e-01  -2.5794313e-01   1.2138500e-01   4.5519376e-02   8.0417564e-01   1.0317725e+00
   1.6666667e-03   8.1304832e-01  -6.3727127e-01   1.2138500e-01  -2.5794313e-01  -2.5794313e-01  -4.0967438e-01
   3.3333333e-03   8.1278625e-01   3.2318757e+00   1.9725063e-01  -1.0621188e-01  -2.5794313e-01  -6.3727127e-01
   5.0000000e-03   8.1257303e-01   1.7145632e+00   1.2138500e-01  -1.8207750e-01  -1.0924650e+00  -1.9269869e+00
   6.6666667e-03   8.1241105e-01  -4.8554001e-01   7.2831002e-01   4.5519376e-02   4.5519376e-02  -4.8554001e-01
   8.3333333e-03   8.1215155e-01   2.7311626e-01   1.0317725e+00   1.9725063e-01   5.0071314e-01   6.5244439e-01
   1.0000000e-02   8.1188960e-01  -4.8554001e-01   5.0071314e-01  -4.0967438e-01  -1.8207750e-01  -3.0346251e-02
   1.1666667e-02   8.1168448e-01  -1.7752557e+00  -1.0621188e-01  -1.8207750e-01  -3.0346251e-02   5.0071314e-01
   1.3333333e-02   8.1153187e-01  -1.3200619e+00  -3.3380876e-01   4.5519376e-02  -5.6140564e-01  -1.8207750e-01
   1.5000000e-02   8.1142440e-01  -1.5476588e+00  -3.0346251e-02   4.2484751e-01  -1.8207750e-01  -2.5794313e-01
   1.6666667e-02   8.1135191e-01  -8.6486815e-01   1.2138500e-01   5.7657876e-01  -4.0967438e-01   1.2138500e-01
   1.8333333e-02   8.1130094e-01  -1.8207750e-01   3.4898188e-01  -3.0346251e-02  -7.1313689e-01  -2.5794313e-01
   2.0000000e-02   8.1125510e-01   1.1835038e+00  -2.5794313e-01  -4.8554001e-01  -3.3380876e-01  -6.3727127e-01
   2.1666667e-02   8.1119494e-01   9.5590690e-01  -1.0621188e-01  -2.5794313e-01   1.3352350e+00   5.0071314e-01
   2.3333333e-02   8.1109806e-01   8.0417564e-01  -3.3380876e-01   1.9725063e-01   9.5590690e-01   9.5590690e-01
   2.5000000e-02   8.1093929e-01  -1.0621188e-01  -4.8554001e-01  -1.0621188e-01  -3.0346251e-02   3.4898188e-01
   2.6666667e-02   8.1069083e-01   8.0417564e-01  -1.0621188e-01   4.5519376e-02   1.2138500e-01   4.5519376e-02
   2.8333333e-02   8.1032231e-01  -5.6140564e-01  -4.0967438e-01  -1.8207750e-01   4.2484751e-01   1.2138500e-01
   3.0000000e-02   8.0980131e-01  -3.3380876e-01  -1.8207750e-01   1.9725063e-01  -3.0346251e-02   4.5519376e-02
   3.1666667e-02   8.0909329e-01  -1.8511213e+00  -1.8207750e-01   2.7311626e-01   1.2138500e-01   1.2138500e-01
   3.3333333e-02   8.0816230e-01  -8.6486815e-01   2.7311626e-01   4.2484751e-01  -1.8207750e-01   5.0071314e-01
   3.5000000e-02   8.0697097e-01  -5.6140564e-01   1.2138500e-01   1.9725063e-01   1.9725063e-01  -3.0346251e-02
   3.6666667e-02   8.0548084e-01   2.3973538e+00   6.5244439e-01   1.9725063e-01   5.7657876e-01  -5.6140564e-01
   3.8333333e-02   8.0365314e-01   3.4898188e-01   3.4898188e-01  -3.3380876e-01  -6.3727127e-01  -5.6140564e-01
   4.0000000e-02   8.0144877e-01   1.2138500e-01   2.7311626e-01  -3.3380876e-01  -7.8900252e-01  -7.8900252e-01
   4.1666667e-02   7.9882901e-01   4.2484751e-01   4.2484751e-01   1.9725063e-01  -3.3380876e-01  -1.8207750e-01
   4.3333333e-02   7.9571560e-01   1.0317725e+00   3.4898188e-01   1.2138500e-01   5.0071314e-01   5.0071314e-01
   4.5000000e-02   7.9202213e-01   2.7311626e-01  -1.8207750e-01  -1.0621188e-01   2.7311626e-01   3.4898188e-01
   4.6666667e-02   7.8782082e-01  -1.5476588e+00   1.2138500e-01   1.2138500e-01  -8.6486815e-01  -5.6140564e-01
   4.8333333e-02   7.8307976e-01  -1.2441963e+00   1.2138500e-01  -1.8207750e-01  -7.1313689e-01  -1.8207750e-01
   5.0000000e-02   7.7776879e-01   1.2138500e-01   4.2484751e-01   1.9725063e-01  -4.8554001e-01   5.7657876e-01
   5.1666667e-02   7.7186029e-01  -8.6486815e-01  -4.8554001e-01  -5.6140564e-01  -2.5794313e-01  -5.6140564e-01
   5.3333333e-02   7.6532948e-01   1.5628319e+00  -7.8900252e-01  -8.6486815e-01  -3.0346251e-02  -3.0346251e-02
   5.5000000e-02   7.5815510e-01   7.2831002e-01  -2.5794313e-01  -2.5794313e-01  -4.8554001e-01  -7.1313689e-01
   5.6666667e-02   7.5031990e-01   1.9421600e+00   1.2138500e-01  -3.3380876e-01   2.7311626e-01  -5.6140564e-01
   5.8333333e-02   7.4181077e-01   8.0417564e-01  -8.6486815e-01  -1.0165994e+00   8.8004127e-01  -3.0346251e-02
   6.0000000e-02   7.3261963e-01   1.2138500e-01  -4.8554001e-01  -1.0621188e-01   1.9725063e-01   1.2138500e-01
   6.1666667e-02   7.2274338e-01  -1.0924650e+00  -4.8554001e-01   1.2138500e-01   1.9725063e-01  -1.1683307e+00
   6.3333333e-02   7.1218467e-01  -1.8511213e+00  -5.6140564e-01   1.2138500e-01   1.2138500e-01  -4.8554001e-01
   6.5000000e-02   7.0095171e-01  -1.3200619e+00  -5.6140564e-01   3.4898188e-01  -6.3727127e-01  -4.8554001e-01
   6.6666667e-02   6.8905895e-01  -2.0028525e+00  -3.3380876e-01   2.7311626e-01  -4.8554001e-01  -5.6140564e-01
   6.8333333e-02   6.7652699e-01  -7.1313689e-01  -3.0346251e-02   6.5244439e-01   1.9725063e-01   2.7311626e-01
   7.0000000e-02   6.6338274e-01   4.5519376e-02   9.5590690e-01   5.0071314e-01   1.9725063e-01   1.1835038e+00
   7.1666667e-02   6.4965951e-01  -2.5794313e-01   1.1076382e+00  -4.0967438e-01  -2.5794313e-01   1.0317725e+00
   7.3333333e-02   6.3539690e-01   4.5519376e-02   1.9725063e-01   1.2138500e-01   1.2138500e-01   2.7311626e-01
   7.5000000e-02   6.2064061e-01   9.5590690e-01   1.2138500e-01   4.2484751e-01   4.5519376e-02  -1.0621188e-01
   7.6666667e-02   6.0544244e-01   4.2484751e-01  -7.8900252e-01  -4.0967438e-01   4.5519376e-02  -4.8554001e-01
   7.8333333e-02   5.8985985e-01  -7.8900252e-01  -5.6140564e-01  -1.0621188e-01  -3.0346251e-02   1.2138500e-01
   8.0000000e-02   5.7384167e-01   2.7311626e-01   3.4898188e-01   1.9725063e-01  -1.8207750e-01   5.0071314e-01
   8.1666667e-02   5.5756727e-01   2.7311626e-01   3.4898188e-01  -1.0621188e-01   2.7311626e-01   1.9725063e-01
   8.3333333e-02   5.4113041e-01   5.0071314e-01   6.5244439e-01   8.8004127e-01   1.2138500e-01   7.2831002e-01
   8.5000000e-02   5.2460791e-01   5.0071314e-01   1.1076382e+00   5.0071314e-01   3.4898188e-01   6.5244439e-01
   8.6666667e-02   5.0807934e-01  -3.0346251e-02   1.9725063e-01  -1.8207750e-01  -1.8207750e-01  -1.0621188e-01
   8.8333333e-02   4.9162637e-01   9.5590690e-01   1.2138500e-01  -5.6140564e-01  -5.6140564e-01  -6.3727127e-01
   9.0000000e-02   4.7533218e-01   1.9421600e+00  -4.8554001e-01  -6.3727127e-01  -4.8554001e-01  -1.0165994e+00
   9.1666667e-02   4.5928083e-01  -4.0967438e-01  -1.0165994e+00  -7.8900252e-01  -1.0924650e+00  -9.4073377e-01
   9.3333333e-02   4.4355651e-01  -5.6140564e-01  -9.4073377e-01  -1.8207750e-01  -1.8207750e-01  -5.6140564e-01
   9.5000000e-02   4.2824297e-01  -7.8900252e-01  -1.0924650e+00  -1.8207750e-01   4.5519376e-02  -3.3380876e-01
   9.6666667e-02   4.1342273e-01  -4.8554001e-01  -5.6140564e-01  -3.0346251e-02  -6.3727127e-01  -4.8554001e-01
   9.8333333e-02   3.9917646e-01  -8.6486815e-01   3.4898188e-01   5.0071314e-01  -4.0967438e-01   7.2831002e-01
   1.0000000e-01   3.8558224e-01   1.9725063e-01   1.2593694e+00   8.0417564e-01   1.9725063e-01   8.0417564e-01
   1.0166667e-01   3.7271497e-01   5.7657876e-01   1.0317725e+00   4.2484751e-01   2.7311626e-01   2.7311626e-01
   1.0333333e-01   3.6064565e-01   8.8004127e-01   1.4111007e+00  -1.0621188e-01   1.0317725e+00   1.9725063e-01
   1.0500000e-01   3.4944080e-01  -3.3380876e-01   6.5244439e-01  -3.3380876e-01   5.7657876e-01   4.5519376e-02
   1.0666667e-01   3.3916190e-01  -1.0165994e+00  -1.0621188e-01  -7.8900252e-01   4.5519376e-02  -9.4073377e-01
   1.0833333e-01   3.2986477e-01   9.5590690e-01  -1.0621188e-01   2.7311626e-01   3.4898188e-01   5.7657876e-01
   1.1000000e-01   3.2159917e-01   2.7311626e-01  -1.0621188e-01   2.7311626e-01  -1.8207750e-01   2.7311626e-01
   1.1166667e-01   3.1440831e-01   5.7657876e-01  -6.3727127e-01   1.2593694e+00   2.7311626e-01   8.0417564e-01
   1.1333333e-01   3.0832848e-01   1.5628319e+00  -1.8207750e-01   7.2831002e-01  -2.5794313e-01  -4.0967438e-01
   1.1500000e-01   3.0333021e-01   2.7311626e-01  -5.6140564e-01   1.2138500e-01  -1.5476588e+00  -1.8511213e+00
   1.1666667e-01   2.9942810e-01  -8.6486815e-01  -6.3727127e-01  -5.6140564e-01  -1.0165994e+00  -1.6235244e+00
   1.1833333e-01   2.9672037e-01  -1.3959275e+00  -4.8554001e-01  -6.3727127e-01   1.2138500e-01  -1.0924650e+00
   1.2000000e-01   2.9521409e-01  -1.2441963e+00  -1.8207750e-01   1.2138500e-01   1.4869663e+00   2.7311626e-01
   1.2166667e-01   2.9579238e-01  -1.9269869e+00  -5.6140564e-01  -4.0967438e-01   1.7145632e+00   1.1835038e+00
   1.2333333e-01   2.9784967e-01   1.0317725e+00   4.2484751e-01  -3.0346251e-02   4.2484751e-01   1.7904288e+00
   1.2500000e-01   3.0105433e-01   1.4111007e+00   5.7657876e-01   2.7311626e-01  -5.6140564e-01   1.6386975e+00
   1.2666667e-01   3.0537342e-01  -1.0621188e-01   1.2138500e-01  -2.5794313e-01  -3.3380876e-01   6.5244439e-01
   1.2833333e-01   3.1076698e-01  -3.0346251e-02  -7.8900252e-01  -1.0621188e-01   3.4898188e-01  -1.0621188e-01
   1.3000000e-01   3.2458583e-01  -7.1313689e-01  -3.0346251e-02  -5.6140564e-01  -9.4073377e-01  -1.2441963e+00
   1.3166667e-01   3.3290104e-01  -1.5476588e+00   1.1835038e+00  -3.0346251e-02  -3.3380876e-01  -7.8900252e-01
   1.3333333e-01   3.4207185e-01   1.1835038e+00   7.2831002e-01   1.9725063e-01  -1.0621188e-01  -3.3380876e-01
   1.3500000e-01   3.5203197e-01  -3.0346251e-02   1.5628319e+00   8.8004127e-01   7.2831002e-01   9.5590690e-01
   1.3666667e-01   7.1845790e-01   8.0417564e-01   9.5590690e-01   7.2831002e-01   9.5590690e-01   2.2456226e+00
   1.3833333e-01   7.2514928e-01   4.5519376e-02   4.5519376e-02  -1.0621188e-01  -3.0346251e-02   2.0938913e+00
   1.4000000e-01   7.3156742e-01  -9.4073377e-01  -5.6140564e-01  -4.0967438e-01  -7.8900252e-01  -1.0621188e-01
   1.4166667e-01   7.3773357e-01  -4.8554001e-01  -8.6486815e-01  -2.5794313e-01  -3.3380876e-01  -1.5476588e+00
   1.4333333e-01   7.4366858e-01  -1.8207750e-01  -9.4073377e-01  -7.8900252e-01  -5.6140564e-01  -2.9891057e+00
   1.4500000e-01   7.4939308e-01  -1.0924650e+00  -8.6486815e-01  -3.3380876e-01  -1.0621188e-01  -2.0028525e+00
   1.4666667e-01   7.5492684e-01  -7.8900252e-01  -6.3727127e-01   9.5590690e-01   4.5519376e-02  -1.0621188e-01
   1.4833333e-01   7.6028866e-01  -2.5794313e-01  -4.8554001e-01   1.9725063e-01   4.5519376e-02   2.7311626e-01
   1.5000000e-01   7.6549627e-01  -1.0165994e+00  -7.8900252e-01  -4.0967438e-01   1.9725063e-01  -2.5794313e-01
   1.5166667e-01   7.7056610e-01  -9.4073377e-01   3.4898188e-01   1.2138500e-01   8.0417564e-01   1.2593694e+00
   1.5333333e-01   7.7551306e-01   1.2138500e-01   3.4898188e-01   5.0071314e-01   6.5244439e-01   1.1835038e+00
   1.5500000e-01   7.8035054e-01   1.2593694e+00   1.9725063e-01   6.5244439e-01  -4.8554001e-01   5.0071314e-01
   1.5666667e-01   7.8509050e-01   4.2484751e-01  -3.0346251e-02  -6.3727127e-01  -1.5476588e+00  -3.3380876e-01
   1.5833333e-01   7.8974302e-01   8.8004127e-01   1.9725063e-01  -1.8207750e-01  -7.1313689e-01  -6.3727127e-01
   1.6000000e-01   7.9431671e-01   1.2138500e-01  -2.5794313e-01  -7.1313689e-01  -7.1313689e-01  -1.2441963e+00
   1.6166667e-01   7.9881822e-01   3.4898188e-01   7.2831002e-01   4.2484751e-01  -4.0967438e-01   6.5244439e-01
   1.6333333e-01   8.0325271e-01  -1.8207750e-01   6.5244439e-01   4.2484751e-01  -1.7752557e+00   3.4898188e-01
   1.6500000e-01   8.0762352e-01   5.7657876e-01   5.7657876e-01   1.0317725e+00   5.7657876e-01   2.7311626e-01
   1.6666667e-01   8.1191426e-01  -1.8207750e-01   3.4898188e-01   7.2831002e-01   1.4869663e+00   8.0417564e-01
   1.6833333e-01   8.1604366e-01  -6.3727127e-01  -4.0967438e-01  -1.0621188e-01   5.0071314e-01  -5.6140564e-01
   1.7000000e-01   8.2012793e-01  -2.6097776e+00  -9.4073377e-01  -8.6486815e-01   2.7311626e-01  -1.4717932e+00
   1.7166667e-01   8.2416520e-01  -1.0924650e+00  -4.0967438e-01  -1.0621188e-01   7.2831002e-01   7.2831002e-01
   1.7333333e-01   8.2815163e-01  -3.3380876e-01   2.7311626e-01   1.9725063e-01   1.7904288e+00   7.2831002e-01
   1.7500000e-01   8.3208149e-01   5.0071314e-01   3.4898188e-01   1.2138500e-01   2.4732194e+00   8.8004127e-01
   1.7666667e-01   8.3594741e-01   2.1697569e+00   3.4898188e-01   2.7311626e-01   9.5590690e-01   8.8004127e-01
   1.7833333e-01   8.3974027e-01   2.6249507e+00   4.2484751e-01  -4.0967438e-01  -1.0924650e+00  -3.0346251e-02
   1.8000000e-01   8.4344998e-01   8.0417564e-01   1.9725063e-01  -4.0967438e-01  -5.6140564e-01  -7.8900252e-01
   1.8166667e-01   8.4706506e-01   4.5519376e-02   1.9725063e-01  -7.1313689e-01  -6.3727127e-01  -5.6140564e-01
   1.8333333e-01   8.5057325e-01  -7.8900252e-01   4.2484751e-01  -1.6235244e+00  -7.8900252e-01   1.2138500e-01
   1.8500000e-01   8.5396170e-01  -5.6140564e-01  -1.0924650e+00  -1.1683307e+00  -4.8554001e-01   5.0071314e-01
   1.8666667e-01   8.5721693e-01  -3.3380876e-01   1.9725063e-01   1.9725063e-01   3.4898188e-01   6.5244439e-01
   1.8833333e-01   8.6032539e-01   1.9725063e-01   8.8004127e-01   8.8004127e-01   8.0417564e-01   1.1076382e+00
   1.9000000e-01   8.6327354e-01   1.1076382e+00   4.5519376e-02   8.8004127e-01   1.2138500e-01   1.1076382e+00
   1.9166667e-01   8.6604803e-01   4.5519376e-02   2.7311626e-01   6.5244439e-01  -1.0621188e-01   2.7311626e-01
   1.9333333e-01   8.6863607e-01   1.5628319e+00   7.2831002e-01   5.7657876e-01  -1.0621188e-01   1.9725063e-01
   1.9500000e-01   8.7102535e-01   8.8004127e-01   1.9725063e-01   1.2138500e-01   4.5519376e-02  -6.3727127e-01
   1.9666667e-01   8.7320455e-01   1.2138500e-01  -3.0346251e-02   5.0071314e-01  -9.4073377e-01  -7.1313689e-01
   1.9833333e-01   8.7516329e-01  -7.8900252e-01   4.2484751e-01   4.2484751e-01  -1.3200619e+00  -3.3380876e-01
   2.0000000e-01   8.7689250e-01  -2.4580463e+00   4.5519376e-02  -3.3380876e-01  -1.0924650e+00  -1.6235244e+00
   2.0166667e-01   8.7838430e-01  -1.6993900e+00  -7.1313689e-01  -4.0967438e-01  -1.0165994e+00  -2.0787182e+00
   2.0333333e-01   8.7954436e-01  -1.8207750e-01  -4.0967438e-01   4.5519376e-02   4.2484751e-01  -1.0621188e-01
   2.0500000e-01   8.8043587e-01   5.7657876e-01  -1.0165994e+00  -6.3727127e-01  -1.8207750e-01   2.7311626e-01
   2.0666667e-01   8.8109426e-01   6.5244439e-01  -8.6486815e-01  -6.3727127e-01  -2.5794313e-01   6.5244439e-01
   2.0833333e-01   8.8151870e-01  -1.0621188e-01  -7.8900252e-01  -1.0621188e-01   7.2831002e-01   2.0180257e+00
   2.1000000e-01   8.8170938e-01   1.4111007e+00  -2.5794313e-01  -3.0346251e-02   5.0071314e-01   1.1835038e+00
   2.1166667e-01   8.8166765e-01   6.5244439e-01   1.2138500e-01   6.5244439e-01   5.0071314e-01   1.0317725e+00
   2.1333333e-01   8.8139620e-01  -3.3380876e-01   1.2138500e-01   8.0417564e-01  -3.0346251e-02   2.7311626e-01
   2.1500000e-01   8.8089902e-01  -9.4073377e-01   6.5244439e-01   5.7657876e-01  -1.0924650e+00  -4.8554001e-01
   2.1666667e-01   8.8018131e-01  -2.5794313e-01  -3.0346251e-02   4.2484751e-01   5.0071314e-01  -7.1313689e-01
   2.1833333e-01   8.7924968e-01   9.5590690e-01   2.7311626e-01   4.5519376e-02   8.0417564e-01  -1.8207750e-01
   2.2000000e-01   8.7811196e-01  -7.1313689e-01  -1.0621188e-01   1.2138500e-01  -1.8207750e-01  -4.0967438e-01
   2.2166667e-01   8.7677733e-01   5.0071314e-01  -3.0346251e-02  -2.5794313e-01   1.9725063e-01  -6.3727127e-01
   2.2333333e-01   8.7525593e-01   5.0071314e-01  -5.6140564e-01  -6.3727127e-01  -1.8207750e-01  -2.5794313e-01
   2.2500000e-01   8.7355908e-01   5.0071314e-01   6.5244439e-01  -4.8554001e-01  -4.8554001e-01  -6.3727127e-01
   2.2666667e-01   8.7169902e-01  -7.1313689e-01   1.0317725e+00  -1.8207750e-01  -7.1313689e-01  -1.0924650e+00
   2.2833333e-01   8.6968854e-01  -5.6140564e-01   9.5590690e-01   1.2138500e-01   3.4898188e-01   1.3352350e+00
   2.3000000e-01   8.6754111e-01  -6.3727127e-01   1.2138500e-01  -7.1313689e-01  -1.8207750e-01   8.0417564e-01
   2.3166667e-01   8.6527035e-01  -6.3727127e-01  -6.3727127e-01  -8.6486815e-01   5.0071314e-01   3.4898188e-01
   2.3333333e-01   8.6288994e-01  -1.0621188e-01  -7.1313689e-01  -4.0967438e-01   1.9421600e+00   1.7145632e+00
   2.3500000e-01   8.6041322e-01   1.1076382e+00  -7.8900252e-01  -3.3380876e-01  -7.8900252e-01  -8.6486815e-01
   2.3666667e-01   8.5785298e-01   1.4869663e+00  -1.0621188e-01   1.2593694e+00  -1.0165994e+00  -2.5794313e-01
   2.3833333e-01   8.5518288e-01   5.7657876e-01  -1.8207750e-01   5.7657876e-01   4.5519376e-02   1.2138500e-01
   2.4000000e-01   8.5236763e-01  -7.8900252e-01   2.7311626e-01   6.5244439e-01   1.5628319e+00   1.1076382e+00
   2.4166667e-01   8.4951867e-01  -7.1313689e-01   5.7657876e-01   8.0417564e-01  -9.4073377e-01  -1.5476588e+00
   2.4333333e-01   8.4664384e-01  -6.3727127e-01   8.8004127e-01   1.5628319e+00  -6.3727127e-01  -1.0621188e-01
   2.4500000e-01   8.4374782e-01   1.9725063e-01   2.7311626e-01   4.5519376e-02  -3.0346251e-02   2.7311626e-01
   2.4666667e-01   8.4083202e-01   6.5244439e-01  -3.0346251e-02  -9.4073377e-01  -2.5794313e-01   3.4898188e-01
   2.4833333e-01   8.3789453e-01   1.4869663e+00  -3.0346251e-02  -8.6486815e-01  -6.3727127e-01  -2.5794313e-01
   2.5000000e-01   8.3492949e-01   1.2138500e-01  -3.3380876e-01  -7.1313689e-01  -7.1313689e-01  -1.0165994e+00
   2.5166667e-01   8.3192734e-01  -1.0621188e-01  -4.8554001e-01   4.5519376e-02   1.9725063e-01   3.4898188e-01
   2.5333333e-01   8.2887429e-01   8.0417564e-01  -4.8554001e-01   3.4898188e-01   1.1835038e+00   1.6386975e+00
   2.5500000e-01   8.2575285e-01  -7.1313689e-01  -1.3200619e+00  -4.8554001e-01  -1.0924650e+00  -4.8554001e-01
   2.5666667e-01   8.2254115e-01  -1.5476588e+00  -4.8554001e-01  -1.0621188e-01   2.7311626e-01  -1.0165994e+00
   2.5833333e-01   8.1921363e-01   9.5590690e-01  -3.3380876e-01   4.5519376e-02   7.2831002e-01  -5.6140564e-01
   2.6000000e-01   8.1574069e-01  -9.4073377e-01  -2.5794313e-01  -8.6486815e-01   1.2138500e-01  -1.3200619e+00
   2.6166667e-01   8.1208914e-01  -9.4073377e-01   1.9725063e-01  -4.0967438e-01   2.7311626e-01  -1.8207750e-01
   2.6333333e-01   8.0822239e-01  -1.1683307e+00   5.7657876e-01   8.8004127e-01   4.2484751e-01   6.5244439e-01
   2.6500000e-01   8.0410076e-01  -4.0967438e-01   1.2593694e+00   8.8004127e-01   5.7657876e-01   1.0317725e+00
   2.6666667e-01   7.9968180e-01  -1.8207750e-01   1.1076382e+00   8.0417564e-01   2.7311626e-01   9.5590690e-01
   2.6833333e-01   7.9492085e-01  -1.0924650e+00   8.8004127e-01   8.0417564e-01   2.7311626e-01   1.5628319e+00
   2.7000000e-01   7.8977140e-01  -4.0967438e-01  -5.6140564e-01  -1.8207750e-01  -4.8554001e-01  -1.8207750e-01
   2.7166667e-01   7.8418577e-01   4.5519376e-02  -2.5794313e-01  -3.0346251e-02  -5.6140564e-01  -8.6486815e-01
   2.7333333e-01   7.7811554e-01   1.1076382e+00   3.4898188e-01   8.0417564e-01   1.9725063e-01  -2.5794313e-01
   2.7500000e-01   7.7139193e-01   2.8525476e+00   4.5519376e-02   1.2138500e-01  -1.8207750e-01  -4.8554001e-01
   2.7666667e-01   7.6408473e-01   3.6870695e+00   7.2831002e-01   8.0417564e-01  -4.8554001e-01   1.9725063e-01
   2.7833333e-01   7.5617011e-01   8.8004127e-01  -1.0621188e-01  -4.8554001e-01  -1.8207750e-01   3.4898188e-01
   2.8000000e-01   7.4760448e-01  -9.4073377e-01  -4.8554001e-01  -1.1683307e+00   4.2484751e-01  -5.6140564e-01
   2.8166667e-01   7.3834650e-01  -2.4580463e+00  -1.0165994e+00  -6.3727127e-01   1.1076382e+00  -1.8207750e-01
   2.8333333e-01   7.2835765e-01  -1.7752557e+00  -6.3727127e-01  -4.8554001e-01   7.2831002e-01   1.0317725e+00
   2.8500000e-01   7.1760325e-01  -8.6486815e-01  -8.6486815e-01  -7.1313689e-01   3.4898188e-01   4.2484751e-01
   2.8666667e-01   7.0605307e-01   5.0071314e-01  -6.3727127e-01  -6.3727127e-01  -1.0924650e+00  -6.3727127e-01
   2.8833333e-01   6.9368213e-01   1.9725063e-01  -2.5794313e-01  -6.3727127e-01  -1.0924650e+00  -1.6993900e+00
   2.9000000e-01   6.8047136e-01  -5.6140564e-01  -4.0967438e-01  -3.0346251e-02  -4.0967438e-01  -7.8900252e-01
   2.9166667e-01   6.6640838e-01   6.5244439e-01   3.4898188e-01   1.9725063e-01   5.0071314e-01   5.7657876e-01
   2.9333333e-01   6.5148792e-01   1.1076382e+00   5.0071314e-01  -1.0621188e-01  -4.0967438e-01   5.7657876e-01
   2.9500000e-01   6.3571239e-01   5.0071314e-01   1.1076382e+00  -1.0621188e-01  -1.3200619e+00  -5.6140564e-01
   2.9666667e-01   6.1909224e-01   5.7657876e-01   2.3973538e+00   1.0317725e+00  -1.0621188e-01  -3.0346251e-02
   2.9833333e-01   6.0164637e-01   1.7904288e+00   1.7904288e+00   7.2831002e-01   7.2831002e-01   1.1835038e+00
   3.0000000e-01   5.8340226e-01   9.5590690e-01  -1.3200619e+00   1.2138500e-01   1.9725063e-01  -5.6140564e-01
   3.0166667e-01   5.6439606e-01  -4.0967438e-01  -1.0165994e+00  -1.8207750e-01   8.8004127e-01  -7.1313689e-01
   3.0333333e-01   5.4467257e-01  -3.3380876e-01  -1.7752557e+00  -4.8554001e-01   1.2138500e-01  -4.0967438e-01
   3.0500000e-01   5.2428506e-01  -1.7752557e+00  -1.1683307e+00  -2.5794313e-01  -3.0346251e-02   5.0071314e-01
   3.0666667e-01   5.0329501e-01  -2.5794313e-01  -4.0967438e-01   3.4898188e-01   5.0071314e-01   1.6386975e+00
   3.0833333e-01   4.8177168e-01  -1.6993900e+00  -3.0346251e-02  -4.0967438e-01  -1.5476588e+00  -1.3200619e+00
   3.1000000e-01   4.5972456e-01  -1.0621188e-01   1.1835038e+00   4.2484751e-01  -1.1683307e+00  -9.4073377e-01
   3.1166667e-01   4.3722609e-01   1.0317725e+00   6.5244439e-01   9.5590690e-01   5.0071314e-01   2.7311626e-01
   3.1333333e-01   4.1446085e-01   7.2831002e-01   3.4898188e-01   6.5244439e-01  -3.3380876e-01   9.5590690e-01
   3.1500000e-01   3.9152415e-01   5.0071314e-01   8.0417564e-01   8.8004127e-01   1.7145632e+00   2.6249507e+00
   3.1666667e-01   3.6851482e-01  -1.5476588e+00   2.7311626e-01   1.9725063e-01  -4.0967438e-01   4.5519376e-02
   3.1833333e-01   3.4553421e-01  -1.4717932e+00  -5.6140564e-01  -8.6486815e-01  -1.5476588e+00  -2.1545838e+00
   3.2000000e-01   3.2268522e-01   2.7311626e-01  -4.8554001e-01  -3.0346251e-02   6.5244439e-01   4.2484751e-01
   3.2166667e-01   3.0007117e-01   1.3352350e+00  -1.0621188e-01   1.9725063e-01   1.9725063e-01   1.2593694e+00
   3.2333333e-01   2.7779477e-01  -5.6140564e-01   4.5519376e-02  -4.8554001e-01  -1.7752557e+00  -7.8900252e-01
   3.2500000e-01   2.5595702e-01   8.8004127e-01  -3.3380876e-01   5.0071314e-01   3.4898188e-01   1.2138500e-01
   3.2666667e-01   2.3465615e-01  -6.3727127e-01  -6.3727127e-01   2.7311626e-01   1.0317725e+00   1.2138500e-01
   3.2833333e-01   2.1398650e-01  -5.6140564e-01  -8.6486815e-01  -3.3380876e-01   2.7311626e-01  -1.0924650e+00
   3.3000000e-01   1.9403752e-01  -5.6140564e-01   4.5519376e-02   4.2484751e-01   1.9725063e-01  -1.1683307e+00
   3.3166667e-01   1.7489283e-01   5.7657876e-01   5.7657876e-01   3.4898188e-01  -3.0346251e-02  -3.3380876e-01
   3.3333333e-01   1.5662922e-01  -6.3727127e-01   8.0417564e-01  -1.8207750e-01  -2.3063151e+00  -3.3380876e-01
   3.3500000e-01   1.3931585e-01   5.0071314e-01   1.3352350e+00   1.9725063e-01  -3.0346251e-02   1.5628319e+00
   3.3666667e-01   1.2301354e-01   2.2456226e+00  -2.5794313e-01   2.7311626e-01   2.3973538e+00   5.7657876e-01
   3.3833333e-01   1.0777402e-01  -5.6140564e-01  -7.8900252e-01  -3.3380876e-01   4.2484751e-01  -1.0924650e+00
   3.4000000e-01   9.3639465e-02  -1.0621188e-01   1.2138500e-01  -3.0346251e-02   2.7311626e-01  -2.2304494e+00
   3.4166667e-01   8.0642056e-02   5.0071314e-01   1.2138500e-01   1.9725063e-01   5.7657876e-01   4.2484751e-01
   3.4333333e-01   6.8803660e-02   1.9725063e-01   5.0071314e-01   9.5590690e-01  -1.0621188e-01   1.9421600e+00
   3.4500000e-01   5.8135691e-02   9.5590690e-01   1.2138500e-01   4.5519376e-02  -3.0346251e-02   2.2456226e+00
   3.4666667e-01   4.8464420e-02   1.7904288e+00   1.9725063e-01   2.7311626e-01   1.9725063e-01   4.5519376e-02
   3.4833333e-01   3.9969126e-02   1.7904288e+00  -4.0967438e-01  -5.6140564e-01   5.0071314e-01  -3.3380876e-01
   3.5000000e-01   3.2632246e-02  -4.8554001e-01  -4.0967438e-01  -9.4073377e-01  -7.1313689e-01  -7.8900252e-01
   3.5166667e-01   2.6425971e-02  -1.8207750e-01   4.2484751e-01   4.2484751e-01  -2.5794313e-01   6.5244439e-01
   3.5333333e-01   2.1312759e-02  -1.4717932e+00   4.2484751e-01  -1.8207750e-01  -7.8900252e-01  -1.5476588e+00
   3.5500000e-01   1.7245988e-02  -7.1313689e-01  -3.0346251e-02   1.9725063e-01   2.7311626e-01   4.2484751e-01
   3.5666667e-01   1.4170713e-02  -1.4717932e+00  -6.3727127e-01  -7.8900252e-01  -4.8554001e-01  -1.0165994e+00
   3.5833333e-01   1.2024543e-02  -9.4073377e-01  -8.6486815e-01  -5.6140564e-01   1.2138500e-01   1.2138500e-01
   3.6000000e-01   1.0738581e-02  -6.3727127e-01  -5.6140564e-01  -1.8207750e-01  -1.6993900e+00  -1.6235244e+00
   3.6166667e-01   1.0238459e-02  -5.6140564e-01  -3.0346251e-02   5.7657876e-01   1.9725063e-01  -1.8207750e-01
   3.6333333e-01   1.0445417e-02   3.4898188e-01  -3.0346251e-02   4.2484751e-01   8.0417564e-01   4.2484751e-01
   3.6500000e-01   1.1277414e-02   8.8004127e-01   6.5244439e-01   2.7311626e-01   4.5519376e-02   8.0417564e-01
   3.6666667e-01   1.2650272e-02   1.9725063e-01  -1.0621188e-01   2.7311626e-01   6.5244439e-01   1.2593694e+00
   3.6833333e-01   1.4478811e-02  -4.8554001e-01  -1.8207750e-01   6.5244439e-01   9.5590690e-01   1.2593694e+00
   3.7000000e-01   1.6677966e-02  -2.5794313e-01   2.7311626e-01   2.7311626e-01   1.9725063e-01   1.2138500e-01
   3.7166667e-01   1.9163884e-02  -3.0346251e-02  -3.3380876e-01   4.2484751e-01   3.4898188e-01  -3.0346251e-02
   3.7333333e-01   2.1854957e-02   4.2484751e-01   4.5519376e-02   5.7657876e-01   1.1835038e+00   8.0417564e-01
   3.7500000e-01   2.4672799e-02   3.4898188e-01   2.7311626e-01  -1.0621188e-01  -1.0621188e-01  -1.8207750e-01
   3.7666667e-01   2.7543144e-02   1.1835038e+00   2.7311626e-01   4.5519376e-02  -7.1313689e-01  -4.0967438e-01
   3.7833333e-01   3.0396655e-02   1.3352350e+00   3.4898188e-01   4.2484751e-01  -8.6486815e-01  -3.0346251e-02
   3.8000000e-01   3.3169633e-02   4.2484751e-01   4.2484751e-01   4.2484751e-01  -4.0967438e-01   6.5244439e-01
   3.8166667e-01   3.5700199e-02  -7.8900252e-01   1.2138500e-01   4.2484751e-01  -3.0346251e-02   5.0071314e-01
   3.8333333e-01   3.7967053e-02   5.0071314e-01  -3.3380876e-01  -8.6486815e-01   3.4898188e-01  -1.0924650e+00
   3.8500000e-01   4.0008109e-02   3.4898188e-01   1.9725063e-01  -1.4717932e+00   8.8004127e-01  -5.6140564e-01
   3.8666667e-01   4.1789707e-02  -1.7752557e+00   5.0071314e-01  -1.1683307e+00  -4.0967438e-01  -3.0346251e-02
   3.8833333e-01   4.3285550e-02  -7.8900252e-01  -3.3380876e-01  -5.6140564e-01  -7.1313689e-01  -1.0924650e+00
   3.9000000e-01   4.4476722e-02   4.2484751e-01   4.5519376e-02   2.7311626e-01   4.5519376e-02  -5.6140564e-01
   3.9166667e-01   4.5351568e-02   2.3973538e+00  -1.8207750e-01   1.9725063e-01  -4.8554001e-01   4.5519376e-02
   3.9333333e-01   4.5905470e-02   5.0071314e-01  -3.3380876e-01   4.2484751e-01   4.5519376e-02   3.4898188e-01
   3.9500000e-01   4.6140515e-02   8.0417564e-01  -3.0346251e-02   3.4898188e-01   8.8004127e-01   5.0071314e-01
   3.9666667e-01   4.6065064e-02  -3.3380876e-01   4.5519376e-02  -1.0621188e-01  -3.3380876e-01  -2.5794313e-01
   3.9833333e-01   4.5693230e-02  -2.5794313e-01   3.4898188e-01   3.4898188e-01   4.2484751e-01   1.0317725e+00
   4.0000000e-01   4.5044277e-02  -1.0924650e+00  -1.8207750e-01   5.0071314e-01  -4.8554001e-01  -2.5794313e-01
   4.0166667e-01   4.4141961e-02   2.7311626e-01   2.7311626e-01   8.8004127e-01   1.2138500e-01  -7.1313689e-01
   4.0333333e-01   4.3013806e-02   1.9725063e-01   5.0071314e-01   1.1076382e+00  -2.5794313e-01   9.5590690e-01
   4.0500000e-01   4.1690351e-02   3.4898188e-01  -3.3380876e-01  -3.0346251e-02   1.2138500e-01   1.2138500e-01
   4.0666667e-01   4.0204375e-02  -2.5794313e-01  -6.3727127e-01  -4.8554001e-01  -1.8207750e-01  -1.5476588e+00
   4.0833333e-01   3.8590102e-02  -1.6235244e+00  -3.0346251e-02  -4.0967438e-01  -3.0346251e-02  -1.0924650e+00
   4.1000000e-01   3.6882426e-02  -1.2441963e+00  -3.3380876e-01  -3.0346251e-02  -4.8554001e-01  -1.0924650e+00
   4.1166667e-01   3.5116150e-02  -3.3380876e-01  -1.0621188e-01   2.7311626e-01  -7.1313689e-01  -3.0346251e-02
   4.1333333e-01   3.3325255e-02  -1.8207750e-01   3.4898188e-01   4.5519376e-02   1.9725063e-01   5.0071314e-01
   4.1500000e-01   2.9771981e-02   8.0417564e-01   1.1076382e+00   1.9725063e-01   5.0071314e-01   1.1835038e+00
   4.1666667e-01   2.7910405e-02  -3.0346251e-02  -1.0621188e-01  -4.0967438e-01  -2.5794313e-01  -3.0346251e-02
   4.1833333e-01   2.6133558e-02   5.0071314e-01   2.7311626e-01   4.2484751e-01  -2.5794313e-01  -2.5794313e-01
   4.2000000e-01   2.4465833e-02   1.7145632e+00   8.8004127e-01   8.0417564e-01  -8.6486815e-01   8.8004127e-01
   4.2166667e-01   2.2928148e-02   1.5628319e+00   5.0071314e-01   5.7657876e-01  -6.3727127e-01   1.1835038e+00
   4.2333333e-01   2.1537698e-02   1.5628319e+00   5.0071314e-01   4.2484751e-01   5.0071314e-01   4.5519376e-02
   4.2500000e-01   2.0307801e-02   1.3352350e+00  -8.6486815e-01  -6.3727127e-01  -1.1683307e+00  -2.0028525e+00
   4.2666667e-01   1.9247814e-02  -1.0621188e-01  -1.0621188e-01   2.7311626e-01   9.5590690e-01  -4.8554001e-01
   4.2833333e-01   1.8363128e-02  -2.5794313e-01   7.2831002e-01   9.5590690e-01   4.1422632e+00   2.8525476e+00
   4.3000000e-01   1.7655246e-02  -3.3380876e-01  -6.3727127e-01  -9.4073377e-01   3.4898188e-01   4.2484751e-01
   4.3166667e-01   1.7121916e-02  -1.3959275e+00  -4.0967438e-01  -8.6486815e-01   1.9725063e-01   1.2138500e-01
   4.3333333e-01   1.6757340e-02  -4.8554001e-01  -2.5794313e-01  -3.0346251e-02   8.8004127e-01  -2.5794313e-01
   4.3500000e-01   1.6552438e-02  -2.3063151e+00  -5.6140564e-01   1.2138500e-01   6.5244439e-01  -7.1313689e-01
   4.3666667e-01   1.6495158e-02  -5.6140564e-01   4.5519376e-02   1.2138500e-01  -1.8511213e+00  -3.0346251e-02
   4.3833333e-01   1.6570834e-02  -3.3380876e-01  -3.3380876e-01  -3.3380876e-01  -2.6856432e+00  -1.0165994e+00
   4.4000000e-01   1.6762573e-02  -3.2925682e+00   2.7311626e-01   3.4898188e-01  -1.9269869e+00  -2.3821807e+00
   4.4166667e-01   1.7418044e-02  -7.8900252e-01   1.0317725e+00   6.5244439e-01   9.5590690e-01  -1.8207750e-01
   4.4333333e-01   1.7840675e-02   9.5590690e-01  -1.0621188e-01  -4.0967438e-01   8.8004127e-01  -4.0967438e-01
   4.4500000e-01   1.8298047e-02   5.0071314e-01   3.4898188e-01   1.9725063e-01  -1.3200619e+00   1.6386975e+00
   4.4666667e-01   1.8768582e-02   2.0938913e+00   3.4898188e-01  -1.8207750e-01  -4.0967438e-01  -5.6140564e-01
   4.4833333e-01   1.9231063e-02   2.1697569e+00   1.2138500e-01  -4.0967438e-01  -3.3380876e-01  -2.0787182e+00
   4.5000000e-01   1.9879013e-02  -1.0621188e-01  -2.5794313e-01  -9.4073377e-01  -1.8207750e-01  -1.2441963e+00
   4.5166667e-01   1.9940919e-02   1.7904288e+00  -8.6486815e-01  -4.0967438e-01   1.8662944e+00   2.3214882e+00
   4.5333333e-01   1.9914491e-02   5.0071314e-01  -5.6140564e-01   2.7311626e-01   2.3214882e+00   1.4869663e+00
   4.5500000e-01   1.9791214e-02   2.7311626e-01  -1.0621188e-01   4.2484751e-01   1.2593694e+00   1.4869663e+00
   4.5666667e-01   1.9565044e-02   1.4869663e+00   3.4898188e-01   5.0071314e-01   4.2484751e-01   1.3352350e+00
   4.5833333e-01   1.9232481e-02   4.5519376e-02  -1.0621188e-01   2.7311626e-01  -3.0346251e-02   4.2484751e-01
   4.6000000e-01   1.8792596e-02  -1.8207750e-01   4.2484751e-01   1.1076382e+00  -1.0924650e+00   5.0071314e-01
   4.6166667e-01   1.8246986e-02   6.5244439e-01   7.2831002e-01   5.7657876e-01  -1.0924650e+00  -2.5794313e-01
   4.6333333e-01   1.7599686e-02  -5.6140564e-01   6.5244439e-01  -3.3380876e-01  -6.3727127e-01  -1.0924650e+00
   4.6500000e-01   1.6857027e-02  -2.5339119e+00   7.2831002e-01  -4.8554001e-01  -3.0346251e-02  -1.2441963e+00
   4.6666667e-01   1.6027447e-02  -2.0028525e+00   1.1076382e+00  -3.0346251e-02  -3.0346251e-02  -1.8207750e-01
   4.6833333e-01   1.5121256e-02  -2.0787182e+00  -4.0967438e-01  -3.0346251e-02  -4.0967438e-01  -5.6140564e-01
   4.7000000e-01   1.4150370e-02   8.8004127e-01  -1.6235244e+00  -1.0165994e+00   1.7145632e+00   1.7145632e+00
   4.7166667e-01   1.3128013e-02  -1.0924650e+00  -1.0924650e+00  -1.0924650e+00   5.7657876e-01   7.2831002e-01
   4.7333333e-01   1.2068396e-02   5.7657876e-01   8.0417564e-01   3.4898188e-01  -1.1683307e+00   4.5519376e-02
   4.7500000e-01   1.0986383e-02   1.9725063e-01   1.7145632e+00   1.1076382e+00  -2.2304494e+00  -1.0621188e-01
   4.7666667e-01   9.8971466e-03  -2.5794313e-01   1.0317725e+00   3.4898188e-01  -2.0028525e+00  -4.0967438e-01
   4.7833333e-01   8.8158277e-03  -2.0787182e+00  -6.3727127e-01  -1.8207750e-01  -1.4717932e+00  -7.8900252e-01
   4.8000000e-01   7.7572011e-03  -9.4073377e-01  -1.3200619e+00  -1.0621188e-01   9.5590690e-01  -7.8900252e-01
   4.8166667e-01   6.6870854e-03  -1.4717932e+00  -1.6235244e+00  -5.6140564e-01   1.4869663e+00   5.7657876e-01
   4.8333333e-01   5.5524461e-03  -7.8900252e-01  -1.7752557e+00   1.9725063e-01   1.2593694e+00   6.5244439e-01
   4.8500000e-01   4.4910500e-03  -1.0924650e+00  -7.8900252e-01  -3.0346251e-02   8.0417564e-01  -8.6486815e-01
   4.8666667e-01   3.5152770e-03  -9.4073377e-01  -6.3727127e-01  -7.1313689e-01   4.2484751e-01  -1.4717932e+00
   4.8833333e-01   2.6354907e-03  -5.6140564e-01  -1.0924650e+00  -7.8900252e-01  -2.5794313e-01  -1.7752557e+00
   4.9000000e-01   1.8599013e-03   1.2593694e+00  -2.5794313e-01   6.5244439e-01  -4.0967438e-01  -9.4073377e-01
   4.9166667e-01   1.1944794e-03   2.7311626e-01   1.4111007e+00   1.2593694e+00  -4.0967438e-01  -1.0621188e-01
   4.9333333e-01   6.4291754e-04   4.0663976e+00   2.8525476e+00   1.1835038e+00  -4.0967438e-01   8.8004127e-01
   4.9500000e-01   2.0664012e-04   3.0042788e+00   3.1560101e+00   1.4111007e+00   1.2138500e-01   1.4111007e+00
   4.9666667e-01  -1.1514228e-04   1.0317725e+00   4.2939945e+00   1.6386975e+00   6.5244439e-01   2.7008163e+00
   4.9833333e-01  -4.3231433e-04   4.2484751e-01   3.3836070e+00   8.0417564e-01   8.8004127e-01   2.1697569e+00
   5.0000000e-01  -3.4411036e-04   1.1076382e+00  -5.6140564e-01  -4.8554001e-01   5.7657876e-01   1.7904288e+00
   5.0166667e-01  -1.7391669e-04   2.3214882e+00  -3.1408369e+00  -1.4717932e+00  -3.0346251e-02   1.2138500e-01
   5.0333333e-01   6.7415717e-05   1.3352350e+00  -5.9478651e+00  -2.3821807e+00   3.4898188e-01  -1.6993900e+00
   5.0500000e-01   3.6814155e-04   1.1076382e+00  -5.9478651e+00  -1.6235244e+00  -3.0346251e-02  -2.5339119e+00
   5.0666667e-01   7.1588328e-04   1.2138500e-01  -3.7477620e+00  -1.2441963e+00  -7.8900252e-01  -2.6856432e+00
   5.0833333e-01   1.0978957e-03   1.1835038e+00  -9.4073377e-01   2.7311626e-01  -1.0924650e+00  -1.4717932e+00
   5.1000000e-01   1.5013277e-03   8.0417564e-01   8.0417564e-01   5.7657876e-01   1.9725063e-01  -3.3380876e-01
   5.1166667e-01   1.9134769e-03  -2.5794313e-01   1.8662944e+00   2.7311626e-01  -1.0621188e-01  -5.6140564e-01
   5.1333333e-01   2.3220314e-03  -6.3727127e-01   1.7145632e+00  -3.0346251e-02   1.2138500e-01  -2.5794313e-01
   5.1500000e-01   2.5668432e-03  -7.8900252e-01   1.4111007e+00   5.0071314e-01   1.5628319e+00   1.0317725e+00
   5.1666667e-01   2.7744374e-03  -1.9269869e+00   6.5244439e-01   2.7311626e-01   5.7657876e-01   1.2138500e-01
   5.1833333e-01   2.9626897e-03  -1.6993900e+00   1.4111007e+00   5.7657876e-01  -4.8554001e-01   1.0317725e+00
   5.2000000e-01   3.1244620e-03  -1.8207750e-01   1.8662944e+00   9.5590690e-01   5.7657876e-01   1.1076382e+00
   5.2166667e-01   3.2534415e-03  -8.6486815e-01   8.0417564e-01   7.2831002e-01   1.2593694e+00   5.7657876e-01
   5.2333333e-01   3.3442827e-03   6.5244439e-01   5.7657876e-01  -3.0346251e-02   4.2484751e-01  -4.0967438e-01
   5.2500000e-01   3.3927290e-03   6.5244439e-01  -2.5794313e-01  -1.8207750e-01   2.7311626e-01  -3.0346251e-02
   5.2666667e-01   3.3957102e-03  -1.0621188e-01  -1.0621188e-01  -3.3380876e-01  -4.8554001e-01   3.4898188e-01
   5.2833333e-01   3.3514143e-03  -5.6140564e-01   4.2484751e-01   1.2138500e-01  -1.5476588e+00  -3.3380876e-01
   5.3000000e-01   3.2593327e-03  -9.4073377e-01   6.5244439e-01   1.2138500e-01  -5.6140564e-01  -3.3380876e-01
   5.3166667e-01   3.1202770e-03  -3.3380876e-01   5.0071314e-01  -2.5794313e-01   4.2484751e-01  -3.0346251e-02
   5.3333333e-01   2.7109931e-03   7.2831002e-01  -9.4073377e-01  -6.3727127e-01  -7.1313689e-01  -1.8207750e-01
   5.3500000e-01   2.4487486e-03   1.3352350e+00  -6.3727127e-01   3.4898188e-01  -4.8554001e-01   1.2138500e-01
   5.3666667e-01   2.1553402e-03  -4.8554001e-01  -6.3727127e-01  -1.8207750e-01  -3.0346251e-02  -4.0967438e-01
   5.3833333e-01   1.8374737e-03   6.5244439e-01  -4.0967438e-01  -3.3380876e-01   1.2593694e+00   4.2484751e-01
   5.4000000e-01   1.5027208e-03  -8.6486815e-01  -5.6140564e-01  -4.8554001e-01   1.9725063e-01  -4.0967438e-01
   5.4166667e-01   1.1593676e-03  -2.2304494e+00   5.0071314e-01  -1.0621188e-01   8.8004127e-01   8.0417564e-01
   5.4333333e-01   8.1625135e-04   5.7657876e-01   5.7657876e-01   4.5519376e-02   8.8004127e-01   1.1076382e+00
   5.4500000e-01   4.8258622e-04   1.2138500e-01   1.4111007e+00   7.2831002e-01   4.2484751e-01   4.2484751e-01
   5.4666667e-01   1.6778432e-04   7.2831002e-01   1.3352350e+00   3.4898188e-01  -1.0924650e+00   5.0071314e-01
   5.4833333e-01  -1.9719336e-04   5.7657876e-01   4.5519376e-02  -3.3380876e-01  -2.4580463e+00  -1.2441963e+00
   5.5000000e-01  -6.1773177e-04   1.8662944e+00  -3.0346251e-02   4.5519376e-02  -7.1313689e-01  -1.8207750e-01
   5.5166667e-01  -9.7386565e-04   7.2831002e-01   2.7311626e-01  -1.0621188e-01   1.2138500e-01   1.9725063e-01
   5.5333333e-01  -1.2554318e-03  -1.2441963e+00  -2.5794313e-01  -5.6140564e-01   4.2484751e-01  -1.0924650e+00
   5.5500000e-01  -1.4534777e-03  -1.7752557e+00  -1.0165994e+00  -4.0967438e-01  -3.0346251e-02  -2.6856432e+00
   5.5666667e-01  -1.5603541e-03  -8.6486815e-01  -1.2441963e+00   1.2138500e-01  -1.0621188e-01  -1.3200619e+00
   5.5833333e-01  -1.5697797e-03  -1.2441963e+00  -1.6993900e+00  -3.0346251e-02  -6.3727127e-01  -1.0165994e+00
   5.6000000e-01  -1.4768750e-03  -7.8900252e-01  -7.8900252e-01   4.5519376e-02  -6.3727127e-01   1.2138500e-01
   5.6166667e-01  -1.2781695e-03   1.9725063e-01  -4.8554001e-01   5.7657876e-01   8.0417564e-01   1.1835038e+00
   5.6333333e-01  -9.7158192e-04   1.8662944e+00  -2.5794313e-01   5.0071314e-01   1.4111007e+00   1.0317725e+00
   5.6500000e-01  -5.5637651e-04   5.0071314e-01  -6.3727127e-01  -1.8207750e-01   1.2593694e+00   8.8004127e-01
   5.6666667e-01  -3.3096887e-05   5.7657876e-01  -1.0621188e-01  -1.8207750e-01   3.4898188e-01   1.6386975e+00
   5.6833333e-01   5.9651928e-04   2.7311626e-01   1.1076382e+00   8.0417564e-01  -3.0346251e-02   8.0417564e-01
   5.7000000e-01   1.3296424e-03   1.0317725e+00   2.2456226e+00   1.1835038e+00   1.9725063e-01   5.7657876e-01
   5.7166667e-01   2.1624671e-03   5.7657876e-01   2.2456226e+00   7.2831002e-01   9.5590690e-01   9.5590690e-01
   5.7333333e-01   3.0903390e-03  -1.0621188e-01   1.1076382e+00  -1.0621188e-01   1.4869663e+00   1.6386975e+00
   5.7500000e-01   4.1078904e-03  -4.0967438e-01   1.1835038e+00  -5.6140564e-01   5.7657876e-01   7.2831002e-01
   5.7666667e-01   5.2091806e-03  -7.8900252e-01   1.9725063e-01  -1.8207750e-01  -1.0621188e-01  -1.1683307e+00
   5.7833333e-01   6.3878393e-03  -1.0165994e+00  -2.5794313e-01   1.2138500e-01  -1.0924650e+00  -1.5476588e+00
   5.8000000e-01   7.6372109e-03   8.0417564e-01  -1.0924650e+00  -1.8207750e-01  -2.0028525e+00  -1.8511213e+00
   5.8166667e-01   8.9504970e-03   2.3214882e+00  -1.2441963e+00   4.5519376e-02  -1.6993900e+00  -1.0924650e+00
   5.8333333e-01   1.2868649e-02   1.5628319e+00  -2.1545838e+00  -4.8554001e-01  -1.3200619e+00  -4.8554001e-01
   5.8500000e-01   1.4228836e-02  -6.3727127e-01  -1.9269869e+00  -6.3727127e-01  -3.3380876e-01   5.0071314e-01
   5.8666667e-01   1.5641078e-02  -7.1313689e-01  -1.4717932e+00  -8.6486815e-01  -4.8554001e-01   1.9725063e-01
   5.8833333e-01   1.7101299e-02  -1.0621188e-01  -1.0165994e+00  -4.8554001e-01   3.4898188e-01   1.9725063e-01
   5.9000000e-01   1.8605608e-02  -7.8900252e-01  -1.0621188e-01  -4.8554001e-01  -3.3380876e-01  -1.3200619e+00
   5.9166667e-01   2.0150423e-02  -1.1683307e+00   1.9725063e-01   3.4898188e-01  -5.6140564e-01  -3.4442995e+00
   5.9333333e-01   2.1732586e-02  -3.3380876e-01   4.2484751e-01   3.4898188e-01   4.5519376e-02  -2.1545838e+00
   5.9500000e-01   2.3349478e-02  -1.0165994e+00   4.5519376e-02   2.7311626e-01   4.5519376e-02   4.5519376e-02
   5.9666667e-01   2.4999105e-02  -1.8207750e-01   8.8004127e-01   7.2831002e-01   1.4111007e+00   1.4111007e+00
   5.9833333e-01   2.6680191e-02  -3.0346251e-02   3.4898188e-01   1.0317725e+00   1.4111007e+00   1.7145632e+00
   6.0000000e-01   2.8392238e-02  -5.6140564e-01   2.3973538e+00   5.7657876e-01   5.0071314e-01   2.5490851e+00
   6.0166667e-01   3.0135576e-02  -1.8207750e-01   8.0417564e-01  -8.6486815e-01  -2.5794313e-01   4.2484751e-01
   6.0333333e-01   3.1911392e-02  -1.0621188e-01   5.7657876e-01   1.2138500e-01   1.2138500e-01  -4.0967438e-01
   6.0500000e-01   3.3721740e-02   1.0317725e+00   1.0317725e+00  -3.3380876e-01   1.3352350e+00  -1.0621188e-01
   6.0666667e-01   3.5569537e-02   1.1076382e+00  -6.3727127e-01  -1.4717932e+00  -4.0967438e-01  -1.4717932e+00
   6.0833333e-01   3.7458527e-02   1.2138500e-01  -6.3727127e-01  -3.3380876e-01   4.2484751e-01  -3.0346251e-02
   6.1000000e-01   3.9393240e-02  -2.5794313e-01  -9.4073377e-01   5.0071314e-01   3.4898188e-01   8.0417564e-01
   6.1166667e-01   4.1378930e-02  -1.4717932e+00  -1.0621188e-01   1.0317725e+00  -5.6140564e-01   1.9725063e-01
   6.1333333e-01   4.3421492e-02  -8.6486815e-01  -1.0621188e-01   1.0317725e+00   5.0071314e-01   5.0071314e-01
   6.1500000e-01   4.5527372e-02   4.2484751e-01  -1.0621188e-01  -3.0346251e-02   3.4898188e-01   4.2484751e-01
   6.1666667e-01   4.7603830e-02   1.4111007e+00   4.2484751e-01   4.5519376e-02   8.8004127e-01   1.7145632e+00
   6.1833333e-01   4.9693203e-02   1.4869663e+00  -7.1313689e-01  -6.3727127e-01  -1.8207750e-01  -5.6140564e-01
   6.2000000e-01   5.1882331e-02   5.0071314e-01   4.5519376e-02   7.2831002e-01   5.0071314e-01  -1.8207750e-01
   6.2166667e-01   5.4180548e-02  -1.0924650e+00  -1.8207750e-01   1.9725063e-01  -7.1313689e-01  -1.0621188e-01
   6.2333333e-01   5.6596727e-02  -1.2441963e+00   1.9725063e-01  -1.0165994e+00   8.8004127e-01  -2.5794313e-01
   6.2500000e-01   5.9139186e-02  -8.6486815e-01  -3.0346251e-02   4.5519376e-02   6.5244439e-01   2.3973538e+00
   6.2666667e-01   6.1815614e-02  -8.6486815e-01   3.4898188e-01   8.8004127e-01  -1.0621188e-01   2.5490851e+00
   6.2833333e-01   6.4632994e-02   5.0071314e-01  -4.0967438e-01  -3.0346251e-02  -1.6993900e+00  -4.0967438e-01
   6.3000000e-01   6.7597562e-02   1.3352350e+00   2.7311626e-01   1.9725063e-01  -1.6993900e+00  -3.3684338e+00
   6.3166667e-01   7.0714745e-02   5.0071314e-01   5.0071314e-01  -1.8207750e-01  -7.8900252e-01  -3.0649713e+00
   6.3333333e-01   7.3989146e-02  -1.0924650e+00   7.2831002e-01  -3.0346251e-02  -2.5794313e-01  -2.0028525e+00
   6.3500000e-01   7.7424500e-02   8.0417564e-01   1.2593694e+00   5.7657876e-01  -4.0967438e-01  -2.5794313e-01
   6.3666667e-01   8.1023685e-02  -1.0621188e-01  -3.0346251e-02  -1.0165994e+00  -1.1683307e+00  -6.3727127e-01
   6.3833333e-01   8.4788730e-02   2.7311626e-01   1.2138500e-01   7.2831002e-01   8.8004127e-01   4.5519376e-02
   6.4000000e-01   1.0151841e-01   1.1835038e+00  -6.3727127e-01   1.0317725e+00   2.3214882e+00   1.4869663e+00
   6.4166667e-01   1.0611408e-01  -7.1313689e-01  -9.4073377e-01  -4.0967438e-01   1.9421600e+00   9.5590690e-01
   6.4333333e-01   1.1087089e-01  -4.0967438e-01  -1.1683307e+00  -7.8900252e-01   1.0317725e+00   4.5519376e-02
   6.4500000e-01   1.1578572e-01  -5.6140564e-01  -1.0165994e+00  -6.3727127e-01  -3.3380876e-01   4.5519376e-02
   6.4666667e-01   1.2083643e-01   4.5519376e-02  -5.6140564e-01   4.5519376e-02  -1.0165994e+00   4.5519376e-02
   6.4833333e-01   1.2592931e-01   1.2138500e-01   4.5519376e-02   1.2138500e-01   5.7657876e-01  -1.0621188e-01
   6.5000000e-01   1.3117425e-01  -3.0346251e-02  -5.6140564e-01   4.2484751e-01   4.5519376e-02  -1.0621188e-01
   6.5166667e-01   1.3656844e-01  -1.0621188e-01   1.1076382e+00   2.7311626e-01  -3.0346251e-02   1.9421600e+00
   6.5333333e-01   1.4210877e-01   1.9725063e-01   7.2831002e-01   6.5244439e-01  -6.3727127e-01   2.1697569e+00
   6.5500000e-01   1.4779206e-01   1.4111007e+00   5.0071314e-01  -2.5794313e-01  -7.8900252e-01  -4.0967438e-01
   6.5666667e-01   1.5361507e-01   3.4898188e-01   8.0417564e-01  -4.0967438e-01   2.7311626e-01  -7.1313689e-01
   6.5833333e-01   1.5957472e-01   9.5590690e-01   4.5519376e-02  -5.6140564e-01   1.9725063e-01  -7.1313689e-01
   6.6000000e-01   1.6566817e-01   4.5519376e-02  -6.3727127e-01  -1.8207750e-01  -1.0165994e+00  -2.7615088e+00
   6.6166667e-01   1.7189297e-01  -7.1313689e-01  -1.8207750e-01  -1.8207750e-01  -1.2441963e+00  -1.3200619e+00
   6.6333333e-01   1.7824716e-01  -1.1683307e+00  -6.3727127e-01   3.4898188e-01  -1.0621188e-01  -2.5794313e-01
   6.6500000e-01   1.8472941e-01  -2.5794313e-01  -3.3380876e-01   2.7311626e-01   1.0317725e+00   8.0417564e-01
   6.6666667e-01   1.9133914e-01  -3.0346251e-02   4.2484751e-01   9.5590690e-01   3.4898188e-01   1.2593694e+00
   6.6833333e-01   1.9807652e-01  -4.8554001e-01  -3.0346251e-02   1.9725063e-01  -7.8900252e-01   3.4898188e-01
   6.7000000e-01   2.0494267e-01  -7.1313689e-01   7.2831002e-01   1.9725063e-01   1.9725063e-01  -3.0346251e-02
   6.7166667e-01   2.1193962e-01   3.4898188e-01   1.1076382e+00   3.4898188e-01   8.8004127e-01  -4.0967438e-01
   6.7333333e-01   2.1907040e-01   3.4898188e-01   4.5519376e-02  -2.5794313e-01   6.5244439e-01  -4.0967438e-01
   6.7500000e-01   2.2633902e-01  -7.1313689e-01  -4.8554001e-01  -3.3380876e-01   1.2138500e-01   1.2138500e-01
   6.7666667e-01   2.3375051e-01  -7.8900252e-01  -7.1313689e-01  -6.3727127e-01   5.7657876e-01   1.9725063e-01
   6.7833333e-01   2.4131085e-01  -2.0787182e+00  -3.0346251e-02  -1.1683307e+00  -1.0621188e-01  -4.8554001e-01
   6.8000000e-01   2.4902695e-01  -7.1313689e-01  -3.0346251e-02  -2.5794313e-01   6.5244439e-01   1.9725063e-01
   6.8166667e-01   2.5690655e-01  -1.8207750e-01  -1.0621188e-01  -4.0967438e-01   1.2138500e-01   3.4898188e-01
   6.8333333e-01   2.6491153e-01  -4.8554001e-01   2.7311626e-01  -3.0346251e-02  -7.8900252e-01   4.5519376e-02
   6.8500000e-01   2.7307503e-01   3.3836070e+00   5.0071314e-01   1.3352350e+00  -7.8900252e-01   1.9725063e-01
   6.8666667e-01   2.8142579e-01   1.7145632e+00  -3.0346251e-02   5.7657876e-01  -9.4073377e-01  -4.0967438e-01
   6.8833333e-01   2.8997520e-01   7.2831002e-01   9.5590690e-01   1.4111007e+00   2.7311626e-01  -1.0621188e-01
   6.9000000e-01   2.9873498e-01   5.0071314e-01   3.4898188e-01   1.9725063e-01   1.9725063e-01   4.5519376e-02
   6.9166667e-01   3.0771697e-01  -3.3380876e-01   1.9725063e-01   6.5244439e-01  -4.8554001e-01  -2.5794313e-01
   6.9333333e-01   3.1693288e-01   7.2831002e-01  -4.8554001e-01   4.5519376e-02  -1.8207750e-01  -4.8554001e-01
   6.9500000e-01   3.2639400e-01   2.1697569e+00   3.4898188e-01   3.4898188e-01   8.8004127e-01   5.0071314e-01
   6.9666667e-01   7.0845704e-01  -3.3380876e-01  -2.5794313e-01  -5.6140564e-01   1.2138500e-01  -6.3727127e-01
   6.9833333e-01   2.6311622e-01  -1.5476588e+00  -5.6140564e-01  -3.0346251e-02   5.7657876e-01  -1.0621188e-01
   7.0000000e-01   2.6442841e-01  -1.0165994e+00  -3.0346251e-02   3.4898188e-01   1.9725063e-01  -3.0346251e-02
   7.0166667e-01   2.6572564e-01  -2.5794313e-01   1.9725063e-01  -1.8207750e-01  -1.8207750e-01   4.2484751e-01
   7.0333333e-01   2.6701189e-01   5.0071314e-01   1.9725063e-01   2.7311626e-01  -5.6140564e-01   5.7657876e-01
   7.0500000e-01   2.6829064e-01  -7.1313689e-01   4.2484751e-01   4.2484751e-01  -5.6140564e-01   8.8004127e-01
   7.0666667e-01   2.6956486e-01   8.0417564e-01   1.4111007e+00   4.5519376e-02   1.9725063e-01   1.6386975e+00
   7.0833333e-01   2.7083691e-01   4.5519376e-02   3.4898188e-01  -1.0621188e-01  -3.3380876e-01   5.0071314e-01
   7.1000000e-01   2.7210858e-01  -2.5794313e-01  -1.0621188e-01  -2.5794313e-01   4.2484751e-01  -7.1313689e-01
   7.1166667e-01   2.7338105e-01  -9.4073377e-01  -4.8554001e-01  -4.8554001e-01  -2.5794313e-01  -1.0924650e+00
   7.1333333e-01   2.7465492e-01   1.1076382e+00  -2.5794313e-01   5.7657876e-01  -7.1313689e-01  -6.3727127e-01
   7.1500000e-01   2.7593021e-01   5.7657876e-01  -4.8554001e-01   4.5519376e-02  -1.0621188e-01  -1.0165994e+00
   7.1666667e-01   2.7720647e-01  -6.3727127e-01  -1.3200619e+00  -5.6140564e-01  -6.3727127e-01  -1.0924650e+00
   7.1833333e-01   2.7848277e-01  -2.3063151e+00  -1.0165994e+00  -3.0346251e-02   5.7657876e-01  -3.0346251e-02
   7.2000000e-01   2.7975779e-01  -1.8511213e+00  -7.8900252e-01  -7.8900252e-01   5.7657876e-01  -3.3380876e-01
   7.2166667e-01   2.8102994e-01   1.4869663e+00  -1.0621188e-01  -7.8900252e-01   5.0071314e-01  -3.3380876e-01
   7.2333333e-01   2.8229739e-01   1.9725063e-01   8.0417564e-01   5.7657876e-01   5.0071314e-01   2.7311626e-01
   7.2500000e-01   2.8355818e-01   1.5628319e+00   9.5590690e-01   2.7311626e-01   2.7311626e-01  -4.8554001e-01
   7.2666667e-01   2.8481035e-01  -1.0165994e+00   7.2831002e-01   3.4898188e-01   4.5519376e-02   3.4898188e-01
   7.2833333e-01   2.8605193e-01  -1.4717932e+00   8.0417564e-01   1.2138500e-01  -1.0924650e+00   1.1076382e+00
   7.3000000e-01   2.8728116e-01  -2.4580463e+00   7.2831002e-01   4.5519376e-02  -2.0028525e+00   1.0317725e+00
   7.3166667e-01   2.8847265e-01  -3.0649713e+00   1.1835038e+00  -3.0346251e-02  -1.3200619e+00   6.5244439e-01
   7.3333333e-01   2.8964679e-01  -9.4073377e-01   7.2831002e-01   4.5519376e-02   3.4898188e-01   1.4111007e+00
   7.3500000e-01   2.9080713e-01   7.2831002e-01  -4.0967438e-01  -4.8554001e-01  -3.0346251e-02   2.7311626e-01
   7.3666667e-01   2.9195345e-01  -3.0346251e-02  -1.0924650e+00  -7.1313689e-01   5.0071314e-01  -2.4580463e+00
   7.3833333e-01   2.9308597e-01   5.0071314e-01  -6.3727127e-01  -3.0346251e-02   1.4111007e+00  -7.1313689e-01
   7.4000000e-01   2.9420532e-01   1.4111007e+00  -1.0924650e+00  -6.3727127e-01  -1.0621188e-01  -1.1683307e+00
   7.4166667e-01   2.9531262e-01   5.7657876e-01  -1.0924650e+00  -7.1313689e-01   5.0071314e-01   7.2831002e-01
   7.4333333e-01   2.9640942e-01   1.1835038e+00  -8.6486815e-01  -1.8207750e-01   1.9725063e-01   1.4869663e+00
   7.4500000e-01   2.9749778e-01   8.8004127e-01   1.2138500e-01   1.2138500e-01   5.0071314e-01   1.1076382e+00
   7.4666667e-01   2.9858017e-01   8.8004127e-01   4.5519376e-02  -1.8207750e-01  -1.0621188e-01  -3.0346251e-02
   7.4833333e-01   2.9965950e-01   1.0317725e+00   2.7311626e-01   5.0071314e-01   1.0317725e+00   4.5519376e-02
   7.5000000e-01   3.0073906e-01   1.2593694e+00   1.4869663e+00   1.1076382e+00   1.4869663e+00   1.8662944e+00
   7.5166667e-01   3.0182246e-01  -6.3727127e-01   1.4869663e+00  -3.0346251e-02   1.9725063e-01   6.5244439e-01
   7.5333333e-01   3.0291359e-01  -1.0621188e-01   9.5590690e-01   7.2831002e-01  -1.1683307e+00  -7.8900252e-01
   7.5500000e-01   3.0401651e-01  -8.6486815e-01   1.2138500e-01  -1.0621188e-01  -8.6486815e-01  -3.2167026e+00
   7.5666667e-01   3.0513543e-01  -5.6140564e-01  -1.3959275e+00   1.9725063e-01  -1.0621188e-01  -1.4717932e+00
   7.5833333e-01   3.0627459e-01  -1.0621188e-01  -1.7752557e+00  -3.3380876e-01  -1.5476588e+00  -8.6486815e-01
   7.6000000e-01   3.0743822e-01   1.9725063e-01  -3.3380876e-01  -3.0346251e-02  -3.3380876e-01   1.2138500e-01
   7.6166667e-01   3.0863040e-01   8.0417564e-01  -5.6140564e-01  -3.0346251e-02  -1.1683307e+00   1.2138500e-01
   7.6333333e-01   3.0985505e-01   1.7904288e+00   9.5590690e-01   1.1076382e+00   2.7311626e-01   1.2593694e+00
   7.6500000e-01   3.1111582e-01   1.3352350e+00  -2.5794313e-01  -7.8900252e-01   1.9725063e-01  -4.8554001e-01
   7.6666667e-01   3.1239684e-01  -7.1313689e-01  -4.0967438e-01  -1.1683307e+00   1.9725063e-01   2.7311626e-01
   7.6833333e-01   3.1369879e-01  -1.4717932e+00  -4.8554001e-01  -8.6486815e-01   4.5519376e-02  -2.5794313e-01
   7.7000000e-01   3.1505180e-01  -2.0787182e+00  -1.8207750e-01  -5.6140564e-01  -4.8554001e-01  -4.8554001e-01
   7.7166667e-01   3.1645821e-01  -6.3727127e-01   1.5628319e+00   4.2484751e-01   5.7657876e-01   7.2831002e-01
   7.7333333e-01   3.1791965e-01   6.5244439e-01   2.0938913e+00   1.2138500e-01   2.7311626e-01   3.4898188e-01
   7.7500000e-01   3.1943707e-01   5.0071314e-01   2.9284132e+00   1.0317725e+00   7.2831002e-01   7.2831002e-01
   7.7666667e-01   3.2101075e-01   1.2138500e-01   1.1835038e+00   2.7311626e-01  -1.0621188e-01  -1.8207750e-01
   7.7833333e-01   3.2264033e-01  -6.3727127e-01  -2.5794313e-01   3.4898188e-01  -4.0967438e-01   1.2138500e-01
   7.8000000e-01   3.2432489e-01  -1.7752557e+00  -2.1545838e+00  -3.0346251e-02  -4.8554001e-01   4.5519376e-02
   7.8166667e-01   3.2606297e-01   2.7311626e-01  -2.4580463e+00   4.5519376e-02   1.1835038e+00   8.8004127e-01
   7.8333333e-01   3.8200102e-01   6.5244439e-01  -2.3063151e+00  -6.3727127e-01  -1.0924650e+00  -1.2441963e+00
   7.8500000e-01   3.9370127e-01   7.2831002e-01  -1.3959275e+00  -3.0346251e-02   1.1076382e+00  -1.8207750e-01
   7.8666667e-01   3.9679001e-01   8.0417564e-01  -1.6993900e+00  -2.5794313e-01   9.5590690e-01  -1.0621188e-01
   7.8833333e-01   3.9994520e-01   3.4898188e-01  -1.0165994e+00  -1.0924650e+00   8.0417564e-01   1.9725063e-01
   7.9000000e-01   4.0316680e-01  -2.0028525e+00  -5.6140564e-01  -8.6486815e-01   4.2484751e-01   1.9725063e-01
   7.9166667e-01   4.0645450e-01  -3.0649713e+00  -4.8554001e-01  -6.3727127e-01  -1.0621188e-01  -1.8207750e-01
   7.9333333e-01   4.0973736e-01  -1.6235244e+00   5.7657876e-01  -3.0346251e-02   1.9725063e-01   3.4898188e-01
   7.9500000e-01   4.1304516e-01  -7.1313689e-01   1.5628319e+00  -1.8207750e-01  -1.1683307e+00  -1.1683307e+00
   7.9666667e-01   4.2707649e-01   2.4732194e+00   1.7904288e+00   9.5590690e-01  -1.0621188e-01   1.2138500e-01
   7.9833333e-01   4.3077548e-01   1.3352350e+00   1.4869663e+00   7.2831002e-01   3.4898188e-01  -3.0346251e-02
   8.0000000e-01   4.3454545e-01   9.5590690e-01   1.0317725e+00   1.7904288e+00   1.9725063e-01   5.0071314e-01
   8.0166667e-01   4.3838305e-01   7.2831002e-01   1.6386975e+00   1.6386975e+00   4.2484751e-01   1.4869663e+00
   8.0333333e-01   4.4228485e-01   8.0417564e-01  -1.8207750e-01   5.7657876e-01  -4.8554001e-01   5.7657876e-01
   8.0500000e-01   4.4624752e-01   9.5590690e-01   8.8004127e-01  -1.8207750e-01  -1.8207750e-01   3.4898188e-01
   8.0666667e-01   4.5026791e-01   9.5590690e-01   1.2138500e-01  -1.3200619e+00  -4.0967438e-01  -2.5794313e-01
   8.0833333e-01   4.5434326e-01   8.0417564e-01  -1.4717932e+00  -1.0924650e+00  -1.2441963e+00  -1.2441963e+00
   8.1000000e-01   4.5847133e-01  -1.1683307e+00  -1.4717932e+00  -1.0165994e+00  -3.3380876e-01  -1.3200619e+00
   8.1166667e-01   4.6265050e-01  -2.0028525e+00  -1.2441963e+00  -7.1313689e-01   4.5519376e-02  -8.6486815e-01
   8.1333333e-01   4.6687986e-01  -1.2441963e+00  -6.3727127e-01  -4.0967438e-01   4.5519376e-02  -1.0924650e+00
   8.1500000e-01   4.7115935e-01   5.7657876e-01  -1.0621188e-01  -1.0621188e-01   1.2138500e-01  -1.1683307e+00
   8.1666667e-01   4.7548972e-01  -1.0621188e-01   8.0417564e-01   6.5244439e-01   5.7657876e-01   2.7311626e-01
   8.1833333e-01   4.7987259e-01  -1.8207750e-01   9.5590690e-01   7.2831002e-01   8.8004127e-01   6.5244439e-01
   8.2000000e-01   4.8431048e-01   1.9725063e-01   9.5590690e-01   2.7311626e-01   5.7657876e-01   1.4111007e+00
   8.2166667e-01   4.8880668e-01  -1.8207750e-01  -3.0346251e-02   4.5519376e-02   1.2138500e-01   6.5244439e-01
   8.2333333e-01   4.9334979e-01  -2.0028525e+00   4.2484751e-01  -1.8207750e-01   3.4898188e-01   2.7311626e-01
   8.2500000e-01   4.9787463e-01  -5.6140564e-01   8.8004127e-01   1.9725063e-01   1.1076382e+00   2.2456226e+00
   8.2666667e-01   5.0248607e-01   2.1697569e+00   4.5519376e-02  -1.8207750e-01   2.7311626e-01   4.5519376e-02
   8.2833333e-01   5.0719057e-01   1.9421600e+00   1.9725063e-01   1.2138500e-01  -1.2441963e+00  -6.3727127e-01
   8.3000000e-01   5.1199438e-01   4.5519376e-02  -1.7752557e+00  -8.6486815e-01  -2.2304494e+00  -8.6486815e-01
   8.3166667e-01   5.1690329e-01   5.7657876e-01  -1.6235244e+00  -8.6486815e-01  -1.0621188e-01  -1.0165994e+00
   8.3333333e-01   5.2192257e-01   1.1076382e+00  -1.6235244e+00  -6.3727127e-01  -3.0346251e-02  -1.0924650e+00
   8.3500000e-01   5.2705677e-01  -4.8554001e-01  -1.8207750e-01   1.1835038e+00   2.7311626e-01   5.7657876e-01
   8.3666667e-01   5.3230963e-01  -2.8373744e+00  -2.5794313e-01   8.0417564e-01   1.2138500e-01   3.4898188e-01
   8.3833333e-01   5.3768392e-01  -1.6993900e+00   5.7657876e-01   8.8004127e-01   1.4111007e+00   2.0180257e+00
   8.4000000e-01   5.4318136e-01  -2.3821807e+00   1.1076382e+00  -1.8207750e-01   5.0071314e-01   4.5519376e-02
   8.4166667e-01   5.4880253e-01  -1.2441963e+00   5.7657876e-01  -4.8554001e-01  -1.8207750e-01  -3.3380876e-01
   8.4333333e-01   5.5454679e-01   1.6386975e+00  -1.8207750e-01  -2.5794313e-01  -1.8207750e-01  -6.3727127e-01
   8.4500000e-01   5.6041222e-01   1.5628319e+00  -3.3380876e-01  -7.1313689e-01  -6.3727127e-01  -4.0967438e-01
   8.4666667e-01   5.6639561e-01   1.7145632e+00   5.0071314e-01  -6.3727127e-01  -3.0346251e-02  -5.6140564e-01
   8.4833333e-01   5.7249247e-01   8.0417564e-01   7.2831002e-01  -3.0346251e-02   1.4869663e+00   2.7311626e-01
   8.5000000e-01   5.7869703e-01   1.0317725e+00   1.1076382e+00   3.4898188e-01  -3.0346251e-02   2.7311626e-01
   8.5166667e-01   5.8500235e-01   1.9421600e+00   1.4869663e+00   8.8004127e-01  -8.6486815e-01   3.4898188e-01
   8.5333333e-01   5.9140033e-01   7.2831002e-01   1.1835038e+00   6.5244439e-01  -4.0967438e-01  -4.8554001e-01
   8.5500000e-01   5.9788194e-01   1.2138500e-01   1.9725063e-01   8.0417564e-01   4.2484751e-01  -4.8554001e-01
   8.5666667e-01   6.0443724e-01  -6.3727127e-01  -1.0621188e-01   4.2484751e-01  -1.8207750e-01   1.5628319e+00
   8.5833333e-01   6.1105567e-01  -4.0967438e-01  -7.1313689e-01  -1.0621188e-01  -2.0028525e+00  -1.0621188e-01
   8.6000000e-01   6.1768433e-01  -6.3727127e-01  -8.6486815e-01  -3.0346251e-02  -1.1683307e+00  -4.8554001e-01
   8.6166667e-01   6.2434218e-01  -2.6856432e+00  -1.3959275e+00  -1.4717932e+00  -1.8207750e-01  -1.3200619e+00
   8.6333333e-01   6.3103605e-01  -4.0967438e-01  -8.6486815e-01  -1.8207750e-01   1.1835038e+00  -1.3959275e+00
   8.6500000e-01   6.3775523e-01  -5.6140564e-01  -6.3727127e-01  -5.6140564e-01   8.8004127e-01  -4.8554001e-01
   8.6666667e-01   6.4448927e-01   1.9421600e+00   1.0317725e+00  -2.5794313e-01   1.4111007e+00   1.1835038e+00
   8.6833333e-01   6.5122829e-01   2.0180257e+00   1.4111007e+00   5.0071314e-01   5.7657876e-01   1.1835038e+00
   8.7000000e-01   6.5796307e-01   1.3352350e+00   1.1835038e+00   6.5244439e-01   8.0417564e-01   1.1076382e+00
   8.7166667e-01   6.6468559e-01  -1.0621188e-01   8.0417564e-01   8.8004127e-01  -2.5794313e-01   5.0071314e-01
   8.7333333e-01   6.7138897e-01  -1.4717932e+00   5.7657876e-01   5.7657876e-01  -7.1313689e-01   6.5244439e-01
   8.7500000e-01   6.7806784e-01  -9.4073377e-01   4.2484751e-01   1.9725063e-01   4.5519376e-02   1.3352350e+00
   8.7666667e-01   6.8471858e-01  -8.6486815e-01   1.2138500e-01  -1.0621188e-01   4.5519376e-02   8.0417564e-01
   8.7833333e-01   6.9133914e-01  -3.3380876e-01  -5.6140564e-01  -1.0621188e-01  -1.4717932e+00  -1.0924650e+00
   8.8000000e-01   8.4094405e-01   1.2138500e-01  -1.8207750e-01   4.5519376e-02  -1.9269869e+00  -1.6235244e+00
   8.8166667e-01   8.4820317e-01   1.2138500e-01  -8.6486815e-01  -4.0967438e-01  -8.6486815e-01  -1.6235244e+00
   8.8333333e-01   8.5537716e-01   7.2831002e-01  -1.3200619e+00  -2.5794313e-01   1.2138500e-01  -7.1313689e-01
   8.8500000e-01   8.6241709e-01  -8.6486815e-01  -1.3959275e+00  -7.1313689e-01   2.7311626e-01  -6.3727127e-01
   8.8666667e-01   8.6926756e-01  -3.3380876e-01  -1.1683307e+00  -2.5794313e-01   4.2484751e-01   2.7311626e-01
   8.8833333e-01   8.7586726e-01   3.4898188e-01  -1.6235244e+00  -7.1313689e-01   1.0317725e+00  -3.3380876e-01
   8.9000000e-01   8.8214897e-01  -2.5794313e-01  -6.3727127e-01  -6.3727127e-01  -3.3380876e-01  -7.1313689e-01
   8.9166667e-01   8.8804033e-01   5.0071314e-01   1.2138500e-01   2.7311626e-01  -8.6486815e-01  -1.0621188e-01
   8.9333333e-01   8.9346424e-01   7.2831002e-01   7.2831002e-01   1.9725063e-01   5.7657876e-01  -4.0967438e-01
   8.9500000e-01   8.9833954e-01   1.2138500e-01   6.5244439e-01   1.9725063e-01  -1.0621188e-01   4.5519376e-02
   8.9666667e-01   9.0253507e-01   9.5590690e-01   1.3352350e+00   2.7311626e-01  -1.0621188e-01   2.7311626e-01
   8.9833333e-01   9.0600589e-01   1.9421600e+00   1.3352350e+00   8.8004127e-01   1.2593694e+00   1.6386975e+00
   9.0000000e-01   9.0867271e-01   1.7145632e+00   5.7657876e-01   5.7657876e-01   1.1076382e+00   2.1697569e+00
   9.0166667e-01   9.1044828e-01  -1.9269869e+00  -3.0346251e-02  -3.0346251e-02  -1.8207750e-01  -1.0621188e-01
   9.0333333e-01   9.1124611e-01  -3.1408369e+00   2.7311626e-01  -7.1313689e-01  -8.6486815e-01  -1.2441963e+00
   9.0500000e-01   9.1098180e-01  -2.4580463e+00  -3.3380876e-01  -2.5794313e-01  -8.6486815e-01  -1.0165994e+00
   9.0666667e-01   9.0957423e-01  -1.7752557e+00   2.7311626e-01  -2.5794313e-01  -5.6140564e-01  -9.4073377e-01
   9.0833333e-01   9.0694703e-01  -9.4073377e-01   1.9725063e-01   6.5244439e-01   5.7657876e-01   3.4898188e-01
   9.1000000e-01   9.0302955e-01   7.2831002e-01   1.9725063e-01   8.8004127e-01   8.8004127e-01   9.5590690e-01
   9.1166667e-01   8.9775826e-01   1.1076382e+00   5.0071314e-01   2.7311626e-01  -6.3727127e-01   1.9725063e-01
   9.1333333e-01   8.9107779e-01   1.7145632e+00   1.9725063e-01   1.9725063e-01  -7.8900252e-01   6.5244439e-01
   9.1500000e-01   8.8294219e-01   1.7145632e+00   1.2138500e-01   4.5519376e-02   1.1076382e+00   8.8004127e-01
   9.1666667e-01   8.7331582e-01   6.5244439e-01  -1.3200619e+00  -1.0165994e+00   2.7311626e-01  -4.8554001e-01
   9.1833333e-01   8.6217428e-01  -1.3200619e+00  -9.4073377e-01  -7.1313689e-01  -6.3727127e-01  -8.6486815e-01
   9.2000000e-01   8.4950531e-01  -3.3380876e-01  -1.8207750e-01  -3.0346251e-02  -7.1313689e-01  -1.0924650e+00
   9.2166667e-01   8.3530918e-01   5.0071314e-01   9.5590690e-01   6.5244439e-01  -3.0346251e-02   9.5590690e-01
   9.2333333e-01   8.1959948e-01   8.0417564e-01   6.5244439e-01  -2.5794313e-01   1.0317725e+00   5.7657876e-01
   9.2500000e-01   8.0240326e-01  -5.6140564e-01  -8.6486815e-01  -5.6140564e-01  -4.0967438e-01  -2.0787182e+00
   9.2666667e-01   7.8376101e-01  -5.6140564e-01  -3.3380876e-01  -3.0346251e-02  -7.1313689e-01  -1.4717932e+00
   9.2833333e-01   7.6372712e-01  -2.6097776e+00  -4.0967438e-01  -1.8207750e-01  -3.0346251e-02  -1.8207750e-01
   9.3000000e-01   7.4236907e-01  -1.0924650e+00  -2.5794313e-01  -1.8207750e-01  -1.8207750e-01   5.0071314e-01
   9.3166667e-01   7.1974361e-01  -3.3380876e-01   8.8004127e-01   3.4898188e-01   1.9725063e-01   8.8004127e-01
   9.3333333e-01   6.9593760e-01   7.2831002e-01   5.7657876e-01   4.2484751e-01   5.0071314e-01   1.5628319e+00
   9.3500000e-01   6.7108902e-01  -2.5794313e-01   5.7657876e-01  -1.0621188e-01   7.2831002e-01   8.8004127e-01
   9.3666667e-01   6.4531343e-01  -3.0346251e-02   8.8004127e-01   5.7657876e-01   9.5590690e-01   8.0417564e-01
   9.3833333e-01   6.1873607e-01   9.5590690e-01   3.4898188e-01   5.0071314e-01   8.8004127e-01   8.0417564e-01
   9.4000000e-01   5.9149023e-01  -5.6140564e-01  -4.8554001e-01   2.7311626e-01   1.9725063e-01  -3.3380876e-01
   9.4166667e-01   5.6371599e-01   2.7311626e-01  -5.6140564e-01   1.9725063e-01  -5.6140564e-01  -1.3200619e+00
   9.4333333e-01   5.3555874e-01  -3.0346251e-02  -1.8207750e-01   3.4898188e-01  -9.4073377e-01  -1.0924650e+00
   9.4500000e-01   5.0716757e-01  -3.3380876e-01   4.5519376e-02   7.2831002e-01   3.4898188e-01   3.4898188e-01
   9.4666667e-01   4.7869366e-01   5.7657876e-01  -1.0621188e-01   3.4898188e-01   1.9725063e-01  -3.0346251e-02
   9.4833333e-01   4.5028862e-01   1.4869663e+00  -1.0621188e-01  -1.0621188e-01  -3.3380876e-01  -2.5794313e-01
   9.5000000e-01   4.2210270e-01   8.0417564e-01   8.0417564e-01   2.7311626e-01  -5.6140564e-01  -4.0967438e-01
   9.5166667e-01   3.9428321e-01   1.4869663e+00   4.2484751e-01   3.4898188e-01  -1.0621188e-01   2.7311626e-01
   9.5333333e-01   3.6697279e-01   1.1835038e+00   4.5519376e-02  -1.0621188e-01   1.9725063e-01   1.1076382e+00
   9.5500000e-01   3.4030783e-01   3.4898188e-01  -3.3380876e-01  -3.3380876e-01  -1.4717932e+00  -1.6235244e+00
   9.5666667e-01   3.1441694e-01  -5.6140564e-01   4.5519376e-02  -3.0346251e-02  -7.8900252e-01  -1.2441963e+00
   9.5833333e-01   2.8941954e-01   9.5590690e-01   1.2138500e-01  -3.0346251e-02   1.1835038e+00  -1.2441963e+00
   9.6000000e-01   2.6542460e-01   2.0180257e+00  -5.6140564e-01  -3.0346251e-02   2.0180257e+00   6.5244439e-01
   9.6166667e-01   2.4252942e-01   2.0938913e+00  -2.5794313e-01  -7.8900252e-01   5.0071314e-01   5.7657876e-01
   9.6333333e-01   2.2081872e-01  -1.8207750e-01  -1.0621188e-01  -4.0967438e-01  -2.5794313e-01   8.8004127e-01
   9.6500000e-01   2.0036379e-01  -8.6486815e-01  -1.0924650e+00   4.2484751e-01   1.2138500e-01   7.2831002e-01
   9.6666667e-01   1.8122191e-01  -1.0924650e+00  -4.0967438e-01   1.9725063e-01  -1.3959275e+00  -8.6486815e-01
   9.6833333e-01   1.8122191e-01  -4.4305526e+00   5.0071314e-01  -4.0967438e-01  -1.0621188e-01   1.2138500e-01
   9.7000000e-01   1.8122191e-01  -2.1545838e+00   6.5244439e-01  -1.0621188e-01   1.1835038e+00  -5.6140564e-01
   9.7166667e-01   1.8122191e-01  -1.2441963e+00  -3.3380876e-01  -4.0967438e-01  -9.4073377e-01  -3.3380876e-01
   9.7333333e-01   1.6338237e-01   1.4869663e+00   1.3352350e+00   3.4898188e-01  -1.4717932e+00   7.2831002e-01
   9.7500000e-01   1.4693182e-01   1.3352350e+00   1.3352350e+00   5.7657876e-01   4.5519376e-02   2.5490851e+00
   9.7666667e-01   1.3188430e-01   1.1076382e+00   6.5244439e-01   1.2138500e-01   5.0071314e-01   6.5244439e-01
   9.7833333e-01   1.1823926e-01  -3.0346251e-02  -1.0165994e+00  -2.5794313e-01  -1.8207750e-01  -1.0924650e+00
   9.8000000e-01   1.0598185e-01   1.2138500e-01  -7.8900252e-01   1.9725063e-01   6.5244439e-01  -2.5794313e-01
   9.8166667e-01   9.5083571e-02   4.5519376e-02   1.2138500e-01   5.0071314e-01   3.4898188e-01  -1.8207750e-01
   9.8333333e-01   8.5503066e-02   4.2484751e-01   1.2593694e+00   3.4898188e-01   1.1076382e+00   9.5590690e-01
   9.8500000e-01   7.7187030e-02  -6.3727127e-01  -3.0346251e-02  -3.3380876e-01   6.5244439e-01   4.5519376e-02
   9.8666667e-01   7.0071320e-02  -1.6235244e+00  -2.5794313e-01   2.7311626e-01   1.9725063e-01   1.2138500e-01
   9.8833333e-01   6.4082201e-02   6.5244439e-01  -3.0346251e-02   9.5590690e-01  -6.3727127e-01   8.0417564e-01
   9.9000000e-01   5.9137668e-02   1.9725063e-01  -7.8900252e-01  -3.3380876e-01  -1.4717932e+00  -3.3380876e-01
   9.9166667e-01   5.5148881e-02  -1.8207750e-01  -7.8900252e-01   1.9725063e-01  -1.2441963e+00  -7.1313689e-01
   9.9333333e-01   5.2021648e-02  -3.0346251e-02  -6.3727127e-01  -6.3727127e-01  -1.6993900e+00  -7.8900252e-01
   9.9500000e-01   4.9657959e-02   1.4111007e+00   3.4898188e-01  -9.4073377e-01   1.6386975e+00  -7.1313689e-01
   9.9666667e-01   4.7957514e-02   5.7657876e-01   4.5519376e-02  -6.3727127e-01   1.0317725e+00  -2.0028525e+00
   9.9833333e-01   4.6819263e-02   1.0317725e+00   2.7311626e-01  -3.0346251e-02   8.0417564e-01   1.9725063e-01
   1.0000000e+00   4.6142884e-02   3.4898188e-01   3.4898188e-01   2.7311626e-01   1.2138500e-01   1.2593694e+00
   1.0016667e+00   4.5830220e-02   8.0417564e-01   6.5244439e-01  -3.0346251e-02  -1.0621188e-01   1.2138500e-01
   1.0033333e+00   4.5786620e-02   2.7311626e-01   6.5244439e-01   5.7657876e-01   2.7311626e-01   2.7311626e-01
   1.0050000e+00   4.5922188e-02   1.9725063e-01   4.2484751e-01   6.5244439e-01  -4.8554001e-01  -3.0346251e-02
   1.0066667e+00   4.6152911e-02  -1.7752557e+00  -2.5794313e-01   5.0071314e-01   4.2484751e-01   8.0417564e-01
   1.0083333e+00   4.6368196e-02  -1.1683307e+00  -1.0621188e-01   9.5590690e-01   1.3352350e+00   5.0071314e-01
   1.0100000e+00   4.6511256e-02  -3.3380876e-01   1.2138500e-01   3.4898188e-01   3.4898188e-01   3.4898188e-01
   1.0116667e+00   4.6547900e-02  -2.5794313e-01  -3.3380876e-01  -1.8207750e-01   1.2138500e-01   1.2138500e-01
   1.0133333e+00   4.6426519e-02  -1.1683307e+00  -1.2441963e+00  -2.5794313e-01  -1.8207750e-01  -2.5794313e-01
   1.0150000e+00   4.6104585e-02  -1.8511213e+00  -7.8900252e-01  -2.5794313e-01  -7.8900252e-01  -2.5794313e-01
   1.0166667e+00   4.5548845e-02  -1.6993900e+00  -3.0346251e-02  -2.5794313e-01  -8.6486815e-01  -8.6486815e-01
   1.0183333e+00   4.4735346e-02  -1.0924650e+00  -2.5794313e-01  -4.0967438e-01  -1.6993900e+00  -1.0924650e+00
   1.0200000e+00   4.3649316e-02   6.5244439e-01   1.9725063e-01   1.2138500e-01  -5.6140564e-01  -1.8207750e-01
   1.0216667e+00   4.2284874e-02  -7.1313689e-01  -1.0621188e-01  -3.0346251e-02  -3.3380876e-01  -9.4073377e-01
   1.0233333e+00   4.0644608e-02  -8.6486815e-01   3.4898188e-01   1.9725063e-01   1.2138500e-01   4.5519376e-02
   1.0250000e+00   3.8739017e-02  -1.1683307e+00   9.5590690e-01   2.7311626e-01  -2.5794313e-01  -7.8900252e-01
   1.0266667e+00   3.6585836e-02  -1.3959275e+00   1.8662944e+00   6.5244439e-01   1.4869663e+00   1.8662944e+00
   1.0283333e+00   3.4209259e-02  -1.2441963e+00   2.7008163e+00   1.4869663e+00   1.3352350e+00   2.7008163e+00
   1.0300000e+00   3.1639079e-02   2.7311626e-01   1.7145632e+00   4.2484751e-01  -7.8900252e-01   1.1835038e+00
   1.0316667e+00   2.8909753e-02   1.4869663e+00   1.2138500e-01   4.5519376e-02   2.1697569e+00   2.3214882e+00
   1.0333333e+00   2.6059433e-02   2.0938913e+00  -1.3200619e+00  -2.5794313e-01   1.0317725e+00   1.1076382e+00
   1.0350000e+00   2.3128961e-02   1.7145632e+00  -2.3821807e+00  -3.3380876e-01  -9.4073377e-01  -4.8554001e-01
   1.0366667e+00   2.0160849e-02   1.3352350e+00  -2.7615088e+00  -5.6140564e-01   1.4111007e+00  -4.0967438e-01
   1.0383333e+00   1.7198286e-02   9.5590690e-01  -2.2304494e+00  -1.0924650e+00   1.9725063e-01  -5.6140564e-01
   1.0400000e+00   1.4284161e-02   8.0417564e-01  -1.6235244e+00  -1.1683307e+00  -1.0924650e+00  -1.2441963e+00
   1.0416667e+00   1.1460135e-02   8.0417564e-01  -9.4073377e-01  -2.5794313e-01  -3.3380876e-01  -1.0165994e+00
   1.0433333e+00   8.7559582e-03   1.1076382e+00  -1.0621188e-01  -4.0967438e-01  -5.6140564e-01  -2.1545838e+00
   1.0450000e+00   6.1622023e-03   4.2484751e-01   5.0071314e-01  -9.4073377e-01  -2.0787182e+00  -4.5064182e+00
   1.0466667e+00   3.7737565e-03   1.1076382e+00   1.2593694e+00  -3.0346251e-02  -1.3200619e+00  -1.0165994e+00
   1.0483333e+00   1.6203052e-03   1.0317725e+00   9.5590690e-01  -3.0346251e-02  -5.6140564e-01   8.8004127e-01
   1.0500000e+00  -2.7332160e-04   2.3214882e+00   1.7904288e+00   7.2831002e-01   3.4898188e-01   1.1076382e+00
   1.0516667e+00  -1.8875129e-03   1.1835038e+00   2.8525476e+00   1.0317725e+00   5.0071314e-01   1.5628319e+00
   1.0533333e+00  -3.2081207e-03  -1.8207750e-01   3.0801444e+00   1.0317725e+00   1.3352350e+00   2.4732194e+00
   1.0550000e+00  -4.2265827e-03  -1.8207750e-01   5.0071314e-01   1.2138500e-01   1.2138500e-01   1.0317725e+00
   1.0566667e+00  -4.9399267e-03  -4.8554001e-01  -7.1313689e-01  -2.5794313e-01  -1.0621188e-01   4.2484751e-01
   1.0583333e+00  -5.3506595e-03  -2.9891057e+00  -2.0787182e+00  -4.0967438e-01   1.2138500e-01  -7.1313689e-01
   1.0600000e+00  -5.4665491e-03  -7.1313689e-01  -2.8373744e+00  -4.8554001e-01   8.0417564e-01  -1.3200619e+00
   1.0616667e+00  -5.3003066e-03  -1.2441963e+00  -2.1545838e+00  -3.3380876e-01   8.0417564e-01  -1.6993900e+00
   1.0633333e+00  -4.8691791e-03  -1.3200619e+00  -1.8207750e-01   5.7657876e-01   1.8662944e+00   1.2593694e+00
   1.0650000e+00  -4.1944646e-03  -1.3959275e+00  -6.3727127e-01  -1.8207750e-01   1.3352350e+00   9.5590690e-01
   1.0666667e+00  -3.3009620e-03   1.6386975e+00  -4.0967438e-01  -1.0621188e-01  -5.6140564e-01   5.0071314e-01
   1.0683333e+00  -3.3009620e-03   1.4111007e+00  -1.1683307e+00  -9.4073377e-01  -3.2167026e+00  -2.4580463e+00
   1.0700000e+00  -3.3009620e-03   2.0180257e+00  -1.8511213e+00  -6.3727127e-01  -2.8373744e+00  -2.9132401e+00
   1.0716667e+00  -3.3009620e-03   2.4732194e+00  -8.6486815e-01   4.5519376e-02  -2.2304494e+00  -1.8511213e+00
   1.0733333e+00  -3.3009620e-03  -3.3380876e-01   2.3214882e+00   1.4111007e+00   9.5590690e-01   8.0417564e-01
   1.0750000e+00  -2.2163688e-03  -3.4442995e+00   4.2181289e+00   1.5628319e+00   2.8525476e+00   1.0317725e+00
   1.0766667e+00  -9.7064181e-04  -2.9132401e+00   2.4732194e+00   6.5244439e-01   1.2593694e+00   4.2484751e-01
   1.0783333e+00   4.0466618e-04  -2.3063151e+00   1.1835038e+00  -1.8207750e-01  -3.3380876e-01  -1.0924650e+00
   1.0800000e+00   1.8770785e-03  -7.8900252e-01   1.1076382e+00  -5.6140564e-01  -1.6235244e+00   4.2484751e-01
   1.0816667e+00   3.4138622e-03  -1.7752557e+00  -1.6993900e+00  -8.6486815e-01  -1.3959275e+00   5.7657876e-01
   1.0833333e+00   4.9826779e-03   2.3973538e+00  -3.0649713e+00  -6.3727127e-01  -3.3380876e-01   7.2831002e-01
   1.0850000e+00   6.5521985e-03   1.3352350e+00  -1.7752557e+00  -8.6486815e-01   1.5628319e+00  -2.5794313e-01
   1.0866667e+00   8.0332295e-03   5.0071314e-01  -1.8511213e+00  -1.8207750e-01   3.3836070e+00   6.5244439e-01
   1.0883333e+00   9.4384599e-03   6.5244439e-01  -2.5794313e-01   4.5519376e-02   9.5590690e-01   1.1835038e+00
   1.0900000e+00   1.0768375e-02   5.0071314e-01   4.2484751e-01   3.4898188e-01  -5.6140564e-01   2.6249507e+00
   1.0916667e+00   1.2001812e-02   1.2138500e-01   9.5590690e-01   1.2138500e-01  -1.0924650e+00  -1.6993900e+00
   1.0933333e+00   1.3120738e-02  -5.6140564e-01   2.0938913e+00   1.1076382e+00   3.4898188e-01  -6.3727127e-01
   1.0950000e+00   1.4110499e-02  -1.2441963e+00   1.1835038e+00   7.2831002e-01   1.2593694e+00   1.7145632e+00
   1.0966667e+00   1.4960004e-02  -1.0165994e+00  -4.8554001e-01  -5.6140564e-01  -7.1313689e-01   1.5628319e+00
   1.0983333e+00   1.5661823e-02   4.5519376e-02  -2.2304494e+00  -8.6486815e-01  -1.9269869e+00   3.4898188e-01
   1.1000000e+00   1.6212211e-02   1.4111007e+00  -2.3063151e+00  -3.3380876e-01  -2.0028525e+00   9.5590690e-01
   1.1016667e+00   1.6611050e-02   2.3214882e+00  -1.4717932e+00  -4.0967438e-01  -2.0787182e+00  -4.8554001e-01
   1.1033333e+00   1.6861720e-02   3.3836070e+00   9.5590690e-01   7.2831002e-01  -2.4580463e+00   1.9725063e-01
   1.1050000e+00   1.6970909e-02   2.3973538e+00   4.2939945e+00   2.1697569e+00  -1.8207750e-01   8.8004127e-01
   1.1066667e+00   1.6948345e-02   1.8662944e+00   3.9905320e+00   1.5628319e+00   1.3352350e+00   1.4869663e+00
   1.1083333e+00   1.6806489e-02   3.4898188e-01   8.0417564e-01  -3.3380876e-01   1.1076382e+00  -1.0165994e+00
   1.1100000e+00   1.6560174e-02  -7.1313689e-01  -1.0924650e+00  -4.8554001e-01   8.0417564e-01  -1.0924650e+00
   1.1116667e+00   1.6226206e-02  -2.5794313e-01  -2.9891057e+00  -2.0787182e+00   4.2484751e-01  -4.0967438e-01
   1.1133333e+00   1.5822939e-02  -1.1683307e+00  -3.0649713e+00  -2.1545838e+00   2.7311626e-01  -5.6140564e-01
   1.1150000e+00   1.5369832e-02  -4.0967438e-01  -2.1545838e+00  -1.0924650e+00  -1.8207750e-01  -2.3063151e+00
   1.1166667e+00   1.4887003e-02  -9.4073377e-01  -4.8554001e-01  -6.3727127e-01  -1.0924650e+00  -2.3821807e+00
   1.1183333e+00   1.4394772e-02  -1.3200619e+00  -3.0346251e-02   4.5519376e-02  -1.2441963e+00  -8.6486815e-01
   1.1200000e+00   1.3913232e-02  -1.7752557e+00   9.5590690e-01   4.2484751e-01   1.3352350e+00   8.8004127e-01
   1.1216667e+00   1.3429666e-02  -3.5960307e+00   1.3352350e+00   1.9725063e-01   4.0663976e+00   2.5490851e+00
   1.1233333e+00   1.2916979e-02  -2.9891057e+00   9.5590690e-01   4.2484751e-01   2.8525476e+00   2.2456226e+00
   1.1250000e+00   1.2475348e-02  -4.8554001e-01   2.8525476e+00   1.5628319e+00   4.2484751e-01   2.5490851e+00
   1.1266667e+00   1.2121604e-02   4.2484751e-01   1.9421600e+00   9.5590690e-01  -1.8511213e+00  -8.6486815e-01
   1.1283333e+00   1.1870487e-02   1.2138500e-01   1.0317725e+00   1.9725063e-01  -1.0165994e+00  -1.0621188e-01
   1.1300000e+00   1.1734447e-02   8.0417564e-01  -1.0165994e+00  -6.3727127e-01  -2.0028525e+00  -9.4073377e-01
   1.1316667e+00   1.1723490e-02   2.0180257e+00  -1.4717932e+00  -3.3380876e-01  -2.1545838e+00  -7.8900252e-01
   1.1333333e+00   1.1845091e-02   1.1076382e+00  -1.3959275e+00  -9.4073377e-01  -1.0924650e+00  -5.6140564e-01
   1.1350000e+00   1.2104156e-02   9.5590690e-01   4.5519376e-02  -4.8554001e-01  -4.0967438e-01   2.7311626e-01
   1.1366667e+00   1.2503037e-02   5.7657876e-01   1.0317725e+00  -6.3727127e-01   1.2138500e-01  -3.3380876e-01
   1.1383333e+00   1.3041600e-02  -6.3727127e-01   4.2484751e-01  -3.0346251e-02   1.0317725e+00   5.0071314e-01
   1.1400000e+00   1.3717339e-02  -5.6140564e-01   2.7311626e-01   5.7657876e-01   1.1835038e+00  -1.0621188e-01
   1.1416667e+00   1.4525531e-02  -1.8207750e-01  -1.1683307e+00   3.4898188e-01   5.7657876e-01  -1.3200619e+00
   1.1433333e+00   1.5459429e-02  -8.6486815e-01  -1.9269869e+00  -4.0967438e-01   6.5244439e-01  -4.8554001e-01
   1.1450000e+00   1.6510482e-02  -5.6140564e-01  -8.6486815e-01  -6.3727127e-01  -1.0165994e+00  -8.6486815e-01
   1.1466667e+00   1.7668588e-02  -4.0967438e-01   4.2484751e-01   3.4898188e-01   1.9725063e-01   7.2831002e-01
   1.1483333e+00   1.8922356e-02  -1.2441963e+00  -1.8207750e-01   4.2484751e-01   8.0417564e-01   5.0071314e-01
   1.1500000e+00   2.0259392e-02   3.4898188e-01  -1.8207750e-01   8.0417564e-01   2.7311626e-01   2.7311626e-01
   1.1516667e+00   2.1666579e-02   1.4111007e+00   1.1076382e+00   8.0417564e-01  -1.0924650e+00   8.0417564e-01
   1.1533333e+00   2.3130366e-02  -2.5794313e-01   1.3352350e+00   3.4898188e-01  -1.2441963e+00  -1.0165994e+00
   1.1550000e+00   2.4637048e-02  -4.8554001e-01   1.4869663e+00   5.7657876e-01   5.0071314e-01  -4.0967438e-01
   1.1566667e+00   2.6173038e-02   5.7657876e-01   1.6386975e+00  -1.0621188e-01   5.7657876e-01  -1.0621188e-01
   1.1583333e+00   2.7604436e-02  -7.1313689e-01   5.0071314e-01  -4.0967438e-01  -4.0967438e-01  -4.0967438e-01
   1.1600000e+00   2.9024072e-02  -1.6235244e+00  -1.1683307e+00  -4.8554001e-01  -2.5794313e-01  -1.1683307e+00
   1.1616667e+00   3.0442558e-02  -9.4073377e-01  -1.9269869e+00  -1.1683307e+00   1.9725063e-01  -1.0165994e+00
   1.1633333e+00   3.1850986e-02   8.0417564e-01  -2.0028525e+00  -7.8900252e-01   2.7311626e-01   1.0317725e+00
   1.1650000e+00   9.4278980e-02  -3.0346251e-02  -1.0165994e+00  -5.6140564e-01  -1.0165994e+00  -3.0346251e-02
   1.1666667e+00   9.5991746e-02  -1.0621188e-01  -4.0967438e-01  -1.8207750e-01  -3.0346251e-02   1.9725063e-01
   1.1683333e+00   9.7691858e-02   1.7145632e+00   7.2831002e-01   5.7657876e-01   1.9725063e-01   1.0317725e+00
   1.1700000e+00   9.9374808e-02   1.4111007e+00   1.3352350e+00   1.4111007e+00   1.3352350e+00   1.7145632e+00
   1.1716667e+00   1.0103596e-01  -6.3727127e-01   1.3352350e+00   9.5590690e-01   1.4869663e+00   2.3214882e+00
   1.1733333e+00   1.0267058e-01  -9.4073377e-01   6.5244439e-01   4.5519376e-02  -1.8207750e-01   9.5590690e-01
   1.1750000e+00   1.0427376e-01  -8.6486815e-01  -1.0924650e+00  -5.6140564e-01   4.5519376e-02  -9.4073377e-01
   1.1766667e+00   1.0584044e-01  -8.6486815e-01  -1.0924650e+00  -4.8554001e-01  -2.0028525e+00  -3.2167026e+00
   1.1783333e+00   1.0736538e-01   5.7657876e-01  -4.0967438e-01  -2.5794313e-01  -2.0787182e+00  -3.0649713e+00
   1.1800000e+00   1.0884312e-01   2.1697569e+00   1.9725063e-01   2.7311626e-01  -7.8900252e-01  -1.0924650e+00
   1.1816667e+00   1.1026799e-01  -2.5794313e-01  -4.8554001e-01   3.4898188e-01   6.5244439e-01  -1.0621188e-01
   1.1833333e+00   1.1163404e-01   3.4898188e-01  -1.8207750e-01  -3.0346251e-02   1.0317725e+00   4.2484751e-01
   1.1850000e+00   1.1293509e-01   9.5590690e-01   4.2484751e-01   5.0071314e-01   1.2593694e+00   1.1835038e+00
   1.1866667e+00   1.1416470e-01   2.2456226e+00   1.4111007e+00   5.0071314e-01   7.2831002e-01   2.0938913e+00
   1.1883333e+00   1.1531615e-01   1.7145632e+00   1.8662944e+00   9.5590690e-01  -4.8554001e-01   1.5628319e+00
   1.1900000e+00   1.1620732e-01   2.3973538e+00   1.5628319e+00   1.0317725e+00  -5.6140564e-01   7.2831002e-01
   1.1916667e+00   1.1687760e-01  -3.0346251e-02  -7.8900252e-01  -4.0967438e-01   2.7311626e-01  -4.0967438e-01
   1.1933333e+00   1.1745588e-01   1.9725063e-01  -9.4073377e-01  -1.0165994e+00   1.3352350e+00   1.2138500e-01
   1.1950000e+00   1.1793943e-01  -1.3200619e+00  -1.4717932e+00  -9.4073377e-01   1.4869663e+00  -9.4073377e-01
   1.1966667e+00   1.1832546e-01  -8.6486815e-01   5.0071314e-01   8.0417564e-01   1.2593694e+00   5.7657876e-01
   1.1983333e+00   1.1861119e-01  -1.8511213e+00   8.8004127e-01   1.4111007e+00  -5.6140564e-01   8.0417564e-01
   1.2000000e+00   1.1879387e-01  -4.8554001e-01   4.5519376e-02   2.7311626e-01  -1.3200619e+00  -1.4717932e+00
   1.2016667e+00   1.1887094e-01   2.7311626e-01   4.2484751e-01   8.8004127e-01  -7.8900252e-01   1.2138500e-01
   1.2033333e+00   1.1884005e-01   1.1835038e+00   8.8004127e-01   5.7657876e-01  -4.0967438e-01  -3.0346251e-02
   1.2050000e+00   1.1869913e-01   6.5244439e-01   1.5628319e+00  -4.8554001e-01  -9.4073377e-01  -6.3727127e-01
   1.2066667e+00   1.1844648e-01  -5.6140564e-01  -5.6140564e-01  -9.4073377e-01  -4.0967438e-01  -5.6140564e-01
   1.2083333e+00   1.1808079e-01   3.4898188e-01  -8.6486815e-01  -4.0967438e-01   4.2484751e-01   1.9725063e-01
   1.2100000e+00   1.1760126e-01  -1.0621188e-01  -2.5794313e-01   4.5519376e-02  -7.1313689e-01  -3.0346251e-02
   1.2116667e+00   1.1700755e-01   7.2831002e-01  -1.3200619e+00  -6.3727127e-01   6.5244439e-01  -9.4073377e-01
   1.2133333e+00   1.1629988e-01   1.1835038e+00  -1.4717932e+00   8.8004127e-01   8.0417564e-01   1.9725063e-01
   1.2150000e+00   1.1547899e-01   1.4111007e+00  -4.0967438e-01   1.3352350e+00  -1.8207750e-01   3.4898188e-01
   1.2166667e+00   1.1454620e-01   5.7657876e-01   1.5628319e+00   1.9725063e-01  -1.0621188e-01   5.7657876e-01
   1.2183333e+00   1.1350335e-01  -5.6140564e-01   4.2484751e-01  -3.0346251e-02   6.5244439e-01   7.2831002e-01
   1.2200000e+00   1.1235283e-01  -3.3380876e-01  -4.8554001e-01   4.5519376e-02   1.9421600e+00   1.1076382e+00
   1.2216667e+00   1.1109753e-01  -1.3200619e+00  -1.4717932e+00  -4.0967438e-01  -5.6140564e-01  -2.3063151e+00
   1.2233333e+00   1.0974083e-01  -9.4073377e-01  -8.6486815e-01   1.9725063e-01  -7.1313689e-01  -1.0924650e+00
   1.2250000e+00   1.0824471e-01  -6.3727127e-01   2.7311626e-01   6.5244439e-01   5.7657876e-01   1.0317725e+00
   1.2266667e+00   1.0640213e-01   3.4898188e-01   4.2484751e-01   4.5519376e-02  -3.3380876e-01   1.0317725e+00
   1.2283333e+00   1.0447082e-01   3.4898188e-01   5.0071314e-01   6.5244439e-01  -6.3727127e-01   1.1835038e+00
   1.2300000e+00   1.0246068e-01  -1.1683307e+00   4.2484751e-01   3.4898188e-01  -1.0165994e+00   5.7657876e-01
   1.2316667e+00   1.0038210e-01  -1.6235244e+00  -1.0621188e-01  -3.0346251e-02  -1.1683307e+00  -1.4717932e+00
   1.2333333e+00   9.8245946e-02  -3.3380876e-01   1.0317725e+00  -1.0621188e-01   7.2831002e-01  -3.3380876e-01
   1.2350000e+00   9.6063524e-02  -5.6140564e-01   9.5590690e-01  -1.8207750e-01   1.2138500e-01  -3.0346251e-02
   1.2366667e+00   9.3846458e-02  -1.4717932e+00   5.7657876e-01   8.0417564e-01   1.4869663e+00   8.8004127e-01
   1.2383333e+00   9.1606678e-02   9.5590690e-01  -4.0967438e-01  -4.0967438e-01   8.8004127e-01   5.0071314e-01
   1.2400000e+00   8.9356292e-02   1.6386975e+00  -2.3821807e+00  -4.8554001e-01  -4.8554001e-01   1.9725063e-01
   1.2416667e+00   8.7107523e-02   1.0317725e+00  -1.0621188e-01   8.0417564e-01   1.2138500e-01  -3.0346251e-02
   1.2433333e+00   8.4872635e-02   4.5519376e-02  -7.8900252e-01  -6.3727127e-01   7.2831002e-01  -2.0787182e+00
   1.2450000e+00   8.2663794e-02  -2.0787182e+00  -3.3380876e-01  -1.6235244e+00   1.4111007e+00  -6.3727127e-01
   1.2466667e+00   8.0493005e-02  -7.1313689e-01   2.7311626e-01  -7.1313689e-01  -1.4717932e+00  -7.1313689e-01
   1.2483333e+00   7.8371973e-02  -4.8554001e-01   1.1076382e+00   2.7311626e-01  -1.7752557e+00  -6.3727127e-01
   1.2500000e+00   7.6312035e-02   1.9725063e-01   1.1835038e+00   4.2484751e-01  -1.8207750e-01   8.8004127e-01
   1.2516667e+00   7.4324010e-02   2.7008163e+00  -4.0967438e-01   3.4898188e-01   4.2484751e-01   1.5628319e+00
   1.2533333e+00   7.2418105e-02   2.1697569e+00  -3.3380876e-01   4.5519376e-02  -1.0621188e-01   8.0417564e-01
   1.2550000e+00   7.0603843e-02   2.1697569e+00   5.7657876e-01   8.8004127e-01  -8.6486815e-01  -3.3380876e-01
   1.2566667e+00   6.8889921e-02   2.7311626e-01  -2.5794313e-01   8.8004127e-01   1.2593694e+00   4.5519376e-02
   1.2583333e+00   6.7284129e-02  -1.8207750e-01   8.0417564e-01   7.2831002e-01   4.2484751e-01   1.9725063e-01
   1.2600000e+00   6.5793302e-02  -1.8511213e+00  -3.3380876e-01  -4.8554001e-01   4.2484751e-01   2.7311626e-01
   1.2616667e+00   6.4275184e-02  -2.6097776e+00  -1.6993900e+00  -6.3727127e-01  -4.8554001e-01  -9.4073377e-01
   1.2633333e+00   6.2810639e-02  -1.8511213e+00  -2.5794313e-01  -1.0621188e-01   9.5590690e-01   4.2484751e-01
   1.2650000e+00   6.1463960e-02  -5.6140564e-01   4.5519376e-02   2.7311626e-01  -4.0967438e-01  -7.1313689e-01
   1.2666667e+00   6.0242188e-02  -2.5794313e-01  -1.0621188e-01   1.2138500e-01   2.7311626e-01  -2.5794313e-01
   1.2683333e+00   5.9151827e-02  -1.0165994e+00   4.2484751e-01  -9.4073377e-01  -1.0165994e+00   1.9725063e-01
   1.2700000e+00   5.8198776e-02   1.9725063e-01   9.5590690e-01   3.4898188e-01  -1.2441963e+00  -8.6486815e-01
   1.2716667e+00   5.7388255e-02   6.5244439e-01   5.7657876e-01   1.4111007e+00  -1.0621188e-01   8.0417564e-01
   1.2733333e+00   5.6724731e-02   1.9725063e-01   4.5519376e-02   4.2484751e-01  -3.3380876e-01   4.5519376e-02
   1.2750000e+00   5.6211837e-02   8.0417564e-01   1.4869663e+00   1.9725063e-01   8.8004127e-01  -1.0621188e-01
   1.2766667e+00   5.5852294e-02   4.5519376e-02  -4.8554001e-01  -1.0165994e+00  -1.8207750e-01   1.2138500e-01
   1.2783333e+00   5.5647834e-02   3.4898188e-01  -1.8207750e-01  -1.2441963e+00   1.2138500e-01  -1.0621188e-01
   1.2800000e+00   5.5599122e-02  -1.8207750e-01  -1.2441963e+00   9.5590690e-01  -8.6486815e-01  -2.5794313e-01
   1.2816667e+00   5.5705693e-02  -3.3380876e-01  -1.0165994e+00   3.4898188e-01  -9.4073377e-01  -7.8900252e-01
   1.2833333e+00   5.5965887e-02  -1.3200619e+00  -1.6993900e+00  -2.5794313e-01  -1.0621188e-01  -8.6486815e-01
   1.2850000e+00   5.6376808e-02  -1.9269869e+00  -1.3200619e+00   3.4898188e-01   7.2831002e-01  -1.0621188e-01
   1.2866667e+00   5.6934285e-02   8.0417564e-01   1.9725063e-01   1.2138500e-01   1.2138500e-01   1.9725063e-01
   1.2883333e+00   5.7632861e-02  -7.8900252e-01  -4.0967438e-01  -5.6140564e-01   5.7657876e-01   1.1076382e+00
   1.2900000e+00   5.8465794e-02   2.7311626e-01   5.7657876e-01  -4.8554001e-01   5.7657876e-01   8.8004127e-01
   1.2916667e+00   5.9425085e-02  -4.0967438e-01   1.2593694e+00  -6.3727127e-01   1.1076382e+00   2.0938913e+00
   1.2933333e+00   6.0501528e-02   2.3214882e+00   1.1835038e+00  -3.3380876e-01   4.2484751e-01   1.9421600e+00
   1.2950000e+00   6.1684787e-02   1.4869663e+00   1.1835038e+00  -9.4073377e-01  -1.0924650e+00   1.2138500e-01
   1.2966667e+00   6.2911811e-02   4.5519376e-02  -2.5794313e-01  -3.3380876e-01  -3.3380876e-01  -1.4717932e+00
   1.2983333e+00   6.4080696e-02  -3.3380876e-01  -5.6140564e-01   1.2138500e-01   2.7311626e-01  -3.3684338e+00
   1.3000000e+00   6.5303628e-02  -3.0346251e-02  -3.3380876e-01   9.5590690e-01   1.0317725e+00  -1.3200619e+00
   1.3016667e+00   6.6571269e-02  -1.0165994e+00   1.2138500e-01   7.2831002e-01  -9.4073377e-01  -8.6486815e-01
   1.3033333e+00   6.7874703e-02   1.1076382e+00   3.4898188e-01   1.1835038e+00   1.2138500e-01  -1.8207750e-01
   1.3050000e+00   6.9205544e-02   1.0317725e+00   7.2831002e-01   6.5244439e-01   3.4898188e-01   1.9725063e-01
   1.3066667e+00   7.0556134e-02   4.2484751e-01   1.9725063e-01  -5.6140564e-01  -1.0621188e-01   1.9725063e-01
   1.3083333e+00   7.1919616e-02   8.0417564e-01   6.5244439e-01   1.9725063e-01  -1.3200619e+00   5.7657876e-01
   1.3100000e+00   7.3290077e-02  -4.0967438e-01  -2.5794313e-01   4.2484751e-01  -1.3200619e+00  -4.0967438e-01
   1.3116667e+00   7.4662624e-02  -2.0028525e+00  -4.8554001e-01   8.8004127e-01  -7.1313689e-01   1.9725063e-01
   1.3133333e+00   7.6033489e-02  -1.2441963e+00  -2.5794313e-01   1.2138500e-01   2.7311626e-01   8.8004127e-01
   1.3150000e+00   7.7400071e-02  -1.3200619e+00  -3.0346251e-02  -3.3380876e-01   1.0317725e+00   1.9725063e-01
   1.3166667e+00   7.8760966e-02  -1.7752557e+00  -4.0967438e-01  -2.5794313e-01   9.5590690e-01   2.7311626e-01
   1.3183333e+00   8.0116018e-02  -3.3380876e-01  -1.8207750e-01   1.2138500e-01   9.5590690e-01   1.9725063e-01
   1.3200000e+00   8.1466300e-02   1.9725063e-01  -1.0621188e-01  -1.8207750e-01   5.0071314e-01  -1.8207750e-01
   1.3216667e+00   8.2814065e-02   1.5628319e+00   4.2484751e-01   4.5519376e-02   1.9725063e-01  -3.0346251e-02
   1.3233333e+00   8.4162748e-02   2.1697569e+00   5.0071314e-01  -1.0621188e-01  -3.3380876e-01   5.7657876e-01
   1.3250000e+00   8.5516876e-02   1.4869663e+00   1.2138500e-01  -7.8900252e-01  -1.1683307e+00   1.9725063e-01
   1.3266667e+00   8.6881988e-02  -4.8554001e-01   4.5519376e-02  -3.0346251e-02  -4.8554001e-01  -5.6140564e-01
   1.3283333e+00   8.8264538e-02  -8.6486815e-01  -1.0621188e-01   5.7657876e-01  -3.0346251e-02  -6.3727127e-01
   1.3300000e+00   9.3776735e-02   3.4898188e-01  -4.8554001e-01   8.8004127e-01   9.5590690e-01   4.5519376e-02
   1.3316667e+00   9.5157834e-02   3.4898188e-01   3.4898188e-01   3.4898188e-01   2.7311626e-01  -1.0621188e-01
   1.3333333e+00   9.6597504e-02  -1.0621188e-01   3.4898188e-01  -3.0346251e-02   5.0071314e-01   6.5244439e-01
   1.3350000e+00   9.8110358e-02   2.7311626e-01   1.9725063e-01   1.1835038e+00  -1.4717932e+00   1.5628319e+00
   1.3366667e+00   9.9711477e-02   9.5590690e-01  -5.6140564e-01  -4.0967438e-01  -5.6140564e-01  -1.3200619e+00
   1.3383333e+00   1.0141619e-01   2.5490851e+00   3.4898188e-01   2.7311626e-01   3.4898188e-01  -5.6140564e-01
   1.3400000e+00   1.0323978e-01   2.7311626e-01  -4.0967438e-01  -1.0924650e+00   5.0071314e-01  -4.0967438e-01
   1.3416667e+00   1.0519720e-01  -1.2441963e+00  -6.3727127e-01  -3.0346251e-02  -3.3380876e-01  -3.3380876e-01
   1.3433333e+00   1.0730282e-01  -1.5476588e+00  -5.6140564e-01  -1.8207750e-01  -7.8900252e-01  -7.8900252e-01
   1.3450000e+00   1.0957010e-01   3.4898188e-01   5.0071314e-01   2.7311626e-01   4.5519376e-02  -1.0621188e-01
   1.3466667e+00   1.1201133e-01   3.4898188e-01   2.7311626e-01  -2.5794313e-01   7.2831002e-01  -1.0621188e-01
   1.3483333e+00   1.1463735e-01   5.7657876e-01   1.2593694e+00  -1.0621188e-01   9.5590690e-01   8.0417564e-01
   1.3500000e+00   1.1745729e-01  -6.3727127e-01  -5.6140564e-01  -6.3727127e-01   8.0417564e-01   5.7657876e-01
   1.3516667e+00   4.3974925e-01  -8.6486815e-01   4.2484751e-01  -5.6140564e-01   1.9725063e-01  -3.0346251e-02
   1.3533333e+00   4.6495349e-01  -1.8207750e-01   7.2831002e-01  -4.8554001e-01   5.7657876e-01   1.9725063e-01
   1.3550000e+00   6.1317686e-01   1.2138500e-01  -3.3380876e-01   4.5519376e-02  -5.6140564e-01  -1.8207750e-01
   1.3566667e+00   6.2831240e-01   8.8004127e-01  -1.8207750e-01   1.3352350e+00  -3.3380876e-01   4.2484751e-01
   1.3583333e+00   6.4379878e-01   4.5519376e-02   5.7657876e-01   1.2138500e-01  -3.0346251e-02   1.9725063e-01
   1.3600000e+00   6.5957537e-01  -7.8900252e-01   1.9725063e-01   5.0071314e-01   5.7657876e-01  -1.0621188e-01
   1.3616667e+00   6.7557770e-01  -2.0787182e+00  -2.5794313e-01  -3.0346251e-02  -3.0346251e-02  -4.0967438e-01
   1.3633333e+00   6.9173777e-01  -1.6993900e+00   1.9725063e-01  -1.0621188e-01  -1.0165994e+00  -1.8511213e+00
   1.3650000e+00   7.0798516e-01  -6.3727127e-01   2.7311626e-01  -3.0346251e-02   1.2138500e-01  -4.8554001e-01
   1.3666667e+00   7.2424763e-01   5.0071314e-01   5.7657876e-01   4.5519376e-02  -3.3380876e-01   4.2484751e-01
   1.3683333e+00   7.4045194e-01   1.4111007e+00  -4.8554001e-01   1.2138500e-01   3.4898188e-01   4.2484751e-01
   1.3700000e+00   7.5652476e-01   1.4111007e+00  -4.8554001e-01   1.0317725e+00   3.4898188e-01   5.0071314e-01
   1.3716667e+00   7.7239348e-01   2.7311626e-01  -5.6140564e-01   4.2484751e-01  -2.5794313e-01   4.2484751e-01
   1.3733333e+00   7.8798697e-01   5.0071314e-01  -4.8554001e-01  -3.0346251e-02  -4.8554001e-01  -3.3380876e-01
   1.3750000e+00   8.0323660e-01   3.4898188e-01  -7.1313689e-01  -3.0346251e-02  -3.0346251e-02   3.4898188e-01
   1.3766667e+00   8.1807668e-01  -1.0621188e-01  -1.8207750e-01   4.2484751e-01   2.7311626e-01   6.5244439e-01
   1.3783333e+00   8.3244539e-01  -3.3380876e-01  -6.3727127e-01  -3.3380876e-01  -3.0346251e-02  -1.8207750e-01
   1.3800000e+00   8.4628546e-01  -1.0621188e-01   6.5244439e-01  -3.0346251e-02   1.1835038e+00   4.5519376e-02
   1.3816667e+00   8.5954483e-01   8.0417564e-01  -1.8207750e-01  -1.0621188e-01   4.2484751e-01  -7.8900252e-01
   1.3833333e+00   8.7217694e-01   1.2138500e-01  -2.5794313e-01  -3.0346251e-02  -1.0924650e+00  -7.1313689e-01
   1.3850000e+00   8.8414154e-01   1.3352350e+00  -3.3380876e-01   1.2138500e-01  -7.8900252e-01   4.5519376e-02
   1.3866667e+00   8.9535614e-01   9.5590690e-01   3.4898188e-01  -1.8207750e-01   1.1835038e+00   8.8004127e-01
   1.3883333e+00   9.0571146e-01  -7.8900252e-01   8.0417564e-01  -7.1313689e-01   5.0071314e-01   3.4898188e-01
   1.3900000e+00   9.1530599e-01  -8.6486815e-01  -1.0621188e-01   4.2484751e-01  -1.0621188e-01   5.0071314e-01
   1.3916667e+00   9.2413054e-01  -2.5794313e-01   2.0938913e+00   8.0417564e-01   4.2484751e-01   5.7657876e-01
   1.3933333e+00   9.3218352e-01  -1.3200619e+00   1.5628319e+00   1.2138500e-01   7.2831002e-01   7.2831002e-01
   1.3950000e+00   9.3947088e-01   1.2138500e-01   6.5244439e-01   5.7657876e-01   4.2484751e-01   1.1076382e+00
   1.3966667e+00   9.4600606e-01  -9.4073377e-01  -3.3380876e-01  -3.0346251e-02  -2.5794313e-01   3.4898188e-01
   1.3983333e+00   9.5180927e-01  -7.8900252e-01  -3.3380876e-01  -1.8207750e-01  -5.6140564e-01  -4.0967438e-01
   1.4000000e+00   9.5690722e-01  -3.3380876e-01  -7.1313689e-01  -7.8900252e-01  -3.0346251e-02  -6.3727127e-01
   1.4016667e+00   9.6133260e-01  -4.8554001e-01  -6.3727127e-01   1.9725063e-01   3.4898188e-01   5.0071314e-01
   1.4033333e+00   9.6512334e-01  -1.2441963e+00  -3.3380876e-01  -1.0621188e-01  -4.0967438e-01  -9.4073377e-01
   1.4050000e+00   9.6832200e-01   2.7311626e-01  -5.6140564e-01   4.5519376e-02  -1.0621188e-01  -1.5476588e+00
   1.4066667e+00   9.7097515e-01   1.2138500e-01  -1.0924650e+00   4.5519376e-02  -3.0346251e-02  -1.6993900e+00
   1.4083333e+00   9.7313220e-01   1.0317725e+00  -7.1313689e-01  -5.6140564e-01  -1.0621188e-01  -6.3727127e-01
   1.4100000e+00   9.7484485e-01   1.3352350e+00  -8.6486815e-01   4.5519376e-02  -1.0924650e+00  -4.0967438e-01
   1.4116667e+00   9.7616626e-01   1.6386975e+00  -2.5794313e-01   1.2138500e-01   1.4869663e+00   5.0071314e-01
   1.4133333e+00   9.7715015e-01   8.8004127e-01  -4.0967438e-01  -1.0924650e+00   5.7657876e-01   2.7311626e-01
   1.4150000e+00   9.7784989e-01   5.7657876e-01   1.2138500e-01  -1.0621188e-01   4.2484751e-01   1.0317725e+00
   1.4166667e+00   9.7831792e-01   9.5590690e-01   7.2831002e-01   1.2138500e-01   6.5244439e-01  -3.0346251e-02
   1.4183333e+00   9.7860471e-01  -2.5794313e-01   1.9725063e-01   1.2138500e-01  -2.5794313e-01   2.7311626e-01
   1.4200000e+00   9.7875828e-01   5.0071314e-01   7.2831002e-01  -3.0346251e-02  -2.2304494e+00  -6.3727127e-01
   1.4216667e+00   9.7882364e-01   5.7657876e-01   7.2831002e-01  -3.0346251e-02  -9.4073377e-01  -7.8900252e-01
   1.4233333e+00   9.7870159e-01   2.7311626e-01   4.5519376e-02  -7.8900252e-01   1.3352350e+00  -9.4073377e-01
   1.4250000e+00   9.7853447e-01   1.1835038e+00  -2.5794313e-01  -5.6140564e-01   2.0180257e+00   4.2484751e-01
   1.4266667e+00   9.7838039e-01   2.7311626e-01  -1.8207750e-01   8.8004127e-01   7.2831002e-01   7.2831002e-01
   1.4283333e+00   9.7827099e-01   1.8662944e+00   4.2484751e-01   7.2831002e-01  -3.3380876e-01   1.0317725e+00
   1.4300000e+00   9.7823343e-01   1.2593694e+00   1.4869663e+00   5.0071314e-01   2.7311626e-01   5.0071314e-01
   1.4316667e+00   9.7829025e-01   1.8662944e+00   2.7311626e-01  -1.0621188e-01  -8.6486815e-01   3.4898188e-01
   1.4333333e+00   9.7845936e-01   3.4898188e-01  -7.1313689e-01  -4.0967438e-01  -1.0621188e-01   1.2138500e-01
   1.4350000e+00   9.7875398e-01  -1.1683307e+00  -1.3200619e+00  -8.6486815e-01   9.5590690e-01  -7.8900252e-01
   1.4366667e+00   9.7918272e-01  -4.8554001e-01  -6.3727127e-01  -2.5794313e-01   1.0317725e+00   1.9725063e-01
   1.4383333e+00   9.7974969e-01  -3.3380876e-01   1.2138500e-01  -3.0346251e-02   1.0317725e+00   3.4898188e-01
   1.4400000e+00   9.8045488e-01   2.7311626e-01   9.5590690e-01   5.7657876e-01   4.2484751e-01   1.9725063e-01
   1.4416667e+00   9.8129419e-01   4.5519376e-02   8.0417564e-01  -1.0621188e-01  -1.2441963e+00  -5.6140564e-01
   1.4433333e+00   9.8225992e-01  -7.1313689e-01  -1.8207750e-01  -5.6140564e-01  -1.5476588e+00  -3.0346251e-02
   1.4450000e+00   9.8334108e-01  -2.9132401e+00  -1.8511213e+00  -4.8554001e-01  -1.1683307e+00  -1.0621188e-01
   1.4466667e+00   9.8452381e-01  -2.6097776e+00  -2.1545838e+00   4.5519376e-02  -1.0924650e+00  -8.6486815e-01
   1.4483333e+00   9.8579167e-01  -1.2441963e+00  -4.0967438e-01   6.5244439e-01   1.2138500e-01   1.2138500e-01
   1.4500000e+00   9.8712623e-01  -7.8900252e-01  -7.8900252e-01   1.2138500e-01   6.5244439e-01   4.5519376e-02
   1.4516667e+00   9.8850766e-01   7.2831002e-01   7.2831002e-01   1.9725063e-01   1.9725063e-01   1.2593694e+00
   1.4533333e+00   9.8991484e-01   1.4111007e+00   1.2593694e+00   4.2484751e-01   2.7311626e-01   2.0938913e+00
   1.4550000e+00   9.9132613e-01   4.2484751e-01   1.0317725e+00   1.2138500e-01   1.2138500e-01   1.1076382e+00
   1.4566667e+00   9.9271950e-01   4.2484751e-01   1.3352350e+00   5.0071314e-01   2.7311626e-01   4.2484751e-01
   1.4583333e+00   9.9401189e-01  -1.8207750e-01   3.4898188e-01   2.7311626e-01  -3.0346251e-02   4.2484751e-01
   1.4600000e+00   9.9515211e-01  -3.3380876e-01  -5.6140564e-01  -4.0967438e-01  -3.0346251e-02  -3.3380876e-01
   1.4616667e+00   9.9620072e-01  -9.4073377e-01  -7.8900252e-01  -3.3380876e-01  -7.1313689e-01  -9.4073377e-01
   1.4633333e+00   9.9714263e-01  -6.3727127e-01  -7.8900252e-01  -1.0621188e-01  -9.4073377e-01  -1.1683307e+00
   1.4650000e+00   9.9796467e-01   4.2484751e-01  -9.4073377e-01  -6.3727127e-01  -9.4073377e-01  -7.1313689e-01
   1.4666667e+00   9.9865638e-01  -8.6486815e-01  -6.3727127e-01  -1.8207750e-01  -7.1313689e-01  -6.3727127e-01
   1.4683333e+00   9.9920974e-01  -1.1683307e+00   5.0071314e-01   5.7657876e-01  -5.6140564e-01  -5.6140564e-01
   1.4700000e+00   9.9961941e-01  -9.4073377e-01   2.2456226e+00   1.2593694e+00  -2.5794313e-01   1.9725063e-01
   1.4716667e+00   9.9988283e-01   5.7657876e-01   2.9284132e+00   9.5590690e-01   3.4898188e-01   8.8004127e-01
   1.4733333e+00   1.0000000e+00   8.0417564e-01   1.1835038e+00  -1.8207750e-01   1.9725063e-01   1.3352350e+00
   1.4750000e+00   9.9997342e-01  -6.3727127e-01  -1.8207750e-01  -3.0346251e-02   3.4898188e-01   9.5590690e-01
   1.4766667e+00   9.9980823e-01  -3.0346251e-02  -1.6235244e+00  -4.0967438e-01  -1.6235244e+00   4.5519376e-02
   1.4783333e+00   9.9951142e-01  -2.0028525e+00  -1.2441963e+00  -7.1313689e-01  -3.3380876e-01  -3.9753588e+00
   1.4800000e+00   9.9909212e-01   9.5590690e-01  -1.7752557e+00   1.2138500e-01   1.6386975e+00  -1.5476588e+00
   1.4816667e+00   9.9856104e-01   2.3214882e+00   1.2138500e-01   7.2831002e-01   1.5628319e+00   5.0071314e-01
   1.4833333e+00   9.9793032e-01   8.0417564e-01   6.5244439e-01   8.0417564e-01   8.8004127e-01   2.0938913e+00
   1.4850000e+00   9.9721312e-01  -4.0967438e-01   8.0417564e-01   2.7311626e-01  -6.3727127e-01   8.0417564e-01
   1.4866667e+00   9.9642318e-01   5.0071314e-01  -4.0967438e-01  -1.0621188e-01  -1.4717932e+00  -4.0967438e-01
   1.4883333e+00   9.9557475e-01  -3.3380876e-01  -7.8900252e-01  -3.3380876e-01  -6.3727127e-01  -1.0621188e-01
   1.4900000e+00   9.9468196e-01  -1.0924650e+00  -2.5794313e-01  -4.0967438e-01   8.8004127e-01   1.5628319e+00
   1.4916667e+00   9.9375867e-01  -2.8373744e+00  -1.3200619e+00  -1.0924650e+00   4.2484751e-01  -1.5476588e+00
   1.4933333e+00   9.9281825e-01  -1.1683307e+00  -3.3380876e-01  -1.8207750e-01   1.4869663e+00  -1.0165994e+00
   1.4950000e+00   9.9172668e-01  -1.1683307e+00   5.7657876e-01   2.7311626e-01   1.3352350e+00   5.0071314e-01
   1.4966667e+00   9.9062935e-01   1.2138500e-01   5.0071314e-01   1.2138500e-01  -2.5794313e-01   3.4898188e-01
   1.4983333e+00   9.8953920e-01   1.9725063e-01   1.2138500e-01  -3.3380876e-01  -2.5794313e-01  -3.0346251e-02
   1.5000000e+00   9.8846837e-01  -9.4073377e-01   8.8004127e-01   5.0071314e-01  -1.8207750e-01   1.2138500e-01
   1.5016667e+00   9.8742804e-01  -6.3727127e-01   1.0317725e+00   4.2484751e-01  -4.0967438e-01  -7.8900252e-01
   1.5033333e+00   9.8642797e-01  -1.8511213e+00   1.2138500e-01  -1.8207750e-01  -1.1683307e+00  -1.1683307e+00
   1.5050000e+00   9.8547669e-01   4.2484751e-01   2.7311626e-01   8.8004127e-01  -4.0967438e-01   1.2138500e-01
   1.5066667e+00   9.8458140e-01   1.6386975e+00  -3.0346251e-02   4.2484751e-01  -1.0165994e+00   1.9725063e-01
   1.5083333e+00   9.8374767e-01   1.2593694e+00  -1.0165994e+00   1.2138500e-01  -9.4073377e-01  -1.0621188e-01
   1.5100000e+00   9.8297969e-01   5.7657876e-01  -2.5794313e-01  -6.3727127e-01  -1.0621188e-01  -1.0621188e-01
   1.5116667e+00   9.8228014e-01   1.9725063e-01  -3.0346251e-02  -4.8554001e-01  -1.4717932e+00  -8.6486815e-01
   1.5133333e+00   9.8165007e-01   5.7657876e-01   8.8004127e-01   1.2138500e-01   5.0071314e-01  -8.6486815e-01
   1.5150000e+00   9.8059606e-01   5.7657876e-01   1.2138500e-01  -1.8207750e-01   8.8004127e-01  -2.5794313e-01
   1.5166667e+00   9.8016758e-01   1.2593694e+00   1.1835038e+00   4.2484751e-01   8.8004127e-01   1.1076382e+00
   1.5183333e+00   9.7979964e-01  -1.3200619e+00   1.1076382e+00  -1.0621188e-01   7.2831002e-01   1.4869663e+00
   1.5200000e+00   9.7948704e-01   2.7311626e-01   4.2484751e-01   2.7311626e-01   1.2593694e+00   1.4869663e+00
   1.5216667e+00   9.7922375e-01  -1.8207750e-01   7.2831002e-01   5.0071314e-01   1.0317725e+00   1.6386975e+00
   1.5233333e+00   9.7900289e-01  -8.6486815e-01   1.2138500e-01  -1.8207750e-01   1.7145632e+00   1.4111007e+00
   1.5250000e+00   9.7881690e-01  -2.0787182e+00  -1.2441963e+00  -1.3200619e+00  -1.8207750e-01  -5.6140564e-01
   1.5266667e+00   9.7865781e-01  -3.0346251e-02  -1.6235244e+00  -1.8207750e-01  -2.2304494e+00  -2.1545838e+00
   1.5283333e+00   9.7842751e-01   1.3352350e+00  -4.8554001e-01   3.4898188e-01  -4.8554001e-01  -9.4073377e-01
   1.5300000e+00   9.7812949e-01   1.1076382e+00   1.9725063e-01   5.7657876e-01   8.8004127e-01   7.2831002e-01
   1.5316667e+00   9.7782228e-01   1.2138500e-01   7.2831002e-01  -3.0346251e-02   5.0071314e-01   8.0417564e-01
   1.5333333e+00   9.7750147e-01  -2.0028525e+00  -7.8900252e-01  -7.1313689e-01  -1.4717932e+00  -1.8207750e-01
   1.5350000e+00   9.7716319e-01  -4.0967438e-01  -3.3380876e-01   7.2831002e-01  -4.8554001e-01   1.9725063e-01
   1.5366667e+00   9.7680468e-01  -4.0967438e-01  -7.1313689e-01  -3.3380876e-01  -4.8554001e-01  -1.4717932e+00
   1.5383333e+00   9.7642416e-01   8.8004127e-01  -1.0924650e+00  -1.8207750e-01   1.0317725e+00  -1.8207750e-01
   1.5400000e+00   9.7602084e-01  -4.0967438e-01  -1.8207750e-01   1.2138500e-01  -1.0621188e-01  -7.8900252e-01
   1.5416667e+00   9.7559505e-01   1.3352350e+00   3.4898188e-01   1.2138500e-01  -7.8900252e-01  -6.3727127e-01
   1.5433333e+00   9.7514802e-01   1.1076382e+00   8.8004127e-01   4.2484751e-01   1.9725063e-01   8.8004127e-01
   1.5450000e+00   9.7468191e-01  -1.0621188e-01   4.2484751e-01  -1.8207750e-01  -2.5794313e-01  -1.8207750e-01
   1.5466667e+00   9.7419963e-01  -2.5794313e-01   6.5244439e-01   1.2138500e-01  -2.5794313e-01   3.4898188e-01
   1.5483333e+00   9.7370495e-01  -1.0621188e-01   8.0417564e-01   2.7311626e-01  -1.0621188e-01   1.1835038e+00
   1.5500000e+00   9.7320206e-01   1.3352350e+00   5.0071314e-01   2.7311626e-01   1.2138500e-01   1.9725063e-01
   1.5516667e+00   9.7269557e-01   8.0417564e-01  -4.8554001e-01  -3.3380876e-01   1.2138500e-01   1.2138500e-01
   1.5533333e+00   9.7219055e-01  -1.5476588e+00  -4.8554001e-01  -7.1313689e-01  -1.0621188e-01  -3.3380876e-01
   1.5550000e+00   9.7169190e-01  -3.0346251e-02  -1.8207750e-01   1.2138500e-01   1.1076382e+00   5.7657876e-01
   1.5566667e+00   9.7120461e-01   4.2484751e-01   1.1835038e+00   6.5244439e-01   1.1076382e+00   6.5244439e-01
   1.5583333e+00   9.7073343e-01   1.2138500e-01   1.4111007e+00   6.5244439e-01   4.2484751e-01   8.0417564e-01
   1.5600000e+00   9.7028273e-01  -3.3380876e-01   1.2593694e+00   5.0071314e-01  -1.0924650e+00   1.2138500e-01
   1.5616667e+00   9.6985630e-01   4.2484751e-01  -5.6140564e-01  -1.8207750e-01  -1.4717932e+00  -7.8900252e-01
   1.5633333e+00   9.6943366e-01  -6.3727127e-01  -1.3959275e+00  -8.6486815e-01  -5.6140564e-01  -1.5476588e+00
   1.5650000e+00   9.6889147e-01  -1.1683307e+00  -2.1545838e+00  -8.6486815e-01   5.7657876e-01  -1.3200619e+00
   1.5666667e+00   9.6836964e-01  -6.3727127e-01  -2.3821807e+00  -7.1313689e-01   3.4898188e-01  -9.4073377e-01
   1.5683333e+00   9.6787221e-01   2.7311626e-01  -1.3200619e+00  -1.8207750e-01   3.4898188e-01  -1.0621188e-01
   1.5700000e+00   9.6740295e-01   1.4111007e+00   4.5519376e-02   2.7311626e-01   5.7657876e-01   5.7657876e-01
   1.5716667e+00   9.6696522e-01   1.2593694e+00   1.9725063e-01  -3.0346251e-02   6.5244439e-01  -2.5794313e-01
   1.5733333e+00   9.6656178e-01   1.1835038e+00   8.0417564e-01   3.4898188e-01   3.4898188e-01  -1.8207750e-01
   1.5750000e+00   9.6619499e-01   1.4869663e+00   7.2831002e-01   7.2831002e-01  -3.0346251e-02   2.7311626e-01
   1.5766667e+00   9.6586634e-01   8.8004127e-01   2.7311626e-01  -3.0346251e-02  -4.0967438e-01   2.7311626e-01
   1.5783333e+00   9.6557712e-01  -1.8207750e-01   1.9725063e-01  -2.5794313e-01   3.4898188e-01   9.5590690e-01
   1.5800000e+00   9.6532756e-01  -7.8900252e-01  -7.8900252e-01  -1.8207750e-01   8.0417564e-01   1.0317725e+00
   1.5816667e+00   9.6511756e-01   2.7311626e-01   8.0417564e-01   1.9725063e-01   8.0417564e-01   1.1835038e+00
   1.5833333e+00   9.6494620e-01   5.7657876e-01   7.2831002e-01   4.5519376e-02   5.7657876e-01   4.2484751e-01
   1.5850000e+00   9.6481202e-01  -7.1313689e-01   6.5244439e-01  -2.5794313e-01   3.4898188e-01   4.5519376e-02
   1.5866667e+00   9.6471283e-01  -2.7615088e+00   1.2138500e-01  -1.8207750e-01   2.7311626e-01  -6.3727127e-01
   1.5883333e+00   9.6464587e-01  -2.1545838e+00  -1.0621188e-01   1.2138500e-01  -4.8554001e-01  -4.0967438e-01
   1.5900000e+00   9.6460773e-01  -4.0967438e-01   7.2831002e-01   6.5244439e-01  -3.3380876e-01   5.7657876e-01
   1.5916667e+00   9.6459457e-01   2.7311626e-01   1.0317725e+00   3.4898188e-01  -1.8207750e-01   6.5244439e-01
   1.5933333e+00   9.6460182e-01  -1.7752557e+00   2.7311626e-01  -3.0346251e-02  -1.0621188e-01  -1.8207750e-01
   1.5950000e+00   9.6462455e-01  -1.5476588e+00  -7.1313689e-01  -3.3380876e-01   4.2484751e-01  -2.5794313e-01
   1.5966667e+00   9.6465742e-01  -1.0621188e-01  -7.8900252e-01  -3.0346251e-02   8.8004127e-01  -4.8554001e-01
   1.5983333e+00   9.6469466e-01   3.4898188e-01  -7.1313689e-01   1.9725063e-01   2.7311626e-01  -3.3380876e-01
   1.6000000e+00   9.6460015e-01   1.6386975e+00   3.4898188e-01   4.2484751e-01  -1.0621188e-01  -1.0621188e-01
   1.6016667e+00   9.6443785e-01   2.7766819e+00   1.1835038e+00   1.2138500e-01  -6.3727127e-01  -8.6486815e-01
   1.6033333e+00   9.6425494e-01   1.5628319e+00   5.7657876e-01  -2.5794313e-01  -4.8554001e-01  -2.5794313e-01
   1.6050000e+00   9.6404872e-01   1.2593694e+00   1.2138500e-01  -1.0621188e-01   4.5519376e-02   9.5590690e-01
   1.6066667e+00   9.6381683e-01  -1.0621188e-01  -8.6486815e-01  -1.0621188e-01   2.7311626e-01   9.5590690e-01
   1.6083333e+00   9.6355745e-01   1.2138500e-01  -7.1313689e-01   5.0071314e-01   8.0417564e-01  -1.8207750e-01
   1.6100000e+00   9.6326931e-01  -2.5794313e-01  -7.8900252e-01  -4.8554001e-01   8.0417564e-01  -6.3727127e-01
   1.6116667e+00   9.6295145e-01  -9.4073377e-01  -7.1313689e-01  -3.0346251e-02   5.0071314e-01  -1.0621188e-01
   1.6133333e+00   9.6260373e-01   3.4898188e-01  -2.5794313e-01  -3.0346251e-02  -1.8207750e-01   4.2484751e-01
   1.6150000e+00   9.6222629e-01  -6.3727127e-01   2.7311626e-01  -3.0346251e-02  -9.4073377e-01  -2.5794313e-01
   1.6166667e+00   9.6181976e-01  -1.0165994e+00   8.0417564e-01   4.5519376e-02  -1.0165994e+00  -8.6486815e-01
   1.6183333e+00   9.6138531e-01  -2.5794313e-01   6.5244439e-01   5.7657876e-01   1.9725063e-01  -3.0346251e-02
   1.6200000e+00   9.6092434e-01   1.9725063e-01   6.5244439e-01   8.8004127e-01   1.2138500e-01   8.0417564e-01
   1.6216667e+00   9.6043865e-01   1.2593694e+00   9.5590690e-01   6.5244439e-01   1.9725063e-01   8.8004127e-01
   1.6233333e+00   9.5993024e-01   6.5244439e-01   1.2138500e-01  -3.3380876e-01  -7.1313689e-01  -4.8554001e-01
   1.6250000e+00   9.5940134e-01   4.5519376e-02  -2.0787182e+00  -2.5794313e-01   5.7657876e-01   1.2138500e-01
   1.6266667e+00   9.5885402e-01   4.2484751e-01   1.2138500e-01   4.5519376e-02  -1.0621188e-01  -4.0967438e-01
   1.6283333e+00   9.5829058e-01  -1.2441963e+00   2.7311626e-01  -2.5794313e-01  -7.8900252e-01  -4.8554001e-01
   1.6300000e+00   9.5771315e-01  -7.1313689e-01   1.7145632e+00   5.0071314e-01   6.5244439e-01   6.5244439e-01
   1.6316667e+00   9.5712352e-01   3.4898188e-01   1.2593694e+00   4.5519376e-02   1.2138500e-01   5.0071314e-01
   1.6333333e+00   9.5652336e-01  -3.0346251e-02   5.0071314e-01   1.9725063e-01  -6.3727127e-01  -8.6486815e-01
   1.6350000e+00   9.5586060e-01   3.4898188e-01  -2.5794313e-01   3.4898188e-01   5.7657876e-01  -1.8207750e-01
   1.6366667e+00   9.5505134e-01  -1.9269869e+00  -8.6486815e-01  -5.6140564e-01   8.8004127e-01  -4.0967438e-01
   1.6383333e+00   9.5422955e-01  -1.1683307e+00  -7.1313689e-01  -1.8207750e-01   1.4869663e+00  -3.0346251e-02
   1.6400000e+00   9.5339878e-01  -8.6486815e-01  -1.4717932e+00  -5.6140564e-01   1.1835038e+00   7.2831002e-01
   1.6416667e+00   9.5256236e-01  -4.8554001e-01  -5.6140564e-01  -1.8207750e-01  -1.0621188e-01   1.9725063e-01
   1.6433333e+00   9.5172356e-01  -8.6486815e-01  -5.6140564e-01   5.0071314e-01  -7.8900252e-01   2.7311626e-01
   1.6450000e+00   9.5088534e-01   1.1076382e+00   4.5519376e-02   4.5519376e-02  -1.2441963e+00   2.7311626e-01
   1.6466667e+00   9.5005040e-01   1.2138500e-01   4.5519376e-02   3.4898188e-01  -1.4717932e+00   1.9725063e-01
   1.6483333e+00   9.4922103e-01   4.5519376e-02  -7.8900252e-01  -4.0967438e-01  -1.7752557e+00  -6.3727127e-01
   1.6500000e+00   9.4839944e-01   1.7904288e+00   1.9725063e-01  -3.0346251e-02  -3.3380876e-01  -7.8900252e-01
   1.6516667e+00   9.4758722e-01   1.5628319e+00   4.2484751e-01  -2.5794313e-01  -1.8207750e-01  -1.0165994e+00
   1.6533333e+00   9.4678566e-01   2.1697569e+00   5.7657876e-01  -3.0346251e-02   4.5519376e-02  -4.8554001e-01
   1.6550000e+00   9.4599553e-01   1.1835038e+00  -3.0346251e-02   1.9725063e-01   5.0071314e-01   1.2138500e-01
   1.6566667e+00   9.4521728e-01  -6.3727127e-01  -2.5794313e-01  -3.0346251e-02   4.5519376e-02   2.7311626e-01
   1.6583333e+00   9.4445070e-01  -1.3959275e+00  -1.8207750e-01   5.7657876e-01   7.2831002e-01   1.1076382e+00
   1.6600000e+00   9.4369518e-01  -2.5794313e-01   1.1076382e+00   4.5519376e-02   8.0417564e-01   1.9725063e-01
   1.6616667e+00   9.4294941e-01   3.4898188e-01   9.5590690e-01   5.7657876e-01   5.7657876e-01   5.0071314e-01
   1.6633333e+00   9.4221160e-01  -3.0346251e-02   7.2831002e-01   4.2484751e-01  -1.8207750e-01  -4.8554001e-01
   1.6650000e+00   9.4147950e-01   8.8004127e-01   6.5244439e-01   1.9725063e-01  -3.0346251e-02   2.7311626e-01
   1.6666667e+00   9.4075004e-01   1.6386975e+00  -1.3200619e+00  -7.1313689e-01  -1.0621188e-01  -2.5794313e-01
   1.6683333e+00   9.4075004e-01   2.7311626e-01  -1.3200619e+00  -9.4073377e-01  -3.0346251e-02  -8.6486815e-01
   1.6700000e+00   9.4075004e-01   5.7657876e-01  -1.0924650e+00  -6.3727127e-01  -1.8207750e-01  -1.6993900e+00
   1.6716667e+00   9.4075004e-01  -4.8554001e-01  -6.3727127e-01  -4.0967438e-01   9.5590690e-01  -8.6486815e-01
   1.6733333e+00   9.4075004e-01  -2.2304494e+00  -3.0346251e-02   2.7311626e-01   1.5628319e+00   3.4898188e-01
   1.6750000e+00   9.4075004e-01  -6.3727127e-01   5.7657876e-01   8.0417564e-01   1.3352350e+00   8.8004127e-01
   1.6766667e+00   9.4075004e-01  -2.5794313e-01   4.5519376e-02   1.9725063e-01   8.0417564e-01   8.0417564e-01
   1.6783333e+00   9.4075004e-01   1.9725063e-01   4.5519376e-02   1.2138500e-01  -6.3727127e-01   1.2138500e-01
   1.6800000e+00   9.4001968e-01   1.0317725e+00   1.0317725e+00   8.0417564e-01  -5.6140564e-01   8.8004127e-01
   1.6816667e+00   9.3928444e-01  -2.5794313e-01   9.5590690e-01   1.0317725e+00   1.2138500e-01  -1.0621188e-01
   1.6833333e+00   9.3928444e-01  -9.4073377e-01  -2.5794313e-01  -2.5794313e-01  -8.6486815e-01  -7.8900252e-01
   1.6850000e+00   9.3928444e-01  -3.0346251e-02  -4.8554001e-01  -6.3727127e-01  -1.0924650e+00  -1.0621188e-01
   1.6866667e+00   9.3928444e-01  -4.8554001e-01  -4.8554001e-01  -2.5794313e-01  -1.1683307e+00  -7.8900252e-01
   1.6883333e+00   9.3928444e-01  -1.8207750e-01   2.7311626e-01   2.7311626e-01  -1.8207750e-01  -8.6486815e-01
   1.6900000e+00   9.3928444e-01   8.8004127e-01   8.8004127e-01   7.2831002e-01  -4.8554001e-01   3.4898188e-01
   1.6916667e+00   9.3928444e-01   7.2831002e-01   1.4111007e+00   2.7311626e-01   4.5519376e-02   4.2484751e-01
   1.6933333e+00   9.3928444e-01   1.8662944e+00   2.7311626e-01  -4.0967438e-01  -4.0967438e-01   6.5244439e-01
   1.6950000e+00   9.3928444e-01   6.5244439e-01  -8.6486815e-01  -4.0967438e-01  -1.0621188e-01   1.2138500e-01
   1.6966667e+00   9.3928444e-01   3.4898188e-01  -4.8554001e-01   1.2138500e-01   1.2138500e-01   1.9725063e-01
   1.6983333e+00   9.3928444e-01   6.5244439e-01   2.7311626e-01   2.7311626e-01   8.0417564e-01   3.4898188e-01
   1.7000000e+00   9.3928444e-01  -1.8207750e-01  -5.6140564e-01  -1.8207750e-01   1.2138500e-01   4.2484751e-01
   1.7016667e+00   9.3928444e-01  -8.6486815e-01  -1.0621188e-01  -1.0621188e-01   1.2138500e-01   3.4898188e-01
   1.7033333e+00   9.3928444e-01  -1.0165994e+00  -3.0346251e-02  -1.0621188e-01  -1.0621188e-01   4.5519376e-02
   1.7050000e+00   9.3928444e-01   2.7311626e-01   1.9725063e-01   1.2138500e-01   5.7657876e-01   1.0317725e+00
   1.7066667e+00   9.3928444e-01   9.5590690e-01   1.9725063e-01   4.5519376e-02   8.8004127e-01   8.0417564e-01
   1.7083333e+00   9.3928444e-01  -1.0621188e-01  -6.3727127e-01  -1.0621188e-01  -3.0346251e-02  -1.0621188e-01
   1.7100000e+00   9.3928444e-01   5.0071314e-01   1.3352350e+00   5.7657876e-01  -3.3380876e-01  -3.3380876e-01
   1.7116667e+00   9.3928444e-01   4.2484751e-01  -1.0621188e-01  -3.3380876e-01   5.0071314e-01  -7.1313689e-01
   1.7133333e+00   9.3928444e-01  -6.3727127e-01  -6.3727127e-01  -3.3380876e-01   6.5244439e-01  -9.4073377e-01
   1.7150000e+00   9.3928444e-01  -5.6140564e-01   1.2138500e-01  -3.0346251e-02  -1.0621188e-01  -7.8900252e-01
   1.7166667e+00   9.3928444e-01  -2.5794313e-01  -3.3380876e-01  -3.3380876e-01   4.5519376e-02   2.7311626e-01
   1.7183333e+00   9.3928444e-01  -1.0924650e+00  -8.6486815e-01  -4.0967438e-01  -2.5794313e-01  -1.8207750e-01
   1.7200000e+00   9.3928444e-01  -1.0924650e+00  -2.5794313e-01   2.7311626e-01  -4.0967438e-01  -3.3380876e-01
   1.7216667e+00   9.3928444e-01  -1.0924650e+00  -3.0346251e-02  -3.0346251e-02  -4.0967438e-01  -3.3380876e-01
   1.7233333e+00   9.3928444e-01  -7.1313689e-01   4.2484751e-01   5.7657876e-01  -7.1313689e-01  -7.1313689e-01
   1.7250000e+00   9.3928444e-01   2.1697569e+00   1.0317725e+00   5.7657876e-01   1.9725063e-01   2.7311626e-01
   1.7266667e+00   9.3928444e-01   8.0417564e-01   3.4898188e-01  -1.8207750e-01  -4.0967438e-01   2.7311626e-01
   1.7283333e+00   9.3928444e-01   1.4111007e+00  -7.8900252e-01  -6.3727127e-01  -7.1313689e-01  -4.0967438e-01
   1.7300000e+00   9.3928444e-01   4.5519376e-02  -1.1683307e+00  -9.4073377e-01  -2.5794313e-01  -2.5794313e-01
   1.7316667e+00   9.3837829e-01   6.5244439e-01  -2.5794313e-01  -2.5794313e-01   4.2484751e-01   6.5244439e-01
   1.7333333e+00   9.3742778e-01   1.9725063e-01   4.5519376e-02   1.2138500e-01   7.2831002e-01   1.2593694e+00
   1.7350000e+00   9.3742778e-01  -3.0346251e-02   4.2484751e-01   2.7311626e-01   7.2831002e-01   8.8004127e-01
   1.7366667e+00   9.3742778e-01  -3.0346251e-02   4.5519376e-02   4.5519376e-02   5.7657876e-01   1.9725063e-01
   1.7383333e+00   9.3742778e-01  -7.8900252e-01   2.7311626e-01  -3.0346251e-02   6.5244439e-01   1.9725063e-01
   1.7400000e+00   9.3742778e-01  -1.3200619e+00  -1.0621188e-01   4.2484751e-01   4.2484751e-01   1.2138500e-01
   1.7416667e+00   9.3742778e-01  -2.0028525e+00  -1.1683307e+00  -3.0346251e-02   1.9725063e-01  -2.5794313e-01
   1.7433333e+00   9.3742778e-01  -1.1683307e+00   2.7311626e-01   1.9725063e-01   2.7311626e-01   4.5519376e-02
   1.7450000e+00   9.3742778e-01   1.2138500e-01   1.4111007e+00   1.9725063e-01   4.2484751e-01   1.3352350e+00
   1.7466667e+00   9.3742778e-01   3.4898188e-01   1.8662944e+00   1.9725063e-01   3.4898188e-01   9.5590690e-01
   1.7483333e+00   9.3742778e-01  -1.2441963e+00  -1.8207750e-01  -3.0346251e-02   1.9725063e-01  -1.8207750e-01
   1.7500000e+00   9.3742778e-01  -6.3727127e-01  -1.3200619e+00  -1.0621188e-01  -3.0346251e-02  -1.3200619e+00
   1.7516667e+00   9.3742778e-01   1.4111007e+00  -7.8900252e-01  -2.5794313e-01  -6.3727127e-01  -1.1683307e+00
   1.7533333e+00   9.3742778e-01   2.7008163e+00  -9.4073377e-01  -1.1683307e+00  -1.5476588e+00  -1.6993900e+00
   1.7550000e+00   9.3742778e-01   1.3352350e+00  -1.1683307e+00  -7.8900252e-01  -1.2441963e+00  -1.6235244e+00
   1.7566667e+00   9.3742778e-01  -1.0924650e+00  -1.3200619e+00  -8.6486815e-01  -1.0621188e-01  -5.6140564e-01
   1.7583333e+00   9.3742778e-01  -7.8900252e-01  -4.0967438e-01  -1.0621188e-01   5.7657876e-01   5.7657876e-01
   1.7600000e+00   9.3742778e-01  -4.8554001e-01  -1.0621188e-01  -1.8207750e-01  -1.0621188e-01   3.4898188e-01
   1.7616667e+00   9.3645705e-01  -6.3727127e-01   2.7311626e-01   4.5519376e-02  -4.8554001e-01   1.9725063e-01
   1.7633333e+00   9.3645705e-01  -1.9269869e+00   2.7311626e-01   4.2484751e-01   1.9725063e-01   1.9725063e-01
   1.7650000e+00   9.3645705e-01   4.5519376e-02   1.2593694e+00   1.1076382e+00  -3.0346251e-02   4.2484751e-01
   1.7666667e+00   9.3546359e-01   7.2831002e-01   1.0317725e+00   5.0071314e-01   1.2138500e-01   1.9725063e-01
   1.7683333e+00   9.3444471e-01   1.8662944e+00   8.8004127e-01   8.0417564e-01   1.2138500e-01   3.4898188e-01
   1.7700000e+00   9.3339764e-01   9.5590690e-01   9.5590690e-01   2.7311626e-01   5.7657876e-01   7.2831002e-01
   1.7716667e+00   9.3231962e-01  -1.3959275e+00   1.2138500e-01  -4.0967438e-01   7.2831002e-01  -4.0967438e-01
   1.7733333e+00   9.3231962e-01  -7.1313689e-01  -4.8554001e-01  -2.5794313e-01  -5.6140564e-01  -5.6140564e-01
   1.7750000e+00   9.3231962e-01   8.0417564e-01  -3.3380876e-01   1.2138500e-01  -3.3380876e-01   5.7657876e-01
   1.7766667e+00   9.3231962e-01   8.0417564e-01   2.7311626e-01   3.4898188e-01  -1.2441963e+00   2.7311626e-01
   1.7783333e+00   9.3120803e-01   5.7657876e-01   6.5244439e-01   1.2138500e-01  -7.8900252e-01  -1.0621188e-01
   1.7800000e+00   9.3006004e-01   5.7657876e-01   4.2484751e-01   8.8004127e-01   3.4898188e-01   7.2831002e-01
