# Supplementary material for: Detecting Nasal Vowels in Speech Interfaces Based on Surface Electromyography
Source: PLoS One. 2015 Jun 12;10(6):e0127040. doi: 10.1371/journal.pone.0127040 (PMC4466523; doi:10.1371/journal.pone.0127040)
Supplement: S1 Data — (ZIP) [file pone.0127040.s001.zip › PLosOneData/aligned/SV/SV-vnp-in-r1-ALIGNED.txt]

   0.0000000e+00   6.5158192e-01   1.0317725e+00  -2.5794313e-01  -2.5794313e-01   1.3352350e+00   1.3352350e+00
   1.6666667e-03   6.4647705e-01   8.0417564e-01  -2.5794313e-01  -1.8207750e-01   9.5590690e-01   1.2593694e+00
   3.3333333e-03   6.4121352e-01  -1.0621188e-01   1.2138500e-01  -2.5794313e-01  -1.0165994e+00  -5.6140564e-01
   5.0000000e-03   6.3577883e-01   4.5519376e-02  -3.3380876e-01  -3.3380876e-01  -7.8900252e-01  -1.0165994e+00
   6.6666667e-03   6.3015983e-01   5.7657876e-01   1.2138500e-01  -1.0621188e-01  -9.4073377e-01   1.9725063e-01
   8.3333333e-03   6.2434273e-01   8.0417564e-01   9.5590690e-01   1.0317725e+00  -3.3380876e-01   5.0071314e-01
   1.0000000e-02   6.1831331e-01   4.5519376e-02  -1.0165994e+00  -6.3727127e-01  -4.0967438e-01  -1.6235244e+00
   1.1666667e-02   6.1205705e-01   2.7311626e-01  -4.8554001e-01   1.9725063e-01   5.0071314e-01  -1.2441963e+00
   1.3333333e-02   6.0555941e-01  -3.3380876e-01  -4.0967438e-01   7.2831002e-01  -1.0621188e-01  -1.6993900e+00
   1.5000000e-02   5.9878928e-01   9.5590690e-01   2.7311626e-01   4.5519376e-02   1.9725063e-01  -1.0621188e-01
   1.6666667e-02   5.9165754e-01  -1.0621188e-01   5.7657876e-01   1.2138500e-01  -1.8207750e-01   8.8004127e-01
   1.8333333e-02   5.8425844e-01   1.9725063e-01   7.2831002e-01  -2.5794313e-01   4.2484751e-01   1.7904288e+00
   2.0000000e-02   5.7658039e-01  -1.5476588e+00  -4.8554001e-01  -3.3380876e-01   5.7657876e-01   1.6386975e+00
   2.1666667e-02   5.6861236e-01  -3.0346251e-02  -2.5794313e-01  -3.3380876e-01   1.2138500e-01   1.1076382e+00
   2.3333333e-02   5.6034415e-01  -1.6235244e+00   4.5519376e-02   4.2484751e-01  -5.6140564e-01   5.7657876e-01
   2.5000000e-02   5.5176677e-01   3.4898188e-01   3.4898188e-01   7.2831002e-01  -7.8900252e-01  -3.3380876e-01
   2.6666667e-02   5.4287264e-01   1.1835038e+00   9.5590690e-01   9.5590690e-01  -1.8207750e-01  -1.0621188e-01
   2.8333333e-02   5.3365596e-01   1.4111007e+00   6.5244439e-01   3.4898188e-01  -1.8207750e-01   4.2484751e-01
   3.0000000e-02   5.2411301e-01   4.2484751e-01   1.9725063e-01   4.2484751e-01   1.9725063e-01   2.7311626e-01
   3.1666667e-02   5.1424243e-01  -6.3727127e-01  -8.6486815e-01  -7.1313689e-01  -1.0621188e-01  -4.0967438e-01
   3.3333333e-02   5.0404548e-01  -3.3380876e-01   7.2831002e-01   1.9725063e-01   8.8004127e-01   6.5244439e-01
   3.5000000e-02   4.9352634e-01   4.5519376e-02  -6.3727127e-01  -7.1313689e-01   6.5244439e-01   1.2593694e+00
   3.6666667e-02   4.8269232e-01  -6.3727127e-01  -7.8900252e-01  -1.8207750e-01  -6.3727127e-01  -1.3959275e+00
   3.8333333e-02   4.7155406e-01  -9.4073377e-01   3.4898188e-01   5.0071314e-01  -3.3380876e-01  -4.0967438e-01
   4.0000000e-02   4.6012571e-01   7.2831002e-01   4.5519376e-02   2.7311626e-01  -7.8900252e-01  -7.8900252e-01
   4.1666667e-02   4.4842503e-01   1.0317725e+00   5.0071314e-01  -6.3727127e-01  -7.8900252e-01  -1.3200619e+00
   4.3333333e-02   4.3647351e-01  -1.8207750e-01   3.4898188e-01  -3.0346251e-02  -1.8207750e-01  -9.4073377e-01
   4.5000000e-02   4.2429637e-01   8.8004127e-01   4.2484751e-01   3.4898188e-01   1.9725063e-01   3.4898188e-01
   4.6666667e-02   4.1192258e-01   5.7657876e-01   1.1835038e+00  -3.0346251e-02   5.0071314e-01   4.2484751e-01
   4.8333333e-02   3.9938481e-01   5.7657876e-01   8.0417564e-01   4.5519376e-02   2.7311626e-01  -1.0621188e-01
   5.0000000e-02   3.8671925e-01   9.5590690e-01  -3.0346251e-02  -1.0621188e-01   6.5244439e-01   4.2484751e-01
   5.1666667e-02   3.7388593e-01  -1.5476588e+00  -8.6486815e-01   1.2138500e-01   6.5244439e-01   5.7657876e-01
   5.3333333e-02   3.6098885e-01   1.1835038e+00  -1.8207750e-01   4.5519376e-02   8.8004127e-01   9.5590690e-01
   5.5000000e-02   3.4810884e-01   1.1835038e+00  -4.0967438e-01  -8.6486815e-01   1.2138500e-01  -1.8207750e-01
   5.6666667e-02   3.3529482e-01   1.1835038e+00  -6.3727127e-01  -5.6140564e-01  -3.3380876e-01  -3.3380876e-01
   5.8333333e-02   3.2259750e-01   2.7311626e-01  -7.1313689e-01   1.2138500e-01  -1.0924650e+00  -1.2441963e+00
   6.0000000e-02   3.1006896e-01   1.0317725e+00  -1.0621188e-01   1.3352350e+00  -2.5794313e-01   4.5519376e-02
   6.1666667e-02   2.9776239e-01  -1.0165994e+00   1.9725063e-01   6.5244439e-01   7.2831002e-01   4.2484751e-01
   6.3333333e-02   2.8573164e-01  -1.4717932e+00  -3.0346251e-02  -1.8207750e-01   1.2138500e-01   5.0071314e-01
   6.5000000e-02   2.7403087e-01  -1.1683307e+00  -4.0967438e-01  -2.5794313e-01  -3.3380876e-01   1.0317725e+00
   6.6666667e-02   2.6271410e-01  -8.6486815e-01  -1.0621188e-01  -4.8554001e-01   1.2138500e-01   1.0317725e+00
   6.8333333e-02   2.5183484e-01  -1.2441963e+00   1.2593694e+00  -7.8900252e-01   1.2138500e-01  -4.0967438e-01
   7.0000000e-02   2.4144561e-01  -1.2441963e+00   7.2831002e-01  -3.3380876e-01  -1.8207750e-01  -1.3200619e+00
   7.1666667e-02   2.3159754e-01  -1.0621188e-01   1.2138500e-01   7.2831002e-01  -7.1313689e-01  -2.1545838e+00
   7.3333333e-02   2.2233996e-01  -1.8207750e-01  -5.6140564e-01   5.7657876e-01  -1.0621188e-01  -9.4073377e-01
   7.5000000e-02   2.1371992e-01  -1.1683307e+00  -4.8554001e-01  -2.5794313e-01   6.5244439e-01   7.2831002e-01
   7.6666667e-02   2.0578185e-01  -1.8511213e+00  -3.0346251e-02  -1.0621188e-01   2.7311626e-01   1.6386975e+00
   7.8333333e-02   1.9856710e-01  -2.5339119e+00  -3.0346251e-02  -4.0967438e-01  -6.3727127e-01   9.5590690e-01
   8.0000000e-02   1.9211357e-01  -1.0924650e+00  -8.6486815e-01   4.5519376e-02  -3.3380876e-01   4.5519376e-02
   8.1666667e-02   1.8645542e-01  -4.0967438e-01  -6.3727127e-01   5.0071314e-01  -2.5794313e-01   5.0071314e-01
   8.3333333e-02   1.8162266e-01  -1.6235244e+00  -3.0346251e-02   3.4898188e-01   1.9725063e-01  -3.0346251e-02
   8.5000000e-02   1.7764092e-01   6.5244439e-01   7.2831002e-01   1.2138500e-01   4.5519376e-02  -1.0621188e-01
   8.6666667e-02   1.7449840e-01   2.0180257e+00   1.0317725e+00   8.0417564e-01  -4.0967438e-01   3.4898188e-01
   8.8333333e-02   1.7217206e-01   2.7311626e-01   1.0317725e+00   3.4898188e-01  -3.0346251e-02   2.7311626e-01
   9.0000000e-02   1.7076128e-01   1.6386975e+00   1.1835038e+00   4.2484751e-01   4.2484751e-01   8.8004127e-01
   9.1666667e-02   1.7027263e-01   1.1076382e+00  -7.1313689e-01  -7.1313689e-01  -1.8207750e-01  -1.3200619e+00
   9.3333333e-02   1.7070687e-01   6.5244439e-01   1.2138500e-01   1.3352350e+00   8.0417564e-01  -7.8900252e-01
   9.5000000e-02   1.7205898e-01  -2.5794313e-01  -4.0967438e-01  -7.1313689e-01  -6.3727127e-01  -1.2441963e+00
   9.6666667e-02   1.7431817e-01   9.5590690e-01  -1.0621188e-01  -1.0621188e-01   1.2138500e-01  -3.0346251e-02
   9.8333333e-02   1.7746809e-01   1.3352350e+00  -7.1313689e-01   4.5519376e-02   5.7657876e-01   3.4898188e-01
   1.0000000e-01   1.8148700e-01   2.7766819e+00   1.2138500e-01  -4.0967438e-01   8.8004127e-01   1.3352350e+00
   1.0166667e-01   1.8634802e-01   2.8525476e+00   2.7311626e-01  -7.1313689e-01  -4.8554001e-01  -9.4073377e-01
   1.0333333e-01   1.9201943e-01   3.5353382e+00   3.4898188e-01   1.9725063e-01   4.5519376e-02  -3.0346251e-02
   1.0500000e-01   1.9846505e-01   3.2318757e+00   1.9725063e-01  -3.0346251e-02  -3.3380876e-01  -6.3727127e-01
   1.0666667e-01   2.0564459e-01   5.7657876e-01  -8.6486815e-01   4.2484751e-01   5.0071314e-01  -6.3727127e-01
   1.0833333e-01   2.1351411e-01   1.9725063e-01  -4.8554001e-01   4.5519376e-02   1.1076382e+00   5.0071314e-01
   1.1000000e-01   2.2202643e-01  -2.1545838e+00  -4.8554001e-01  -7.8900252e-01   1.8662944e+00   1.3352350e+00
   1.1166667e-01   2.3113165e-01  -2.2304494e+00  -3.0346251e-02  -1.8207750e-01   8.8004127e-01   1.7145632e+00
   1.1333333e-01   2.4077760e-01   3.4898188e-01  -2.5794313e-01  -4.8554001e-01  -1.2441963e+00  -4.0967438e-01
   1.1500000e-01   2.5091037e-01  -1.8207750e-01  -7.1313689e-01  -3.0346251e-02  -2.1545838e+00  -2.0028525e+00
   1.1666667e-01   2.6147478e-01  -1.7752557e+00   1.9725063e-01   1.0317725e+00  -1.4717932e+00  -4.8554001e-01
   1.1833333e-01   2.7241490e-01   2.3214882e+00   1.0317725e+00   6.5244439e-01  -1.0165994e+00  -2.5794313e-01
   1.2000000e-01   2.8367452e-01   1.9421600e+00   1.9725063e-01  -2.5794313e-01  -1.3200619e+00  -7.1313689e-01
   1.2166667e-01   2.9519764e-01  -4.8554001e-01  -1.8207750e-01  -4.8554001e-01  -3.0346251e-02   2.7311626e-01
   1.2333333e-01   3.0683301e-01  -2.0028525e+00  -1.0621188e-01   5.0071314e-01   5.0071314e-01  -1.0621188e-01
   1.2500000e-01   3.1862145e-01  -6.3727127e-01   5.0071314e-01   8.0417564e-01   5.7657876e-01   5.0071314e-01
   1.2666667e-01   3.3052830e-01  -7.8900252e-01   5.7657876e-01   5.0071314e-01  -3.3380876e-01  -1.8207750e-01
   1.2833333e-01   3.4250308e-01  -9.4073377e-01   3.4898188e-01   2.7311626e-01   9.5590690e-01   5.7657876e-01
   1.3000000e-01   3.5449701e-01  -7.8900252e-01   1.0317725e+00   1.2138500e-01   9.5590690e-01   1.4869663e+00
   1.3166667e-01   3.6646328e-01  -1.3959275e+00  -3.3380876e-01   4.5519376e-02   2.7311626e-01  -5.6140564e-01
   1.3333333e-01   3.7835749e-01  -1.5476588e+00  -1.0924650e+00   2.7311626e-01   7.2831002e-01  -8.6486815e-01
   1.3500000e-01   3.9013788e-01  -1.0165994e+00  -1.7752557e+00  -6.3727127e-01   4.5519376e-02  -1.2441963e+00
   1.3666667e-01   4.0176561e-01  -1.0924650e+00  -7.1313689e-01  -3.3380876e-01  -7.1313689e-01  -1.6235244e+00
   1.3833333e-01   4.1320506e-01   7.2831002e-01   8.0417564e-01   6.5244439e-01  -1.0621188e-01   4.2484751e-01
   1.4000000e-01   4.2442395e-01   1.2593694e+00   1.1076382e+00   3.4898188e-01   8.0417564e-01   1.6386975e+00
   1.4166667e-01   4.3539360e-01   2.0938913e+00   1.4869663e+00   3.4898188e-01   8.0417564e-01   3.0042788e+00
   1.4333333e-01   4.4608896e-01   8.8004127e-01   1.2138500e-01  -9.4073377e-01  -1.1683307e+00   1.2138500e-01
   1.4500000e-01   4.5648876e-01   3.4898188e-01  -1.3200619e+00  -5.6140564e-01  -1.6235244e+00  -1.2441963e+00
   1.4666667e-01   4.6657556e-01   5.7657876e-01  -1.3200619e+00  -4.8554001e-01  -1.1683307e+00  -1.0924650e+00
   1.4833333e-01   4.7633572e-01  -4.0967438e-01  -1.5476588e+00  -4.8554001e-01  -3.3380876e-01  -9.4073377e-01
   1.5000000e-01   4.8575940e-01  -1.0165994e+00  -5.6140564e-01   3.4898188e-01   3.4898188e-01   1.9725063e-01
   1.5166667e-01   4.9484044e-01   4.5519376e-02   4.5519376e-02   8.0417564e-01   2.7311626e-01   1.9725063e-01
   1.5333333e-01   5.0357632e-01  -1.2441963e+00   7.2831002e-01  -3.0346251e-02   1.2138500e-01  -5.6140564e-01
   1.5500000e-01   5.1196799e-01  -6.3727127e-01   2.7311626e-01   5.0071314e-01   1.0317725e+00   2.7311626e-01
   1.5666667e-01   5.2001966e-01   1.2138500e-01  -4.8554001e-01   3.4898188e-01   5.7657876e-01  -1.0165994e+00
   1.5833333e-01   5.4197771e-01  -3.0346251e-02  -7.1313689e-01  -3.3380876e-01   5.0071314e-01  -4.8554001e-01
   1.6000000e-01   5.4869924e-01  -1.3200619e+00  -1.0924650e+00  -1.8207750e-01  -7.1313689e-01  -3.3380876e-01
   1.6166667e-01   5.5516116e-01   3.4898188e-01  -1.8207750e-01   5.0071314e-01  -5.6140564e-01   5.0071314e-01
   1.6333333e-01   5.6138187e-01   4.5519376e-02   1.9725063e-01   6.5244439e-01  -7.1313689e-01  -2.5794313e-01
   1.6500000e-01   5.6738067e-01   1.1835038e+00   1.2593694e+00   1.2138500e-01  -1.8207750e-01  -7.8900252e-01
   1.6666667e-01   5.7317753e-01   1.1076382e+00   7.2831002e-01  -6.3727127e-01  -4.0967438e-01  -4.0967438e-01
   1.6833333e-01   5.7879280e-01   6.5244439e-01   1.7904288e+00  -3.0346251e-02   9.5590690e-01   8.8004127e-01
   1.7000000e-01   5.8424699e-01  -2.5794313e-01   8.0417564e-01   2.7311626e-01   4.2484751e-01   4.5519376e-02
   1.7166667e-01   5.8956045e-01  -1.4717932e+00   6.5244439e-01   7.2831002e-01   5.7657876e-01   4.5519376e-02
   1.7333333e-01   5.9475317e-01  -9.4073377e-01   1.9725063e-01   5.0071314e-01   8.0417564e-01   4.2484751e-01
   1.7500000e-01   5.9984451e-01  -6.3727127e-01  -9.4073377e-01  -8.6486815e-01  -1.0165994e+00  -1.3959275e+00
   1.7666667e-01   6.0485289e-01  -1.8207750e-01  -1.4717932e+00  -1.8207750e-01  -2.3821807e+00  -1.3200619e+00
   1.7833333e-01   6.0979563e-01   5.0071314e-01  -1.0165994e+00  -2.5794313e-01  -1.2441963e+00  -1.0621188e-01
   1.8000000e-01   6.1468861e-01   4.2484751e-01   4.5519376e-02   1.9725063e-01   3.4898188e-01   5.7657876e-01
   1.8166667e-01   6.1954611e-01  -1.0165994e+00   1.1835038e+00   1.2138500e-01   9.5590690e-01   9.5590690e-01
   1.8333333e-01   6.2438037e-01   1.0317725e+00   1.4111007e+00   1.2138500e-01   4.5519376e-02   1.2593694e+00
   1.8500000e-01   6.2920172e-01   2.0180257e+00   1.7904288e+00   4.2484751e-01  -3.3380876e-01   5.7657876e-01
   1.8666667e-01   6.3401787e-01   1.3352350e+00   1.7904288e+00   7.2831002e-01  -1.6993900e+00  -4.0967438e-01
   1.8833333e-01   6.3883403e-01   8.0417564e-01   7.2831002e-01   1.9725063e-01  -3.3380876e-01   4.5519376e-02
   1.9000000e-01   6.4365259e-01   5.0071314e-01  -1.0165994e+00   5.7657876e-01   2.7311626e-01   1.5628319e+00
   1.9166667e-01   6.4835946e-01  -7.1313689e-01  -1.9269869e+00  -1.8207750e-01  -5.6140564e-01   2.7311626e-01
   1.9333333e-01   6.5308105e-01  -9.4073377e-01  -2.7615088e+00  -1.0924650e+00  -4.0967438e-01  -1.6993900e+00
   1.9500000e-01   6.5781104e-01  -8.6486815e-01  -2.8373744e+00  -1.5476588e+00  -4.0967438e-01  -1.6993900e+00
   1.9666667e-01   6.6253899e-01  -1.3200619e+00  -1.6235244e+00  -8.6486815e-01   1.4111007e+00  -2.5794313e-01
   1.9833333e-01   6.6725025e-01  -1.6993900e+00  -9.4073377e-01  -2.5794313e-01   3.4898188e-01   1.2138500e-01
   2.0000000e-01   6.7192604e-01   1.2138500e-01  -4.8554001e-01  -6.3727127e-01   2.3973538e+00   5.7657876e-01
   2.0166667e-01   6.7654329e-01  -1.0621188e-01   1.2138500e-01  -6.3727127e-01   1.3352350e+00   8.8004127e-01
   2.0333333e-01   6.8107493e-01   8.8004127e-01   6.5244439e-01   9.5590690e-01   8.8004127e-01   1.6386975e+00
   2.0500000e-01   6.8548969e-01   2.1697569e+00   1.3352350e+00  -3.0346251e-02   4.2484751e-01   1.0317725e+00
   2.0666667e-01   6.8975271e-01   4.2484751e-01   1.3352350e+00   2.7311626e-01  -1.3200619e+00  -4.0967438e-01
   2.0833333e-01   6.9382535e-01   1.1835038e+00   2.1697569e+00   4.5519376e-02  -7.1313689e-01  -7.1313689e-01
   2.1000000e-01   6.9766566e-01   2.7311626e-01   4.2484751e-01  -3.0346251e-02  -6.3727127e-01   1.2138500e-01
   2.1166667e-01   7.0122880e-01  -5.6140564e-01   1.4111007e+00   8.8004127e-01  -6.3727127e-01  -1.0621188e-01
   2.1333333e-01   7.0446702e-01  -1.0924650e+00   5.7657876e-01   5.7657876e-01  -1.0621188e-01  -7.1313689e-01
   2.1500000e-01   7.0733066e-01  -1.6993900e+00   2.7311626e-01   5.7657876e-01  -7.1313689e-01  -3.0346251e-02
   2.1666667e-01   7.0976788e-01  -2.3063151e+00  -3.3380876e-01  -4.0967438e-01   5.0071314e-01   4.2484751e-01
   2.1833333e-01   7.1172589e-01  -1.3200619e+00  -7.8900252e-01  -3.3380876e-01   6.5244439e-01  -4.0967438e-01
   2.2000000e-01   7.1315098e-01   5.0071314e-01  -1.0924650e+00  -1.0621188e-01  -8.6486815e-01  -7.8900252e-01
   2.2166667e-01   7.1398905e-01   2.4732194e+00   2.7311626e-01   8.0417564e-01   8.0417564e-01   1.8662944e+00
   2.2333333e-01   7.1418666e-01   2.7766819e+00  -2.5794313e-01   3.4898188e-01  -1.1683307e+00   1.1835038e+00
   2.2500000e-01   7.1369119e-01  -3.3380876e-01  -1.0621188e-01  -1.8207750e-01  -7.1313689e-01  -1.0165994e+00
   2.2666667e-01   7.1238429e-01   8.8004127e-01  -1.1683307e+00  -6.3727127e-01   8.8004127e-01   2.7311626e-01
   2.2833333e-01   7.1024697e-01  -1.6235244e+00  -2.5339119e+00  -1.3200619e+00   8.0417564e-01  -1.1683307e+00
   2.3000000e-01   7.0728851e-01  -2.3063151e+00  -1.0924650e+00  -3.3380876e-01  -3.0346251e-02  -4.0967438e-01
   2.3166667e-01   7.0346687e-01  -1.4717932e+00   1.9725063e-01   2.7311626e-01  -3.3380876e-01   2.7311626e-01
   2.3333333e-01   6.9874393e-01   2.7311626e-01   1.1076382e+00   2.7311626e-01   3.4898188e-01  -3.0346251e-02
   2.3500000e-01   6.9308549e-01   1.3352350e+00   1.2593694e+00   5.7657876e-01   8.8004127e-01   9.5590690e-01
   2.3666667e-01   6.8646221e-01   1.2138500e-01   2.5490851e+00   1.3352350e+00   1.4869663e+00   2.4732194e+00
   2.3833333e-01   6.7885027e-01  -3.3380876e-01   2.1697569e+00   8.0417564e-01   1.1835038e+00   2.0180257e+00
   2.4000000e-01   6.7023165e-01   3.4898188e-01   1.0317725e+00   1.2138500e-01  -4.0967438e-01   9.5590690e-01
   2.4166667e-01   6.6059501e-01  -3.3380876e-01  -1.4717932e+00  -7.8900252e-01  -2.5794313e-01  -4.8554001e-01
   2.4333333e-01   6.4993598e-01   5.7657876e-01  -2.3063151e+00  -1.0165994e+00  -1.4717932e+00  -1.2441963e+00
   2.4500000e-01   6.3825759e-01  -1.2441963e+00  -2.3821807e+00  -5.6140564e-01  -1.4717932e+00  -2.6097776e+00
   2.4666667e-01   6.2557046e-01   1.4111007e+00  -1.8207750e-01   1.2138500e-01  -1.1683307e+00  -7.8900252e-01
   2.4833333e-01   6.1189333e-01   1.1835038e+00  -1.8207750e-01   1.4111007e+00  -8.6486815e-01   1.2138500e-01
   2.5000000e-01   5.9725300e-01   1.7904288e+00  -1.0621188e-01   5.0071314e-01  -8.6486815e-01   1.9725063e-01
   2.5166667e-01   5.8168448e-01   1.9725063e-01  -5.6140564e-01  -6.3727127e-01  -2.5794313e-01  -4.0967438e-01
   2.5333333e-01   5.6523089e-01  -4.8554001e-01  -1.0621188e-01  -3.3380876e-01   5.0071314e-01  -4.0967438e-01
   2.5500000e-01   5.4794334e-01  -1.8511213e+00  -1.0924650e+00  -1.2441963e+00   2.7311626e-01  -1.2441963e+00
   2.5666667e-01   5.2988070e-01  -6.3727127e-01  -4.0967438e-01  -7.8900252e-01   1.1835038e+00   1.2138500e-01
   2.5833333e-01   5.1110922e-01   3.4898188e-01   5.0071314e-01   5.7657876e-01   1.2138500e-01   5.7657876e-01
   2.6000000e-01   4.9170207e-01   8.8004127e-01   5.0071314e-01   4.2484751e-01   2.7311626e-01   1.2138500e-01
   2.6166667e-01   4.7172103e-01   1.2138500e-01   4.2484751e-01   3.4898188e-01   1.2138500e-01  -1.0621188e-01
   2.6333333e-01   4.5117212e-01  -1.4717932e+00  -3.0346251e-02  -3.0346251e-02   1.0317725e+00  -3.3380876e-01
   2.6500000e-01   4.3026006e-01  -1.0621188e-01   1.4111007e+00   3.4898188e-01   1.6386975e+00   1.4111007e+00
   2.6666667e-01   4.0908007e-01  -1.9269869e+00   7.2831002e-01   4.2484751e-01   6.5244439e-01   2.2456226e+00
   2.6833333e-01   3.8773005e-01   3.4898188e-01   1.4111007e+00   8.8004127e-01  -3.0346251e-02   2.3214882e+00
   2.7000000e-01   3.6630963e-01   9.5590690e-01   2.0180257e+00   5.7657876e-01  -4.0967438e-01   8.0417564e-01
   2.7166667e-01   3.4491924e-01   8.0417564e-01   1.2593694e+00   1.0317725e+00  -5.6140564e-01   5.7657876e-01
   2.7333333e-01   3.2365920e-01   5.7657876e-01   4.2484751e-01   3.4898188e-01  -7.1313689e-01  -5.6140564e-01
   2.7500000e-01   3.0262869e-01  -6.3727127e-01  -9.4073377e-01  -2.5794313e-01  -7.1313689e-01  -2.0787182e+00
   2.7666667e-01   2.8192487e-01  -1.0165994e+00  -1.3200619e+00  -1.0621188e-01   1.9725063e-01  -2.3063151e+00
   2.7833333e-01   2.6164187e-01  -1.4717932e+00  -7.8900252e-01  -7.1313689e-01   7.2831002e-01  -8.6486815e-01
   2.8000000e-01   2.4186989e-01  -1.3200619e+00  -7.8900252e-01   1.2138500e-01  -1.8207750e-01   1.1076382e+00
   2.8166667e-01   2.2269433e-01  -3.0346251e-02  -5.6140564e-01  -1.8207750e-01  -4.0967438e-01  -1.8207750e-01
   2.8333333e-01   2.0419496e-01   1.1076382e+00  -1.0924650e+00  -6.3727127e-01  -4.8554001e-01  -8.6486815e-01
   2.8500000e-01   1.8644512e-01   8.0417564e-01  -1.2441963e+00  -4.8554001e-01  -1.7752557e+00  -2.4580463e+00
   2.8666667e-01   1.6951106e-01   1.3352350e+00  -7.8900252e-01  -3.0346251e-02  -1.0621188e-01  -1.3959275e+00
   2.8833333e-01   1.5345126e-01   9.5590690e-01   1.2138500e-01  -3.3380876e-01   1.7904288e+00   1.0317725e+00
   2.9000000e-01   1.3831596e-01   3.4898188e-01  -9.4073377e-01  -8.6486815e-01   1.4111007e+00   8.0417564e-01
   2.9166667e-01   1.2414669e-01  -7.1313689e-01   5.0071314e-01   1.2138500e-01   4.5519376e-02  -7.8900252e-01
   2.9333333e-01   1.1097596e-01  -1.0621188e-01   1.1835038e+00   2.3214882e+00   7.2831002e-01   1.3352350e+00
   2.9500000e-01   9.8826975e-02   1.9725063e-01   9.5590690e-01  -3.0346251e-02  -2.5794313e-01   6.5244439e-01
   2.9666667e-01   8.7713601e-02   1.1835038e+00   6.5244439e-01  -2.5794313e-01  -2.4580463e+00   2.7311626e-01
   2.9833333e-01   7.7553042e-02   8.8004127e-01  -1.8207750e-01  -1.8207750e-01  -2.0028525e+00   2.7311626e-01
   3.0000000e-01   6.8407864e-02  -6.3727127e-01   5.0071314e-01   4.5519376e-02   2.1697569e+00   1.2593694e+00
   3.0166667e-01   6.0302667e-02  -9.4073377e-01  -6.3727127e-01   1.2138500e-01   5.0071314e-01   1.9725063e-01
   3.0333333e-01   5.3215433e-02  -1.8207750e-01  -1.0621188e-01  -3.0346251e-02  -3.3380876e-01   2.7311626e-01
   3.0500000e-01   4.7115271e-02   1.2138500e-01   1.2138500e-01  -4.0967438e-01  -5.6140564e-01   6.5244439e-01
   3.0666667e-01   4.1962997e-02   4.5519376e-02   1.4869663e+00   4.2484751e-01   1.9725063e-01   2.1697569e+00
   3.0833333e-01   3.7711829e-02  -3.0346251e-02   1.2593694e+00  -8.6486815e-01  -1.2441963e+00  -7.1313689e-01
   3.1000000e-01   3.4308173e-02   5.0071314e-01   1.7145632e+00  -7.1313689e-01  -3.3380876e-01  -3.1408369e+00
   3.1166667e-01   3.1692482e-02  -3.3380876e-01  -4.0967438e-01  -2.5794313e-01  -1.2441963e+00  -3.3684338e+00
   3.1333333e-01   2.9800185e-02   1.3352350e+00  -7.8900252e-01  -5.6140564e-01   2.7311626e-01   1.4869663e+00
   3.1500000e-01   2.8562664e-02   1.1835038e+00  -1.2441963e+00  -1.0924650e+00   2.1697569e+00   2.9284132e+00
   3.1666667e-01   2.7908265e-02   1.2138500e-01  -1.9269869e+00  -7.8900252e-01   5.0071314e-01   1.9725063e-01
   3.1833333e-01   2.7763322e-02   4.5519376e-02  -1.0165994e+00  -1.0621188e-01  -1.4717932e+00  -1.7752557e+00
   3.2000000e-01   2.8053188e-02  -1.2441963e+00   4.5519376e-02  -1.8207750e-01   4.2484751e-01  -1.1683307e+00
   3.2166667e-01   2.8053188e-02   1.2138500e-01  -1.0621188e-01   8.8004127e-01   1.5628319e+00   4.2484751e-01
   3.2333333e-01   2.8053188e-02   4.2484751e-01   1.9725063e-01   1.4869663e+00  -1.8207750e-01   1.7904288e+00
   3.2500000e-01   2.8053188e-02  -7.8900252e-01   4.2484751e-01   7.2831002e-01  -9.4073377e-01  -1.8207750e-01
   3.2666667e-01   2.8053188e-02  -7.8900252e-01   3.4898188e-01   3.4898188e-01  -3.3380876e-01  -1.2441963e+00
   3.2833333e-01   2.8053188e-02  -1.8207750e-01   5.7657876e-01   6.5244439e-01   1.2138500e-01   4.5519376e-02
   3.3000000e-01   2.8053188e-02   5.7657876e-01   3.4898188e-01   4.5519376e-02   2.7311626e-01   1.7904288e+00
   3.3166667e-01   2.8053188e-02  -1.0924650e+00   1.2138500e-01  -8.6486815e-01  -8.6486815e-01  -2.5794313e-01
   3.3333333e-01   2.8053188e-02  -2.5794313e-01  -2.5794313e-01  -3.0346251e-02  -1.0165994e+00  -1.6993900e+00
   3.3500000e-01   2.8703246e-02   4.2484751e-01  -3.0346251e-02   2.7311626e-01   3.4898188e-01  -3.0346251e-02
   3.3666667e-01   2.9639896e-02   4.2484751e-01   6.5244439e-01   2.7311626e-01  -5.6140564e-01   8.8004127e-01
   3.3833333e-01   3.0791491e-02  -3.3380876e-01  -2.5794313e-01  -1.8207750e-01  -1.9269869e+00   8.0417564e-01
   3.4000000e-01   3.2089214e-02   1.5628319e+00   3.4898188e-01   6.5244439e-01   5.7657876e-01   1.0317725e+00
   3.4166667e-01   3.3467896e-02   2.2456226e+00  -7.1313689e-01  -1.3959275e+00   1.8662944e+00  -6.3727127e-01
   3.4333333e-01   3.4866734e-02   1.2593694e+00  -3.3380876e-01  -1.2441963e+00   1.0317725e+00  -7.1313689e-01
   3.4500000e-01   3.6229932e-02  -8.6486815e-01   3.4898188e-01  -4.0967438e-01   9.5590690e-01  -5.6140564e-01
   3.4666667e-01   3.7473288e-02  -1.6235244e+00  -1.0621188e-01   9.5590690e-01   1.2138500e-01   1.2138500e-01
   3.4833333e-01   3.7473288e-02   8.0417564e-01   1.1835038e+00   1.1835038e+00  -1.0165994e+00   7.2831002e-01
   3.5000000e-01   3.7473288e-02  -1.0165994e+00  -1.7752557e+00   8.0417564e-01  -4.0967438e-01  -3.0346251e-02
   3.5166667e-01   3.7473288e-02   2.0938913e+00  -4.0967438e-01  -3.0346251e-02   4.2484751e-01   5.0071314e-01
   3.5333333e-01   3.7473288e-02   1.3352350e+00  -5.6140564e-01  -3.0346251e-02  -5.6140564e-01  -6.3727127e-01
   3.5500000e-01   3.7473288e-02  -1.0924650e+00  -5.6140564e-01  -7.1313689e-01  -2.0787182e+00  -4.5822839e+00
   3.5666667e-01   3.7473288e-02  -4.8554001e-01   5.0071314e-01   4.5519376e-02  -1.0924650e+00  -3.2925682e+00
   3.5833333e-01   3.7473288e-02  -2.6097776e+00   4.5519376e-02   1.3352350e+00   2.2456226e+00   4.4457257e+00
   3.6000000e-01   3.8511934e-02  -4.0967438e-01   3.4898188e-01  -1.8207750e-01   8.0417564e-01   2.5490851e+00
   3.6166667e-01   3.9399476e-02   1.7904288e+00   2.7311626e-01   1.9725063e-01  -3.3380876e-01   6.5244439e-01
   3.6333333e-01   3.9399476e-02   1.2593694e+00   3.4898188e-01   7.2831002e-01   4.5519376e-02   1.4869663e+00
   3.6500000e-01   4.0105206e-02   1.9725063e-01   2.7311626e-01   3.4898188e-01  -7.1313689e-01  -7.1313689e-01
   3.6666667e-01   4.0604438e-02  -2.0028525e+00  -1.1683307e+00  -4.8554001e-01   5.7657876e-01  -2.3063151e+00
   3.6833333e-01   4.0878553e-02  -1.3200619e+00  -2.5794313e-01  -2.5794313e-01  -2.5794313e-01  -7.8900252e-01
   3.7000000e-01   4.0914936e-02   9.5590690e-01   5.0071314e-01  -7.1313689e-01  -1.9269869e+00  -4.8554001e-01
   3.7166667e-01   4.0706843e-02  -3.0346251e-02   1.1076382e+00  -6.3727127e-01   1.0317725e+00   8.8004127e-01
   3.7333333e-01   4.0253165e-02  -1.5476588e+00  -3.0346251e-02  -1.0165994e+00   3.4898188e-01   8.0417564e-01
   3.7500000e-01   3.9558127e-02  -1.0924650e+00   5.0071314e-01  -3.0346251e-02  -2.5794313e-01  -5.6140564e-01
   3.7666667e-01   3.8630905e-02  -1.1683307e+00  -6.3727127e-01   7.2831002e-01  -3.3380876e-01  -1.1683307e+00
   3.7833333e-01   3.7485183e-02   1.5628319e+00  -3.0346251e-02   1.1835038e+00   9.5590690e-01   6.5244439e-01
   3.8000000e-01   3.6138653e-02   6.5244439e-01  -5.6140564e-01   8.8004127e-01   1.0317725e+00   1.3352350e+00
   3.8166667e-01   3.4612471e-02   4.2484751e-01   4.5519376e-02   1.0317725e+00   3.4898188e-01   1.2138500e-01
   3.8333333e-01   3.2930674e-02   1.2138500e-01  -2.5794313e-01  -1.8207750e-01   1.9725063e-01   7.2831002e-01
   3.8500000e-01   3.1119573e-02   6.5244439e-01  -9.4073377e-01  -3.3380876e-01  -5.6140564e-01   4.2484751e-01
   3.8666667e-01   2.9207134e-02  -1.8207750e-01   1.9725063e-01   3.4898188e-01   7.2831002e-01   8.8004127e-01
   3.8833333e-01   2.7222351e-02   3.4898188e-01  -4.0967438e-01  -3.0346251e-02   5.0071314e-01  -1.8207750e-01
   3.9000000e-01   2.5194634e-02   5.7657876e-01   1.1835038e+00   2.7311626e-01  -2.5794313e-01  -5.6140564e-01
   3.9166667e-01   2.3153207e-02   7.2831002e-01   1.2138500e-01  -7.8900252e-01  -7.1313689e-01  -2.2304494e+00
   3.9333333e-01   2.1126540e-02   1.2138500e-01   4.5519376e-02  -9.4073377e-01  -1.4717932e+00  -1.2441963e+00
   3.9500000e-01   1.9141816e-02   1.0317725e+00   2.7311626e-01  -7.1313689e-01  -7.8900252e-01  -3.0346251e-02
   3.9666667e-01   1.7140598e-02   6.5244439e-01   1.9725063e-01  -7.1313689e-01  -3.3380876e-01   6.5244439e-01
   3.9833333e-01   1.5228995e-02  -1.0165994e+00  -9.4073377e-01  -1.4717932e+00  -1.0621188e-01  -7.1313689e-01
   4.0000000e-01   1.3443422e-02  -1.8511213e+00  -8.6486815e-01  -1.1683307e+00  -2.5794313e-01  -6.3727127e-01
   4.0166667e-01   1.1801967e-02  -1.0165994e+00  -7.8900252e-01  -9.4073377e-01  -1.8207750e-01  -3.3380876e-01
   4.0333333e-01   1.0319104e-02  -2.1545838e+00  -4.8554001e-01  -5.6140564e-01  -4.8554001e-01   2.7311626e-01
   4.0500000e-01   9.0055609e-03  -1.1683307e+00  -1.0621188e-01   1.2138500e-01   7.2831002e-01   2.7311626e-01
   4.0666667e-01   7.8682764e-03   7.2831002e-01   5.0071314e-01   2.7311626e-01   6.5244439e-01   2.7311626e-01
   4.0833333e-01   6.9104280e-03   1.2593694e+00   5.7657876e-01   1.9725063e-01  -7.1313689e-01  -4.8554001e-01
   4.1000000e-01   6.1315433e-03   1.9421600e+00   8.0417564e-01  -3.0346251e-02   1.0317725e+00   8.8004127e-01
   4.1166667e-01   5.5276716e-03   5.7657876e-01   1.0317725e+00   1.2138500e-01   2.0180257e+00   1.2593694e+00
   4.1333333e-01   5.0916272e-03  -1.3200619e+00  -3.0346251e-02   1.0317725e+00  -7.1313689e-01  -5.6140564e-01
   4.1500000e-01   4.8132827e-03  -4.8554001e-01   8.0417564e-01   9.5590690e-01  -3.0346251e-02  -7.1313689e-01
   4.1666667e-01   4.6799118e-03   1.2138500e-01   2.7311626e-01   7.2831002e-01  -6.3727127e-01   5.0071314e-01
   4.1833333e-01   4.6765705e-03   8.0417564e-01   1.9725063e-01   1.1076382e+00  -1.8207750e-01   1.1835038e+00
   4.2000000e-01   4.7865067e-03  -1.0924650e+00  -1.0621188e-01   2.7311626e-01  -1.6993900e+00   5.7657876e-01
   4.2166667e-01   4.9915905e-03  -4.0967438e-01   8.8004127e-01  -3.0346251e-02  -2.5794313e-01   1.2593694e+00
   4.2333333e-01   5.2727536e-03   8.8004127e-01   8.0417564e-01  -1.8207750e-01   2.0180257e+00   1.2138500e-01
   4.2500000e-01   5.6104300e-03   9.5590690e-01  -2.5794313e-01  -3.0346251e-02   1.4869663e+00  -3.0346251e-02
   4.2666667e-01   5.9849884e-03   8.8004127e-01  -4.8554001e-01   4.2484751e-01  -7.1313689e-01  -7.8900252e-01
   4.2833333e-01   6.3771471e-03  -1.8207750e-01  -1.0621188e-01   4.5519376e-02  -5.6140564e-01  -1.0924650e+00
   4.3000000e-01   6.7683657e-03  -1.6993900e+00  -5.6140564e-01  -1.0621188e-01   7.2831002e-01  -8.6486815e-01
   4.3166667e-01   7.1125502e-03  -9.4073377e-01  -1.6235244e+00   4.5519376e-02  -1.8207750e-01  -1.2441963e+00
   4.3333333e-01   7.3901823e-03  -7.1313689e-01  -2.5794313e-01  -1.0621188e-01  -1.3200619e+00  -1.7752557e+00
   4.3500000e-01   7.6281381e-03   4.5519376e-02   5.7657876e-01   8.8004127e-01  -5.6140564e-01  -1.5476588e+00
   4.3666667e-01   7.8144586e-03   5.7657876e-01   1.2138500e-01   4.5519376e-02  -3.0346251e-02  -5.6140564e-01
   4.3833333e-01   7.9389892e-03   1.7145632e+00   2.7311626e-01   2.7311626e-01   3.4898188e-01   1.4111007e+00
   4.4000000e-01   7.9935351e-03   1.5628319e+00  -2.5794313e-01   4.5519376e-02   2.7311626e-01   1.9421600e+00
   4.4166667e-01   7.9719635e-03  -6.3727127e-01  -3.0346251e-02  -1.0165994e+00  -6.3727127e-01  -7.1313689e-01
   4.4333333e-01   7.8702691e-03  -3.3380876e-01   3.4898188e-01  -1.0621188e-01   5.0071314e-01  -3.0346251e-02
   4.4500000e-01   7.6865835e-03  -1.1683307e+00  -3.0346251e-02   1.9725063e-01   7.2831002e-01   1.3352350e+00
   4.4666667e-01   7.4211447e-03  -4.8554001e-01  -1.8207750e-01   3.4898188e-01   8.0417564e-01   2.7008163e+00
   4.4833333e-01   7.0762228e-03   1.1835038e+00   6.5244439e-01  -1.0621188e-01   5.0071314e-01   1.9421600e+00
   4.5000000e-01   6.6560006e-03   4.5519376e-02   1.9725063e-01  -7.1313689e-01  -8.6486815e-01  -1.0165994e+00
   4.5166667e-01   6.1664229e-03  -2.5794313e-01  -7.8900252e-01  -4.8554001e-01  -1.2441963e+00  -2.3821807e+00
   4.5333333e-01   5.6150080e-03  -2.5794313e-01  -1.0621188e-01  -3.0346251e-02  -1.8207750e-01  -1.0924650e+00
   4.5500000e-01   5.0106350e-03   8.0417564e-01  -1.8207750e-01   8.0417564e-01   1.3352350e+00  -5.6140564e-01
   4.5666667e-01   4.3633059e-03   5.7657876e-01   2.7311626e-01   1.9725063e-01   7.2831002e-01  -2.5794313e-01
   4.5833333e-01   3.6838915e-03   1.1835038e+00   5.7657876e-01  -1.0621188e-01   5.7657876e-01   6.5244439e-01
   4.6000000e-01   2.9838669e-03  -1.0621188e-01  -1.8207750e-01  -1.0621188e-01  -1.3200619e+00   6.5244439e-01
   4.6166667e-01   2.2750401e-03  -2.5794313e-01  -4.8554001e-01  -2.5794313e-01  -1.6993900e+00  -3.3380876e-01
   4.6333333e-01   1.5692836e-03  -3.3380876e-01  -4.0967438e-01   4.5519376e-02   8.0417564e-01  -3.0346251e-02
   4.6500000e-01   8.7827003e-04  -2.0787182e+00  -5.6140564e-01  -2.5794313e-01  -3.0346251e-02  -6.3727127e-01
   4.6666667e-01   2.1322159e-04  -7.8900252e-01  -4.8554001e-01   5.7657876e-01   1.1076382e+00   1.2593694e+00
   4.6833333e-01  -4.5074961e-04  -1.6993900e+00  -9.4073377e-01   1.2138500e-01  -7.8900252e-01   4.2484751e-01
   4.7000000e-01  -1.0651681e-03   1.1835038e+00   4.2484751e-01   3.4898188e-01   1.2138500e-01   2.7311626e-01
   4.7166667e-01  -1.6210901e-03   5.0071314e-01   7.2831002e-01  -1.8207750e-01  -4.0967438e-01  -1.2441963e+00
   4.7333333e-01  -2.1109320e-03   3.4898188e-01   1.0317725e+00  -3.3380876e-01   1.2138500e-01  -5.6140564e-01
   4.7500000e-01  -2.5285911e-03   1.0317725e+00   6.5244439e-01  -2.5794313e-01  -1.8207750e-01  -4.0967438e-01
   4.7666667e-01  -2.8695303e-03   9.5590690e-01   7.2831002e-01  -4.0967438e-01   7.2831002e-01   1.2138500e-01
   4.7833333e-01  -3.1308269e-03  -1.0621188e-01   1.2138500e-01  -1.2441963e+00  -7.1313689e-01  -1.3200619e+00
   4.8000000e-01  -3.3111857e-03  -1.8207750e-01   1.9725063e-01   2.7311626e-01  -4.0967438e-01   3.4898188e-01
   4.8166667e-01  -3.4109166e-03  -9.4073377e-01  -1.8207750e-01   1.9725063e-01  -4.8554001e-01   6.5244439e-01
   4.8333333e-01  -3.4318794e-03   5.7657876e-01  -1.8207750e-01   9.5590690e-01  -7.8900252e-01   4.5519376e-02
   4.8500000e-01  -3.3773976e-03   1.1835038e+00   3.4898188e-01   6.5244439e-01   2.3973538e+00   1.5628319e+00
   4.8666667e-01  -3.2521446e-03   1.1076382e+00   4.5519376e-02   1.2138500e-01   1.7904288e+00   1.8662944e+00
   4.8833333e-01  -3.0620047e-03   4.5519376e-02  -2.5794313e-01   1.2138500e-01   4.2484751e-01   8.8004127e-01
   4.9000000e-01  -3.0620047e-03   1.4869663e+00   4.5519376e-02  -6.3727127e-01  -2.5794313e-01  -2.5794313e-01
   4.9166667e-01  -3.0620047e-03  -1.2441963e+00  -4.0967438e-01  -7.8900252e-01   7.2831002e-01  -8.6486815e-01
   4.9333333e-01  -3.0620047e-03  -1.6993900e+00  -7.8900252e-01  -5.6140564e-01  -4.0967438e-01  -1.6235244e+00
   4.9500000e-01  -2.8139135e-03  -1.7752557e+00  -4.0967438e-01  -1.0621188e-01  -7.1313689e-01  -9.4073377e-01
   4.9666667e-01  -2.5156822e-03  -1.7752557e+00   5.0071314e-01   5.0071314e-01  -4.8554001e-01  -5.6140564e-01
   4.9833333e-01  -2.1758087e-03  -2.1545838e+00   4.2484751e-01   7.2831002e-01   4.2484751e-01  -7.1313689e-01
   5.0000000e-01  -1.8032818e-03   4.2484751e-01  -3.0346251e-02  -1.8207750e-01  -1.9269869e+00  -5.6140564e-01
   5.0166667e-01  -1.4073807e-03   1.7904288e+00   5.0071314e-01   5.7657876e-01   1.2138500e-01   8.8004127e-01
   5.0333333e-01  -9.9747662e-04  -1.0621188e-01   7.2831002e-01  -4.0967438e-01   2.0180257e+00   5.0071314e-01
   5.0500000e-01  -5.8283864e-04   2.7311626e-01   1.9725063e-01   7.2831002e-01   1.0317725e+00   2.0938913e+00
   5.0666667e-01  -1.7244876e-04   1.9725063e-01   2.7311626e-01   4.5519376e-02  -4.0967438e-01   6.5244439e-01
   5.0833333e-01   1.9205976e-04   1.3352350e+00   3.4898188e-01   4.2484751e-01   5.7657876e-01   8.8004127e-01
   5.1000000e-01   5.1569837e-04   4.5519376e-02   4.5519376e-02  -1.0621188e-01  -7.1313689e-01  -7.1313689e-01
   5.1166667e-01   8.1797777e-04   1.3352350e+00  -7.1313689e-01   5.0071314e-01  -1.2441963e+00  -3.0346251e-02
   5.1333333e-01   1.0930834e-03  -3.0346251e-02  -4.8554001e-01  -6.3727127e-01  -1.6235244e+00  -1.2441963e+00
   5.1500000e-01   1.3359623e-03   4.2484751e-01  -2.5794313e-01  -2.5794313e-01   8.0417564e-01   9.5590690e-01
   5.1666667e-01   1.5424095e-03   1.9725063e-01  -1.8207750e-01  -2.5794313e-01  -7.8900252e-01  -7.8900252e-01
   5.1833333e-01   1.7091349e-03   4.5519376e-02  -3.0346251e-02   5.7657876e-01  -7.8900252e-01  -5.6140564e-01
   5.2000000e-01   1.8338084e-03  -2.3063151e+00  -7.8900252e-01  -1.8207750e-01  -1.6993900e+00  -7.8900252e-01
   5.2166667e-01   1.9150827e-03  -2.5794313e-01  -1.0621188e-01   5.7657876e-01  -4.8554001e-01  -6.3727127e-01
   5.2333333e-01   1.9525948e-03   1.3352350e+00   1.0317725e+00   2.7311626e-01   8.0417564e-01  -3.3380876e-01
   5.2500000e-01   1.9469455e-03  -6.3727127e-01   1.4869663e+00   4.5519376e-02   9.5590690e-01   1.2138500e-01
   5.2666667e-01   1.8996582e-03  -1.0621188e-01   7.2831002e-01  -1.0621188e-01  -3.3380876e-01   4.5519376e-02
   5.2833333e-01   1.8131188e-03  -7.1313689e-01   4.5519376e-02  -1.0621188e-01   2.7311626e-01  -1.2441963e+00
   5.3000000e-01   1.6904974e-03   7.2831002e-01  -1.0621188e-01   1.2138500e-01   1.4869663e+00   2.7311626e-01
   5.3166667e-01   1.5356557e-03   1.2593694e+00  -6.3727127e-01  -3.3380876e-01   1.9421600e+00   1.4111007e+00
   5.3333333e-01   1.3530406e-03   1.0317725e+00  -1.8207750e-01   4.2484751e-01   8.0417564e-01   1.1835038e+00
   5.3500000e-01   1.1475680e-03   1.4869663e+00   8.0417564e-01   2.7311626e-01  -3.3380876e-01   1.2593694e+00
   5.3666667e-01   9.2449921e-04  -7.1313689e-01  -4.0967438e-01  -4.8554001e-01  -4.8554001e-01  -1.8207750e-01
   5.3833333e-01   6.8931312e-04  -3.0346251e-02  -8.6486815e-01  -4.8554001e-01  -1.5476588e+00  -1.9269869e+00
   5.4000000e-01   4.4757688e-04  -8.6486815e-01  -2.0028525e+00  -1.0924650e+00  -2.5794313e-01  -2.0028525e+00
   5.4166667e-01   2.0481839e-04  -3.0346251e-02  -1.6235244e+00  -9.4073377e-01   5.0071314e-01   8.0417564e-01
   5.4333333e-01  -4.7742283e-05   1.2593694e+00  -1.6993900e+00   5.0071314e-01  -1.8207750e-01   2.1697569e+00
   5.4500000e-01  -3.6964034e-04   1.9725063e-01  -1.0165994e+00   1.9725063e-01  -7.8900252e-01  -8.6486815e-01
   5.4666667e-01  -6.6587950e-04  -1.0924650e+00   6.5244439e-01   9.5590690e-01  -3.3380876e-01  -1.6235244e+00
   5.4833333e-01  -9.3138018e-04  -1.8207750e-01   1.9725063e-01   7.2831002e-01  -1.0621188e-01  -4.8554001e-01
   5.5000000e-01  -1.1620205e-03  -1.0924650e+00   5.0071314e-01   3.4898188e-01   3.2318757e+00   2.0180257e+00
   5.5166667e-01  -1.3546755e-03   5.0071314e-01   8.8004127e-01  -2.5794313e-01  -5.6140564e-01   1.1076382e+00
   5.5333333e-01  -1.5072319e-03   1.2138500e-01   1.4869663e+00   8.8004127e-01   6.5244439e-01   1.1076382e+00
   5.5500000e-01  -1.6185785e-03   6.5244439e-01   1.5628319e+00   2.7311626e-01   4.5519376e-02  -1.0621188e-01
   5.5666667e-01  -1.6885750e-03  -7.1313689e-01   1.4111007e+00  -3.0346251e-02  -3.0346251e-02   1.2593694e+00
   5.5833333e-01  -1.7180004e-03  -1.2441963e+00   1.9725063e-01  -5.6140564e-01   7.2831002e-01  -3.3380876e-01
   5.6000000e-01  -1.7084832e-03   5.7657876e-01  -3.3380876e-01  -2.5794313e-01  -4.0967438e-01  -1.9269869e+00
   5.6166667e-01  -1.6624171e-03   8.8004127e-01   5.0071314e-01  -3.0346251e-02  -5.6140564e-01  -4.8554001e-01
   5.6333333e-01  -1.5828632e-03   7.2831002e-01   4.2484751e-01   4.5519376e-02  -2.3821807e+00  -1.2441963e+00
   5.6500000e-01  -1.4734439e-03  -9.4073377e-01   4.5519376e-02   5.7657876e-01   4.5519376e-02  -1.8207750e-01
   5.6666667e-01  -1.3382293e-03   4.2484751e-01   8.8004127e-01   3.4898188e-01   3.4898188e-01   6.5244439e-01
   5.6833333e-01  -1.1816211e-03  -1.0165994e+00   5.7657876e-01   2.7311626e-01  -3.0346251e-02   4.2484751e-01
   5.7000000e-01  -1.0082352e-03  -1.7752557e+00  -7.1313689e-01  -3.3380876e-01   6.5244439e-01   5.7657876e-01
   5.7166667e-01  -8.2278707e-04  -6.3727127e-01  -1.8511213e+00  -7.8900252e-01   2.7311626e-01   4.5519376e-02
   5.7333333e-01  -6.2998151e-04   2.7311626e-01  -2.9132401e+00  -1.2441963e+00  -1.8207750e-01  -1.5476588e+00
   5.7500000e-01  -4.3440933e-04   6.5244439e-01  -1.6235244e+00  -3.3380876e-01  -1.6235244e+00  -2.1545838e+00
   5.7666667e-01  -2.4045350e-04  -1.3200619e+00  -1.8207750e-01   5.7657876e-01  -4.8554001e-01  -7.1313689e-01
   5.7833333e-01  -5.2205165e-05  -1.2441963e+00   6.5244439e-01   1.0317725e+00   5.0071314e-01   7.2831002e-01
   5.8000000e-01   4.1706578e-05  -5.6140564e-01   1.3352350e+00   1.2593694e+00   1.2138500e-01   2.0180257e+00
   5.8166667e-01   1.0056142e-04   3.4898188e-01   2.2456226e+00   5.0071314e-01  -6.3727127e-01   1.3352350e+00
   5.8333333e-01   1.5855668e-04   4.2484751e-01   5.0071314e-01   1.2138500e-01  -3.3380876e-01   3.4898188e-01
   5.8500000e-01   2.1415067e-04   5.0071314e-01  -7.8900252e-01  -5.6140564e-01   5.7657876e-01  -4.0967438e-01
   5.8666667e-01   2.6585435e-04   1.2138500e-01  -1.9269869e+00  -1.1683307e+00  -4.8554001e-01  -1.0924650e+00
   5.8833333e-01   3.1227519e-04  -4.8554001e-01  -2.4580463e+00  -1.1683307e+00  -4.0967438e-01  -2.3063151e+00
   5.9000000e-01   3.5215806e-04   2.7311626e-01  -8.6486815e-01  -6.3727127e-01   2.7311626e-01  -1.0924650e+00
   5.9166667e-01   3.8442174e-04   8.0417564e-01  -5.6140564e-01  -4.8554001e-01   1.0317725e+00  -3.0346251e-02
   5.9333333e-01   4.0819004e-04  -4.0967438e-01  -1.8207750e-01  -1.8207750e-01   1.1076382e+00   7.2831002e-01
   5.9500000e-01   4.2281672e-04  -1.6993900e+00   1.5628319e+00   6.5244439e-01   4.2484751e-01  -2.5794313e-01
   5.9666667e-01   4.2790344e-04  -8.6486815e-01   1.2593694e+00   5.7657876e-01  -4.0967438e-01   8.0417564e-01
   5.9833333e-01   4.2331033e-04   2.7311626e-01   1.4111007e+00   8.8004127e-01   3.4898188e-01   1.2593694e+00
   6.0000000e-01   4.0915893e-04   1.4869663e+00   8.0417564e-01   6.5244439e-01   2.0938913e+00   2.1697569e+00
   6.0166667e-01   3.8582736e-04   4.2484751e-01   5.0071314e-01  -3.3380876e-01   6.5244439e-01   5.7657876e-01
   6.0333333e-01   3.5393820e-04   2.7311626e-01   5.0071314e-01   4.2484751e-01   4.5519376e-02   1.4869663e+00
   6.0500000e-01   3.1433919e-04  -3.0346251e-02   9.5590690e-01   5.7657876e-01  -5.6140564e-01   4.2484751e-01
   6.0666667e-01   2.6807768e-04  -9.4073377e-01  -3.0346251e-02   5.0071314e-01   5.0071314e-01  -3.0346251e-02
   6.0833333e-01   2.1636937e-04  -1.0924650e+00  -1.0621188e-01  -1.8207750e-01   4.5519376e-02  -2.5794313e-01
   6.1000000e-01   1.6056251e-04   1.9725063e-01   1.3352350e+00   1.9725063e-01  -5.6140564e-01  -1.0924650e+00
   6.1166667e-01   1.0209864e-04   8.0417564e-01   2.7311626e-01   3.4898188e-01  -7.1313689e-01  -1.4717932e+00
   6.1333333e-01   4.2470892e-05   1.0317725e+00  -7.8900252e-01  -1.0621188e-01  -1.5476588e+00  -1.6993900e+00
   6.1500000e-01  -5.7093978e-05   1.2593694e+00  -6.3727127e-01  -8.6486815e-01  -1.0165994e+00  -1.6235244e+00
   6.1666667e-01  -2.4663133e-04   1.7904288e+00  -2.5794313e-01  -3.3380876e-01  -8.6486815e-01  -8.6486815e-01
   6.1833333e-01  -4.1782139e-04   1.1835038e+00  -9.4073377e-01  -1.0621188e-01  -4.0967438e-01   8.8004127e-01
   6.2000000e-01  -5.6812277e-04   1.2138500e-01  -9.4073377e-01   1.9725063e-01  -3.3380876e-01   1.7904288e+00
   6.2166667e-01  -6.9564571e-04   2.7311626e-01   5.0071314e-01   3.4898188e-01  -1.8207750e-01   1.4111007e+00
   6.2333333e-01  -7.9914855e-04   4.2484751e-01   5.0071314e-01  -4.8554001e-01   4.5519376e-02   1.1076382e+00
   6.2500000e-01  -8.7801853e-04  -1.6235244e+00  -3.0346251e-02  -4.0967438e-01   8.0417564e-01  -4.0967438e-01
   6.2666667e-01  -9.3223902e-04  -5.6140564e-01  -2.5794313e-01  -1.0621188e-01   1.9725063e-01  -1.1683307e+00
   6.2833333e-01  -9.6234451e-04  -5.6140564e-01   8.0417564e-01   4.2484751e-01   8.0417564e-01  -7.8900252e-01
   6.3000000e-01  -9.6936629e-04  -2.0787182e+00   7.2831002e-01  -1.0621188e-01   1.7904288e+00   3.4898188e-01
   6.3166667e-01  -9.5476948e-04  -1.0621188e-01   2.7311626e-01   5.0071314e-01   2.0180257e+00   1.7145632e+00
   6.3333333e-01  -9.2038589e-04  -1.2441963e+00  -3.0346251e-02   7.2831002e-01   6.5244439e-01   1.7145632e+00
   6.3500000e-01  -8.6834252e-04  -2.9132401e+00   2.7311626e-01   4.5519376e-02  -1.0924650e+00  -3.0346251e-02
   6.3666667e-01  -8.0098961e-04  -2.0787182e+00  -1.0621188e-01  -4.8554001e-01  -2.1545838e+00  -1.2441963e+00
   6.3833333e-01  -7.2082935e-04  -2.9891057e+00  -8.6486815e-01  -4.8554001e-01  -2.2304494e+00  -1.6235244e+00
   6.4000000e-01  -6.3044743e-04  -3.3380876e-01  -6.3727127e-01   5.0071314e-01  -1.0165994e+00  -1.2441963e+00
   6.4166667e-01  -5.3244854e-04  -1.2441963e+00  -2.5794313e-01   1.2138500e-01   1.9725063e-01  -1.8207750e-01
   6.4333333e-01  -4.2939769e-04  -7.1313689e-01   1.6386975e+00   8.0417564e-01   8.0417564e-01   2.0180257e+00
   6.4500000e-01  -3.2376810e-04   1.1076382e+00   1.7904288e+00   7.2831002e-01   5.0071314e-01   2.5490851e+00
   6.4666667e-01  -2.1789632e-04   2.1697569e+00   7.2831002e-01   2.7311626e-01   4.2484751e-01   1.4111007e+00
   6.4833333e-01  -1.1394521e-04   1.4111007e+00  -3.3380876e-01  -1.0621188e-01  -7.8900252e-01  -5.6140564e-01
   6.5000000e-01  -1.3874822e-05   1.0317725e+00  -2.5794313e-01  -1.0621188e-01  -3.3380876e-01  -4.0967438e-01
   6.5166667e-01  -3.7487846e-05   9.5590690e-01  -7.8900252e-01  -8.6486815e-01  -1.0621188e-01  -6.3727127e-01
   6.5333333e-01  -8.3409893e-05   8.8004127e-01  -8.6486815e-01  -7.8900252e-01   1.2138500e-01  -1.3200619e+00
   6.5500000e-01  -1.3098979e-04   9.5590690e-01  -4.8554001e-01  -7.8900252e-01  -4.8554001e-01  -2.1545838e+00
   6.5666667e-01  -1.7938128e-04   7.2831002e-01   4.5519376e-02  -2.5794313e-01   5.7657876e-01  -1.3959275e+00
   6.5833333e-01  -2.2762334e-04   1.2593694e+00   3.4898188e-01   4.2484751e-01   4.2484751e-01  -3.3380876e-01
   6.6000000e-01  -2.7464931e-04   1.4869663e+00   4.2484751e-01   8.8004127e-01   4.2484751e-01   4.5519376e-02
   6.6166667e-01  -3.1930064e-04   1.7904288e+00   1.9725063e-01   3.4898188e-01   2.7311626e-01   3.4898188e-01
   6.6333333e-01  -3.6034567e-04  -1.8207750e-01   4.5519376e-02  -1.0621188e-01   8.0417564e-01   3.4898188e-01
   6.6500000e-01  -3.9650305e-04   8.0417564e-01  -5.6140564e-01  -1.8207750e-01   1.0317725e+00  -3.3380876e-01
   6.6666667e-01  -4.2646973e-04   5.7657876e-01  -7.8900252e-01  -1.0621188e-01   1.1076382e+00   1.2138500e-01
   6.6833333e-01  -4.4895278e-04   1.2138500e-01  -3.0346251e-02   2.7311626e-01  -4.0967438e-01   4.2484751e-01
   6.7000000e-01  -4.6270459e-04   4.5519376e-02   5.0071314e-01   5.7657876e-01   1.2138500e-01   1.2593694e+00
   6.7166667e-01  -4.6656054e-04  -7.8900252e-01  -5.6140564e-01  -2.5794313e-01   1.2138500e-01   2.7311626e-01
   6.7333333e-01  -4.5947808e-04   4.5519376e-02  -9.4073377e-01   4.2484751e-01  -7.1313689e-01  -4.0967438e-01
   6.7500000e-01  -4.4057614e-04   2.7311626e-01   1.2593694e+00   8.0417564e-01  -1.8207750e-01  -2.5794313e-01
   6.7666667e-01  -4.0917372e-04   1.9725063e-01   6.5244439e-01   4.2484751e-01   5.0071314e-01   6.5244439e-01
   6.7833333e-01  -3.6482616e-04  -6.3727127e-01   1.0317725e+00   3.4898188e-01   2.7311626e-01   1.1076382e+00
   6.8000000e-01  -3.0735794e-04  -5.6140564e-01  -3.0346251e-02  -4.0967438e-01  -5.6140564e-01  -1.0621188e-01
   6.8166667e-01  -2.3689067e-04  -4.8554001e-01  -1.0924650e+00   2.7311626e-01  -1.0621188e-01  -3.0346251e-02
   6.8333333e-01  -1.5386478e-04  -1.8207750e-01  -1.3200619e+00   4.2484751e-01  -7.8900252e-01  -5.6140564e-01
   6.8500000e-01  -5.9054145e-05   1.9725063e-01  -1.8207750e-01   5.7657876e-01  -1.0621188e-01   4.5519376e-02
   6.8666667e-01  -1.4935445e-05  -7.1313689e-01  -4.8554001e-01  -1.8207750e-01  -4.8554001e-01  -3.0346251e-02
   6.8833333e-01  -5.2366154e-05  -1.8207750e-01   4.5519376e-02   1.9725063e-01  -3.0346251e-02   1.9725063e-01
   6.9000000e-01  -9.2628452e-05  -3.0346251e-02  -1.0621188e-01  -3.3380876e-01  -4.0967438e-01  -4.8554001e-01
   6.9166667e-01  -1.3453512e-04  -3.0346251e-02   1.0317725e+00   1.9725063e-01  -3.3380876e-01  -1.0924650e+00
   6.9333333e-01  -1.7664784e-04   1.1076382e+00   1.6386975e+00   1.2138500e-01  -1.0165994e+00  -7.8900252e-01
   6.9500000e-01  -2.1729275e-04   7.2831002e-01   1.9725063e-01  -4.0967438e-01  -5.6140564e-01  -9.4073377e-01
   6.9666667e-01  -2.5458528e-04  -1.0165994e+00   1.2138500e-01  -7.1313689e-01   1.3352350e+00  -1.8207750e-01
   6.9833333e-01  -2.8646404e-04  -1.6235244e+00  -1.8207750e-01  -4.0967438e-01   8.8004127e-01   4.2484751e-01
   7.0000000e-01  -3.1073374e-04   1.1835038e+00  -3.3380876e-01  -3.0346251e-02   6.5244439e-01   1.2593694e+00
   7.0166667e-01  -3.2511600e-04  -1.3200619e+00   1.2138500e-01   4.5519376e-02   1.2138500e-01   1.3352350e+00
   7.0333333e-01  -3.2730747e-04  -1.5476588e+00   4.5519376e-02  -3.0346251e-02   8.0417564e-01   1.3352350e+00
   7.0500000e-01  -3.1504376e-04  -7.8900252e-01   8.8004127e-01   1.9725063e-01  -1.0621188e-01   4.2484751e-01
   7.0666667e-01  -2.8616775e-04  -3.0346251e-02   1.9725063e-01   1.9725063e-01   2.7311626e-01  -3.0346251e-02
   7.0833333e-01  -2.3870030e-04   2.8525476e+00   1.2138500e-01   7.2831002e-01   3.4898188e-01   4.5519376e-02
   7.1000000e-01  -1.7091154e-04  -1.0621188e-01  -2.5794313e-01  -1.8207750e-01  -1.0621188e-01  -1.8207750e-01
   7.1166667e-01  -8.1390408e-05  -1.0621188e-01  -1.6993900e+00  -4.0967438e-01  -1.1683307e+00  -8.6486815e-01
   7.1333333e-01   3.0889657e-05  -7.8900252e-01  -3.3380876e-01  -5.6140564e-01  -1.1683307e+00  -2.3821807e+00
   7.1500000e-01   1.6651142e-04  -3.3380876e-01  -4.0967438e-01   7.2831002e-01   1.2138500e-01  -2.3063151e+00
   7.1666667e-01   3.2556302e-04  -5.6140564e-01  -3.0346251e-02   2.7311626e-01   7.2831002e-01   2.7311626e-01
   7.1833333e-01   5.0759786e-04  -1.8207750e-01   1.9725063e-01  -3.0346251e-02   1.1076382e+00   1.6386975e+00
   7.2000000e-01   7.1160734e-04   1.0317725e+00   2.7311626e-01  -1.0621188e-01   1.1835038e+00   1.1076382e+00
   7.2166667e-01   9.3600787e-04   1.3352350e+00   1.9725063e-01   4.2484751e-01   5.0071314e-01   1.6386975e+00
   7.2333333e-01   1.0284154e-03   8.0417564e-01   4.5519376e-02   4.5519376e-02  -4.0967438e-01   4.2484751e-01
   7.2500000e-01   1.1226027e-03   1.2138500e-01   7.2831002e-01  -3.0346251e-02  -2.5794313e-01  -4.0967438e-01
   7.2666667e-01   1.2185532e-03   1.0317725e+00   8.8004127e-01  -7.1313689e-01   1.2138500e-01  -3.0346251e-02
   7.2833333e-01   1.3164213e-03   1.5628319e+00   8.8004127e-01   1.2138500e-01  -4.0967438e-01  -7.8900252e-01
   7.3000000e-01   1.4165475e-03  -1.8207750e-01   8.8004127e-01   6.5244439e-01   1.9725063e-01   7.2831002e-01
   7.3166667e-01   1.5194693e-03  -2.0028525e+00   4.2484751e-01   1.9725063e-01   2.7311626e-01   1.2593694e+00
   7.3333333e-01   1.6259257e-03  -1.4717932e+00  -3.0346251e-02   1.2138500e-01  -7.1313689e-01   5.7657876e-01
   7.3500000e-01   1.7368569e-03   4.5519376e-02  -1.8207750e-01  -3.0346251e-02  -7.1313689e-01  -3.0346251e-02
   7.3666667e-01   1.8533973e-03   3.4898188e-01  -1.5476588e+00  -7.1313689e-01  -8.6486815e-01  -3.0346251e-02
   7.3833333e-01   1.9768624e-03  -1.7752557e+00  -1.6235244e+00  -6.3727127e-01  -8.6486815e-01  -1.3200619e+00
   7.4000000e-01   2.1087309e-03   5.7657876e-01  -5.6140564e-01  -6.3727127e-01   5.0071314e-01  -8.6486815e-01
   7.4166667e-01   2.2506200e-03  -9.4073377e-01  -1.0165994e+00   4.2484751e-01  -1.0621188e-01  -5.6140564e-01
   7.4333333e-01   2.4042563e-03   1.7145632e+00  -2.5794313e-01   5.7657876e-01   1.9725063e-01  -3.3380876e-01
   7.4500000e-01   2.5714431e-03  -3.3380876e-01   5.7657876e-01   4.2484751e-01   2.7311626e-01  -4.8554001e-01
   7.4666667e-01   2.7540230e-03  -3.0346251e-02   5.7657876e-01   4.2484751e-01   8.8004127e-01   1.1835038e+00
   7.4833333e-01   2.9538391e-03  -4.8554001e-01   2.0180257e+00   1.2138500e-01   7.2831002e-01   1.7904288e+00
   7.5000000e-01   3.1726950e-03  -1.0924650e+00   8.0417564e-01   3.4898188e-01  -1.6235244e+00  -6.3727127e-01
   7.5166667e-01   3.4123137e-03  -2.1545838e+00   1.2138500e-01   4.2484751e-01  -1.9269869e+00  -1.8511213e+00
   7.5333333e-01   3.6742992e-03  -9.4073377e-01   5.0071314e-01   1.2138500e-01  -6.3727127e-01  -8.6486815e-01
   7.5500000e-01   3.9600992e-03   5.0071314e-01   3.4898188e-01  -5.6140564e-01  -1.0621188e-01   4.2484751e-01
   7.5666667e-01   4.2709721e-03  -3.0346251e-02   2.7311626e-01  -4.0967438e-01   5.7657876e-01   1.4869663e+00
   7.5833333e-01   4.5242956e-03   7.2831002e-01  -3.0346251e-02  -2.5794313e-01   1.8662944e+00   1.4869663e+00
   7.6000000e-01   4.7298003e-03   1.9421600e+00   1.2138500e-01  -4.8554001e-01   1.0317725e+00   9.5590690e-01
   7.6166667e-01   4.9500946e-03   4.2484751e-01  -8.6486815e-01   3.4898188e-01  -1.1683307e+00  -1.1683307e+00
   7.6333333e-01   5.1890745e-03  -4.0967438e-01  -1.2441963e+00   7.2831002e-01  -1.0165994e+00  -1.0924650e+00
   7.6500000e-01   5.4509954e-03  -7.8900252e-01  -4.8554001e-01   2.7311626e-01  -1.0621188e-01  -1.5476588e+00
   7.6666667e-01   5.7404072e-03  -1.6235244e+00  -1.8207750e-01  -3.0346251e-02   2.7311626e-01  -7.1313689e-01
   7.6833333e-01   6.0620744e-03  -1.4717932e+00   8.0417564e-01   1.9725063e-01   8.0417564e-01  -1.8207750e-01
   7.7000000e-01   6.4208849e-03   3.4898188e-01   2.7311626e-01  -2.5794313e-01   8.0417564e-01   1.6386975e+00
   7.7166667e-01   6.8217459e-03   1.7904288e+00   8.0417564e-01  -3.3380876e-01   1.8662944e+00   2.3973538e+00
   7.7333333e-01   7.2694722e-03   2.0180257e+00   5.0071314e-01   4.5519376e-02   1.1076382e+00   1.0317725e+00
   7.7500000e-01   7.7686663e-03   1.9725063e-01  -5.6140564e-01   4.5519376e-02  -8.6486815e-01  -1.2441963e+00
   7.7666667e-01   8.3235923e-03   1.9421600e+00   4.2484751e-01   1.9725063e-01  -1.7752557e+00  -8.6486815e-01
   7.7833333e-01   8.9380535e-03   1.6386975e+00   1.2138500e-01   2.7311626e-01  -2.6097776e+00  -2.5794313e-01
   7.8000000e-01   9.6152646e-03   3.4898188e-01   2.7311626e-01   8.0417564e-01  -5.6140564e-01   1.0317725e+00
   7.8166667e-01   1.0357733e-02   3.4898188e-01  -4.0967438e-01   1.9725063e-01   5.7657876e-01  -6.3727127e-01
   7.8333333e-01   1.1167150e-02  -4.8554001e-01  -6.3727127e-01  -5.6140564e-01  -2.5794313e-01  -2.4580463e+00
   7.8500000e-01   1.2044284e-02  -1.2441963e+00  -4.8554001e-01  -1.0621188e-01   1.2138500e-01  -1.6993900e+00
   7.8666667e-01   1.2988903e-02  -1.0924650e+00   4.5519376e-02   1.2138500e-01   1.9725063e-01  -4.8554001e-01
   7.8833333e-01   1.3999702e-02  -3.3380876e-01  -1.8207750e-01   1.9725063e-01   1.2593694e+00   1.0317725e+00
   7.9000000e-01   1.5074256e-02  -5.6140564e-01  -2.5794313e-01  -2.5794313e-01   1.7145632e+00   1.7145632e+00
   7.9166667e-01   1.6208998e-02  -2.5794313e-01  -4.8554001e-01   4.5519376e-02   6.5244439e-01   4.5519376e-02
   7.9333333e-01   1.7379804e-02   2.7311626e-01  -1.0621188e-01  -3.0346251e-02   9.5590690e-01  -1.8207750e-01
   7.9500000e-01   1.8474808e-02   1.5628319e+00   1.0317725e+00  -1.8207750e-01   6.5244439e-01   1.0317725e+00
   7.9666667e-01   1.9598793e-02  -4.8554001e-01  -3.0346251e-02  -4.8554001e-01   4.2484751e-01   4.2484751e-01
   7.9833333e-01   2.0747093e-02  -1.3200619e+00   4.5519376e-02  -3.0346251e-02  -4.8554001e-01   2.7311626e-01
   8.0000000e-01   2.1914804e-02  -6.3727127e-01   2.7311626e-01   1.1076382e+00  -1.2441963e+00  -1.8207750e-01
   8.0166667e-01   2.3096861e-02   1.4111007e+00   5.0071314e-01   1.2138500e-01  -1.0924650e+00   7.2831002e-01
   8.0333333e-01   2.4288107e-02  -1.8207750e-01  -3.0346251e-02  -7.8900252e-01  -7.8900252e-01   7.2831002e-01
   8.0500000e-01   2.5483369e-02   4.5519376e-02  -4.0967438e-01   1.0317725e+00  -1.5476588e+00  -1.0621188e-01
   8.0666667e-01   2.6677531e-02  -4.0967438e-01  -4.8554001e-01   3.4898188e-01  -5.6140564e-01  -1.1683307e+00
   8.0833333e-01   2.7865608e-02  -1.0165994e+00   5.0071314e-01  -7.1313689e-01  -9.4073377e-01  -1.1683307e+00
   8.1000000e-01   2.9042804e-02  -6.3727127e-01   3.4898188e-01  -2.5794313e-01  -5.6140564e-01  -2.0028525e+00
   8.1166667e-01   3.0204580e-02  -1.8207750e-01   4.2484751e-01  -3.3380876e-01  -3.3380876e-01  -1.4717932e+00
   8.1333333e-01   3.1346705e-02  -3.0346251e-02   4.2484751e-01  -1.0924650e+00   2.7311626e-01  -7.1313689e-01
   8.1500000e-01   3.2465299e-02  -1.0621188e-01  -1.8207750e-01  -2.5794313e-01   1.0317725e+00  -1.0165994e+00
   8.1666667e-01   3.3556876e-02   1.1076382e+00  -7.8900252e-01   1.9725063e-01   1.6386975e+00  -3.3380876e-01
   8.1833333e-01   3.4618367e-02   1.0317725e+00  -1.0621188e-01   2.7311626e-01   1.2593694e+00   4.5519376e-02
   8.2000000e-01   3.5647144e-02  -5.6140564e-01  -3.3380876e-01   1.9725063e-01   5.0071314e-01  -3.0346251e-02
   8.2166667e-01   3.6641021e-02  -7.1313689e-01  -6.3727127e-01   4.5519376e-02   1.2138500e-01   3.4898188e-01
   8.2333333e-01   3.7598265e-02  -1.1683307e+00   1.2138500e-01   2.7311626e-01   1.3352350e+00   8.8004127e-01
   8.2500000e-01   3.8517579e-02  -6.3727127e-01   3.4898188e-01  -1.8207750e-01  -4.0967438e-01   7.2831002e-01
   8.2666667e-01   3.9398087e-02  -6.3727127e-01   1.9725063e-01   4.5519376e-02  -2.3821807e+00  -1.6235244e+00
   8.2833333e-01   4.0239314e-02   7.2831002e-01   1.2138500e-01   4.5519376e-02  -1.3959275e+00  -1.0621188e-01
   8.3000000e-01   4.0956158e-02  -1.0165994e+00  -4.8554001e-01  -3.3380876e-01  -8.6486815e-01   4.2484751e-01
   8.3166667e-01   4.1588953e-02  -2.0028525e+00  -1.0165994e+00  -1.8207750e-01   3.4898188e-01   7.2831002e-01
   8.3333333e-01   4.2172679e-02   5.0071314e-01   4.2484751e-01  -3.3380876e-01   1.4111007e+00   1.4869663e+00
   8.3500000e-01   4.2711145e-02   3.4898188e-01   1.1076382e+00  -1.8207750e-01   8.8004127e-01   8.8004127e-01
   8.3666667e-01   4.3208893e-02   5.7657876e-01   2.7311626e-01  -2.5794313e-01  -3.0346251e-02  -4.8554001e-01
   8.3833333e-01   4.3671083e-02   1.0317725e+00   1.3352350e+00  -1.0621188e-01  -4.0967438e-01  -1.0924650e+00
   8.4000000e-01   4.5656414e-02   3.4898188e-01   5.7657876e-01   8.0417564e-01  -5.6140564e-01  -8.6486815e-01
   8.4166667e-01   4.6031585e-02   9.5590690e-01   1.2138500e-01   7.2831002e-01   6.5244439e-01   1.7145632e+00
   8.4333333e-01   4.6413107e-02   1.1835038e+00  -4.8554001e-01   5.0071314e-01   5.0071314e-01   5.0071314e-01
   8.4500000e-01   4.6805947e-02   3.4898188e-01  -3.3380876e-01   4.5519376e-02  -5.6140564e-01  -1.2441963e+00
   8.4666667e-01   4.7214366e-02   6.5244439e-01  -7.1313689e-01   3.4898188e-01  -7.1313689e-01  -1.1683307e+00
   8.4833333e-01   4.7641804e-02  -3.0346251e-02  -1.0621188e-01   1.2138500e-01  -1.0621188e-01  -3.0346251e-02
   8.5000000e-01   4.8090774e-02  -7.1313689e-01  -7.1313689e-01   2.7311626e-01   1.9725063e-01  -1.0621188e-01
   8.5166667e-01   4.8562781e-02   8.0417564e-01  -1.0621188e-01   1.2138500e-01  -3.0346251e-02  -1.0621188e-01
   8.5333333e-01   4.9058267e-02   1.7145632e+00   1.2138500e-01  -3.3380876e-01   7.2831002e-01   7.2831002e-01
   8.5500000e-01   4.9576586e-02   5.0071314e-01   4.5519376e-02  -3.3380876e-01  -3.0346251e-02   8.8004127e-01
   8.5666667e-01   5.0116003e-02  -3.0346251e-02   8.0417564e-01   1.9725063e-01   5.7657876e-01   1.3352350e+00
   8.5833333e-01   5.0651773e-02  -2.0028525e+00   2.7311626e-01  -4.8554001e-01   1.2138500e-01  -8.6486815e-01
   8.6000000e-01   6.0798226e-02   8.8004127e-01   4.2484751e-01   8.0417564e-01  -1.8207750e-01  -1.8511213e+00
   8.6166667e-01   6.1494871e-02   1.1835038e+00  -3.3380876e-01   1.2138500e-01  -1.3200619e+00  -3.2167026e+00
   8.6333333e-01   6.2288519e-02  -2.3821807e+00  -4.8554001e-01   5.0071314e-01  -6.3727127e-01  -2.4580463e+00
   8.6500000e-01   6.3182882e-02  -1.4717932e+00   4.5519376e-02  -3.0346251e-02   8.8004127e-01   8.8004127e-01
   8.6666667e-01   6.4180126e-02  -1.7752557e+00  -3.3380876e-01  -7.8900252e-01   9.5590690e-01   2.3214882e+00
   8.6833333e-01   6.5280760e-02  -1.2441963e+00   1.2138500e-01   1.2138500e-01   5.7657876e-01   3.0042788e+00
   8.7000000e-01   6.6483640e-02  -7.8900252e-01   1.4869663e+00   1.1076382e+00   8.8004127e-01   2.9284132e+00
   8.7166667e-01   6.7785909e-02   1.1835038e+00   1.5628319e+00   3.4898188e-01   5.7657876e-01   2.7008163e+00
   8.7333333e-01   6.9183094e-02   1.2138500e-01   1.9725063e-01  -3.0346251e-02  -1.0165994e+00  -1.3959275e+00
   8.7500000e-01   7.0669161e-02  -7.1313689e-01  -6.3727127e-01  -8.6486815e-01  -8.6486815e-01  -2.7615088e+00
   8.7666667e-01   7.2236675e-02   5.7657876e-01  -5.6140564e-01  -3.0346251e-02  -4.8554001e-01  -1.1683307e+00
   8.7833333e-01   7.3876982e-02   1.4111007e+00  -7.1313689e-01  -3.0346251e-02   1.9725063e-01  -3.3380876e-01
   8.8000000e-01   7.5580452e-02  -3.0346251e-02  -4.8554001e-01  -3.3380876e-01   4.2484751e-01  -3.0346251e-02
   8.8166667e-01   7.7331850e-02  -1.8511213e+00   1.2138500e-01   5.0071314e-01   2.7311626e-01   4.2484751e-01
   8.8333333e-01   7.9117898e-02  -1.7752557e+00   4.2484751e-01  -3.0346251e-02   2.7311626e-01   5.0071314e-01
   8.8500000e-01   8.0934264e-02  -3.0346251e-02   6.5244439e-01   3.4898188e-01   2.7311626e-01   1.1835038e+00
   8.8666667e-01   8.2770885e-02   8.8004127e-01   1.9725063e-01   1.2138500e-01   1.9725063e-01   4.2484751e-01
   8.8833333e-01   1.4230903e-01   3.4898188e-01   1.9725063e-01  -5.6140564e-01  -3.3380876e-01  -4.0967438e-01
   8.9000000e-01   4.2760614e-01   1.2593694e+00   1.1076382e+00  -3.0346251e-02  -4.0967438e-01   4.5519376e-02
   8.9166667e-01   4.4816419e-01   1.3352350e+00   2.7311626e-01  -6.3727127e-01  -6.3727127e-01  -1.0621188e-01
   8.9333333e-01   4.6889224e-01   1.8662944e+00   4.2484751e-01  -3.0346251e-02   4.5519376e-02   5.7657876e-01
   8.9500000e-01   4.8969313e-01   1.2138500e-01  -1.0621188e-01   1.2138500e-01  -7.1313689e-01   5.0071314e-01
   8.9666667e-01   5.1046739e-01   2.0180257e+00   5.7657876e-01   4.5519376e-02   2.7311626e-01   5.0071314e-01
   8.9833333e-01   5.3111441e-01   1.0317725e+00   1.2138500e-01  -6.3727127e-01  -5.6140564e-01  -4.0967438e-01
   9.0000000e-01   5.5153352e-01   1.0317725e+00   2.7311626e-01   4.5519376e-02   3.4898188e-01   1.9725063e-01
   9.0166667e-01   5.7162515e-01  -5.6140564e-01  -4.8554001e-01  -7.1313689e-01  -3.0346251e-02  -1.0924650e+00
   9.0333333e-01   5.9129202e-01  -1.9269869e+00  -1.2441963e+00   1.9725063e-01  -3.3380876e-01  -1.8511213e+00
   9.0500000e-01   6.1044020e-01  -2.2304494e+00  -1.2441963e+00  -3.0346251e-02  -3.3380876e-01  -1.5476588e+00
   9.0666667e-01   6.2898025e-01  -7.1313689e-01  -1.8207750e-01   6.5244439e-01  -3.3380876e-01  -1.2441963e+00
   9.0833333e-01   6.4682831e-01  -3.0346251e-02   8.0417564e-01   5.7657876e-01   1.9725063e-01   1.2138500e-01
   9.1000000e-01   6.6390690e-01  -4.8554001e-01   1.2593694e+00   6.5244439e-01   5.0071314e-01   5.7657876e-01
   9.1166667e-01   6.8014605e-01  -2.5794313e-01   9.5590690e-01   1.2138500e-01   4.2484751e-01   7.2831002e-01
   9.1333333e-01   6.9548390e-01   5.7657876e-01   6.5244439e-01  -1.8207750e-01   1.2138500e-01   1.1076382e+00
   9.1500000e-01   7.0986733e-01   5.7657876e-01  -5.6140564e-01  -7.1313689e-01   5.0071314e-01   1.1076382e+00
   9.1666667e-01   7.2325291e-01  -6.3727127e-01  -1.3200619e+00  -3.3380876e-01   2.7311626e-01  -5.6140564e-01
   9.1833333e-01   7.3560664e-01   1.4111007e+00  -7.8900252e-01   1.9725063e-01   1.9725063e-01  -2.5794313e-01
   9.2000000e-01   8.0489018e-01   1.4869663e+00  -1.4717932e+00   4.5519376e-02  -1.0621188e-01  -5.6140564e-01
   9.2166667e-01   8.0421101e-01   3.4898188e-01  -6.3727127e-01   3.4898188e-01   8.8004127e-01   5.0071314e-01
   9.2333333e-01   8.0315128e-01  -1.0165994e+00  -1.8207750e-01   1.2138500e-01   1.2138500e-01   4.5519376e-02
   9.2500000e-01   8.0179067e-01  -2.1545838e+00   9.5590690e-01   5.0071314e-01   4.5519376e-02   5.7657876e-01
   9.2666667e-01   8.0020735e-01  -8.6486815e-01   1.1835038e+00   7.2831002e-01  -7.1313689e-01  -4.0967438e-01
   9.2833333e-01   7.9847717e-01  -3.3380876e-01   1.9725063e-01   5.0071314e-01  -2.5794313e-01  -1.0621188e-01
   9.3000000e-01   7.9667263e-01  -9.4073377e-01   5.7657876e-01  -3.3380876e-01   1.9725063e-01  -1.0924650e+00
   9.3166667e-01   7.9486192e-01  -1.3200619e+00   5.7657876e-01  -9.4073377e-01  -4.0967438e-01  -1.0165994e+00
   9.3333333e-01   7.9310800e-01  -5.6140564e-01   3.4898188e-01   8.8004127e-01  -4.8554001e-01   6.5244439e-01
   9.3500000e-01   7.9146825e-01   1.1076382e+00   2.7311626e-01   1.9725063e-01  -9.4073377e-01   1.3352350e+00
   9.3666667e-01   7.8999378e-01   2.4732194e+00   5.0071314e-01   1.2138500e-01  -8.6486815e-01   1.7145632e+00
   9.3833333e-01   7.8872847e-01   1.7904288e+00  -4.0967438e-01  -1.8207750e-01  -1.7752557e+00  -1.0621188e-01
   9.4000000e-01   7.8770911e-01   1.7904288e+00   4.5519376e-02  -1.8207750e-01   4.2484751e-01   3.4898188e-01
   9.4166667e-01   7.8696473e-01   1.2138500e-01  -1.4717932e+00  -4.8554001e-01  -1.0621188e-01  -1.2441963e+00
   9.4333333e-01   7.8651680e-01  -1.0621188e-01  -9.4073377e-01   4.5519376e-02   8.8004127e-01  -3.0346251e-02
   9.4500000e-01   7.8637896e-01  -1.6235244e+00  -1.0165994e+00  -5.6140564e-01   1.1835038e+00  -1.4717932e+00
   9.4666667e-01   7.8655697e-01  -1.8207750e-01  -2.5794313e-01  -1.8207750e-01   1.5628319e+00  -2.5794313e-01
   9.4833333e-01   7.8704935e-01   5.7657876e-01   1.2138500e-01   5.0071314e-01   9.5590690e-01   1.0317725e+00
   9.5000000e-01   7.8784719e-01  -3.3380876e-01   9.5590690e-01  -1.8207750e-01   1.1076382e+00   5.0071314e-01
   9.5166667e-01   8.1656048e-01  -3.3380876e-01  -1.0621188e-01  -6.3727127e-01   8.8004127e-01   1.9725063e-01
   9.5333333e-01   8.1679739e-01  -3.0346251e-02   8.0417564e-01   3.4898188e-01   1.1076382e+00   1.3352350e+00
   9.5500000e-01   8.1665511e-01   3.4898188e-01   1.4869663e+00   5.0071314e-01   1.2138500e-01   1.3352350e+00
   9.5666667e-01   8.1611823e-01  -1.4717932e+00   1.1076382e+00  -4.0967438e-01  -4.0967438e-01  -1.0621188e-01
   9.5833333e-01   8.1517649e-01  -3.0346251e-02   5.0071314e-01   8.8004127e-01  -3.0346251e-02   8.0417564e-01
   9.6000000e-01   8.1382502e-01  -2.5794313e-01  -1.0621188e-01   1.2593694e+00  -9.4073377e-01   5.7657876e-01
   9.6166667e-01   8.1206406e-01  -1.0621188e-01   5.7657876e-01   1.4111007e+00  -3.0346251e-02   1.2593694e+00
   9.6333333e-01   8.0989893e-01   1.2138500e-01  -7.1313689e-01   3.4898188e-01  -8.6486815e-01   8.0417564e-01
   9.6500000e-01   8.0733970e-01  -1.0621188e-01  -1.3200619e+00   4.5519376e-02  -1.1683307e+00  -7.1313689e-01
   9.6666667e-01   8.0440095e-01  -7.8900252e-01  -8.6486815e-01  -1.3200619e+00  -8.6486815e-01  -2.5339119e+00
   9.6833333e-01   8.0110136e-01   3.4898188e-01  -5.6140564e-01  -1.1683307e+00   4.5519376e-02  -1.2441963e+00
   9.7000000e-01   7.9746337e-01  -2.0787182e+00  -7.8900252e-01  -7.8900252e-01   1.9725063e-01  -1.2441963e+00
   9.7166667e-01   7.9351230e-01  -2.5794313e-01   8.8004127e-01   2.7311626e-01  -4.8554001e-01  -3.3380876e-01
   9.7333333e-01   7.8927629e-01   1.9725063e-01   1.3352350e+00   1.9725063e-01  -1.0621188e-01   3.4898188e-01
   9.7500000e-01   7.8478538e-01   1.2593694e+00   4.2484751e-01   4.2484751e-01  -2.5794313e-01   4.5519376e-02
   9.7666667e-01   7.8007097e-01   2.1697569e+00   4.5519376e-02   4.2484751e-01   7.2831002e-01   1.5628319e+00
   9.7833333e-01   7.7516272e-01   8.8004127e-01   4.2484751e-01   6.5244439e-01   5.0071314e-01   8.0417564e-01
   9.8000000e-01   7.7009518e-01  -3.3380876e-01  -3.3380876e-01  -5.6140564e-01   1.2138500e-01  -6.3727127e-01
   9.8166667e-01   7.6490044e-01  -2.6856432e+00   1.3352350e+00   2.7311626e-01  -1.0621188e-01  -7.8900252e-01
   9.8333333e-01   7.5960879e-01  -7.1313689e-01   7.2831002e-01   1.1076382e+00  -1.0165994e+00  -7.1313689e-01
   9.8500000e-01   7.5424883e-01  -7.1313689e-01  -7.8900252e-01  -4.8554001e-01  -1.3200619e+00  -9.4073377e-01
   9.8666667e-01   7.4884666e-01  -7.1313689e-01  -1.9269869e+00  -4.0967438e-01  -3.3380876e-01   1.9725063e-01
   9.8833333e-01   7.4342545e-01   9.5590690e-01  -9.4073377e-01  -7.1313689e-01  -2.5794313e-01  -7.8900252e-01
   9.9000000e-01   7.3800492e-01  -3.3380876e-01  -3.0346251e-02  -1.8207750e-01   1.9725063e-01  -2.5794313e-01
   9.9166667e-01   7.3260102e-01   6.5244439e-01  -2.5794313e-01   5.0071314e-01  -3.0346251e-02   1.1835038e+00
   9.9333333e-01   7.2722530e-01   1.9725063e-01  -7.8900252e-01   4.2484751e-01   3.1560101e+00   1.4869663e+00
   9.9500000e-01   7.2188513e-01   5.0071314e-01  -7.1313689e-01  -5.6140564e-01   5.7657876e-01   4.2484751e-01
   9.9666667e-01   7.1658284e-01  -7.8900252e-01   4.5519376e-02  -3.3380876e-01   1.5628319e+00   8.8004127e-01
   9.9833333e-01   7.1131622e-01  -1.0924650e+00   2.7311626e-01  -9.4073377e-01   1.7145632e+00  -5.6140564e-01
   1.0000000e+00   7.0607809e-01  -4.0967438e-01   1.0317725e+00   8.8004127e-01   9.5590690e-01   1.4111007e+00
   1.0016667e+00   7.0085634e-01   5.0071314e-01   1.5628319e+00   1.4869663e+00  -4.0967438e-01   9.5590690e-01
   1.0033333e+00   6.9563428e-01   8.8004127e-01   1.1076382e+00   1.1076382e+00  -2.1545838e+00  -1.1683307e+00
   1.0050000e+00   6.9039077e-01   3.5353382e+00   5.7657876e-01   1.9725063e-01  -1.5476588e+00  -1.1683307e+00
   1.0066667e+00   6.8510023e-01   1.8662944e+00  -3.0346251e-02   4.5519376e-02  -6.3727127e-01  -1.0165994e+00
   1.0083333e+00   6.7973341e-01   1.2138500e-01   2.7311626e-01   2.7311626e-01   3.4898188e-01   9.5590690e-01
   1.0100000e+00   6.7425762e-01  -2.5794313e-01  -6.3727127e-01   7.2831002e-01  -4.8554001e-01   5.0071314e-01
   1.0116667e+00   6.6863708e-01  -1.0165994e+00  -3.3380876e-01  -7.1313689e-01   5.7657876e-01   4.5519376e-02
   1.0133333e+00   6.6283092e-01  -1.4717932e+00  -1.8207750e-01  -7.1313689e-01  -4.8554001e-01   4.5519376e-02
   1.0150000e+00   6.5679897e-01  -6.3727127e-01   1.9725063e-01  -1.8207750e-01  -1.7752557e+00  -1.2441963e+00
   1.0166667e+00   6.5050451e-01   1.1076382e+00   4.5519376e-02   4.2484751e-01   4.2484751e-01  -1.8207750e-01
   1.0183333e+00   6.4390601e-01   1.1076382e+00   4.5519376e-02   1.9725063e-01   1.1835038e+00   4.2484751e-01
   1.0200000e+00   6.3696236e-01  -3.3380876e-01   5.0071314e-01  -3.0346251e-02   8.8004127e-01   6.5244439e-01
   1.0216667e+00   6.2963334e-01  -2.5339119e+00  -1.0621188e-01  -3.0346251e-02   4.5519376e-02   3.4898188e-01
   1.0233333e+00   6.2188029e-01  -1.0165994e+00   1.3352350e+00   8.8004127e-01  -1.0621188e-01   1.9725063e-01
   1.0250000e+00   6.1366690e-01  -1.3959275e+00   1.1076382e+00   6.5244439e-01  -3.3380876e-01  -1.8207750e-01
   1.0266667e+00   6.0495994e-01  -2.5794313e-01   6.5244439e-01   7.2831002e-01  -1.0924650e+00  -7.8900252e-01
   1.0283333e+00   5.9572986e-01  -5.6140564e-01   1.9725063e-01   1.2138500e-01  -4.8554001e-01   7.2831002e-01
   1.0300000e+00   5.8595142e-01  -6.3727127e-01  -7.1313689e-01  -1.1683307e+00   1.4869663e+00   1.2593694e+00
   1.0316667e+00   5.7560426e-01   5.7657876e-01  -2.2304494e+00  -1.8511213e+00   1.1835038e+00  -3.0346251e-02
   1.0333333e+00   5.6467342e-01  -1.6993900e+00  -2.0028525e+00  -1.3200619e+00   4.5519376e-02  -1.0924650e+00
   1.0350000e+00   5.5314976e-01  -7.1313689e-01  -1.0621188e-01  -3.0346251e-02   7.2831002e-01  -3.0346251e-02
   1.0366667e+00   5.4103034e-01   6.5244439e-01   7.2831002e-01   1.2593694e+00   4.2484751e-01  -1.0621188e-01
   1.0383333e+00   5.2831871e-01   4.5519376e-02  -3.0346251e-02   1.0317725e+00  -7.8900252e-01  -2.5794313e-01
   1.0400000e+00   5.1502510e-01  -4.8554001e-01  -6.3727127e-01   1.1076382e+00  -7.8900252e-01  -1.8207750e-01
   1.0416667e+00   5.0116653e-01   5.0071314e-01  -9.4073377e-01  -4.0967438e-01  -4.8554001e-01  -2.0787182e+00
   1.0433333e+00   4.8676683e-01   1.8662944e+00  -1.8207750e-01  -6.3727127e-01   5.7657876e-01  -1.6993900e+00
   1.0450000e+00   4.7185655e-01   1.0317725e+00  -4.8554001e-01   5.0071314e-01   4.2484751e-01  -4.8554001e-01
   1.0466667e+00   4.5647280e-01  -1.0621188e-01  -7.1313689e-01  -2.5794313e-01   1.2138500e-01  -1.8207750e-01
   1.0483333e+00   4.4065894e-01   4.5519376e-02   4.2484751e-01  -3.0346251e-02  -1.0621188e-01   1.1076382e+00
   1.0500000e+00   4.2445618e-01   1.2138500e-01   1.3352350e+00  -3.0346251e-02   7.2831002e-01   2.3973538e+00
   1.0516667e+00   4.0792858e-01   2.7311626e-01   7.2831002e-01  -8.6486815e-01   8.8004127e-01   1.2593694e+00
   1.0533333e+00   3.9113589e-01   1.4869663e+00   4.5519376e-02   8.0417564e-01   1.9725063e-01   1.7904288e+00
   1.0550000e+00   3.7414218e-01  -1.0621188e-01   3.4898188e-01   2.7311626e-01   1.2138500e-01   1.1076382e+00
   1.0566667e+00   3.5701513e-01  -1.0621188e-01  -3.3380876e-01  -1.0621188e-01   7.2831002e-01   5.0071314e-01
   1.0583333e+00   3.3982532e-01  -1.3200619e+00   4.5519376e-02  -1.0621188e-01  -1.3200619e+00  -2.2304494e+00
   1.0600000e+00   3.2264548e-01   4.2484751e-01   1.1076382e+00   7.2831002e-01  -3.3380876e-01  -1.0165994e+00
   1.0616667e+00   3.0554965e-01   9.5590690e-01  -7.8900252e-01  -6.3727127e-01   3.4898188e-01  -7.1313689e-01
   1.0633333e+00   2.8861235e-01   1.4869663e+00   4.2484751e-01  -3.0346251e-02  -4.0967438e-01  -1.0621188e-01
   1.0650000e+00   2.7190777e-01   6.5244439e-01   1.0317725e+00  -6.3727127e-01   1.9725063e-01   2.7311626e-01
   1.0666667e+00   2.5550888e-01   4.2484751e-01   9.5590690e-01  -4.8554001e-01   1.2138500e-01   8.8004127e-01
   1.0683333e+00   2.3948664e-01   2.7311626e-01  -3.0346251e-02  -7.8900252e-01   1.2138500e-01  -5.6140564e-01
   1.0700000e+00   2.2390915e-01   1.9725063e-01  -1.1683307e+00  -3.3380876e-01  -1.0621188e-01  -1.5476588e+00
   1.0716667e+00   2.0884086e-01   8.8004127e-01  -3.3380876e-01   6.5244439e-01  -7.8900252e-01  -8.6486815e-01
   1.0733333e+00   1.9434191e-01  -3.0346251e-02  -3.0346251e-02  -1.8207750e-01  -3.0346251e-02   2.7311626e-01
   1.0750000e+00   1.8046736e-01  -8.6486815e-01   4.2484751e-01  -5.6140564e-01  -4.0967438e-01   7.2831002e-01
   1.0766667e+00   1.6726663e-01  -1.6235244e+00   1.2138500e-01   8.0417564e-01   9.5590690e-01  -1.0621188e-01
   1.0783333e+00   1.5478298e-01  -3.1408369e+00   9.5590690e-01   1.1076382e+00   1.1076382e+00   1.0317725e+00
   1.0800000e+00   1.4305300e-01  -2.7615088e+00   7.2831002e-01   8.0417564e-01  -9.4073377e-01   5.7657876e-01
   1.0816667e+00   1.3210628e-01  -1.5476588e+00   1.0317725e+00   4.2484751e-01  -3.0346251e-02   1.0317725e+00
   1.0833333e+00   1.2196514e-01  -4.8554001e-01  -7.1313689e-01   4.2484751e-01  -7.8900252e-01   4.5519376e-02
   1.0850000e+00   1.1263902e-01  -3.3380876e-01  -5.6140564e-01   1.9725063e-01   5.0071314e-01  -5.6140564e-01
   1.0866667e+00   1.0413767e-01   8.8004127e-01  -1.6993900e+00  -5.6140564e-01  -1.0621188e-01  -1.5476588e+00
   1.0883333e+00   9.6465379e-02   5.0071314e-01  -7.1313689e-01  -1.1683307e+00  -1.1683307e+00  -2.0028525e+00
   1.0900000e+00   8.9614671e-02   1.9725063e-01   5.0071314e-01  -4.8554001e-01   3.4898188e-01  -2.5794313e-01
   1.0916667e+00   8.3570864e-02   1.5628319e+00  -2.5794313e-01   1.9725063e-01  -1.0621188e-01   3.4898188e-01
   1.0933333e+00   7.8312406e-02   2.7766819e+00   3.4898188e-01   1.9725063e-01   8.0417564e-01   5.7657876e-01
   1.0950000e+00   7.3811259e-02   2.0938913e+00   2.7311626e-01  -1.0621188e-01   1.1835038e+00   1.0317725e+00
   1.0966667e+00   7.0033429e-02   2.7311626e-01   1.2138500e-01  -7.8900252e-01   3.4898188e-01   5.0071314e-01
   1.0983333e+00   6.6939487e-02  -1.3959275e+00   1.9725063e-01  -1.4717932e+00  -1.8207750e-01   2.7311626e-01
   1.1000000e+00   6.4485207e-02  -3.0346251e-02  -1.0621188e-01  -1.8207750e-01  -1.6235244e+00  -2.2304494e+00
   1.1016667e+00   6.2622274e-02  -1.0924650e+00   1.2138500e-01   7.2831002e-01  -1.4717932e+00  -1.5476588e+00
   1.1033333e+00   6.1298965e-02  -3.0346251e-02   1.2138500e-01   8.0417564e-01  -3.3380876e-01  -3.3380876e-01
   1.1050000e+00   6.0460940e-02   2.2456226e+00   1.2138500e-01   3.4898188e-01   5.0071314e-01   5.0071314e-01
   1.1066667e+00   6.0051993e-02  -1.8207750e-01   2.7311626e-01   1.9725063e-01   5.7657876e-01   1.7145632e+00
   1.1083333e+00   6.0014839e-02  -1.0924650e+00   4.5519376e-02  -7.8900252e-01  -3.0346251e-02   8.0417564e-01
   1.1100000e+00   6.0291892e-02  -1.8207750e-01   5.7657876e-01   3.4898188e-01   5.0071314e-01   1.7145632e+00
   1.1116667e+00   6.0826013e-02  -1.8207750e-01   1.2138500e-01   4.5519376e-02   2.7311626e-01   1.1835038e+00
   1.1133333e+00   6.1561248e-02  -2.0028525e+00  -6.3727127e-01   2.7311626e-01  -7.8900252e-01  -5.6140564e-01
   1.1150000e+00   6.2443514e-02  -1.0621188e-01  -3.3380876e-01  -3.3380876e-01   7.2831002e-01  -7.8900252e-01
   1.1166667e+00   6.3421226e-02   1.2138500e-01  -6.3727127e-01  -7.8900252e-01   7.2831002e-01  -9.4073377e-01
   1.1183333e+00   6.4445902e-02  -9.4073377e-01   3.4898188e-01  -2.5794313e-01   6.5244439e-01  -7.1313689e-01
   1.1200000e+00   6.5470788e-02   3.4898188e-01   5.7657876e-01   7.2831002e-01  -3.3380876e-01   5.0071314e-01
   1.1216667e+00   6.6446653e-02  -1.8207750e-01  -7.1313689e-01  -2.5794313e-01  -5.6140564e-01   5.0071314e-01
   1.1233333e+00   6.7349131e-02   7.2831002e-01  -3.0346251e-02  -2.5794313e-01   1.2138500e-01   5.0071314e-01
   1.1250000e+00   6.8146557e-02   5.0071314e-01   4.5519376e-02   6.5244439e-01  -4.0967438e-01  -8.6486815e-01
   1.1266667e+00   6.8812069e-02   8.8004127e-01  -1.0621188e-01   3.4898188e-01  -1.8207750e-01  -5.6140564e-01
   1.1283333e+00   6.9323748e-02   1.9421600e+00  -4.0967438e-01   1.2138500e-01   1.9725063e-01   4.2484751e-01
   1.1300000e+00   6.9822596e-02  -6.3727127e-01  -1.0621188e-01  -2.5794313e-01  -1.8207750e-01   6.5244439e-01
   1.1316667e+00   6.9790387e-02  -2.1545838e+00   8.0417564e-01  -1.0621188e-01  -3.3380876e-01  -3.0346251e-02
   1.1333333e+00   6.9565264e-02  -2.0787182e+00  -1.0621188e-01  -5.6140564e-01  -2.2304494e+00  -8.6486815e-01
   1.1350000e+00   6.9148777e-02  -1.6235244e+00  -2.5794313e-01  -7.1313689e-01  -2.0028525e+00  -7.1313689e-01
   1.1366667e+00   6.8546447e-02  -3.0346251e-02   3.4898188e-01  -2.5794313e-01   2.0180257e+00  -1.1683307e+00
   1.1383333e+00   6.7767373e-02  -6.3727127e-01  -3.0346251e-02  -4.8554001e-01   1.0317725e+00  -1.0621188e-01
   1.1400000e+00   6.6823785e-02  -2.5794313e-01  -3.3380876e-01  -1.0165994e+00  -2.5794313e-01   2.7311626e-01
   1.1416667e+00   6.5730581e-02   1.7145632e+00   4.2484751e-01  -3.3380876e-01  -7.1313689e-01   8.0417564e-01
   1.1433333e+00   6.4504850e-02   3.6112038e+00   3.4898188e-01  -1.8207750e-01  -1.8207750e-01   5.7657876e-01
   1.1450000e+00   6.3165346e-02   2.3214882e+00  -4.0967438e-01   2.7311626e-01   6.5244439e-01  -3.3380876e-01
   1.1466667e+00   6.1731979e-02   1.3352350e+00   2.7311626e-01   3.4898188e-01   1.4111007e+00   5.7657876e-01
   1.1483333e+00   5.2263016e-02  -3.0346251e-02   4.5519376e-02   3.4898188e-01   4.2484751e-01   1.2138500e-01
   1.1500000e+00   5.0709469e-02   3.4898188e-01   4.5519376e-02   4.5519376e-02  -4.8554001e-01  -1.6235244e+00
   1.1516667e+00   4.9209349e-02  -9.4073377e-01  -3.0346251e-02  -1.8207750e-01  -1.8207750e-01  -1.2441963e+00
   1.1533333e+00   4.7773217e-02  -1.3200619e+00   1.2138500e-01   4.5519376e-02  -7.8900252e-01  -1.5476588e+00
   1.1550000e+00   4.6409094e-02  -9.4073377e-01  -4.8554001e-01   3.4898188e-01  -1.6993900e+00  -1.8207750e-01
   1.1566667e+00   4.5122397e-02  -2.3821807e+00  -7.8900252e-01   3.4898188e-01  -6.3727127e-01   1.2138500e-01
   1.1583333e+00   4.3915931e-02  -1.8207750e-01  -3.0346251e-02   5.0071314e-01   1.5628319e+00   1.8662944e+00
   1.1600000e+00   4.2789946e-02  -4.0967438e-01  -4.8554001e-01   3.4898188e-01   1.4869663e+00   5.7657876e-01
   1.1616667e+00   4.1742248e-02   7.2831002e-01   2.7311626e-01   5.7657876e-01   1.1835038e+00   1.5628319e+00
   1.1633333e+00   4.0768364e-02   1.9421600e+00  -1.8207750e-01   4.2484751e-01  -7.1313689e-01   4.2484751e-01
   1.1650000e+00   3.9861751e-02   2.3214882e+00   5.7657876e-01   1.0317725e+00  -8.6486815e-01   4.2484751e-01
   1.1666667e+00   3.9014051e-02   1.2138500e-01   6.5244439e-01  -4.0967438e-01  -8.6486815e-01  -7.1313689e-01
   1.1683333e+00   3.8215376e-02  -1.0924650e+00   5.7657876e-01   5.7657876e-01  -1.0621188e-01  -1.8207750e-01
   1.1700000e+00   3.7454617e-02  -1.8207750e-01   5.0071314e-01   7.2831002e-01   7.2831002e-01   1.0317725e+00
   1.1716667e+00   3.6719780e-02  -5.6140564e-01  -3.3380876e-01  -4.0967438e-01   1.9725063e-01   3.4898188e-01
   1.1733333e+00   3.5998327e-02  -2.4580463e+00  -1.8207750e-01  -4.8554001e-01   5.7657876e-01  -1.0621188e-01
   1.1750000e+00   3.5277522e-02   7.2831002e-01  -1.0621188e-01  -1.8207750e-01   1.6386975e+00   1.3352350e+00
   1.1766667e+00   3.4544774e-02   5.0071314e-01  -4.0967438e-01  -8.6486815e-01  -5.6140564e-01  -1.3200619e+00
   1.1783333e+00   3.3787962e-02  -1.8207750e-01  -4.0967438e-01  -4.8554001e-01  -4.0967438e-01  -1.1683307e+00
   1.1800000e+00   3.2995753e-02   4.2484751e-01  -8.6486815e-01  -3.0346251e-02   2.7311626e-01  -1.0924650e+00
   1.1816667e+00   3.2141029e-02   1.4111007e+00   4.5519376e-02   4.2484751e-01   4.2484751e-01  -5.6140564e-01
   1.1833333e+00   3.1194378e-02   5.7657876e-01  -7.8900252e-01   3.4898188e-01  -3.0346251e-02   1.2138500e-01
   1.1850000e+00   3.0193698e-02  -2.5794313e-01  -1.4717932e+00   4.2484751e-01   5.7657876e-01   1.2593694e+00
   1.1866667e+00   2.9133725e-02  -4.0967438e-01   1.2138500e-01  -6.3727127e-01   2.7311626e-01   9.5590690e-01
   1.1883333e+00   2.8010781e-02  -1.2441963e+00   2.7311626e-01   1.2138500e-01  -4.8554001e-01  -2.5794313e-01
   1.1900000e+00   2.6822878e-02  -3.3380876e-01   6.5244439e-01   4.5519376e-02  -1.1683307e+00  -7.1313689e-01
   1.1916667e+00   2.5569801e-02   2.7311626e-01   1.4111007e+00   5.7657876e-01  -2.5794313e-01  -3.3380876e-01
   1.1933333e+00   2.4253129e-02   1.2138500e-01   1.9725063e-01  -2.5794313e-01  -1.8511213e+00  -5.6140564e-01
   1.1950000e+00   2.2876229e-02  -5.6140564e-01   8.8004127e-01   2.7311626e-01   4.2484751e-01  -2.5794313e-01
   1.1966667e+00   2.1444200e-02  -6.3727127e-01   6.5244439e-01   7.2831002e-01   1.2593694e+00   8.0417564e-01
   1.1983333e+00   1.9963788e-02  -1.1683307e+00   4.2484751e-01  -3.0346251e-02   1.6386975e+00   5.7657876e-01
   1.2000000e+00   1.8443254e-02  -7.8900252e-01   4.2484751e-01  -1.8207750e-01   4.5519376e-02   1.9725063e-01
   1.2016667e+00   1.6892212e-02  -3.3380876e-01  -6.3727127e-01   4.5519376e-02  -7.8900252e-01   4.2484751e-01
   1.2033333e+00   1.5321442e-02  -7.8900252e-01  -7.1313689e-01   4.5519376e-02  -1.6993900e+00   2.7311626e-01
   1.2050000e+00   1.3742670e-02  -1.2441963e+00  -6.3727127e-01   4.5519376e-02  -1.0924650e+00  -3.3380876e-01
   1.2066667e+00   1.2168334e-02  -1.6993900e+00  -3.3380876e-01  -1.0621188e-01   4.5519376e-02  -4.8554001e-01
   1.2083333e+00   1.0611327e-02  -7.1313689e-01   1.9725063e-01   6.5244439e-01   3.4898188e-01   5.0071314e-01
   1.2100000e+00   9.0847447e-03  -2.5794313e-01  -3.0346251e-02  -2.5794313e-01  -7.8900252e-01  -1.4717932e+00
   1.2116667e+00   7.6016143e-03   5.0071314e-01  -1.0621188e-01   1.2138500e-01   2.7311626e-01  -7.1313689e-01
   1.2133333e+00   6.1746337e-03  -4.0967438e-01  -1.0621188e-01  -7.1313689e-01   4.5519376e-02  -1.0165994e+00
   1.2150000e+00   4.8159200e-03  -5.6140564e-01   3.4898188e-01   1.2138500e-01   2.7311626e-01   1.0317725e+00
   1.2166667e+00   3.5367663e-03   8.8004127e-01   1.2593694e+00   5.7657876e-01  -1.8207750e-01   2.0180257e+00
   1.2183333e+00   2.2404379e-03   1.1835038e+00   1.0317725e+00   5.0071314e-01  -1.0621188e-01   8.8004127e-01
   1.2200000e+00   1.0405473e-03   1.2593694e+00  -3.0346251e-02   4.2484751e-01   1.1835038e+00   1.4111007e+00
   1.2216667e+00  -3.5197119e-05   1.9421600e+00  -1.4717932e+00  -5.6140564e-01   2.7311626e-01   7.2831002e-01
   1.2233333e+00  -3.5197119e-05  -3.0346251e-02  -3.0346251e-02  -1.0924650e+00  -1.1683307e+00  -1.6993900e+00
   1.2250000e+00  -3.5197119e-05   1.4111007e+00  -2.5794313e-01  -1.0165994e+00  -8.6486815e-01  -1.5476588e+00
   1.2266667e+00  -3.5197119e-05   2.9284132e+00  -1.1683307e+00  -3.0346251e-02   7.2831002e-01  -5.6140564e-01
   1.2283333e+00  -3.5197119e-05   2.7008163e+00  -6.3727127e-01   5.7657876e-01   7.2831002e-01  -1.1683307e+00
   1.2300000e+00  -3.5197119e-05   2.0180257e+00   5.0071314e-01   6.5244439e-01   1.2138500e-01   2.7311626e-01
   1.2316667e+00  -3.5197119e-05  -1.0621188e-01   4.2484751e-01   3.4898188e-01   2.7766819e+00   1.8662944e+00
   1.2333333e+00  -3.5197119e-05  -2.2304494e+00   1.2138500e-01  -1.0621188e-01  -2.5794313e-01   4.5519376e-02
   1.2350000e+00  -3.5197119e-05   2.7311626e-01   5.7657876e-01  -3.0346251e-02  -5.6140564e-01   1.0317725e+00
   1.2366667e+00  -9.8019189e-04   1.9421600e+00   5.7657876e-01   3.4898188e-01   1.2138500e-01   1.2593694e+00
   1.2383333e+00  -1.7900698e-03   5.0071314e-01   1.1835038e+00   6.5244439e-01  -6.3727127e-01  -3.0346251e-02
   1.2400000e+00  -2.4627230e-03   9.5590690e-01   2.7766819e+00   5.0071314e-01  -1.3200619e+00  -9.4073377e-01
   1.2416667e+00  -2.9982794e-03  -2.3063151e+00   3.4898188e-01   7.2831002e-01   5.7657876e-01   1.2138500e-01
   1.2433333e+00  -3.3990333e-03  -3.0346251e-02  -9.4073377e-01   1.9725063e-01   1.9725063e-01   3.4898188e-01
   1.2450000e+00  -3.6693347e-03  -9.4073377e-01  -2.5339119e+00  -7.1313689e-01   4.2484751e-01  -2.0028525e+00
   1.2466667e+00  -3.8154394e-03  -1.4717932e+00  -2.3063151e+00  -4.8554001e-01   1.1835038e+00  -4.8554001e-01
   1.2483333e+00  -3.8453271e-03  -2.5339119e+00  -1.6993900e+00  -9.4073377e-01   4.5519376e-02  -1.1683307e+00
   1.2500000e+00  -3.7684902e-03  -1.8207750e-01   5.0071314e-01   3.4898188e-01  -1.0924650e+00  -1.8207750e-01
   1.2516667e+00  -3.5957000e-03  -3.0346251e-02  -2.5794313e-01  -1.5476588e+00   1.2138500e-01   4.5519376e-02
   1.2533333e+00  -3.3387570e-03   1.0317725e+00  -3.3380876e-01   4.2484751e-01   6.5244439e-01   1.9725063e-01
   1.2550000e+00  -3.0102286e-03   1.1076382e+00  -3.3380876e-01  -1.8207750e-01  -8.6486815e-01  -1.0165994e+00
   1.2566667e+00  -2.6231839e-03   1.1076382e+00   5.7657876e-01   9.5590690e-01  -1.1683307e+00   4.5519376e-02
   1.2583333e+00  -2.1909275e-03   3.4898188e-01   3.4898188e-01  -1.0621188e-01  -1.5476588e+00  -6.3727127e-01
   1.2600000e+00  -1.7267413e-03   1.2138500e-01   1.1076382e+00   1.0317725e+00  -4.0967438e-01   5.7657876e-01
   1.2616667e+00  -1.2436361e-03   4.2484751e-01   7.2831002e-01   1.0317725e+00   4.2484751e-01   2.0938913e+00
   1.2633333e+00  -7.5412095e-04  -2.2304494e+00   1.2138500e-01   1.9725063e-01   5.7657876e-01   1.2138500e-01
   1.2650000e+00  -2.6999186e-04  -1.7752557e+00  -1.0621188e-01   3.4898188e-01   1.4111007e+00   9.5590690e-01
   1.2666667e+00   1.3683418e-04  -5.6140564e-01   6.5244439e-01   1.2138500e-01   1.2593694e+00   1.2593694e+00
   1.2683333e+00   4.4843372e-04  -1.6235244e+00   4.5519376e-02  -4.0967438e-01   9.5590690e-01   1.0317725e+00
   1.2700000e+00   7.4367634e-04  -8.6486815e-01   2.7311626e-01   1.9725063e-01  -7.8900252e-01  -1.0621188e-01
   1.2716667e+00   1.0162033e-03  -6.3727127e-01  -4.0967438e-01  -3.3380876e-01  -1.0924650e+00  -6.3727127e-01
   1.2733333e+00   1.2604034e-03   1.8662944e+00   1.2138500e-01   1.9725063e-01  -7.8900252e-01   7.2831002e-01
   1.2750000e+00   1.4714992e-03   2.3214882e+00  -7.1313689e-01  -4.0967438e-01  -4.8554001e-01  -6.3727127e-01
   1.2766667e+00   1.6456159e-03   1.0317725e+00  -1.2441963e+00  -3.3380876e-01  -6.3727127e-01  -1.3200619e+00
   1.2783333e+00   1.7798317e-03  -1.2441963e+00  -4.0967438e-01  -1.0621188e-01  -1.0165994e+00  -1.9269869e+00
   1.2800000e+00   1.8722078e-03   1.9725063e-01  -5.6140564e-01   1.2138500e-01  -2.5794313e-01  -1.0924650e+00
   1.2816667e+00   1.9217986e-03  -1.1683307e+00  -3.0346251e-02  -2.5794313e-01   2.7311626e-01  -3.0346251e-02
   1.2833333e+00   1.9286413e-03   5.0071314e-01   2.7311626e-01  -5.6140564e-01   7.2831002e-01  -1.0924650e+00
   1.2850000e+00   1.8937256e-03  -5.6140564e-01   3.4898188e-01   8.0417564e-01   1.9421600e+00   2.7311626e-01
   1.2866667e+00   1.8189439e-03  -3.0346251e-02  -3.0346251e-02   9.5590690e-01   2.7311626e-01   1.9725063e-01
   1.2883333e+00   1.7070238e-03   1.4111007e+00  -5.6140564e-01   2.7311626e-01  -2.5794313e-01   3.4898188e-01
   1.2900000e+00   1.5614442e-03   7.2831002e-01  -1.0165994e+00  -4.0967438e-01   1.9725063e-01  -3.0346251e-02
   1.2916667e+00   1.3863373e-03  -3.0346251e-02  -3.0346251e-02   1.2138500e-01  -3.3380876e-01   3.4898188e-01
   1.2933333e+00   1.1863786e-03   1.9725063e-01   6.5244439e-01  -4.0967438e-01   6.5244439e-01   6.5244439e-01
   1.2950000e+00   9.6666730e-04  -1.5476588e+00  -1.8207750e-01  -1.0165994e+00  -3.0346251e-02  -4.0967438e-01
   1.2966667e+00   7.3260108e-04  -7.8900252e-01   5.0071314e-01  -1.8207750e-01   1.2138500e-01   9.5590690e-01
   1.2983333e+00   4.8974609e-04   1.1835038e+00   8.0417564e-01  -2.5794313e-01   4.5519376e-02   1.1835038e+00
   1.3000000e+00   2.4370719e-04   5.7657876e-01   3.4898188e-01   9.5590690e-01  -4.8554001e-01   1.7904288e+00
   1.3016667e+00  -2.0128025e-17   3.4898188e-01  -4.8554001e-01  -1.8207750e-01  -6.3727127e-01   1.2138500e-01
   1.3033333e+00  -3.8097445e-04  -1.8207750e-01  -7.8900252e-01  -5.6140564e-01  -1.0621188e-01  -6.3727127e-01
   1.3050000e+00  -7.3175305e-04  -7.8900252e-01  -1.8207750e-01  -1.8207750e-01   3.4898188e-01  -1.8207750e-01
   1.3066667e+00  -1.0463956e-03  -1.3200619e+00   7.2831002e-01   8.0417564e-01  -1.0621188e-01   4.5519376e-02
   1.3083333e+00  -1.3201071e-03  -2.5794313e-01   1.8662944e+00   5.7657876e-01   3.4898188e-01   9.5590690e-01
   1.3100000e+00  -1.5492760e-03  -1.0165994e+00   1.1076382e+00  -3.3380876e-01   1.1076382e+00   5.7657876e-01
   1.3116667e+00   2.7394998e-04  -1.6235244e+00   1.2593694e+00   4.5519376e-02  -3.0346251e-02  -8.6486815e-01
   1.3133333e+00   2.4799076e-04  -6.3727127e-01   6.5244439e-01   4.5519376e-02  -3.0346251e-02  -3.3380876e-01
   1.3150000e+00   2.1714856e-04   2.7311626e-01  -7.8900252e-01  -2.5794313e-01  -1.0621188e-01   4.5519376e-02
   1.3166667e+00   1.8250373e-04   5.0071314e-01  -1.0165994e+00  -4.8554001e-01  -4.0967438e-01  -9.4073377e-01
   1.3183333e+00   1.4524346e-04  -7.1313689e-01  -1.9269869e+00  -6.3727127e-01  -1.6993900e+00  -2.4580463e+00
   1.3200000e+00   1.0662036e-04  -8.6486815e-01  -1.4717932e+00   4.5519376e-02   1.2138500e-01  -4.0967438e-01
   1.3216667e+00   6.7908608e-05  -1.1683307e+00  -6.3727127e-01   3.4898188e-01  -1.0621188e-01  -9.4073377e-01
   1.3233333e+00   3.0359415e-05  -4.8554001e-01   5.0071314e-01   4.2484751e-01  -7.1313689e-01   4.5519376e-02
   1.3250000e+00  -3.0327151e-05  -4.0967438e-01   8.8004127e-01   8.0417564e-01   3.4898188e-01   8.8004127e-01
   1.3266667e+00  -2.3630095e-04   5.7657876e-01   1.0317725e+00   6.5244439e-01   1.2593694e+00   1.1835038e+00
   1.3283333e+00  -4.2876970e-04   1.5628319e+00   2.7311626e-01   3.4898188e-01   7.2831002e-01   7.2831002e-01
   1.3300000e+00  -6.0465110e-04   1.9421600e+00  -5.6140564e-01  -7.1313689e-01  -4.0967438e-01  -9.4073377e-01
   1.3316667e+00  -7.6132574e-04   3.4594726e+00  -2.5794313e-01  -2.5794313e-01  -4.0967438e-01  -4.0967438e-01
   1.3333333e+00  -8.9664910e-04   2.5490851e+00  -7.1313689e-01  -2.5794313e-01  -1.0621188e-01  -1.8207750e-01
   1.3350000e+00  -1.0089533e-03   1.6386975e+00  -5.6140564e-01  -1.0621188e-01  -2.5794313e-01   9.5590690e-01
   1.3366667e+00  -1.0970408e-03   1.2138500e-01  -9.4073377e-01  -4.0967438e-01  -1.8207750e-01  -3.0346251e-02
   1.3383333e+00  -1.1601706e-03  -1.5476588e+00  -3.3380876e-01  -1.0621188e-01  -1.0924650e+00  -4.0967438e-01
   1.3400000e+00  -1.1980381e-03   9.5590690e-01   6.5244439e-01   4.2484751e-01  -6.3727127e-01   3.4898188e-01
   1.3416667e+00  -1.2107515e-03   4.2484751e-01   9.5590690e-01   5.7657876e-01   5.0071314e-01   6.5244439e-01
   1.3433333e+00  -1.1988047e-03  -1.6235244e+00  -2.5794313e-01   1.9725063e-01   4.5519376e-02  -1.0621188e-01
   1.3450000e+00  -1.1630472e-03  -1.6993900e+00  -4.8554001e-01  -3.0346251e-02   1.9725063e-01  -2.5794313e-01
   1.3466667e+00  -1.0251001e-03   5.0071314e-01  -1.8207750e-01  -1.0621188e-01   8.0417564e-01   1.2138500e-01
   1.3483333e+00  -9.2612079e-04  -1.0165994e+00   1.1076382e+00   8.0417564e-01   2.7311626e-01   1.9725063e-01
   1.3500000e+00  -8.0969372e-04   4.2484751e-01   3.4898188e-01  -3.3380876e-01  -1.3200619e+00  -1.0165994e+00
   1.3516667e+00  -6.7800639e-04   5.7657876e-01   2.7311626e-01  -2.5794313e-01  -1.0165994e+00  -1.3200619e+00
   1.3533333e+00  -5.3343138e-04   1.1076382e+00   1.9725063e-01   8.0417564e-01  -4.8554001e-01  -1.0621188e-01
   1.3550000e+00  -3.7850150e-04  -3.3380876e-01   3.4898188e-01   7.2831002e-01   4.2484751e-01   9.5590690e-01
   1.3566667e+00  -2.1588559e-04  -1.2441963e+00   1.2138500e-01   8.0417564e-01   6.5244439e-01   9.5590690e-01
   1.3583333e+00  -4.8364486e-05  -5.6140564e-01  -4.0967438e-01   1.2138500e-01   5.0071314e-01   8.0417564e-01
   1.3600000e+00  -4.6668887e-06  -8.6486815e-01  -3.0346251e-02  -3.0346251e-02   6.5244439e-01   2.7311626e-01
   1.3616667e+00  -1.2916698e-05   4.5519376e-02  -7.1313689e-01  -1.8207750e-01  -1.0621188e-01   1.2138500e-01
   1.3633333e+00  -2.3260844e-05  -1.6993900e+00   4.5519376e-02  -4.8554001e-01   6.5244439e-01   4.5519376e-02
   1.3650000e+00  -3.5701882e-05  -4.0967438e-01   1.2138500e-01   4.5519376e-02  -1.8207750e-01  -3.0346251e-02
   1.3666667e+00  -5.0121823e-05   5.7657876e-01   5.7657876e-01   3.4898188e-01   2.7311626e-01   8.0417564e-01
   1.3683333e+00  -6.6271867e-05  -3.3380876e-01  -2.5794313e-01  -4.8554001e-01   1.1076382e+00   1.9725063e-01
   1.3700000e+00  -8.3767190e-05   1.2138500e-01   5.7657876e-01  -2.5794313e-01   1.0317725e+00  -1.8207750e-01
   1.3716667e+00  -1.0208726e-04   4.2484751e-01   1.2138500e-01   8.0417564e-01  -1.8207750e-01  -7.1313689e-01
   1.3733333e+00  -1.2058209e-04   2.7311626e-01   1.9725063e-01  -1.8207750e-01  -1.5476588e+00  -2.0787182e+00
   1.3750000e+00  -1.3848452e-04  -8.6486815e-01   4.5519376e-02  -6.3727127e-01  -1.0924650e+00  -1.2441963e+00
   1.3766667e+00  -1.5492838e-04   5.0071314e-01   1.9725063e-01   4.2484751e-01   1.2138500e-01   6.5244439e-01
   1.3783333e+00  -1.6897238e-04   8.0417564e-01   4.5519376e-02  -4.0967438e-01  -2.5794313e-01  -2.5794313e-01
   1.3800000e+00  -1.7962900e-04   1.2593694e+00   4.5519376e-02  -1.0165994e+00   1.2138500e-01  -7.8900252e-01
   1.3816667e+00  -1.8589769e-04   1.4111007e+00  -8.6486815e-01  -7.1313689e-01  -1.7752557e+00  -1.2441963e+00
   1.3833333e+00  -1.8680161e-04  -5.6140564e-01  -1.0621188e-01   1.4111007e+00   1.2138500e-01  -1.8207750e-01
   1.3850000e+00  -1.8142641e-04  -4.0967438e-01   4.5519376e-02   1.1076382e+00   1.9725063e-01   1.1835038e+00
   1.3866667e+00  -1.6896015e-04  -5.6140564e-01  -1.8207750e-01  -2.5794313e-01  -1.0621188e-01   1.1835038e+00
   1.3883333e+00  -1.4873269e-04   5.0071314e-01  -3.0346251e-02  -3.0346251e-02   1.3352350e+00   1.9421600e+00
   1.3900000e+00  -1.2025339e-04  -1.2441963e+00   3.4898188e-01  -6.3727127e-01   1.5628319e+00   5.0071314e-01
   1.3916667e+00  -8.3245312e-05   4.5519376e-02   1.9725063e-01  -3.0346251e-02   9.5590690e-01  -3.3380876e-01
   1.3933333e+00  -3.7674761e-05   2.7311626e-01  -7.1313689e-01   4.2484751e-01   1.9725063e-01  -3.3380876e-01
   1.3950000e+00  -2.8370506e-05   4.5519376e-02  -1.0621188e-01   3.4898188e-01  -3.0346251e-02   4.5519376e-02
   1.3966667e+00  -1.3108204e-04   8.8004127e-01   2.7311626e-01   4.5519376e-02  -6.3727127e-01  -1.0621188e-01
   1.3983333e+00  -2.3751145e-04  -3.3380876e-01   3.4898188e-01   1.0317725e+00  -7.8900252e-01   1.4111007e+00
   1.4000000e+00  -3.4533424e-04   3.4898188e-01   1.0317725e+00   1.4111007e+00  -3.0346251e-02   1.9421600e+00
   1.4016667e+00  -4.5196707e-04   6.5244439e-01   8.0417564e-01  -3.3380876e-01   3.4898188e-01  -6.3727127e-01
   1.4033333e+00  -5.5460437e-04   9.5590690e-01  -9.4073377e-01  -3.0346251e-02  -1.8207750e-01  -1.2441963e+00
   1.4050000e+00  -6.5026426e-04  -1.0621188e-01   8.8004127e-01  -1.0924650e+00  -6.3727127e-01  -2.0787182e+00
   1.4066667e+00  -7.3584368e-04  -1.5476588e+00  -1.0621188e-01  -5.6140564e-01  -4.8554001e-01  -1.1683307e+00
   1.4083333e+00  -8.0818173e-04  -4.8554001e-01   4.2484751e-01   1.9725063e-01   5.0071314e-01   5.0071314e-01
   1.4100000e+00  -8.6413000e-04  -9.4073377e-01  -1.1683307e+00  -3.3380876e-01   1.2138500e-01   4.5519376e-02
   1.4116667e+00  -9.0062946e-04  -2.3063151e+00  -3.0346251e-02   7.2831002e-01   1.2138500e-01   1.9725063e-01
   1.4133333e+00  -9.1479094e-04   1.9725063e-01  -1.0621188e-01   6.5244439e-01  -9.4073377e-01  -2.5794313e-01
   1.4150000e+00  -9.0397837e-04  -1.0621188e-01  -5.6140564e-01  -3.0346251e-02  -1.8511213e+00  -1.9269869e+00
   1.4166667e+00  -8.6589219e-04   1.0317725e+00   4.5519376e-02  -3.3380876e-01   1.9725063e-01  -6.3727127e-01
   1.4183333e+00  -7.9865073e-04   8.0417564e-01  -4.8554001e-01  -3.0346251e-02   1.7145632e+00   9.5590690e-01
   1.4200000e+00  -7.0086728e-04   1.3352350e+00  -3.3380876e-01  -3.0346251e-02   1.0317725e+00   1.2593694e+00
   1.4216667e+00  -5.7171992e-04   1.1835038e+00  -1.8207750e-01   1.2138500e-01   4.5519376e-02   1.1076382e+00
   1.4233333e+00  -4.1101243e-04   5.7657876e-01   5.0071314e-01   8.8004127e-01   6.5244439e-01   1.3352350e+00
   1.4250000e+00  -2.1922318e-04  -5.6140564e-01   1.9725063e-01  -1.8207750e-01  -3.3380876e-01  -7.1313689e-01
   1.4266667e+00   2.4598378e-06  -1.2441963e+00   5.0071314e-01   4.5519376e-02  -4.0967438e-01  -7.8900252e-01
   1.4283333e+00   2.5211991e-04   4.5519376e-02   7.2831002e-01   4.5519376e-02   1.1076382e+00   2.0180257e+00
   1.4300000e+00   5.2711018e-04   2.7766819e+00   7.2831002e-01   4.5519376e-02   2.3214882e+00   1.4869663e+00
   1.4316667e+00   6.8934291e-04   6.5244439e-01  -1.8207750e-01  -7.8900252e-01   4.2484751e-01  -1.0165994e+00
   1.4333333e+00   8.3431291e-04  -1.0165994e+00  -6.3727127e-01   5.7657876e-01  -2.6856432e+00  -1.9269869e+00
   1.4350000e+00   9.8193505e-04  -1.8207750e-01  -3.3380876e-01   1.9725063e-01  -1.5476588e+00  -2.2304494e+00
   1.4366667e+00   1.1308679e-03  -2.6097776e+00  -4.8554001e-01   4.5519376e-02  -2.5794313e-01   4.5519376e-02
   1.4383333e+00   1.2798993e-03  -2.8373744e+00  -1.0165994e+00  -1.0621188e-01   8.0417564e-01   7.2831002e-01
   1.4400000e+00   1.4279841e-03  -7.8900252e-01  -4.8554001e-01  -3.0346251e-02   4.2484751e-01  -1.8207750e-01
   1.4416667e+00   1.5742795e-03  -1.8207750e-01  -4.8554001e-01  -3.3380876e-01  -8.6486815e-01  -9.4073377e-01
   1.4433333e+00   1.7181721e-03   4.2484751e-01   8.0417564e-01   5.7657876e-01  -3.0346251e-02   7.2831002e-01
   1.4450000e+00   1.8593006e-03  -1.0621188e-01   1.3352350e+00  -8.6486815e-01  -6.3727127e-01  -4.8554001e-01
   1.4466667e+00   1.9975699e-03   1.1835038e+00   1.3352350e+00   1.2138500e-01  -3.3380876e-01   4.2484751e-01
   1.4483333e+00   2.1331590e-03  -1.2441963e+00  -9.4073377e-01   6.5244439e-01   6.5244439e-01  -6.3727127e-01
   1.4500000e+00   2.2665192e-03  -1.0621188e-01  -3.3380876e-01   1.9725063e-01   2.0180257e+00   9.5590690e-01
   1.4516667e+00   2.3983669e-03   3.4898188e-01   3.4898188e-01  -3.0346251e-02   1.4869663e+00   2.5490851e+00
   1.4533333e+00   2.5296669e-03   1.4111007e+00   4.5519376e-02   2.7311626e-01  -1.8207750e-01   2.8525476e+00
   1.4550000e+00   2.6616098e-03   1.3352350e+00  -4.0967438e-01  -3.0346251e-02  -1.2441963e+00   1.4111007e+00
   1.4566667e+00   2.7955831e-03  -1.0621188e-01   4.5519376e-02   8.0417564e-01  -2.0028525e+00  -4.0967438e-01
   1.4583333e+00   2.9331361e-03   8.8004127e-01   1.1835038e+00   8.0417564e-01   8.0417564e-01  -1.7752557e+00
   1.4600000e+00   3.0759422e-03   1.9421600e+00   1.2138500e-01  -9.4073377e-01  -2.5794313e-01  -4.0512245e+00
   1.4616667e+00   3.2257565e-03  -4.8554001e-01   1.2138500e-01  -4.0967438e-01   4.5519376e-02  -2.5339119e+00
   1.4633333e+00   3.3843726e-03   2.7311626e-01  -2.5794313e-01   1.9725063e-01  -6.3727127e-01   7.2831002e-01
   1.4650000e+00   3.5535797e-03   4.2484751e-01   4.5519376e-02   1.9725063e-01   4.5519376e-02   2.1697569e+00
   1.4666667e+00   3.6701628e-03   3.4898188e-01   2.7311626e-01  -3.3380876e-01  -4.0967438e-01   3.4898188e-01
   1.4683333e+00   3.7036147e-03   1.0317725e+00  -2.5794313e-01  -1.0621188e-01  -3.3380876e-01  -1.1683307e+00
   1.4700000e+00   3.7403094e-03  -7.8900252e-01  -3.3380876e-01   7.2831002e-01   9.5590690e-01   1.9725063e-01
   1.4716667e+00   3.7851910e-03  -9.4073377e-01  -4.0967438e-01   5.0071314e-01   1.2593694e+00   2.1697569e+00
   1.4733333e+00   3.8436312e-03  -6.3727127e-01  -3.0346251e-02  -3.0346251e-02   5.0071314e-01   3.4594726e+00
   1.4750000e+00   3.9213452e-03  -7.1313689e-01  -2.5794313e-01  -5.6140564e-01  -1.8207750e-01   2.1697569e+00
   1.4766667e+00   4.0242933e-03  -1.8207750e-01   3.4898188e-01  -7.8900252e-01  -1.3200619e+00  -2.1545838e+00
   1.4783333e+00   4.1585712e-03  -2.1545838e+00  -4.0967438e-01  -7.1313689e-01  -2.5794313e-01  -4.8857464e+00
   1.4800000e+00   4.3302887e-03   4.5519376e-02  -6.3727127e-01   2.7311626e-01  -3.0346251e-02  -1.3200619e+00
   1.4816667e+00   4.5454418e-03  -3.0346251e-02  -1.8207750e-01   4.2484751e-01  -9.4073377e-01  -1.0621188e-01
   1.4833333e+00   4.8097781e-03   2.2456226e+00   5.7657876e-01   1.0317725e+00   4.5519376e-02   1.5628319e+00
   1.4850000e+00   7.0359908e-03   1.0317725e+00   1.9725063e-01  -3.0346251e-02  -4.0967438e-01   2.7311626e-01
   1.4866667e+00   7.6854054e-03   1.7904288e+00   5.0071314e-01  -4.0967438e-01   4.5519376e-02   5.7657876e-01
   1.4883333e+00   8.4063352e-03   5.7657876e-01  -7.1313689e-01   4.5519376e-02   1.2138500e-01   4.2484751e-01
   1.4900000e+00   9.1981131e-03   1.9725063e-01   6.5244439e-01   5.0071314e-01  -3.0346251e-02  -1.0924650e+00
   1.4916667e+00   1.0058899e-02  -1.0621188e-01  -8.6486815e-01   1.2138500e-01  -3.3380876e-01   4.5519376e-02
   1.4933333e+00   1.1974234e-02  -1.6993900e+00  -4.0967438e-01   2.7311626e-01  -8.6486815e-01   2.7311626e-01
   1.4950000e+00   1.2866666e-02  -1.0165994e+00   7.2831002e-01   4.2484751e-01   1.1835038e+00   8.8004127e-01
   1.4966667e+00   1.3795010e-02   1.2138500e-01   5.0071314e-01   4.2484751e-01   1.0317725e+00   1.3352350e+00
   1.4983333e+00   1.4755195e-02   1.0317725e+00  -4.0967438e-01  -1.0621188e-01   5.0071314e-01   4.2484751e-01
   1.5000000e+00   1.5742958e-02   5.0071314e-01  -3.0346251e-02  -1.8207750e-01   2.7311626e-01   3.4898188e-01
   1.5016667e+00   1.6753944e-02  -1.0621188e-01  -4.0967438e-01  -6.3727127e-01   2.7311626e-01   4.5519376e-02
   1.5033333e+00   1.7783789e-02  -1.0621188e-01   1.9725063e-01  -3.3380876e-01   1.9725063e-01  -7.1313689e-01
   1.5050000e+00   1.8828216e-02  -9.4073377e-01  -1.0924650e+00   1.2138500e-01   8.8004127e-01  -3.3380876e-01
   1.5066667e+00   1.9883120e-02   1.9725063e-01  -1.8207750e-01   1.7145632e+00   1.2138500e-01   1.4111007e+00
   1.5083333e+00   2.0944650e-02   8.8004127e-01   4.5519376e-02   1.9725063e-01  -8.6486815e-01  -2.5794313e-01
   1.5100000e+00   2.2009279e-02  -1.4717932e+00   4.5519376e-02  -1.0621188e-01  -7.8900252e-01  -4.8554001e-01
   1.5116667e+00   2.3073869e-02  -4.8554001e-01   4.5519376e-02  -1.8207750e-01  -1.8207750e-01   1.2138500e-01
   1.5133333e+00   2.4135727e-02   2.1697569e+00   1.2138500e-01   4.5519376e-02   5.7657876e-01  -9.4073377e-01
   1.5150000e+00   2.5192642e-02   2.1697569e+00   5.7657876e-01   2.7311626e-01  -2.5794313e-01  -6.3727127e-01
   1.5166667e+00   2.6242912e-02  -2.5794313e-01   1.9725063e-01  -1.8207750e-01  -8.6486815e-01  -1.9269869e+00
   1.5183333e+00   2.7285364e-02  -9.4073377e-01  -3.0346251e-02  -1.8207750e-01   1.2138500e-01   1.9725063e-01
   1.5200000e+00   2.8319347e-02  -2.1545838e+00  -8.6486815e-01  -2.5794313e-01   1.2138500e-01  -3.0346251e-02
   1.5216667e+00   2.9344723e-02  -1.8207750e-01  -5.6140564e-01   3.4898188e-01  -1.0165994e+00   4.5519376e-02
   1.5233333e+00   3.0361839e-02   6.5244439e-01   4.2484751e-01   2.7311626e-01   4.2484751e-01   1.0317725e+00
   1.5250000e+00   3.1371492e-02  -2.5794313e-01   3.4898188e-01   1.9725063e-01   5.0071314e-01   2.4732194e+00
   1.5266667e+00   3.2374877e-02   4.5519376e-02  -1.8207750e-01   6.5244439e-01   9.5590690e-01   1.4111007e+00
   1.5283333e+00   3.3373527e-02   4.5519376e-02   1.9725063e-01  -2.5794313e-01  -6.3727127e-01  -5.6140564e-01
   1.5300000e+00   3.4285536e-02  -4.0967438e-01   4.2484751e-01   4.2484751e-01  -1.3200619e+00  -1.6235244e+00
   1.5316667e+00   4.1922677e-02  -1.8207750e-01   1.2138500e-01  -2.5794313e-01  -1.0621188e-01  -1.8511213e+00
   1.5333333e+00   4.2891889e-02  -1.0165994e+00   3.4898188e-01   5.7657876e-01   7.2831002e-01   3.4898188e-01
   1.5350000e+00   4.3909752e-02   8.0417564e-01   6.5244439e-01   4.5519376e-02   5.0071314e-01   1.4869663e+00
   1.5366667e+00   4.4981338e-02   8.0417564e-01  -4.0967438e-01  -5.6140564e-01  -1.0621188e-01   8.0417564e-01
   1.5383333e+00   4.6110699e-02  -1.0621188e-01  -1.0621188e-01  -3.0346251e-02   1.9725063e-01   1.1835038e+00
   1.5400000e+00   4.7300716e-02  -9.4073377e-01   2.7311626e-01  -9.4073377e-01   2.7311626e-01  -3.3380876e-01
   1.5416667e+00   4.8552967e-02  -1.5476588e+00  -3.0346251e-02  -1.2441963e+00   8.0417564e-01  -5.6140564e-01
   1.5433333e+00   4.9867628e-02  -1.4717932e+00  -3.3380876e-01   1.2138500e-01   8.8004127e-01   3.4898188e-01
   1.5450000e+00   5.1243400e-02  -4.8554001e-01  -2.5794313e-01   4.2484751e-01  -1.2441963e+00   4.2484751e-01
   1.5466667e+00   5.2677479e-02   1.3352350e+00   5.7657876e-01   1.1835038e+00  -6.3727127e-01   8.0417564e-01
   1.5483333e+00   5.4165559e-02   2.0180257e+00  -4.8554001e-01   4.2484751e-01   1.2138500e-01   1.9725063e-01
   1.5500000e+00   5.5701881e-02   1.4111007e+00  -1.0621188e-01  -1.3200619e+00  -3.0346251e-02  -2.6097776e+00
   1.5516667e+00   5.7258954e-02   3.4898188e-01   4.5519376e-02  -2.5794313e-01  -7.1313689e-01  -1.3200619e+00
   1.5533333e+00   5.8717011e-02   2.7311626e-01  -1.0621188e-01   8.8004127e-01  -1.4717932e+00  -3.0346251e-02
   1.5550000e+00   1.0189525e-01  -1.0165994e+00  -5.6140564e-01   4.2484751e-01  -1.1683307e+00   1.9725063e-01
   1.5566667e+00   2.0493152e-01   3.4898188e-01   3.4898188e-01  -3.3380876e-01  -2.5794313e-01  -8.6486815e-01
   1.5583333e+00   2.2366394e-01   1.0317725e+00   3.4898188e-01   2.7311626e-01   1.1076382e+00   4.5519376e-02
   1.5600000e+00   2.3337696e-01   5.0071314e-01   2.7311626e-01  -5.6140564e-01   1.9725063e-01  -1.0924650e+00
   1.5616667e+00   2.4328250e-01  -9.4073377e-01   3.4898188e-01   3.4898188e-01  -1.4717932e+00  -7.8900252e-01
   1.5633333e+00   2.5335080e-01  -2.0028525e+00   2.7311626e-01  -1.8207750e-01  -7.8900252e-01  -5.6140564e-01
   1.5650000e+00   2.6355202e-01  -2.6856432e+00  -1.8207750e-01   4.2484751e-01   1.0317725e+00   4.5519376e-02
   1.5666667e+00   2.7385672e-01   7.2831002e-01  -6.3727127e-01   3.4898188e-01   4.5519376e-02  -1.0621188e-01
   1.5683333e+00   2.8423620e-01   2.3214882e+00   4.5519376e-02   5.7657876e-01   1.2138500e-01  -1.8207750e-01
   1.5700000e+00   2.9466296e-01   1.2593694e+00  -1.0924650e+00  -4.0967438e-01   1.4111007e+00   4.2484751e-01
   1.5716667e+00   3.0511108e-01   1.2138500e-01   1.9725063e-01  -4.8554001e-01   3.4898188e-01   3.4898188e-01
   1.5733333e+00   3.1555651e-01   1.9725063e-01   9.5590690e-01  -3.0346251e-02   1.9725063e-01   7.2831002e-01
   1.5750000e+00   3.2597744e-01  -2.0028525e+00   5.0071314e-01  -5.6140564e-01  -1.8207750e-01   2.7311626e-01
   1.5766667e+00   3.3635452e-01  -1.5476588e+00  -4.0967438e-01  -2.5794313e-01  -4.8554001e-01   1.2138500e-01
   1.5783333e+00   3.4667109e-01   4.5519376e-02   1.9725063e-01   2.7311626e-01   4.5519376e-02   7.2831002e-01
   1.5800000e+00   3.5691335e-01  -1.0621188e-01   5.0071314e-01   2.7311626e-01   1.9725063e-01   5.0071314e-01
   1.5816667e+00   3.6707045e-01   1.0317725e+00  -4.8554001e-01  -2.5794313e-01   8.0417564e-01   1.1076382e+00
   1.5833333e+00   3.7713456e-01   1.4111007e+00  -3.0346251e-02   1.2138500e-01   4.5519376e-02   6.5244439e-01
   1.5850000e+00   3.8696874e-01   5.7657876e-01  -1.8207750e-01   5.7657876e-01   5.0071314e-01   3.4898188e-01
   1.5866667e+00   3.9666638e-01  -4.0967438e-01  -2.5794313e-01   4.5519376e-02   3.4898188e-01  -1.8207750e-01
   1.5883333e+00   4.0625253e-01  -3.3380876e-01  -1.5476588e+00  -3.0346251e-02  -4.0967438e-01  -4.0967438e-01
   1.5900000e+00   4.1573492e-01   8.0417564e-01   5.0071314e-01   1.9725063e-01  -7.1313689e-01  -3.0346251e-02
   1.5916667e+00   4.2512446e-01  -1.0924650e+00  -1.0621188e-01  -5.6140564e-01  -1.5476588e+00  -1.4717932e+00
   1.5933333e+00   4.3443484e-01  -7.1313689e-01   4.2484751e-01  -4.8554001e-01  -1.3200619e+00  -1.7752557e+00
   1.5950000e+00   4.4368222e-01  -3.0346251e-02   5.7657876e-01   1.2138500e-01  -3.0346251e-02  -1.8207750e-01
   1.5966667e+00   4.5288470e-01  -1.0621188e-01   3.4898188e-01  -7.1313689e-01   5.0071314e-01  -4.0967438e-01
   1.5983333e+00   4.6206188e-01  -5.6140564e-01   4.2484751e-01  -6.3727127e-01   7.2831002e-01   6.5244439e-01
   1.6000000e+00   4.7123429e-01  -5.6140564e-01  -1.0621188e-01   3.4898188e-01   8.8004127e-01   1.7904288e+00
   1.6016667e+00   4.8042288e-01  -1.8207750e-01  -4.8554001e-01   5.7657876e-01   2.7311626e-01   7.2831002e-01
   1.6033333e+00   4.8964836e-01   1.2138500e-01  -6.3727127e-01  -3.0346251e-02   1.2138500e-01  -1.0621188e-01
   1.6050000e+00   4.9893070e-01  -7.1313689e-01  -3.0346251e-02  -3.0346251e-02  -8.6486815e-01  -1.0924650e+00
   1.6066667e+00   5.0828851e-01  -1.0165994e+00  -1.0621188e-01  -3.0346251e-02  -2.5794313e-01  -4.0967438e-01
   1.6083333e+00   5.1773851e-01   8.8004127e-01  -6.3727127e-01  -4.8554001e-01  -2.5794313e-01  -7.1313689e-01
   1.6100000e+00   5.2729499e-01   1.1076382e+00   1.9725063e-01  -1.0621188e-01  -3.0346251e-02  -3.0346251e-02
   1.6116667e+00   5.3696932e-01   5.0071314e-01   4.2484751e-01  -3.0346251e-02  -3.0346251e-02   1.2138500e-01
   1.6133333e+00   5.4676954e-01  -1.0165994e+00  -3.0346251e-02  -2.5794313e-01  -1.0924650e+00  -1.2441963e+00
   1.6150000e+00   5.5670000e-01  -2.2304494e+00  -4.0967438e-01  -4.8554001e-01  -1.0621188e-01  -8.6486815e-01
   1.6166667e+00   5.6676099e-01  -3.3380876e-01  -3.0346251e-02   6.5244439e-01   5.0071314e-01  -3.0346251e-02
   1.6183333e+00   5.7694863e-01   4.2484751e-01   4.2484751e-01   5.0071314e-01   1.1835038e+00   8.8004127e-01
   1.6200000e+00   5.8718936e-01   1.5628319e+00   7.2831002e-01   1.9725063e-01   6.5244439e-01   8.8004127e-01
   1.6216667e+00   5.9743650e-01   2.4732194e+00  -4.0967438e-01  -1.0621188e-01   1.2138500e-01   5.0071314e-01
   1.6233333e+00   6.0775767e-01   2.0938913e+00   3.4898188e-01   1.1076382e+00   8.0417564e-01   1.4869663e+00
   1.6250000e+00   6.1813530e-01   4.2484751e-01   1.2138500e-01   4.2484751e-01   5.0071314e-01   1.2138500e-01
   1.6266667e+00   6.2854845e-01   1.3352350e+00  -9.4073377e-01   1.2138500e-01   1.4869663e+00   4.2484751e-01
   1.6283333e+00   6.3897304e-01   1.7145632e+00  -4.8554001e-01  -4.0967438e-01   2.7311626e-01  -3.0346251e-02
   1.6300000e+00   6.4938229e-01   5.7657876e-01   4.5519376e-02  -1.0621188e-01  -1.2441963e+00  -9.4073377e-01
   1.6316667e+00   6.5974674e-01   7.2831002e-01   4.5519376e-02  -3.0346251e-02  -1.5476588e+00  -1.6993900e+00
   1.6333333e+00   6.7003497e-01  -7.1313689e-01   2.7311626e-01  -4.8554001e-01  -1.2441963e+00  -6.3727127e-01
   1.6350000e+00   6.8021374e-01  -1.3959275e+00   1.2138500e-01  -3.0346251e-02   8.0417564e-01  -2.5794313e-01
   1.6366667e+00   6.9024855e-01   8.8004127e-01   2.7311626e-01   7.2831002e-01   9.5590690e-01   8.8004127e-01
   1.6383333e+00   7.0010417e-01   1.7904288e+00   1.2138500e-01   2.7311626e-01  -1.0621188e-01   9.5590690e-01
   1.6400000e+00   7.0974520e-01   1.2138500e-01   1.9725063e-01   8.0417564e-01  -4.0967438e-01   1.2138500e-01
   1.6416667e+00   7.1913614e-01   1.0317725e+00   8.0417564e-01   5.7657876e-01   7.2831002e-01   1.2138500e-01
   1.6433333e+00   7.2824244e-01   4.5519376e-02  -1.8207750e-01  -4.8554001e-01   2.7311626e-01  -1.3200619e+00
   1.6450000e+00   7.3703062e-01   1.1076382e+00  -4.0967438e-01  -4.8554001e-01  -2.5794313e-01  -8.6486815e-01
   1.6466667e+00   7.4546888e-01  -7.1313689e-01   3.4898188e-01  -1.8207750e-01  -7.1313689e-01  -3.0346251e-02
   1.6483333e+00   7.5352757e-01  -7.8900252e-01   2.7311626e-01  -7.1313689e-01  -1.6235244e+00  -2.0787182e+00
   1.6500000e+00   7.6117931e-01   5.7657876e-01  -4.8554001e-01  -2.5794313e-01   4.5519376e-02  -9.4073377e-01
   1.6516667e+00   7.6839993e-01   8.0417564e-01  -3.3380876e-01   1.2138500e-01   1.3352350e+00   1.6386975e+00
   1.6533333e+00   7.7516828e-01   1.0317725e+00   3.4898188e-01   4.2484751e-01   2.0180257e+00   2.4732194e+00
   1.6550000e+00   7.8146663e-01  -4.0967438e-01  -5.6140564e-01  -3.0346251e-02  -8.6486815e-01   2.0180257e+00
   1.6566667e+00   7.8712346e-01  -2.3063151e+00  -1.0165994e+00  -3.3380876e-01  -1.8511213e+00  -3.0346251e-02
   1.6583333e+00   7.9227042e-01  -1.8511213e+00   8.0417564e-01   1.2138500e-01  -1.8207750e-01   5.7657876e-01
   1.6600000e+00   7.9690504e-01  -5.6140564e-01   7.2831002e-01   5.7657876e-01   1.2138500e-01   7.2831002e-01
   1.6616667e+00   8.0102966e-01   1.9725063e-01   2.7311626e-01   1.2138500e-01   3.4898188e-01   1.3352350e+00
   1.6633333e+00   8.0465141e-01   9.5590690e-01  -2.5794313e-01  -1.0621188e-01  -1.1683307e+00   5.0071314e-01
   1.6650000e+00   8.0778188e-01  -2.5794313e-01   1.9725063e-01   5.7657876e-01  -1.8207750e-01   2.7311626e-01
   1.6666667e+00   8.1043735e-01  -1.8207750e-01   3.4898188e-01  -2.5794313e-01   5.0071314e-01  -1.0924650e+00
   1.6683333e+00   8.1263803e-01   3.4898188e-01  -2.5794313e-01  -1.8207750e-01   2.7311626e-01  -7.8900252e-01
   1.6700000e+00   8.1440807e-01  -1.2441963e+00   4.5519376e-02   1.1835038e+00   1.9725063e-01  -3.3380876e-01
   1.6716667e+00   8.1577487e-01  -2.1545838e+00   9.5590690e-01  -1.0621188e-01  -7.8900252e-01  -7.8900252e-01
   1.6733333e+00   8.1676884e-01  -6.3727127e-01   9.5590690e-01   8.0417564e-01  -5.6140564e-01   3.4898188e-01
   1.6750000e+00   8.1742272e-01  -6.3727127e-01  -3.0346251e-02  -3.0346251e-02   1.2138500e-01  -7.1313689e-01
   1.6766667e+00   8.1777114e-01   5.0071314e-01  -1.0621188e-01  -4.0967438e-01   3.4898188e-01  -1.8207750e-01
   1.6783333e+00   8.1785007e-01   2.7311626e-01   6.5244439e-01  -3.3380876e-01  -3.0346251e-02   5.0071314e-01
   1.6800000e+00   8.1769604e-01  -4.0967438e-01   5.7657876e-01   4.2484751e-01   1.3352350e+00   8.8004127e-01
   1.6816667e+00   8.1734595e-01  -4.0967438e-01   1.2138500e-01  -7.1313689e-01   1.3352350e+00   5.7657876e-01
   1.6833333e+00   8.1683602e-01   1.4869663e+00  -2.5794313e-01  -1.8207750e-01   1.1076382e+00   8.0417564e-01
   1.6850000e+00   8.1620161e-01  -1.6235244e+00  -1.0165994e+00  -1.8207750e-01  -1.0621188e-01  -5.6140564e-01
   1.6866667e+00   8.1547664e-01  -3.0649713e+00  -1.3959275e+00   1.9725063e-01  -1.8207750e-01  -4.8554001e-01
   1.6883333e+00   8.1469296e-01  -1.1683307e+00  -8.6486815e-01   7.2831002e-01  -1.8511213e+00  -1.3200619e+00
   1.6900000e+00   8.1388010e-01  -6.3727127e-01  -1.0621188e-01   6.5244439e-01  -2.2304494e+00  -1.5476588e+00
   1.6916667e+00   8.1297631e-01   1.2138500e-01   4.5519376e-02  -4.0967438e-01  -7.1313689e-01  -1.2441963e+00
   1.6933333e+00   8.1201412e-01   6.5244439e-01   5.0071314e-01   1.2138500e-01   1.2138500e-01   1.2138500e-01
   1.6950000e+00   8.1107937e-01  -4.0967438e-01  -2.5794313e-01   1.2138500e-01  -5.6140564e-01  -1.8207750e-01
   1.6966667e+00   8.1019290e-01  -4.8554001e-01  -1.0621188e-01   2.7311626e-01  -6.3727127e-01  -4.8554001e-01
   1.6983333e+00   8.0937274e-01  -3.3380876e-01   3.4898188e-01  -3.0346251e-02   3.4898188e-01   7.2831002e-01
   1.7000000e+00   8.0863393e-01   5.7657876e-01   4.5519376e-02  -3.3380876e-01   4.5519376e-02  -4.0967438e-01
   1.7016667e+00   8.0798851e-01   1.2138500e-01  -7.1313689e-01   2.7311626e-01   8.8004127e-01   9.5590690e-01
   1.7033333e+00   8.0744564e-01  -1.2441963e+00   2.7311626e-01  -3.3380876e-01   2.7311626e-01  -5.6140564e-01
   1.7050000e+00   8.0701161e-01  -7.1313689e-01   2.7311626e-01  -1.0621188e-01   2.0938913e+00   4.5519376e-02
   1.7066667e+00   8.0668977e-01   1.1835038e+00   1.9725063e-01   2.7311626e-01  -1.0621188e-01  -5.6140564e-01
   1.7083333e+00   8.0648085e-01   2.4732194e+00   4.5519376e-02  -1.8207750e-01  -1.0165994e+00   5.7657876e-01
   1.7100000e+00   8.0638319e-01  -4.0967438e-01   6.5244439e-01  -1.8207750e-01  -3.3380876e-01  -1.2441963e+00
   1.7116667e+00   8.0639259e-01   6.5244439e-01   8.8004127e-01   6.5244439e-01   1.1076382e+00  -3.0346251e-02
   1.7133333e+00   8.0650304e-01   1.7904288e+00   8.0417564e-01  -1.0621188e-01   6.5244439e-01   3.4898188e-01
   1.7150000e+00   8.0670664e-01   8.8004127e-01   2.7311626e-01  -4.0967438e-01  -4.0967438e-01   5.0071314e-01
   1.7166667e+00   8.0699381e-01  -7.1313689e-01  -2.5794313e-01  -4.8554001e-01  -4.8554001e-01   4.2484751e-01
   1.7183333e+00   8.0735391e-01  -2.2304494e+00   5.7657876e-01  -3.3380876e-01   4.5519376e-02   5.0071314e-01
   1.7200000e+00   8.0777527e-01  -1.8207750e-01  -7.8900252e-01   6.5244439e-01   1.2593694e+00   1.3352350e+00
   1.7216667e+00   8.0824540e-01   9.5590690e-01  -1.2441963e+00  -1.8207750e-01   3.4898188e-01  -3.0346251e-02
   1.7233333e+00   8.0875156e-01   1.9725063e-01  -5.6140564e-01   1.2138500e-01  -3.3380876e-01  -5.6140564e-01
   1.7250000e+00   8.0928077e-01   1.5628319e+00   6.5244439e-01   8.0417564e-01   1.9725063e-01   2.7311626e-01
   1.7266667e+00   8.0979849e-01  -5.6140564e-01  -3.3380876e-01  -4.0967438e-01  -1.3200619e+00  -4.8554001e-01
   1.7283333e+00   8.1017318e-01   8.8004127e-01   2.7311626e-01   1.2138500e-01  -7.8900252e-01   8.8004127e-01
   1.7300000e+00   8.1051833e-01   1.2138500e-01  -1.8207750e-01  -2.5794313e-01   1.2138500e-01   6.5244439e-01
   1.7316667e+00   8.1082669e-01   1.2138500e-01   9.5590690e-01  -3.0346251e-02   5.7657876e-01  -2.5794313e-01
   1.7333333e+00   8.1109260e-01  -4.8554001e-01  -4.8554001e-01  -7.8900252e-01   4.2484751e-01  -4.0967438e-01
   1.7350000e+00   8.1131240e-01  -3.0346251e-02   1.1076382e+00  -4.8554001e-01   1.9725063e-01  -7.1313689e-01
   1.7366667e+00   8.1148416e-01   9.5590690e-01   2.7311626e-01   8.8004127e-01   1.1076382e+00   1.9725063e-01
   1.7383333e+00   8.1160791e-01  -2.5794313e-01   1.2138500e-01   1.2138500e-01  -1.8207750e-01   5.0071314e-01
   1.7400000e+00   8.1168554e-01   5.0071314e-01   1.2138500e-01  -2.5794313e-01  -8.6486815e-01  -7.8900252e-01
   1.7416667e+00   8.1172053e-01  -3.3380876e-01   8.0417564e-01  -1.8207750e-01  -7.1313689e-01  -2.5794313e-01
   1.7433333e+00   8.1171811e-01  -2.5794313e-01   5.0071314e-01   1.2138500e-01   5.7657876e-01   8.0417564e-01
   1.7450000e+00   8.1168474e-01  -7.1313689e-01  -7.1313689e-01   1.9725063e-01  -6.3727127e-01   4.5519376e-02
   1.7466667e+00   8.1162800e-01   4.2484751e-01  -4.0967438e-01   4.5519376e-02  -4.8554001e-01  -1.8207750e-01
   1.7483333e+00   8.1155667e-01   5.0071314e-01  -1.3200619e+00   1.2138500e-01  -3.0346251e-02   1.2138500e-01
   1.7500000e+00   8.1147978e-01  -1.0621188e-01  -1.0621188e-01  -1.8207750e-01   1.9725063e-01   3.4898188e-01
   1.7516667e+00   8.1140709e-01  -2.0028525e+00  -4.0967438e-01  -3.3380876e-01  -1.8207750e-01  -1.2441963e+00
   1.7533333e+00   8.1134824e-01  -1.3200619e+00  -1.2441963e+00  -5.6140564e-01  -3.3380876e-01  -1.1683307e+00
   1.7550000e+00   8.1131264e-01   1.9725063e-01   6.5244439e-01   3.4898188e-01   5.0071314e-01  -1.3200619e+00
   1.7566667e+00   8.1130937e-01   8.0417564e-01   1.0317725e+00   1.9725063e-01  -3.0346251e-02  -7.8900252e-01
   1.7583333e+00   8.1134664e-01   1.9421600e+00  -1.8207750e-01  -2.5794313e-01  -1.5476588e+00  -4.0967438e-01
   1.7600000e+00   8.1143175e-01   5.7657876e-01  -8.6486815e-01  -4.0967438e-01  -8.6486815e-01  -3.0346251e-02
   1.7616667e+00   8.1157070e-01  -8.6486815e-01   4.2484751e-01   3.4898188e-01   1.0317725e+00   6.5244439e-01
   1.7633333e+00   8.1165426e-01  -3.3380876e-01   1.9725063e-01   4.5519376e-02   1.0317725e+00   1.7904288e+00
   1.7650000e+00   8.1173987e-01  -1.2441963e+00  -5.6140564e-01   4.5519376e-02   1.1076382e+00   1.4869663e+00
   1.7666667e+00   8.1187517e-01   1.4869663e+00  -5.6140564e-01  -3.3380876e-01   3.4898188e-01  -1.0621188e-01
   1.7683333e+00   8.1206419e-01   1.3352350e+00   6.5244439e-01   5.7657876e-01  -7.8900252e-01  -3.0346251e-02
   1.7700000e+00   8.1230976e-01   2.2456226e+00   8.0417564e-01   5.0071314e-01  -1.8207750e-01   7.2831002e-01
   1.7716667e+00   8.1261386e-01  -9.4073377e-01   8.0417564e-01  -2.5794313e-01  -3.0346251e-02  -1.0621188e-01
   1.7733333e+00   8.1297718e-01  -1.0924650e+00   9.5590690e-01   1.9725063e-01   5.0071314e-01   1.9725063e-01
   1.7750000e+00   8.1339952e-01  -2.2304494e+00   1.2138500e-01  -2.5794313e-01   8.8004127e-01   4.2484751e-01
   1.7766667e+00   8.1387954e-01  -2.1545838e+00  -1.8207750e-01  -3.3380876e-01   4.2484751e-01  -3.0346251e-02
   1.7783333e+00   8.1441494e-01   1.2138500e-01  -2.5794313e-01  -6.3727127e-01   2.7311626e-01  -6.3727127e-01
   1.7800000e+00   8.1500219e-01  -1.0621188e-01  -1.1683307e+00  -7.1313689e-01  -7.1313689e-01  -7.1313689e-01
   1.7816667e+00   8.1563722e-01   1.9725063e-01   2.7311626e-01   9.5590690e-01  -1.5476588e+00  -5.6140564e-01
   1.7833333e+00   8.1631478e-01   1.6386975e+00   1.9725063e-01   7.2831002e-01  -7.1313689e-01  -3.0346251e-02
   1.7850000e+00   8.1702912e-01   1.9725063e-01  -3.3380876e-01   1.9725063e-01   3.4898188e-01   1.9725063e-01
   1.7866667e+00   8.1777362e-01   1.9725063e-01  -7.8900252e-01  -4.8554001e-01  -3.3380876e-01  -2.5794313e-01
   1.7883333e+00   8.1854123e-01  -1.1683307e+00  -3.3380876e-01  -5.6140564e-01   5.0071314e-01   6.5244439e-01
   1.7900000e+00   8.1932442e-01  -1.7752557e+00  -1.2441963e+00  -2.5794313e-01   5.7657876e-01   8.0417564e-01
   1.7916667e+00   8.2011534e-01  -2.5794313e-01  -3.0346251e-02  -3.0346251e-02  -1.2441963e+00  -2.5794313e-01
   1.7933333e+00   8.2090589e-01   7.2831002e-01   8.8004127e-01   3.4898188e-01  -7.1313689e-01  -3.0346251e-02
   1.7950000e+00   8.2168784e-01   2.3214882e+00   5.0071314e-01   1.1835038e+00  -3.3380876e-01   3.4898188e-01
   1.7966667e+00   8.2245311e-01   2.0180257e+00   7.2831002e-01   5.0071314e-01   6.5244439e-01   1.2138500e-01
   1.7983333e+00   8.2314803e-01   2.2456226e+00   1.9725063e-01  -4.0967438e-01  -3.3380876e-01  -1.1683307e+00
   1.8000000e+00   8.2368572e-01   1.2138500e-01   3.4898188e-01  -2.5794313e-01  -3.0346251e-02  -7.8900252e-01
   1.8016667e+00   8.2416876e-01  -4.8554001e-01  -1.8207750e-01   1.9725063e-01  -3.3380876e-01  -4.0967438e-01
   1.8033333e+00   8.2459395e-01   3.4898188e-01  -1.8207750e-01   4.2484751e-01   2.7311626e-01   3.4898188e-01
   1.8050000e+00   8.2495918e-01   6.5244439e-01  -1.0621188e-01  -3.0346251e-02   5.7657876e-01   5.0071314e-01
   1.8066667e+00   8.2526354e-01   4.2484751e-01  -3.0346251e-02   2.7311626e-01  -1.8207750e-01   4.5519376e-02
   1.8083333e+00   8.2550744e-01  -8.6486815e-01  -3.0346251e-02   4.2484751e-01   2.7311626e-01  -2.5794313e-01
   1.8100000e+00   8.2569249e-01  -2.6097776e+00  -1.0621188e-01  -3.3380876e-01   1.2138500e-01   4.5519376e-02
   1.8116667e+00   8.2582118e-01  -3.5201651e+00   1.2138500e-01  -3.3380876e-01   1.1835038e+00   1.2593694e+00
   1.8133333e+00   8.2589727e-01  -2.5339119e+00  -1.8207750e-01  -8.6486815e-01   5.7657876e-01  -2.5794313e-01
   1.8150000e+00   8.2592521e-01  -1.8207750e-01  -3.0346251e-02   1.9725063e-01   1.9725063e-01   1.9725063e-01
   1.8166667e+00   8.2591025e-01   1.8662944e+00   1.0317725e+00  -1.0621188e-01  -3.0346251e-02   7.2831002e-01
   1.8183333e+00   8.2585821e-01   1.1835038e+00   3.4898188e-01  -3.3380876e-01  -1.8207750e-01   5.0071314e-01
   1.8200000e+00   8.2577513e-01   7.2831002e-01   1.9725063e-01   1.2138500e-01  -1.0924650e+00   2.7311626e-01
   1.8216667e+00   8.2566746e-01   7.2831002e-01  -3.3380876e-01  -2.5794313e-01  -1.1683307e+00  -6.3727127e-01
   1.8233333e+00   8.2554143e-01   4.5519376e-02   5.7657876e-01   4.5519376e-02  -3.3380876e-01  -4.8554001e-01
   1.8250000e+00   8.2540335e-01   1.0317725e+00  -6.3727127e-01  -4.0967438e-01   3.4898188e-01  -5.6140564e-01
   1.8266667e+00   8.2525890e-01   4.5519376e-02  -1.8207750e-01  -1.0621188e-01  -1.8207750e-01  -1.8207750e-01
   1.8283333e+00   8.2511346e-01  -7.8900252e-01  -1.0924650e+00  -6.3727127e-01   4.2484751e-01  -4.8554001e-01
   1.8300000e+00   8.2497148e-01  -1.1683307e+00  -7.1313689e-01   1.9725063e-01  -3.0346251e-02  -3.0346251e-02
   1.8316667e+00   8.2483680e-01  -6.3727127e-01  -3.0346251e-02   8.8004127e-01  -4.0967438e-01   4.2484751e-01
   1.8333333e+00   8.2471232e-01  -3.0346251e-02  -3.0346251e-02   1.2138500e-01  -1.8207750e-01   2.7311626e-01
   1.8350000e+00   8.2445611e-01  -1.0621188e-01   2.7311626e-01   1.3352350e+00   6.5244439e-01   4.5519376e-02
   1.8366667e+00   8.2417469e-01   5.0071314e-01   8.0417564e-01   5.7657876e-01   4.5519376e-02  -1.8207750e-01
   1.8383333e+00   8.2389408e-01   1.1076382e+00   9.5590690e-01   1.2138500e-01   1.3352350e+00   5.7657876e-01
   1.8400000e+00   8.2361729e-01   4.2484751e-01  -1.8207750e-01  -7.1313689e-01   8.0417564e-01   1.2138500e-01
   1.8416667e+00   8.2334681e-01   1.7904288e+00  -1.8207750e-01  -4.8554001e-01   3.4898188e-01   2.7311626e-01
   1.8433333e+00   8.2308499e-01   5.7657876e-01  -4.0967438e-01  -1.0165994e+00  -4.8554001e-01  -8.6486815e-01
   1.8450000e+00   8.2283361e-01   3.4898188e-01  -3.3380876e-01   1.9725063e-01   1.1076382e+00  -2.5794313e-01
   1.8466667e+00   8.2259434e-01   4.5519376e-02  -3.0346251e-02   2.7311626e-01  -4.0967438e-01   4.5519376e-02
   1.8483333e+00   8.2236855e-01  -8.6486815e-01   4.5519376e-02  -1.8207750e-01   1.9725063e-01   7.2831002e-01
   1.8500000e+00   8.2215722e-01  -9.4073377e-01   4.2484751e-01  -2.5794313e-01  -8.6486815e-01  -5.6140564e-01
   1.8516667e+00   8.2196116e-01  -7.1313689e-01   2.7311626e-01   5.0071314e-01  -1.3200619e+00  -4.0967438e-01
   1.8533333e+00   8.2178105e-01   2.7311626e-01   1.2138500e-01   5.0071314e-01  -3.0346251e-02  -3.0346251e-02
   1.8550000e+00   8.2161732e-01  -7.8900252e-01  -3.0346251e-02  -1.0621188e-01   7.2831002e-01   1.2138500e-01
   1.8566667e+00   8.2147027e-01  -4.8554001e-01  -2.5794313e-01  -2.5794313e-01   1.2138500e-01  -3.0346251e-02
   1.8583333e+00   8.2134004e-01  -1.3959275e+00  -3.0346251e-02  -4.0967438e-01   1.0317725e+00   3.4898188e-01
   1.8600000e+00   8.2122674e-01  -5.6140564e-01   4.5519376e-02  -1.0621188e-01   3.4898188e-01   5.0071314e-01
   1.8616667e+00   8.2113050e-01  -3.0346251e-02  -8.6486815e-01   4.2484751e-01  -2.5794313e-01   2.7311626e-01
   1.8633333e+00   8.2113050e-01   6.5244439e-01   1.2138500e-01   5.0071314e-01  -2.5794313e-01   4.5519376e-02
   1.8650000e+00   8.2105132e-01   2.6249507e+00  -4.0967438e-01  -2.5794313e-01  -7.1313689e-01  -7.8900252e-01
   1.8666667e+00   8.2098908e-01   1.6386975e+00  -3.0346251e-02   5.0071314e-01  -3.3380876e-01  -5.6140564e-01
   1.8683333e+00   8.2094396e-01  -2.5794313e-01  -3.3380876e-01  -1.8207750e-01  -4.0967438e-01  -5.6140564e-01
   1.8700000e+00   8.2091590e-01  -1.1683307e+00  -3.0346251e-02   4.5519376e-02   5.0071314e-01   5.0071314e-01
   1.8716667e+00   8.2083320e-01  -4.0967438e-01   1.9725063e-01  -2.5794313e-01   1.2138500e-01  -1.0621188e-01
   1.8733333e+00   8.2066112e-01  -1.5476588e+00   4.5519376e-02  -1.8207750e-01   4.5519376e-02  -2.5794313e-01
   1.8750000e+00   8.2049392e-01  -9.4073377e-01   1.9725063e-01   2.7311626e-01   3.4898188e-01   5.0071314e-01
   1.8766667e+00   8.2049392e-01  -1.2441963e+00   2.7311626e-01   5.0071314e-01   9.5590690e-01   1.0317725e+00
   1.8783333e+00   8.2049392e-01   1.9421600e+00   6.5244439e-01   4.2484751e-01   8.8004127e-01   1.2593694e+00
   1.8800000e+00   8.2049392e-01   1.3352350e+00  -1.8207750e-01  -2.5794313e-01  -3.0346251e-02   2.7311626e-01
   1.8816667e+00   8.2049392e-01   5.0071314e-01  -1.1683307e+00  -3.3380876e-01   1.2138500e-01  -4.8554001e-01
   1.8833333e+00   8.2049392e-01  -4.0967438e-01  -1.8207750e-01  -2.5794313e-01  -8.6486815e-01  -1.0165994e+00
   1.8850000e+00   8.2049392e-01   5.7657876e-01   8.8004127e-01  -2.5794313e-01  -7.1313689e-01  -1.1683307e+00
   1.8866667e+00   8.2049392e-01   8.0417564e-01   4.2484751e-01   1.2138500e-01   5.7657876e-01  -1.0621188e-01
   1.8883333e+00   8.2049392e-01   5.0071314e-01   9.5590690e-01  -2.5794313e-01   6.5244439e-01   8.0417564e-01
   1.8900000e+00   8.2049392e-01   1.4869663e+00   4.5519376e-02  -4.0967438e-01  -1.0621188e-01  -2.5794313e-01
   1.8916667e+00   8.2049392e-01   2.7311626e-01   2.7311626e-01   1.9725063e-01   1.9725063e-01   1.9725063e-01
   1.8933333e+00   8.2049392e-01  -4.8554001e-01   5.0071314e-01   4.5519376e-02  -4.0967438e-01   1.2138500e-01
   1.8950000e+00   8.2049392e-01   1.9725063e-01   1.2138500e-01  -1.8207750e-01  -4.8554001e-01  -1.8207750e-01
   1.8966667e+00   8.2049392e-01   4.2484751e-01  -3.0346251e-02   4.2484751e-01  -3.0346251e-02   1.9725063e-01
   1.8983333e+00   8.2049392e-01  -1.6235244e+00  -3.0346251e-02   2.7311626e-01   4.5519376e-02  -1.8207750e-01
   1.9000000e+00   8.2049392e-01  -1.6993900e+00   1.2138500e-01  -3.0346251e-02  -3.3380876e-01  -2.5794313e-01
   1.9016667e+00   8.2049392e-01  -5.6140564e-01   3.4898188e-01   2.7311626e-01   8.8004127e-01   6.5244439e-01
   1.9033333e+00   8.2049392e-01   1.2138500e-01  -1.0165994e+00  -4.0967438e-01   7.2831002e-01   5.0071314e-01
   1.9050000e+00   8.2049392e-01   1.1076382e+00  -1.8207750e-01   3.4898188e-01   5.0071314e-01   1.2593694e+00
   1.9066667e+00   8.2049392e-01  -9.4073377e-01  -3.0346251e-02  -4.8554001e-01   1.2138500e-01   4.2484751e-01
   1.9083333e+00   8.2049392e-01   7.2831002e-01  -7.1313689e-01   6.5244439e-01   7.2831002e-01   8.0417564e-01
   1.9100000e+00   8.2049392e-01  -4.0967438e-01   1.2138500e-01   5.0071314e-01   1.2138500e-01   2.7311626e-01
   1.9116667e+00   8.2049392e-01  -3.0649713e+00   2.7311626e-01  -3.0346251e-02  -3.3380876e-01  -7.1313689e-01
   1.9133333e+00   8.2049392e-01   3.4898188e-01   1.2138500e-01   6.5244439e-01  -4.0967438e-01  -1.0621188e-01
   1.9150000e+00   8.2049392e-01   1.4869663e+00  -8.6486815e-01  -3.0346251e-02  -1.0165994e+00  -4.8554001e-01
   1.9166667e+00   8.2049392e-01  -8.6486815e-01   4.2484751e-01  -1.0621188e-01  -4.8554001e-01  -2.5794313e-01
   1.9183333e+00   8.2049392e-01  -7.1313689e-01  -6.3727127e-01   4.5519376e-02   1.9725063e-01  -3.3380876e-01
   1.9200000e+00   8.2049392e-01   5.7657876e-01   4.5519376e-02   7.2831002e-01  -3.3380876e-01  -1.8207750e-01
   1.9216667e+00   8.2049392e-01   4.5519376e-02   4.5519376e-02  -4.0967438e-01  -2.5794313e-01  -1.1683307e+00
   1.9233333e+00   8.2049392e-01   8.0417564e-01   9.5590690e-01   1.2138500e-01  -3.3380876e-01   4.5519376e-02
   1.9250000e+00   8.2049392e-01   1.4111007e+00   4.5519376e-02   4.5519376e-02   6.5244439e-01   6.5244439e-01
   1.9266667e+00   8.2049392e-01   1.8662944e+00   1.9725063e-01   1.2138500e-01   1.9725063e-01   4.5519376e-02
   1.9283333e+00   8.2049392e-01   2.1697569e+00   3.4898188e-01  -1.0621188e-01   5.0071314e-01  -4.0967438e-01
   1.9300000e+00   8.2049392e-01   1.1076382e+00   2.7311626e-01  -3.3380876e-01   1.2138500e-01  -1.8207750e-01
   1.9316667e+00   8.2033594e-01  -3.0346251e-02  -3.0346251e-02  -4.8554001e-01  -3.0346251e-02  -6.3727127e-01
   1.9333333e+00   8.2019192e-01  -8.6486815e-01  -1.0621188e-01  -2.5794313e-01  -1.8207750e-01   4.5519376e-02
