# Supplementary material for: Detecting Nasal Vowels in Speech Interfaces Based on Surface Electromyography
Source: PLoS One. 2015 Jun 12;10(6):e0127040. doi: 10.1371/journal.pone.0127040 (PMC4466523; doi:10.1371/journal.pone.0127040)
Supplement: S1 Data — (ZIP) [file pone.0127040.s001.zip › PLosOneData/aligned/SV/SV-vnp-in-r2-ALIGNED.txt]

   0.0000000e+00   7.4686054e-01  -1.8207750e-01   1.9725063e-01  -1.8207750e-01  -1.2441963e+00  -1.0165994e+00
   1.6666667e-03   7.4581300e-01  -9.4073377e-01   5.7657876e-01  -2.5794313e-01  -6.3727127e-01  -4.0967438e-01
   3.3333333e-03   7.4476130e-01   2.7311626e-01  -1.8207750e-01  -1.8207750e-01  -7.8900252e-01  -1.9269869e+00
   5.0000000e-03   7.4370059e-01   8.0417564e-01   1.2138500e-01   3.4898188e-01  -3.3380876e-01  -1.6993900e+00
   6.6666667e-03   7.4262363e-01   5.7657876e-01   3.4898188e-01   4.2484751e-01   6.5244439e-01   1.2138500e-01
   8.3333333e-03   7.4152101e-01   1.2138500e-01  -1.0621188e-01  -1.0621188e-01   3.4898188e-01   6.5244439e-01
   1.0000000e-02   7.4038094e-01   1.2138500e-01  -1.2441963e+00  -2.5794313e-01   4.2484751e-01  -2.5794313e-01
   1.1666667e-02   7.3918949e-01   1.2593694e+00  -6.3727127e-01   1.9725063e-01   1.9725063e-01   2.7311626e-01
   1.3333333e-02   7.3793029e-01   5.0071314e-01  -3.0346251e-02  -3.3380876e-01  -2.5794313e-01   4.2484751e-01
   1.5000000e-02   7.3658486e-01   8.0417564e-01   3.4898188e-01  -3.0346251e-02   6.5244439e-01   1.3352350e+00
   1.6666667e-02   7.3513256e-01  -1.0621188e-01  -1.0621188e-01  -2.5794313e-01   9.5590690e-01   1.8662944e+00
   1.8333333e-02   7.2989916e-01  -1.8511213e+00   2.7311626e-01   5.7657876e-01   8.0417564e-01   1.1835038e+00
   2.0000000e-02   7.2541562e-01  -2.5794313e-01   4.2484751e-01  -2.5794313e-01   1.9725063e-01   5.7657876e-01
   2.1666667e-02   7.2278938e-01  -1.0165994e+00   2.7311626e-01  -2.5794313e-01  -2.5794313e-01  -6.3727127e-01
   2.3333333e-02   7.1986652e-01  -1.0621188e-01   8.8004127e-01   1.9725063e-01  -4.8554001e-01  -7.8900252e-01
   2.5000000e-02   7.1661623e-01  -9.4073377e-01   1.9725063e-01  -3.3380876e-01  -7.8900252e-01  -1.5476588e+00
   2.6666667e-02   7.1300777e-01   2.3973538e+00   1.2138500e-01   1.2138500e-01  -4.0967438e-01  -7.8900252e-01
   2.8333333e-02   7.0901055e-01   1.2593694e+00   4.2484751e-01  -1.8207750e-01  -8.6486815e-01  -1.6235244e+00
   3.0000000e-02   7.0457696e-01   9.5590690e-01  -2.5794313e-01   4.5519376e-02  -3.0346251e-02  -7.8900252e-01
   3.1666667e-02   6.9959607e-01  -4.8554001e-01  -4.8554001e-01   5.7657876e-01   1.1076382e+00   7.2831002e-01
   3.3333333e-02   6.9415551e-01   4.2484751e-01  -5.6140564e-01   8.0417564e-01   1.1835038e+00   1.7145632e+00
   3.5000000e-02   6.8823090e-01   1.2138500e-01  -1.0165994e+00  -3.0346251e-02   2.7311626e-01   7.2831002e-01
   3.6666667e-02   6.8179939e-01  -1.9269869e+00   4.5519376e-02  -3.0346251e-02   1.2138500e-01   5.7657876e-01
   3.8333333e-02   6.7484029e-01  -1.3959275e+00   3.4898188e-01   7.2831002e-01  -6.3727127e-01  -3.3380876e-01
   4.0000000e-02   6.6733547e-01  -1.8511213e+00   3.4898188e-01   5.0071314e-01  -1.3200619e+00  -1.0165994e+00
   4.1666667e-02   6.5926960e-01  -1.2441963e+00   4.5519376e-02  -3.0346251e-02  -6.3727127e-01  -1.5476588e+00
   4.3333333e-02   6.5063071e-01  -4.0967438e-01   3.4898188e-01   1.2138500e-01   8.8004127e-01  -8.6486815e-01
   4.5000000e-02   6.4141061e-01   4.5519376e-02   1.1076382e+00  -3.3380876e-01   6.5244439e-01   8.0417564e-01
   4.6666667e-02   6.3160512e-01   1.1835038e+00   3.4898188e-01  -1.8207750e-01   3.4898188e-01   2.5490851e+00
   4.8333333e-02   6.2121448e-01   3.4898188e-01  -1.0621188e-01  -4.8554001e-01   3.4898188e-01   2.2456226e+00
   5.0000000e-02   6.1024373e-01   1.2138500e-01  -4.8554001e-01  -2.5794313e-01  -3.3380876e-01   7.2831002e-01
   5.1666667e-02   5.9870273e-01   5.0071314e-01  -4.8554001e-01  -1.8207750e-01  -5.6140564e-01  -1.0165994e+00
   5.3333333e-02   5.8660664e-01  -6.3727127e-01  -7.1313689e-01  -1.0621188e-01  -4.8554001e-01  -1.9269869e+00
   5.5000000e-02   5.7397593e-01  -1.5476588e+00   4.5519376e-02  -3.0346251e-02  -7.8900252e-01  -2.3821807e+00
   5.6666667e-02   5.6083652e-01   3.4898188e-01   8.8004127e-01   4.5519376e-02  -1.0621188e-01  -1.8511213e+00
   5.8333333e-02   5.4721981e-01   1.1835038e+00   1.1835038e+00   1.9725063e-01   2.7311626e-01  -4.0967438e-01
   6.0000000e-02   5.3316268e-01   9.5590690e-01   1.1835038e+00  -4.8554001e-01  -3.0346251e-02  -3.3380876e-01
   6.1666667e-02   5.1870739e-01   8.0417564e-01   8.8004127e-01  -1.8207750e-01   5.0071314e-01   1.3352350e+00
   6.3333333e-02   5.0390145e-01   2.7311626e-01  -2.5794313e-01   1.9725063e-01  -1.0621188e-01   4.2484751e-01
   6.5000000e-02   4.8879736e-01   1.9725063e-01  -1.0621188e-01   4.5519376e-02   4.5519376e-02   1.2138500e-01
   6.6666667e-02   4.7336707e-01  -1.0924650e+00  -8.6486815e-01   2.7311626e-01  -2.5794313e-01  -5.6140564e-01
   6.8333333e-02   4.5773628e-01   5.7657876e-01   4.2484751e-01   8.0417564e-01  -7.1313689e-01   4.5519376e-02
   7.0000000e-02   4.4200802e-01  -3.3380876e-01  -3.0346251e-02  -1.0621188e-01   5.0071314e-01   5.7657876e-01
   7.1666667e-02   4.2625216e-01   1.1076382e+00  -6.3727127e-01   2.7311626e-01   1.1835038e+00   1.4869663e+00
   7.3333333e-02   4.1054111e-01   1.0317725e+00  -7.8900252e-01   2.7311626e-01   5.0071314e-01   7.2831002e-01
   7.5000000e-02   3.9494928e-01   5.0071314e-01  -1.8207750e-01   3.4898188e-01  -3.0346251e-02  -3.3380876e-01
   7.6666667e-02   3.7955253e-01  -4.0967438e-01  -3.3380876e-01   4.5519376e-02  -6.3727127e-01  -1.1683307e+00
   7.8333333e-02   3.6442764e-01  -7.8900252e-01   4.5519376e-02  -3.3380876e-01  -7.1313689e-01  -1.0924650e+00
   8.0000000e-02   3.4965168e-01  -4.0967438e-01   6.5244439e-01  -1.0621188e-01  -5.6140564e-01  -3.3380876e-01
   8.1666667e-02   3.3530146e-01  -1.8207750e-01  -1.8207750e-01  -2.5794313e-01  -5.6140564e-01  -4.8554001e-01
   8.3333333e-02   3.2145284e-01   4.5519376e-02  -1.8207750e-01   1.9725063e-01   1.1835038e+00   1.1835038e+00
   8.5000000e-02   3.0818019e-01  -6.3727127e-01  -3.3380876e-01   1.9725063e-01   9.5590690e-01   1.6386975e+00
   8.6666667e-02   2.9555574e-01  -1.0165994e+00  -1.8207750e-01   2.7311626e-01   7.2831002e-01   9.5590690e-01
   8.8333333e-02   2.8364893e-01  -8.6486815e-01  -7.1313689e-01  -3.3380876e-01  -1.0165994e+00  -1.0621188e-01
   9.0000000e-02   2.7252589e-01  -1.2441963e+00  -5.6140564e-01  -3.0346251e-02  -4.0967438e-01  -3.0346251e-02
   9.1666667e-02   2.4445834e-01  -8.6486815e-01  -1.0621188e-01  -3.3380876e-01  -6.3727127e-01  -1.6235244e+00
   9.3333333e-02   2.3704487e-01   1.4111007e+00  -2.5794313e-01  -1.0621188e-01  -1.8207750e-01  -1.5476588e+00
   9.5000000e-02   2.3067631e-01  -1.8207750e-01  -3.0346251e-02  -3.0346251e-02   1.2138500e-01  -1.1683307e+00
   9.6666667e-02   2.2538763e-01   1.3352350e+00   3.4898188e-01   4.2484751e-01   3.4898188e-01  -1.0621188e-01
   9.8333333e-02   2.2117198e-01   4.5519376e-02   4.2484751e-01   4.2484751e-01  -3.0346251e-02  -3.0346251e-02
   1.0000000e-01   2.1800751e-01  -1.4717932e+00   1.7145632e+00   9.5590690e-01   8.0417564e-01   1.5628319e+00
   1.0166667e-01   2.1516628e-01  -1.0165994e+00   9.5590690e-01   2.7311626e-01   5.7657876e-01   1.0317725e+00
   1.0333333e-01   2.1549755e-01  -3.3380876e-01   2.7311626e-01  -2.5794313e-01  -7.8900252e-01  -3.3380876e-01
   1.0500000e-01   2.1698897e-01   4.5519376e-02   8.0417564e-01   1.2138500e-01  -4.8554001e-01   1.9725063e-01
   1.0666667e-01   2.1962501e-01   1.4111007e+00   1.0317725e+00   7.2831002e-01  -1.8207750e-01   3.4898188e-01
   1.0833333e-01   2.2338261e-01   5.0071314e-01   5.0071314e-01   4.2484751e-01   9.5590690e-01   1.0317725e+00
   1.1000000e-01   2.2823141e-01   4.2484751e-01  -1.0165994e+00  -4.8554001e-01   8.0417564e-01  -3.3380876e-01
   1.1166667e-01   2.3413414e-01   1.0317725e+00  -7.8900252e-01  -4.0967438e-01   7.2831002e-01   2.7311626e-01
   1.1333333e-01   2.4104701e-01   9.5590690e-01  -2.0028525e+00  -1.3959275e+00  -1.0621188e-01  -1.0165994e+00
   1.1500000e-01   2.4892019e-01   1.1835038e+00  -1.6993900e+00  -4.8554001e-01  -1.8207750e-01  -9.4073377e-01
   1.1666667e-01   2.5769834e-01   1.4869663e+00  -7.1313689e-01  -5.6140564e-01  -2.5794313e-01  -8.6486815e-01
   1.1833333e-01   2.6732119e-01   1.6386975e+00  -1.0621188e-01  -1.0621188e-01   4.2484751e-01  -6.3727127e-01
   1.2000000e-01   2.7772411e-01   2.7311626e-01   6.5244439e-01   4.2484751e-01   9.5590690e-01   1.0317725e+00
   1.2166667e-01   2.8883881e-01   1.9725063e-01   1.3352350e+00  -3.3380876e-01   7.2831002e-01   1.1076382e+00
   1.2333333e-01   3.0059402e-01  -7.1313689e-01   1.2138500e-01   1.9725063e-01   2.7311626e-01   1.2593694e+00
   1.2500000e-01   3.1291607e-01  -2.1545838e+00   2.7311626e-01   1.2138500e-01  -4.0967438e-01   5.7657876e-01
   1.2666667e-01   3.2572971e-01  -8.6486815e-01   1.1076382e+00  -3.0346251e-02  -6.3727127e-01  -1.8207750e-01
   1.2833333e-01   3.3895871e-01  -5.6140564e-01  -1.8207750e-01  -3.0346251e-02  -9.4073377e-01  -4.8554001e-01
   1.3000000e-01   7.2134813e-01  -1.3200619e+00  -1.0621188e-01   2.7311626e-01  -1.0924650e+00  -3.3380876e-01
   1.3166667e-01   7.2294775e-01  -1.3959275e+00  -4.0967438e-01  -4.0967438e-01  -7.1313689e-01  -1.0924650e+00
   1.3333333e-01   7.2445617e-01  -1.8511213e+00  -4.0967438e-01   1.9725063e-01  -5.6140564e-01  -1.7752557e+00
   1.3500000e-01   7.2586316e-01  -1.6993900e+00  -5.6140564e-01   1.9725063e-01   4.5519376e-02  -7.8900252e-01
   1.3666667e-01   7.2715934e-01  -1.0621188e-01  -5.6140564e-01  -3.0346251e-02  -3.0346251e-02  -7.8900252e-01
   1.3833333e-01   7.2833641e-01  -1.6235244e+00   1.2138500e-01   1.2138500e-01  -6.3727127e-01  -1.2441963e+00
   1.4000000e-01   7.2938729e-01   8.8004127e-01   1.1835038e+00   4.2484751e-01   7.2831002e-01  -1.0621188e-01
   1.4166667e-01   7.3023745e-01   7.2831002e-01   1.1835038e+00  -3.0346251e-02   9.5590690e-01   1.0317725e+00
   1.4333333e-01   7.3091317e-01   9.5590690e-01   7.2831002e-01   6.5244439e-01  -1.8207750e-01   1.4869663e+00
   1.4500000e-01   7.3146809e-01  -7.1313689e-01   3.4898188e-01   1.2138500e-01   1.9725063e-01   7.2831002e-01
   1.4666667e-01   7.3190198e-01  -2.0028525e+00   6.5244439e-01   5.0071314e-01  -3.0346251e-02  -1.0621188e-01
   1.4833333e-01   7.3221571e-01  -2.4580463e+00   4.5519376e-02  -1.0621188e-01   4.5519376e-02  -2.5794313e-01
   1.5000000e-01   7.3241136e-01  -2.0028525e+00  -4.0967438e-01   4.5519376e-02   1.9725063e-01   1.9725063e-01
   1.5166667e-01   7.3249216e-01  -1.8207750e-01  -1.0621188e-01   9.5590690e-01   4.5519376e-02   9.5590690e-01
   1.5333333e-01   7.3246286e-01   6.5244439e-01  -5.6140564e-01  -3.0346251e-02  -1.2441963e+00  -3.3380876e-01
   1.5500000e-01   7.3232929e-01   4.2484751e-01  -6.3727127e-01  -4.8554001e-01  -1.4717932e+00  -1.4717932e+00
   1.5666667e-01   7.3209861e-01   1.2593694e+00   4.2484751e-01   4.5519376e-02  -5.6140564e-01  -1.8511213e+00
   1.5833333e-01   7.3177922e-01   8.8004127e-01   5.0071314e-01   4.5519376e-02   1.9725063e-01   9.5590690e-01
   1.6000000e-01   7.3138064e-01   8.8004127e-01   2.7311626e-01  -4.0967438e-01   5.0071314e-01   8.8004127e-01
   1.6166667e-01   7.3091340e-01   2.8525476e+00   4.2484751e-01  -4.8554001e-01   9.5590690e-01   1.6386975e+00
   1.6333333e-01   7.3038888e-01   3.0801444e+00   4.5519376e-02  -3.3380876e-01   1.4869663e+00   1.1835038e+00
   1.6500000e-01   7.2981916e-01   2.5490851e+00  -5.6140564e-01  -4.8554001e-01   5.0071314e-01   8.8004127e-01
   1.6666667e-01   7.2921685e-01   5.7657876e-01  -1.8207750e-01   2.7311626e-01   5.0071314e-01  -3.3380876e-01
   1.6833333e-01   7.2859471e-01   2.6249507e+00   2.7311626e-01   6.5244439e-01   4.2484751e-01   8.0417564e-01
   1.7000000e-01   7.2796551e-01   1.6386975e+00  -1.0621188e-01   1.2138500e-01   3.4898188e-01   4.5519376e-02
   1.7166667e-01   7.2734170e-01   2.7311626e-01  -3.3380876e-01  -7.8900252e-01   1.9725063e-01  -1.0621188e-01
   1.7333333e-01   7.2673499e-01  -4.0967438e-01  -1.8207750e-01  -1.8207750e-01  -1.2441963e+00  -7.1313689e-01
   1.7500000e-01   7.2615619e-01  -7.1313689e-01  -4.8554001e-01  -1.8207750e-01  -1.0621188e-01  -5.6140564e-01
   1.7666667e-01   7.2559665e-01   1.9725063e-01  -7.1313689e-01   5.0071314e-01   8.8004127e-01  -3.0346251e-02
   1.7833333e-01   7.2498300e-01   1.9725063e-01  -4.8554001e-01  -4.0967438e-01   3.4898188e-01  -1.8207750e-01
   1.8000000e-01   7.2443797e-01  -7.8900252e-01   1.2138500e-01  -2.5794313e-01  -1.1683307e+00  -1.1683307e+00
   1.8166667e-01   7.2396570e-01  -1.4717932e+00   1.2138500e-01   2.7311626e-01  -6.3727127e-01  -7.8900252e-01
   1.8333333e-01   7.2356695e-01  -1.6235244e+00  -1.0621188e-01   4.2484751e-01  -5.6140564e-01  -2.5794313e-01
   1.8500000e-01   7.2323871e-01  -7.1313689e-01   4.2484751e-01   5.0071314e-01   8.0417564e-01   1.2138500e-01
   1.8666667e-01   7.2297422e-01  -3.0346251e-02   7.2831002e-01   3.4898188e-01   4.2484751e-01  -3.0346251e-02
   1.8833333e-01   7.2276245e-01  -4.8554001e-01   3.4898188e-01   4.5519376e-02  -1.0621188e-01   7.2831002e-01
   1.9000000e-01   7.2258830e-01  -6.3727127e-01   1.0317725e+00   5.0071314e-01   2.7311626e-01   4.2484751e-01
   1.9166667e-01   7.2243231e-01   2.0180257e+00   8.0417564e-01   5.0071314e-01   6.5244439e-01   9.5590690e-01
   1.9333333e-01   7.2227059e-01   8.0417564e-01  -1.0924650e+00  -6.3727127e-01  -1.2441963e+00  -1.7752557e+00
   1.9500000e-01   7.2207511e-01  -7.8900252e-01   4.5519376e-02  -4.8554001e-01   3.4898188e-01  -1.3200619e+00
   1.9666667e-01   7.2181352e-01  -7.8900252e-01   4.5519376e-02  -3.0346251e-02   1.7145632e+00  -4.0967438e-01
   1.9833333e-01   7.2181352e-01  -5.6140564e-01  -1.0621188e-01   3.4898188e-01  -1.1683307e+00  -4.8554001e-01
   2.0000000e-01   7.2144956e-01  -4.0967438e-01   6.5244439e-01  -1.8207750e-01  -6.3727127e-01   1.9421600e+00
   2.0166667e-01   7.2094307e-01  -4.8554001e-01  -1.8207750e-01  -5.6140564e-01   1.2138500e-01   7.2831002e-01
   2.0333333e-01   7.2025048e-01  -4.0967438e-01  -1.3200619e+00  -8.6486815e-01   1.0317725e+00   1.9725063e-01
   2.0500000e-01   7.1932507e-01  -4.0967438e-01   1.2138500e-01   2.7311626e-01   5.7657876e-01   1.2138500e-01
   2.0666667e-01   7.1811731e-01  -1.7752557e+00   1.9725063e-01   2.7311626e-01  -3.3380876e-01   3.4898188e-01
   2.0833333e-01   7.1657560e-01   8.8004127e-01   7.2831002e-01   8.0417564e-01  -4.0967438e-01  -1.8207750e-01
   2.1000000e-01   7.1464652e-01   1.0317725e+00   1.2593694e+00   1.7145632e+00   3.4898188e-01  -3.3380876e-01
   2.1166667e-01   7.1227564e-01   1.8662944e+00   8.0417564e-01   1.5628319e+00   1.2138500e-01  -3.3380876e-01
   2.1333333e-01   7.0940792e-01   1.4111007e+00   4.5519376e-02  -2.5794313e-01  -7.8900252e-01  -8.6486815e-01
   2.1500000e-01   7.0589990e-01   7.2831002e-01   4.5519376e-02  -1.0621188e-01  -1.3200619e+00  -9.4073377e-01
   2.1666667e-01   7.0176622e-01   1.9725063e-01   1.1076382e+00  -1.0621188e-01   3.4898188e-01   1.2138500e-01
   2.1833333e-01   6.9699387e-01  -6.3727127e-01   1.2138500e-01  -6.3727127e-01   1.9725063e-01  -1.0621188e-01
   2.2000000e-01   6.9153349e-01  -1.2441963e+00  -7.1313689e-01   3.4898188e-01   2.7311626e-01   1.1076382e+00
   2.2166667e-01   6.8533838e-01  -7.1313689e-01  -1.0924650e+00  -4.0967438e-01   1.1076382e+00  -3.3380876e-01
   2.2333333e-01   6.7836489e-01  -1.0165994e+00  -5.6140564e-01  -2.5794313e-01   1.4869663e+00   5.0071314e-01
   2.2500000e-01   6.7057368e-01  -1.1683307e+00  -5.6140564e-01  -1.4717932e+00   7.2831002e-01  -4.8554001e-01
   2.2666667e-01   6.6193017e-01  -6.3727127e-01   1.9725063e-01   2.7311626e-01   3.4898188e-01  -1.8207750e-01
   2.2833333e-01   6.5240535e-01   1.1076382e+00   1.1076382e+00   1.1076382e+00  -1.8207750e-01   9.5590690e-01
   2.3000000e-01   6.4197651e-01  -3.3380876e-01  -1.3200619e+00   1.2138500e-01  -7.8900252e-01  -1.0924650e+00
   2.3166667e-01   6.3062781e-01   2.7311626e-01  -4.0967438e-01   5.7657876e-01  -2.5794313e-01  -1.0165994e+00
   2.3333333e-01   6.1835115e-01   8.0417564e-01  -3.3380876e-01   1.2138500e-01   1.2138500e-01   4.2484751e-01
   2.3500000e-01   6.0514620e-01   5.7657876e-01   1.9725063e-01   1.2138500e-01   1.3352350e+00   8.8004127e-01
   2.3666667e-01   5.9102110e-01  -8.6486815e-01  -9.4073377e-01  -3.3380876e-01   3.4898188e-01   1.9725063e-01
   2.3833333e-01   5.7599276e-01   8.0417564e-01  -4.0967438e-01  -1.8207750e-01   1.2138500e-01   5.0071314e-01
   2.4000000e-01   5.6008694e-01   7.2831002e-01  -1.0924650e+00  -1.0924650e+00  -1.5476588e+00  -7.1313689e-01
   2.4166667e-01   5.4333838e-01   1.1076382e+00   6.5244439e-01   4.2484751e-01  -3.3380876e-01   3.4898188e-01
   2.4333333e-01   5.2579075e-01  -2.5794313e-01   1.0317725e+00   8.0417564e-01   1.2138500e-01   4.2484751e-01
   2.4500000e-01   5.0749645e-01   3.4898188e-01   5.7657876e-01   8.0417564e-01   6.5244439e-01   5.0071314e-01
   2.4666667e-01   4.8851640e-01  -1.8207750e-01   1.1076382e+00   8.0417564e-01  -9.4073377e-01  -7.1313689e-01
   2.4833333e-01   4.6891949e-01   2.7311626e-01   1.2593694e+00   7.2831002e-01  -3.3380876e-01  -2.5794313e-01
   2.5000000e-01   4.4874623e-01   9.5590690e-01   1.5628319e+00   8.0417564e-01   1.2138500e-01   1.2138500e-01
   2.5166667e-01   4.2803701e-01   1.7145632e+00   1.7904288e+00  -3.0346251e-02   4.5519376e-02   5.0071314e-01
   2.5333333e-01   4.0697808e-01  -1.3200619e+00  -1.8207750e-01  -7.1313689e-01  -3.0346251e-02   1.1835038e+00
   2.5500000e-01   3.8566486e-01  -2.0028525e+00  -1.1683307e+00  -1.0165994e+00  -1.0621188e-01  -8.6486815e-01
   2.5666667e-01   3.6419640e-01  -8.6486815e-01  -2.8373744e+00  -1.0924650e+00  -9.4073377e-01  -1.2441963e+00
   2.5833333e-01   3.4267443e-01  -1.8207750e-01  -2.6097776e+00  -1.1683307e+00   1.2138500e-01  -7.8900252e-01
   2.6000000e-01   3.2120236e-01  -5.6140564e-01  -1.2441963e+00  -4.8554001e-01   1.3352350e+00  -2.5794313e-01
   2.6166667e-01   2.9988421e-01  -2.0028525e+00  -3.3380876e-01   1.9725063e-01   1.1835038e+00  -3.3380876e-01
   2.6333333e-01   2.7882352e-01  -4.0967438e-01   9.5590690e-01   5.0071314e-01   5.7657876e-01  -3.0346251e-02
   2.6500000e-01   2.7882352e-01   8.0417564e-01   9.5590690e-01   5.7657876e-01   5.0071314e-01   8.0417564e-01
   2.6666667e-01   2.7882352e-01  -1.2441963e+00  -2.5794313e-01   5.0071314e-01   5.7657876e-01   9.5590690e-01
   2.6833333e-01   2.5812229e-01  -8.6486815e-01   3.4898188e-01  -1.8207750e-01   6.5244439e-01  -3.3380876e-01
   2.7000000e-01   2.3787988e-01   1.4111007e+00  -1.8207750e-01   5.7657876e-01   1.2138500e-01  -7.1313689e-01
   2.7166667e-01   2.1819197e-01   1.4111007e+00   2.7311626e-01   7.2831002e-01   3.4898188e-01   7.2831002e-01
   2.7333333e-01   1.9914954e-01   7.2831002e-01  -1.8207750e-01   4.5519376e-02  -4.8554001e-01   9.5590690e-01
   2.7500000e-01   1.8083788e-01   8.8004127e-01  -6.3727127e-01   1.2138500e-01  -7.1313689e-01   7.2831002e-01
   2.7666667e-01   1.8083788e-01  -3.0346251e-02   5.7657876e-01  -6.3727127e-01   6.5244439e-01   3.4898188e-01
   2.7833333e-01   1.8083788e-01  -2.5794313e-01   8.8004127e-01  -4.0967438e-01  -7.1313689e-01  -2.5794313e-01
   2.8000000e-01   1.6333570e-01  -1.8207750e-01   5.0071314e-01   3.4898188e-01  -6.3727127e-01   1.2138500e-01
   2.8166667e-01   1.4671429e-01   4.2484751e-01   1.9725063e-01  -4.0967438e-01  -1.0924650e+00  -1.1683307e+00
   2.8333333e-01   1.3103676e-01   1.2138500e-01   1.9725063e-01  -1.8207750e-01  -1.0621188e-01  -1.0621188e-01
   2.8500000e-01   1.1635741e-01  -1.6235244e+00   7.2831002e-01  -1.8207750e-01   6.5244439e-01   7.2831002e-01
   2.8666667e-01   1.0272121e-01   5.0071314e-01   4.5519376e-02   5.0071314e-01   5.7657876e-01   1.5628319e+00
   2.8833333e-01   9.0163331e-02   1.1835038e+00  -4.8554001e-01   1.2138500e-01  -3.0346251e-02   2.7311626e-01
   2.9000000e-01   7.8708847e-02   1.6386975e+00  -1.8207750e-01   6.5244439e-01   1.2138500e-01   1.9725063e-01
   2.9166667e-01   6.8372609e-02   3.4898188e-01   8.0417564e-01   1.1076382e+00   4.2484751e-01   5.7657876e-01
   2.9333333e-01   5.9061356e-02   3.4898188e-01  -3.3380876e-01   6.5244439e-01   4.5519376e-02  -4.0967438e-01
   2.9500000e-01   5.0866326e-02   9.5590690e-01   3.4898188e-01   3.4898188e-01   9.5590690e-01   1.2593694e+00
   2.9666667e-01   4.3790264e-02   4.2484751e-01   2.7311626e-01  -6.3727127e-01  -6.3727127e-01  -4.0967438e-01
   2.9833333e-01   3.7808237e-02  -1.0924650e+00  -7.1313689e-01  -1.6235244e+00  -5.6140564e-01  -2.2304494e+00
   3.0000000e-01   3.2885546e-02   3.4898188e-01   1.0317725e+00  -5.6140564e-01  -1.8207750e-01  -1.2441963e+00
   3.0166667e-01   2.8978355e-02   4.5519376e-02   1.1076382e+00  -3.3380876e-01  -4.0967438e-01   2.7311626e-01
   3.0333333e-01   2.6034440e-02  -1.0621188e-01   2.3973538e+00  -7.1313689e-01  -2.5794313e-01   1.0317725e+00
   3.0500000e-01   2.3994040e-02  -9.4073377e-01  -1.6235244e+00  -5.6140564e-01  -2.5794313e-01  -6.3727127e-01
   3.0666667e-01   2.2790796e-02  -1.7752557e+00  -7.1313689e-01   1.9725063e-01   1.9421600e+00   6.5244439e-01
   3.0833333e-01   2.2352775e-02  -6.3727127e-01  -3.0346251e-02   9.5590690e-01   5.0071314e-01  -4.8554001e-01
   3.1000000e-01   2.2603541e-02  -1.1683307e+00  -9.4073377e-01   5.0071314e-01  -1.0621188e-01  -1.0621188e-01
   3.1166667e-01   2.3463268e-02   1.0317725e+00  -7.1313689e-01   9.5590690e-01  -8.6486815e-01   1.4869663e+00
   3.1333333e-01   2.4849884e-02   4.2484751e-01   3.4898188e-01   4.5519376e-02  -8.6486815e-01   5.7657876e-01
   3.1500000e-01   2.6680205e-02  -8.6486815e-01   3.4898188e-01   4.5519376e-02  -1.6993900e+00   4.2484751e-01
   3.1666667e-01   2.8871068e-02   4.2484751e-01  -3.3380876e-01   5.0071314e-01   6.5244439e-01   5.0071314e-01
   3.1833333e-01   3.1340424e-02   1.1835038e+00   4.2484751e-01   4.5519376e-02   2.0938913e+00  -3.3380876e-01
   3.2000000e-01   3.4008388e-02   5.0071314e-01   1.7904288e+00  -5.6140564e-01  -1.8207750e-01  -1.3200619e+00
   3.2166667e-01   3.6798219e-02   4.5519376e-02   1.1076382e+00   3.4898188e-01  -5.6140564e-01  -1.1683307e+00
   3.2333333e-01   3.9637235e-02  -4.0967438e-01  -1.2441963e+00   3.4898188e-01   7.2831002e-01   8.8004127e-01
   3.2500000e-01   4.2457620e-02   4.2484751e-01  -4.8554001e-01  -1.8207750e-01  -4.0967438e-01   2.7311626e-01
   3.2666667e-01   4.5197145e-02   1.3352350e+00  -8.6486815e-01   1.0317725e+00   4.2484751e-01   1.2593694e+00
   3.2833333e-01   4.7765182e-02   1.1835038e+00  -1.0621188e-01  -3.0346251e-02  -3.3380876e-01  -4.0967438e-01
   3.3000000e-01   5.0108804e-02  -1.0621188e-01  -1.2441963e+00  -6.3727127e-01   1.9725063e-01  -1.7752557e+00
   3.3166667e-01   5.2235668e-02   1.2138500e-01   1.9725063e-01  -2.5794313e-01  -3.0346251e-02  -7.8900252e-01
   3.3333333e-01   5.4111203e-02   3.4898188e-01   1.9725063e-01  -1.8207750e-01  -1.6993900e+00  -5.6140564e-01
   3.3500000e-01   5.5707846e-02   6.5244439e-01   8.0417564e-01   1.9725063e-01  -1.0621188e-01   1.0317725e+00
   3.3666667e-01   5.7005059e-02   3.4898188e-01   1.1076382e+00   2.7311626e-01   2.7311626e-01   1.4111007e+00
   3.3833333e-01   5.7989261e-02   4.2484751e-01  -3.0346251e-02  -6.3727127e-01   3.4898188e-01   5.7657876e-01
   3.4000000e-01   5.8653618e-02  -8.6486815e-01  -9.4073377e-01  -6.3727127e-01   3.4898188e-01  -9.4073377e-01
   3.4166667e-01   5.8997790e-02  -9.4073377e-01  -7.8900252e-01  -5.6140564e-01   1.2138500e-01  -4.0967438e-01
   3.4333333e-01   5.9027515e-02  -1.6235244e+00  -3.0346251e-02   1.2138500e-01  -5.6140564e-01  -6.3727127e-01
   3.4500000e-01   5.8754158e-02  -1.0621188e-01   1.9725063e-01   3.4898188e-01   3.4898188e-01  -3.3380876e-01
   3.4666667e-01   5.8194185e-02   1.9725063e-01   1.2138500e-01   4.5519376e-02  -4.0967438e-01  -4.0967438e-01
   3.4833333e-01   5.7368552e-02   2.2456226e+00   3.4898188e-01  -3.3380876e-01   8.0417564e-01   3.4898188e-01
   3.5000000e-01   5.6302052e-02   5.0071314e-01  -3.3380876e-01  -7.1313689e-01  -2.0787182e+00  -3.3380876e-01
   3.5166667e-01   5.5022638e-02  -7.1313689e-01   1.2138500e-01   5.7657876e-01  -3.0346251e-02   1.6386975e+00
   3.5333333e-01   5.3560706e-02   5.7657876e-01   1.9725063e-01   5.7657876e-01   2.0180257e+00   1.0317725e+00
   3.5500000e-01   5.1948367e-02   7.2831002e-01   1.9725063e-01  -3.3380876e-01   5.0071314e-01  -2.5794313e-01
   3.5666667e-01   5.0218733e-02   1.9725063e-01  -1.0621188e-01  -3.3380876e-01   1.9725063e-01  -1.8207750e-01
   3.5833333e-01   4.8405204e-02  -2.5794313e-01  -3.3380876e-01  -4.0967438e-01   1.2138500e-01  -6.3727127e-01
   3.6000000e-01   4.6540788e-02  -8.6486815e-01   5.7657876e-01   2.7311626e-01   8.8004127e-01   1.4111007e+00
   3.6166667e-01   4.4657460e-02  -9.4073377e-01   7.2831002e-01   8.8004127e-01  -6.3727127e-01   5.7657876e-01
   3.6333333e-01   4.2785564e-02   3.4898188e-01   5.7657876e-01   1.2138500e-01  -4.8554001e-01  -7.8900252e-01
   3.6500000e-01   4.0917686e-02  -4.8554001e-01   1.2138500e-01  -3.0346251e-02  -6.3727127e-01  -1.8207750e-01
   3.6666667e-01   3.9120230e-02  -1.1683307e+00  -2.5794313e-01  -1.0621188e-01   3.4898188e-01   3.4898188e-01
   3.6833333e-01   3.7415990e-02  -2.5794313e-01  -2.5794313e-01   2.7311626e-01   3.4898188e-01   4.2484751e-01
   3.7000000e-01   3.5824214e-02   6.5244439e-01   4.2484751e-01   2.7311626e-01   6.5244439e-01  -2.5794313e-01
   3.7166667e-01   3.4360373e-02   7.2831002e-01  -1.0621188e-01   1.2138500e-01  -2.5794313e-01  -4.8554001e-01
   3.7333333e-01   3.3036019e-02   1.3352350e+00  -7.1313689e-01   4.5519376e-02   1.9725063e-01  -1.0165994e+00
   3.7500000e-01   3.1858732e-02   1.2138500e-01  -1.0621188e-01   1.2138500e-01  -6.3727127e-01  -4.0967438e-01
   3.7666667e-01   3.0832151e-02  -1.8207750e-01   6.5244439e-01   2.7311626e-01  -7.1313689e-01   1.9725063e-01
   3.7833333e-01   2.9956081e-02  -2.1545838e+00   3.4898188e-01  -3.0346251e-02  -4.8554001e-01   8.8004127e-01
   3.8000000e-01   2.9226679e-02  -6.3727127e-01   2.7311626e-01   4.2484751e-01  -1.5476588e+00  -4.8554001e-01
   3.8166667e-01   2.8636710e-02  -3.3380876e-01   1.9725063e-01   2.7311626e-01  -2.5794313e-01  -1.0165994e+00
   3.8333333e-01   2.8175865e-02   5.7657876e-01   1.2138500e-01   4.5519376e-02   9.5590690e-01  -1.0621188e-01
   3.8500000e-01   2.7831124e-02   1.0317725e+00   2.7311626e-01   1.2138500e-01   4.5519376e-02  -1.8207750e-01
   3.8666667e-01   2.7587171e-02  -6.3727127e-01  -1.8207750e-01   1.2138500e-01  -6.3727127e-01   8.8004127e-01
   3.8833333e-01   2.7426837e-02  -7.1313689e-01  -2.5794313e-01   1.2138500e-01  -3.3380876e-01   4.2484751e-01
   3.9000000e-01   2.7331571e-02   2.1697569e+00  -5.6140564e-01   3.4898188e-01  -1.0621188e-01  -2.5794313e-01
   3.9166667e-01   2.7281916e-02   2.5490851e+00  -2.5794313e-01   5.0071314e-01   4.2484751e-01   5.0071314e-01
   3.9333333e-01   2.7257992e-02   1.0317725e+00  -5.6140564e-01  -4.0967438e-01   2.7311626e-01  -1.0165994e+00
   3.9500000e-01   2.7239973e-02   4.2484751e-01  -5.6140564e-01  -1.0621188e-01   2.0180257e+00   3.4898188e-01
   3.9666667e-01   2.7208540e-02  -2.0028525e+00  -4.0967438e-01  -4.0967438e-01   8.8004127e-01   9.5590690e-01
   3.9833333e-01   2.7145313e-02  -1.9269869e+00  -3.3380876e-01  -6.3727127e-01  -3.0346251e-02   6.5244439e-01
   4.0000000e-01   2.6997519e-02  -5.6140564e-01   3.4898188e-01   2.7311626e-01  -7.1313689e-01  -1.0621188e-01
   4.0166667e-01   2.6765295e-02  -1.0621188e-01   5.0071314e-01   4.5519376e-02  -1.8207750e-01  -1.8207750e-01
   4.0333333e-01   2.6464389e-02   4.2484751e-01   4.5519376e-02  -7.1313689e-01  -7.1313689e-01  -1.9269869e+00
   4.0500000e-01   2.6084020e-02   3.4898188e-01   5.0071314e-01  -2.5794313e-01  -7.1313689e-01  -8.6486815e-01
   4.0666667e-01   2.5615548e-02   8.8004127e-01   7.2831002e-01   1.2138500e-01   4.5519376e-02   9.5590690e-01
   4.0833333e-01   2.5052639e-02  -1.0621188e-01  -1.8207750e-01  -1.0621188e-01  -7.1313689e-01   2.7311626e-01
   4.1000000e-01   2.4391366e-02  -1.6235244e+00  -1.0621188e-01   5.7657876e-01  -7.1313689e-01  -2.5794313e-01
   4.1166667e-01   2.3630269e-02  -1.2441963e+00  -7.1313689e-01   1.2138500e-01   2.7311626e-01   1.9725063e-01
   4.1333333e-01   2.2770343e-02  -8.6486815e-01  -7.1313689e-01   1.2138500e-01  -4.8554001e-01   3.4898188e-01
   4.1500000e-01   2.1814988e-02  -8.6486815e-01  -6.3727127e-01  -3.0346251e-02  -5.6140564e-01   2.7311626e-01
   4.1666667e-01   2.0769899e-02  -2.5794313e-01  -3.0346251e-02  -1.0621188e-01   1.9725063e-01  -9.4073377e-01
   4.1833333e-01   1.9642912e-02  -2.2304494e+00  -3.0346251e-02   4.5519376e-02  -1.0621188e-01  -5.6140564e-01
   4.2000000e-01   1.8443800e-02   5.7657876e-01   4.2484751e-01  -3.3380876e-01   9.5590690e-01   8.8004127e-01
   4.2166667e-01   1.7184042e-02   6.5244439e-01   8.0417564e-01   4.2484751e-01   1.5628319e+00   1.4111007e+00
   4.2333333e-01   1.7184042e-02   4.5519376e-02   5.0071314e-01   4.5519376e-02  -1.8207750e-01   5.7657876e-01
   4.2500000e-01   1.7184042e-02  -4.8554001e-01   2.7311626e-01  -1.8207750e-01   2.7311626e-01  -4.8554001e-01
   4.2666667e-01   1.7184042e-02  -3.3380876e-01   1.9725063e-01   3.4898188e-01  -3.0346251e-02  -3.3380876e-01
   4.2833333e-01   1.7184042e-02   1.9725063e-01  -4.0967438e-01  -1.8207750e-01  -1.6993900e+00  -1.5476588e+00
   4.3000000e-01   1.5876552e-02   5.7657876e-01   1.2138500e-01   3.4898188e-01  -8.6486815e-01  -1.0621188e-01
   4.3166667e-01   1.4535375e-02   1.7904288e+00   7.2831002e-01  -3.3380876e-01  -4.8554001e-01  -4.8554001e-01
   4.3333333e-01   1.3175385e-02   2.0180257e+00  -1.8207750e-01  -6.3727127e-01   1.4869663e+00   1.3352350e+00
   4.3500000e-01   1.1811948e-02   5.0071314e-01  -7.8900252e-01  -4.0967438e-01  -1.0621188e-01  -1.0165994e+00
   4.3666667e-01   1.0460593e-02   1.3352350e+00  -5.6140564e-01   5.0071314e-01   1.0317725e+00  -4.0967438e-01
   4.3833333e-01   9.1366866e-03  -5.6140564e-01  -7.8900252e-01  -4.8554001e-01  -6.3727127e-01  -8.6486815e-01
   4.4000000e-01   7.8551086e-03  -7.8900252e-01   4.2484751e-01   8.0417564e-01  -2.5794313e-01   5.0071314e-01
   4.4166667e-01   6.6141663e-03  -1.5476588e+00  -1.8207750e-01   4.5519376e-02   1.9725063e-01  -4.8554001e-01
   4.4333333e-01   5.3555486e-03  -1.8207750e-01  -4.8554001e-01  -3.0346251e-02  -2.5794313e-01  -7.1313689e-01
   4.4500000e-01   4.1922786e-03  -7.8900252e-01  -3.0346251e-02  -1.0621188e-01  -3.3380876e-01  -6.3727127e-01
   4.4666667e-01   3.1353831e-03  -3.3380876e-01  -1.0621188e-01  -3.0346251e-02  -3.3380876e-01   1.2138500e-01
   4.4833333e-01   2.1936686e-03  -7.8900252e-01   3.4898188e-01   2.7311626e-01   9.5590690e-01   3.4898188e-01
   4.5000000e-01   1.3736121e-03   2.0938913e+00   1.2138500e-01   2.7311626e-01  -4.0967438e-01  -1.0924650e+00
   4.5166667e-01   6.7930527e-04   1.5628319e+00  -1.0621188e-01  -4.0967438e-01  -1.0165994e+00  -7.8900252e-01
   4.5333333e-01   1.1245122e-04   9.5590690e-01  -3.3380876e-01  -2.5794313e-01  -7.8900252e-01  -1.8207750e-01
   4.5500000e-01  -3.2758803e-04  -7.1313689e-01   1.9725063e-01   5.0071314e-01   7.2831002e-01   1.4111007e+00
   4.5666667e-01  -6.4369694e-04  -5.6140564e-01  -1.0621188e-01  -3.0346251e-02  -4.0967438e-01   1.2138500e-01
   4.5833333e-01  -8.4086790e-04  -2.1545838e+00   5.0071314e-01  -4.0967438e-01   4.2484751e-01   2.7311626e-01
   4.6000000e-01  -9.2602380e-04  -1.0621188e-01   9.5590690e-01   2.7311626e-01   4.5519376e-02   1.1835038e+00
   4.6166667e-01  -9.0780681e-04  -3.3380876e-01   1.1835038e+00   7.2831002e-01  -6.3727127e-01   3.1560101e+00
   4.6333333e-01  -7.9633949e-04   1.3352350e+00   9.5590690e-01   5.0071314e-01   1.7904288e+00   1.4869663e+00
   4.6500000e-01  -6.0296391e-04   1.7904288e+00  -2.5794313e-01  -1.1683307e+00   7.2831002e-01  -4.8554001e-01
   4.6666667e-01  -3.3996603e-04   2.3973538e+00  -9.4073377e-01  -2.5794313e-01   4.2484751e-01  -1.1683307e+00
   4.6833333e-01  -2.0290952e-05   1.1835038e+00  -1.6993900e+00   1.2138500e-01   1.9725063e-01  -6.3727127e-01
   4.7000000e-01   3.4274406e-04  -1.3200619e+00  -1.1683307e+00  -2.5794313e-01   1.2138500e-01  -7.8900252e-01
   4.7166667e-01   7.3573251e-04  -6.3727127e-01  -1.0165994e+00  -4.8554001e-01  -1.0924650e+00  -7.1313689e-01
   4.7333333e-01   1.1454522e-03  -7.8900252e-01  -3.0346251e-02   9.5590690e-01  -4.0967438e-01   1.2138500e-01
   4.7500000e-01   1.5591231e-03  -2.5794313e-01   5.7657876e-01   1.2593694e+00  -5.6140564e-01   8.0417564e-01
   4.7666667e-01   1.9646459e-03  -5.6140564e-01  -1.8207750e-01  -3.0346251e-02  -1.8207750e-01  -1.3200619e+00
   4.7833333e-01   2.2647518e-03  -1.1683307e+00   5.7657876e-01   5.0071314e-01  -9.4073377e-01  -4.8554001e-01
   4.8000000e-01   2.5141838e-03  -1.0621188e-01   2.7311626e-01  -3.0346251e-02  -3.3380876e-01   1.4869663e+00
   4.8166667e-01   2.7417594e-03  -1.2441963e+00  -2.5794313e-01   1.9725063e-01   8.8004127e-01   1.1835038e+00
   4.8333333e-01   2.9406123e-03   8.8004127e-01  -3.0346251e-02  -2.5794313e-01   5.7657876e-01  -4.0967438e-01
   4.8500000e-01   3.1047889e-03   7.2831002e-01   8.8004127e-01   6.5244439e-01   5.7657876e-01   5.0071314e-01
   4.8666667e-01   3.2293479e-03   9.5590690e-01   6.5244439e-01  -5.6140564e-01   1.2138500e-01   2.7311626e-01
   4.8833333e-01   3.3104373e-03  -5.6140564e-01   1.1835038e+00  -1.8207750e-01   1.9725063e-01  -1.1683307e+00
   4.9000000e-01   3.3453465e-03   4.5519376e-02   1.0317725e+00   3.4898188e-01   9.5590690e-01   2.7311626e-01
   4.9166667e-01   3.3325342e-03  -3.0346251e-02  -1.8207750e-01   3.4898188e-01   2.7311626e-01   9.5590690e-01
   4.9333333e-01   3.2716295e-03   4.2484751e-01  -1.0924650e+00  -4.8554001e-01  -3.0346251e-02   8.8004127e-01
   4.9500000e-01   3.1634089e-03  -8.6486815e-01  -1.6993900e+00  -1.0165994e+00  -1.0621188e-01  -9.4073377e-01
   4.9666667e-01   3.0097486e-03  -2.3821807e+00  -1.0924650e+00  -4.8554001e-01  -2.0028525e+00  -3.1408369e+00
   4.9833333e-01   2.8135540e-03  -1.2441963e+00  -1.8207750e-01   1.9725063e-01   7.2831002e-01  -7.1313689e-01
   5.0000000e-01   2.5786689e-03   1.2138500e-01  -3.0346251e-02  -7.1313689e-01  -7.8900252e-01  -1.8207750e-01
   5.0166667e-01   2.3097652e-03  -4.0967438e-01   4.5519376e-02  -1.0621188e-01   3.4898188e-01   1.1835038e+00
   5.0333333e-01   2.0122178e-03   5.0071314e-01   4.2484751e-01  -3.0346251e-02   5.0071314e-01   1.2593694e+00
   5.0500000e-01   1.6919665e-03  -9.4073377e-01   9.5590690e-01   5.7657876e-01  -8.6486815e-01  -5.6140564e-01
   5.0666667e-01   1.3553682e-03  -4.0967438e-01   3.4898188e-01   5.0071314e-01  -3.3380876e-01  -5.6140564e-01
   5.0833333e-01   1.0090443e-03   1.0317725e+00   1.7145632e+00   8.8004127e-01  -4.8554001e-01   2.7311626e-01
   5.1000000e-01   6.5972418e-04   2.3214882e+00   6.5244439e-01   8.8004127e-01   4.5519376e-02   1.7145632e+00
   5.1166667e-01   3.1409167e-04   1.9421600e+00  -4.8554001e-01  -1.0621188e-01   6.5244439e-01   7.2831002e-01
   5.1333333e-01  -5.8662259e-05   5.7657876e-01  -3.0346251e-02  -3.0346251e-02  -4.8554001e-01  -1.8207750e-01
   5.1500000e-01  -4.9820463e-04   2.7311626e-01  -3.3380876e-01   1.9725063e-01   4.5519376e-02   5.0071314e-01
   5.1666667e-01  -8.9887523e-04  -7.8900252e-01   4.5519376e-02   3.4898188e-01  -4.8554001e-01  -1.5476588e+00
   5.1833333e-01  -1.2546171e-03  -1.2441963e+00   8.0417564e-01  -1.0621188e-01  -7.8900252e-01  -1.6235244e+00
   5.2000000e-01  -1.5606381e-03  -2.2304494e+00  -3.0346251e-02   3.4898188e-01   1.2138500e-01   5.0071314e-01
   5.2166667e-01  -1.8134532e-03   5.0071314e-01  -1.0924650e+00  -3.3380876e-01  -1.8207750e-01   9.5590690e-01
   5.2333333e-01  -2.0108934e-03   2.7311626e-01  -1.2441963e+00  -4.8554001e-01   5.7657876e-01  -1.0621188e-01
   5.2500000e-01  -2.1520862e-03   3.4898188e-01   5.7657876e-01   6.5244439e-01   6.5244439e-01   1.2138500e-01
   5.2666667e-01  -2.2374062e-03   2.7311626e-01   1.3352350e+00   1.0317725e+00   1.0317725e+00   1.1835038e+00
   5.2833333e-01  -2.2684004e-03  -1.8207750e-01   1.9725063e-01   6.5244439e-01  -8.6486815e-01  -2.5794313e-01
   5.3000000e-01  -2.2476917e-03  -1.0621188e-01  -2.5794313e-01   1.2138500e-01  -2.1545838e+00  -1.3200619e+00
   5.3166667e-01  -2.1788626e-03   1.1076382e+00   2.7311626e-01   3.4898188e-01   4.2484751e-01   4.5519376e-02
   5.3333333e-01  -2.0663235e-03   1.3352350e+00  -3.0346251e-02   1.9725063e-01   1.1076382e+00   8.0417564e-01
   5.3500000e-01  -1.9151700e-03   1.9725063e-01  -1.2441963e+00  -1.0924650e+00   1.9725063e-01   5.0071314e-01
   5.3666667e-01  -1.5199231e-03   3.4898188e-01  -1.3959275e+00  -9.4073377e-01   6.5244439e-01  -2.5794313e-01
   5.3833333e-01  -1.2880794e-03  -1.2441963e+00  -7.8900252e-01  -6.3727127e-01   3.4898188e-01  -1.1683307e+00
   5.4000000e-01  -1.0418166e-03  -1.4717932e+00  -2.5794313e-01  -1.0621188e-01   6.5244439e-01  -7.8900252e-01
   5.4166667e-01  -7.8738370e-04  -1.8511213e+00   7.2831002e-01   8.8004127e-01   5.7657876e-01  -3.0346251e-02
   5.4333333e-01  -5.3083006e-04  -3.3380876e-01   8.0417564e-01   5.7657876e-01   5.0071314e-01   4.2484751e-01
   5.4500000e-01  -2.7788449e-04  -6.3727127e-01  -2.5794313e-01  -1.0621188e-01  -6.3727127e-01  -4.8554001e-01
   5.4666667e-01  -3.3848836e-05   8.8004127e-01   2.7311626e-01  -1.0621188e-01  -1.0621188e-01   4.5519376e-02
   5.4833333e-01   8.7503631e-05   5.0071314e-01  -8.6486815e-01  -2.5794313e-01   4.5519376e-02   5.7657876e-01
   5.5000000e-01   1.8772626e-04   1.3352350e+00  -7.1313689e-01  -3.0346251e-02   1.9725063e-01   9.5590690e-01
   5.5166667e-01   2.8375170e-04   3.4898188e-01  -5.6140564e-01   4.5519376e-02  -1.0924650e+00  -2.5794313e-01
   5.5333333e-01   3.7338261e-04  -1.0621188e-01  -3.3380876e-01  -1.0621188e-01  -3.0346251e-02  -4.8554001e-01
   5.5500000e-01   4.5457866e-04  -8.6486815e-01  -4.8554001e-01  -1.0621188e-01  -3.0346251e-02  -1.0621188e-01
   5.5666667e-01   5.2550650e-04  -1.0621188e-01   6.5244439e-01   6.5244439e-01  -3.0346251e-02  -3.0346251e-02
   5.5833333e-01   5.8458450e-04   5.0071314e-01   1.1835038e+00   5.0071314e-01   5.0071314e-01   8.0417564e-01
   5.6000000e-01   6.3052071e-04   1.0317725e+00   7.2831002e-01   4.2484751e-01   5.0071314e-01   1.6386975e+00
   5.6166667e-01   6.6234366e-04   4.5519376e-02   1.0317725e+00  -3.0346251e-02   1.2138500e-01   1.9421600e+00
   5.6333333e-01   6.7942428e-04   9.5590690e-01   7.2831002e-01  -3.0346251e-02  -4.8554001e-01   9.5590690e-01
   5.6500000e-01   6.8148953e-04  -1.8207750e-01   4.2484751e-01   1.2138500e-01  -4.8554001e-01  -4.0967438e-01
   5.6666667e-01   6.6862669e-04  -2.4580463e+00  -4.0967438e-01  -3.3380876e-01  -1.8207750e-01  -8.6486815e-01
   5.6833333e-01   6.4127813e-04   4.5519376e-02  -1.0924650e+00  -7.1313689e-01  -2.5794313e-01  -2.0028525e+00
   5.7000000e-01   6.0022745e-04   9.5590690e-01  -1.4717932e+00  -1.0165994e+00  -1.8207750e-01  -1.6235244e+00
   5.7166667e-01   5.4657697e-04   5.7657876e-01  -1.7752557e+00  -1.5476588e+00  -4.0967438e-01  -1.9269869e+00
   5.7333333e-01   4.8171690e-04  -1.1683307e+00  -8.6486815e-01  -5.6140564e-01   6.5244439e-01  -7.1313689e-01
   5.7500000e-01   4.0728799e-04  -2.5794313e-01   1.2138500e-01   5.0071314e-01   1.1076382e+00   6.5244439e-01
   5.7666667e-01   3.2513788e-04  -1.8207750e-01   1.9725063e-01   4.5519376e-02   6.5244439e-01  -3.0346251e-02
   5.7833333e-01   2.3727262e-04   4.5519376e-02   1.4111007e+00   1.1835038e+00   4.5519376e-02   8.0417564e-01
   5.8000000e-01   1.4580485e-04   1.9725063e-01   2.5490851e+00   1.4111007e+00  -4.8554001e-01   1.3352350e+00
   5.8166667e-01   5.2899780e-05   8.0417564e-01   1.7145632e+00   8.0417564e-01  -7.8900252e-01   1.1076382e+00
   5.8333333e-01  -9.5448792e-05  -3.0346251e-02   1.4869663e+00   7.2831002e-01  -1.8207750e-01   8.0417564e-01
   5.8500000e-01  -3.0525546e-04   9.5590690e-01   3.4898188e-01   4.5519376e-02  -4.0967438e-01   4.2484751e-01
   5.8666667e-01  -4.9420630e-04  -7.1313689e-01  -1.1683307e+00  -4.8554001e-01   5.0071314e-01  -1.8207750e-01
   5.8833333e-01  -6.5947565e-04  -5.6140564e-01  -1.9269869e+00  -7.1313689e-01   3.4898188e-01  -1.6235244e+00
   5.9000000e-01  -7.9896978e-04  -7.1313689e-01  -1.0924650e+00  -6.3727127e-01   3.4898188e-01  -1.2441963e+00
   5.9166667e-01  -1.0823882e-03  -4.8554001e-01  -4.0967438e-01  -4.8554001e-01   7.2831002e-01   1.9725063e-01
   5.9333333e-01  -1.0861944e-03  -1.0165994e+00  -5.6140564e-01  -3.0346251e-02   4.2484751e-01   5.7657876e-01
   5.9500000e-01  -1.0658344e-03   1.0317725e+00  -4.0967438e-01   5.7657876e-01   4.5519376e-02   1.9725063e-01
   5.9666667e-01  -7.9020085e-04   2.3214882e+00   1.2138500e-01   4.2484751e-01  -3.0346251e-02  -3.3380876e-01
   5.9833333e-01  -6.8672334e-04   5.7657876e-01   2.7311626e-01   4.2484751e-01   1.9725063e-01   1.2138500e-01
   6.0000000e-01  -5.7540027e-04   8.0417564e-01   4.2484751e-01  -3.0346251e-02   5.0071314e-01   1.4111007e+00
   6.0166667e-01  -4.5920571e-04  -1.9269869e+00   1.9725063e-01  -4.8554001e-01   7.2831002e-01   1.4111007e+00
   6.0333333e-01  -3.4099672e-04  -1.6993900e+00   5.0071314e-01   4.2484751e-01   1.2138500e-01   5.7657876e-01
   6.0500000e-01  -2.2345808e-04   4.5519376e-02   1.6386975e+00   1.2593694e+00  -3.0346251e-02   1.1835038e+00
   6.0666667e-01  -1.0905580e-04   4.2484751e-01   4.2484751e-01  -3.0346251e-02  -4.8554001e-01   5.7657876e-01
   6.0833333e-01  -4.6951898e-18   1.1835038e+00   8.8004127e-01  -2.5794313e-01   1.2138500e-01   1.2138500e-01
   6.1000000e-01   1.5842044e-07   6.5244439e-01  -3.3380876e-01  -3.3380876e-01  -1.0165994e+00  -8.6486815e-01
   6.1166667e-01  -7.2858211e-07   6.5244439e-01  -1.2441963e+00  -5.6140564e-01  -4.8554001e-01  -7.8900252e-01
   6.1333333e-01  -2.7508537e-06   4.5519376e-02  -2.3063151e+00  -7.8900252e-01   1.2138500e-01  -7.1313689e-01
   6.1500000e-01  -5.9438236e-06   4.5519376e-02  -1.2441963e+00  -5.6140564e-01  -2.5794313e-01  -5.6140564e-01
   6.1666667e-01  -1.0281895e-05  -2.5794313e-01   1.9725063e-01   4.5519376e-02   2.7311626e-01  -3.3380876e-01
   6.1833333e-01  -1.5673996e-05   1.2138500e-01   1.4111007e+00   4.2484751e-01   6.5244439e-01   5.0071314e-01
   6.2000000e-01  -2.1961576e-05  -3.0346251e-02   1.9421600e+00   5.7657876e-01   7.2831002e-01   1.1835038e+00
   6.2166667e-01  -2.8919268e-05  -4.8554001e-01   1.0317725e+00  -1.0621188e-01   1.9725063e-01   1.9725063e-01
   6.2333333e-01  -3.6258334e-05  -2.2304494e+00  -1.0165994e+00  -7.1313689e-01  -8.6486815e-01  -2.2304494e+00
   6.2500000e-01  -4.3632940e-05  -8.6486815e-01  -1.3200619e+00  -1.8207750e-01   4.2484751e-01  -1.6993900e+00
   6.2666667e-01  -5.0649187e-05   6.5244439e-01  -9.4073377e-01  -3.3380876e-01  -4.8554001e-01  -9.4073377e-01
   6.2833333e-01  -5.6876731e-05   8.8004127e-01  -6.3727127e-01  -1.0621188e-01  -4.0967438e-01  -7.8900252e-01
   6.3000000e-01  -6.1862737e-05   2.1697569e+00   3.4898188e-01   9.5590690e-01  -1.0924650e+00  -3.3380876e-01
   6.3166667e-01  -6.5147821e-05  -8.6486815e-01   6.5244439e-01   8.0417564e-01  -4.8554001e-01  -1.8207750e-01
   6.3333333e-01  -6.6283471e-05   3.4898188e-01   5.0071314e-01   8.8004127e-01   5.0071314e-01  -1.0621188e-01
   6.3500000e-01  -6.4850576e-05   1.4111007e+00   4.5519376e-02   2.7311626e-01  -6.3727127e-01  -9.4073377e-01
   6.3666667e-01  -6.0478277e-05  -1.8207750e-01   5.0071314e-01  -8.6486815e-01  -1.8207750e-01  -2.5794313e-01
   6.3833333e-01  -5.2862724e-05   3.4898188e-01   1.2138500e-01  -6.3727127e-01   5.0071314e-01   2.7311626e-01
   6.4000000e-01  -4.1784949e-05   1.9725063e-01  -2.5794313e-01  -1.0165994e+00   4.2484751e-01   5.7657876e-01
   6.4166667e-01  -2.7127247e-05  -1.6993900e+00  -4.8554001e-01  -1.2441963e+00   5.7657876e-01   5.7657876e-01
   6.4333333e-01  -8.8874238e-06  -1.8207750e-01   3.4898188e-01   1.2138500e-01   4.2484751e-01  -3.0346251e-02
   6.4500000e-01  -3.0277970e-05  -4.8554001e-01   1.9725063e-01   8.8004127e-01  -4.0967438e-01   4.5519376e-02
   6.4666667e-01  -8.5102833e-05   1.2138500e-01  -1.0621188e-01  -2.5794313e-01   1.9725063e-01  -4.8554001e-01
   6.4833333e-01  -1.4138272e-04   1.9725063e-01  -2.5794313e-01   5.7657876e-01  -3.3380876e-01   3.4898188e-01
   6.5000000e-01  -1.9798642e-04   6.5244439e-01   2.7311626e-01   1.0317725e+00   1.2138500e-01   6.5244439e-01
   6.5166667e-01  -2.5368663e-04  -1.0621188e-01   2.7311626e-01   4.2484751e-01  -4.8554001e-01   2.7311626e-01
   6.5333333e-01  -3.0718010e-04   5.0071314e-01   5.7657876e-01   5.7657876e-01   1.0317725e+00   1.0317725e+00
   6.5500000e-01  -3.5711200e-04  -1.0621188e-01  -3.3380876e-01  -1.8207750e-01   8.8004127e-01   6.5244439e-01
   6.5666667e-01  -4.0210425e-04   4.2484751e-01   2.7311626e-01  -2.5794313e-01   5.0071314e-01   1.4111007e+00
   6.5833333e-01  -4.4078737e-04   3.4898188e-01   3.4898188e-01   4.5519376e-02   2.7311626e-01   1.1076382e+00
   6.6000000e-01  -4.7183532e-04   1.2593694e+00   2.7311626e-01  -1.0621188e-01   4.2484751e-01  -2.5794313e-01
   6.6166667e-01  -4.9400249e-04  -2.5339119e+00  -1.8207750e-01  -7.1313689e-01  -1.8207750e-01  -4.0967438e-01
   6.6333333e-01  -5.0616208e-04  -1.2441963e+00  -5.6140564e-01  -4.8554001e-01   2.7311626e-01   1.4111007e+00
   6.6500000e-01  -5.0734482e-04   1.2138500e-01  -4.8554001e-01  -2.5794313e-01  -4.0967438e-01   8.8004127e-01
   6.6666667e-01  -4.9677690e-04  -1.0621188e-01  -4.8554001e-01   4.5519376e-02  -2.2304494e+00  -1.8511213e+00
   6.6833333e-01  -4.7391594e-04   4.5519376e-02  -4.0967438e-01  -1.0621188e-01  -1.0165994e+00  -2.0028525e+00
   6.7000000e-01  -4.3848382e-04   2.7311626e-01  -4.8554001e-01  -3.3380876e-01  -1.8207750e-01  -2.1545838e+00
   6.7166667e-01  -3.9049502e-04   7.2831002e-01   4.2484751e-01  -1.0621188e-01  -1.0165994e+00  -1.2441963e+00
   6.7333333e-01  -3.3027943e-04   9.5590690e-01   1.0317725e+00  -2.5794313e-01   6.5244439e-01   3.4898188e-01
   6.7500000e-01  -2.5849818e-04   1.0317725e+00   1.2138500e-01  -4.0967438e-01   1.1076382e+00   1.0317725e+00
   6.7666667e-01  -1.7615169e-04   6.5244439e-01  -7.1313689e-01   4.5519376e-02   1.2593694e+00   8.0417564e-01
   6.7833333e-01  -8.4578978e-05  -7.8900252e-01   1.2138500e-01   5.7657876e-01   7.2831002e-01   9.5590690e-01
   6.8000000e-01  -1.2170363e-06  -1.6993900e+00   4.2484751e-01   5.7657876e-01  -4.0967438e-01  -8.6486815e-01
   6.8166667e-01  -1.3176429e-05  -3.4442995e+00   8.8004127e-01   5.7657876e-01   7.2831002e-01  -9.4073377e-01
   6.8333333e-01  -3.1297782e-05  -8.6486815e-01  -4.0967438e-01   4.2484751e-01  -1.8511213e+00  -1.9269869e+00
   6.8500000e-01  -5.5586789e-05  -1.5476588e+00   2.7311626e-01  -3.3380876e-01  -7.8900252e-01  -9.4073377e-01
   6.8666667e-01  -8.5785784e-05  -3.0346251e-02  -3.0346251e-02   1.9725063e-01   3.4898188e-01   1.2593694e+00
   6.8833333e-01  -1.2135741e-04   1.4111007e+00  -4.0967438e-01   5.0071314e-01  -3.0346251e-02   2.0938913e+00
   6.9000000e-01  -1.6147532e-04   1.7145632e+00  -5.6140564e-01  -3.0346251e-02  -5.6140564e-01   2.3973538e+00
   6.9166667e-01  -2.0502240e-04   2.0938913e+00   6.5244439e-01   4.5519376e-02   1.9725063e-01   2.2456226e+00
   6.9333333e-01  -2.5059694e-04   1.8662944e+00  -5.6140564e-01  -9.4073377e-01   1.4869663e+00   8.0417564e-01
   6.9500000e-01  -2.9652667e-04  -1.0621188e-01  -5.6140564e-01  -4.0967438e-01  -7.8900252e-01  -2.0787182e+00
   6.9666667e-01  -3.4089067e-04   3.4898188e-01   5.0071314e-01   4.2484751e-01  -1.0621188e-01  -1.0165994e+00
   6.9833333e-01  -3.8154868e-04  -5.6140564e-01   3.4898188e-01  -1.8207750e-01  -9.4073377e-01  -2.4580463e+00
   7.0000000e-01  -4.1617720e-04   4.5519376e-02   4.2484751e-01   1.9725063e-01   4.5519376e-02  -1.0924650e+00
   7.0166667e-01  -4.4231158e-04   2.7311626e-01   1.9725063e-01   2.7311626e-01  -7.1313689e-01  -1.0924650e+00
   7.0333333e-01  -4.5739292e-04  -8.6486815e-01  -3.0346251e-02  -2.5794313e-01  -6.3727127e-01  -7.1313689e-01
   7.0500000e-01  -4.5881868e-04   2.7311626e-01   5.7657876e-01   3.4898188e-01  -7.8900252e-01  -2.5794313e-01
   7.0666667e-01  -4.4399553e-04  -4.8554001e-01   1.2138500e-01   4.5519376e-02  -7.1313689e-01  -1.0924650e+00
   7.0833333e-01  -4.1039292e-04  -1.8207750e-01   1.2138500e-01   3.4898188e-01   4.2484751e-01   1.2138500e-01
   7.1000000e-01  -3.5559587e-04   8.0417564e-01   8.8004127e-01  -2.5794313e-01   1.5628319e+00   1.5628319e+00
   7.1166667e-01  -2.7735529e-04   1.5628319e+00   4.5519376e-02  -1.8207750e-01   5.7657876e-01   1.4111007e+00
   7.1333333e-01  -1.7363433e-04   4.5519376e-02  -3.3380876e-01   8.0417564e-01  -7.8900252e-01   2.7311626e-01
   7.1500000e-01  -4.2649155e-05   8.8004127e-01  -1.0621188e-01   7.2831002e-01   1.0317725e+00   1.3352350e+00
   7.1666667e-01   7.5525031e-06   2.7311626e-01  -1.8207750e-01  -2.5794313e-01  -1.0621188e-01   1.9725063e-01
   7.1833333e-01   3.1339402e-05  -3.3380876e-01  -2.5794313e-01   4.5519376e-02  -5.6140564e-01  -1.5476588e+00
   7.2000000e-01   7.4156766e-05  -8.6486815e-01  -7.1313689e-01  -4.0967438e-01   5.7657876e-01  -1.3200619e+00
   7.2166667e-01   1.4029546e-04  -1.0621188e-01  -1.0621188e-01  -1.0621188e-01   1.1835038e+00   9.5590690e-01
   7.2333333e-01   2.3431705e-04  -1.0621188e-01  -4.8554001e-01  -3.3380876e-01   1.9725063e-01   1.2593694e+00
   7.2500000e-01   3.6099193e-04  -3.0346251e-02   3.4898188e-01  -1.0621188e-01   2.7311626e-01   1.1835038e+00
   7.2666667e-01   5.2522605e-04  -5.6140564e-01   6.5244439e-01  -1.3200619e+00  -5.6140564e-01  -1.5476588e+00
   7.2833333e-01   7.3197695e-04   4.2484751e-01  -1.8207750e-01  -2.5794313e-01  -9.4073377e-01  -3.3684338e+00
   7.3000000e-01   9.8616048e-04   1.3352350e+00  -4.8554001e-01   9.5590690e-01  -6.3727127e-01  -9.4073377e-01
   7.3166667e-01   1.2925493e-03  -3.0346251e-02  -2.5794313e-01   2.7311626e-01  -5.6140564e-01   5.0071314e-01
   7.3333333e-01   1.6556658e-03  -1.4717932e+00  -3.3380876e-01  -3.3380876e-01  -1.0621188e-01   1.0317725e+00
   7.3500000e-01   2.0796706e-03  -3.8236276e+00  -2.5794313e-01  -1.0621188e-01   7.2831002e-01   1.5628319e+00
   7.3666667e-01   2.5682504e-03  -1.3200619e+00  -4.0967438e-01  -1.8207750e-01   4.5519376e-02  -4.8554001e-01
   7.3833333e-01   3.1245063e-03  -2.5794313e-01   2.7311626e-01  -3.0346251e-02   1.2138500e-01  -3.3380876e-01
   7.4000000e-01   3.7508467e-03  -1.0621188e-01   1.9725063e-01   2.7311626e-01   9.5590690e-01   5.7657876e-01
   7.4166667e-01   4.4488866e-03  -3.0649713e+00   3.4898188e-01   1.2138500e-01   4.5519376e-02   9.5590690e-01
   7.4333333e-01   5.2193580e-03  -8.6486815e-01   3.4898188e-01  -3.0346251e-02   5.0071314e-01   5.0071314e-01
   7.4500000e-01   6.0620316e-03  -3.0346251e-02   4.5519376e-02  -4.8554001e-01  -1.8207750e-01  -1.4717932e+00
   7.4666667e-01   6.9756538e-03   8.8004127e-01   8.8004127e-01   4.2484751e-01   1.9725063e-01  -4.8554001e-01
   7.4833333e-01   7.9579058e-03   7.2831002e-01  -2.5794313e-01   4.2484751e-01  -4.8554001e-01  -4.0967438e-01
   7.5000000e-01   9.0053757e-03  -5.6140564e-01   1.9725063e-01   7.2831002e-01  -1.5476588e+00  -1.8207750e-01
   7.5166667e-01   1.0070665e-02   2.7311626e-01   5.7657876e-01   1.1835038e+00  -4.0967438e-01   5.0071314e-01
   7.5333333e-01   1.1073499e-02  -4.0967438e-01   3.4898188e-01   4.2484751e-01   1.9725063e-01   5.0071314e-01
   7.5500000e-01   1.2111020e-02   1.0317725e+00  -3.0346251e-02  -4.0967438e-01  -4.8554001e-01  -3.3380876e-01
   7.5666667e-01   1.3179220e-02   7.2831002e-01  -1.0621188e-01  -7.8900252e-01   7.2831002e-01   6.5244439e-01
   7.5833333e-01   1.4273884e-02   7.2831002e-01  -7.1313689e-01   1.2138500e-01  -7.1313689e-01   8.0417564e-01
   7.6000000e-01   1.5390643e-02   4.2484751e-01   4.2484751e-01   8.8004127e-01  -7.1313689e-01  -4.0967438e-01
   7.6166667e-01   1.6525025e-02   8.0417564e-01   3.4898188e-01  -1.0621188e-01  -4.8554001e-01  -3.0649713e+00
   7.6333333e-01   1.7672496e-02   4.2484751e-01   2.7311626e-01  -3.0346251e-02   5.7657876e-01  -1.4717932e+00
   7.6500000e-01   1.8828509e-02   8.0417564e-01   8.0417564e-01   4.5519376e-02   1.0317725e+00   7.2831002e-01
   7.6666667e-01   1.9988544e-02   2.0938913e+00   4.5519376e-02  -5.6140564e-01   1.2593694e+00   1.7904288e+00
   7.6833333e-01   2.1148144e-02   2.8525476e+00  -1.0621188e-01  -5.6140564e-01   6.5244439e-01   8.8004127e-01
   7.7000000e-01   2.2302947e-02   1.9421600e+00  -5.6140564e-01  -6.3727127e-01   5.7657876e-01   3.4898188e-01
   7.7166667e-01   2.3448713e-02   2.4732194e+00  -3.0346251e-02   4.5519376e-02   1.1076382e+00   5.7657876e-01
   7.7333333e-01   2.4581345e-02   5.7657876e-01  -1.0621188e-01  -1.8207750e-01  -1.8207750e-01  -2.5794313e-01
   7.7500000e-01   2.5696908e-02  -1.0621188e-01   4.2484751e-01  -1.0621188e-01  -5.6140564e-01  -4.0967438e-01
   7.7666667e-01   2.6791638e-02   1.0317725e+00  -2.5794313e-01  -4.8554001e-01  -6.3727127e-01   1.2138500e-01
   7.7833333e-01   2.7861957e-02   5.7657876e-01  -1.8207750e-01  -1.8207750e-01  -1.0165994e+00  -1.0621188e-01
   7.8000000e-01   2.8904470e-02  -2.5794313e-01  -6.3727127e-01   5.0071314e-01  -6.3727127e-01  -4.8554001e-01
   7.8166667e-01   2.9915972e-02  -1.1683307e+00  -3.3380876e-01   1.0317725e+00  -7.8900252e-01  -1.0165994e+00
   7.8333333e-01   3.0893449e-02  -1.3200619e+00  -2.5794313e-01  -1.8207750e-01  -3.0346251e-02  -4.0967438e-01
   7.8500000e-01   3.6563982e-02  -1.7752557e+00  -3.0346251e-02  -1.0621188e-01  -1.0621188e-01  -1.0621188e-01
   7.8666667e-01   3.7508613e-02  -1.3200619e+00  -3.0346251e-02   1.2138500e-01   5.7657876e-01   4.2484751e-01
   7.8833333e-01   3.7767857e-02  -1.5476588e+00   3.4898188e-01  -2.5794313e-01   6.5244439e-01  -9.4073377e-01
   7.9000000e-01   3.8009162e-02   7.2831002e-01   1.2138500e-01   1.9725063e-01   2.7311626e-01   5.0071314e-01
   7.9166667e-01   3.8238431e-02   3.4898188e-01  -4.8554001e-01   3.4898188e-01  -1.8207750e-01   1.2138500e-01
   7.9333333e-01   3.8461346e-02  -7.1313689e-01  -2.5794313e-01   1.2138500e-01   3.4898188e-01   8.0417564e-01
   7.9500000e-01   3.8683233e-02   1.1076382e+00   1.2138500e-01  -2.5794313e-01   2.7311626e-01   5.7657876e-01
   7.9666667e-01   3.8908915e-02   2.7311626e-01  -1.8207750e-01  -3.3380876e-01   4.2484751e-01  -1.8207750e-01
   7.9833333e-01   4.4021959e-02   1.9725063e-01  -1.8207750e-01   1.2138500e-01   5.0071314e-01   4.2484751e-01
   8.0000000e-01   4.4230007e-02   5.7657876e-01   4.2484751e-01   1.2138500e-01  -3.0346251e-02  -4.0967438e-01
   8.0166667e-01   4.4444823e-02  -5.6140564e-01   1.4869663e+00   2.7311626e-01  -9.4073377e-01  -5.6140564e-01
   8.0333333e-01   4.4668290e-02  -4.0967438e-01   5.0071314e-01   5.7657876e-01  -3.3380876e-01   3.4898188e-01
   8.0500000e-01   4.8277290e-02   1.2138500e-01   7.2831002e-01   8.8004127e-01  -3.3380876e-01  -1.0621188e-01
   8.0666667e-01   4.8806580e-02  -5.6140564e-01   4.5519376e-02   2.7311626e-01   1.9725063e-01   1.2138500e-01
   8.0833333e-01   3.6576904e-01  -1.0924650e+00  -7.1313689e-01  -1.8207750e-01   8.8004127e-01   5.0071314e-01
   8.1000000e-01   3.8602038e-01  -1.4717932e+00  -9.4073377e-01  -9.4073377e-01   8.0417564e-01   4.5519376e-02
   8.1166667e-01   4.0626675e-01   4.5519376e-02  -1.3200619e+00  -1.1683307e+00   2.7311626e-01  -1.0621188e-01
   8.1333333e-01   4.1641170e-01  -1.8207750e-01  -6.3727127e-01   5.0071314e-01   5.7657876e-01  -1.0621188e-01
   8.1500000e-01   4.2658709e-01   4.2484751e-01  -2.5794313e-01   4.2484751e-01   1.4111007e+00   1.1835038e+00
   8.1666667e-01   4.4708344e-01   4.5519376e-02   6.5244439e-01   1.2138500e-01   3.4898188e-01   8.8004127e-01
   8.1833333e-01   4.5743295e-01  -1.0165994e+00   8.0417564e-01   3.4898188e-01  -1.0924650e+00   1.2138500e-01
   8.2000000e-01   4.6786906e-01  -6.3727127e-01   8.0417564e-01   3.4898188e-01  -9.4073377e-01  -3.3380876e-01
   8.2166667e-01   4.7840550e-01   1.9725063e-01   4.5519376e-02  -7.1313689e-01  -1.0165994e+00  -1.1683307e+00
   8.2333333e-01   4.8905493e-01  -5.6140564e-01  -1.2441963e+00  -1.4717932e+00  -8.6486815e-01  -2.3063151e+00
   8.2500000e-01   4.9982859e-01  -6.3727127e-01  -3.3380876e-01   1.9725063e-01  -2.5794313e-01  -4.0967438e-01
   8.2666667e-01   5.1073586e-01   1.1076382e+00  -4.0967438e-01   5.0071314e-01  -7.1313689e-01   3.4898188e-01
   8.2833333e-01   5.2178387e-01   1.7904288e+00   1.2138500e-01   6.5244439e-01   2.7311626e-01   1.9421600e+00
   8.3000000e-01   5.3297713e-01   9.5590690e-01   1.0317725e+00   3.4898188e-01   1.2138500e-01   3.4898188e-01
   8.3166667e-01   5.4431723e-01   4.2484751e-01   1.9725063e-01   1.9725063e-01  -1.0621188e-01   1.2138500e-01
   8.3333333e-01   5.5580258e-01   5.7657876e-01  -1.4717932e+00  -4.8554001e-01  -1.8207750e-01  -1.8207750e-01
   8.3500000e-01   5.6742813e-01  -2.6856432e+00  -3.3380876e-01  -4.8554001e-01  -1.8207750e-01  -4.8554001e-01
   8.3666667e-01   5.7918527e-01  -2.2304494e+00  -6.3727127e-01   4.5519376e-02   5.0071314e-01  -1.2441963e+00
   8.3833333e-01   5.9106162e-01   4.2484751e-01  -2.5794313e-01  -4.8554001e-01   1.0317725e+00  -1.8207750e-01
   8.4000000e-01   6.0303870e-01   1.4111007e+00   3.4898188e-01   4.5519376e-02   1.0317725e+00   6.5244439e-01
   8.4166667e-01   6.1509838e-01   4.2484751e-01   9.5590690e-01   4.5519376e-02  -2.5794313e-01  -4.8554001e-01
   8.4333333e-01   6.2721777e-01  -1.8207750e-01   1.1076382e+00   2.7311626e-01  -1.8207750e-01  -6.3727127e-01
   8.4500000e-01   6.3936992e-01   1.9725063e-01   4.2484751e-01   4.5519376e-02  -4.8554001e-01  -5.6140564e-01
   8.4666667e-01   8.4383105e-01  -1.7752557e+00  -7.1313689e-01   2.7311626e-01  -2.4580463e+00  -1.1683307e+00
   8.4833333e-01   8.4171563e-01  -1.8207750e-01  -6.3727127e-01   2.7311626e-01   1.9725063e-01  -6.3727127e-01
   8.5000000e-01   8.3485081e-01   9.5590690e-01  -1.1683307e+00  -4.0967438e-01   1.1835038e+00  -9.4073377e-01
   8.5166667e-01   8.3253125e-01   8.8004127e-01  -9.4073377e-01   4.5519376e-02   3.4898188e-01   5.7657876e-01
   8.5333333e-01   8.3026226e-01   1.1835038e+00  -1.8207750e-01   1.9725063e-01   5.0071314e-01   9.5590690e-01
   8.5500000e-01   8.2807812e-01   1.9725063e-01  -4.0967438e-01  -2.5794313e-01   4.2484751e-01   4.2484751e-01
   8.5666667e-01   8.2600894e-01   4.5519376e-02   6.5244439e-01   6.5244439e-01   8.8004127e-01   1.2593694e+00
   8.5833333e-01   8.2408061e-01   4.2484751e-01   8.8004127e-01  -7.1313689e-01   5.7657876e-01   1.0317725e+00
   8.6000000e-01   8.2231435e-01  -7.8900252e-01   9.5590690e-01  -1.8207750e-01   1.2593694e+00   1.1076382e+00
   8.6166667e-01   8.2072623e-01  -1.6235244e+00  -3.0346251e-02  -3.0346251e-02  -1.8207750e-01   6.5244439e-01
   8.6333333e-01   8.1932716e-01  -3.0346251e-02   8.8004127e-01   4.2484751e-01  -2.5794313e-01   9.5590690e-01
   8.6500000e-01   8.1812282e-01   1.2138500e-01   6.5244439e-01   1.9725063e-01  -1.0924650e+00  -1.0621188e-01
   8.6666667e-01   8.1711320e-01  -3.3380876e-01  -1.8207750e-01  -2.5794313e-01  -8.6486815e-01  -7.1313689e-01
   8.6833333e-01   8.1629298e-01  -1.0621188e-01  -1.4717932e+00  -9.4073377e-01  -1.6235244e+00  -2.0787182e+00
   8.7000000e-01   8.1565148e-01  -1.5476588e+00  -6.3727127e-01  -5.6140564e-01   4.5519376e-02  -1.4717932e+00
   8.7166667e-01   8.1517267e-01   1.4111007e+00  -3.3380876e-01  -3.0346251e-02   1.1076382e+00   7.2831002e-01
   8.7333333e-01   8.1483559e-01   1.1835038e+00   1.9725063e-01  -4.0967438e-01   8.0417564e-01   9.5590690e-01
   8.7500000e-01   8.1461440e-01   5.0071314e-01   5.7657876e-01   1.9725063e-01  -9.4073377e-01  -1.8207750e-01
   8.7666667e-01   8.1447881e-01   1.5628319e+00   1.4869663e+00   8.8004127e-01   6.5244439e-01   8.8004127e-01
   8.7833333e-01   8.1439459e-01   8.8004127e-01   1.0317725e+00  -1.8207750e-01  -2.5794313e-01  -1.8207750e-01
   8.8000000e-01   8.1432385e-01  -1.8511213e+00   1.2138500e-01  -4.0967438e-01   1.9725063e-01  -1.0621188e-01
   8.8166667e-01   8.1422559e-01  -2.9891057e+00  -3.3380876e-01   2.7311626e-01   1.7904288e+00   8.8004127e-01
   8.8333333e-01   8.1405618e-01  -4.6581495e+00  -4.8554001e-01   4.5519376e-02   2.3214882e+00   6.5244439e-01
   8.8500000e-01   8.1377008e-01  -1.8207750e-01  -1.3200619e+00  -3.0346251e-02  -1.8207750e-01   3.4898188e-01
   8.8666667e-01   8.1331729e-01   1.7904288e+00  -5.6140564e-01   7.2831002e-01  -1.1683307e+00  -1.6235244e+00
   8.8833333e-01   8.1265134e-01   1.6386975e+00   4.5519376e-02   1.2138500e-01  -1.7752557e+00  -2.3821807e+00
   8.9000000e-01   8.1172691e-01   2.5490851e+00   8.8004127e-01   1.2138500e-01  -7.8900252e-01  -9.4073377e-01
   8.9166667e-01   8.1049656e-01   5.7657876e-01   8.0417564e-01  -7.8900252e-01  -1.0621188e-01  -7.8900252e-01
   8.9333333e-01   8.0891398e-01   4.5519376e-02  -3.0346251e-02  -1.8207750e-01  -6.3727127e-01  -1.0621188e-01
   8.9500000e-01   8.0693450e-01  -4.8554001e-01   1.9725063e-01   7.2831002e-01  -1.0621188e-01   6.5244439e-01
   8.9666667e-01   8.0451576e-01  -1.0621188e-01   8.0417564e-01   8.0417564e-01   4.5519376e-02   1.1835038e+00
   8.9833333e-01   8.0161827e-01  -1.2441963e+00  -3.0346251e-02  -3.3380876e-01   3.4898188e-01  -1.8207750e-01
   9.0000000e-01   7.9820592e-01  -2.5339119e+00  -4.8554001e-01  -3.3380876e-01   1.4111007e+00   3.4898188e-01
   9.0166667e-01   7.9424638e-01  -2.4580463e+00   1.2138500e-01   1.9725063e-01   2.0180257e+00   1.9725063e-01
   9.0333333e-01   7.8971170e-01  -5.6140564e-01  -4.8554001e-01  -3.0346251e-02  -4.0967438e-01  -1.0924650e+00
   9.0500000e-01   7.8457869e-01   1.4869663e+00   4.2484751e-01   3.4898188e-01  -1.0924650e+00  -2.5794313e-01
   9.0666667e-01   7.7882897e-01   1.7145632e+00   4.2484751e-01  -1.8207750e-01  -7.1313689e-01  -7.1313689e-01
   9.0833333e-01   7.7244959e-01   1.1076382e+00   1.9725063e-01  -1.0621188e-01  -7.1313689e-01  -3.0346251e-02
   9.1000000e-01   7.6543305e-01   2.3214882e+00   2.7311626e-01   8.8004127e-01  -7.8900252e-01   1.9725063e-01
   9.1166667e-01   7.5777743e-01   2.4732194e+00  -4.8554001e-01   7.2831002e-01  -2.5794313e-01   1.8662944e+00
   9.1333333e-01   7.4948632e-01   5.0071314e-01  -1.0924650e+00  -3.3380876e-01  -3.3380876e-01   4.2484751e-01
   9.1500000e-01   7.4056902e-01  -7.1313689e-01  -9.4073377e-01   3.4898188e-01   1.2138500e-01  -6.3727127e-01
   9.1666667e-01   7.3104033e-01  -1.2441963e+00   1.2138500e-01   4.5519376e-02   7.2831002e-01  -4.0967438e-01
   9.1833333e-01   7.2092036e-01  -3.3380876e-01   6.5244439e-01  -3.0346251e-02   1.1835038e+00  -4.8554001e-01
   9.2000000e-01   7.1023437e-01  -5.6140564e-01   9.5590690e-01   1.9725063e-01  -1.0621188e-01   8.0417564e-01
   9.2166667e-01   6.9901144e-01   1.2138500e-01   8.0417564e-01   7.2831002e-01   2.7311626e-01   1.1076382e+00
   9.2333333e-01   6.8728162e-01   2.0180257e+00   1.2593694e+00   1.2593694e+00   7.2831002e-01   5.7657876e-01
   9.2500000e-01   6.7508981e-01   5.7657876e-01   1.1076382e+00   8.8004127e-01   8.8004127e-01   9.5590690e-01
   9.2666667e-01   6.6247816e-01  -2.0028525e+00   5.0071314e-01   1.9725063e-01   1.3352350e+00   1.2593694e+00
   9.2833333e-01   6.4949168e-01  -5.6140564e-01   2.7311626e-01  -7.1313689e-01   4.2484751e-01   4.5519376e-02
   9.3000000e-01   6.3617818e-01  -8.6486815e-01  -1.8207750e-01  -1.2441963e+00  -8.6486815e-01  -4.0967438e-01
   9.3166667e-01   6.2258708e-01  -4.8554001e-01  -1.4717932e+00  -1.5476588e+00  -1.6235244e+00  -8.6486815e-01
   9.3333333e-01   6.0876929e-01   4.5519376e-02  -2.0787182e+00  -1.6235244e+00  -1.0165994e+00  -1.7752557e+00
   9.3500000e-01   5.9477643e-01  -2.5794313e-01  -1.1683307e+00  -7.1313689e-01  -1.0621188e-01  -1.6993900e+00
   9.3666667e-01   5.8066017e-01  -4.8554001e-01   1.9725063e-01   5.0071314e-01   3.4898188e-01  -4.8554001e-01
   9.3833333e-01   5.6647169e-01  -1.8207750e-01   1.4111007e+00   1.0317725e+00   1.2138500e-01   6.5244439e-01
   9.4000000e-01   5.5226124e-01   1.2138500e-01   1.4869663e+00   7.2831002e-01   1.9725063e-01   2.1697569e+00
   9.4166667e-01   5.3807734e-01   5.0071314e-01   1.1835038e+00   7.2831002e-01  -1.8207750e-01   1.3352350e+00
   9.4333333e-01   5.2396640e-01   1.1076382e+00  -3.3380876e-01  -2.5794313e-01  -1.1683307e+00  -4.8554001e-01
   9.4500000e-01   5.0997216e-01   7.2831002e-01  -2.4580463e+00  -9.4073377e-01  -5.6140564e-01  -2.3063151e+00
   9.4666667e-01   4.9613530e-01   6.5244439e-01  -1.0924650e+00  -3.3380876e-01   3.4898188e-01  -1.9269869e+00
   9.4833333e-01   4.8249300e-01   9.5590690e-01   2.7311626e-01   3.4898188e-01   7.2831002e-01   1.2138500e-01
   9.5000000e-01   4.6907859e-01  -5.6140564e-01  -1.0621188e-01   4.2484751e-01   3.4898188e-01   6.5244439e-01
   9.5166667e-01   4.5592133e-01  -4.8554001e-01  -3.0346251e-02  -3.0346251e-02   7.2831002e-01   7.2831002e-01
   9.5333333e-01   4.4304611e-01  -1.3959275e+00  -5.6140564e-01  -3.3380876e-01   1.6386975e+00   1.1835038e+00
   9.5500000e-01   4.3047336e-01  -1.3200619e+00  -1.8207750e-01  -9.4073377e-01   5.7657876e-01   4.5519376e-02
   9.5666667e-01   4.1821894e-01  -1.6993900e+00   4.5519376e-02  -7.8900252e-01   8.8004127e-01   1.9725063e-01
   9.5833333e-01   4.0628891e-01  -6.3727127e-01   1.9725063e-01   4.5519376e-02   3.4898188e-01   6.5244439e-01
   9.6000000e-01   3.9469407e-01  -2.5794313e-01   5.7657876e-01   5.0071314e-01  -1.0621188e-01  -1.8207750e-01
   9.6166667e-01   3.8343906e-01  -1.0621188e-01   7.2831002e-01   6.5244439e-01  -9.4073377e-01   1.2138500e-01
   9.6333333e-01   3.7252207e-01   4.2484751e-01   1.7904288e+00   1.1835038e+00  -1.6235244e+00   1.1076382e+00
   9.6500000e-01   3.6193725e-01   3.0042788e+00   9.5590690e-01   1.1835038e+00   1.2138500e-01   1.1835038e+00
   9.6666667e-01   3.5167507e-01   2.6249507e+00   5.7657876e-01   1.2138500e-01  -1.0924650e+00  -1.8207750e-01
   9.6833333e-01   3.4172265e-01   8.0417564e-01  -4.0967438e-01  -3.3380876e-01  -2.0028525e+00  -1.2441963e+00
   9.7000000e-01   3.3206416e-01   1.1076382e+00  -1.1683307e+00  -7.1313689e-01  -8.6486815e-01  -1.0924650e+00
   9.7166667e-01   3.2268125e-01   8.0417564e-01  -7.1313689e-01  -1.0924650e+00   9.5590690e-01  -9.4073377e-01
   9.7333333e-01   3.1355356e-01   1.9725063e-01  -4.0967438e-01  -6.3727127e-01   4.2484751e-01  -1.0621188e-01
   9.7500000e-01   3.0465914e-01   4.5519376e-02   1.2138500e-01  -8.6486815e-01  -1.0621188e-01  -1.0621188e-01
   9.7666667e-01   2.9597503e-01  -2.3063151e+00  -3.0346251e-02  -5.6140564e-01   3.4898188e-01  -1.0924650e+00
   9.7833333e-01   2.8747771e-01   5.7657876e-01   5.0071314e-01   6.5244439e-01  -4.8554001e-01  -4.8554001e-01
   9.8000000e-01   2.7914363e-01  -4.8554001e-01  -1.8207750e-01   5.0071314e-01  -1.2441963e+00  -4.0967438e-01
   9.8166667e-01   2.7094970e-01   3.4898188e-01  -3.0346251e-02   5.0071314e-01   6.5244439e-01   2.7311626e-01
   9.8333333e-01   2.6287378e-01  -8.6486815e-01  -4.0967438e-01  -2.5794313e-01   6.5244439e-01   6.5244439e-01
   9.8500000e-01   2.5489507e-01  -1.9269869e+00   5.0071314e-01   1.2593694e+00   8.0417564e-01   6.5244439e-01
   9.8666667e-01   2.4699457e-01  -9.4073377e-01   5.7657876e-01   1.9725063e-01  -3.0346251e-02  -1.0165994e+00
   9.8833333e-01   2.3915544e-01   4.5519376e-02  -5.6140564e-01  -2.5794313e-01  -5.6140564e-01  -4.8554001e-01
   9.9000000e-01   2.3136331e-01  -1.0621188e-01   7.2831002e-01  -2.5794313e-01   5.7657876e-01   3.4898188e-01
   9.9166667e-01   2.2360652e-01   2.3214882e+00   5.0071314e-01  -1.8207750e-01   5.0071314e-01   2.7311626e-01
   9.9333333e-01   2.1587378e-01   5.7657876e-01  -1.8207750e-01  -1.8207750e-01   1.0317725e+00   9.5590690e-01
   9.9500000e-01   2.0815637e-01  -4.8554001e-01   4.5519376e-02  -3.0346251e-02   6.5244439e-01   1.1835038e+00
   9.9666667e-01   2.0045888e-01  -1.8511213e+00  -1.0924650e+00  -2.5794313e-01   9.5590690e-01   7.2831002e-01
   9.9833333e-01   1.9278219e-01  -1.6993900e+00  -1.0621188e-01  -2.5794313e-01   3.4898188e-01  -3.0346251e-02
   1.0000000e+00   1.8513024e-01  -7.1313689e-01   6.5244439e-01   4.5519376e-02   5.0071314e-01   1.1835038e+00
   1.0016667e+00   1.7751005e-01  -1.0924650e+00   8.8004127e-01   4.5519376e-02  -9.4073377e-01  -1.1683307e+00
   1.0033333e+00   1.6993151e-01  -3.0346251e-02   1.4111007e+00   4.5519376e-02  -3.3380876e-01  -1.4717932e+00
   1.0050000e+00   1.6240719e-01   1.9725063e-01   5.7657876e-01  -3.0346251e-02   1.2138500e-01   2.7311626e-01
   1.0066667e+00   1.5495211e-01   4.2484751e-01  -4.8554001e-01   2.7311626e-01  -1.8511213e+00   2.7311626e-01
   1.0083333e+00   1.4758338e-01   8.8004127e-01   1.9725063e-01   5.7657876e-01  -1.9269869e+00  -1.0924650e+00
   1.0100000e+00   1.4031995e-01   1.8662944e+00   2.7311626e-01   1.0317725e+00   7.2831002e-01   5.0071314e-01
   1.0116667e+00   1.3318216e-01   1.9421600e+00  -2.5794313e-01   5.7657876e-01   5.0071314e-01   8.0417564e-01
   1.0133333e+00   1.2619140e-01   1.0317725e+00  -9.4073377e-01  -1.0165994e+00   1.1835038e+00  -1.0621188e-01
   1.0150000e+00   1.1936969e-01  -2.0028525e+00  -1.5476588e+00  -7.8900252e-01  -3.3380876e-01  -7.1313689e-01
   1.0166667e+00   1.1273923e-01   4.2484751e-01  -1.6235244e+00  -1.8207750e-01   5.0071314e-01   1.9725063e-01
   1.0183333e+00   1.0632202e-01  -3.0346251e-02  -1.2441963e+00   1.9725063e-01  -2.5794313e-01  -6.3727127e-01
   1.0200000e+00   1.0013942e-01  -2.5794313e-01   2.7311626e-01   5.0071314e-01   1.5628319e+00   1.1076382e+00
   1.0216667e+00   9.4211740e-02  -7.1313689e-01   1.0317725e+00   4.5519376e-02   1.9725063e-01   1.1076382e+00
   1.0233333e+00   8.8557861e-02  -5.6140564e-01   1.2593694e+00  -4.0967438e-01  -2.3063151e+00  -1.0621188e-01
   1.0250000e+00   8.3194887e-02   1.2138500e-01   6.5244439e-01   4.5519376e-02   2.7311626e-01  -7.1313689e-01
   1.0266667e+00   7.8137811e-02  -4.0967438e-01  -7.1313689e-01  -9.4073377e-01   1.0317725e+00  -9.4073377e-01
   1.0283333e+00   7.3399232e-02  -1.5476588e+00  -3.3380876e-01  -1.8207750e-01  -1.8207750e-01  -1.8207750e-01
   1.0300000e+00   6.8978845e-02  -1.3200619e+00  -1.8207750e-01  -1.8207750e-01   1.2138500e-01  -7.1313689e-01
   1.0316667e+00   6.4893971e-02   1.4869663e+00  -4.8554001e-01   8.0417564e-01   2.7311626e-01  -3.0346251e-02
   1.0333333e+00   6.1150697e-02  -3.0346251e-02   1.9725063e-01   2.7311626e-01  -3.0346251e-02  -4.8554001e-01
   1.0350000e+00   5.7750173e-02   5.0071314e-01   1.9725063e-01   4.2484751e-01  -8.6486815e-01  -1.3200619e+00
   1.0366667e+00   5.4690384e-02  -1.8207750e-01   1.9725063e-01   5.0071314e-01   6.5244439e-01   8.8004127e-01
   1.0383333e+00   5.1966177e-02  -1.0924650e+00  -7.1313689e-01  -4.8554001e-01   1.9725063e-01   8.8004127e-01
   1.0400000e+00   4.9569342e-02  -1.0165994e+00   7.2831002e-01  -4.0967438e-01  -2.5794313e-01  -5.6140564e-01
   1.0416667e+00   4.7488737e-02   5.7657876e-01   6.5244439e-01  -2.5794313e-01   4.2484751e-01   2.7311626e-01
   1.0433333e+00   4.5710461e-02  -3.3380876e-01   4.2484751e-01  -3.3380876e-01  -7.8900252e-01  -5.6140564e-01
   1.0450000e+00   4.4218084e-02   2.7311626e-01   1.0317725e+00   1.2138500e-01  -7.8900252e-01  -2.5794313e-01
   1.0466667e+00   4.2992902e-02   1.7145632e+00   8.8004127e-01   1.2138500e-01  -4.8554001e-01   8.0417564e-01
   1.0483333e+00   4.2014237e-02   1.5628319e+00   1.9725063e-01   5.7657876e-01   5.0071314e-01   1.2593694e+00
   1.0500000e+00   4.1259759e-02   2.3973538e+00  -1.6235244e+00  -1.0621188e-01  -6.3727127e-01  -5.6140564e-01
   1.0516667e+00   4.0705834e-02   1.2138500e-01   4.5519376e-02   2.7311626e-01   4.2484751e-01   1.0317725e+00
   1.0533333e+00   4.0327888e-02  -1.1683307e+00  -7.8900252e-01  -3.3380876e-01  -4.8554001e-01  -3.3380876e-01
   1.0550000e+00   4.0100774e-02  -1.8207750e-01   1.9725063e-01   7.2831002e-01   1.9725063e-01  -7.1313689e-01
   1.0566667e+00   3.9999150e-02   5.0071314e-01  -3.3380876e-01   3.4898188e-01   9.5590690e-01   1.2138500e-01
   1.0583333e+00   3.9997842e-02   5.7657876e-01  -3.3380876e-01  -7.1313689e-01   3.4898188e-01  -8.6486815e-01
   1.0600000e+00   4.0072201e-02   1.9725063e-01   2.7311626e-01  -7.8900252e-01  -3.3380876e-01  -5.6140564e-01
   1.0616667e+00   4.0198440e-02  -1.3200619e+00   3.4898188e-01  -4.8554001e-01  -2.5794313e-01  -4.0967438e-01
   1.0633333e+00   4.0353948e-02  -1.4717932e+00   1.2138500e-01   2.7311626e-01   1.4869663e+00   1.4111007e+00
   1.0650000e+00   4.0506207e-02   9.5590690e-01   7.2831002e-01   8.8004127e-01   1.1076382e+00   2.0180257e+00
   1.0666667e+00   4.0634594e-02   1.2593694e+00  -2.5794313e-01   3.4898188e-01  -3.0346251e-02   4.2484751e-01
   1.0683333e+00   4.0738021e-02   7.2831002e-01  -3.0346251e-02   9.5590690e-01  -4.0967438e-01  -4.0967438e-01
   1.0700000e+00   4.0801233e-02   1.0317725e+00  -3.0346251e-02   9.5590690e-01   1.2138500e-01  -8.6486815e-01
   1.0716667e+00   4.0811076e-02   3.4898188e-01  -2.5794313e-01   2.7311626e-01  -6.3727127e-01  -1.1683307e+00
   1.0733333e+00   4.0756594e-02  -3.0346251e-02   4.5519376e-02   2.7311626e-01  -1.1683307e+00  -1.0621188e-01
   1.0750000e+00   4.0629090e-02  -1.0165994e+00   1.2138500e-01   4.5519376e-02  -7.1313689e-01  -4.0967438e-01
   1.0766667e+00   4.0422139e-02  -1.1683307e+00  -4.0967438e-01  -3.0346251e-02  -5.6140564e-01  -7.1313689e-01
   1.0783333e+00   4.0131563e-02  -1.5476588e+00  -3.3380876e-01  -4.0967438e-01  -3.3380876e-01  -1.0165994e+00
   1.0800000e+00   3.9755371e-02  -1.6235244e+00   2.7311626e-01  -4.0967438e-01   1.2138500e-01  -4.8554001e-01
   1.0816667e+00   3.9293656e-02  -1.8207750e-01   4.2484751e-01  -1.8207750e-01   1.1835038e+00   5.0071314e-01
   1.0833333e+00   3.8748458e-02  -4.0967438e-01  -6.3727127e-01  -7.8900252e-01   6.5244439e-01   4.5519376e-02
   1.0850000e+00   3.8123604e-02   1.1076382e+00  -9.4073377e-01   3.4898188e-01   5.7657876e-01   8.0417564e-01
   1.0866667e+00   3.7424513e-02   2.7311626e-01   6.5244439e-01   3.4898188e-01   8.0417564e-01   7.2831002e-01
   1.0883333e+00   3.6657983e-02   5.0071314e-01  -3.0346251e-02  -5.6140564e-01  -6.3727127e-01   2.7311626e-01
   1.0900000e+00   3.5831961e-02   9.5590690e-01  -4.0967438e-01  -4.0967438e-01  -4.8554001e-01  -1.8207750e-01
   1.0916667e+00   3.4955299e-02   1.0317725e+00  -3.0346251e-02  -3.3380876e-01  -6.3727127e-01  -1.8207750e-01
   1.0933333e+00   3.4037506e-02  -7.8900252e-01  -1.0621188e-01  -6.3727127e-01  -7.8900252e-01  -3.0346251e-02
   1.0950000e+00   3.3088491e-02  -4.8554001e-01  -3.0346251e-02  -3.3380876e-01   1.0317725e+00   2.7311626e-01
   1.0966667e+00   3.2118324e-02   5.7657876e-01   4.2484751e-01   7.2831002e-01   6.5244439e-01  -3.0346251e-02
   1.0983333e+00   3.1136984e-02  -8.6486815e-01   5.7657876e-01   7.2831002e-01   7.2831002e-01   3.4898188e-01
   1.1000000e+00   3.0154142e-02   6.5244439e-01  -1.8207750e-01  -3.3380876e-01  -1.3959275e+00  -8.6486815e-01
   1.1016667e+00   2.9120248e-02  -1.0165994e+00   3.4898188e-01   1.9725063e-01  -4.0967438e-01  -8.6486815e-01
   1.1033333e+00   2.8110974e-02  -1.7752557e+00   8.8004127e-01  -3.0346251e-02  -5.6140564e-01  -9.4073377e-01
   1.1050000e+00   2.7134367e-02   1.0317725e+00   9.5590690e-01   5.7657876e-01  -1.3200619e+00   2.7311626e-01
   1.1066667e+00   2.6197146e-02   1.9421600e+00   5.0071314e-01   3.4898188e-01  -4.8554001e-01   7.2831002e-01
   1.1083333e+00   2.5304619e-02   2.1697569e+00   1.2138500e-01   4.2484751e-01   4.5519376e-02   5.7657876e-01
   1.1100000e+00   2.4460630e-02   1.2593694e+00  -3.3380876e-01   1.2138500e-01   8.8004127e-01   1.4111007e+00
   1.1116667e+00   2.3667540e-02  -1.4717932e+00  -1.0165994e+00  -2.5794313e-01   7.2831002e-01  -3.0346251e-02
   1.1133333e+00   2.2926253e-02  -1.6235244e+00  -1.0165994e+00  -3.3380876e-01   4.2484751e-01  -1.0165994e+00
   1.1150000e+00   2.2236262e-02  -1.9269869e+00  -1.0924650e+00  -3.0346251e-02   5.7657876e-01  -4.8554001e-01
   1.1166667e+00   2.1595743e-02  -1.1683307e+00   5.0071314e-01   3.4898188e-01  -4.0967438e-01   4.5519376e-02
   1.1183333e+00   2.1001658e-02  -8.6486815e-01   7.2831002e-01   3.4898188e-01  -1.0621188e-01   6.5244439e-01
   1.1200000e+00   2.0449897e-02  -3.3380876e-01   1.0317725e+00   5.0071314e-01   2.7311626e-01   8.8004127e-01
   1.1216667e+00   1.9935432e-02  -1.5476588e+00   4.5519376e-02  -4.0967438e-01  -2.5794313e-01  -1.4717932e+00
   1.1233333e+00   1.9452489e-02  -4.8554001e-01  -1.8207750e-01  -4.0967438e-01   3.4898188e-01  -7.8900252e-01
   1.1250000e+00   1.8994728e-02   2.7311626e-01  -1.8207750e-01  -8.6486815e-01   3.4898188e-01  -1.3959275e+00
   1.1266667e+00   1.8555435e-02  -1.2441963e+00  -2.5794313e-01  -7.8900252e-01   1.9725063e-01  -7.8900252e-01
   1.1283333e+00   1.8127710e-02   1.0317725e+00  -5.6140564e-01  -4.0967438e-01  -5.6140564e-01   9.5590690e-01
   1.1300000e+00   1.7704657e-02   1.6386975e+00  -4.8554001e-01   6.5244439e-01   5.7657876e-01   1.7145632e+00
   1.1316667e+00   1.7279562e-02   1.8662944e+00  -1.0621188e-01   1.4869663e+00  -2.5794313e-01   1.1835038e+00
   1.1333333e+00   1.5293649e-02   2.7311626e-01   1.2138500e-01   4.5519376e-02  -1.3200619e+00   3.4898188e-01
   1.1350000e+00   1.4700198e-02  -3.0346251e-02  -3.0346251e-02  -4.0967438e-01  -4.0967438e-01   4.5519376e-02
   1.1366667e+00   1.4091595e-02   3.4898188e-01   1.4869663e+00   4.5519376e-02   8.0417564e-01  -1.0621188e-01
   1.1383333e+00   1.3466264e-02  -1.8207750e-01   1.1835038e+00   2.7311626e-01  -7.1313689e-01   4.2484751e-01
   1.1400000e+00   1.2823206e-02  -1.1683307e+00   8.0417564e-01   4.2484751e-01   9.5590690e-01   1.2593694e+00
   1.1416667e+00   1.2162046e-02  -3.3380876e-01   1.4869663e+00   5.0071314e-01   5.7657876e-01   1.4111007e+00
   1.1433333e+00   1.1483069e-02   1.0317725e+00   1.2593694e+00   4.2484751e-01   1.4111007e+00   1.0317725e+00
   1.1450000e+00   1.0787236e-02  -2.5794313e-01  -5.6140564e-01  -4.0967438e-01   1.2138500e-01  -4.0967438e-01
   1.1466667e+00   1.0076191e-02  -1.4717932e+00  -1.2441963e+00  -9.4073377e-01   1.2138500e-01  -1.6993900e+00
   1.1483333e+00   9.3522362e-03  -1.5476588e+00  -1.0165994e+00  -6.3727127e-01  -5.6140564e-01  -2.1545838e+00
   1.1500000e+00   8.6183078e-03  -8.6486815e-01  -1.0165994e+00  -7.1313689e-01  -1.8207750e-01  -1.5476588e+00
   1.1516667e+00   7.8779228e-03   1.4869663e+00  -1.0621188e-01  -3.0346251e-02  -1.8207750e-01  -4.8554001e-01
   1.1533333e+00   7.1351171e-03   1.0317725e+00  -4.0967438e-01  -4.8554001e-01  -1.8207750e-01   4.5519376e-02
   1.1550000e+00   6.3943662e-03   1.6386975e+00   4.5519376e-02  -2.5794313e-01  -4.0967438e-01   1.3352350e+00
   1.1566667e+00   5.6604997e-03   3.4898188e-01  -8.6486815e-01  -5.6140564e-01  -1.6235244e+00  -4.8554001e-01
   1.1583333e+00   4.9385991e-03  -1.0621188e-01   1.9725063e-01   1.9725063e-01   3.4898188e-01  -1.2441963e+00
   1.1600000e+00   4.2338948e-03   6.5244439e-01   2.7311626e-01   4.5519376e-02  -4.0967438e-01  -6.3727127e-01
   1.1616667e+00   3.5516547e-03  -4.0967438e-01   2.2456226e+00   1.0317725e+00  -6.3727127e-01   1.2593694e+00
   1.1633333e+00   2.8970716e-03   1.1076382e+00   2.8525476e+00   9.5590690e-01   8.0417564e-01   1.5628319e+00
   1.1650000e+00   2.2751515e-03   1.4869663e+00   8.8004127e-01   6.5244439e-01   9.5590690e-01   7.2831002e-01
   1.1666667e+00   1.6697533e-03   4.5519376e-02  -6.3727127e-01  -1.0621188e-01   9.5590690e-01   6.5244439e-01
   1.1683333e+00   9.9104057e-04  -1.5476588e+00  -1.3200619e+00  -2.5794313e-01   4.5519376e-02  -4.0967438e-01
   1.1700000e+00   3.7671237e-04  -2.3063151e+00  -2.9132401e+00  -1.4717932e+00  -2.5794313e-01  -8.6486815e-01
   1.1716667e+00  -1.6886017e-04  -1.1683307e+00  -1.2441963e+00  -9.4073377e-01   4.5519376e-02  -1.3200619e+00
   1.1733333e+00  -6.4261940e-04   1.1076382e+00  -2.5794313e-01   8.8004127e-01  -3.0346251e-02   5.0071314e-01
   1.1750000e+00  -1.0428345e-03   7.2831002e-01   8.0417564e-01   8.8004127e-01   1.2138500e-01   3.4898188e-01
   1.1766667e+00  -1.3690851e-03  -1.0165994e+00   5.0071314e-01   4.5519376e-02  -1.0621188e-01  -2.5794313e-01
   1.1783333e+00  -1.6222171e-03  -4.0967438e-01   1.2138500e-01   2.7311626e-01  -2.5794313e-01  -3.3380876e-01
   1.1800000e+00  -1.8042725e-03  -1.3959275e+00   1.9725063e-01  -3.0346251e-02   5.7657876e-01  -3.3380876e-01
   1.1816667e+00  -1.9183972e-03  -1.0924650e+00   5.0071314e-01  -1.8207750e-01   9.5590690e-01   5.7657876e-01
   1.1833333e+00  -1.9687282e-03  -1.6235244e+00   1.9725063e-01  -1.8207750e-01  -4.0967438e-01  -5.6140564e-01
   1.1850000e+00  -1.9602660e-03   7.2831002e-01   5.7657876e-01   1.1076382e+00   2.7311626e-01  -3.3380876e-01
   1.1866667e+00  -1.8987337e-03   1.3352350e+00  -3.0346251e-02   6.5244439e-01  -7.8900252e-01  -7.1313689e-01
   1.1883333e+00  -1.7904288e-03   3.4898188e-01  -6.3727127e-01  -4.8554001e-01  -1.5476588e+00  -5.6140564e-01
   1.1900000e+00  -1.6420693e-03  -1.0621188e-01  -2.5794313e-01  -4.8554001e-01  -3.0346251e-02   5.7657876e-01
   1.1916667e+00  -1.4606398e-03   1.6386975e+00   4.5519376e-02  -1.0621188e-01   8.8004127e-01   9.5590690e-01
   1.1933333e+00  -1.2532392e-03   1.1835038e+00   3.4898188e-01   3.4898188e-01   8.0417564e-01   7.2831002e-01
   1.1950000e+00  -1.0269354e-03   5.0071314e-01   5.7657876e-01  -1.8207750e-01   4.5519376e-02   9.5590690e-01
   1.1966667e+00  -7.8862816e-04  -4.0967438e-01   2.7311626e-01  -4.0967438e-01  -1.8207750e-01   3.4898188e-01
   1.1983333e+00  -5.4492335e-04  -2.1545838e+00   2.7311626e-01   1.2138500e-01   3.4898188e-01  -1.4717932e+00
   1.2000000e+00  -3.0202099e-04  -1.8207750e-01   9.5590690e-01   1.3352350e+00   2.7311626e-01  -4.0967438e-01
   1.2016667e+00  -6.5618386e-05   4.2484751e-01   8.8004127e-01   1.1835038e+00   4.5519376e-02   1.9725063e-01
   1.2033333e+00   5.1495321e-05   1.0317725e+00   8.0417564e-01   6.5244439e-01  -4.5822839e+00  -8.6486815e-01
   1.2050000e+00   1.2487286e-04   1.2593694e+00   4.2484751e-01   2.7311626e-01   3.4898188e-01   3.4898188e-01
   1.2066667e+00   1.9777989e-04  -5.6140564e-01  -1.5476588e+00  -1.0165994e+00   2.0180257e+00  -1.0165994e+00
   1.2083333e+00   2.6810073e-04   5.7657876e-01  -1.2441963e+00  -5.6140564e-01   2.2456226e+00   1.2138500e-01
   1.2100000e+00   3.3382854e-04   1.4869663e+00  -1.4717932e+00  -1.0165994e+00  -4.8554001e-01  -7.1313689e-01
   1.2116667e+00   3.9311062e-04   1.2593694e+00  -1.2441963e+00  -2.5794313e-01  -1.0165994e+00   3.4898188e-01
   1.2133333e+00   4.4429107e-04   1.7145632e+00  -1.0165994e+00   4.5519376e-02  -7.1313689e-01   1.0317725e+00
   1.2150000e+00   4.8594919e-04   1.1835038e+00  -1.6235244e+00  -7.1313689e-01  -1.8511213e+00  -9.4073377e-01
   1.2166667e+00   5.1693253e-04   8.0417564e-01   4.5519376e-02   4.5519376e-02  -2.5794313e-01  -3.3380876e-01
   1.2183333e+00   5.3638337e-04  -7.8900252e-01  -5.6140564e-01  -7.8900252e-01   4.2484751e-01  -4.0967438e-01
   1.2200000e+00   5.4375790e-04  -1.1683307e+00  -5.6140564e-01  -7.1313689e-01   1.0317725e+00  -4.0967438e-01
   1.2216667e+00   5.3883724e-04  -1.7752557e+00   1.2138500e-01  -3.0346251e-02   9.5590690e-01   1.9725063e-01
   1.2233333e+00   5.2173015e-04   1.9725063e-01   1.6386975e+00   3.4898188e-01   9.5590690e-01   1.0317725e+00
   1.2250000e+00   4.9286697e-04   1.9725063e-01   2.1697569e+00   6.5244439e-01   1.5628319e+00   2.5490851e+00
   1.2266667e+00   4.5298517e-04  -8.6486815e-01   2.1697569e+00   1.1076382e+00   5.0071314e-01   1.6386975e+00
   1.2283333e+00   4.0310672e-04  -1.0165994e+00   8.8004127e-01   1.1076382e+00   1.2138500e-01   2.7311626e-01
   1.2300000e+00   3.4450792e-04  -3.0346251e-02  -1.8207750e-01   3.4898188e-01  -1.8207750e-01  -1.2441963e+00
   1.2316667e+00   2.7868253e-04   1.1835038e+00  -9.4073377e-01  -3.3380876e-01  -7.8900252e-01  -7.8900252e-01
   1.2333333e+00   5.5123899e-05   1.2593694e+00  -9.4073377e-01  -3.3380876e-01   4.5519376e-02   3.4898188e-01
   1.2350000e+00  -6.8269965e-05  -1.0621188e-01  -9.4073377e-01  -3.3380876e-01  -1.8207750e-01  -3.0346251e-02
   1.2366667e+00  -2.9566751e-04  -9.4073377e-01  -1.8207750e-01   1.9725063e-01  -1.0924650e+00  -7.1313689e-01
   1.2383333e+00  -5.0225277e-04  -9.4073377e-01   1.2138500e-01   4.5519376e-02  -1.1683307e+00  -7.8900252e-01
   1.2400000e+00  -6.8487819e-04   1.0317725e+00   2.7311626e-01   1.9725063e-01   1.2138500e-01   3.4898188e-01
   1.2416667e+00  -8.4113308e-04   1.2138500e-01   2.7311626e-01   2.7311626e-01   6.5244439e-01   1.9725063e-01
   1.2433333e+00  -9.6934481e-04   1.1076382e+00   1.0317725e+00   9.5590690e-01   5.7657876e-01   9.5590690e-01
   1.2450000e+00  -1.0685630e-03  -1.7752557e+00   2.7311626e-01   1.2138500e-01   1.9725063e-01  -1.0621188e-01
   1.2466667e+00  -1.1385277e-03  -1.7752557e+00  -1.0621188e-01  -3.0346251e-02   1.2138500e-01  -1.0924650e+00
   1.2483333e+00  -1.1796241e-03  -2.8373744e+00  -3.3380876e-01  -5.6140564e-01   2.7311626e-01  -7.1313689e-01
   1.2500000e+00  -1.1928260e-03  -9.4073377e-01  -1.5476588e+00  -7.1313689e-01   6.5244439e-01  -1.0621188e-01
   1.2516667e+00  -1.1796298e-03   1.1835038e+00  -3.0346251e-02  -5.6140564e-01  -1.8207750e-01   4.2484751e-01
   1.2533333e+00  -1.1419822e-03   8.0417564e-01  -7.8900252e-01  -4.8554001e-01  -4.0967438e-01   1.2138500e-01
   1.2550000e+00  -1.0822036e-03   1.2138500e-01  -4.8554001e-01  -3.3380876e-01  -2.5794313e-01   1.2138500e-01
   1.2566667e+00  -1.0029093e-03   1.1835038e+00  -4.0967438e-01   3.4898188e-01  -3.3380876e-01   4.2484751e-01
   1.2583333e+00  -9.0693082e-04   1.1076382e+00  -3.0346251e-02   5.7657876e-01   3.4898188e-01   1.2138500e-01
   1.2600000e+00  -7.9723993e-04  -4.0967438e-01  -1.8207750e-01  -2.5794313e-01  -4.0967438e-01  -1.0165994e+00
   1.2616667e+00  -6.7687584e-04  -1.1683307e+00   1.9725063e-01   3.4898188e-01  -7.1313689e-01  -9.4073377e-01
   1.2633333e+00  -5.4887820e-04  -1.3200619e+00   1.3352350e+00   1.1835038e+00  -3.0346251e-02  -1.8207750e-01
   1.2650000e+00  -2.8178567e-04  -6.3727127e-01   1.0317725e+00   7.2831002e-01   5.7657876e-01   5.0071314e-01
   1.2666667e+00  -1.4826307e-04  -3.3380876e-01   7.2831002e-01   1.9725063e-01   4.5519376e-02  -2.5794313e-01
   1.2683333e+00  -1.8168796e-05  -4.0967438e-01   4.5519376e-02   4.5519376e-02  -1.1683307e+00  -4.8554001e-01
   1.2700000e+00  -3.9283424e-05   4.5519376e-02  -3.0346251e-02  -1.0621188e-01  -6.3727127e-01  -7.1313689e-01
   1.2716667e+00  -1.2259493e-04   1.9421600e+00   1.2138500e-01  -2.5794313e-01  -1.8207750e-01   1.2138500e-01
   1.2733333e+00  -1.5911714e-04   2.5490851e+00  -3.3380876e-01  -5.6140564e-01  -4.8554001e-01   8.0417564e-01
   1.2750000e+00  -1.9180379e-04   1.2593694e+00  -8.6486815e-01  -1.0621188e-01  -3.0346251e-02  -4.0967438e-01
   1.2766667e+00  -2.2040358e-04   7.2831002e-01   1.9725063e-01   6.5244439e-01   8.8004127e-01   7.2831002e-01
   1.2783333e+00  -2.6447111e-04  -7.8900252e-01   4.2484751e-01   5.0071314e-01   1.4869663e+00   1.2593694e+00
   1.2800000e+00  -2.7953439e-04  -1.8511213e+00  -2.5794313e-01  -2.5794313e-01   5.7657876e-01   3.4898188e-01
   1.2816667e+00  -2.8968523e-04  -4.0967438e-01   1.9725063e-01   4.2484751e-01   1.2138500e-01   1.2138500e-01
   1.2833333e+00  -2.9472160e-04  -1.1683307e+00   2.7311626e-01   4.5519376e-02  -3.3380876e-01   1.9725063e-01
   1.2850000e+00  -2.9443994e-04   1.7904288e+00   1.0317725e+00   2.7311626e-01   6.5244439e-01   4.2484751e-01
   1.2866667e+00  -2.8864085e-04   1.6386975e+00   1.9725063e-01   5.7657876e-01   1.1076382e+00   3.4898188e-01
   1.2883333e+00  -2.7713888e-04  -8.6486815e-01  -4.0967438e-01   4.2484751e-01   4.2484751e-01  -2.5794313e-01
   1.2900000e+00  -2.5977613e-04  -1.1683307e+00  -4.8554001e-01   4.5519376e-02   8.0417564e-01   7.2831002e-01
   1.2916667e+00  -2.3643903e-04  -1.0621188e-01  -6.3727127e-01  -5.6140564e-01  -1.1683307e+00   4.2484751e-01
   1.2933333e+00  -2.0707768e-04  -1.8207750e-01  -9.4073377e-01  -7.8900252e-01  -1.6993900e+00  -7.8900252e-01
   1.2950000e+00  -1.7172666e-04  -1.0165994e+00  -1.3200619e+00  -7.8900252e-01  -1.5476588e+00  -1.7752557e+00
   1.2966667e+00  -1.3052647e-04   5.0071314e-01  -8.6486815e-01  -4.8554001e-01  -1.1683307e+00  -2.3821807e+00
   1.2983333e+00  -8.3744278e-05   1.2138500e-01   4.2484751e-01  -1.0621188e-01  -8.6486815e-01  -1.3200619e+00
   1.3000000e+00  -3.1793055e-05  -3.3380876e-01   8.8004127e-01  -3.3380876e-01   2.7311626e-01  -1.8207750e-01
   1.3016667e+00  -5.5335043e-05   5.7657876e-01   1.1076382e+00   8.8004127e-01   1.2593694e+00   1.4111007e+00
   1.3033333e+00  -1.8443741e-04  -1.2441963e+00  -4.0967438e-01   5.0071314e-01   4.2484751e-01   1.1076382e+00
   1.3050000e+00  -3.1177846e-04   4.2484751e-01  -3.0346251e-02   6.5244439e-01  -4.0967438e-01   5.7657876e-01
   1.3066667e+00  -4.3517949e-04   2.7311626e-01  -1.0621188e-01  -9.4073377e-01  -4.8554001e-01  -5.6140564e-01
   1.3083333e+00  -5.5244723e-04   7.2831002e-01   4.5519376e-02  -4.8554001e-01   7.2831002e-01   1.2138500e-01
   1.3100000e+00  -6.6139328e-04   1.7145632e+00   4.5519376e-02   5.0071314e-01   5.0071314e-01  -1.0621188e-01
   1.3116667e+00  -7.5985707e-04   6.5244439e-01  -4.0967438e-01   4.2484751e-01   8.0417564e-01   4.2484751e-01
   1.3133333e+00  -8.4573262e-04   1.2138500e-01  -5.6140564e-01   1.9725063e-01  -4.0967438e-01  -4.0967438e-01
   1.3150000e+00  -9.1699998e-04  -2.5794313e-01   1.2138500e-01   5.0071314e-01  -2.5794313e-01  -5.6140564e-01
   1.3166667e+00  -9.7176020e-04  -1.9269869e+00   5.7657876e-01   5.7657876e-01   1.2138500e-01   1.9725063e-01
   1.3183333e+00  -1.0082746e-03  -1.7752557e+00   2.7311626e-01   4.5519376e-02   4.5519376e-02   1.9725063e-01
   1.3200000e+00  -1.0250072e-03  -2.0787182e+00   7.2831002e-01  -1.8207750e-01   5.0071314e-01   4.5519376e-02
   1.3216667e+00  -1.0206691e-03  -4.8554001e-01   5.7657876e-01  -5.6140564e-01  -1.8207750e-01  -3.3380876e-01
   1.3233333e+00  -9.9426525e-04   4.5519376e-02   5.0071314e-01   1.2138500e-01   8.8004127e-01   1.1835038e+00
   1.3250000e+00  -9.4514014e-04   8.0417564e-01  -3.0346251e-02   7.2831002e-01   5.0071314e-01   1.3352350e+00
   1.3266667e+00  -8.7302273e-04   1.3352350e+00  -4.0967438e-01   1.2138500e-01   1.0317725e+00   1.2593694e+00
   1.3283333e+00  -7.7806823e-04   1.1076382e+00  -1.0924650e+00   4.5519376e-02  -4.8554001e-01  -7.1313689e-01
   1.3300000e+00  -6.6089460e-04   1.1835038e+00   1.2138500e-01   4.2484751e-01  -3.0346251e-02  -1.8207750e-01
   1.3316667e+00  -5.2261280e-04   4.5519376e-02  -3.0346251e-02  -3.0346251e-02  -1.8207750e-01  -5.6140564e-01
   1.3333333e+00  -3.6484815e-04   7.2831002e-01  -3.0346251e-02  -7.1313689e-01  -1.1683307e+00  -1.7752557e+00
   1.3350000e+00  -1.8975176e-04   4.2484751e-01  -3.3380876e-01  -6.3727127e-01  -3.3380876e-01  -5.6140564e-01
   1.3366667e+00  -8.2601749e-18  -2.3821807e+00   7.2831002e-01   4.5519376e-02   2.0180257e+00   1.1076382e+00
   1.3383333e+00   2.2524411e-05  -1.0924650e+00   1.2138500e-01  -1.0621188e-01  -1.1683307e+00  -4.8554001e-01
   1.3400000e+00   4.3435022e-05  -7.8900252e-01  -1.0621188e-01   4.5519376e-02  -1.4717932e+00  -1.5476588e+00
   1.3416667e+00   6.2047224e-05  -3.0346251e-02  -2.5794313e-01   7.2831002e-01  -1.8511213e+00  -5.6140564e-01
   1.3433333e+00   7.7764214e-05  -7.8900252e-01   1.2138500e-01   4.2484751e-01   1.2138500e-01   4.2484751e-01
   1.3450000e+00   9.0101984e-05  -1.4717932e+00  -4.0967438e-01  -2.5794313e-01   4.5519376e-02  -7.8900252e-01
   1.3466667e+00   9.8710687e-05  -6.3727127e-01  -3.0346251e-02   5.0071314e-01   4.2484751e-01   8.8004127e-01
   1.3483333e+00   1.0339159e-04  -7.1313689e-01  -7.8900252e-01  -3.0346251e-02  -8.6486815e-01   6.5244439e-01
   1.3500000e+00   1.0410880e-04  -1.2441963e+00   4.5519376e-02   3.4898188e-01  -4.0967438e-01  -1.8207750e-01
   1.3516667e+00   1.0099529e-04  -1.8207750e-01   9.5590690e-01   2.7311626e-01   1.7145632e+00   1.4111007e+00
   1.3533333e+00   9.4352843e-05  -1.1683307e+00  -2.5794313e-01  -8.6486815e-01   7.2831002e-01  -1.1683307e+00
   1.3550000e+00   8.4645573e-05  -1.1683307e+00   1.9725063e-01  -3.0346251e-02   4.5519376e-02  -9.4073377e-01
   1.3566667e+00   7.2487319e-05  -7.1313689e-01   1.1076382e+00  -4.8554001e-01  -8.6486815e-01  -7.1313689e-01
   1.3583333e+00   5.8622973e-05  -1.8511213e+00  -5.6140564e-01  -7.1313689e-01  -1.0621188e-01  -1.8207750e-01
   1.3600000e+00   4.3904254e-05  -1.0165994e+00   1.2138500e-01   3.4898188e-01   1.4869663e+00   3.3836070e+00
   1.3616667e+00   2.9260654e-05   4.2484751e-01   3.4898188e-01   5.7657876e-01   1.1076382e+00   4.5974570e+00
   1.3633333e+00   1.5666334e-05   1.1835038e+00  -1.8207750e-01  -3.3380876e-01  -7.8900252e-01   1.9725063e-01
   1.3650000e+00   4.1040901e-06   1.2593694e+00   3.4898188e-01   1.2138500e-01  -1.6235244e+00  -2.6856432e+00
   1.3666667e+00  -4.4725014e-06   1.1835038e+00   1.2138500e-01   2.7311626e-01  -1.8207750e-01  -8.6486815e-01
   1.3683333e+00  -9.1774373e-06   8.8004127e-01  -1.0621188e-01  -1.8207750e-01   2.7311626e-01   4.5519376e-02
   1.3700000e+00  -9.2298170e-06   1.7904288e+00  -5.6140564e-01   4.5519376e-02  -4.0967438e-01  -7.1313689e-01
   1.3716667e+00  -3.9891561e-06   3.1560101e+00   5.0071314e-01  -1.8207750e-01   9.5590690e-01   2.7311626e-01
   1.3733333e+00  -8.3843708e-05   1.8662944e+00  -4.8554001e-01  -6.3727127e-01   5.0071314e-01  -4.8554001e-01
   1.3750000e+00  -2.3713199e-04   1.7145632e+00  -3.3380876e-01  -2.5794313e-01  -2.5794313e-01  -9.4073377e-01
   1.3766667e+00  -3.9602632e-04   3.4898188e-01  -8.6486815e-01   1.9725063e-01   1.0317725e+00   7.2831002e-01
   1.3783333e+00  -5.5695986e-04   1.6386975e+00   5.0071314e-01   2.7311626e-01  -1.0621188e-01   5.0071314e-01
   1.3800000e+00  -7.1600958e-04   1.4869663e+00   9.5590690e-01  -3.3380876e-01  -1.1683307e+00  -2.5794313e-01
   1.3816667e+00  -8.6896529e-04   1.7904288e+00   1.2593694e+00  -2.5794313e-01   1.2138500e-01   1.9725063e-01
   1.3833333e+00  -1.0114111e-03  -6.3727127e-01   3.4898188e-01  -1.7752557e+00   6.5244439e-01  -1.1683307e+00
   1.3850000e+00  -1.1388186e-03  -8.6486815e-01  -3.3380876e-01  -2.5794313e-01   1.5628319e+00   5.7657876e-01
   1.3866667e+00  -1.2466502e-03  -1.3200619e+00  -8.6486815e-01   4.2484751e-01   1.7904288e+00   2.6249507e+00
   1.3883333e+00  -1.3304695e-03  -2.2304494e+00  -9.4073377e-01  -1.0621188e-01  -3.3380876e-01   1.4111007e+00
   1.3900000e+00  -1.3860581e-03   8.8004127e-01  -6.3727127e-01   1.2138500e-01  -1.6993900e+00  -7.8900252e-01
   1.3916667e+00  -1.4095342e-03   1.1076382e+00  -4.0967438e-01   5.0071314e-01  -1.9269869e+00  -3.9753588e+00
   1.3933333e+00  -1.3974715e-03  -3.0346251e-02   4.2484751e-01   9.5590690e-01  -1.0165994e+00  -1.3959275e+00
   1.3950000e+00  -1.3470144e-03   8.0417564e-01   5.7657876e-01   4.2484751e-01   1.0317725e+00   1.5628319e+00
   1.3966667e+00  -1.2559870e-03  -7.1313689e-01   4.5519376e-02   4.5519376e-02   6.5244439e-01   1.9725063e-01
   1.3983333e+00  -1.1229913e-03  -1.0165994e+00   6.5244439e-01  -3.3380876e-01   8.0417564e-01  -1.9269869e+00
   1.4000000e+00  -9.4749264e-04  -4.0967438e-01   1.0317725e+00  -7.1313689e-01   7.2831002e-01  -7.8900252e-01
   1.4016667e+00  -7.2988898e-04  -2.4580463e+00   3.4898188e-01  -1.0621188e-01   5.0071314e-01   5.7657876e-01
   1.4033333e+00  -4.7156035e-04  -2.4580463e+00   5.7657876e-01   5.0071314e-01   5.7657876e-01   8.8004127e-01
   1.4050000e+00  -1.7489672e-04  -1.2441963e+00   1.9725063e-01   3.4898188e-01  -3.3380876e-01  -6.3727127e-01
   1.4066667e+00   1.5669797e-04  -2.5794313e-01  -9.4073377e-01   2.7311626e-01  -3.3380876e-01   4.5519376e-02
   1.4083333e+00   4.9730844e-04   1.5628319e+00   6.5244439e-01   4.5519376e-02  -1.0621188e-01   8.8004127e-01
   1.4100000e+00   7.2485394e-04   7.2831002e-01  -3.3380876e-01   4.5519376e-02  -3.0346251e-02   1.0317725e+00
   1.4116667e+00   9.5746361e-04   6.5244439e-01  -6.3727127e-01   1.3352350e+00  -1.8207750e-01   1.7145632e+00
   1.4133333e+00   1.1916163e-03   8.0417564e-01  -1.2441963e+00   1.2138500e-01  -7.1313689e-01   4.2484751e-01
   1.4150000e+00   1.4238026e-03   2.2456226e+00   7.2831002e-01   6.5244439e-01  -1.0621188e-01   1.9725063e-01
   1.4166667e+00   1.6506132e-03   7.2831002e-01   1.9725063e-01  -3.3380876e-01  -2.5794313e-01  -8.6486815e-01
   1.4183333e+00   1.8688268e-03   3.4898188e-01   1.4869663e+00  -3.3380876e-01   2.7311626e-01   5.7657876e-01
   1.4200000e+00   2.0754944e-03  -4.0967438e-01   3.4898188e-01  -1.1683307e+00   1.2138500e-01   1.2138500e-01
   1.4216667e+00   2.2680196e-03  -3.8236276e+00  -4.8554001e-01  -1.0924650e+00   1.9725063e-01  -2.5794313e-01
   1.4233333e+00   2.4442305e-03   4.5519376e-02   1.2138500e-01   4.2484751e-01   1.9725063e-01   4.5519376e-02
   1.4250000e+00   2.6024446e-03   4.5519376e-02   3.4898188e-01   1.9725063e-01   1.2138500e-01  -3.0346251e-02
   1.4266667e+00   2.7415219e-03   1.7145632e+00   3.4898188e-01   1.0317725e+00   1.9725063e-01   1.9725063e-01
   1.4283333e+00   2.8609070e-03   2.7311626e-01  -8.6486815e-01   5.0071314e-01  -8.6486815e-01  -1.8511213e+00
   1.4300000e+00   2.9606581e-03  -3.3380876e-01  -4.8554001e-01   4.2484751e-01  -3.3380876e-01  -8.6486815e-01
   1.4316667e+00   3.0414626e-03  -2.0787182e+00  -4.0967438e-01   1.2138500e-01  -3.3380876e-01   5.7657876e-01
   1.4333333e+00   3.1046387e-03  -1.2441963e+00  -9.4073377e-01  -4.0967438e-01   1.9725063e-01   8.0417564e-01
   1.4350000e+00   3.1521224e-03  -1.6993900e+00  -4.0967438e-01  -1.8207750e-01   1.9725063e-01  -4.0967438e-01
   1.4366667e+00   3.1864415e-03   7.2831002e-01   5.7657876e-01   7.2831002e-01   5.0071314e-01  -4.0967438e-01
   1.4383333e+00   3.2106754e-03   1.3352350e+00   1.0317725e+00   1.2138500e-01  -1.0621188e-01  -4.0967438e-01
   1.4400000e+00   3.2284036e-03   1.5628319e+00   1.2138500e-01   3.4898188e-01  -4.0967438e-01  -2.5794313e-01
   1.4416667e+00   3.2436424e-03  -9.4073377e-01   1.9725063e-01  -1.8207750e-01   1.2138500e-01  -3.3380876e-01
   1.4433333e+00   3.2607724e-03   6.5244439e-01   2.7311626e-01  -3.0346251e-02  -1.0621188e-01   1.2593694e+00
   1.4450000e+00   3.1760771e-03  -3.0346251e-02  -4.8554001e-01  -2.5794313e-01   4.2484751e-01   1.4111007e+00
   1.4466667e+00   3.0466124e-03  -1.0165994e+00   4.2484751e-01  -1.0165994e+00  -1.0621188e-01   1.2138500e-01
   1.4483333e+00   2.9214167e-03  -7.8900252e-01  -2.5794313e-01  -4.8554001e-01  -7.1313689e-01  -7.1313689e-01
   1.4500000e+00   2.8092520e-03  -1.8207750e-01  -4.8554001e-01   1.1835038e+00  -3.0346251e-02  -2.5794313e-01
   1.4516667e+00   2.7194221e-03   1.6386975e+00  -2.5794313e-01   1.4869663e+00   1.0317725e+00  -2.5794313e-01
   1.4533333e+00   2.6616079e-03   7.2831002e-01  -3.3380876e-01   5.7657876e-01  -1.0621188e-01  -7.1313689e-01
   1.4550000e+00   2.6456853e-03   6.5244439e-01   4.2484751e-01   4.2484751e-01   9.5590690e-01   4.5519376e-02
   1.4566667e+00   2.6815295e-03   2.7311626e-01  -1.8207750e-01  -1.8207750e-01   3.4898188e-01   1.4869663e+00
   1.4583333e+00   2.7788098e-03  -1.6235244e+00  -3.0346251e-02  -3.3380876e-01  -1.1683307e+00  -5.6140564e-01
   1.4600000e+00   2.9467780e-03  -5.6140564e-01  -4.0967438e-01   5.0071314e-01  -3.0346251e-02  -1.8207750e-01
   1.4616667e+00   3.1940558e-03  -3.3380876e-01  -4.8554001e-01  -4.8554001e-01   5.0071314e-01  -2.5794313e-01
   1.4633333e+00   3.5284272e-03  -4.0967438e-01   2.7311626e-01  -1.0621188e-01   1.2138500e-01   4.5519376e-02
   1.4650000e+00   4.4842122e-03  -6.3727127e-01   9.5590690e-01  -3.0346251e-02  -6.3727127e-01   1.9725063e-01
   1.4666667e+00   5.1152824e-03  -5.6140564e-01   3.4898188e-01  -3.3380876e-01  -8.6486815e-01  -2.5339119e+00
   1.4683333e+00   6.6966706e-03  -2.5794313e-01  -4.8554001e-01   2.7311626e-01   3.4898188e-01  -4.8554001e-01
   1.4700000e+00   1.9779770e-01   5.0071314e-01  -3.0346251e-02  -1.0621188e-01  -1.0621188e-01  -2.5794313e-01
   1.4716667e+00   3.2145613e-01   1.7904288e+00  -3.0346251e-02   3.4898188e-01   3.4898188e-01   6.5244439e-01
   1.4733333e+00   3.3678500e-01  -1.8207750e-01  -1.0621188e-01  -2.5794313e-01   5.7657876e-01   1.1835038e+00
   1.4750000e+00   3.5268408e-01   2.7311626e-01   1.9725063e-01   2.7311626e-01   5.0071314e-01   6.5244439e-01
   1.4766667e+00   3.6910091e-01   1.2593694e+00   6.5244439e-01   6.5244439e-01   6.5244439e-01  -3.0346251e-02
   1.4783333e+00   3.8597680e-01   1.7145632e+00  -7.8900252e-01   2.7311626e-01  -1.2441963e+00   2.7311626e-01
   1.4800000e+00   4.0324741e-01   8.0417564e-01   5.0071314e-01   5.0071314e-01  -1.3200619e+00   5.0071314e-01
   1.4816667e+00   4.2084345e-01   7.2831002e-01   1.0317725e+00   5.7657876e-01  -3.0346251e-02   5.7657876e-01
   1.4833333e+00   4.3869145e-01  -7.1313689e-01   1.1835038e+00   1.9725063e-01   6.5244439e-01   1.1076382e+00
   1.4850000e+00   4.5671459e-01  -6.3727127e-01  -8.6486815e-01  -7.8900252e-01   5.7657876e-01   1.0317725e+00
   1.4866667e+00   4.7483356e-01   1.2138500e-01  -9.4073377e-01   1.1076382e+00   8.8004127e-01   2.0180257e+00
   1.4883333e+00   4.9296751e-01  -4.0967438e-01   4.2484751e-01   6.5244439e-01   7.2831002e-01   1.4111007e+00
   1.4900000e+00   5.1103494e-01  -3.3380876e-01  -4.0967438e-01  -4.8554001e-01  -3.0346251e-02  -2.0028525e+00
   1.4916667e+00   5.2895471e-01  -2.5794313e-01  -7.8900252e-01  -1.0924650e+00  -4.8554001e-01  -3.8994932e+00
   1.4933333e+00   5.4664695e-01   8.0417564e-01  -4.8554001e-01   2.7311626e-01  -4.0967438e-01  -1.8511213e+00
   1.4950000e+00   5.6403393e-01  -1.2441963e+00  -5.6140564e-01  -1.0621188e-01  -7.1313689e-01  -2.2304494e+00
   1.4966667e+00   5.8104106e-01  -1.0621188e-01  -3.3380876e-01   1.2138500e-01  -1.0621188e-01  -1.8207750e-01
   1.4983333e+00   5.9759768e-01   4.5519376e-02   4.2484751e-01  -3.3380876e-01  -1.8207750e-01   1.3352350e+00
   1.5000000e+00   6.1363782e-01  -3.0346251e-02  -3.0346251e-02   4.5519376e-02   8.0417564e-01   2.2456226e+00
   1.5016667e+00   6.2910095e-01  -1.0165994e+00  -1.8207750e-01   4.5519376e-02   2.7311626e-01   1.4869663e+00
   1.5033333e+00   6.4393252e-01  -5.6140564e-01  -4.0967438e-01  -2.5794313e-01  -2.5794313e-01  -3.0346251e-02
   1.5050000e+00   6.5808479e-01   1.1835038e+00   3.4898188e-01   4.5519376e-02   3.4898188e-01   5.0071314e-01
   1.5066667e+00   6.7149614e-01  -2.5794313e-01   4.2484751e-01  -3.3380876e-01  -1.8207750e-01   1.9725063e-01
   1.5083333e+00   6.8401954e-01  -2.5794313e-01   2.7311626e-01   4.2484751e-01   4.5519376e-02   8.8004127e-01
   1.5100000e+00   6.9574867e-01  -1.3200619e+00  -8.6486815e-01   5.0071314e-01  -1.8207750e-01   4.5519376e-02
   1.5116667e+00   7.0666920e-01  -5.6140564e-01   5.7657876e-01  -3.0346251e-02   7.2831002e-01  -7.1313689e-01
   1.5133333e+00   7.1677529e-01   1.2138500e-01   3.4898188e-01  -1.8207750e-01   9.5590690e-01   5.0071314e-01
   1.5150000e+00   7.2606944e-01  -5.6140564e-01  -4.0967438e-01   4.5519376e-02  -3.0346251e-02  -4.0967438e-01
   1.5166667e+00   7.3456250e-01   1.0317725e+00   4.2484751e-01  -2.5794313e-01  -6.3727127e-01  -1.3200619e+00
   1.5183333e+00   7.4227285e-01   3.2318757e+00   3.4898188e-01   4.5519376e-02  -4.0967438e-01   5.7657876e-01
   1.5200000e+00   7.4922640e-01   8.0417564e-01  -7.8900252e-01  -1.0621188e-01  -7.8900252e-01  -1.5476588e+00
   1.5216667e+00   7.5545561e-01   1.2138500e-01   3.4898188e-01   4.2484751e-01   8.8004127e-01  -6.3727127e-01
   1.5233333e+00   7.6099888e-01  -2.6856432e+00   3.4898188e-01   4.2484751e-01  -2.5794313e-01  -7.1313689e-01
   1.5250000e+00   7.6590006e-01  -2.6097776e+00  -3.0346251e-02  -7.1313689e-01   2.7311626e-01   3.4898188e-01
   1.5266667e+00   7.7020719e-01  -1.0165994e+00   3.4898188e-01   2.7311626e-01   1.2138500e-01   9.5590690e-01
   1.5283333e+00   7.7397189e-01   2.2456226e+00  -1.0621188e-01  -4.0967438e-01  -7.1313689e-01  -3.0346251e-02
   1.5300000e+00   7.7724842e-01   9.5590690e-01  -5.6140564e-01  -7.1313689e-01  -3.3380876e-01  -7.8900252e-01
   1.5316667e+00   7.8009256e-01   1.9421600e+00  -7.1313689e-01   5.7657876e-01  -1.8207750e-01  -1.0621188e-01
   1.5333333e+00   7.8256101e-01  -8.6486815e-01  -7.8900252e-01   1.2138500e-01   4.5519376e-02   7.2831002e-01
   1.5350000e+00   7.8471012e-01   1.3352350e+00   5.0071314e-01   9.5590690e-01   4.5519376e-02   1.8662944e+00
   1.5366667e+00   7.8659527e-01   5.0071314e-01  -1.8207750e-01   5.0071314e-01   4.2484751e-01   2.9284132e+00
   1.5383333e+00   7.8826981e-01  -1.1683307e+00  -4.8554001e-01   1.2138500e-01  -6.3727127e-01   5.7657876e-01
   1.5400000e+00   7.8978447e-01  -1.6993900e+00   3.4898188e-01  -7.8900252e-01  -7.8900252e-01  -3.4442995e+00
   1.5416667e+00   7.9118654e-01  -6.3727127e-01   8.8004127e-01  -7.1313689e-01   1.2138500e-01  -2.7615088e+00
   1.5433333e+00   7.9240990e-01   6.5244439e-01   4.2484751e-01   1.2138500e-01   3.4898188e-01  -9.4073377e-01
   1.5450000e+00   7.9354494e-01   1.2138500e-01   1.9725063e-01   1.2138500e-01   9.5590690e-01   4.5519376e-02
   1.5466667e+00   7.9466981e-01   4.5519376e-02   3.4898188e-01  -1.0621188e-01   5.0071314e-01   1.2138500e-01
   1.5483333e+00   7.9581700e-01   1.5628319e+00   4.5519376e-02   1.2138500e-01  -2.5794313e-01   7.2831002e-01
   1.5500000e+00   7.9701412e-01   6.5244439e-01  -7.8900252e-01   4.5519376e-02  -7.1313689e-01   6.5244439e-01
   1.5516667e+00   7.9828394e-01  -1.0621188e-01   4.2484751e-01  -1.8207750e-01   5.7657876e-01   2.1697569e+00
   1.5533333e+00   7.9964411e-01  -8.6486815e-01  -3.3380876e-01  -1.0165994e+00   4.2484751e-01   8.8004127e-01
   1.5550000e+00   8.0110722e-01   5.0071314e-01  -1.8207750e-01   4.2484751e-01   1.9725063e-01   4.5519376e-02
   1.5566667e+00   8.0268101e-01   3.4898188e-01  -3.3380876e-01   1.2138500e-01   6.5244439e-01   4.5519376e-02
   1.5583333e+00   8.0436837e-01   3.4898188e-01  -3.0346251e-02   8.8004127e-01  -8.6486815e-01   1.3352350e+00
   1.5600000e+00   8.0616775e-01  -2.6097776e+00   1.9725063e-01  -1.8207750e-01  -1.5476588e+00  -1.9269869e+00
   1.5616667e+00   8.0807313e-01  -6.3727127e-01   5.0071314e-01  -1.8207750e-01   3.4898188e-01  -1.8511213e+00
   1.5633333e+00   8.1007492e-01  -2.1545838e+00  -2.5794313e-01   1.2138500e-01  -4.8554001e-01  -2.3063151e+00
   1.5650000e+00   8.1215976e-01   1.9421600e+00   8.0417564e-01   7.2831002e-01   1.9725063e-01  -3.0346251e-02
   1.5666667e+00   8.1431154e-01   1.8662944e+00   1.2138500e-01   6.5244439e-01  -3.0346251e-02   8.8004127e-01
   1.5683333e+00   8.1651140e-01   1.5628319e+00   1.9725063e-01   8.0417564e-01   1.7145632e+00   1.6386975e+00
   1.5700000e+00   8.1873860e-01   5.7657876e-01  -2.5794313e-01   2.7311626e-01   1.4111007e+00   1.8662944e+00
   1.5716667e+00   8.2097083e-01  -3.0346251e-02  -2.5794313e-01   2.7311626e-01  -1.8207750e-01  -1.8207750e-01
   1.5733333e+00   8.2318468e-01  -3.3380876e-01  -4.0967438e-01  -4.8554001e-01  -5.6140564e-01  -7.1313689e-01
   1.5750000e+00   8.2535651e-01  -6.3727127e-01  -1.0924650e+00  -7.1313689e-01  -1.8207750e-01  -1.0924650e+00
   1.5766667e+00   8.2746245e-01  -2.5794313e-01   1.2138500e-01   4.5519376e-02   2.7311626e-01   4.5519376e-02
   1.5783333e+00   8.2943644e-01   5.0071314e-01   1.2138500e-01   2.7311626e-01   1.9725063e-01   4.2484751e-01
   1.5800000e+00   8.3118085e-01  -1.8207750e-01   4.5519376e-02  -1.0621188e-01   4.2484751e-01   9.5590690e-01
   1.5816667e+00   8.3277805e-01   8.8004127e-01   1.9725063e-01  -7.8900252e-01   7.2831002e-01   6.5244439e-01
   1.5833333e+00   8.3421254e-01   9.5590690e-01   1.9725063e-01  -3.3380876e-01   8.0417564e-01   1.0317725e+00
   1.5850000e+00   8.3547151e-01  -3.3380876e-01   8.0417564e-01  -1.2441963e+00  -1.8207750e-01   2.7311626e-01
   1.5866667e+00   8.3654528e-01  -4.8554001e-01  -3.0346251e-02  -1.0621188e-01  -1.0165994e+00   1.9725063e-01
   1.5883333e+00   8.3742740e-01   5.7657876e-01   6.5244439e-01   8.8004127e-01  -1.3200619e+00  -4.8554001e-01
   1.5900000e+00   8.3811451e-01   8.8004127e-01   2.7311626e-01   5.0071314e-01   1.9725063e-01  -4.8554001e-01
   1.5916667e+00   8.3860654e-01  -1.8207750e-01  -4.8554001e-01   1.2138500e-01   2.7311626e-01  -8.6486815e-01
   1.5933333e+00   8.3890663e-01  -7.1313689e-01  -2.5794313e-01   4.5519376e-02   2.7311626e-01  -3.0346251e-02
   1.5950000e+00   8.3902073e-01   5.7657876e-01   2.7311626e-01   9.5590690e-01  -1.8207750e-01   2.0938913e+00
   1.5966667e+00   8.3895779e-01  -1.3959275e+00   1.2138500e-01   5.7657876e-01   1.9725063e-01   1.4869663e+00
   1.5983333e+00   8.3872913e-01  -1.8207750e-01   3.4898188e-01  -1.0621188e-01   7.2831002e-01   1.0317725e+00
   1.6000000e+00   8.3834836e-01   2.7311626e-01   1.9725063e-01  -6.3727127e-01  -1.0621188e-01  -1.1683307e+00
   1.6016667e+00   8.3783089e-01  -5.6140564e-01   7.2831002e-01  -1.8207750e-01  -4.0967438e-01  -1.6235244e+00
   1.6033333e+00   8.3719366e-01  -5.6140564e-01  -7.1313689e-01  -3.0346251e-02  -1.2441963e+00  -1.5476588e+00
   1.6050000e+00   8.3645466e-01  -1.1683307e+00   8.0417564e-01  -3.3380876e-01  -2.3063151e+00  -1.3200619e+00
   1.6066667e+00   8.3563247e-01  -1.0621188e-01   1.1835038e+00   4.2484751e-01  -9.4073377e-01  -9.4073377e-01
   1.6083333e+00   8.3474602e-01   8.0417564e-01  -4.0967438e-01  -8.6486815e-01   1.9725063e-01  -1.4717932e+00
   1.6100000e+00   8.3381391e-01   1.4869663e+00  -7.1313689e-01  -1.8207750e-01   1.9421600e+00  -3.0346251e-02
   1.6116667e+00   8.3285434e-01   8.8004127e-01   3.4898188e-01   5.7657876e-01   1.0317725e+00   2.2456226e+00
   1.6133333e+00   8.3188448e-01   8.8004127e-01  -4.8554001e-01   5.0071314e-01   1.6386975e+00   3.0801444e+00
   1.6150000e+00   8.3078776e-01  -3.0346251e-02  -2.5794313e-01  -1.8207750e-01  -3.3380876e-01  -4.8554001e-01
   1.6166667e+00   8.2967404e-01  -5.6140564e-01  -1.1683307e+00  -7.8900252e-01  -1.0621188e-01  -8.6486815e-01
   1.6183333e+00   8.2858021e-01   5.0071314e-01  -7.1313689e-01  -2.5794313e-01  -9.4073377e-01   2.7311626e-01
   1.6200000e+00   8.2752088e-01   5.7657876e-01   3.4898188e-01   5.7657876e-01  -4.0967438e-01   8.8004127e-01
   1.6216667e+00   8.2650941e-01  -1.8207750e-01   6.5244439e-01   4.2484751e-01   1.5628319e+00   1.5628319e+00
   1.6233333e+00   8.2555753e-01   4.2484751e-01   5.0071314e-01  -7.1313689e-01   1.4869663e+00   7.2831002e-01
   1.6250000e+00   8.2467512e-01  -6.3727127e-01   4.2484751e-01   1.9725063e-01  -2.5794313e-01   4.2484751e-01
   1.6266667e+00   8.2387051e-01  -3.3380876e-01   4.5519376e-02   1.9725063e-01  -1.0165994e+00  -4.0967438e-01
   1.6283333e+00   8.2315006e-01  -4.8554001e-01  -9.4073377e-01  -4.8554001e-01  -1.7752557e+00   1.2138500e-01
   1.6300000e+00   8.2251821e-01  -2.5794313e-01  -5.6140564e-01   1.9725063e-01  -7.8900252e-01   1.2138500e-01
   1.6316667e+00   8.2197768e-01  -3.3380876e-01  -5.6140564e-01  -6.3727127e-01   3.4898188e-01  -4.0967438e-01
   1.6333333e+00   8.2152916e-01  -7.8900252e-01  -4.0967438e-01  -4.0967438e-01  -4.8554001e-01  -1.7752557e+00
   1.6350000e+00   8.2117191e-01  -1.6235244e+00   1.2138500e-01   6.5244439e-01  -6.3727127e-01  -2.2304494e+00
   1.6366667e+00   8.2090321e-01  -3.0346251e-02   3.4898188e-01   8.8004127e-01   4.2484751e-01  -8.6486815e-01
   1.6383333e+00   8.2071912e-01   1.5628319e+00  -1.8207750e-01   1.2138500e-01  -8.6486815e-01  -1.1683307e+00
   1.6400000e+00   8.2061410e-01  -1.0165994e+00   2.7311626e-01  -2.5794313e-01  -1.2441963e+00  -1.2441963e+00
   1.6416667e+00   8.2058150e-01  -7.8900252e-01   6.5244439e-01   3.4898188e-01   2.0180257e+00   1.9725063e-01
   1.6433333e+00   8.2061352e-01   1.4869663e+00   8.0417564e-01   2.7311626e-01   2.0938913e+00   1.7904288e+00
   1.6450000e+00   8.2070166e-01   5.0071314e-01  -5.6140564e-01   3.4898188e-01   6.5244439e-01   1.3352350e+00
   1.6466667e+00   8.2083662e-01  -8.6486815e-01   1.5628319e+00  -6.3727127e-01   1.9725063e-01  -4.8554001e-01
   1.6483333e+00   8.2100857e-01   1.7145632e+00   5.7657876e-01   6.5244439e-01  -2.5794313e-01   2.7311626e-01
   1.6500000e+00   8.2114365e-01   3.4898188e-01  -2.5794313e-01   1.9725063e-01  -1.0621188e-01   7.2831002e-01
   1.6516667e+00   8.2119873e-01  -1.6993900e+00   5.0071314e-01   1.9725063e-01  -4.8554001e-01   1.9725063e-01
   1.6533333e+00   8.2124641e-01   1.0317725e+00   1.2138500e-01   1.9725063e-01  -1.1683307e+00  -1.0165994e+00
   1.6550000e+00   8.2128069e-01   1.4111007e+00  -8.6486815e-01   3.4898188e-01  -1.4717932e+00  -6.3727127e-01
   1.6566667e+00   8.2129658e-01   1.7904288e+00  -1.0621188e-01   5.0071314e-01   4.5519376e-02  -3.0346251e-02
   1.6583333e+00   8.2129028e-01   5.0071314e-01  -5.6140564e-01   4.2484751e-01   8.0417564e-01   4.5519376e-02
   1.6600000e+00   8.2125936e-01   5.0071314e-01  -9.4073377e-01   1.2138500e-01  -1.0621188e-01   1.9725063e-01
   1.6616667e+00   8.2120260e-01  -9.4073377e-01   1.2138500e-01   9.5590690e-01  -8.6486815e-01   9.5590690e-01
   1.6633333e+00   8.2112006e-01  -2.5339119e+00   1.2138500e-01  -3.0346251e-02  -1.0621188e-01  -4.0967438e-01
   1.6650000e+00   8.2101296e-01  -5.6140564e-01   2.7311626e-01  -2.5794313e-01   1.5628319e+00   1.1076382e+00
   1.6666667e+00   8.2088384e-01   2.7311626e-01   5.0071314e-01   1.2138500e-01   1.7904288e+00   1.1076382e+00
   1.6683333e+00   8.2073594e-01   8.8004127e-01  -1.0621188e-01  -1.8207750e-01  -1.0621188e-01   2.7311626e-01
   1.6700000e+00   8.2057370e-01  -1.8207750e-01  -2.5794313e-01  -5.6140564e-01   1.2138500e-01  -9.4073377e-01
   1.6716667e+00   8.2040192e-01   1.9725063e-01  -7.1313689e-01   4.5519376e-02  -1.0621188e-01  -1.6993900e+00
   1.6733333e+00   8.2022621e-01  -1.2441963e+00  -6.3727127e-01  -4.0967438e-01   3.4898188e-01  -1.2441963e+00
   1.6750000e+00   8.2005230e-01  -8.6486815e-01  -5.6140564e-01  -8.6486815e-01   9.5590690e-01  -3.0346251e-02
   1.6766667e+00   8.1988619e-01   5.0071314e-01  -3.3380876e-01  -1.8207750e-01  -3.3380876e-01   2.7311626e-01
   1.6783333e+00   8.1973366e-01  -1.0621188e-01   4.2484751e-01  -4.8554001e-01  -8.6486815e-01   4.5519376e-02
   1.6800000e+00   8.1960032e-01  -4.8554001e-01  -3.0346251e-02  -3.3380876e-01   4.2484751e-01   5.7657876e-01
   1.6816667e+00   8.1949131e-01   3.4898188e-01  -3.3380876e-01   3.4898188e-01  -6.3727127e-01  -9.4073377e-01
   1.6833333e+00   8.1941114e-01   4.2484751e-01   1.9725063e-01   5.7657876e-01  -1.0924650e+00  -5.6140564e-01
   1.6850000e+00   8.1936352e-01  -7.8900252e-01  -3.0346251e-02   8.8004127e-01  -7.1313689e-01   1.2138500e-01
   1.6866667e+00   8.1919671e-01  -1.0924650e+00   2.7311626e-01   8.0417564e-01   8.0417564e-01   7.2831002e-01
   1.6883333e+00   8.1905192e-01  -6.3727127e-01   2.7311626e-01   1.2138500e-01   5.0071314e-01   2.7311626e-01
   1.6900000e+00   8.1893338e-01   1.3352350e+00  -4.0967438e-01   4.5519376e-02  -4.8554001e-01  -3.3380876e-01
   1.6916667e+00   8.1884483e-01   1.3352350e+00   5.0071314e-01   2.7311626e-01   1.9725063e-01   1.0317725e+00
   1.6933333e+00   8.1878952e-01   1.1835038e+00  -3.0346251e-02  -3.3380876e-01  -3.3380876e-01  -1.0621188e-01
   1.6950000e+00   8.1877022e-01   1.2138500e-01  -3.0346251e-02  -4.8554001e-01  -3.3380876e-01   4.5519376e-02
   1.6966667e+00   8.1878906e-01  -2.7615088e+00  -4.0967438e-01  -1.0621188e-01   4.5519376e-02  -1.1683307e+00
   1.6983333e+00   8.1884761e-01  -1.8207750e-01   3.4898188e-01   4.2484751e-01   1.1835038e+00   1.2138500e-01
   1.7000000e+00   8.1894685e-01  -9.4073377e-01   4.5519376e-02  -3.3380876e-01  -4.0967438e-01  -4.0967438e-01
   1.7016667e+00   8.1908695e-01  -1.8207750e-01   1.9725063e-01  -3.3380876e-01  -1.0621188e-01  -1.0621188e-01
   1.7033333e+00   8.1926751e-01   4.2484751e-01  -1.8207750e-01   3.4898188e-01   4.5519376e-02   5.0071314e-01
   1.7050000e+00   8.1948744e-01   1.9725063e-01  -2.5794313e-01  -1.0621188e-01  -2.5794313e-01   1.9725063e-01
   1.7066667e+00   8.1974487e-01   2.7311626e-01  -1.0621188e-01   2.7311626e-01   4.2484751e-01   8.0417564e-01
   1.7083333e+00   8.2003733e-01  -2.5794313e-01  -4.8554001e-01  -2.5794313e-01  -2.5794313e-01   4.2484751e-01
   1.7100000e+00   8.2036175e-01  -1.8207750e-01   4.5519376e-02   4.5519376e-02  -1.0621188e-01  -3.0346251e-02
   1.7116667e+00   8.2071426e-01  -5.6140564e-01   1.2138500e-01  -1.0621188e-01   4.5519376e-02   4.5519376e-02
   1.7133333e+00   8.2109059e-01   8.0417564e-01   1.2138500e-01   2.7311626e-01   1.2138500e-01   3.4898188e-01
   1.7150000e+00   8.2148570e-01   8.8004127e-01  -3.3380876e-01   2.7311626e-01   8.0417564e-01  -2.5794313e-01
   1.7166667e+00   8.2189416e-01  -3.0346251e-02   1.2138500e-01  -1.8207750e-01   5.0071314e-01  -4.0967438e-01
   1.7183333e+00   8.2231002e-01  -8.6486815e-01   4.5519376e-02  -2.5794313e-01  -4.0967438e-01   4.5519376e-02
   1.7200000e+00   8.2272692e-01  -4.0967438e-01   4.5519376e-02  -3.3380876e-01  -2.5794313e-01   1.2138500e-01
   1.7216667e+00   8.2304816e-01  -4.8554001e-01   2.7311626e-01   1.9725063e-01  -1.0621188e-01  -3.0346251e-02
   1.7233333e+00   8.2327692e-01  -7.1313689e-01  -8.6486815e-01   2.7311626e-01  -1.0621188e-01   1.9725063e-01
   1.7250000e+00   8.2347298e-01  -7.1313689e-01   1.9725063e-01   2.7311626e-01  -3.0346251e-02   1.2138500e-01
   1.7266667e+00   8.2363273e-01  -1.8207750e-01  -3.0346251e-02   1.9725063e-01  -7.1313689e-01  -1.8207750e-01
   1.7283333e+00   8.2375324e-01   2.3214882e+00   6.5244439e-01   5.0071314e-01   8.8004127e-01   7.2831002e-01
   1.7300000e+00   8.2383219e-01   8.8004127e-01   5.0071314e-01   2.7311626e-01   6.5244439e-01   7.2831002e-01
   1.7316667e+00   8.2386791e-01   5.0071314e-01   6.5244439e-01   4.5519376e-02  -1.8207750e-01   2.7311626e-01
   1.7333333e+00   8.2385930e-01  -4.8554001e-01   1.9725063e-01   2.7311626e-01  -3.3380876e-01  -7.8900252e-01
   1.7350000e+00   8.2380572e-01  -1.2441963e+00  -3.0346251e-02   6.5244439e-01  -9.4073377e-01  -1.0165994e+00
   1.7366667e+00   8.2370723e-01   4.5519376e-02   8.8004127e-01   5.0071314e-01  -1.0621188e-01   5.0071314e-01
   1.7383333e+00   8.2356418e-01  -1.8207750e-01   1.2138500e-01  -1.8207750e-01   5.0071314e-01   1.9725063e-01
   1.7400000e+00   8.2337738e-01   4.5519376e-02  -1.0621188e-01  -3.3380876e-01   8.8004127e-01   2.7311626e-01
   1.7416667e+00   8.2314780e-01  -2.5794313e-01  -2.5794313e-01   1.2138500e-01   7.2831002e-01   8.0417564e-01
   1.7433333e+00   8.2287684e-01   9.5590690e-01  -4.0967438e-01  -3.3380876e-01  -4.0967438e-01  -2.5794313e-01
   1.7450000e+00   8.2256572e-01  -3.3380876e-01  -4.0967438e-01  -4.0967438e-01  -1.6993900e+00  -9.4073377e-01
   1.7466667e+00   8.2221592e-01  -3.0346251e-02  -3.0346251e-02   1.9725063e-01  -1.0621188e-01  -1.8207750e-01
   1.7483333e+00   8.2182861e-01  -1.0165994e+00  -7.1313689e-01  -7.1313689e-01   1.2138500e-01  -5.6140564e-01
   1.7500000e+00   8.2140501e-01  -2.5794313e-01  -5.6140564e-01   1.2138500e-01   3.4898188e-01  -1.8207750e-01
   1.7516667e+00   8.2094598e-01  -2.5794313e-01  -1.0621188e-01   4.5519376e-02  -3.3380876e-01  -5.6140564e-01
   1.7533333e+00   8.2045220e-01   1.1076382e+00  -4.8554001e-01   4.5519376e-02   5.0071314e-01   4.2484751e-01
   1.7550000e+00   8.1992381e-01  -5.6140564e-01  -4.0967438e-01  -3.0346251e-02   1.9725063e-01  -3.3380876e-01
   1.7566667e+00   8.1933780e-01  -4.0967438e-01   4.2484751e-01   1.9725063e-01   1.9725063e-01   3.4898188e-01
   1.7583333e+00   8.1856919e-01  -7.8900252e-01   4.2484751e-01   1.2138500e-01  -1.8207750e-01   8.8004127e-01
   1.7600000e+00   8.1775140e-01  -5.6140564e-01   1.2138500e-01   4.5519376e-02   5.7657876e-01   7.2831002e-01
   1.7616667e+00   8.1688686e-01  -1.8207750e-01  -4.8554001e-01   1.9725063e-01  -4.0967438e-01   5.0071314e-01
   1.7633333e+00   8.1597850e-01   4.5519376e-02  -1.0621188e-01   1.9725063e-01   1.2138500e-01   2.7311626e-01
   1.7650000e+00   8.1502957e-01   1.6386975e+00   4.5519376e-02   5.0071314e-01   1.2138500e-01  -7.1313689e-01
   1.7666667e+00   8.1404382e-01   2.2456226e+00  -6.3727127e-01   6.5244439e-01  -1.0621188e-01  -1.8207750e-01
   1.7683333e+00   8.1302529e-01   1.8662944e+00   4.2484751e-01  -1.8207750e-01  -2.5794313e-01  -4.0967438e-01
   1.7700000e+00   8.1197851e-01   1.2593694e+00   1.2138500e-01  -3.3380876e-01  -1.0621188e-01  -3.3380876e-01
   1.7716667e+00   8.1090843e-01   2.6249507e+00   4.5519376e-02   1.2138500e-01   5.7657876e-01   4.5519376e-02
   1.7733333e+00   8.0982032e-01   1.8662944e+00   1.2138500e-01   4.5519376e-02   5.0071314e-01   2.7311626e-01
   1.7750000e+00   8.0871984e-01  -1.0621188e-01   2.7311626e-01  -3.3380876e-01   6.5244439e-01   8.0417564e-01
   1.7766667e+00   8.0761300e-01  -1.7752557e+00   4.5519376e-02  -1.8207750e-01  -5.6140564e-01  -7.1313689e-01
   1.7783333e+00   8.0650605e-01  -7.8900252e-01   2.7311626e-01  -6.3727127e-01   1.2138500e-01  -3.3380876e-01
   1.7800000e+00   8.0540551e-01  -1.0621188e-01   5.7657876e-01   3.4898188e-01  -4.0967438e-01   4.2484751e-01
   1.7816667e+00   8.0431809e-01  -1.1683307e+00  -6.3727127e-01   2.7311626e-01  -4.8554001e-01  -6.3727127e-01
   1.7833333e+00   8.0325061e-01  -7.8900252e-01   4.5519376e-02   1.9725063e-01  -3.3380876e-01  -6.3727127e-01
   1.7850000e+00   8.0220995e-01  -1.8207750e-01  -2.5794313e-01   1.2138500e-01  -5.6140564e-01  -6.3727127e-01
   1.7866667e+00   8.0120305e-01  -7.1313689e-01   4.5519376e-02   2.7311626e-01   4.2484751e-01   5.0071314e-01
   1.7883333e+00   8.0023666e-01  -1.0924650e+00  -2.5794313e-01  -3.3380876e-01   4.5519376e-02   4.2484751e-01
   1.7900000e+00   7.9931744e-01  -6.3727127e-01  -4.0967438e-01  -4.0967438e-01  -1.1683307e+00   1.2138500e-01
   1.7916667e+00   7.9845185e-01  -1.1683307e+00  -5.6140564e-01  -1.8207750e-01  -5.6140564e-01   1.2138500e-01
   1.7933333e+00   7.9751933e-01   4.5519376e-02   4.5519376e-02   4.5519376e-02  -2.5794313e-01   5.7657876e-01
   1.7950000e+00   7.9659051e-01   1.1076382e+00  -1.0621188e-01   4.5519376e-02  -1.8207750e-01   1.9725063e-01
   1.7966667e+00   7.9572302e-01  -1.0924650e+00  -5.6140564e-01  -1.8207750e-01  -1.8207750e-01  -3.3380876e-01
   1.7983333e+00   7.9572302e-01  -4.8554001e-01   2.7311626e-01   4.5519376e-02   4.2484751e-01  -4.0967438e-01
   1.8000000e+00   7.9572302e-01   5.0071314e-01   8.0417564e-01   1.9725063e-01   2.7311626e-01   4.2484751e-01
   1.8016667e+00   7.9572302e-01   3.4898188e-01   1.2138500e-01  -3.0346251e-02  -1.8207750e-01   4.5519376e-02
   1.8033333e+00   7.9572302e-01  -1.8207750e-01  -5.6140564e-01   4.2484751e-01  -6.3727127e-01  -3.0346251e-02
   1.8050000e+00   7.9572302e-01   4.5519376e-02   1.0317725e+00  -3.0346251e-02  -5.6140564e-01  -3.3380876e-01
   1.8066667e+00   7.9572302e-01   2.7311626e-01   8.8004127e-01   1.9725063e-01   5.0071314e-01   6.5244439e-01
   1.8083333e+00   7.9572302e-01   1.2138500e-01   4.2484751e-01   4.2484751e-01  -1.8207750e-01   1.9725063e-01
   1.8100000e+00   7.9572302e-01   7.2831002e-01   4.2484751e-01   2.7311626e-01   9.5590690e-01   1.0317725e+00
   1.8116667e+00   7.9572302e-01  -7.8900252e-01   1.2138500e-01  -3.0346251e-02   1.2138500e-01   1.9725063e-01
   1.8133333e+00   7.9572302e-01  -7.8900252e-01  -3.3380876e-01   4.2484751e-01  -6.3727127e-01  -3.3380876e-01
   1.8150000e+00   7.9572302e-01  -7.1313689e-01  -8.6486815e-01   1.2138500e-01  -5.6140564e-01  -7.1313689e-01
   1.8166667e+00   7.9572302e-01  -5.6140564e-01   4.5519376e-02   2.7311626e-01   3.4898188e-01  -4.8554001e-01
   1.8183333e+00   7.9572302e-01  -3.0346251e-02   1.9725063e-01  -1.0621188e-01   2.7311626e-01   4.2484751e-01
   1.8200000e+00   7.9572302e-01  -1.8511213e+00   7.2831002e-01  -1.0621188e-01   4.2484751e-01   2.7311626e-01
   1.8216667e+00   7.9572302e-01  -2.5794313e-01   5.7657876e-01  -1.8207750e-01   2.7311626e-01   1.2138500e-01
   1.8233333e+00   7.9572302e-01  -4.0967438e-01  -5.6140564e-01  -4.0967438e-01  -3.3380876e-01  -9.4073377e-01
   1.8250000e+00   7.9572302e-01  -5.6140564e-01  -4.8554001e-01  -3.3380876e-01  -6.3727127e-01  -1.0165994e+00
   1.8266667e+00   7.9572302e-01   1.1835038e+00  -1.0621188e-01   3.4898188e-01   5.0071314e-01   8.8004127e-01
   1.8283333e+00   7.9572302e-01   4.5519376e-02   6.5244439e-01   4.5519376e-02  -3.0346251e-02   1.2138500e-01
   1.8300000e+00   7.9572302e-01   1.5628319e+00  -3.0346251e-02  -3.0346251e-02  -3.0346251e-02  -4.0967438e-01
   1.8316667e+00   7.9492569e-01   6.5244439e-01  -3.0346251e-02  -5.6140564e-01   2.7311626e-01  -1.0621188e-01
   1.8333333e+00   7.9420783e-01   4.2484751e-01  -6.3727127e-01  -4.0967438e-01   1.2138500e-01   1.9725063e-01
