# Supplementary material for: Detecting Nasal Vowels in Speech Interfaces Based on Surface Electromyography
Source: PLoS One. 2015 Jun 12;10(6):e0127040. doi: 10.1371/journal.pone.0127040 (PMC4466523; doi:10.1371/journal.pone.0127040)
Supplement: S1 Data — (ZIP) [file pone.0127040.s001.zip › PLosOneData/aligned/SV/SV-vnp-in-r3-ALIGNED.txt]

   0.0000000e+00   7.5078583e-01   1.1835038e+00   5.7657876e-01   3.4898188e-01   4.5519376e-02   8.0417564e-01
   1.6666667e-03   7.4828718e-01   4.2484751e-01   1.2138500e-01  -1.0621188e-01  -6.3727127e-01  -4.0967438e-01
   3.3333333e-03   7.4567119e-01  -1.3200619e+00   1.2138500e-01   4.2484751e-01  -2.5794313e-01  -1.3200619e+00
   5.0000000e-03   7.4294105e-01  -3.3380876e-01   1.9725063e-01  -3.0346251e-02   8.8004127e-01   5.7657876e-01
   6.6666667e-03   7.4009983e-01  -3.3380876e-01  -1.8207750e-01  -2.5794313e-01   5.7657876e-01   8.0417564e-01
   8.3333333e-03   7.3715041e-01   2.7311626e-01   5.0071314e-01   4.5519376e-02   1.2138500e-01   1.1076382e+00
   1.0000000e-02   7.3397981e-01   5.0071314e-01   1.4111007e+00   4.2484751e-01   3.4898188e-01   1.4869663e+00
   1.1666667e-02   7.3062324e-01   4.5519376e-02   1.2138500e-01   4.5519376e-02  -3.0346251e-02   1.1835038e+00
   1.3333333e-02   7.2717256e-01  -1.8207750e-01  -1.0621188e-01  -1.0621188e-01   4.2484751e-01  -3.0346251e-02
   1.5000000e-02   7.2363164e-01  -1.6993900e+00  -4.8554001e-01  -7.1313689e-01   5.7657876e-01  -3.0346251e-02
   1.6666667e-02   7.2000361e-01  -2.6097776e+00  -3.3380876e-01   2.7311626e-01   7.2831002e-01   8.0417564e-01
   1.8333333e-02   7.1629051e-01   9.5590690e-01  -1.8207750e-01   2.7311626e-01  -6.3727127e-01   4.2484751e-01
   2.0000000e-02   7.1249359e-01  -4.8554001e-01  -4.8554001e-01   1.9725063e-01  -1.0165994e+00  -4.0967438e-01
   2.1666667e-02   7.0861293e-01   1.2138500e-01  -3.3380876e-01   2.7311626e-01  -4.8554001e-01  -1.0924650e+00
   2.3333333e-02   7.0059585e-01   1.2138500e-01  -6.3727127e-01  -2.5794313e-01  -1.0165994e+00  -1.6235244e+00
   2.5000000e-02   6.9645445e-01   1.1835038e+00   5.0071314e-01   4.2484751e-01   3.4898188e-01   3.4898188e-01
   2.6666667e-02   6.9221940e-01   2.5490851e+00   4.2484751e-01   1.2138500e-01  -2.5794313e-01  -1.8207750e-01
   2.8333333e-02   6.8788560e-01   1.4111007e+00  -1.8207750e-01  -3.0346251e-02  -1.0621188e-01  -4.0967438e-01
   3.0000000e-02   6.8344703e-01   1.0317725e+00   5.7657876e-01   5.0071314e-01   1.2138500e-01   9.5590690e-01
   3.1666667e-02   6.7889668e-01   7.2831002e-01   5.0071314e-01   4.5519376e-02   1.2138500e-01   1.9725063e-01
   3.3333333e-02   6.7422672e-01   7.2831002e-01   6.5244439e-01  -4.8554001e-01  -1.0621188e-01  -4.0967438e-01
   3.5000000e-02   6.6942866e-01   2.0180257e+00   5.7657876e-01  -1.8207750e-01   5.7657876e-01  -3.0346251e-02
   3.6666667e-02   6.6449322e-01   7.2831002e-01   3.4898188e-01   2.7311626e-01  -3.3380876e-01  -4.0967438e-01
   3.8333333e-02   6.5941061e-01  -1.0924650e+00  -1.0621188e-01   4.2484751e-01  -4.0967438e-01  -3.0346251e-02
   4.0000000e-02   6.5417065e-01  -1.0165994e+00  -3.3380876e-01   1.2138500e-01   1.2138500e-01   8.0417564e-01
   4.1666667e-02   6.4876278e-01  -3.2925682e+00  -7.1313689e-01  -3.0346251e-02   4.5519376e-02  -1.0621188e-01
   4.3333333e-02   6.4315822e-01  -2.3063151e+00  -4.0967438e-01  -1.0621188e-01   7.2831002e-01   1.1835038e+00
   4.5000000e-02   6.3726362e-01  -1.5476588e+00  -1.0621188e-01  -1.0165994e+00   5.0071314e-01   3.4898188e-01
   4.6666667e-02   6.3118415e-01   1.2138500e-01  -3.0346251e-02  -3.3380876e-01   1.0317725e+00   5.7657876e-01
   4.8333333e-02   6.2491077e-01  -1.1683307e+00  -5.6140564e-01   1.9725063e-01   4.2484751e-01  -4.0967438e-01
   5.0000000e-02   6.1843457e-01  -2.0028525e+00  -4.8554001e-01   8.8004127e-01  -4.0967438e-01  -9.4073377e-01
   5.1666667e-02   6.1174656e-01   1.1076382e+00   7.2831002e-01   7.2831002e-01  -4.0967438e-01  -4.0967438e-01
   5.3333333e-02   6.0483859e-01   8.0417564e-01   4.5519376e-02  -3.0346251e-02  -9.4073377e-01  -8.6486815e-01
   5.5000000e-02   5.9770301e-01   8.8004127e-01   1.9725063e-01   5.0071314e-01   4.5519376e-02   1.1076382e+00
   5.6666667e-02   5.9033315e-01   5.7657876e-01   3.4898188e-01  -4.0967438e-01  -3.3380876e-01   1.1076382e+00
   5.8333333e-02   3.1009587e-01   6.5244439e-01  -1.6993900e+00  -3.3380876e-01  -1.8207750e-01   8.0417564e-01
   6.0000000e-02   3.0875486e-01   1.4869663e+00  -3.3380876e-01   7.2831002e-01  -2.5794313e-01   1.9725063e-01
   6.1666667e-02   3.0825171e-01   9.5590690e-01  -1.8207750e-01   1.2138500e-01  -1.0924650e+00  -1.8511213e+00
   6.3333333e-02   3.0870285e-01  -7.8900252e-01   5.0071314e-01  -1.0621188e-01  -4.8554001e-01  -8.6486815e-01
   6.5000000e-02   3.1012831e-01  -3.0346251e-02   4.2484751e-01   4.2484751e-01   1.9725063e-01   5.7657876e-01
   6.6666667e-02   3.1254216e-01   5.7657876e-01   8.8004127e-01   4.2484751e-01   4.2484751e-01   9.5590690e-01
   6.8333333e-02   3.1595229e-01   5.0071314e-01   5.7657876e-01  -4.0967438e-01  -2.5794313e-01   1.2138500e-01
   7.0000000e-02   3.2036021e-01   1.6386975e+00   1.1076382e+00   7.2831002e-01  -1.8207750e-01   2.7311626e-01
   7.1666667e-02   3.2576092e-01  -2.5794313e-01   9.5590690e-01   4.2484751e-01   1.1076382e+00   8.0417564e-01
   7.3333333e-02   3.3214286e-01  -7.1313689e-01   3.4898188e-01  -4.0967438e-01   8.8004127e-01  -2.5794313e-01
   7.5000000e-02   3.3948795e-01  -4.8554001e-01  -4.8554001e-01  -7.1313689e-01   2.7311626e-01  -1.7752557e+00
   7.6666667e-02   3.4777158e-01  -7.8900252e-01  -2.5794313e-01  -7.1313689e-01   5.7657876e-01  -1.1683307e+00
   7.8333333e-02   6.4201489e-01  -2.5794313e-01  -1.0165994e+00  -4.0967438e-01  -3.3380876e-01  -1.0924650e+00
   8.0000000e-02   6.5597441e-01  -1.8207750e-01  -2.1545838e+00   1.2138500e-01  -4.8554001e-01   5.7657876e-01
   8.1666667e-02   6.6941621e-01  -1.6235244e+00  -1.2441963e+00   4.2484751e-01  -2.5794313e-01   9.5590690e-01
   8.3333333e-02   6.8229037e-01  -1.8511213e+00  -8.6486815e-01  -2.5794313e-01   1.4111007e+00   1.8662944e+00
   8.5000000e-02   6.9455246e-01   7.2831002e-01   5.7657876e-01   4.2484751e-01   4.5519376e-02   7.2831002e-01
   8.6666667e-02   7.0616421e-01   1.3352350e+00   1.7904288e+00   1.9725063e-01  -6.3727127e-01   3.4898188e-01
   8.8333333e-02   7.1709352e-01   5.0071314e-01   1.1076382e+00   1.2138500e-01  -5.6140564e-01   3.4898188e-01
   9.0000000e-02   7.2731469e-01   1.4111007e+00   2.7311626e-01  -1.8207750e-01   4.5519376e-02  -4.0967438e-01
   9.1666667e-02   7.3680859e-01   1.9421600e+00   2.0938913e+00   4.5519376e-02   2.7311626e-01  -4.8554001e-01
   9.3333333e-02   7.4556266e-01   2.0938913e+00   6.5244439e-01  -1.8207750e-01  -4.8554001e-01  -6.3727127e-01
   9.5000000e-02   7.5357088e-01   5.7657876e-01  -3.0346251e-02   1.9725063e-01  -5.6140564e-01  -7.8900252e-01
   9.6666667e-02   7.6083376e-01   3.4898188e-01  -3.0346251e-02   5.0071314e-01  -8.6486815e-01  -4.0967438e-01
   9.8333333e-02   7.6730661e-01  -1.0621188e-01  -4.8554001e-01   4.5519376e-02   4.5519376e-02   5.0071314e-01
   1.0000000e-01   7.7299676e-01  -3.0346251e-02  -7.8900252e-01   5.7657876e-01   4.2484751e-01   5.7657876e-01
   1.0166667e-01   7.7799707e-01  -1.8207750e-01  -9.4073377e-01  -5.6140564e-01   5.7657876e-01  -3.0346251e-02
   1.0333333e-01   7.8233209e-01  -2.5794313e-01  -9.4073377e-01  -4.0967438e-01   3.4898188e-01   5.0071314e-01
   1.0500000e-01   7.8603060e-01  -1.5476588e+00  -3.3380876e-01  -1.8207750e-01  -3.3380876e-01   1.2138500e-01
   1.0666667e-01   7.8912527e-01  -1.8207750e-01   5.0071314e-01   1.9725063e-01   4.2484751e-01   1.2138500e-01
   1.0833333e-01   7.9165224e-01   5.7657876e-01   5.7657876e-01   1.9725063e-01  -1.8207750e-01  -1.8207750e-01
   1.1000000e-01   7.9365054e-01   1.9725063e-01  -4.8554001e-01  -5.6140564e-01  -1.8207750e-01  -1.6993900e+00
   1.1166667e-01   7.9516171e-01   1.9421600e+00  -2.5794313e-01   2.7311626e-01   1.2138500e-01  -2.5794313e-01
   1.1333333e-01   7.9622923e-01  -9.4073377e-01  -4.8554001e-01   4.5519376e-02  -1.8207750e-01  -1.5476588e+00
   1.1500000e-01   7.9689788e-01  -1.3959275e+00   7.2831002e-01   1.2138500e-01   1.4869663e+00   2.7311626e-01
   1.1666667e-01   7.9721359e-01  -9.4073377e-01   1.3352350e+00  -1.8207750e-01   3.4898188e-01   3.4898188e-01
   1.1833333e-01   7.9722239e-01  -1.1683307e+00  -9.4073377e-01  -4.8554001e-01  -3.0346251e-02   1.3352350e+00
   1.2000000e-01   7.9697045e-01   1.9725063e-01  -1.5476588e+00  -2.5794313e-01  -7.8900252e-01   6.5244439e-01
   1.2166667e-01   7.9650312e-01  -6.3727127e-01  -1.0165994e+00   3.4898188e-01  -4.0967438e-01  -1.8207750e-01
   1.2333333e-01   7.9586482e-01   1.2138500e-01  -7.1313689e-01   2.7311626e-01   5.0071314e-01  -1.0165994e+00
   1.2500000e-01   7.9509835e-01  -4.0967438e-01  -7.8900252e-01   4.5519376e-02   1.2138500e-01   1.9725063e-01
   1.2666667e-01   7.9424460e-01   5.0071314e-01   6.5244439e-01  -3.0346251e-02   4.5519376e-02   8.8004127e-01
   1.2833333e-01   7.9334202e-01  -6.3727127e-01  -2.5794313e-01  -4.0967438e-01  -3.3380876e-01   5.0071314e-01
   1.3000000e-01   7.9242647e-01  -7.8900252e-01   1.7145632e+00  -1.8207750e-01  -6.3727127e-01   3.4898188e-01
   1.3166667e-01   7.9153079e-01   4.5519376e-02   1.8662944e+00   8.8004127e-01   8.0417564e-01   1.2138500e-01
   1.3333333e-01   7.9068439e-01   1.9725063e-01   7.2831002e-01   2.7311626e-01   4.5519376e-02   2.7311626e-01
   1.3500000e-01   7.8979531e-01   1.2138500e-01   2.7311626e-01  -1.0621188e-01   5.7657876e-01  -1.8207750e-01
   1.3666667e-01   7.8902148e-01  -1.8207750e-01  -1.9269869e+00  -8.6486815e-01  -1.0621188e-01  -1.1683307e+00
   1.3833333e-01   7.8838231e-01   5.7657876e-01  -1.2441963e+00  -4.8554001e-01  -3.3380876e-01  -2.5794313e-01
   1.4000000e-01   7.8789297e-01   1.1835038e+00  -1.1683307e+00  -1.8207750e-01  -3.3380876e-01   8.0417564e-01
   1.4166667e-01   7.8756395e-01   1.5628319e+00   4.5519376e-02   8.8004127e-01  -1.8207750e-01   5.0071314e-01
   1.4333333e-01   7.8740149e-01   1.8662944e+00   8.8004127e-01   1.9725063e-01   4.5519376e-02   1.1076382e+00
   1.4500000e-01   7.8740763e-01  -4.0967438e-01   7.2831002e-01  -3.0346251e-02   1.9725063e-01   1.0317725e+00
   1.4666667e-01   7.8758028e-01  -1.2441963e+00   3.4898188e-01   4.5519376e-02   2.7311626e-01   1.2138500e-01
   1.4833333e-01   7.8791382e-01  -1.6235244e+00   9.5590690e-01  -1.8207750e-01  -3.3380876e-01  -1.6235244e+00
   1.5000000e-01   7.8839911e-01  -3.2167026e+00   4.2484751e-01  -3.3380876e-01  -1.8207750e-01  -1.6235244e+00
   1.5166667e-01   7.8902403e-01  -3.1408369e+00   2.7311626e-01  -3.0346251e-02   3.4898188e-01  -1.4717932e+00
   1.5333333e-01   7.8977365e-01   5.0071314e-01  -3.0346251e-02  -2.5794313e-01   2.7311626e-01  -3.0346251e-02
   1.5500000e-01   7.9063099e-01   1.5628319e+00  -5.6140564e-01  -4.0967438e-01  -1.0924650e+00  -4.0967438e-01
   1.5666667e-01   7.9157735e-01   2.0180257e+00  -3.0346251e-02   7.2831002e-01  -1.8511213e+00  -3.0346251e-02
   1.5833333e-01   7.9259252e-01   2.8525476e+00  -5.6140564e-01  -2.5794313e-01  -1.3200619e+00  -4.0967438e-01
   1.6000000e-01   7.9365552e-01   2.1697569e+00  -4.0967438e-01  -1.8207750e-01  -1.5476588e+00  -5.6140564e-01
   1.6166667e-01   7.9474511e-01   1.4111007e+00  -1.0621188e-01   9.5590690e-01  -7.1313689e-01   1.9421600e+00
   1.6333333e-01   8.0117608e-01  -3.0346251e-02   8.8004127e-01   2.7311626e-01   2.7766819e+00   9.5590690e-01
   1.6500000e-01   8.0173440e-01   5.7657876e-01   1.0317725e+00  -7.8900252e-01   1.6386975e+00  -3.0346251e-02
   1.6666667e-01   8.0219733e-01  -3.0346251e-02   8.8004127e-01  -1.0621188e-01   8.8004127e-01   8.8004127e-01
   1.6833333e-01   8.0256012e-01  -7.1313689e-01   8.0417564e-01   8.0417564e-01   8.8004127e-01   2.0938913e+00
   1.7000000e-01   8.0282011e-01  -1.9269869e+00  -7.8900252e-01  -4.8554001e-01   9.5590690e-01   1.2593694e+00
   1.7166667e-01   8.0297735e-01  -5.6140564e-01  -8.6486815e-01  -4.0967438e-01  -4.0967438e-01   4.5519376e-02
   1.7333333e-01   8.0303417e-01  -4.0967438e-01   1.9725063e-01  -9.4073377e-01  -7.1313689e-01   1.2138500e-01
   1.7500000e-01   8.0299548e-01   1.2138500e-01   1.2138500e-01  -3.3380876e-01  -3.3380876e-01  -1.2441963e+00
   1.7666667e-01   8.0286870e-01  -4.8554001e-01  -9.4073377e-01  -1.8207750e-01  -1.8207750e-01  -1.3200619e+00
   1.7833333e-01   8.0266327e-01  -6.3727127e-01  -9.4073377e-01   4.5519376e-02  -2.5794313e-01  -1.0165994e+00
   1.8000000e-01   8.0239095e-01  -6.3727127e-01  -6.3727127e-01   4.2484751e-01   3.4898188e-01   5.7657876e-01
   1.8166667e-01   8.0206516e-01  -1.8207750e-01  -1.3200619e+00  -1.0621188e-01   4.5519376e-02   7.2831002e-01
   1.8333333e-01   8.0170110e-01   1.5628319e+00   5.0071314e-01   1.2138500e-01  -2.5794313e-01   7.2831002e-01
   1.8500000e-01   8.0131502e-01   4.2484751e-01   4.5519376e-02  -4.8554001e-01  -1.0924650e+00  -9.4073377e-01
   1.8666667e-01   8.0092397e-01  -1.2441963e+00  -1.0621188e-01  -1.8207750e-01  -3.0346251e-02  -6.3727127e-01
   1.8833333e-01   8.0054560e-01  -1.6235244e+00   1.0317725e+00   1.1076382e+00  -3.0346251e-02  -3.0346251e-02
   1.9000000e-01   8.0019729e-01  -2.5794313e-01   5.7657876e-01   1.0317725e+00   7.2831002e-01   1.2138500e-01
   1.9166667e-01   7.9989595e-01  -1.7752557e+00   1.1835038e+00   1.1076382e+00   1.7145632e+00   7.2831002e-01
   1.9333333e-01   7.9965756e-01  -2.8373744e+00   7.2831002e-01   4.2484751e-01   2.0938913e+00   1.8662944e+00
   1.9500000e-01   7.9947744e-01  -1.0924650e+00   8.0417564e-01   4.5519376e-02   1.4111007e+00   1.8662944e+00
   1.9666667e-01   7.9928330e-01   7.2831002e-01   5.7657876e-01  -4.0967438e-01   1.2138500e-01   5.7657876e-01
   1.9833333e-01   7.9920622e-01   1.2593694e+00   8.0417564e-01  -1.8207750e-01  -1.1683307e+00  -3.3380876e-01
   2.0000000e-01   7.9925365e-01   1.4111007e+00  -7.8900252e-01  -1.8207750e-01  -2.2304494e+00  -1.1683307e+00
   2.0166667e-01   7.9942873e-01   1.7145632e+00  -1.8207750e-01   1.2138500e-01  -1.4717932e+00  -3.3380876e-01
   2.0333333e-01   7.9973007e-01   1.0317725e+00  -8.6486815e-01  -5.6140564e-01  -7.1313689e-01  -1.8207750e-01
   2.0500000e-01   8.0015124e-01   1.2138500e-01  -7.1313689e-01  -8.6486815e-01   3.4898188e-01  -7.8900252e-01
   2.0666667e-01   8.0068066e-01   3.0042788e+00  -6.3727127e-01  -4.0967438e-01   5.0071314e-01  -1.8207750e-01
   2.0833333e-01   8.0130112e-01   2.2456226e+00   4.2484751e-01   5.7657876e-01   2.7311626e-01   1.9725063e-01
   2.1000000e-01   8.0199010e-01   8.0417564e-01   1.1076382e+00   4.2484751e-01  -1.3959275e+00  -6.3727127e-01
   2.1166667e-01   8.0271922e-01  -7.1313689e-01   1.1835038e+00   8.0417564e-01   9.5590690e-01  -1.0621188e-01
   2.1333333e-01   8.0345470e-01  -1.5476588e+00   3.4898188e-01   1.2138500e-01  -1.1683307e+00  -1.6993900e+00
   2.1500000e-01   8.0415724e-01  -6.3727127e-01  -7.8900252e-01  -2.5794313e-01   1.2138500e-01  -7.8900252e-01
   2.1666667e-01   8.0478222e-01  -1.8207750e-01  -7.1313689e-01  -1.3200619e+00  -2.5794313e-01  -1.4717932e+00
   2.1833333e-01   8.0528024e-01   1.1835038e+00  -2.1545838e+00  -1.2441963e+00   1.9725063e-01  -2.0028525e+00
   2.2000000e-01   8.0559716e-01   3.4898188e-01  -7.8900252e-01  -4.0967438e-01   7.2831002e-01   8.0417564e-01
   2.2166667e-01   8.0567489e-01   1.9725063e-01   4.5519376e-02   4.2484751e-01   6.5244439e-01   2.3214882e+00
   2.2333333e-01   8.0545168e-01  -4.8554001e-01   4.5519376e-02   1.6386975e+00   1.2138500e-01   2.2456226e+00
   2.2500000e-01   8.0486278e-01  -9.4073377e-01   2.7311626e-01   1.1076382e+00   5.0071314e-01   1.1076382e+00
   2.2666667e-01   8.0384136e-01  -9.4073377e-01   1.3352350e+00   9.5590690e-01   1.1835038e+00   1.7145632e+00
   2.2833333e-01   8.0231896e-01  -1.8207750e-01  -3.3380876e-01   2.7311626e-01   7.2831002e-01   1.5628319e+00
   2.3000000e-01   8.0022636e-01  -1.0165994e+00   1.1076382e+00   7.2831002e-01   1.0317725e+00   1.1835038e+00
   2.3166667e-01   7.9739741e-01  -1.6993900e+00   5.0071314e-01   4.5519376e-02  -9.4073377e-01  -7.8900252e-01
   2.3333333e-01   7.9383698e-01   1.1835038e+00   1.9421600e+00   4.2484751e-01  -1.9269869e+00  -1.0621188e-01
   2.3500000e-01   7.8952165e-01   7.2831002e-01   2.0180257e+00  -3.3380876e-01   5.0071314e-01   1.1835038e+00
   2.3666667e-01   7.8438906e-01  -1.3200619e+00  -1.8207750e-01  -8.6486815e-01   9.5590690e-01  -7.1313689e-01
   2.3833333e-01   7.7837996e-01  -1.6235244e+00  -1.6235244e+00  -1.8207750e-01   6.5244439e-01  -8.6486815e-01
   2.4000000e-01   7.7143932e-01  -1.4717932e+00  -1.7752557e+00  -4.0967438e-01   5.7657876e-01  -1.0924650e+00
   2.4166667e-01   7.6351722e-01  -7.8900252e-01  -1.3200619e+00  -1.0621188e-01  -1.2441963e+00  -1.2441963e+00
   2.4333333e-01   7.5456971e-01   6.5244439e-01  -1.0621188e-01  -4.0967438e-01  -1.4717932e+00  -6.3727127e-01
   2.4500000e-01   7.4455965e-01  -3.0346251e-02  -1.3200619e+00  -7.8900252e-01  -1.2441963e+00  -7.1313689e-01
   2.4666667e-01   7.3345787e-01   2.9284132e+00  -3.3380876e-01   4.5519376e-02   7.2831002e-01  -2.5794313e-01
   2.4833333e-01   7.2124338e-01   2.0938913e+00  -1.3200619e+00  -3.3380876e-01  -6.3727127e-01  -1.4717932e+00
   2.5000000e-01   7.0790444e-01   1.1076382e+00  -6.3727127e-01   8.0417564e-01  -1.0621188e-01   1.2138500e-01
   2.5166667e-01   6.9343896e-01   5.0071314e-01   1.7904288e+00   8.8004127e-01  -1.8207750e-01   5.0071314e-01
   2.5333333e-01   6.7785498e-01  -3.3380876e-01   2.8525476e+00   9.5590690e-01   3.4898188e-01  -3.0346251e-02
   2.5500000e-01   6.6117105e-01  -1.0924650e+00   2.9284132e+00   6.5244439e-01   1.6386975e+00   1.5628319e+00
   2.5666667e-01   6.4341619e-01  -2.2304494e+00  -6.3727127e-01   1.2138500e-01   4.5519376e-02   1.2593694e+00
   2.5833333e-01   6.2463016e-01  -2.5794313e-01  -1.8207750e-01   1.9725063e-01  -1.0165994e+00  -1.0621188e-01
   2.6000000e-01   6.0486344e-01  -1.8511213e+00  -1.0924650e+00  -7.8900252e-01  -4.0967438e-01  -3.3380876e-01
   2.6166667e-01   5.8417670e-01   8.0417564e-01  -5.6140564e-01   1.0317725e+00  -1.8207750e-01   8.0417564e-01
   2.6333333e-01   5.6264083e-01   1.5628319e+00  -1.8207750e-01   8.8004127e-01   8.0417564e-01   1.5628319e+00
   2.6500000e-01   5.4033597e-01   1.1076382e+00  -1.8207750e-01  -4.8554001e-01  -4.8554001e-01   8.0417564e-01
   2.6666667e-01   5.1730768e-01   5.7657876e-01  -2.5794313e-01  -7.8900252e-01   8.8004127e-01   1.1835038e+00
   2.6833333e-01   4.9359643e-01   1.2138500e-01  -6.3727127e-01  -1.0924650e+00   1.9725063e-01  -3.3380876e-01
   2.7000000e-01   4.6942167e-01  -1.3200619e+00  -7.1313689e-01  -4.8554001e-01   2.7311626e-01  -1.8511213e+00
   2.7166667e-01   4.4489529e-01  -2.5794313e-01   4.5519376e-02   1.2138500e-01   1.4869663e+00  -3.0346251e-02
   2.7333333e-01   4.2013378e-01  -8.6486815e-01  -7.1313689e-01  -1.3200619e+00  -4.0967438e-01  -1.0165994e+00
   2.7500000e-01   3.9525696e-01  -1.8207750e-01   6.5244439e-01   2.7311626e-01  -7.8900252e-01  -1.2441963e+00
   2.7666667e-01   3.7038690e-01   7.2831002e-01   2.7311626e-01  -4.0967438e-01   7.2831002e-01  -2.4580463e+00
   2.7833333e-01   3.4564653e-01   8.8004127e-01   5.7657876e-01  -6.3727127e-01  -4.0967438e-01  -5.6140564e-01
   2.8000000e-01   3.2115846e-01   1.7145632e+00   8.8004127e-01   3.4898188e-01  -1.3959275e+00   9.5590690e-01
   2.8166667e-01   2.9704362e-01   1.1835038e+00   1.9725063e-01   5.7657876e-01  -7.8900252e-01   1.3352350e+00
   2.8333333e-01   2.7342004e-01   2.7311626e-01  -4.8554001e-01   5.0071314e-01   8.8004127e-01   1.1835038e+00
   2.8500000e-01   2.5040151e-01  -8.6486815e-01  -4.0967438e-01  -1.8207750e-01   1.5628319e+00   5.7657876e-01
   2.8666667e-01   2.2809642e-01   1.4111007e+00   7.2831002e-01   1.2138500e-01   1.3352350e+00   2.7311626e-01
   2.8833333e-01   2.0660656e-01   2.7311626e-01  -5.6140564e-01   3.4898188e-01   3.4898188e-01   1.1076382e+00
   2.9000000e-01   1.8602606e-01   1.2138500e-01  -4.0967438e-01   6.5244439e-01  -4.0967438e-01   1.2593694e+00
   2.9166667e-01   1.6644037e-01  -1.0165994e+00   1.1835038e+00   5.7657876e-01  -1.4717932e+00   1.9725063e-01
   2.9333333e-01   1.4792537e-01  -1.2441963e+00   1.4111007e+00   1.1835038e+00  -2.5794313e-01   1.0317725e+00
   2.9500000e-01   1.3054660e-01  -7.1313689e-01   3.4898188e-01  -3.0346251e-02  -1.3959275e+00  -7.8900252e-01
   2.9666667e-01   1.1435860e-01  -1.3959275e+00   1.9725063e-01  -1.0621188e-01  -1.8511213e+00  -1.6235244e+00
   2.9833333e-01   9.9404383e-02  -1.2441963e+00  -5.6140564e-01  -3.3380876e-01  -1.0621188e-01  -1.0924650e+00
   3.0000000e-01   8.5715126e-02  -1.1683307e+00   3.4898188e-01  -4.8554001e-01   5.7657876e-01  -1.6235244e+00
   3.0166667e-01   7.3309884e-02  -1.0924650e+00  -7.8900252e-01  -6.3727127e-01   4.5519376e-02  -1.6993900e+00
   3.0333333e-01   6.2050359e-02   5.7657876e-01  -5.6140564e-01   4.5519376e-02   1.3352350e+00   1.2138500e-01
   3.0500000e-01   5.2060219e-02   1.9725063e-01   4.5519376e-02  -7.8900252e-01   1.9725063e-01   3.4898188e-01
   3.0666667e-01   4.3349533e-02   1.6386975e+00   1.3352350e+00   4.5519376e-02  -6.3727127e-01   2.7311626e-01
   3.0833333e-01   3.5892052e-02   3.3836070e+00   3.4898188e-01   1.9725063e-01   4.2484751e-01  -3.0346251e-02
   3.1000000e-01   2.9650444e-02   2.2456226e+00  -6.3727127e-01   9.5590690e-01  -7.8900252e-01   1.2138500e-01
   3.1166667e-01   2.4576988e-02   2.0180257e+00  -1.8207750e-01   1.9725063e-01   2.5490851e+00   7.2831002e-01
   3.1333333e-01   2.0614407e-02   1.2593694e+00   3.4898188e-01  -3.3380876e-01  -4.8554001e-01   1.5628319e+00
   3.1500000e-01   1.7696804e-02   9.5590690e-01  -8.6486815e-01   7.2831002e-01  -1.0621188e-01   1.3352350e+00
   3.1666667e-01   1.5750702e-02   1.9725063e-01   2.7311626e-01   1.2138500e-01   1.1835038e+00   5.7657876e-01
   3.1833333e-01   1.4696163e-02  -3.3380876e-01  -5.6140564e-01  -4.8554001e-01   1.9725063e-01  -1.3200619e+00
   3.2000000e-01   1.4447973e-02  -1.0165994e+00  -3.3380876e-01   3.4898188e-01  -1.0621188e-01  -1.4717932e+00
   3.2166667e-01   1.4916865e-02  -1.3959275e+00  -2.5794313e-01   8.8004127e-01   5.7657876e-01  -7.1313689e-01
   3.2333333e-01   1.6010774e-02  -1.3200619e+00   1.2138500e-01   8.0417564e-01   4.5519376e-02   1.1076382e+00
   3.2500000e-01   1.7636097e-02  -1.0924650e+00   8.0417564e-01   4.2484751e-01  -1.6235244e+00  -3.0346251e-02
   3.2666667e-01   1.9698934e-02  -1.7752557e+00  -4.0967438e-01  -3.3380876e-01  -1.2441963e+00  -1.4717932e+00
   3.2833333e-01   2.2106303e-02   7.2831002e-01   8.0417564e-01  -3.3380876e-01  -1.8207750e-01  -3.0346251e-02
   3.3000000e-01   2.4767307e-02  -1.8207750e-01  -6.3727127e-01  -4.8554001e-01   4.5519376e-02   1.3352350e+00
   3.3166667e-01   2.7594230e-02  -7.1313689e-01   8.0417564e-01   1.1835038e+00   5.0071314e-01   1.4869663e+00
   3.3333333e-01   3.0503557e-02   1.8662944e+00   1.4111007e+00   3.4898188e-01   1.9725063e-01  -1.0621188e-01
   3.3500000e-01   3.3416902e-02   2.7311626e-01   5.0071314e-01  -3.0346251e-02   1.2138500e-01  -1.0621188e-01
   3.3666667e-01   3.6261826e-02   4.2484751e-01   1.9725063e-01   4.5519376e-02   5.0071314e-01   4.5519376e-02
   3.3833333e-01   3.8897066e-02   3.4898188e-01  -6.3727127e-01  -5.6140564e-01   4.5519376e-02  -1.8207750e-01
   3.4000000e-01   4.1238824e-02  -9.4073377e-01  -8.6486815e-01  -1.8207750e-01  -5.6140564e-01  -4.8554001e-01
   3.4166667e-01   4.3339097e-02  -9.4073377e-01  -1.0924650e+00  -1.8207750e-01   4.2484751e-01  -2.5794313e-01
   3.4333333e-01   4.5157895e-02  -1.8207750e-01   4.5519376e-02   4.5519376e-02   1.4869663e+00   2.7311626e-01
   3.4500000e-01   4.6663492e-02  -1.0621188e-01  -5.6140564e-01  -3.0346251e-02   8.8004127e-01   1.4869663e+00
   3.4666667e-01   4.7832473e-02   1.1835038e+00   5.0071314e-01   2.7311626e-01  -2.5794313e-01   1.1835038e+00
   3.4833333e-01   4.8649644e-02   9.5590690e-01  -2.5794313e-01  -1.8207750e-01  -2.3821807e+00  -1.6235244e+00
   3.5000000e-01   4.9107813e-02  -1.6235244e+00   1.2593694e+00  -7.8900252e-01  -3.0346251e-02  -2.0028525e+00
   3.5166667e-01   4.9207455e-02  -6.3727127e-01   6.5244439e-01  -1.0621188e-01  -5.6140564e-01  -2.0787182e+00
   3.5333333e-01   4.8956248e-02   1.1835038e+00   1.2138500e-01   4.2484751e-01  -7.8900252e-01  -1.4717932e+00
   3.5500000e-01   4.8368521e-02   1.2593694e+00   1.9725063e-01  -2.5794313e-01   2.7311626e-01   4.2484751e-01
   3.5666667e-01   4.7464599e-02  -2.5794313e-01  -6.3727127e-01   1.9725063e-01   3.4898188e-01   1.4111007e+00
   3.5833333e-01   4.6270078e-02   1.4869663e+00  -1.0165994e+00  -5.6140564e-01  -4.0967438e-01   7.2831002e-01
   3.6000000e-01   4.4815032e-02   1.2138500e-01  -8.6486815e-01  -1.8207750e-01   1.9725063e-01   8.0417564e-01
   3.6166667e-01   4.3133176e-02  -1.9269869e+00  -4.0967438e-01  -9.4073377e-01   3.4898188e-01   3.4898188e-01
   3.6333333e-01   4.1260997e-02  -2.9891057e+00  -1.0621188e-01  -3.0346251e-02   7.2831002e-01   1.2138500e-01
   3.6500000e-01   3.9236870e-02  -6.3727127e-01   1.2138500e-01  -2.5794313e-01   8.8004127e-01  -6.3727127e-01
   3.6666667e-01   3.7100179e-02   6.5244439e-01   1.3352350e+00   7.2831002e-01  -4.8554001e-01   1.9725063e-01
   3.6833333e-01   3.4890454e-02   2.2456226e+00   1.6386975e+00   5.7657876e-01  -5.6140564e-01   5.7657876e-01
   3.7000000e-01   3.2646546e-02   4.2484751e-01   1.1076382e+00   6.5244439e-01  -7.1313689e-01   1.2593694e+00
   3.7166667e-01   3.0405846e-02  -1.3200619e+00   5.7657876e-01   2.7311626e-01  -1.2441963e+00  -2.5794313e-01
   3.7333333e-01   2.8203576e-02  -1.4717932e+00  -3.0346251e-02   3.4898188e-01  -4.8554001e-01  -1.0165994e+00
   3.7500000e-01   2.5892399e-02  -4.8554001e-01   5.7657876e-01   1.0317725e+00   6.5244439e-01  -3.0346251e-02
   3.7666667e-01   2.3675214e-02   8.0417564e-01   1.9725063e-01   3.4898188e-01  -3.3380876e-01   5.0071314e-01
   3.7833333e-01   2.1580486e-02   2.3973538e+00   2.7311626e-01   3.4898188e-01   8.8004127e-01   1.5628319e+00
   3.8000000e-01   1.9632811e-02   1.9421600e+00  -1.3200619e+00  -2.5794313e-01   1.4869663e+00   1.2138500e-01
   3.8166667e-01   1.7852638e-02  -1.2441963e+00  -1.3200619e+00  -4.0967438e-01   1.2138500e-01  -9.4073377e-01
   3.8333333e-01   1.6256051e-02  -1.0924650e+00  -4.0967438e-01  -6.3727127e-01   1.3352350e+00   1.9725063e-01
   3.8500000e-01   1.4854666e-02  -1.1683307e+00  -8.6486815e-01  -2.5794313e-01   1.2593694e+00   4.5519376e-02
   3.8666667e-01   1.3655606e-02  -7.1313689e-01  -7.8900252e-01  -1.0621188e-01  -7.1313689e-01  -1.0621188e-01
   3.8833333e-01   1.2661568e-02   2.0938913e+00   8.0417564e-01  -1.8207750e-01  -1.0165994e+00  -1.8207750e-01
   3.9000000e-01   1.1870963e-02   2.0180257e+00   8.0417564e-01  -3.3380876e-01  -2.6097776e+00  -1.9269869e+00
   3.9166667e-01   1.1278142e-02  -1.5476588e+00   1.0317725e+00   9.5590690e-01  -1.0924650e+00  -1.7752557e+00
   3.9333333e-01   1.0873680e-02  -3.0346251e-02   5.7657876e-01  -3.0346251e-02  -4.0967438e-01  -7.1313689e-01
   3.9500000e-01   1.0644728e-02   8.8004127e-01   4.2484751e-01  -3.0346251e-02   9.5590690e-01   1.0317725e+00
   3.9666667e-01   1.0575405e-02   3.4898188e-01  -1.3200619e+00   4.5519376e-02  -1.0621188e-01   2.7311626e-01
   3.9833333e-01   1.0647242e-02   4.2484751e-01  -1.8207750e-01   6.5244439e-01  -6.3727127e-01   1.3352350e+00
   4.0000000e-01   1.0839653e-02   4.5519376e-02  -1.3200619e+00   3.4898188e-01   3.4898188e-01   1.5628319e+00
   4.0166667e-01   1.1130423e-02   1.4111007e+00   1.9725063e-01   2.7311626e-01   1.4869663e+00   1.7904288e+00
   4.0333333e-01   1.1496217e-02   1.7145632e+00   6.5244439e-01   3.4898188e-01   1.0317725e+00   1.5628319e+00
   4.0500000e-01   1.1913079e-02   1.9421600e+00   5.0071314e-01   1.2138500e-01  -5.6140564e-01   4.2484751e-01
   4.0666667e-01   1.2356941e-02  -4.8554001e-01   2.7311626e-01  -3.3380876e-01  -3.0346251e-02  -1.6993900e+00
   4.0833333e-01   1.2804092e-02  -3.3380876e-01   3.4898188e-01   4.5519376e-02   2.7311626e-01  -1.2441963e+00
   4.1000000e-01   1.3125779e-02  -4.0967438e-01   1.0317725e+00  -1.0621188e-01   1.0317725e+00  -6.3727127e-01
   4.1166667e-01   1.3326784e-02  -9.4073377e-01   1.2593694e+00   4.2484751e-01   1.3352350e+00   1.9725063e-01
   4.1333333e-01   1.3469033e-02  -4.8554001e-01   8.0417564e-01   1.2138500e-01   4.5519376e-02  -3.0346251e-02
   4.1500000e-01   1.3537531e-02  -1.4717932e+00   5.0071314e-01   5.0071314e-01   2.7311626e-01   3.4898188e-01
   4.1666667e-01   1.3519628e-02  -8.6486815e-01  -4.0967438e-01  -3.0346251e-02  -2.5794313e-01  -3.3380876e-01
   4.1833333e-01   1.3405241e-02  -1.0924650e+00  -1.8511213e+00   2.7311626e-01   1.1835038e+00  -1.8207750e-01
   4.2000000e-01   1.3187019e-02  -4.8554001e-01  -1.1683307e+00   3.4898188e-01   1.9725063e-01   5.7657876e-01
   4.2166667e-01   1.2860445e-02  -3.0346251e-02  -3.3380876e-01  -1.8207750e-01  -2.4580463e+00   4.2484751e-01
   4.2333333e-01   1.2423874e-02   1.1076382e+00   4.5519376e-02  -3.0346251e-02  -8.6486815e-01   5.0071314e-01
   4.2500000e-01   1.1878498e-02  -3.0346251e-02  -1.8207750e-01   6.5244439e-01  -1.9269869e+00  -6.3727127e-01
   4.2666667e-01   1.1228265e-02  -4.8554001e-01   4.5519376e-02   8.8004127e-01  -1.1683307e+00  -1.4717932e+00
   4.2833333e-01   1.1228265e-02   2.7311626e-01  -2.5794313e-01  -1.8207750e-01  -1.9269869e+00  -3.2925682e+00
   4.3000000e-01   1.0479725e-02   8.8004127e-01   6.5244439e-01  -7.8900252e-01   5.0071314e-01  -1.5476588e+00
   4.3166667e-01   1.0479725e-02   1.6386975e+00  -4.0967438e-01  -9.4073377e-01   8.0417564e-01   1.4111007e+00
   4.3333333e-01   1.0479725e-02  -7.8900252e-01  -1.1683307e+00  -8.6486815e-01   5.0071314e-01   4.5519376e-02
   4.3500000e-01   9.6418267e-03  -4.8554001e-01   5.0071314e-01  -4.8554001e-01   8.8004127e-01  -8.6486815e-01
   4.3666667e-01   8.7256709e-03   1.2138500e-01   1.6386975e+00   1.9725063e-01   6.5244439e-01   5.0071314e-01
   4.3833333e-01   8.7256709e-03  -1.8207750e-01   9.5590690e-01   3.4898188e-01   1.5628319e+00   2.3214882e+00
   4.4000000e-01   7.7442117e-03   1.2138500e-01   5.7657876e-01   5.0071314e-01  -1.8207750e-01   6.5244439e-01
   4.4166667e-01   6.7119275e-03   1.2138500e-01   3.4898188e-01   3.4898188e-01   4.2484751e-01   4.2484751e-01
   4.4333333e-01   5.6444659e-03   5.7657876e-01  -9.4073377e-01  -1.8207750e-01  -4.0967438e-01  -1.0621188e-01
   4.4500000e-01   4.5582672e-03  -7.1313689e-01  -3.3380876e-01  -1.8207750e-01   1.2138500e-01   5.0071314e-01
   4.4666667e-01   3.4701787e-03  -1.1683307e+00   7.2831002e-01   4.2484751e-01   2.0180257e+00   1.4111007e+00
   4.4833333e-01   2.3970679e-03  -4.8554001e-01   1.2138500e-01   2.7311626e-01   2.7311626e-01   4.5519376e-02
   4.5000000e-01   1.3554419e-03  -1.0165994e+00   8.0417564e-01   2.7311626e-01  -4.0967438e-01   1.9725063e-01
   4.5166667e-01   3.3584780e-04  -4.0967438e-01  -4.0967438e-01  -7.8900252e-01  -9.4073377e-01  -1.3200619e+00
   4.5333333e-01  -7.6644643e-04  -5.6140564e-01  -1.0924650e+00  -1.0621188e-01  -1.7752557e+00  -1.9269869e+00
   4.5500000e-01  -1.7799574e-03  -1.9269869e+00  -1.8207750e-01   4.2484751e-01  -1.1683307e+00  -8.6486815e-01
   4.5666667e-01  -2.6909842e-03  -1.0621188e-01   4.2484751e-01   8.0417564e-01   2.7311626e-01   8.0417564e-01
   4.5833333e-01  -3.4881350e-03  -4.0967438e-01   5.7657876e-01   3.4898188e-01  -1.0621188e-01   3.4898188e-01
   4.6000000e-01  -4.1624897e-03  -7.8900252e-01   5.0071314e-01   7.2831002e-01   9.5590690e-01  -3.3380876e-01
   4.6166667e-01  -4.7077040e-03   3.4898188e-01  -1.0924650e+00   1.3352350e+00   4.2484751e-01  -2.5794313e-01
   4.6333333e-01  -5.1200569e-03   7.2831002e-01  -1.4717932e+00  -3.0346251e-02  -1.8207750e-01  -1.2441963e+00
   4.6500000e-01  -5.3984429e-03   1.1835038e+00  -1.0924650e+00   3.4898188e-01  -2.5794313e-01  -2.1545838e+00
   4.6666667e-01  -5.5443110e-03   2.0180257e+00   7.2831002e-01   1.3352350e+00  -9.4073377e-01   8.8004127e-01
   4.6833333e-01  -5.5615533e-03   4.7491882e+00   2.4732194e+00   1.9725063e-01  -1.0621188e-01   3.5353382e+00
   4.7000000e-01  -5.4563486e-03   4.3698601e+00   2.1697569e+00  -6.3727127e-01   8.0417564e-01   2.7008163e+00
   4.7166667e-01  -5.2369650e-03   2.8525476e+00   2.0180257e+00  -4.8554001e-01  -1.0165994e+00   2.7311626e-01
   4.7333333e-01  -4.9135280e-03   8.8004127e-01   6.5244439e-01   3.4898188e-01   8.8004127e-01  -1.8207750e-01
   4.7500000e-01  -4.4977589e-03   4.5519376e-02   1.2138500e-01  -3.3380876e-01   1.7904288e+00   4.5519376e-02
   4.7666667e-01  -2.1853711e-03  -3.0346251e-02   8.0417564e-01  -4.8554001e-01   1.3352350e+00   5.0071314e-01
   4.7833333e-01  -1.5190508e-03  -9.4073377e-01  -2.1545838e+00  -4.0967438e-01   2.7311626e-01   3.4898188e-01
   4.8000000e-01  -8.4759567e-04  -1.2441963e+00  -1.9269869e+00   1.2593694e+00  -7.1313689e-01   5.0071314e-01
   4.8166667e-01  -1.8550453e-04   2.7311626e-01   3.4898188e-01   4.1422632e+00  -2.0028525e+00  -1.6235244e+00
   4.8333333e-01   3.3956737e-04  -3.3380876e-01   5.7657876e-01   7.1010227e+00  -2.8373744e+00  -1.2441963e+00
   4.8500000e-01   7.7446831e-03  -2.7615088e+00   3.4898188e-01   8.0114102e+00   5.7657876e-01   2.4732194e+00
   4.8666667e-01   9.1261560e-03  -2.9891057e+00   2.7311626e-01   3.6112038e+00  -6.3727127e-01   3.4898188e-01
   4.8833333e-01   1.0576261e-02  -2.1545838e+00   3.4898188e-01  -3.6718963e+00  -5.6140564e-01  -2.6856432e+00
   4.9000000e-01   1.2087940e-02  -3.3380876e-01  -1.5476588e+00  -8.1479683e+00  -4.8554001e-01  -1.5476588e+00
   4.9166667e-01   1.3522860e-02  -6.3727127e-01  -5.6140564e-01  -7.6169089e+00   3.0042788e+00  -5.6140564e-01
   4.9333333e-01   1.4999441e-02  -7.1313689e-01   4.2484751e-01  -8.5272965e+00   1.4869663e+00  -1.6993900e+00
   4.9500000e-01   1.6536565e-02   3.4898188e-01  -1.0924650e+00  -7.9962371e+00  -3.0346251e-02   4.5519376e-02
   4.9666667e-01   1.8130262e-02   3.9146663e+00  -1.7752557e+00  -4.8857464e+00   8.0417564e-01   1.0317725e+00
   4.9833333e-01   1.9776863e-02   4.2181289e+00  -1.9269869e+00  -4.9616120e+00   1.1076382e+00   2.0938913e+00
   5.0000000e-01   2.1473149e-02   2.0938913e+00  -3.2925682e+00  -2.3821807e+00  -6.3727127e-01  -3.3380876e-01
   5.0166667e-01   2.3216500e-02   1.9421600e+00  -3.5960307e+00  -3.0346251e-02  -1.5476588e+00  -1.8511213e+00
   5.0333333e-01   2.5005032e-02   1.2593694e+00  -1.6993900e+00   1.1076382e+00   3.4898188e-01  -1.0165994e+00
   5.0500000e-01   2.6837721e-02  -7.1313689e-01  -7.8900252e-01   1.7145632e+00   8.8004127e-01  -4.8554001e-01
   5.0666667e-01   2.8714516e-02   4.5519376e-02   1.9725063e-01   2.2456226e+00  -1.5476588e+00  -6.3727127e-01
   5.0833333e-01   3.0636425e-02  -3.0346251e-02   1.1835038e+00   3.3077413e+00   4.2484751e-01   8.0417564e-01
   5.1000000e-01   3.2605593e-02  -2.5794313e-01   1.8662944e+00   3.6870695e+00   1.4869663e+00   8.8004127e-01
   5.1166667e-01   3.4625346e-02  -1.6235244e+00   2.0180257e+00   3.6112038e+00   5.0071314e-01   5.7657876e-01
   5.1333333e-01   3.6700218e-02  -1.0924650e+00   2.6249507e+00   2.8525476e+00   9.5590690e-01   1.1076382e+00
   5.1500000e-01   3.8835960e-02  -5.6140564e-01   1.1076382e+00   2.7008163e+00   7.2831002e-01   1.7904288e+00
   5.1666667e-01   4.1039504e-02  -1.8207750e-01   1.9421600e+00   3.3836070e+00  -1.3959275e+00   1.4111007e+00
   5.1833333e-01   4.3318932e-02   1.3352350e+00   1.8662944e+00   3.0042788e+00  -2.3063151e+00   5.0071314e-01
   5.2000000e-01   4.5683397e-02   3.4898188e-01   4.5519376e-02   1.8662944e+00  -1.3200619e+00   4.2484751e-01
   5.2166667e-01   4.8143032e-02  -1.0165994e+00  -1.1683307e+00   4.2484751e-01   2.7311626e-01  -6.3727127e-01
   5.2333333e-01   5.0708841e-02  -1.8511213e+00  -1.4717932e+00   7.2831002e-01   9.5590690e-01   1.2138500e-01
   5.2500000e-01   5.3392566e-02  -2.5339119e+00  -9.4073377e-01  -1.0621188e-01   2.7311626e-01   4.5519376e-02
   5.2666667e-01   5.6135064e-02  -3.0649713e+00   1.2138500e-01   1.9725063e-01   7.2831002e-01   3.4898188e-01
   5.2833333e-01   5.8935725e-02  -1.8511213e+00   8.8004127e-01   1.2138500e-01   1.0317725e+00   8.0417564e-01
   5.3000000e-01   6.1908689e-02  -1.7752557e+00   8.8004127e-01  -9.4073377e-01   2.7311626e-01   1.2138500e-01
   5.3166667e-01   6.5068637e-02  -1.2441963e+00  -3.3380876e-01  -4.8554001e-01   9.5590690e-01   5.0071314e-01
   5.3333333e-01   6.8429615e-02   5.0071314e-01   1.1835038e+00  -8.6486815e-01   7.2831002e-01   5.0071314e-01
   5.3500000e-01   7.2004908e-02   5.0071314e-01  -5.6140564e-01  -5.6140564e-01  -1.8207750e-01  -5.6140564e-01
   5.3666667e-01   7.5806876e-02   3.4898188e-01  -5.6140564e-01   1.2138500e-01   7.2831002e-01   5.7657876e-01
   5.3833333e-01   7.9846847e-02  -4.0967438e-01  -1.0621188e-01  -1.2441963e+00  -5.6140564e-01  -6.3727127e-01
   5.4000000e-01   8.4134992e-02  -1.9269869e+00  -1.8207750e-01  -7.8900252e-01   1.2138500e-01  -4.8554001e-01
   5.4166667e-01   8.8680218e-02  -2.5794313e-01  -8.6486815e-01  -1.3959275e+00  -7.8900252e-01  -1.4717932e+00
   5.4333333e-01   9.3490078e-02   8.0417564e-01  -1.2441963e+00  -3.0649713e+00  -1.5476588e+00  -2.1545838e+00
   5.4500000e-01   9.8570688e-02   1.2138500e-01  -1.7752557e+00  -3.0649713e+00  -1.1683307e+00  -2.0028525e+00
   5.4666667e-01   1.0392666e-01  -1.0621188e-01  -6.3727127e-01  -2.1545838e+00   1.2138500e-01  -8.6486815e-01
   5.4833333e-01   1.0956108e-01   3.4898188e-01   6.5244439e-01  -1.6235244e+00   1.1076382e+00   4.2484751e-01
   5.5000000e-01   1.1547540e-01   1.4869663e+00   1.2593694e+00  -1.4717932e+00   1.2593694e+00   1.8662944e+00
   5.5166667e-01   1.2166947e-01   5.0071314e-01   1.4869663e+00  -1.4717932e+00   2.7311626e-01   9.5590690e-01
   5.5333333e-01   1.2814150e-01   1.4869663e+00   1.1835038e+00  -3.3380876e-01   4.2484751e-01   4.2484751e-01
   5.5500000e-01   1.3488808e-01   8.8004127e-01   1.2593694e+00  -1.8207750e-01  -3.3380876e-01  -4.8554001e-01
   5.5666667e-01   1.4190417e-01   8.8004127e-01   8.8004127e-01  -3.3380876e-01  -1.7752557e+00  -7.8900252e-01
   5.5833333e-01   1.4918312e-01   4.2484751e-01   6.5244439e-01  -1.0621188e-01  -2.0028525e+00  -7.1313689e-01
   5.6000000e-01   1.5671677e-01   1.4111007e+00   5.7657876e-01   4.2484751e-01  -4.8554001e-01   7.2831002e-01
   5.6166667e-01   1.6449546e-01   5.0071314e-01   1.1076382e+00   8.0417564e-01   5.0071314e-01   1.1835038e+00
   5.6333333e-01   1.7236322e-01  -1.0165994e+00  -9.4073377e-01   4.5519376e-02   5.0071314e-01  -3.0346251e-02
   5.6500000e-01   1.8045878e-01  -8.6486815e-01  -1.9269869e+00  -7.8900252e-01   1.5628319e+00   7.2831002e-01
   5.6666667e-01   1.8877055e-01  -7.1313689e-01  -7.8900252e-01  -2.5794313e-01   1.8662944e+00   6.5244439e-01
   5.6833333e-01   1.9728569e-01  -1.0924650e+00  -6.3727127e-01  -8.6486815e-01   1.7904288e+00   2.7311626e-01
   5.7000000e-01   2.0599020e-01   3.4898188e-01  -4.8554001e-01  -7.1313689e-01   5.0071314e-01  -8.6486815e-01
   5.7166667e-01   2.1486917e-01  -4.0967438e-01   4.5519376e-02  -2.5794313e-01  -4.8554001e-01  -1.5476588e+00
   5.7333333e-01   2.2390685e-01   1.4869663e+00   1.2138500e-01   5.7657876e-01  -1.5476588e+00  -1.4717932e+00
   5.7500000e-01   2.3308686e-01  -1.0621188e-01  -6.3727127e-01   6.5244439e-01  -7.1313689e-01  -1.4717932e+00
   5.7666667e-01   2.4239241e-01   2.1697569e+00   1.0317725e+00   6.5244439e-01  -3.0346251e-02   3.4898188e-01
   5.7833333e-01   2.5180645e-01   1.4111007e+00   1.1835038e+00   7.2831002e-01  -6.3727127e-01   6.5244439e-01
   5.8000000e-01   2.6131187e-01   8.8004127e-01   9.5590690e-01   8.8004127e-01   2.7311626e-01   1.7145632e+00
   5.8166667e-01   2.7089168e-01   1.9725063e-01   1.7904288e+00   1.0317725e+00   7.2831002e-01   1.7145632e+00
   5.8333333e-01   2.8052921e-01   5.7657876e-01   4.2484751e-01   8.0417564e-01   4.5519376e-02   1.7145632e+00
   5.8500000e-01   2.9020829e-01   2.7311626e-01   1.1076382e+00   2.0180257e+00  -1.8207750e-01   1.4111007e+00
   5.8666667e-01   2.9991342e-01  -8.6486815e-01   1.0317725e+00   1.3352350e+00  -7.1313689e-01  -6.3727127e-01
   5.8833333e-01   3.0962992e-01  -1.8207750e-01   1.9725063e-01   8.0417564e-01  -7.1313689e-01  -1.0924650e+00
   5.9000000e-01   3.1934410e-01  -1.8207750e-01  -5.6140564e-01   1.2138500e-01  -2.5794313e-01  -2.3821807e+00
   5.9166667e-01   3.2904335e-01   5.7657876e-01  -1.0924650e+00  -1.2441963e+00  -1.8207750e-01  -2.2304494e+00
   5.9333333e-01   3.3871631e-01   6.5244439e-01  -2.5794313e-01  -1.4717932e+00  -7.8900252e-01  -2.0787182e+00
   5.9500000e-01   3.4835293e-01   2.7311626e-01  -3.3380876e-01   1.9725063e-01   1.2138500e-01  -1.2441963e+00
   5.9666667e-01   3.5794457e-01  -3.0649713e+00  -2.0028525e+00   1.9725063e-01  -3.3380876e-01  -1.0165994e+00
   5.9833333e-01   3.6741746e-01  -2.6856432e+00  -1.8511213e+00   1.2138500e-01   4.5519376e-02  -2.5794313e-01
   6.0000000e-01   3.7677486e-01   2.7311626e-01  -2.5794313e-01   1.1835038e+00   1.1076382e+00   1.4869663e+00
   6.0166667e-01   3.8606241e-01   9.5590690e-01  -1.2441963e+00   5.0071314e-01   1.1835038e+00   1.4111007e+00
   6.0333333e-01   3.9528014e-01  -7.1313689e-01  -1.7752557e+00  -1.8207750e-01   1.0317725e+00   5.0071314e-01
   6.0500000e-01   4.0442995e-01  -4.0967438e-01  -1.0924650e+00   5.0071314e-01  -4.8554001e-01  -1.0621188e-01
   6.0666667e-01   4.1351557e-01   1.4869663e+00   5.7657876e-01   1.2138500e-01  -1.5476588e+00  -6.3727127e-01
   6.0833333e-01   4.2254232e-01  -1.0621188e-01   2.7311626e-01   5.7657876e-01  -5.6140564e-01  -2.5794313e-01
   6.1000000e-01   4.3151703e-01   2.7311626e-01   9.5590690e-01   9.5590690e-01   4.5519376e-02  -4.8554001e-01
   6.1166667e-01   4.4044777e-01   8.0417564e-01   1.1835038e+00   2.7311626e-01  -1.0621188e-01  -1.8207750e-01
   6.1333333e-01   4.4934364e-01  -1.1683307e+00   1.1076382e+00   6.5244439e-01   1.9725063e-01   4.2484751e-01
   6.1500000e-01   4.5821447e-01  -1.3200619e+00   1.0317725e+00   4.5519376e-02   5.0071314e-01   1.1076382e+00
   6.1666667e-01   4.6707055e-01  -1.5476588e+00   8.8004127e-01   6.5244439e-01  -1.0165994e+00   3.4898188e-01
   6.1833333e-01   4.7592226e-01   7.2831002e-01   5.7657876e-01  -3.0346251e-02  -4.0967438e-01   3.4898188e-01
   6.2000000e-01   4.8477981e-01   2.1697569e+00  -1.0165994e+00  -4.0967438e-01  -7.1313689e-01  -9.4073377e-01
   6.2166667e-01   4.9365280e-01   1.0317725e+00  -6.3727127e-01   3.4898188e-01   5.7657876e-01  -5.6140564e-01
   6.2333333e-01   5.0254994e-01  -7.1313689e-01  -1.2441963e+00   4.5519376e-02   7.2831002e-01  -4.0967438e-01
   6.2500000e-01   5.1147865e-01  -4.0967438e-01  -4.0967438e-01   1.9725063e-01   1.6386975e+00   4.2484751e-01
   6.2666667e-01   5.2044472e-01  -9.4073377e-01  -1.8207750e-01   1.2138500e-01   3.4898188e-01   1.2138500e-01
   6.2833333e-01   5.2945200e-01   6.5244439e-01   2.7311626e-01  -1.8207750e-01  -1.0165994e+00   1.2138500e-01
   6.3000000e-01   5.3850202e-01  -2.5794313e-01   2.7311626e-01   5.0071314e-01  -1.8207750e-01   5.0071314e-01
   6.3166667e-01   5.4759376e-01  -3.3380876e-01   1.6386975e+00   3.4898188e-01  -7.1313689e-01   7.2831002e-01
   6.3333333e-01   5.5670430e-01   1.5628319e+00   1.0317725e+00   8.0417564e-01  -1.8207750e-01   1.2138500e-01
   6.3500000e-01   5.6572357e-01  -4.8554001e-01   9.5590690e-01   1.9725063e-01  -4.8554001e-01  -2.5794313e-01
   6.3666667e-01   5.7475127e-01  -2.5794313e-01   1.3352350e+00  -2.5794313e-01   2.5490851e+00   8.0417564e-01
   6.3833333e-01   5.8377679e-01  -4.0967438e-01  -7.8900252e-01  -4.8554001e-01   5.7657876e-01  -1.6235244e+00
   6.4000000e-01   5.9278662e-01   8.8004127e-01  -1.4717932e+00   1.0317725e+00  -1.8207750e-01   4.5519376e-02
   6.4166667e-01   6.0176414e-01   2.1697569e+00  -3.0346251e-02   1.7145632e+00  -6.3727127e-01   1.8662944e+00
   6.4333333e-01   6.1068964e-01   6.5244439e-01   2.7311626e-01   4.5519376e-02  -1.8511213e+00  -4.0967438e-01
   6.4500000e-01   6.1954038e-01  -8.6486815e-01   4.5519376e-02  -1.8207750e-01  -9.4073377e-01  -9.4073377e-01
   6.4666667e-01   6.2829034e-01  -1.2441963e+00  -4.0967438e-01  -3.3380876e-01  -8.6486815e-01  -2.0028525e+00
   6.4833333e-01   6.3691044e-01  -1.0621188e-01  -4.0967438e-01   2.7311626e-01   2.7311626e-01  -1.7752557e+00
   6.5000000e-01   6.4536862e-01  -2.1545838e+00   1.9725063e-01  -2.5794313e-01   5.0071314e-01   4.5519376e-02
   6.5166667e-01   6.5362993e-01  -2.9132401e+00   4.5519376e-02  -1.0621188e-01   1.9725063e-01   7.2831002e-01
   6.5333333e-01   6.6165680e-01  -1.1683307e+00  -6.3727127e-01   4.2484751e-01   4.2484751e-01   1.1076382e+00
   6.5500000e-01   6.6940903e-01   5.0071314e-01   8.8004127e-01   4.5519376e-02   1.1076382e+00   2.7311626e-01
   6.5666667e-01   6.7684422e-01   9.5590690e-01   1.2138500e-01  -1.8207750e-01   1.2138500e-01  -2.5794313e-01
   6.5833333e-01   6.8391818e-01   1.9725063e-01  -7.8900252e-01   2.7311626e-01   1.2138500e-01   1.4111007e+00
   6.6000000e-01   6.9058493e-01   1.6386975e+00   5.0071314e-01   4.2484751e-01   5.0071314e-01   5.7657876e-01
   6.6166667e-01   6.9679749e-01   4.2484751e-01  -6.3727127e-01   4.2484751e-01  -3.0346251e-02   4.5519376e-02
   6.6333333e-01   7.0250780e-01  -1.3200619e+00  -1.8207750e-01  -1.8207750e-01  -4.0967438e-01  -5.6140564e-01
   6.6500000e-01   7.0766779e-01  -2.0787182e+00   5.7657876e-01  -3.3380876e-01  -1.0924650e+00  -1.6235244e+00
   6.6666667e-01   7.1222920e-01  -4.0967438e-01  -4.0967438e-01   5.7657876e-01  -6.3727127e-01  -1.7752557e+00
   6.6833333e-01   7.1614467e-01  -1.8207750e-01   8.0417564e-01   7.2831002e-01  -2.5794313e-01   6.5244439e-01
   6.7000000e-01   7.1925932e-01  -7.8900252e-01   8.8004127e-01   6.5244439e-01   7.2831002e-01   1.3352350e+00
   6.7166667e-01   7.2158075e-01   4.2484751e-01   5.0071314e-01   4.5519376e-02   8.8004127e-01   1.1835038e+00
   6.7333333e-01   7.2311062e-01   5.7657876e-01   6.5244439e-01  -2.5794313e-01  -1.0924650e+00   4.2484751e-01
   6.7500000e-01   7.2381309e-01  -8.6486815e-01  -1.0621188e-01  -3.0346251e-02  -4.8554001e-01  -1.0621188e-01
   6.7666667e-01   7.2365637e-01   1.4111007e+00   4.5519376e-02   1.3352350e+00   4.5519376e-02   5.0071314e-01
   6.7833333e-01   7.2261300e-01   1.4111007e+00  -7.1313689e-01   8.0417564e-01  -1.0621188e-01   8.0417564e-01
   6.8000000e-01   7.2066039e-01  -2.5794313e-01  -4.0967438e-01  -2.5794313e-01  -1.0621188e-01  -4.0967438e-01
   6.8166667e-01   7.1778117e-01  -3.0346251e-02  -3.3380876e-01  -5.6140564e-01   4.2484751e-01  -5.6140564e-01
   6.8333333e-01   7.1396352e-01  -1.0165994e+00  -1.7752557e+00  -7.1313689e-01  -3.3380876e-01  -1.3200619e+00
   6.8500000e-01   7.0920137e-01  -1.6235244e+00  -7.8900252e-01  -1.0621188e-01   1.5628319e+00  -3.3380876e-01
   6.8666667e-01   7.0349477e-01   8.0417564e-01   1.2138500e-01  -3.0346251e-02   5.7657876e-01   1.0317725e+00
   6.8833333e-01   6.9684968e-01  -9.4073377e-01  -1.0621188e-01  -4.8554001e-01  -2.5794313e-01  -5.6140564e-01
   6.9000000e-01   6.8927850e-01   1.9725063e-01   5.0071314e-01  -4.0967438e-01  -1.0165994e+00  -6.3727127e-01
   6.9166667e-01   6.8079971e-01  -9.4073377e-01   6.5244439e-01  -8.6486815e-01  -1.3200619e+00  -5.6140564e-01
   6.9333333e-01   6.7143803e-01  -2.5794313e-01   8.0417564e-01   2.7311626e-01  -9.4073377e-01  -3.3380876e-01
   6.9500000e-01   6.6122405e-01   2.2456226e+00   1.1076382e+00   8.0417564e-01   2.7311626e-01   4.2484751e-01
   6.9666667e-01   6.5019437e-01   1.1076382e+00   1.3352350e+00   1.1076382e+00   1.1076382e+00   3.4898188e-01
   6.9833333e-01   6.3839092e-01   8.8004127e-01  -3.0346251e-02  -3.0346251e-02   5.0071314e-01  -1.8207750e-01
   7.0000000e-01   6.2586101e-01   8.0417564e-01   1.2138500e-01  -1.4717932e+00   2.7311626e-01  -3.3380876e-01
   7.0166667e-01   6.1265679e-01  -4.0967438e-01  -1.2441963e+00   3.4898188e-01  -1.8207750e-01  -2.5794313e-01
   7.0333333e-01   5.9883464e-01   1.1076382e+00  -1.5476588e+00   7.2831002e-01  -3.0346251e-02   2.7311626e-01
   7.0500000e-01   5.8441312e-01   1.2593694e+00  -7.1313689e-01   1.2138500e-01  -3.3380876e-01   5.0071314e-01
   7.0666667e-01   5.6938249e-01  -6.3727127e-01  -1.0621188e-01   1.2138500e-01  -1.8207750e-01   4.2484751e-01
   7.0833333e-01   5.5391093e-01  -1.3200619e+00   5.7657876e-01  -3.0346251e-02   5.0071314e-01   6.5244439e-01
   7.1000000e-01   5.3807094e-01  -7.1313689e-01   2.7311626e-01   4.5519376e-02   7.2831002e-01   9.5590690e-01
   7.1166667e-01   5.2193740e-01   5.7657876e-01   1.9725063e-01   6.5244439e-01   6.5244439e-01   9.5590690e-01
   7.1333333e-01   5.0558687e-01   5.0071314e-01  -1.8207750e-01  -2.5794313e-01  -4.8554001e-01  -4.8554001e-01
   7.1500000e-01   4.8909687e-01  -6.3727127e-01   1.2138500e-01   7.2831002e-01   5.7657876e-01   5.7657876e-01
   7.1666667e-01   4.7254517e-01  -6.3727127e-01   1.2138500e-01   4.2484751e-01   4.2484751e-01   3.4898188e-01
   7.1833333e-01   4.5600906e-01   5.0071314e-01   8.0417564e-01  -4.0967438e-01   8.0417564e-01   7.2831002e-01
   7.2000000e-01   4.3956459e-01   3.4898188e-01  -6.3727127e-01   1.2138500e-01  -8.6486815e-01  -6.3727127e-01
   7.2166667e-01   4.2328585e-01   3.4898188e-01  -3.3380876e-01  -2.5794313e-01  -1.0165994e+00  -1.4717932e+00
   7.2333333e-01   4.0724428e-01   1.6386975e+00  -3.3380876e-01  -6.3727127e-01  -1.5476588e+00  -9.4073377e-01
   7.2500000e-01   3.9150796e-01   8.8004127e-01  -1.0621188e-01   6.5244439e-01  -7.1313689e-01  -1.2441963e+00
   7.2666667e-01   3.7614096e-01   5.7657876e-01   1.2593694e+00   6.5244439e-01   4.2484751e-01  -7.1313689e-01
   7.2833333e-01   3.6120273e-01   5.7657876e-01   1.3352350e+00  -4.8554001e-01   1.3352350e+00   9.5590690e-01
   7.3000000e-01   3.4674758e-01  -4.8554001e-01   1.1835038e+00  -1.0165994e+00   1.9725063e-01   1.2138500e-01
   7.3166667e-01   3.3282414e-01  -1.6235244e+00   4.2484751e-01  -5.6140564e-01   3.4898188e-01   4.5519376e-02
   7.3333333e-01   3.1947498e-01  -4.8554001e-01   6.5244439e-01   9.5590690e-01   3.4898188e-01   9.5590690e-01
   7.3500000e-01   3.0673625e-01  -9.4073377e-01   1.2138500e-01   5.7657876e-01  -2.5794313e-01   7.2831002e-01
   7.3666667e-01   2.9463740e-01  -1.8207750e-01   7.2831002e-01   8.8004127e-01  -2.5794313e-01   3.4898188e-01
   7.3833333e-01   2.8320100e-01   2.7311626e-01  -3.0346251e-02   5.0071314e-01   1.2138500e-01   4.2484751e-01
   7.4000000e-01   2.7244268e-01   1.4111007e+00  -9.4073377e-01  -3.3380876e-01  -4.8554001e-01  -1.8207750e-01
   7.4166667e-01   2.6224270e-01   4.2484751e-01  -7.1313689e-01  -3.3380876e-01  -3.3380876e-01  -1.0924650e+00
   7.4333333e-01   2.5269532e-01   1.9421600e+00  -7.1313689e-01  -1.8207750e-01  -2.5794313e-01  -4.8554001e-01
   7.4500000e-01   2.4381897e-01   4.5519376e-02  -1.9269869e+00  -4.8554001e-01  -1.0621188e-01   3.4898188e-01
   7.4666667e-01   2.3560613e-01   3.4898188e-01  -3.3380876e-01   9.5590690e-01   9.5590690e-01   1.0317725e+00
   7.4833333e-01   2.2804381e-01  -2.5794313e-01   2.7311626e-01  -6.3727127e-01  -4.0967438e-01  -4.0967438e-01
   7.5000000e-01   2.2111393e-01  -9.4073377e-01   5.7657876e-01   7.2831002e-01   5.0071314e-01   6.5244439e-01
   7.5166667e-01   2.1479363e-01  -1.3200619e+00   1.2593694e+00   4.2484751e-01   5.7657876e-01   9.5590690e-01
   7.5333333e-01   2.0905575e-01  -8.6486815e-01   3.4898188e-01  -1.8207750e-01  -1.0924650e+00  -7.1313689e-01
   7.5500000e-01   2.0386933e-01  -1.0165994e+00  -1.0621188e-01  -2.5794313e-01  -8.6486815e-01  -7.8900252e-01
   7.5666667e-01   1.9920002e-01  -7.1313689e-01  -1.1683307e+00  -6.3727127e-01  -1.3200619e+00  -1.1683307e+00
   7.5833333e-01   1.9501068e-01   5.0071314e-01  -1.2441963e+00  -5.6140564e-01   4.2484751e-01  -1.2441963e+00
   7.6000000e-01   1.9126193e-01   1.0317725e+00  -2.3063151e+00  -1.0621188e-01   5.7657876e-01  -9.4073377e-01
   7.6166667e-01   1.8791260e-01   1.7145632e+00  -5.6140564e-01  -1.8207750e-01   1.4111007e+00   1.2138500e-01
   7.6333333e-01   1.8492041e-01  -2.5794313e-01  -5.6140564e-01  -9.4073377e-01   1.2593694e+00   1.1076382e+00
   7.6500000e-01   1.8224244e-01  -4.8554001e-01  -1.8207750e-01  -4.0967438e-01  -1.0621188e-01   1.2593694e+00
   7.6666667e-01   4.7929666e-01  -1.1683307e+00   4.2484751e-01   3.4898188e-01  -6.3727127e-01   1.2138500e-01
   7.6833333e-01   4.9175291e-01  -6.3727127e-01   2.1697569e+00   1.2593694e+00  -3.0346251e-02   9.5590690e-01
   7.7000000e-01   5.0405645e-01  -6.3727127e-01   1.6386975e+00   3.4898188e-01  -1.5476588e+00  -2.5794313e-01
   7.7166667e-01   5.1617142e-01  -7.8900252e-01   9.5590690e-01   4.5519376e-02   4.5519376e-02  -5.6140564e-01
   7.7333333e-01   5.2806446e-01  -4.8554001e-01   1.2593694e+00   1.2138500e-01   2.3214882e+00   8.0417564e-01
   7.7500000e-01   5.7285348e-01   5.7657876e-01   3.4898188e-01  -1.0621188e-01   1.0317725e+00   2.0938913e+00
   7.7666667e-01   5.8324320e-01   1.2593694e+00  -4.0967438e-01  -3.0346251e-02  -3.3380876e-01  -8.6486815e-01
   7.7833333e-01   6.0286421e-01   7.2831002e-01   7.2831002e-01   2.7311626e-01  -7.8900252e-01  -1.0165994e+00
   7.8000000e-01   6.1210785e-01   4.5519376e-02  -6.3727127e-01   5.7657876e-01  -1.8207750e-01  -8.6486815e-01
   7.8166667e-01   6.2098778e-01  -1.3200619e+00  -1.3959275e+00   4.2484751e-01  -1.6235244e+00  -1.0165994e+00
   7.8333333e-01   6.2950578e-01  -3.0346251e-02  -1.2441963e+00   2.7311626e-01  -1.3200619e+00  -5.6140564e-01
   7.8500000e-01   8.3730773e-01   2.3214882e+00  -1.3200619e+00  -1.0924650e+00   1.2593694e+00   1.2138500e-01
   7.8666667e-01   8.3809019e-01   1.8662944e+00  -7.1313689e-01  -1.4717932e+00   5.7657876e-01  -1.8207750e-01
   7.8833333e-01   8.3861712e-01   2.1697569e+00  -4.8554001e-01  -1.8207750e-01   4.2484751e-01   4.2484751e-01
   7.9000000e-01   8.3889709e-01   4.2484751e-01   5.0071314e-01   5.0071314e-01  -2.5794313e-01   8.0417564e-01
   7.9166667e-01   8.3894151e-01   1.9725063e-01   4.2484751e-01   5.0071314e-01  -4.0967438e-01  -9.4073377e-01
   7.9333333e-01   8.3876451e-01   4.5519376e-02   7.2831002e-01  -1.0621188e-01  -4.8554001e-01  -1.0165994e+00
   7.9500000e-01   8.3838296e-01  -3.0346251e-02   1.2138500e-01  -9.4073377e-01  -3.0346251e-02  -4.8554001e-01
   7.9666667e-01   8.3781601e-01  -2.0028525e+00  -3.0346251e-02   4.5519376e-02   2.7311626e-01   5.7657876e-01
   7.9833333e-01   8.2711906e-01  -1.0924650e+00  -1.8207750e-01   5.7657876e-01  -3.0346251e-02   9.5590690e-01
   8.0000000e-01   8.2612579e-01  -7.8900252e-01   3.4898188e-01   5.7657876e-01  -4.0967438e-01  -1.0165994e+00
   8.0166667e-01   8.2526294e-01   4.2484751e-01   9.5590690e-01   8.0417564e-01  -1.8207750e-01  -3.0346251e-02
   8.0333333e-01   8.2454773e-01  -1.0924650e+00  -4.8554001e-01   1.9725063e-01  -1.0621188e-01   1.4869663e+00
   8.0500000e-01   8.2399364e-01  -1.6235244e+00  -1.0924650e+00  -4.0967438e-01   1.2138500e-01   1.1835038e+00
   8.0666667e-01   8.2361023e-01   3.4898188e-01   1.2138500e-01   1.2138500e-01   1.1835038e+00   7.2831002e-01
   8.0833333e-01   8.2340294e-01   5.7657876e-01   7.2831002e-01   3.4898188e-01   1.1835038e+00   2.7311626e-01
   8.1000000e-01   8.2337271e-01   1.2138500e-01   1.9725063e-01  -2.5794313e-01   3.4898188e-01   3.4898188e-01
   8.1166667e-01   8.2351588e-01   1.1076382e+00   2.7311626e-01  -1.0621188e-01   1.2138500e-01   1.4111007e+00
   8.1333333e-01   8.2382429e-01  -1.8207750e-01  -8.6486815e-01  -9.4073377e-01   8.8004127e-01  -1.0621188e-01
   8.1500000e-01   8.2428484e-01  -1.0924650e+00  -5.6140564e-01  -7.1313689e-01   1.2138500e-01  -1.0924650e+00
   8.1666667e-01   8.2487988e-01  -1.8207750e-01  -4.0967438e-01  -3.3380876e-01  -9.4073377e-01  -1.6235244e+00
   8.1833333e-01   8.2558710e-01  -1.3200619e+00  -8.6486815e-01  -3.3380876e-01  -1.1683307e+00  -1.3200619e+00
   8.2000000e-01   8.2637987e-01  -1.6993900e+00   3.4898188e-01   8.8004127e-01   1.9725063e-01   1.2138500e-01
   8.2166667e-01   8.2722719e-01  -1.2441963e+00  -3.3380876e-01   4.5519376e-02  -3.3380876e-01   1.2138500e-01
   8.2333333e-01   8.2809426e-01  -3.0346251e-02  -1.0165994e+00   1.2138500e-01   8.0417564e-01  -4.8554001e-01
   8.2500000e-01   8.2894269e-01   1.7904288e+00  -3.3380876e-01   4.2484751e-01   1.9725063e-01  -2.5794313e-01
   8.2666667e-01   8.2973088e-01   2.3214882e+00   3.4898188e-01   2.7311626e-01   2.7311626e-01   2.7311626e-01
   8.2833333e-01   8.3041447e-01   1.5628319e+00   4.2484751e-01  -4.0967438e-01  -9.4073377e-01   3.4898188e-01
   8.3000000e-01   8.3092147e-01   9.5590690e-01   3.4898188e-01  -1.0621188e-01  -1.9269869e+00  -4.8554001e-01
   8.3166667e-01   8.3121488e-01   4.5519376e-02   2.4732194e+00   7.2831002e-01   2.7311626e-01  -6.3727127e-01
   8.3333333e-01   8.3126631e-01   8.8004127e-01   2.0180257e+00   7.2831002e-01   1.9725063e-01  -4.0967438e-01
   8.3500000e-01   8.3102613e-01  -3.3380876e-01   1.5628319e+00   1.1076382e+00   1.0317725e+00   2.0938913e+00
   8.3666667e-01   8.3044459e-01  -4.8554001e-01  -1.0621188e-01  -5.6140564e-01  -6.3727127e-01   8.8004127e-01
   8.3833333e-01   8.2947245e-01  -1.0924650e+00  -7.8900252e-01  -7.1313689e-01  -1.0165994e+00  -2.5794313e-01
   8.4000000e-01   8.2806166e-01   4.5519376e-02  -3.3380876e-01  -1.0621188e-01   1.0317725e+00  -1.8207750e-01
   8.4166667e-01   8.2616615e-01   8.8004127e-01  -3.0346251e-02   5.0071314e-01   5.7657876e-01   1.4111007e+00
   8.4333333e-01   8.2374210e-01  -1.5476588e+00  -1.5476588e+00  -4.0967438e-01   1.0317725e+00   1.9725063e-01
   8.4500000e-01   8.2074908e-01  -3.3380876e-01  -1.0165994e+00   4.5519376e-02   2.7311626e-01  -4.0967438e-01
   8.4666667e-01   8.1715018e-01   8.8004127e-01   1.9725063e-01  -3.0346251e-02   8.8004127e-01  -9.4073377e-01
   8.4833333e-01   8.1291281e-01   9.5590690e-01   1.5628319e+00  -1.0621188e-01   8.0417564e-01  -3.3380876e-01
   8.5000000e-01   8.0800917e-01   3.4898188e-01   1.6386975e+00   5.0071314e-01  -1.0621188e-01   4.2484751e-01
   8.5166667e-01   8.0241666e-01  -1.1683307e+00   1.3352350e+00  -1.0621188e-01  -1.3959275e+00   3.4898188e-01
   8.5333333e-01   7.9611838e-01  -1.1683307e+00   4.2484751e-01  -1.0165994e+00  -5.6140564e-01  -1.0621188e-01
   8.5500000e-01   7.8910314e-01  -3.3380876e-01  -7.1313689e-01  -7.1313689e-01   3.4898188e-01  -4.0967438e-01
   8.5666667e-01   7.8136621e-01  -7.1313689e-01  -7.8900252e-01   1.9725063e-01   9.5590690e-01   1.2138500e-01
   8.5833333e-01   7.7290896e-01   1.9725063e-01  -1.5476588e+00  -1.8207750e-01   4.2484751e-01  -1.0621188e-01
   8.6000000e-01   7.6373934e-01   3.4898188e-01  -1.0924650e+00   1.9725063e-01  -7.1313689e-01  -3.0346251e-02
   8.6166667e-01   7.5387164e-01   6.5244439e-01  -7.1313689e-01   1.9725063e-01   1.2138500e-01   3.4898188e-01
   8.6333333e-01   7.4332637e-01   1.9725063e-01  -5.6140564e-01  -6.3727127e-01   5.0071314e-01  -3.3380876e-01
   8.6500000e-01   7.3212624e-01   1.1835038e+00   1.2138500e-01   4.2484751e-01   1.2138500e-01  -7.1313689e-01
   8.6666667e-01   7.2028555e-01   8.0417564e-01   1.1835038e+00   5.7657876e-01   4.2484751e-01  -1.8207750e-01
   8.6833333e-01   7.0786899e-01  -7.8900252e-01   7.2831002e-01  -1.8207750e-01  -4.0967438e-01  -5.6140564e-01
   8.7000000e-01   6.9492006e-01  -2.4580463e+00   1.1076382e+00  -1.0924650e+00   9.5590690e-01   8.8004127e-01
   8.7166667e-01   6.8148672e-01  -2.6097776e+00   8.0417564e-01  -1.8207750e-01  -3.0346251e-02  -1.8207750e-01
   8.7333333e-01   6.6762108e-01   1.2138500e-01   1.3352350e+00   1.4869663e+00  -8.6486815e-01   3.4898188e-01
   8.7500000e-01   6.5337840e-01   2.7311626e-01   1.0317725e+00   8.8004127e-01  -1.5476588e+00   4.5519376e-02
   8.7666667e-01   6.3881689e-01   5.7657876e-01  -5.6140564e-01  -2.5794313e-01  -3.3380876e-01  -1.8207750e-01
   8.7833333e-01   6.2399673e-01   4.2484751e-01  -2.0787182e+00  -4.0967438e-01   1.2138500e-01   1.7145632e+00
   8.8000000e-01   6.0897941e-01   4.5519376e-02  -9.4073377e-01  -9.4073377e-01  -2.5794313e-01   1.1835038e+00
   8.8166667e-01   5.9382739e-01   1.9725063e-01  -1.0165994e+00   1.2138500e-01  -5.6140564e-01  -2.5794313e-01
   8.8333333e-01   5.7860274e-01   1.3352350e+00  -1.6235244e+00  -1.0621188e-01  -4.0967438e-01  -6.3727127e-01
   8.8500000e-01   5.6336706e-01   4.2484751e-01  -1.5476588e+00   1.9725063e-01   4.5519376e-02  -2.5339119e+00
   8.8666667e-01   5.4818043e-01  -8.6486815e-01  -1.8207750e-01  -3.0346251e-02   8.0417564e-01  -2.4580463e+00
   8.8833333e-01   5.3310080e-01  -1.0924650e+00   1.0317725e+00  -1.0621188e-01   1.5628319e+00  -7.1313689e-01
   8.9000000e-01   5.1818344e-01  -3.3380876e-01   1.0317725e+00  -4.8554001e-01   8.8004127e-01   1.1835038e+00
   8.9166667e-01   5.0348026e-01   5.0071314e-01   1.1076382e+00   2.7311626e-01   8.8004127e-01   1.3352350e+00
   8.9333333e-01   4.8903931e-01   1.7904288e+00   1.0317725e+00   4.2484751e-01   1.2593694e+00   9.5590690e-01
   8.9500000e-01   4.7490432e-01   5.0071314e-01   6.5244439e-01   1.9725063e-01  -2.5794313e-01   5.0071314e-01
   8.9666667e-01   4.6111424e-01   1.2138500e-01   1.7904288e+00   5.0071314e-01   7.2831002e-01   1.1076382e+00
   8.9833333e-01   4.4770295e-01  -1.4717932e+00   6.5244439e-01   4.2484751e-01  -1.8207750e-01   4.5519376e-02
   9.0000000e-01   4.3469896e-01  -1.2441963e+00   7.2831002e-01   2.7311626e-01  -1.0165994e+00  -6.3727127e-01
   9.0166667e-01   4.2211098e-01  -1.2441963e+00   4.2484751e-01   1.9725063e-01  -1.7752557e+00  -2.5794313e-01
   9.0333333e-01   4.0996735e-01   6.5244439e-01  -5.6140564e-01  -2.5794313e-01  -1.1683307e+00  -2.5794313e-01
   9.0500000e-01   3.9828604e-01   1.0317725e+00  -3.9753588e+00  -7.1313689e-01  -6.3727127e-01  -1.1683307e+00
   9.0666667e-01   3.8707320e-01   9.5590690e-01  -4.0967438e-01   4.5519376e-02   1.4111007e+00   3.4898188e-01
   9.0833333e-01   3.7632947e-01  -4.0967438e-01  -2.5794313e-01  -8.6486815e-01   5.7657876e-01  -4.8554001e-01
   9.1000000e-01   3.6605012e-01  -1.2441963e+00   2.7311626e-01  -6.3727127e-01  -6.3727127e-01   1.2138500e-01
   9.1166667e-01   3.5622547e-01  -4.8554001e-01   7.2831002e-01   6.5244439e-01   8.0417564e-01   9.5590690e-01
   9.1333333e-01   3.4684113e-01   4.2484751e-01   1.2593694e+00   4.2484751e-01  -3.0346251e-02   4.2484751e-01
   9.1500000e-01   3.3787854e-01  -4.8554001e-01   1.1076382e+00  -5.6140564e-01  -1.0621188e-01  -4.8554001e-01
   9.1666667e-01   3.2931542e-01   3.4898188e-01   5.0071314e-01   4.2484751e-01   8.8004127e-01   3.4898188e-01
   9.1833333e-01   3.2112629e-01   1.4111007e+00  -9.4073377e-01   5.7657876e-01  -3.0346251e-02   1.2593694e+00
   9.2000000e-01   3.1328304e-01   8.0417564e-01  -1.8207750e-01  -2.5794313e-01  -2.5794313e-01  -4.0967438e-01
   9.2166667e-01   3.0575554e-01   5.0071314e-01  -1.8207750e-01  -4.8554001e-01   4.5519376e-02  -4.8554001e-01
   9.2333333e-01   2.9851224e-01   4.2484751e-01   3.4898188e-01   7.2831002e-01   2.7311626e-01   2.7311626e-01
   9.2500000e-01   2.9152076e-01   1.9725063e-01  -2.5794313e-01   4.5519376e-02  -1.8207750e-01   1.2138500e-01
   9.2666667e-01   2.8474851e-01  -2.1545838e+00   2.7311626e-01  -2.5794313e-01  -7.8900252e-01   1.9725063e-01
   9.2833333e-01   2.7816327e-01  -3.0346251e-02   1.6386975e+00   1.9725063e-01   5.0071314e-01  -1.8207750e-01
   9.3000000e-01   2.7173377e-01  -2.5794313e-01   1.7904288e+00   4.2484751e-01  -3.0346251e-02  -1.8207750e-01
   9.3166667e-01   2.6543018e-01   3.4898188e-01   1.2593694e+00   4.2484751e-01   1.2138500e-01  -3.0346251e-02
   9.3333333e-01   2.5922464e-01  -7.8900252e-01   1.9725063e-01  -4.8554001e-01   3.4898188e-01  -4.8554001e-01
   9.3500000e-01   2.5309164e-01  -1.1683307e+00  -8.6486815e-01  -6.3727127e-01   5.0071314e-01  -7.1313689e-01
   9.3666667e-01   2.4700198e-01   5.0071314e-01  -5.6140564e-01   4.5519376e-02   1.0317725e+00   6.5244439e-01
   9.3833333e-01   2.4092830e-01  -1.0621188e-01  -1.6235244e+00   4.5519376e-02  -6.3727127e-01   4.5519376e-02
   9.4000000e-01   2.3487156e-01   2.7311626e-01  -1.6993900e+00   1.2138500e-01  -1.9269869e+00  -1.0621188e-01
   9.4166667e-01   2.2881904e-01   6.5244439e-01  -4.8554001e-01   1.9725063e-01  -2.5794313e-01  -3.3380876e-01
   9.4333333e-01   2.2276145e-01   1.1835038e+00   5.7657876e-01   4.5519376e-02   7.2831002e-01  -7.1313689e-01
   9.4500000e-01   2.1669304e-01   9.5590690e-01  -4.8554001e-01   6.5244439e-01   9.5590690e-01  -4.8554001e-01
   9.4666667e-01   2.1061158e-01   4.5519376e-02  -1.0165994e+00  -5.6140564e-01  -2.5794313e-01  -5.6140564e-01
   9.4833333e-01   2.0451824e-01   1.1076382e+00   5.7657876e-01  -5.6140564e-01  -4.8554001e-01  -8.6486815e-01
   9.5000000e-01   1.9841745e-01   5.0071314e-01   2.7311626e-01  -4.0967438e-01  -6.3727127e-01   1.2138500e-01
   9.5166667e-01   1.9231671e-01  -9.4073377e-01   1.4111007e+00   4.2484751e-01   4.5519376e-02   8.8004127e-01
   9.5333333e-01   1.8622632e-01   5.7657876e-01   8.0417564e-01   7.2831002e-01   7.2831002e-01   1.7145632e+00
   9.5500000e-01   1.8015906e-01  -1.8207750e-01  -7.1313689e-01   1.4869663e+00  -7.1313689e-01   1.5628319e+00
   9.5666667e-01   1.7412985e-01   2.7311626e-01  -2.5794313e-01   2.7311626e-01   5.7657876e-01   4.5519376e-02
   9.5833333e-01   1.6815540e-01  -1.8207750e-01  -1.1683307e+00  -5.6140564e-01   1.2138500e-01  -1.3200619e+00
   9.6000000e-01   1.6225373e-01  -9.4073377e-01  -3.0346251e-02  -4.8554001e-01  -1.0621188e-01  -1.5476588e+00
   9.6166667e-01   1.5644383e-01   8.8004127e-01   3.4898188e-01  -3.3380876e-01   5.7657876e-01  -6.3727127e-01
   9.6333333e-01   1.5074520e-01   1.1076382e+00   8.8004127e-01   4.5519376e-02  -3.3380876e-01   1.2138500e-01
   9.6500000e-01   1.4517737e-01  -7.1313689e-01   1.9725063e-01  -4.8554001e-01   1.2138500e-01   8.0417564e-01
   9.6666667e-01   1.3975958e-01  -4.8554001e-01  -3.0346251e-02   4.5519376e-02   7.2831002e-01   8.0417564e-01
   9.6833333e-01   1.3451026e-01  -1.0621188e-01  -3.3380876e-01   7.2831002e-01   4.5519376e-02   6.5244439e-01
   9.7000000e-01   1.2944674e-01   7.2831002e-01   7.2831002e-01   9.5590690e-01   5.7657876e-01   7.2831002e-01
   9.7166667e-01   1.2458483e-01  -3.3380876e-01   1.1076382e+00   5.7657876e-01  -6.3727127e-01   6.5244439e-01
   9.7333333e-01   1.1991210e-01  -7.1313689e-01   3.4898188e-01   1.9725063e-01  -1.2441963e+00  -9.4073377e-01
   9.7500000e-01   1.1546670e-01  -1.4717932e+00   4.5519376e-02   1.9725063e-01  -8.6486815e-01  -1.9269869e+00
   9.7666667e-01   1.1126325e-01   1.9725063e-01  -8.6486815e-01   1.2138500e-01   5.7657876e-01  -2.5794313e-01
   9.7833333e-01   1.0730898e-01  -6.3727127e-01  -1.4717932e+00   2.7311626e-01   8.0417564e-01   5.0071314e-01
   9.8000000e-01   1.0360837e-01   4.2484751e-01   1.2138500e-01   7.2831002e-01  -3.3380876e-01  -5.6140564e-01
   9.8166667e-01   1.0016305e-01   4.5519376e-02   1.9725063e-01   1.2138500e-01  -7.8900252e-01  -1.0165994e+00
   9.8333333e-01   9.6971813e-02   1.1835038e+00  -5.6140564e-01   5.0071314e-01   4.2484751e-01   1.4111007e+00
   9.8500000e-01   9.4030686e-02   1.0317725e+00  -1.0165994e+00   1.1835038e+00   3.4898188e-01   1.9421600e+00
   9.8666667e-01   9.1332995e-02   1.8662944e+00   2.7311626e-01   1.9725063e-01  -1.8207750e-01   1.1835038e+00
   9.8833333e-01   8.8869549e-02  -1.0924650e+00   4.5519376e-02  -8.6486815e-01  -4.8554001e-01  -7.8900252e-01
   9.9000000e-01   8.6628821e-02  -1.4717932e+00   1.2138500e-01  -1.9269869e+00  -6.3727127e-01  -2.0028525e+00
   9.9166667e-01   8.4597197e-02  -1.0924650e+00   6.5244439e-01  -7.8900252e-01   4.2484751e-01  -4.0967438e-01
   9.9333333e-01   8.2759224e-02   4.2484751e-01   8.0417564e-01  -1.1683307e+00   7.2831002e-01  -4.8554001e-01
   9.9500000e-01   8.1097949e-02  -5.6140564e-01  -3.3380876e-01  -9.4073377e-01   1.2138500e-01  -5.6140564e-01
   9.9666667e-01   7.9595187e-02  -1.0924650e+00   8.8004127e-01   1.9725063e-01   5.7657876e-01   7.2831002e-01
   9.9833333e-01   7.8231900e-02  -2.5794313e-01   5.7657876e-01  -6.3727127e-01  -9.4073377e-01  -6.3727127e-01
   1.0000000e+00   7.6988506e-02   5.7657876e-01   1.9725063e-01   1.2138500e-01  -4.8554001e-01  -1.0621188e-01
   1.0016667e+00   7.5845234e-02   1.1835038e+00  -3.0346251e-02   9.5590690e-01   7.2831002e-01   8.0417564e-01
   1.0033333e+00   7.4782448e-02   1.1835038e+00   1.9725063e-01   4.2484751e-01   1.9421600e+00   1.2593694e+00
   1.0050000e+00   7.3780968e-02   7.2831002e-01  -8.6486815e-01   1.2138500e-01   6.5244439e-01  -1.8207750e-01
   1.0066667e+00   7.2822369e-02   3.4898188e-01  -8.6486815e-01   2.7311626e-01  -4.0967438e-01  -7.1313689e-01
   1.0083333e+00   7.1864697e-02  -8.6486815e-01   2.7311626e-01   7.2831002e-01   4.2484751e-01   1.1076382e+00
   1.0100000e+00   7.0889053e-02   5.7657876e-01   4.2484751e-01  -1.8207750e-01  -8.6486815e-01   4.2484751e-01
   1.0116667e+00   6.9916224e-02  -6.3727127e-01  -9.4073377e-01   2.7311626e-01  -9.4073377e-01  -4.8554001e-01
   1.0133333e+00   6.8933613e-02  -7.1313689e-01  -4.8554001e-01   3.4898188e-01  -1.0924650e+00  -1.8207750e-01
   1.0150000e+00   6.7930134e-02  -1.0621188e-01   3.4898188e-01   3.4898188e-01   3.4898188e-01  -1.0621188e-01
   1.0166667e+00   6.6896382e-02  -1.0165994e+00   1.9725063e-01  -3.0346251e-02   1.9725063e-01  -1.8207750e-01
   1.0183333e+00   6.5824666e-02  -1.0621188e-01  -1.0621188e-01   1.2138500e-01   6.5244439e-01   1.1835038e+00
   1.0200000e+00   6.4709078e-02   1.1835038e+00  -3.3380876e-01  -1.8207750e-01   2.7311626e-01  -1.8207750e-01
   1.0216667e+00   6.3545517e-02   1.8662944e+00  -3.3380876e-01   1.9725063e-01   5.0071314e-01   1.2138500e-01
   1.0233333e+00   6.2331626e-02   6.5244439e-01  -2.5794313e-01   5.7657876e-01  -2.5794313e-01   1.9725063e-01
   1.0250000e+00   6.1066792e-02  -2.1545838e+00  -3.0346251e-02   6.5244439e-01  -1.0621188e-01  -6.3727127e-01
   1.0266667e+00   5.9752005e-02   1.2138500e-01   9.5590690e-01   5.7657876e-01  -2.5794313e-01  -1.0621188e-01
   1.0283333e+00   5.8389760e-02  -5.6140564e-01   1.3352350e+00  -3.0346251e-02   1.9725063e-01   4.2484751e-01
   1.0300000e+00   5.6983923e-02   2.7311626e-01   1.1835038e+00  -2.5794313e-01   5.0071314e-01   6.5244439e-01
   1.0316667e+00   5.5539538e-02   2.0938913e+00   1.0317725e+00   1.0317725e+00  -4.0967438e-01   8.0417564e-01
   1.0333333e+00   5.4062663e-02  -6.3727127e-01   1.4869663e+00   5.0071314e-01  -7.1313689e-01  -4.0967438e-01
   1.0350000e+00   5.2560160e-02  -3.3684338e+00   8.0417564e-01   5.7657876e-01  -3.0346251e-02  -4.0967438e-01
   1.0366667e+00   5.1039493e-02  -3.8994932e+00  -1.0621188e-01   1.2138500e-01   8.0417564e-01   8.8004127e-01
   1.0383333e+00   4.9508504e-02  -1.4717932e+00  -7.1313689e-01  -1.0621188e-01  -3.3380876e-01   1.4869663e+00
   1.0400000e+00   4.7975218e-02   2.0938913e+00  -1.2441963e+00  -6.3727127e-01  -1.9269869e+00  -1.0924650e+00
   1.0416667e+00   4.6447617e-02   2.2456226e+00  -1.3200619e+00  -9.4073377e-01  -1.0165994e+00  -1.5476588e+00
   1.0433333e+00   4.3337776e-02   2.0938913e+00  -9.4073377e-01  -4.8554001e-01   8.0417564e-01  -1.6235244e+00
   1.0450000e+00   4.1782836e-02   1.5628319e+00  -6.3727127e-01  -1.0621188e-01   1.2593694e+00  -2.5794313e-01
   1.0466667e+00   4.0275593e-02  -4.0967438e-01  -1.8207750e-01  -6.3727127e-01  -7.8900252e-01  -6.3727127e-01
   1.0483333e+00   3.8821681e-02   1.2138500e-01   4.2484751e-01  -1.8207750e-01  -7.8900252e-01  -2.5794313e-01
   1.0500000e+00   3.7425341e-02  -7.1313689e-01   4.5519376e-02  -4.8554001e-01  -1.5476588e+00  -9.4073377e-01
   1.0516667e+00   3.6089388e-02  -1.6235244e+00   4.5519376e-02   3.4898188e-01   1.1076382e+00   1.2138500e-01
   1.0533333e+00   3.4815215e-02  -1.8207750e-01  -3.0346251e-02   3.4898188e-01   1.1835038e+00   1.1076382e+00
   1.0550000e+00   3.3602834e-02  -2.5794313e-01   1.2138500e-01   2.7311626e-01   7.2831002e-01  -3.0346251e-02
   1.0566667e+00   3.2450946e-02  -7.1313689e-01  -6.3727127e-01  -3.0346251e-02   7.2831002e-01  -1.0924650e+00
   1.0583333e+00   3.1357039e-02   8.0417564e-01  -7.1313689e-01  -3.3380876e-01  -1.8207750e-01  -4.0967438e-01
   1.0600000e+00   3.0317514e-02  -3.3380876e-01  -1.8207750e-01   4.5519376e-02   4.5519376e-02   2.7311626e-01
   1.0616667e+00   2.9327831e-02  -4.0967438e-01   1.1076382e+00   8.0417564e-01   4.5519376e-02   1.4111007e+00
   1.0633333e+00   2.3295055e-02   1.9725063e-01   7.2831002e-01   8.0417564e-01  -1.4717932e+00   1.2593694e+00
   1.0650000e+00   2.1668843e-02   3.4898188e-01  -3.0346251e-02  -4.8554001e-01  -1.1683307e+00  -1.2441963e+00
   1.0666667e+00   2.0767673e-02   1.0317725e+00  -5.6140564e-01  -6.3727127e-01  -4.8554001e-01  -5.6140564e-01
   1.0683333e+00   1.9808461e-02   6.5244439e-01   2.7311626e-01  -1.0621188e-01  -7.1313689e-01  -4.0967438e-01
   1.0700000e+00   1.8850071e-02  -8.6486815e-01   1.0317725e+00   9.5590690e-01   8.0417564e-01   1.1835038e+00
   1.0716667e+00   1.7891444e-02  -1.8511213e+00   2.1697569e+00   8.8004127e-01   7.2831002e-01   1.5628319e+00
   1.0733333e+00   1.6931925e-02  -7.8900252e-01   1.5628319e+00   1.9725063e-01   6.5244439e-01   1.0317725e+00
   1.0750000e+00   1.5971305e-02   1.9725063e-01   2.0180257e+00   4.5519376e-02  -1.0924650e+00  -1.1683307e+00
   1.0766667e+00   1.5009866e-02  -7.1313689e-01   1.9725063e-01  -3.0346251e-02  -3.0346251e-02  -8.6486815e-01
   1.0783333e+00   1.4048402e-02  -1.0924650e+00  -2.6856432e+00  -6.3727127e-01   9.5590690e-01   3.4898188e-01
   1.0800000e+00   1.3088234e-02  -7.1313689e-01  -3.3684338e+00  -7.1313689e-01   5.0071314e-01   5.0071314e-01
   1.0816667e+00   1.2131206e-02  -1.0924650e+00  -2.6097776e+00  -4.0967438e-01  -1.2441963e+00  -5.6140564e-01
   1.0833333e+00   1.1179670e-02   1.7145632e+00  -1.4717932e+00   5.7657876e-01  -6.3727127e-01  -9.4073377e-01
   1.0850000e+00   1.0236455e-02   1.5628319e+00   8.8004127e-01   5.7657876e-01  -6.3727127e-01  -1.8207750e-01
   1.0866667e+00   9.3048248e-03   1.1835038e+00   2.1697569e+00   1.0317725e+00   5.0071314e-01   6.5244439e-01
   1.0883333e+00   8.3884189e-03   2.2456226e+00   2.3973538e+00   6.5244439e-01  -1.0621188e-01  -1.8207750e-01
   1.0900000e+00   7.4911846e-03   1.4869663e+00   1.0317725e+00  -3.0346251e-02  -7.8900252e-01  -1.2441963e+00
   1.0916667e+00   6.6173007e-03   7.2831002e-01  -6.3727127e-01  -7.1313689e-01  -2.5794313e-01  -1.8511213e+00
   1.0933333e+00   5.7710889e-03   8.0417564e-01  -1.4717932e+00  -1.3200619e+00   1.6386975e+00   5.0071314e-01
   1.0950000e+00   4.9569237e-03   1.9725063e-01  -2.3063151e+00  -1.8511213e+00   1.9421600e+00   4.5519376e-02
   1.0966667e+00   4.1791345e-03   2.7311626e-01  -1.6235244e+00  -8.6486815e-01   2.7766819e+00   1.1835038e+00
   1.0983333e+00   3.4419090e-03   4.5519376e-02  -1.9269869e+00  -3.0346251e-02  -7.1313689e-01  -1.0621188e-01
   1.1000000e+00   2.7491965e-03   3.4898188e-01  -1.7752557e+00  -3.0346251e-02  -1.9269869e+00  -1.3200619e+00
   1.1016667e+00   2.0823426e-03   2.1697569e+00   4.5519376e-02   7.2831002e-01  -2.7615088e+00  -1.6993900e+00
   1.1033333e+00   1.3427384e-03   2.7766819e+00   2.0180257e+00   7.2831002e-01  -7.1313689e-01  -1.8207750e-01
   1.1050000e+00   6.7520824e-04   6.5244439e-01   1.6386975e+00   5.0071314e-01   1.9725063e-01   7.2831002e-01
   1.1066667e+00   8.3235810e-05  -1.3959275e+00   1.2138500e-01   1.9725063e-01   1.1076382e+00   1.8662944e+00
   1.1083333e+00  -4.3094597e-04  -2.1545838e+00   1.9725063e-01  -4.0967438e-01   4.5519376e-02  -1.8207750e-01
   1.1100000e+00  -8.6635945e-04  -2.8373744e+00   3.4898188e-01   4.5519376e-02   1.9725063e-01  -2.5794313e-01
   1.1116667e+00  -1.2232595e-03  -1.5476588e+00   7.2831002e-01  -3.0346251e-02   1.1076382e+00   6.5244439e-01
   1.1133333e+00  -1.5030850e-03  -2.3821807e+00   8.0417564e-01  -4.8554001e-01   1.2138500e-01   1.2138500e-01
   1.1150000e+00  -1.7083876e-03   7.2831002e-01   1.1076382e+00   2.7311626e-01  -4.0967438e-01  -3.0346251e-02
   1.1166667e+00  -1.8427396e-03   9.5590690e-01   6.5244439e-01   1.2138500e-01   1.9725063e-01   4.2484751e-01
   1.1183333e+00  -1.9106252e-03   1.7145632e+00   1.1076382e+00   4.5519376e-02   3.4898188e-01   1.0317725e+00
   1.1200000e+00  -1.9173172e-03   3.4898188e-01  -1.0924650e+00  -1.8207750e-01  -3.3380876e-01  -3.3380876e-01
   1.1216667e+00  -1.8687445e-03   5.7657876e-01  -1.0924650e+00   5.7657876e-01  -7.8900252e-01  -4.0967438e-01
   1.1233333e+00  -1.7713514e-03   3.4898188e-01   4.5519376e-02   1.1076382e+00  -1.0924650e+00  -1.0924650e+00
   1.1250000e+00  -1.6319547e-03   2.7311626e-01   1.2138500e-01   5.7657876e-01  -4.0967438e-01  -5.6140564e-01
   1.1266667e+00  -1.4575997e-03  -1.3200619e+00   1.9725063e-01   6.5244439e-01   5.0071314e-01   2.7311626e-01
   1.1283333e+00  -1.2554206e-03  -2.5794313e-01   1.1076382e+00   8.0417564e-01   7.2831002e-01   8.0417564e-01
   1.1300000e+00  -1.0325060e-03  -8.6486815e-01   2.0180257e+00  -3.0346251e-02  -1.0621188e-01   7.2831002e-01
   1.1316667e+00  -7.9577325e-04  -1.4717932e+00   7.2831002e-01  -7.8900252e-01  -3.0346251e-02   4.2484751e-01
   1.1333333e+00  -5.5185380e-04   7.2831002e-01   3.4898188e-01  -9.4073377e-01  -1.8207750e-01   1.9725063e-01
   1.1350000e+00  -3.0699097e-04  -2.3821807e+00  -1.8207750e-01  -7.8900252e-01  -5.6140564e-01  -7.1313689e-01
   1.1366667e+00  -6.6951768e-05   5.0071314e-01  -1.6993900e+00  -3.3380876e-01  -1.0165994e+00  -1.4717932e+00
   1.1383333e+00   4.8330171e-05  -1.9269869e+00  -8.6486815e-01  -1.0621188e-01   4.5519376e-02  -8.6486815e-01
   1.1400000e+00   1.1744145e-04  -1.2441963e+00  -9.4073377e-01   1.2138500e-01   1.3352350e+00  -3.0346251e-02
   1.1416667e+00   1.8630165e-04  -4.0967438e-01   4.5519376e-02   4.5519376e-02   1.5628319e+00   1.2593694e+00
   1.1433333e+00   2.5283418e-04   1.3352350e+00   1.0317725e+00  -3.3380876e-01   7.2831002e-01   1.0317725e+00
   1.1450000e+00   3.1507803e-04   2.4732194e+00   2.7311626e-01  -3.0346251e-02   1.2138500e-01   5.0071314e-01
   1.1466667e+00   3.7123010e-04   1.6386975e+00  -3.3380876e-01  -3.0346251e-02  -1.0924650e+00  -9.4073377e-01
   1.1483333e+00   4.1968520e-04  -2.5794313e-01  -1.0924650e+00  -6.3727127e-01  -6.3727127e-01  -7.8900252e-01
   1.1500000e+00   4.5907217e-04   1.8662944e+00  -1.0165994e+00  -4.8554001e-01   1.9725063e-01  -7.8900252e-01
   1.1516667e+00   4.8828487e-04   2.0938913e+00  -5.6140564e-01  -3.3380876e-01  -3.0346251e-02   1.2138500e-01
   1.1533333e+00   5.0650714e-04   4.2484751e-01  -3.0346251e-02   1.2138500e-01   2.7311626e-01   1.0317725e+00
   1.1550000e+00   5.1323039e-04  -1.2441963e+00   6.5244439e-01   8.0417564e-01  -4.0967438e-01   5.0071314e-01
   1.1566667e+00   5.0826366e-04  -2.2304494e+00   9.5590690e-01   6.5244439e-01  -7.1313689e-01  -4.8554001e-01
   1.1583333e+00   4.9173512e-04  -3.2167026e+00   1.2138500e-01   8.8004127e-01   1.9725063e-01   1.9725063e-01
   1.1600000e+00   4.6408542e-04  -9.4073377e-01   1.4111007e+00   4.2484751e-01   7.2831002e-01   4.2484751e-01
   1.1616667e+00   4.2605246e-04   9.5590690e-01   9.5590690e-01  -3.0346251e-02   5.7657876e-01   3.4898188e-01
   1.1633333e+00   3.7864827e-04   3.4898188e-01   4.2484751e-01  -5.6140564e-01  -4.8554001e-01  -3.0346251e-02
   1.1650000e+00   3.2312839e-04   1.1076382e+00  -2.5794313e-01  -1.0621188e-01  -8.6486815e-01  -7.1313689e-01
   1.1666667e+00   2.6095471e-04   1.4869663e+00  -1.6993900e+00  -1.8207750e-01  -5.6140564e-01   1.2138500e-01
   1.1683333e+00   1.9375273e-04   3.4898188e-01  -7.1313689e-01  -4.0967438e-01   2.7311626e-01   9.5590690e-01
   1.1700000e+00   1.2326444e-04   1.2138500e-01  -7.1313689e-01  -1.0621188e-01   1.1076382e+00   5.7657876e-01
   1.1716667e+00   5.1298301e-05  -1.0924650e+00  -3.0346251e-02  -3.0346251e-02  -6.3727127e-01  -9.4073377e-01
   1.1733333e+00  -7.1938952e-05  -2.4580463e+00   5.0071314e-01  -4.8554001e-01  -3.0346251e-02  -1.2441963e+00
   1.1750000e+00  -3.1292857e-04   1.2138500e-01   3.4898188e-01  -5.6140564e-01   7.2831002e-01   4.5519376e-02
   1.1766667e+00  -5.3408980e-04   1.2138500e-01   5.7657876e-01   5.0071314e-01   6.5244439e-01   7.2831002e-01
   1.1783333e+00  -7.3199101e-04  -1.3200619e+00  -2.5794313e-01   2.7311626e-01   5.7657876e-01   4.5519376e-02
   1.1800000e+00  -9.0388794e-04   5.0071314e-01  -8.6486815e-01   3.4898188e-01  -5.6140564e-01  -8.6486815e-01
   1.1816667e+00  -1.0477303e-03   1.9725063e-01   4.2484751e-01   4.5519376e-02   1.2138500e-01  -8.6486815e-01
   1.1833333e+00  -1.1621523e-03  -2.5794313e-01   2.7311626e-01  -1.0621188e-01  -1.8207750e-01  -6.3727127e-01
   1.1850000e+00  -1.2464499e-03   1.4869663e+00  -2.5794313e-01  -3.0346251e-02   9.5590690e-01   1.1076382e+00
   1.1866667e+00  -1.3005457e-03   1.3352350e+00  -3.0346251e-02   4.2484751e-01  -1.0165994e+00   1.1076382e+00
   1.1883333e+00  -1.3249439e-03   3.4898188e-01   1.2138500e-01   5.7657876e-01   2.7311626e-01   2.3973538e+00
   1.1900000e+00  -1.3206777e-03  -1.0165994e+00   1.7145632e+00   8.8004127e-01   4.5519376e-02   2.2456226e+00
   1.1916667e+00  -1.2892503e-03  -9.4073377e-01   1.4111007e+00   2.7311626e-01  -2.0787182e+00  -1.1683307e+00
   1.1933333e+00  -1.2325730e-03   5.7657876e-01   1.6386975e+00  -1.8207750e-01  -1.1683307e+00  -1.0924650e+00
   1.1950000e+00  -1.1529004e-03   6.5244439e-01  -2.5794313e-01  -1.1683307e+00  -1.0165994e+00  -1.1683307e+00
   1.1966667e+00  -1.0527665e-03  -1.8207750e-01  -4.0967438e-01  -4.8554001e-01  -1.5476588e+00  -1.6235244e+00
   1.1983333e+00  -9.3492146e-04  -4.0967438e-01  -1.6993900e+00   4.2484751e-01   5.0071314e-01  -5.6140564e-01
   1.2000000e+00  -8.0227152e-04   4.5519376e-02  -1.6235244e+00   1.2138500e-01   1.9421600e+00  -9.4073377e-01
   1.2016667e+00  -6.5782242e-04   1.2593694e+00  -1.6993900e+00  -1.8207750e-01   7.2831002e-01  -6.3727127e-01
   1.2033333e+00  -5.0462738e-04   2.1697569e+00  -1.0165994e+00   4.5519376e-02   4.2484751e-01  -8.6486815e-01
   1.2050000e+00  -3.4573996e-04   3.3077413e+00  -3.0346251e-02  -1.8207750e-01   8.0417564e-01  -3.3380876e-01
   1.2066667e+00  -1.8417223e-04   1.2138500e-01  -6.3727127e-01  -1.0621188e-01   3.4898188e-01   1.9725063e-01
   1.2083333e+00  -2.2857957e-05  -1.9269869e+00   8.0417564e-01   9.5590690e-01   6.5244439e-01   1.2593694e+00
   1.2100000e+00  -3.2798793e-05  -2.9132401e+00   9.5590690e-01   2.7311626e-01   5.7657876e-01   2.0180257e+00
   1.2116667e+00  -6.7981981e-05  -2.9891057e+00   8.0417564e-01  -1.0621188e-01  -4.0967438e-01   1.9725063e-01
   1.2133333e+00  -9.9679083e-05  -2.7615088e+00   2.7311626e-01  -1.8207750e-01  -4.8554001e-01  -5.6140564e-01
   1.2150000e+00  -1.2780284e-04  -2.0787182e+00   3.4898188e-01   1.9725063e-01  -3.3380876e-01   2.7311626e-01
   1.2166667e+00  -1.5233341e-04  -9.4073377e-01   1.1076382e+00  -4.0967438e-01  -1.2441963e+00  -7.1313689e-01
   1.2183333e+00  -1.7329330e-04  -1.1683307e+00   8.8004127e-01  -5.6140564e-01  -8.6486815e-01   1.2138500e-01
   1.2200000e+00  -1.9072333e-04   6.5244439e-01   1.0317725e+00   7.2831002e-01   7.2831002e-01   1.6386975e+00
   1.2216667e+00  -8.4657946e-04   3.4898188e-01  -8.6486815e-01  -1.0621188e-01   1.9725063e-01  -2.5794313e-01
   1.2233333e+00  -9.7540255e-04   8.0417564e-01  -2.5794313e-01   5.7657876e-01   1.2138500e-01   2.7311626e-01
   1.2250000e+00  -1.0883715e-03   9.5590690e-01  -1.8207750e-01   2.7311626e-01  -2.5794313e-01  -1.0621188e-01
   1.2266667e+00  -1.1826455e-03  -1.8207750e-01  -6.3727127e-01  -4.0967438e-01  -3.0346251e-02  -1.8207750e-01
   1.2283333e+00  -1.2555583e-03   1.2138500e-01  -4.0967438e-01   1.9725063e-01   2.7311626e-01   1.0317725e+00
   1.2300000e+00  -1.3046781e-03   2.7311626e-01   3.4898188e-01  -1.0621188e-01  -3.3380876e-01  -6.3727127e-01
   1.2316667e+00  -1.3278717e-03   2.7311626e-01  -1.8207750e-01   3.4898188e-01  -4.0967438e-01  -2.5794313e-01
   1.2333333e+00  -1.3233694e-03   4.2484751e-01   2.7311626e-01   3.4898188e-01   1.8662944e+00   1.0317725e+00
   1.2350000e+00  -1.2898293e-03   5.7657876e-01   3.4898188e-01   1.2138500e-01   2.0938913e+00   6.5244439e-01
   1.2366667e+00  -1.2263995e-03  -3.0346251e-02  -1.1683307e+00  -6.3727127e-01  -8.6486815e-01  -1.9269869e+00
   1.2383333e+00  -1.1327763e-03  -1.8207750e-01   1.2138500e-01   7.2831002e-01  -4.0967438e-01  -4.0967438e-01
   1.2400000e+00  -1.0092560e-03   5.7657876e-01   5.0071314e-01   4.2484751e-01   5.7657876e-01   6.5244439e-01
   1.2416667e+00  -8.5677781e-04   5.7657876e-01  -7.8900252e-01  -2.5794313e-01  -2.3063151e+00   2.7311626e-01
   1.2433333e+00  -6.7695606e-04   7.2831002e-01   1.2138500e-01  -2.5794313e-01  -1.6993900e+00  -1.0165994e+00
   1.2450000e+00  -4.7209962e-04   4.5519376e-02  -6.3727127e-01  -7.1313689e-01   1.4111007e+00  -5.6140564e-01
   1.2466667e+00  -2.4521613e-04   9.5590690e-01   4.2484751e-01   1.2138500e-01   9.5590690e-01   1.9725063e-01
   1.2483333e+00  -1.2933297e-17  -3.0346251e-02   6.5244439e-01  -1.8207750e-01   1.2138500e-01   1.3352350e+00
   1.2500000e+00   6.5023317e-05   2.0938913e+00  -2.5794313e-01  -1.8207750e-01  -5.6140564e-01   5.0071314e-01
   1.2516667e+00   1.2931592e-04   8.8004127e-01  -3.0346251e-02  -2.5794313e-01   8.0417564e-01   1.1835038e+00
   1.2533333e+00   1.9108051e-04   3.4898188e-01   5.7657876e-01   1.2138500e-01   4.2484751e-01  -7.8900252e-01
   1.2550000e+00   2.4856241e-04   1.0317725e+00   7.2831002e-01  -1.8207750e-01  -7.1313689e-01  -1.5476588e+00
   1.2566667e+00   3.0010602e-04   1.2138500e-01   5.7657876e-01   8.0417564e-01   9.5590690e-01   1.0317725e+00
   1.2583333e+00   3.4421005e-04  -4.0967438e-01  -1.0621188e-01  -1.0621188e-01   5.7657876e-01   1.1076382e+00
   1.2600000e+00   3.7957997e-04  -4.0967438e-01  -7.8900252e-01  -3.0346251e-02  -8.6486815e-01  -7.1313689e-01
   1.2616667e+00   4.0517635e-04   9.5590690e-01  -7.1313689e-01   7.2831002e-01  -1.0924650e+00  -1.3200619e+00
   1.2633333e+00   4.2025782e-04   6.5244439e-01  -1.0165994e+00   1.9725063e-01  -4.8554001e-01  -1.2441963e+00
   1.2650000e+00   4.2441733e-04   1.9725063e-01  -1.1683307e+00  -8.6486815e-01   8.0417564e-01  -2.5339119e+00
   1.2666667e+00   4.1761102e-04  -1.0924650e+00   4.5519376e-02   3.4898188e-01  -1.0621188e-01  -1.0621188e-01
   1.2683333e+00   4.0017885e-04  -1.0924650e+00   7.2831002e-01   5.0071314e-01  -3.0346251e-02   5.7657876e-01
   1.2700000e+00   3.7285647e-04  -1.6235244e+00   2.7311626e-01  -1.0621188e-01  -6.3727127e-01   5.7657876e-01
   1.2716667e+00   3.3677823e-04   2.7311626e-01   1.4111007e+00   4.5519376e-02  -9.4073377e-01   8.0417564e-01
   1.2733333e+00   2.9347127e-04   2.7311626e-01  -1.0621188e-01  -6.3727127e-01  -5.6140564e-01   8.8004127e-01
   1.2750000e+00   2.4484104e-04  -1.7752557e+00   1.5628319e+00  -1.3200619e+00  -4.8554001e-01   3.4898188e-01
   1.2766667e+00   1.9314877e-04  -1.4717932e+00  -2.5794313e-01  -7.1313689e-01   1.1076382e+00   1.2593694e+00
   1.2783333e+00   1.4098155e-04   1.0317725e+00  -1.0924650e+00   8.0417564e-01   1.4869663e+00   1.8662944e+00
   1.2800000e+00   9.1216188e-05   1.4869663e+00  -1.6993900e+00   4.2484751e-01  -3.0346251e-02  -3.3380876e-01
   1.2816667e+00   4.6977829e-05   2.0180257e+00  -8.6486815e-01   4.5519376e-02  -8.6486815e-01  -2.4580463e+00
   1.2833333e+00   1.1594601e-05  -4.0967438e-01  -7.8900252e-01   1.2138500e-01  -4.8554001e-01  -2.7615088e+00
   1.2850000e+00  -1.0833097e-04  -2.5794313e-01  -1.8207750e-01   2.7311626e-01   7.2831002e-01  -3.3380876e-01
   1.2866667e+00  -2.9555968e-04  -6.3727127e-01   3.4898188e-01  -2.5794313e-01   7.2831002e-01  -5.6140564e-01
   1.2883333e+00  -4.7383670e-04  -4.8554001e-01   1.2138500e-01   4.5519376e-02   8.0417564e-01  -1.0621188e-01
   1.2900000e+00  -6.3566060e-04  -1.6235244e+00   2.7311626e-01  -4.0967438e-01  -3.0346251e-02  -3.3380876e-01
   1.2916667e+00  -7.7300209e-04  -1.0165994e+00   5.7657876e-01   7.2831002e-01  -1.0924650e+00   1.2138500e-01
   1.2933333e+00  -8.7741358e-04  -1.1683307e+00   1.2593694e+00   6.5244439e-01  -1.4717932e+00   4.5519376e-02
   1.2950000e+00  -9.4015558e-04  -1.9269869e+00   1.1835038e+00   3.4898188e-01  -3.3380876e-01   5.0071314e-01
   1.2966667e+00  -9.5233670e-04  -5.6140564e-01   1.0317725e+00   6.5244439e-01   1.1076382e+00   2.1697569e+00
   1.2983333e+00  -9.0506684e-04   1.7904288e+00  -1.0621188e-01   8.0417564e-01   5.7657876e-01   2.1697569e+00
   1.3000000e+00  -7.8961918e-04   8.0417564e-01  -7.1313689e-01  -1.0621188e-01   1.2138500e-01   4.2484751e-01
   1.3016667e+00  -5.9759922e-04   6.5244439e-01   5.7657876e-01  -6.3727127e-01  -7.8900252e-01  -1.9269869e+00
   1.3033333e+00  -3.2111684e-04   2.2456226e+00   3.4898188e-01  -7.8900252e-01   3.4898188e-01  -1.9269869e+00
   1.3050000e+00   4.7042416e-05   9.5590690e-01  -7.1313689e-01  -4.0967438e-01   3.4898188e-01   8.8004127e-01
   1.3066667e+00   5.1325000e-04   1.9725063e-01  -7.1313689e-01   4.2484751e-01   1.2593694e+00   2.7766819e+00
   1.3083333e+00   1.0828759e-03  -4.0967438e-01  -1.4717932e+00  -3.0346251e-02   6.5244439e-01   1.1076382e+00
   1.3100000e+00   1.7601421e-03   3.4898188e-01  -1.4717932e+00  -2.5794313e-01  -2.5794313e-01  -1.3200619e+00
   1.3116667e+00   2.5479934e-03  -4.8554001e-01  -7.1313689e-01  -1.0621188e-01  -6.3727127e-01  -1.1683307e+00
   1.3133333e+00   3.4479872e-03  -1.0621188e-01   1.4111007e+00  -3.0346251e-02   1.2138500e-01  -1.8207750e-01
   1.3150000e+00   4.4602084e-03  -1.0621188e-01  -1.0924650e+00  -1.8207750e-01   7.2831002e-01  -1.8207750e-01
   1.3166667e+00   5.5832096e-03  -1.1683307e+00  -3.3380876e-01   4.5519376e-02   4.2484751e-01  -4.8554001e-01
   1.3183333e+00   6.8139822e-03   1.5628319e+00   8.8004127e-01   4.5519376e-02  -2.5794313e-01   4.5519376e-02
   1.3200000e+00   8.1257070e-03   7.2831002e-01   1.2138500e-01   1.9725063e-01  -7.1313689e-01  -1.8207750e-01
   1.3216667e+00   9.3923169e-03   2.8525476e+00   1.9725063e-01   1.9725063e-01  -3.0346251e-02  -1.0621188e-01
   1.3233333e+00   1.0735361e-02   4.2484751e-01   5.7657876e-01   9.5590690e-01  -3.3380876e-01   5.7657876e-01
   1.3250000e+00   1.2149423e-02  -1.0621188e-01   6.5244439e-01   6.5244439e-01  -3.0346251e-02   3.4898188e-01
   1.3266667e+00   1.3628491e-02   6.5244439e-01   1.9725063e-01  -1.8207750e-01  -3.0346251e-02  -1.8207750e-01
   1.3283333e+00   1.5166062e-02  -1.2441963e+00   3.4898188e-01  -1.0621188e-01  -1.3200619e+00  -1.8207750e-01
   1.3300000e+00   1.6755248e-02  -1.5476588e+00   1.9725063e-01   5.7657876e-01   1.9725063e-01   1.2593694e+00
   1.3316667e+00   1.8388897e-02  -2.8373744e+00  -4.0967438e-01  -2.5794313e-01   4.5519376e-02  -1.3200619e+00
   1.3333333e+00   4.2192976e-02  -1.0165994e+00   3.4898188e-01   1.9725063e-01   1.2138500e-01   1.2138500e-01
   1.3350000e+00   4.3651274e-02  -7.8900252e-01   9.5590690e-01  -5.6140564e-01   6.5244439e-01   8.8004127e-01
   1.3366667e+00   4.5021489e-02  -1.1683307e+00  -1.0621188e-01  -4.0967438e-01   1.9421600e+00   5.0071314e-01
   1.3383333e+00   4.6347960e-02   2.0938913e+00   4.5519376e-02   8.8004127e-01   6.5244439e-01  -3.3380876e-01
   1.3400000e+00   4.7634566e-02   2.3214882e+00   6.5244439e-01   1.0317725e+00   5.0071314e-01  -4.0967438e-01
   1.3416667e+00   4.8886149e-02   1.0317725e+00   1.9725063e-01  -1.8207750e-01  -3.0346251e-02   4.5519376e-02
   1.3433333e+00   5.0108365e-02  -1.2441963e+00  -5.6140564e-01  -3.3380876e-01  -6.3727127e-01  -2.5794313e-01
   1.3450000e+00   5.1307528e-02  -1.0621188e-01  -6.3727127e-01   2.7311626e-01   4.2484751e-01   7.2831002e-01
   1.3466667e+00   5.2490428e-02   1.6386975e+00   4.2484751e-01  -1.8207750e-01   1.2138500e-01   2.7311626e-01
   1.3483333e+00   5.3664132e-02   8.0417564e-01   4.5519376e-02  -2.5794313e-01  -1.1683307e+00  -3.3380876e-01
   1.3500000e+00   5.4835781e-02   1.0317725e+00   5.0071314e-01  -3.0346251e-02  -3.0346251e-02   5.0071314e-01
   1.3516667e+00   6.0891518e-02  -1.2441963e+00   4.2484751e-01  -8.6486815e-01  -9.4073377e-01  -8.6486815e-01
   1.3533333e+00   6.3498042e-02  -1.7752557e+00   5.0071314e-01  -4.0967438e-01  -5.6140564e-01  -6.3727127e-01
   1.3550000e+00   6.4851067e-02  -3.2925682e+00   6.5244439e-01  -1.8207750e-01  -1.8207750e-01  -8.6486815e-01
   1.3566667e+00   6.6236785e-02  -1.8207750e-01  -1.0621188e-01  -1.8207750e-01  -5.6140564e-01  -7.1313689e-01
   1.3583333e+00   6.7653042e-02   1.4869663e+00  -4.0967438e-01  -4.8554001e-01  -2.6097776e+00  -6.3727127e-01
   1.3600000e+00   6.9096249e-02   8.0417564e-01  -1.0621188e-01   4.5519376e-02   1.1076382e+00   4.5519376e-02
   1.3616667e+00   7.0519642e-02   7.2831002e-01  -1.2441963e+00   4.2484751e-01   1.7904288e+00   1.1076382e+00
   1.3633333e+00   7.1844067e-02   5.7657876e-01  -1.0165994e+00   5.7657876e-01   1.4869663e+00   1.7904288e+00
   1.3650000e+00   7.3163036e-02   5.0071314e-01  -2.0787182e+00   2.7311626e-01  -3.0346251e-02   4.2484751e-01
   1.3666667e+00   7.4471580e-02   7.2831002e-01  -2.5794313e-01   8.0417564e-01   2.7311626e-01   4.5519376e-02
   1.3683333e+00   7.5764591e-02  -8.6486815e-01   5.0071314e-01  -1.8207750e-01   1.0317725e+00  -4.8554001e-01
   1.3700000e+00   7.7037000e-02  -1.6993900e+00   1.9725063e-01  -6.3727127e-01   6.5244439e-01   1.2138500e-01
   1.3716667e+00   7.8283973e-02  -2.3063151e+00   1.1076382e+00  -6.3727127e-01   3.4898188e-01  -1.2441963e+00
   1.3733333e+00   7.9501055e-02   4.5519376e-02   1.1076382e+00  -3.0346251e-02  -4.0967438e-01   2.7311626e-01
   1.3750000e+00   8.0684406e-02   2.0938913e+00  -1.8207750e-01  -1.8207750e-01  -8.6486815e-01  -1.8207750e-01
   1.3766667e+00   8.1830910e-02  -3.3380876e-01  -3.0346251e-02  -1.0621188e-01   3.4898188e-01   1.2138500e-01
   1.3783333e+00   8.2938407e-02   9.5590690e-01  -1.4717932e+00   5.0071314e-01   8.8004127e-01   3.4898188e-01
   1.3800000e+00   8.4005780e-02   5.0071314e-01  -1.8511213e+00   2.7311626e-01   5.0071314e-01   1.9725063e-01
   1.3816667e+00   8.5033108e-02  -3.0346251e-02   8.8004127e-01  -3.0346251e-02  -1.6235244e+00   1.2138500e-01
   1.3833333e+00   8.6021760e-02  -1.0165994e+00   9.5590690e-01  -3.0346251e-02  -1.3200619e+00  -4.0967438e-01
   1.3850000e+00   8.6974469e-02   4.5519376e-02  -2.5794313e-01   3.4898188e-01   1.1835038e+00   2.7311626e-01
   1.3866667e+00   8.7895376e-02  -5.6140564e-01  -2.5794313e-01   2.7311626e-01  -6.3727127e-01  -1.0924650e+00
   1.3883333e+00   8.8790040e-02   3.4898188e-01   5.7657876e-01   9.5590690e-01  -1.8207750e-01   3.4898188e-01
   1.3900000e+00   8.9665430e-02   1.3352350e+00   1.1835038e+00   1.2138500e-01  -3.0346251e-02   2.0938913e+00
   1.3916667e+00   9.0529839e-02   7.2831002e-01   1.5628319e+00  -3.0346251e-02   3.4898188e-01   1.1835038e+00
   1.3933333e+00   9.1392852e-02  -7.8900252e-01  -3.0346251e-02  -1.3200619e+00   4.5519376e-02  -1.5476588e+00
   1.3950000e+00   9.2265166e-02   4.5519376e-02   1.9725063e-01   4.5519376e-02   9.5590690e-01  -1.8207750e-01
   1.3966667e+00   9.3158504e-02   4.2484751e-01   4.5519376e-02   4.2484751e-01   1.0317725e+00  -6.3727127e-01
   1.3983333e+00   9.3956355e-02   2.0180257e+00  -3.0346251e-02   1.9725063e-01   1.2138500e-01  -1.0924650e+00
   1.4000000e+00   9.4764944e-02   1.9725063e-01   1.2138500e-01   2.7311626e-01  -3.3380876e-01  -5.6140564e-01
   1.4016667e+00   9.5621319e-02  -8.6486815e-01  -9.4073377e-01  -8.6486815e-01  -1.2441963e+00  -7.1313689e-01
   1.4033333e+00   9.6543141e-02  -4.0967438e-01  -8.6486815e-01   4.5519376e-02  -7.8900252e-01  -1.8207750e-01
   1.4050000e+00   9.7548653e-02  -6.3727127e-01  -4.0967438e-01  -1.0621188e-01  -1.0165994e+00  -3.3380876e-01
   1.4066667e+00   9.8656335e-02  -2.5794313e-01   4.5519376e-02   1.2138500e-01  -3.3380876e-01  -4.8554001e-01
   1.4083333e+00   9.9884578e-02  -1.0165994e+00   5.0071314e-01   1.9725063e-01   9.5590690e-01   6.5244439e-01
   1.4100000e+00   1.0125129e-01   4.2484751e-01  -3.0346251e-02   4.5519376e-02   1.9421600e+00   1.4111007e+00
   1.4116667e+00   1.0277353e-01  -8.6486815e-01   3.4898188e-01   5.7657876e-01   5.0071314e-01   8.8004127e-01
   1.4133333e+00   1.0446716e-01  -7.1313689e-01  -1.8207750e-01  -3.0346251e-02   1.2138500e-01   1.2138500e-01
   1.4150000e+00   1.0634645e-01   3.4898188e-01   3.4898188e-01  -3.3380876e-01  -4.8554001e-01  -6.3727127e-01
   1.4166667e+00   1.0842373e-01   2.9284132e+00   8.8004127e-01  -3.0346251e-02  -2.5794313e-01  -1.8207750e-01
   1.4183333e+00   1.1070911e-01   1.0317725e+00  -1.4717932e+00   4.5519376e-02   4.5519376e-02   3.4898188e-01
   1.4200000e+00   1.1321018e-01  -4.8554001e-01  -1.5476588e+00   1.2138500e-01   1.3352350e+00  -3.0346251e-02
   1.4216667e+00   1.1593175e-01   4.5519376e-02   3.4898188e-01   3.4898188e-01   4.2484751e-01   5.0071314e-01
   1.4233333e+00   1.1887569e-01   4.2484751e-01  -1.8207750e-01   1.2138500e-01  -1.2441963e+00  -4.0967438e-01
   1.4250000e+00   1.2204083e-01  -6.3727127e-01  -1.8207750e-01   1.2138500e-01  -6.3727127e-01  -6.3727127e-01
   1.4266667e+00   1.2542284e-01   4.5519376e-02  -1.2441963e+00   7.2831002e-01  -8.6486815e-01  -6.3727127e-01
   1.4283333e+00   1.2901427e-01  -3.0346251e-02   1.4869663e+00   4.2484751e-01  -7.1313689e-01   1.9725063e-01
   1.4300000e+00   1.3280465e-01  -1.0621188e-01   8.8004127e-01  -4.0967438e-01   1.2138500e-01  -7.1313689e-01
   1.4316667e+00   1.3678058e-01  -1.8207750e-01   4.5519376e-02  -4.8554001e-01  -1.0621188e-01  -3.3380876e-01
   1.4333333e+00   1.4086224e-01  -1.4717932e+00   1.1835038e+00  -3.3380876e-01   8.0417564e-01  -5.6140564e-01
   1.4350000e+00   1.4499803e-01  -9.4073377e-01   5.0071314e-01  -1.0924650e+00   3.4898188e-01  -8.6486815e-01
   1.4366667e+00   1.4925032e-01   5.0071314e-01   3.4898188e-01   1.2138500e-01  -1.0924650e+00  -2.5794313e-01
   1.4383333e+00   1.5360082e-01   6.5244439e-01   7.2831002e-01   1.2593694e+00   5.7657876e-01   4.2484751e-01
   1.4400000e+00   1.5803087e-01   1.3352350e+00   1.2138500e-01   5.7657876e-01   5.7657876e-01   1.1835038e+00
   1.4416667e+00   1.6252187e-01  -1.0621188e-01  -1.8511213e+00  -6.3727127e-01   1.2593694e+00   4.5519376e-02
   1.4433333e+00   1.6705579e-01  -1.6235244e+00  -1.4717932e+00  -1.0621188e-01   1.0317725e+00   8.0417564e-01
   1.4450000e+00   1.7161564e-01   5.0071314e-01  -4.0967438e-01   3.4898188e-01  -1.0621188e-01   5.0071314e-01
   1.4466667e+00   1.7618599e-01   3.4898188e-01  -4.8554001e-01   4.5519376e-02  -6.3727127e-01   4.2484751e-01
   1.4483333e+00   1.8075340e-01   1.9725063e-01   1.3352350e+00  -3.0346251e-02   1.2138500e-01   6.5244439e-01
   1.4500000e+00   1.8530691e-01  -3.3380876e-01   4.5519376e-02  -6.3727127e-01  -9.4073377e-01  -7.1313689e-01
   1.4516667e+00   1.8983842e-01  -2.5339119e+00  -3.3380876e-01   5.7657876e-01   1.2138500e-01  -3.0346251e-02
   1.4533333e+00   1.9434311e-01   9.5590690e-01   3.4898188e-01   8.0417564e-01  -5.6140564e-01   1.2138500e-01
   1.4550000e+00   1.9881974e-01   1.1835038e+00   3.4898188e-01   1.2138500e-01  -1.7752557e+00  -5.6140564e-01
   1.4566667e+00   2.0327091e-01   1.0317725e+00  -1.0621188e-01  -3.0346251e-02  -2.5794313e-01  -3.0346251e-02
   1.4583333e+00   2.0770329e-01   1.2138500e-01   2.7311626e-01  -1.0621188e-01  -5.6140564e-01   6.5244439e-01
   1.4600000e+00   2.1212772e-01  -9.4073377e-01  -8.6486815e-01  -1.8207750e-01   5.0071314e-01  -1.8207750e-01
   1.4616667e+00   2.1655927e-01   1.7904288e+00   1.9725063e-01  -3.0346251e-02   6.5244439e-01   1.0317725e+00
   1.4633333e+00   2.2101721e-01  -1.8207750e-01  -1.0924650e+00  -6.3727127e-01   8.8004127e-01  -1.8207750e-01
   1.4650000e+00   2.2552490e-01  -1.1683307e+00   8.0417564e-01  -5.6140564e-01   1.0317725e+00  -4.8554001e-01
   1.4666667e+00   2.3010962e-01  -1.8207750e-01  -3.0346251e-02   5.7657876e-01   8.0417564e-01  -2.5794313e-01
   1.4683333e+00   2.3480226e-01  -3.3380876e-01  -1.8207750e-01   1.0317725e+00   3.4898188e-01   3.4898188e-01
   1.4700000e+00   2.3948126e-01   1.2138500e-01   4.2484751e-01  -4.0967438e-01  -1.6235244e+00  -8.6486815e-01
   1.4716667e+00   2.4432357e-01  -6.3727127e-01   7.2831002e-01  -1.0621188e-01  -1.0621188e-01  -1.3200619e+00
   1.4733333e+00   2.4937198e-01   1.7904288e+00   4.2484751e-01   5.0071314e-01   8.0417564e-01  -6.3727127e-01
   1.4750000e+00   2.5467177e-01  -7.8900252e-01   8.0417564e-01   7.2831002e-01   5.7657876e-01  -1.0924650e+00
   1.4766667e+00   2.6027007e-01  -3.0346251e-02   5.7657876e-01   2.7311626e-01   1.9725063e-01   2.7311626e-01
   1.4783333e+00   2.6621512e-01  -3.3380876e-01  -6.3727127e-01  -2.5794313e-01  -1.8207750e-01  -1.8207750e-01
   1.4800000e+00   2.7255545e-01  -7.8900252e-01  -1.8207750e-01   4.5519376e-02   7.2831002e-01   2.3214882e+00
   1.4816667e+00   2.7933903e-01  -7.8900252e-01  -1.0165994e+00  -1.0924650e+00  -2.5794313e-01   1.7145632e+00
   1.4833333e+00   2.8661243e-01   1.2138500e-01  -1.6235244e+00  -4.0967438e-01  -3.3380876e-01  -4.0967438e-01
   1.4850000e+00   2.9441989e-01   1.5628319e+00   1.2138500e-01   6.5244439e-01   7.2831002e-01   6.5244439e-01
   1.4866667e+00   3.0280247e-01  -3.0346251e-02  -5.6140564e-01   1.9725063e-01  -1.0924650e+00  -1.0165994e+00
   1.4883333e+00   3.1179714e-01   7.2831002e-01   1.2138500e-01   1.9725063e-01  -7.8900252e-01  -8.6486815e-01
   1.4900000e+00   3.2143595e-01   1.1076382e+00   1.6386975e+00   7.2831002e-01   3.4898188e-01   8.8004127e-01
   1.4916667e+00   3.3174525e-01   8.8004127e-01   1.6386975e+00   2.7311626e-01  -2.5794313e-01   4.5519376e-02
   1.4933333e+00   3.4274496e-01  -7.1313689e-01   5.7657876e-01  -1.8207750e-01  -7.1313689e-01  -4.0967438e-01
   1.4950000e+00   3.5444789e-01  -1.2441963e+00   7.2831002e-01  -1.8207750e-01   4.5519376e-02  -2.5794313e-01
   1.4966667e+00   3.6685921e-01  -9.4073377e-01   5.0071314e-01  -5.6140564e-01  -1.0621188e-01  -1.8207750e-01
   1.4983333e+00   3.7997601e-01  -4.8554001e-01  -1.0621188e-01   1.9725063e-01   1.5628319e+00   5.7657876e-01
   1.5000000e+00   3.9378695e-01   1.0317725e+00  -1.0924650e+00  -1.8207750e-01   5.0071314e-01   7.2831002e-01
   1.5016667e+00   4.0827203e-01  -3.3380876e-01  -1.4717932e+00   4.5519376e-02  -3.3380876e-01  -7.1313689e-01
   1.5033333e+00   4.2340258e-01  -1.0621188e-01  -1.5476588e+00  -4.8554001e-01   4.5519376e-02  -5.6140564e-01
   1.5050000e+00   4.3905363e-01  -4.0967438e-01  -1.0165994e+00  -1.0621188e-01  -6.3727127e-01  -4.8554001e-01
   1.5066667e+00   4.5518812e-01   1.9725063e-01  -1.8207750e-01   9.5590690e-01  -1.5476588e+00  -4.8554001e-01
   1.5083333e+00   4.7181703e-01  -5.6140564e-01   1.1076382e+00   1.1076382e+00  -3.3380876e-01   6.5244439e-01
   1.5100000e+00   4.8888271e-01  -1.0165994e+00   1.4111007e+00   1.9725063e-01   6.5244439e-01  -3.0346251e-02
   1.5116667e+00   5.0632118e-01   5.0071314e-01   1.1835038e+00  -2.5794313e-01   1.7145632e+00   5.7657876e-01
   1.5133333e+00   5.2406279e-01   8.8004127e-01   1.1076382e+00  -2.5794313e-01  -1.0924650e+00   4.5519376e-02
   1.5150000e+00   5.4203299e-01  -3.3380876e-01   3.4898188e-01  -1.0621188e-01  -1.0165994e+00   4.5519376e-02
   1.5166667e+00   5.6015308e-01   1.1076382e+00   5.7657876e-01   4.2484751e-01   1.9725063e-01   1.1835038e+00
   1.5183333e+00   5.7834117e-01   6.5244439e-01  -3.0346251e-02  -1.8207750e-01  -1.2441963e+00  -4.8554001e-01
   1.5200000e+00   5.9651305e-01  -1.8207750e-01   1.9725063e-01   4.5519376e-02   1.9725063e-01  -7.8900252e-01
   1.5216667e+00   6.1458333e-01   4.2484751e-01  -7.8900252e-01   5.7657876e-01   1.3352350e+00  -1.0621188e-01
   1.5233333e+00   6.3246614e-01   1.7145632e+00   6.5244439e-01  -6.3727127e-01   5.0071314e-01  -4.0967438e-01
   1.5250000e+00   6.5007645e-01  -1.0621188e-01  -8.6486815e-01  -7.8900252e-01   1.3352350e+00  -1.0621188e-01
   1.5266667e+00   6.6733086e-01   5.7657876e-01  -2.1545838e+00  -3.0346251e-02   3.4898188e-01  -1.0621188e-01
   1.5283333e+00   6.8414875e-01   9.5590690e-01  -1.2441963e+00  -3.0346251e-02  -2.5794313e-01   1.9725063e-01
   1.5300000e+00   7.0045303e-01   1.2138500e-01  -3.0346251e-02   1.9725063e-01  -1.6235244e+00  -1.8207750e-01
   1.5316667e+00   7.1617120e-01  -7.8900252e-01  -3.0346251e-02   2.7311626e-01   1.2138500e-01  -6.3727127e-01
   1.5333333e+00   7.3123612e-01  -1.0621188e-01   5.7657876e-01   2.7311626e-01   2.7311626e-01  -3.0346251e-02
   1.5350000e+00   7.4558664e-01  -2.4580463e+00   1.2138500e-01   1.2138500e-01   1.3352350e+00   1.2593694e+00
   1.5366667e+00   7.5916860e-01  -2.0787182e+00   5.0071314e-01  -3.0346251e-02  -4.0967438e-01   1.7145632e+00
   1.5383333e+00   7.7193486e-01  -1.8511213e+00  -1.0621188e-01  -1.0621188e-01  -1.3959275e+00  -4.0967438e-01
   1.5400000e+00   7.8382495e-01  -1.4717932e+00  -1.6993900e+00  -4.8554001e-01  -6.3727127e-01  -7.1313689e-01
   1.5416667e+00   7.9469038e-01   2.7311626e-01   5.7657876e-01   5.7657876e-01  -4.0967438e-01  -1.8207750e-01
   1.5433333e+00   8.0463192e-01   7.2831002e-01   1.9725063e-01   5.0071314e-01  -3.0346251e-02  -7.1313689e-01
   1.5450000e+00   8.1363915e-01   1.9725063e-01   1.2138500e-01   1.9725063e-01  -1.0621188e-01  -7.8900252e-01
   1.5466667e+00   8.2171096e-01   1.6386975e+00   8.0417564e-01   1.9725063e-01  -8.6486815e-01  -6.3727127e-01
   1.5483333e+00   8.2885529e-01   8.8004127e-01   1.3352350e+00   4.2484751e-01   1.2138500e-01   4.5519376e-02
   1.5500000e+00   8.3508894e-01  -5.6140564e-01   4.2484751e-01   5.0071314e-01   1.2593694e+00   4.2484751e-01
   1.5516667e+00   8.4043709e-01  -1.3200619e+00  -7.8900252e-01  -3.0346251e-02   7.2831002e-01   7.2831002e-01
   1.5533333e+00   8.4493295e-01  -2.5794313e-01  -7.1313689e-01  -1.8207750e-01   1.9725063e-01   1.1076382e+00
   1.5550000e+00   8.4861669e-01   4.5519376e-02   5.0071314e-01   4.5519376e-02   1.2138500e-01  -3.3380876e-01
   1.5566667e+00   8.5153506e-01   1.9725063e-01  -4.8554001e-01  -1.0621188e-01   7.2831002e-01  -1.3200619e+00
   1.5583333e+00   8.5374047e-01   7.2831002e-01   5.0071314e-01   7.2831002e-01  -1.8207750e-01  -3.0346251e-02
   1.5600000e+00   8.5528998e-01   2.1697569e+00   9.5590690e-01  -1.8207750e-01  -1.8207750e-01   1.1076382e+00
   1.5616667e+00   8.5624439e-01   1.9725063e-01   4.5519376e-02  -2.5794313e-01  -1.0621188e-01   1.9725063e-01
   1.5633333e+00   8.5666736e-01   4.5519376e-02  -4.8554001e-01  -1.0621188e-01   4.5519376e-02  -1.8207750e-01
   1.5650000e+00   8.5662421e-01   7.2831002e-01  -7.1313689e-01   4.5519376e-02  -1.0621188e-01   1.4869663e+00
   1.5666667e+00   8.5618097e-01  -1.0924650e+00   5.7657876e-01  -6.3727127e-01   1.9725063e-01   5.0071314e-01
   1.5683333e+00   8.5540356e-01  -2.5339119e+00  -1.8207750e-01  -4.8554001e-01   5.0071314e-01  -2.5794313e-01
   1.5700000e+00   8.5435648e-01  -7.8900252e-01   1.9725063e-01   1.2138500e-01  -4.8554001e-01  -9.4073377e-01
   1.5716667e+00   8.5310229e-01  -9.4073377e-01  -1.0621188e-01  -4.0967438e-01  -7.8900252e-01  -1.4717932e+00
   1.5733333e+00   8.5170053e-01   1.2593694e+00   3.4898188e-01  -1.0621188e-01  -6.3727127e-01  -1.0621188e-01
   1.5750000e+00   8.5020691e-01   1.1076382e+00   1.2138500e-01  -3.0346251e-02  -1.0621188e-01  -7.8900252e-01
   1.5766667e+00   8.4856120e-01   1.5628319e+00   7.2831002e-01   1.2138500e-01   4.2484751e-01   1.2138500e-01
   1.5783333e+00   8.4686245e-01   7.2831002e-01  -5.6140564e-01  -1.0621188e-01   9.5590690e-01   4.2484751e-01
   1.5800000e+00   8.4519705e-01   7.2831002e-01  -4.8554001e-01   2.7311626e-01   3.4898188e-01   3.4898188e-01
   1.5816667e+00   8.4360410e-01  -4.0967438e-01  -9.4073377e-01   3.4898188e-01  -3.3380876e-01  -3.0346251e-02
   1.5833333e+00   8.4211767e-01  -7.8900252e-01   4.5519376e-02   1.9725063e-01  -1.5476588e+00   5.0071314e-01
   1.5850000e+00   8.4076600e-01  -3.3380876e-01   5.7657876e-01   1.9725063e-01  -2.2304494e+00  -1.8207750e-01
   1.5866667e+00   8.3957199e-01  -1.8207750e-01   5.0071314e-01   1.2138500e-01   5.0071314e-01   2.7311626e-01
   1.5883333e+00   8.3855277e-01   2.1697569e+00   4.5519376e-02   2.7311626e-01   9.5590690e-01   1.3352350e+00
   1.5900000e+00   8.3772004e-01   6.5244439e-01   1.2593694e+00   4.2484751e-01   1.3352350e+00   1.2593694e+00
   1.5916667e+00   8.3708012e-01  -1.6993900e+00  -7.8900252e-01  -2.5794313e-01   1.2138500e-01   1.2138500e-01
   1.5933333e+00   8.3663422e-01   2.7311626e-01  -1.8207750e-01  -1.8207750e-01   6.5244439e-01  -3.3380876e-01
   1.5950000e+00   8.3637869e-01   1.4869663e+00  -1.2441963e+00  -1.1683307e+00   4.5519376e-02  -1.2441963e+00
   1.5966667e+00   8.3630554e-01   1.2593694e+00   2.7311626e-01  -3.0346251e-02  -1.0621188e-01  -7.8900252e-01
   1.5983333e+00   8.3640278e-01   7.2831002e-01   2.7311626e-01  -1.8207750e-01  -7.8900252e-01  -3.0346251e-02
   1.6000000e+00   8.3665489e-01   4.5519376e-02   3.4898188e-01   8.8004127e-01   1.9725063e-01   4.5519376e-02
   1.6016667e+00   8.3704340e-01  -1.0924650e+00  -2.2304494e+00   1.9725063e-01  -3.3380876e-01   4.2484751e-01
   1.6033333e+00   8.3754733e-01  -5.6140564e-01  -3.3380876e-01   9.5590690e-01   1.2138500e-01   1.4869663e+00
   1.6050000e+00   8.3814376e-01   5.0071314e-01  -2.5794313e-01   2.7311626e-01   1.1835038e+00   2.3973538e+00
   1.6066667e+00   8.3880841e-01   2.7311626e-01   2.7311626e-01  -6.3727127e-01   9.5590690e-01   1.9725063e-01
   1.6083333e+00   8.3951627e-01  -5.6140564e-01   6.5244439e-01  -3.3380876e-01  -1.1683307e+00  -2.0028525e+00
   1.6100000e+00   8.4024197e-01  -1.3200619e+00   1.4111007e+00  -6.3727127e-01  -1.5476588e+00  -2.8373744e+00
   1.6116667e+00   8.4091653e-01  -7.8900252e-01   9.5590690e-01   5.7657876e-01  -2.3063151e+00  -1.6993900e+00
   1.6133333e+00   8.4143830e-01  -1.1683307e+00   1.4869663e+00   5.0071314e-01  -6.3727127e-01   4.5519376e-02
   1.6150000e+00   8.4189000e-01   1.2138500e-01   8.8004127e-01   3.4898188e-01   1.6386975e+00   1.2593694e+00
   1.6166667e+00   8.4225360e-01  -7.1313689e-01   1.2138500e-01  -2.5794313e-01   1.1076382e+00   8.0417564e-01
   1.6183333e+00   8.4251393e-01   1.9725063e-01  -6.3727127e-01  -2.5794313e-01   2.7311626e-01  -2.5794313e-01
   1.6200000e+00   8.4265873e-01  -2.5794313e-01  -1.8207750e-01  -1.0621188e-01   5.7657876e-01  -2.5794313e-01
   1.6216667e+00   8.4267871e-01   2.5490851e+00   1.9725063e-01   4.5519376e-02   6.5244439e-01   1.9725063e-01
   1.6233333e+00   8.4256791e-01   8.0417564e-01  -1.8207750e-01  -1.0621188e-01   4.2484751e-01   3.4898188e-01
   1.6250000e+00   8.4232339e-01  -4.8554001e-01  -7.1313689e-01  -3.0346251e-02  -3.0346251e-02  -1.0621188e-01
   1.6266667e+00   8.4194536e-01  -1.7752557e+00  -1.2441963e+00  -4.8554001e-01   2.7311626e-01  -2.5794313e-01
   1.6283333e+00   8.4143709e-01   3.4898188e-01  -1.1683307e+00   1.9725063e-01  -7.1313689e-01   2.7311626e-01
   1.6300000e+00   8.4080458e-01   4.5519376e-02  -3.0346251e-02  -3.0346251e-02   4.5519376e-02   1.9725063e-01
   1.6316667e+00   8.4005629e-01   5.7657876e-01   9.5590690e-01   1.9725063e-01  -3.3380876e-01   1.2138500e-01
   1.6333333e+00   8.3920300e-01   8.8004127e-01   2.7008163e+00   1.1076382e+00  -1.0165994e+00  -3.0346251e-02
   1.6350000e+00   8.3825728e-01  -4.0967438e-01   1.6386975e+00  -7.1313689e-01  -3.3380876e-01  -4.0967438e-01
   1.6366667e+00   8.3723319e-01  -7.1313689e-01  -5.6140564e-01  -6.3727127e-01  -3.0346251e-02  -4.0967438e-01
   1.6383333e+00   8.3614592e-01  -1.0621188e-01  -7.8900252e-01  -7.8900252e-01   1.9725063e-01  -7.1313689e-01
   1.6400000e+00   8.3501133e-01  -1.1683307e+00  -1.8511213e+00   1.2138500e-01   1.0317725e+00  -1.8207750e-01
   1.6416667e+00   8.3384546e-01  -1.1683307e+00  -1.6993900e+00  -2.5794313e-01  -3.0346251e-02  -1.8207750e-01
   1.6433333e+00   8.3266431e-01  -4.8554001e-01  -1.3200619e+00   5.0071314e-01  -7.8900252e-01   1.9725063e-01
   1.6450000e+00   8.3148332e-01   1.1076382e+00   1.4111007e+00   7.2831002e-01   2.7311626e-01   8.8004127e-01
   1.6466667e+00   8.3031711e-01  -2.5794313e-01  -6.3727127e-01   4.5519376e-02   4.2484751e-01   2.7311626e-01
   1.6483333e+00   8.2904213e-01  -4.8554001e-01   2.7311626e-01   5.7657876e-01   8.0417564e-01   5.0071314e-01
   1.6500000e+00   8.2776923e-01   3.4898188e-01  -3.3380876e-01   4.5519376e-02  -7.1313689e-01   1.2138500e-01
   1.6516667e+00   8.2653346e-01   1.2138500e-01  -2.5794313e-01  -2.5794313e-01  -1.3200619e+00  -4.0967438e-01
   1.6533333e+00   8.2534738e-01   5.0071314e-01   1.2138500e-01   2.7311626e-01   1.9725063e-01   1.9725063e-01
   1.6550000e+00   8.2422206e-01   1.9725063e-01  -1.8207750e-01   4.5519376e-02   8.8004127e-01   3.4898188e-01
   1.6566667e+00   8.2316728e-01   6.5244439e-01   1.2138500e-01  -8.6486815e-01   5.7657876e-01  -4.8554001e-01
   1.6583333e+00   8.2219103e-01   1.1076382e+00   2.7311626e-01  -3.0346251e-02   1.9725063e-01  -1.0165994e+00
   1.6600000e+00   8.2129992e-01  -7.8900252e-01   4.5519376e-02   4.2484751e-01  -6.3727127e-01  -1.4717932e+00
   1.6616667e+00   8.2049859e-01   4.5519376e-02  -4.0967438e-01   5.0071314e-01  -5.6140564e-01  -1.8207750e-01
   1.6633333e+00   8.1979021e-01   4.5519376e-02  -1.0165994e+00   3.4898188e-01   1.2138500e-01   5.0071314e-01
   1.6650000e+00   8.1917617e-01  -1.4717932e+00   1.1835038e+00   1.9725063e-01   8.8004127e-01   6.5244439e-01
   1.6666667e+00   8.1865625e-01   7.2831002e-01  -4.8554001e-01   4.5519376e-02   5.0071314e-01   2.7311626e-01
   1.6683333e+00   8.1822871e-01   7.2831002e-01   1.2593694e+00   1.2138500e-01   3.4898188e-01   1.5628319e+00
   1.6700000e+00   8.1789036e-01   1.2138500e-01   8.8004127e-01  -3.0346251e-02  -1.8207750e-01   9.5590690e-01
   1.6716667e+00   8.1763663e-01   4.2484751e-01   1.7904288e+00  -4.0967438e-01  -3.0346251e-02   8.8004127e-01
   1.6733333e+00   8.1746195e-01  -3.3380876e-01   8.0417564e-01  -1.0621188e-01   1.2138500e-01  -2.5794313e-01
   1.6750000e+00   8.1735961e-01   1.4111007e+00   6.5244439e-01   5.7657876e-01   1.9725063e-01  -3.3380876e-01
   1.6766667e+00   8.1732214e-01   2.6249507e+00   8.8004127e-01   1.9725063e-01   9.5590690e-01   4.2484751e-01
   1.6783333e+00   8.1734131e-01   2.6249507e+00  -6.3727127e-01  -4.8554001e-01  -4.0967438e-01  -6.3727127e-01
   1.6800000e+00   8.1740849e-01   2.7311626e-01  -1.0165994e+00  -4.0967438e-01  -4.0967438e-01  -1.0621188e-01
   1.6816667e+00   8.1751483e-01  -9.4073377e-01  -5.6140564e-01   1.2138500e-01   1.2138500e-01  -6.3727127e-01
   1.6833333e+00   8.1758357e-01  -1.0165994e+00  -9.4073377e-01   1.9725063e-01   3.4898188e-01  -7.8900252e-01
   1.6850000e+00   8.1757182e-01  -7.8900252e-01  -2.5794313e-01   1.0317725e+00   8.0417564e-01   4.2484751e-01
   1.6866667e+00   8.1755913e-01  -7.1313689e-01   7.2831002e-01   3.4898188e-01   5.7657876e-01   8.8004127e-01
   1.6883333e+00   8.1754095e-01  -1.1683307e+00  -5.6140564e-01  -4.0967438e-01  -1.0621188e-01   2.7311626e-01
   1.6900000e+00   8.1751402e-01  -4.0967438e-01  -3.0346251e-02  -1.0924650e+00  -8.6486815e-01  -8.6486815e-01
   1.6916667e+00   8.1747625e-01  -9.4073377e-01  -3.3380876e-01  -3.3380876e-01  -9.4073377e-01  -1.0165994e+00
   1.6933333e+00   8.1742697e-01  -7.8900252e-01   4.2484751e-01   1.9725063e-01  -3.3380876e-01   1.9725063e-01
   1.6950000e+00   8.1736673e-01  -1.5476588e+00   1.3352350e+00  -6.3727127e-01  -4.8554001e-01  -1.0621188e-01
   1.6966667e+00   8.1729741e-01  -1.6235244e+00   1.1835038e+00   4.2484751e-01   1.9725063e-01   1.2593694e+00
   1.6983333e+00   8.1722200e-01  -7.1313689e-01  -1.0924650e+00   3.4898188e-01   2.7311626e-01   5.0071314e-01
   1.7000000e+00   8.1714468e-01  -1.5476588e+00  -1.0621188e-01   4.5519376e-02   1.9725063e-01   4.2484751e-01
   1.7016667e+00   8.1707037e-01  -2.6097776e+00  -7.8900252e-01  -1.8207750e-01  -2.5794313e-01   5.0071314e-01
   1.7033333e+00   8.1700493e-01  -6.3727127e-01  -1.4717932e+00  -3.0346251e-02  -1.8207750e-01   8.8004127e-01
   1.7050000e+00   8.1692651e-01  -1.0621188e-01   1.2138500e-01  -1.8207750e-01  -1.8207750e-01  -1.8207750e-01
   1.7066667e+00   8.1696236e-01   1.8662944e+00  -1.2441963e+00  -1.8207750e-01  -1.3200619e+00  -1.6993900e+00
   1.7083333e+00   8.1704020e-01   1.3352350e+00  -4.0967438e-01   8.8004127e-01   8.8004127e-01  -4.0967438e-01
   1.7100000e+00   8.1716617e-01   4.2484751e-01  -3.0346251e-02  -3.3380876e-01   1.9725063e-01  -1.1683307e+00
   1.7116667e+00   8.1734548e-01   6.5244439e-01   8.0417564e-01  -4.8554001e-01  -7.1313689e-01  -1.3959275e+00
   1.7133333e+00   8.1758271e-01   2.5490851e+00   1.6386975e+00  -1.0621188e-01  -1.0621188e-01  -3.3380876e-01
   1.7150000e+00   8.1788127e-01   2.0938913e+00  -4.0967438e-01   2.7311626e-01  -2.5794313e-01   1.9725063e-01
   1.7166667e+00   8.1807720e-01   1.1835038e+00   1.6386975e+00   7.2831002e-01   1.6386975e+00   8.8004127e-01
   1.7183333e+00   8.1832393e-01   1.1835038e+00   1.2138500e-01  -3.0346251e-02   1.1076382e+00   5.0071314e-01
   1.7200000e+00   8.1862475e-01   7.2831002e-01  -1.4717932e+00   1.9725063e-01   6.5244439e-01   5.7657876e-01
   1.7216667e+00   8.1898244e-01   8.8004127e-01  -8.6486815e-01  -2.5794313e-01   1.3352350e+00   6.5244439e-01
   1.7233333e+00   8.1939892e-01   4.5519376e-02  -4.8554001e-01  -1.0621188e-01   4.5519376e-02   4.5519376e-02
   1.7250000e+00   8.1987546e-01   2.0180257e+00  -1.0924650e+00   4.2484751e-01  -4.0967438e-01   5.7657876e-01
   1.7266667e+00   8.2041264e-01  -3.0346251e-02  -4.8554001e-01  -4.0967438e-01  -8.6486815e-01   1.2138500e-01
   1.7283333e+00   8.2101011e-01  -1.5476588e+00  -1.8207750e-01  -3.3380876e-01  -4.0967438e-01  -5.6140564e-01
   1.7300000e+00   8.2166683e-01  -1.0165994e+00   1.6386975e+00   5.7657876e-01   2.7311626e-01   5.0071314e-01
   1.7316667e+00   8.2238117e-01  -2.0787182e+00   2.4732194e+00   2.7311626e-01  -5.6140564e-01   1.1835038e+00
   1.7333333e+00   8.2315054e-01  -6.3727127e-01   5.0071314e-01   2.7311626e-01  -7.1313689e-01   6.5244439e-01
   1.7350000e+00   8.2397174e-01  -4.8554001e-01   3.4898188e-01  -1.8207750e-01  -1.0924650e+00  -3.3380876e-01
   1.7366667e+00   8.2484107e-01  -7.1313689e-01  -4.0967438e-01  -7.8900252e-01   1.2138500e-01  -1.3959275e+00
   1.7383333e+00   8.2575408e-01  -6.3727127e-01  -1.0924650e+00  -7.8900252e-01  -3.0346251e-02  -1.3959275e+00
   1.7400000e+00   8.2670577e-01  -2.0787182e+00  -8.6486815e-01  -5.6140564e-01   3.4898188e-01  -1.3200619e+00
   1.7416667e+00   8.2769070e-01  -4.0967438e-01   4.5519376e-02   1.2138500e-01   1.9725063e-01   1.2138500e-01
   1.7433333e+00   8.2870309e-01   9.5590690e-01  -1.8207750e-01   1.9725063e-01   8.0417564e-01   5.0071314e-01
   1.7450000e+00   8.2973673e-01   4.2484751e-01   1.2138500e-01   4.5519376e-02   5.7657876e-01   1.2138500e-01
   1.7466667e+00   8.3078508e-01   1.0317725e+00  -5.6140564e-01  -3.3380876e-01  -4.0967438e-01   1.2138500e-01
   1.7483333e+00   8.3184154e-01   2.3973538e+00   6.5244439e-01  -2.5794313e-01  -9.4073377e-01  -2.5794313e-01
   1.7500000e+00   8.3289933e-01   1.7904288e+00   3.4898188e-01  -3.0346251e-02  -1.0924650e+00  -3.0346251e-02
   1.7516667e+00   8.3385444e-01   5.0071314e-01   1.2138500e-01  -3.0346251e-02  -7.8900252e-01  -3.3380876e-01
   1.7533333e+00   8.3471283e-01  -1.3959275e+00  -1.0621188e-01   1.9725063e-01   7.2831002e-01  -3.0346251e-02
   1.7550000e+00   8.3554034e-01  -1.1683307e+00  -2.5794313e-01   6.5244439e-01   5.0071314e-01   7.2831002e-01
   1.7566667e+00   8.3633450e-01  -6.3727127e-01   1.7904288e+00   5.0071314e-01   1.9725063e-01   1.4869663e+00
   1.7583333e+00   8.3709379e-01  -9.4073377e-01  -3.3380876e-01  -2.5794313e-01   1.2138500e-01   5.7657876e-01
   1.7600000e+00   8.3781746e-01  -3.3380876e-01   5.0071314e-01  -1.8207750e-01   3.4898188e-01  -3.0346251e-02
   1.7616667e+00   8.3850586e-01   5.0071314e-01  -7.1313689e-01  -2.5794313e-01  -5.6140564e-01  -5.6140564e-01
