# Supplementary material for: Detecting Nasal Vowels in Speech Interfaces Based on Surface Electromyography
Source: PLoS One. 2015 Jun 12;10(6):e0127040. doi: 10.1371/journal.pone.0127040 (PMC4466523; doi:10.1371/journal.pone.0127040)
Supplement: S1 Data — (ZIP) [file pone.0127040.s001.zip › PLosOneData/aligned/SV/SV-vnp-on-r1-ALIGNED.txt]

   0.0000000e+00   7.8303732e-01   8.8004127e-01  -4.8554001e-01  -2.5794313e-01   1.1835038e+00   8.0417564e-01
   1.6666667e-03   7.8336441e-01   5.7657876e-01   1.9725063e-01  -3.0346251e-02  -8.6486815e-01  -2.5794313e-01
   3.3333333e-03   7.8368092e-01  -1.0924650e+00   1.9725063e-01  -3.0346251e-02  -1.6993900e+00  -1.2441963e+00
   5.0000000e-03   7.8399107e-01  -2.4580463e+00  -3.0346251e-02  -4.8554001e-01  -8.6486815e-01  -1.7752557e+00
   6.6666667e-03   7.8429875e-01  -1.8207750e-01   4.2484751e-01   8.8004127e-01   5.0071314e-01  -2.5794313e-01
   8.3333333e-03   7.8460753e-01   2.7311626e-01  -1.0621188e-01   1.5628319e+00   5.0071314e-01  -3.0346251e-02
   1.0000000e-02   7.8492034e-01  -3.0346251e-02   2.7311626e-01   7.2831002e-01   1.2138500e-01   5.0071314e-01
   1.1666667e-02   7.8523970e-01  -1.8511213e+00  -6.3727127e-01  -6.3727127e-01   6.5244439e-01   1.1076382e+00
   1.3333333e-02   7.8556757e-01   7.2831002e-01  -8.6486815e-01  -3.3380876e-01   1.1835038e+00   1.1835038e+00
   1.5000000e-02   7.8590550e-01   3.4898188e-01   5.0071314e-01  -6.3727127e-01   9.5590690e-01   2.7311626e-01
   1.6666667e-02   7.8625434e-01  -2.5794313e-01   2.7311626e-01   7.2831002e-01   4.2484751e-01  -1.0621188e-01
   1.8333333e-02   7.8661433e-01  -3.0346251e-02   2.7311626e-01   1.3352350e+00  -4.8554001e-01  -1.8207750e-01
   2.0000000e-02   7.8873181e-01  -2.1545838e+00   8.0417564e-01   1.2138500e-01  -1.0621188e-01  -6.3727127e-01
   2.1666667e-02   7.8785317e-01  -1.9269869e+00   1.2593694e+00  -9.4073377e-01   5.0071314e-01  -9.4073377e-01
   2.3333333e-02   7.8686905e-01  -8.6486815e-01   2.7311626e-01  -6.3727127e-01   7.2831002e-01  -3.0346251e-02
   2.5000000e-02   7.8577698e-01   2.2456226e+00   8.8004127e-01   6.5244439e-01   4.5519376e-02   6.5244439e-01
   2.6666667e-02   7.8457507e-01  -2.5794313e-01   1.9725063e-01  -1.8207750e-01  -5.6140564e-01  -3.3380876e-01
   2.8333333e-02   7.8326185e-01  -6.3727127e-01   3.4898188e-01   1.9725063e-01  -3.0346251e-02  -4.8554001e-01
   3.0000000e-02   7.8183652e-01   1.9421600e+00   1.9725063e-01   3.4898188e-01   5.7657876e-01   7.2831002e-01
   3.1666667e-02   7.8029883e-01   1.9421600e+00   2.7311626e-01  -1.0621188e-01   5.7657876e-01   6.5244439e-01
   3.3333333e-02   7.7864956e-01   2.0938913e+00  -9.4073377e-01  -4.0967438e-01   1.9725063e-01   4.5519376e-02
   3.5000000e-02   7.7688994e-01   1.4111007e+00  -1.2441963e+00   1.2138500e-01   1.9725063e-01  -3.0346251e-02
   3.6666667e-02   7.7502224e-01   2.1697569e+00  -1.3200619e+00   6.5244439e-01  -1.1683307e+00  -1.2441963e+00
   3.8333333e-02   7.7304971e-01   1.6386975e+00  -7.8900252e-01   1.2138500e-01  -1.2441963e+00  -2.0028525e+00
   4.0000000e-02   7.7097637e-01  -1.5476588e+00  -3.3380876e-01   5.0071314e-01  -7.1313689e-01  -1.1683307e+00
   4.1666667e-02   7.6880735e-01  -8.6486815e-01  -2.5794313e-01   1.0317725e+00   9.5590690e-01   2.0180257e+00
   4.3333333e-02   7.6654856e-01   5.7657876e-01   4.5519376e-02   5.0071314e-01   5.7657876e-01   2.0938913e+00
   4.5000000e-02   7.6420714e-01   5.0071314e-01   1.2138500e-01  -1.3200619e+00   4.5519376e-02   5.7657876e-01
   4.6666667e-02   7.6179081e-01  -1.0924650e+00   3.4898188e-01  -1.6235244e+00   1.2138500e-01   4.2484751e-01
   4.8333333e-02   7.5930839e-01  -2.7615088e+00  -5.6140564e-01  -3.3380876e-01  -1.0165994e+00  -1.5476588e+00
   5.0000000e-02   7.5676957e-01  -1.8511213e+00  -1.0621188e-01   4.2484751e-01  -5.6140564e-01  -2.1545838e+00
   5.1666667e-02   7.5412780e-01  -1.0924650e+00   5.7657876e-01   3.4898188e-01   1.9725063e-01  -1.0924650e+00
   5.3333333e-02   7.5138756e-01  -6.3727127e-01   1.3352350e+00   4.5519376e-02   7.2831002e-01   2.7311626e-01
   5.5000000e-02   7.4864207e-01   3.4898188e-01  -1.0621188e-01   4.5519376e-02   4.2484751e-01   2.7311626e-01
   5.6666667e-02   7.4590429e-01  -1.0165994e+00  -2.5794313e-01   1.2138500e-01  -9.4073377e-01  -2.5794313e-01
   5.8333333e-02   7.4318671e-01  -1.8207750e-01   1.9725063e-01   1.1076382e+00  -1.0621188e-01   3.4898188e-01
   6.0000000e-02   7.4050171e-01   4.5519376e-02  -3.0346251e-02   6.5244439e-01   8.0417564e-01   2.0180257e+00
   6.1666667e-02   7.3786098e-01   6.5244439e-01   1.2138500e-01   5.0071314e-01   7.2831002e-01   1.1076382e+00
   6.3333333e-02   7.3527601e-01   9.5590690e-01   1.2138500e-01  -2.5794313e-01   8.8004127e-01   5.0071314e-01
   6.5000000e-02   7.3275757e-01   3.4898188e-01  -3.0346251e-02  -2.5794313e-01   4.5519376e-02   4.5519376e-02
   6.6666667e-02   7.3031586e-01   3.4898188e-01   4.5519376e-02  -6.3727127e-01  -4.0967438e-01  -1.4717932e+00
   6.8333333e-02   7.2796048e-01   1.9725063e-01   4.2484751e-01  -1.8207750e-01   3.4898188e-01  -1.0621188e-01
   7.0000000e-02   7.2570045e-01   1.8662944e+00   4.2484751e-01   7.2831002e-01   8.8004127e-01   8.8004127e-01
   7.1666667e-02   7.2354403e-01   1.1076382e+00  -3.0346251e-02   5.0071314e-01   4.2484751e-01   1.2138500e-01
   7.3333333e-02   7.2149860e-01  -1.5476588e+00  -1.2441963e+00   1.2138500e-01  -7.1313689e-01  -4.8554001e-01
   7.5000000e-02   7.1957099e-01  -1.7752557e+00  -2.5794313e-01  -4.8554001e-01  -1.4717932e+00  -1.2441963e+00
   7.6666667e-02   7.1776716e-01  -2.6856432e+00   3.4898188e-01  -4.0967438e-01  -1.0165994e+00  -7.1313689e-01
   7.8333333e-02   7.1609231e-01  -3.0346251e-02   1.9725063e-01  -7.1313689e-01  -3.3380876e-01  -1.1683307e+00
   8.0000000e-02   7.1455060e-01  -3.3380876e-01  -3.0346251e-02  -4.8554001e-01   2.7311626e-01  -7.8900252e-01
   8.1666667e-02   7.1314565e-01  -9.4073377e-01   6.5244439e-01  -1.0621188e-01   4.5519376e-02  -3.3380876e-01
   8.3333333e-02   7.1187994e-01  -1.3200619e+00   1.9725063e-01  -1.0621188e-01  -1.2441963e+00  -9.4073377e-01
   8.5000000e-02   7.1075522e-01  -1.0165994e+00   1.9725063e-01   5.0071314e-01  -3.3380876e-01   4.2484751e-01
   8.6666667e-02   7.0977233e-01   1.6386975e+00   1.2138500e-01   9.5590690e-01   4.5519376e-02   5.7657876e-01
   8.8333333e-02   7.0879931e-01   2.5490851e+00  -1.0621188e-01   5.0071314e-01   1.1835038e+00   1.8662944e+00
   9.0000000e-02   7.0798532e-01   1.6386975e+00  -4.8554001e-01   7.2831002e-01   1.0317725e+00   1.0317725e+00
   9.1666667e-02   7.0732945e-01   3.3077413e+00  -5.6140564e-01   7.2831002e-01  -3.3380876e-01   4.5519376e-02
   9.3333333e-02   7.0682963e-01   1.3352350e+00   5.0071314e-01  -7.1313689e-01  -7.8900252e-01  -2.5794313e-01
   9.5000000e-02   7.0648210e-01   3.4898188e-01   5.0071314e-01  -1.0924650e+00  -7.8900252e-01  -7.8900252e-01
   9.6666667e-02   7.0628172e-01  -3.0346251e-02  -4.8554001e-01   1.2138500e-01  -4.8554001e-01  -7.1313689e-01
   9.8333333e-02   7.0622213e-01  -1.0924650e+00  -6.3727127e-01   6.5244439e-01  -3.0346251e-02   5.7657876e-01
   1.0000000e-01   7.0629593e-01  -7.8900252e-01  -1.8207750e-01   2.7311626e-01  -1.0621188e-01   6.5244439e-01
   1.0166667e-01   7.0649463e-01  -1.0165994e+00   1.2138500e-01   4.5519376e-02  -3.0346251e-02  -4.0967438e-01
   1.0333333e-01   7.0680880e-01  -6.3727127e-01   5.7657876e-01  -3.0346251e-02   5.7657876e-01  -7.1313689e-01
   1.0500000e-01   7.0722845e-01  -9.4073377e-01   1.2138500e-01  -1.8207750e-01   3.4898188e-01  -7.8900252e-01
   1.0666667e-01   7.0774313e-01  -5.6140564e-01  -1.0621188e-01   1.2138500e-01   1.3352350e+00   4.5519376e-02
   1.0833333e-01   7.0834188e-01  -1.2441963e+00   4.5519376e-02  -3.0346251e-02   9.5590690e-01   4.2484751e-01
   1.1000000e-01   7.0901365e-01   1.9725063e-01   5.0071314e-01   4.5519376e-02  -7.8900252e-01   1.9725063e-01
   1.1166667e-01   7.0974741e-01   8.0417564e-01  -6.3727127e-01  -2.5794313e-01  -8.6486815e-01  -1.0621188e-01
   1.1333333e-01   7.1053225e-01   1.9421600e+00  -4.0967438e-01   6.5244439e-01  -8.6486815e-01   1.9725063e-01
   1.1500000e-01   7.1135754e-01   3.4898188e-01   3.4898188e-01  -2.5794313e-01  -6.3727127e-01   4.5519376e-02
   1.1666667e-01   7.1221314e-01   5.0071314e-01  -3.3380876e-01  -3.0346251e-02   8.0417564e-01   1.3352350e+00
   1.1833333e-01   7.1308944e-01   7.2831002e-01  -4.0967438e-01   1.0317725e+00  -1.8207750e-01   9.5590690e-01
   1.2000000e-01   7.1397756e-01  -1.0924650e+00  -7.1313689e-01   1.9725063e-01  -1.0621188e-01   5.7657876e-01
   1.2166667e-01   7.1486932e-01  -2.9891057e+00  -7.8900252e-01  -5.6140564e-01   6.5244439e-01  -3.0346251e-02
   1.2333333e-01   7.1568142e-01  -1.4717932e+00   4.2484751e-01  -5.6140564e-01   3.4898188e-01  -1.3200619e+00
   1.2500000e-01   7.1644050e-01  -6.3727127e-01   3.4898188e-01  -1.0165994e+00   3.4898188e-01  -1.2441963e+00
   1.2666667e-01   7.1720353e-01  -7.1313689e-01   1.0317725e+00  -4.8554001e-01   1.9725063e-01  -7.8900252e-01
   1.2833333e-01   7.1796676e-01   5.0071314e-01   8.8004127e-01   7.2831002e-01   1.2138500e-01   1.9725063e-01
   1.3000000e-01   7.1872694e-01   1.6386975e+00   6.5244439e-01   6.5244439e-01  -9.4073377e-01   2.7311626e-01
   1.3166667e-01   7.1948134e-01   2.0938913e+00   1.0317725e+00   2.7311626e-01  -1.6235244e+00  -6.3727127e-01
   1.3333333e-01   7.2022763e-01   2.8525476e+00   1.2593694e+00   9.5590690e-01  -4.0967438e-01   3.4898188e-01
   1.3500000e-01   7.2096399e-01   1.3352350e+00  -2.5794313e-01   3.4898188e-01  -7.1313689e-01   1.9725063e-01
   1.3666667e-01   7.2168924e-01  -3.0346251e-02  -8.6486815e-01   1.2138500e-01  -5.6140564e-01  -1.8207750e-01
   1.3833333e-01   7.2240275e-01   4.5519376e-02   4.5519376e-02   1.2138500e-01  -2.5794313e-01   6.5244439e-01
   1.4000000e-01   7.2310458e-01  -1.0165994e+00  -3.3380876e-01   1.2138500e-01   2.7311626e-01   5.7657876e-01
   1.4166667e-01   7.2379556e-01  -7.8900252e-01  -1.8207750e-01  -4.0967438e-01   1.2138500e-01   5.7657876e-01
   1.4333333e-01   7.2447713e-01  -8.6486815e-01   1.9725063e-01  -1.8207750e-01   3.4898188e-01   1.9725063e-01
   1.4500000e-01   7.2515137e-01  -9.4073377e-01   2.7311626e-01  -1.0621188e-01   9.5590690e-01   2.7311626e-01
   1.4666667e-01   7.2582119e-01  -2.0028525e+00   1.2138500e-01   2.7311626e-01   2.7311626e-01  -3.3380876e-01
   1.4833333e-01   7.2649017e-01  -1.8511213e+00  -7.1313689e-01   3.4898188e-01   1.3352350e+00   1.4869663e+00
   1.5000000e-01   7.2716252e-01  -1.6235244e+00  -1.8511213e+00  -1.6993900e+00   1.2138500e-01  -1.1683307e+00
   1.5166667e-01   7.2784312e-01  -7.8900252e-01  -7.8900252e-01  -1.6235244e+00   1.2138500e-01  -2.8373744e+00
   1.5333333e-01   7.2853735e-01   1.5628319e+00   4.5519376e-02   4.2484751e-01  -4.8554001e-01  -1.0924650e+00
   1.5500000e-01   7.2925131e-01   1.3352350e+00   8.8004127e-01   5.0071314e-01  -8.6486815e-01   4.2484751e-01
   1.5666667e-01   7.2999143e-01   1.1835038e+00   9.5590690e-01   4.2484751e-01  -4.0967438e-01   1.2138500e-01
   1.5833333e-01   7.3074544e-01   1.2593694e+00   1.3352350e+00   8.8004127e-01  -7.8900252e-01   5.0071314e-01
   1.6000000e-01   7.3143552e-01   2.0938913e+00   1.0317725e+00   4.5519376e-02  -4.8554001e-01  -7.1313689e-01
   1.6166667e-01   7.3219186e-01  -1.4717932e+00   5.7657876e-01  -7.8900252e-01   2.7311626e-01  -7.8900252e-01
   1.6333333e-01   7.3302299e-01  -1.6235244e+00   1.9725063e-01  -3.3380876e-01   5.0071314e-01   2.7311626e-01
   1.6500000e-01   7.3393656e-01   2.7311626e-01  -2.5794313e-01  -4.0967438e-01   4.5519376e-02   7.2831002e-01
   1.6666667e-01   7.3493970e-01   1.4111007e+00  -7.8900252e-01  -1.0621188e-01  -4.0967438e-01   3.4898188e-01
   1.6833333e-01   7.3603859e-01   8.0417564e-01  -1.3200619e+00  -3.3380876e-01  -1.0621188e-01  -1.8207750e-01
   1.7000000e-01   7.3723867e-01   3.4898188e-01  -1.4717932e+00  -1.0621188e-01   2.7311626e-01  -6.3727127e-01
   1.7166667e-01   7.3854469e-01  -1.8207750e-01  -1.5476588e+00  -3.3380876e-01  -4.8554001e-01  -1.3959275e+00
   1.7333333e-01   7.3996015e-01  -7.8900252e-01  -9.4073377e-01  -3.3380876e-01   5.0071314e-01  -7.1313689e-01
   1.7500000e-01   7.4148804e-01  -1.4717932e+00  -3.0346251e-02   5.0071314e-01   7.2831002e-01   3.4898188e-01
   1.7666667e-01   7.4313011e-01  -2.5794313e-01  -7.1313689e-01   8.0417564e-01  -1.0621188e-01   5.7657876e-01
   1.7833333e-01   7.4488732e-01   1.5628319e+00   1.1835038e+00   1.4869663e+00  -6.3727127e-01   1.7145632e+00
   1.8000000e-01   7.4675963e-01   7.2831002e-01   1.3352350e+00   5.0071314e-01  -1.0621188e-01   6.5244439e-01
   1.8166667e-01   7.4874593e-01  -6.3727127e-01   4.2484751e-01  -9.4073377e-01   6.5244439e-01   1.2138500e-01
   1.8333333e-01   7.5084406e-01   4.5519376e-02   7.2831002e-01  -1.0621188e-01   9.5590690e-01   1.0317725e+00
   1.8500000e-01   7.5305079e-01  -1.0924650e+00   8.0417564e-01  -4.8554001e-01  -6.3727127e-01   2.7311626e-01
   1.8666667e-01   7.5536171e-01   1.1835038e+00   1.3352350e+00   5.0071314e-01  -3.3380876e-01   9.5590690e-01
   1.8833333e-01   7.5777116e-01   1.7145632e+00   1.1835038e+00   4.2484751e-01  -1.0621188e-01   5.7657876e-01
   1.9000000e-01   7.6027220e-01   1.3352350e+00   7.2831002e-01   5.7657876e-01  -1.8207750e-01   2.7311626e-01
   1.9166667e-01   7.6285659e-01   1.3352350e+00   2.7311626e-01   1.0317725e+00   1.9725063e-01   2.7311626e-01
   1.9333333e-01   7.6551465e-01   9.5590690e-01  -1.0621188e-01   4.5519376e-02  -1.0621188e-01  -5.6140564e-01
   1.9500000e-01   7.6814733e-01  -1.0924650e+00   7.2831002e-01   6.5244439e-01  -3.0346251e-02  -5.6140564e-01
   1.9666667e-01   7.7080961e-01  -2.9891057e+00  -2.5794313e-01  -7.1313689e-01   8.0417564e-01  -1.2441963e+00
   1.9833333e-01   7.7352545e-01  -1.6993900e+00  -1.6235244e+00  -1.0924650e+00   7.2831002e-01  -3.0346251e-02
   2.0000000e-01   7.7627919e-01  -7.8900252e-01  -9.4073377e-01   2.7311626e-01   6.5244439e-01   5.0071314e-01
   2.0166667e-01   7.7905260e-01  -5.6140564e-01  -5.6140564e-01   6.5244439e-01  -9.4073377e-01  -7.1313689e-01
   2.0333333e-01   7.8182503e-01   1.2138500e-01   2.7311626e-01   1.2138500e-01  -1.0165994e+00  -1.0165994e+00
   2.0500000e-01   7.8457352e-01  -3.3380876e-01  -1.0621188e-01   2.7311626e-01   5.7657876e-01   4.5519376e-02
   2.0666667e-01   7.8727247e-01  -3.0346251e-02   2.7311626e-01  -3.0346251e-02   4.5519376e-02  -8.6486815e-01
   2.0833333e-01   7.8989431e-01   1.2593694e+00   8.0417564e-01   4.5519376e-02  -3.0346251e-02   1.1076382e+00
   2.1000000e-01   7.9240912e-01  -1.0621188e-01  -1.8207750e-01  -4.8554001e-01   4.5519376e-02   1.9421600e+00
   2.1166667e-01   7.9478488e-01   6.5244439e-01  -7.1313689e-01  -3.3380876e-01   1.0317725e+00   3.4898188e-01
   2.1333333e-01   7.9698791e-01   1.1835038e+00  -1.5476588e+00  -9.4073377e-01  -4.8554001e-01  -9.4073377e-01
   2.1500000e-01   7.9898264e-01   6.5244439e-01  -2.3063151e+00  -7.1313689e-01  -6.3727127e-01  -2.3063151e+00
   2.1666667e-01   8.0073220e-01   4.2484751e-01  -1.0165994e+00  -1.8207750e-01   4.2484751e-01  -8.6486815e-01
   2.1833333e-01   8.0219836e-01   4.5519376e-02  -1.0924650e+00  -1.0621188e-01  -3.0346251e-02  -3.0346251e-02
   2.2000000e-01   8.0334223e-01   1.0317725e+00   8.8004127e-01   7.2831002e-01   5.7657876e-01   9.5590690e-01
   2.2166667e-01   8.0412396e-01  -2.0028525e+00   1.2593694e+00   4.2484751e-01  -3.0346251e-02   1.9725063e-01
   2.2333333e-01   8.0450369e-01  -1.9269869e+00   1.7904288e+00   6.5244439e-01   1.9725063e-01   7.2831002e-01
   2.2500000e-01   8.0444144e-01  -1.8207750e-01   1.4111007e+00   3.4898188e-01  -3.3380876e-01   7.2831002e-01
   2.2666667e-01   8.0389768e-01   3.4898188e-01   8.8004127e-01   4.5519376e-02  -4.8554001e-01   5.0071314e-01
   2.2833333e-01   8.0283378e-01   1.2138500e-01   8.0417564e-01  -4.0967438e-01  -1.4717932e+00   4.5519376e-02
   2.3000000e-01   8.0117743e-01  -1.8207750e-01  -6.3727127e-01  -3.3380876e-01  -1.3200619e+00  -1.2441963e+00
   2.3166667e-01   7.9885133e-01  -1.0621188e-01  -7.1313689e-01   2.7311626e-01   1.7145632e+00  -7.8900252e-01
   2.3333333e-01   7.9591466e-01   5.0071314e-01  -4.8554001e-01   4.5519376e-02   1.2593694e+00   1.4869663e+00
   2.3500000e-01   7.9233642e-01  -1.0924650e+00  -7.8900252e-01  -5.6140564e-01   5.0071314e-01  -1.9269869e+00
   2.3666667e-01   7.8808802e-01  -2.5794313e-01  -1.9269869e+00   5.0071314e-01   1.6386975e+00   3.4898188e-01
   2.3833333e-01   7.8314326e-01   5.7657876e-01  -1.0621188e-01   4.5519376e-02   1.8662944e+00   1.5628319e+00
   2.4000000e-01   7.7747901e-01  -1.6235244e+00   1.0317725e+00  -1.0621188e-01   1.9725063e-01   2.7311626e-01
   2.4166667e-01   7.7107555e-01  -1.2441963e+00   1.6386975e+00  -3.3380876e-01  -4.0967438e-01   5.0071314e-01
   2.4333333e-01   7.6391711e-01  -3.0346251e-02   6.5244439e-01   1.9725063e-01  -3.0346251e-02   1.3352350e+00
   2.4500000e-01   7.5599200e-01   1.1835038e+00   1.1835038e+00   8.0417564e-01  -3.3380876e-01   8.0417564e-01
   2.4666667e-01   7.4729321e-01   1.1835038e+00   6.5244439e-01   1.9725063e-01  -5.6140564e-01  -7.8900252e-01
   2.4833333e-01   7.3781852e-01   4.2484751e-01  -1.2441963e+00  -7.1313689e-01  -7.1313689e-01  -1.5476588e+00
   2.5000000e-01   7.2757088e-01   5.7657876e-01  -1.4717932e+00  -4.0967438e-01  -8.6486815e-01  -1.2441963e+00
   2.5166667e-01   7.1655851e-01   1.0317725e+00  -1.1683307e+00  -3.3380876e-01  -5.6140564e-01  -1.8207750e-01
   2.5333333e-01   7.0479537e-01   2.0938913e+00  -1.8207750e-01   4.5519376e-02  -4.8554001e-01   3.4898188e-01
   2.5500000e-01   6.9230075e-01   2.1697569e+00   1.9725063e-01  -3.0346251e-02  -1.5476588e+00  -6.3727127e-01
   2.5666667e-01   6.7909956e-01   2.0180257e+00   1.1835038e+00   4.2484751e-01  -1.8207750e-01   4.5519376e-02
   2.5833333e-01   6.6522252e-01   1.1076382e+00  -1.0621188e-01   6.5244439e-01  -3.0346251e-02  -1.8207750e-01
   2.6000000e-01   6.5070544e-01   6.5244439e-01  -4.8554001e-01   1.2593694e+00   8.0417564e-01   6.5244439e-01
   2.6166667e-01   6.3558962e-01   1.1835038e+00  -4.0967438e-01   6.5244439e-01   8.0417564e-01   1.2593694e+00
   2.6333333e-01   6.1992122e-01  -2.2304494e+00  -2.5794313e-01   1.9725063e-01   5.0071314e-01   4.2484751e-01
   2.6500000e-01   6.0375104e-01  -1.4717932e+00   4.2484751e-01   2.7311626e-01  -2.5794313e-01  -8.6486815e-01
   2.6666667e-01   5.8702775e-01  -2.3821807e+00   1.4869663e+00   1.9725063e-01   1.9725063e-01  -1.3200619e+00
   2.6833333e-01   5.6991462e-01  -2.3063151e+00   2.0180257e+00   5.7657876e-01   1.0317725e+00   3.4898188e-01
   2.7000000e-01   5.5249370e-01  -2.3063151e+00   1.9725063e-01  -1.0621188e-01  -3.0346251e-02   1.9725063e-01
   2.7166667e-01   5.3483020e-01  -2.1545838e+00  -9.4073377e-01  -9.4073377e-01   7.2831002e-01  -4.0967438e-01
   2.7333333e-01   5.1699080e-01  -4.8554001e-01  -2.1545838e+00  -1.3200619e+00   1.1835038e+00  -7.8900252e-01
   2.7500000e-01   4.9904300e-01   2.2456226e+00  -2.1545838e+00  -1.0165994e+00   7.2831002e-01   1.2138500e-01
   2.7666667e-01   4.8105454e-01   5.7657876e-01  -1.7752557e+00  -7.1313689e-01  -1.3200619e+00   1.9725063e-01
   2.7833333e-01   4.6309277e-01  -1.8207750e-01  -1.0621188e-01   2.7311626e-01   1.9725063e-01   6.5244439e-01
   2.8000000e-01   4.4522401e-01   1.2138500e-01  -3.0346251e-02   7.2831002e-01   1.1835038e+00   2.6249507e+00
   2.8166667e-01   4.2751294e-01  -1.8207750e-01  -4.0967438e-01  -7.1313689e-01   5.7657876e-01   4.2484751e-01
   2.8333333e-01   4.1002199e-01   5.0071314e-01   3.4898188e-01  -1.1683307e+00  -2.5794313e-01  -6.3727127e-01
   2.8500000e-01   3.9281077e-01   9.5590690e-01   1.5628319e+00  -1.8207750e-01  -1.0924650e+00  -5.6140564e-01
   2.8666667e-01   3.7593551e-01   6.5244439e-01   2.0938913e+00   5.0071314e-01  -3.3380876e-01  -2.5794313e-01
   2.8833333e-01   3.5944855e-01   2.3973538e+00   8.8004127e-01   3.4898188e-01  -1.0165994e+00  -1.0165994e+00
   2.9000000e-01   3.4339787e-01   3.4898188e-01  -1.0621188e-01   5.0071314e-01  -1.2441963e+00  -1.6993900e+00
   2.9166667e-01   3.2782667e-01  -2.2304494e+00   1.2138500e-01   4.2484751e-01  -4.0967438e-01  -1.0924650e+00
   2.9333333e-01   3.1277300e-01  -1.1683307e+00   2.7311626e-01  -3.0346251e-02  -1.3200619e+00  -9.4073377e-01
   2.9500000e-01   2.9826947e-01  -4.8554001e-01   1.9725063e-01  -1.8207750e-01   5.0071314e-01  -1.8207750e-01
   2.9666667e-01   2.8434304e-01   1.7145632e+00   2.7311626e-01  -3.3380876e-01   2.9284132e+00   1.6386975e+00
   2.9833333e-01   2.7101478e-01   1.4111007e+00  -3.3380876e-01  -5.6140564e-01   1.2593694e+00   9.5590690e-01
   3.0000000e-01   2.5829990e-01  -3.3380876e-01  -1.6235244e+00  -8.6486815e-01   4.5519376e-02   4.5519376e-02
   3.0166667e-01   2.4614620e-01  -3.3380876e-01  -1.4717932e+00   5.7657876e-01  -2.5794313e-01   8.0417564e-01
   3.0333333e-01   2.3454826e-01  -1.4717932e+00  -4.8554001e-01   7.2831002e-01  -6.3727127e-01   5.0071314e-01
   3.0500000e-01   2.2359153e-01  -7.1313689e-01   1.9421600e+00   4.2484751e-01  -8.6486815e-01  -7.8900252e-01
   3.0666667e-01   2.1326912e-01  -7.8900252e-01   5.0071314e-01   1.2138500e-01  -5.6140564e-01  -8.6486815e-01
   3.0833333e-01   2.0356832e-01  -3.3380876e-01   7.2831002e-01   5.0071314e-01   5.0071314e-01   5.7657876e-01
   3.1000000e-01   1.9447092e-01   1.1835038e+00   5.7657876e-01   4.5519376e-02   6.5244439e-01   8.0417564e-01
   3.1166667e-01   1.8595374e-01   6.5244439e-01  -1.0165994e+00  -4.8554001e-01  -7.8900252e-01  -1.0165994e+00
   3.1333333e-01   1.7798909e-01  -3.0346251e-02  -5.6140564e-01  -2.5794313e-01  -1.8207750e-01  -1.0924650e+00
   3.1500000e-01   1.7054542e-01  -2.5794313e-01  -5.6140564e-01   1.2138500e-01   8.0417564e-01  -1.0621188e-01
   3.1666667e-01   1.6358788e-01  -1.0621188e-01   4.2484751e-01   1.9725063e-01   1.4869663e+00   1.7904288e+00
   3.1833333e-01   1.5707904e-01  -1.9269869e+00  -4.8554001e-01   2.7311626e-01   7.2831002e-01   2.3214882e+00
   3.2000000e-01   1.5097952e-01  -1.6235244e+00  -2.5794313e-01  -4.0967438e-01  -4.8554001e-01   1.2138500e-01
   3.2166667e-01   1.4524869e-01   7.2831002e-01   1.1076382e+00  -4.0967438e-01   1.2138500e-01  -1.5476588e+00
   3.2333333e-01   1.3984542e-01   1.1835038e+00  -1.0165994e+00  -4.0967438e-01  -1.2441963e+00  -2.0787182e+00
   3.2500000e-01   1.3472865e-01   8.8004127e-01  -9.4073377e-01  -4.8554001e-01  -8.6486815e-01  -7.1313689e-01
   3.2666667e-01   1.2985813e-01  -5.6140564e-01   1.2138500e-01   4.5519376e-02   4.5519376e-02   9.5590690e-01
   3.2833333e-01   1.2519501e-01  -8.6486815e-01   5.0071314e-01   2.7311626e-01  -4.8554001e-01   1.9725063e-01
   3.3000000e-01   1.2070241e-01   9.5590690e-01   4.2484751e-01   4.5519376e-02  -1.8207750e-01  -2.5794313e-01
   3.3166667e-01   1.1634593e-01   2.7311626e-01  -1.8207750e-01  -6.3727127e-01  -2.5794313e-01  -9.4073377e-01
   3.3333333e-01   1.1209413e-01  -1.6235244e+00   2.7311626e-01  -7.1313689e-01   6.5244439e-01  -2.5794313e-01
   3.3500000e-01   1.0791893e-01  -1.0621188e-01   2.7311626e-01  -1.0621188e-01   1.9725063e-01  -1.8207750e-01
   3.3666667e-01   1.0379588e-01  -2.5794313e-01  -1.0165994e+00   5.0071314e-01   1.2138500e-01   5.0071314e-01
   3.3833333e-01   9.9516390e-02  -3.0346251e-02  -3.0346251e-02   2.7311626e-01  -3.3380876e-01  -1.1683307e+00
   3.4000000e-01   9.5264471e-02  -4.8554001e-01   1.9725063e-01   7.2831002e-01  -3.0346251e-02   5.0071314e-01
   3.4166667e-01   9.1030259e-02  -5.6140564e-01   1.4869663e+00  -4.8554001e-01  -4.0967438e-01   1.0317725e+00
   3.4333333e-01   8.6807667e-02   8.8004127e-01   4.5519376e-02  -3.3380876e-01   3.4898188e-01  -8.6486815e-01
   3.4500000e-01   8.2594371e-02   7.2831002e-01   6.5244439e-01   2.7311626e-01   1.9725063e-01  -3.0346251e-02
   3.4666667e-01   7.8391681e-02   1.5628319e+00  -1.8511213e+00  -1.8207750e-01  -1.8511213e+00  -1.6235244e+00
   3.4833333e-01   7.4204355e-02   2.4732194e+00   3.4898188e-01   8.0417564e-01  -1.0621188e-01   3.4898188e-01
   3.5000000e-01   7.0040398e-02   1.1835038e+00   1.2593694e+00   1.2138500e-01   5.0071314e-01  -5.6140564e-01
   3.5166667e-01   6.5910720e-02  -9.4073377e-01   8.0417564e-01  -3.0346251e-02   4.5519376e-02   3.4898188e-01
   3.5333333e-01   6.1828819e-02  -7.8900252e-01   8.8004127e-01   1.9725063e-01   3.4898188e-01   1.8662944e+00
   3.5500000e-01   5.7810398e-02  -2.3821807e+00  -1.0924650e+00  -5.6140564e-01   1.2138500e-01   1.1835038e+00
   3.5666667e-01   5.3872921e-02  -2.0028525e+00  -1.8207750e-01   1.0317725e+00  -1.0924650e+00  -1.8207750e-01
   3.5833333e-01   5.0035166e-02  -1.1683307e+00  -1.5476588e+00   5.0071314e-01   2.7311626e-01   8.0417564e-01
   3.6000000e-01   4.6316752e-02   9.5590690e-01   4.2484751e-01  -4.0967438e-01   1.8662944e+00  -5.6140564e-01
   3.6166667e-01   4.2737651e-02   5.7657876e-01   1.1076382e+00  -4.8554001e-01  -3.3380876e-01  -1.7752557e+00
   3.6333333e-01   3.9317708e-02   3.4898188e-01  -5.6140564e-01  -5.6140564e-01   4.2484751e-01  -1.0165994e+00
   3.6500000e-01   3.6076157e-02   8.0417564e-01   5.7657876e-01  -3.0346251e-02   7.2831002e-01   7.2831002e-01
   3.6666667e-01   3.3031170e-02   5.0071314e-01   7.2831002e-01  -3.0346251e-02   2.7311626e-01   8.8004127e-01
   3.6833333e-01   3.0199414e-02  -7.8900252e-01  -2.5794313e-01   2.7311626e-01  -5.6140564e-01   8.8004127e-01
   3.7000000e-01   2.7595666e-02  -1.9269869e+00  -1.0165994e+00  -5.6140564e-01   6.5244439e-01  -8.6486815e-01
   3.7166667e-01   2.5232452e-02   2.7311626e-01  -1.0165994e+00  -3.3380876e-01   8.0417564e-01   5.0071314e-01
   3.7333333e-01   2.2968518e-02   4.2484751e-01  -1.0924650e+00  -1.2441963e+00  -5.6140564e-01  -6.3727127e-01
   3.7500000e-01   2.0851714e-02  -1.8511213e+00  -2.5794313e-01  -9.4073377e-01  -3.0346251e-02  -2.5794313e-01
   3.7666667e-01   1.4356147e-02  -8.6486815e-01  -1.0924650e+00  -1.0621188e-01   2.7311626e-01   9.5590690e-01
   3.7833333e-01   1.3865571e-02   5.0071314e-01   1.2138500e-01   3.4898188e-01  -4.8554001e-01   2.7311626e-01
   3.8000000e-01   1.3627026e-02   9.5590690e-01  -1.8207750e-01   1.2138500e-01  -1.3959275e+00  -8.6486815e-01
   3.8166667e-01   1.3627341e-02   5.0071314e-01   1.2138500e-01   2.7311626e-01  -2.4580463e+00  -6.3727127e-01
   3.8333333e-01   1.3850907e-02   2.7311626e-01   8.0417564e-01   8.0417564e-01  -2.5794313e-01  -3.3380876e-01
   3.8500000e-01   1.4279948e-02   5.0071314e-01   6.5244439e-01   4.2484751e-01   1.1835038e+00  -2.5794313e-01
   3.8666667e-01   1.4894837e-02   1.4111007e+00   5.0071314e-01   2.7311626e-01   1.4869663e+00   4.5519376e-02
   3.8833333e-01   1.5674417e-02   1.5628319e+00   4.2484751e-01   2.7311626e-01  -4.0967438e-01  -1.8207750e-01
   3.9000000e-01   1.6596345e-02   1.9725063e-01   4.2484751e-01   5.7657876e-01  -2.5794313e-01  -3.0346251e-02
   3.9166667e-01   1.7637439e-02   2.7311626e-01   1.1835038e+00   8.8004127e-01   5.0071314e-01   2.7311626e-01
   3.9333333e-01   1.8774030e-02  -7.8900252e-01   5.0071314e-01   1.2138500e-01   4.5519376e-02   1.9725063e-01
   3.9500000e-01   1.9982298e-02  -2.5794313e-01   4.2484751e-01   5.0071314e-01   2.7311626e-01   8.8004127e-01
   3.9666667e-01   2.1238610e-02  -1.6235244e+00  -7.8900252e-01  -3.0346251e-02   4.5519376e-02   4.2484751e-01
   3.9833333e-01   2.2519830e-02  -1.6993900e+00  -3.0346251e-02  -1.8207750e-01  -1.8207750e-01  -4.0967438e-01
   4.0000000e-01   2.3803622e-02  -4.0967438e-01   3.4898188e-01  -3.0346251e-02  -1.0621188e-01  -9.4073377e-01
   4.0166667e-01   2.5029806e-02  -9.4073377e-01  -7.8900252e-01   3.4898188e-01  -4.0967438e-01  -4.8554001e-01
   4.0333333e-01   2.5983956e-02  -1.2441963e+00  -3.0346251e-02   1.2138500e-01  -1.0165994e+00  -1.0924650e+00
   4.0500000e-01   2.6884173e-02   1.0317725e+00   3.4898188e-01   5.7657876e-01   8.0417564e-01   4.5519376e-02
   4.0666667e-01   2.7718048e-02  -1.2441963e+00  -3.3380876e-01  -1.8207750e-01   6.5244439e-01   5.0071314e-01
   4.0833333e-01   2.8475074e-02   2.3214882e+00   1.2138500e-01  -3.0346251e-02   5.0071314e-01   3.4898188e-01
   4.1000000e-01   2.9146757e-02   3.0042788e+00  -1.3200619e+00  -4.8554001e-01  -1.0621188e-01   1.9421600e+00
   4.1166667e-01   2.9726662e-02   1.5628319e+00  -4.8554001e-01   5.7657876e-01   9.5590690e-01   1.4869663e+00
   4.1333333e-01   3.0210437e-02   2.3214882e+00   1.0317725e+00   4.5519376e-02   8.0417564e-01   5.0071314e-01
   4.1500000e-01   3.0595777e-02   1.9725063e-01   3.4898188e-01  -2.5794313e-01  -1.0621188e-01   1.2593694e+00
   4.1666667e-01   3.0882362e-02  -5.6140564e-01  -3.3380876e-01  -4.8554001e-01   1.2138500e-01   2.7311626e-01
   4.1833333e-01   3.1071742e-02   1.1076382e+00  -3.0346251e-02  -7.1313689e-01  -4.8554001e-01  -1.3959275e+00
   4.2000000e-01   3.1167196e-02  -1.2441963e+00  -1.8207750e-01   1.2138500e-01   7.2831002e-01  -1.0165994e+00
   4.2166667e-01   3.1173552e-02  -4.0967438e-01   4.5519376e-02  -7.8900252e-01  -1.8207750e-01  -5.6140564e-01
   4.2333333e-01   3.1096979e-02  -1.0165994e+00   4.2484751e-01   1.9725063e-01  -1.1683307e+00  -5.6140564e-01
   4.2500000e-01   3.0944760e-02  -4.0967438e-01   1.2138500e-01  -4.0967438e-01  -6.3727127e-01   4.5519376e-02
   4.2666667e-01   3.0725036e-02  -1.0924650e+00   5.7657876e-01  -1.0621188e-01  -6.3727127e-01  -6.3727127e-01
   4.2833333e-01   2.5035308e-02  -1.4717932e+00   1.9725063e-01   3.4898188e-01   5.7657876e-01  -5.6140564e-01
   4.3000000e-01   2.4383582e-02  -2.5794313e-01   7.2831002e-01   7.2831002e-01  -3.0346251e-02  -4.8554001e-01
   4.3166667e-01   2.3762480e-02   1.6386975e+00   2.7311626e-01   4.5519376e-02  -4.0967438e-01   5.0071314e-01
   4.3333333e-01   2.3174770e-02   3.4898188e-01  -3.0346251e-02  -3.0346251e-02  -1.2441963e+00  -2.5794313e-01
   4.3500000e-01   2.0746743e-02  -1.0621188e-01  -1.8207750e-01   5.7657876e-01   1.2593694e+00   1.2593694e+00
   4.3666667e-01   1.9973108e-02  -7.8900252e-01  -3.3380876e-01  -3.0346251e-02   2.0180257e+00   5.7657876e-01
   4.3833333e-01   1.9611984e-02   4.2484751e-01  -1.8207750e-01   4.5519376e-02  -3.0346251e-02   7.2831002e-01
   4.4000000e-01   1.9260532e-02   2.7311626e-01  -1.0621188e-01   5.7657876e-01  -1.8207750e-01   4.2484751e-01
   4.4166667e-01   1.8912698e-02  -3.3380876e-01  -1.0621188e-01  -7.8900252e-01  -1.6993900e+00   1.9725063e-01
   4.4333333e-01   1.8562218e-02  -1.8511213e+00   2.7311626e-01  -4.8554001e-01   4.2484751e-01  -2.5794313e-01
   4.4500000e-01   1.8202752e-02   2.3973538e+00  -4.0967438e-01  -3.0346251e-02   2.4732194e+00   5.7657876e-01
   4.4666667e-01   1.7828013e-02   3.5353382e+00  -3.0346251e-02   4.5519376e-02  -3.3380876e-01  -7.8900252e-01
   4.4833333e-01   1.7351381e-02   1.1835038e+00  -1.4717932e+00  -3.3380876e-01   1.9725063e-01  -7.8900252e-01
   4.5000000e-01   1.6644834e-02   8.0417564e-01  -8.6486815e-01  -5.6140564e-01  -5.6140564e-01  -1.0165994e+00
   4.5166667e-01   1.5906886e-02   8.0417564e-01   7.2831002e-01   8.0417564e-01  -1.0165994e+00   1.2138500e-01
   4.5333333e-01   1.5137307e-02  -5.6140564e-01   1.7145632e+00   1.1076382e+00  -1.0924650e+00   5.7657876e-01
   4.5500000e-01   1.4336626e-02  -1.9269869e+00   3.4898188e-01   6.5244439e-01   4.2484751e-01  -2.5794313e-01
   4.5666667e-01   1.3506186e-02  -7.1313689e-01  -1.0924650e+00  -2.5794313e-01   7.2831002e-01  -4.0967438e-01
   4.5833333e-01   1.2648182e-02  -1.0165994e+00  -8.6486815e-01  -4.0967438e-01   1.8662944e+00   4.5519376e-02
   4.6000000e-01   1.1765669e-02  -5.6140564e-01  -1.4717932e+00  -4.0967438e-01   5.0071314e-01  -1.8207750e-01
   4.6166667e-01   1.0862548e-02   6.5244439e-01   7.2831002e-01   5.7657876e-01   1.9725063e-01   1.5628319e+00
   4.6333333e-01   9.9435361e-03  -2.5794313e-01   9.5590690e-01   1.2138500e-01  -1.4717932e+00  -3.3380876e-01
   4.6500000e-01   9.0140978e-03  -1.2441963e+00   2.3214882e+00  -6.3727127e-01  -4.0967438e-01  -2.5794313e-01
   4.6666667e-01   8.0803676e-03  -1.8207750e-01  -4.0967438e-01  -7.8900252e-01  -1.5476588e+00  -3.3380876e-01
   4.6833333e-01   7.1490437e-03  -1.4717932e+00  -6.3727127e-01  -6.3727127e-01  -7.1313689e-01  -1.8511213e+00
   4.7000000e-01   6.2272634e-03   1.4111007e+00  -3.0346251e-02   4.5519376e-02  -1.0621188e-01  -6.3727127e-01
   4.7166667e-01   5.3224636e-03   7.2831002e-01  -3.0346251e-02   8.0417564e-01   1.4111007e+00   1.4111007e+00
   4.7333333e-01   4.4422281e-03  -2.5794313e-01  -2.5794313e-01   2.7311626e-01  -1.8207750e-01   1.4869663e+00
   4.7500000e-01   3.5941245e-03   3.4898188e-01  -3.0346251e-02   4.5519376e-02   4.5519376e-02   5.7657876e-01
   4.7666667e-01   2.7855368e-03   5.7657876e-01  -1.0621188e-01   2.7311626e-01   7.2831002e-01   1.0317725e+00
   4.7833333e-01   2.0234963e-03   1.9725063e-01   8.0417564e-01   9.5590690e-01   8.0417564e-01   1.0317725e+00
   4.8000000e-01   1.3145165e-03  -7.1313689e-01   1.9725063e-01  -7.8900252e-01   2.7311626e-01  -6.3727127e-01
   4.8166667e-01   6.6443533e-04  -1.1683307e+00  -4.8554001e-01  -8.6486815e-01   5.0071314e-01  -1.6235244e+00
   4.8333333e-01   7.8270251e-05  -8.6486815e-01  -7.8900252e-01  -7.8900252e-01  -7.8900252e-01  -1.2441963e+00
   4.8500000e-01  -6.9256461e-04   6.5244439e-01   1.9725063e-01  -3.3380876e-01  -2.7615088e+00  -9.4073377e-01
   4.8666667e-01  -1.4356069e-03   9.5590690e-01   2.1697569e+00   8.0417564e-01  -1.8207750e-01   8.0417564e-01
   4.8833333e-01  -2.1023710e-03  -1.8207750e-01   2.7311626e-01   4.5519376e-02  -1.0621188e-01   9.5590690e-01
   4.9000000e-01  -2.6871842e-03  -1.8207750e-01  -9.4073377e-01  -6.3727127e-01  -5.6140564e-01  -7.1313689e-01
   4.9166667e-01  -3.1854461e-03  -2.0028525e+00  -1.0924650e+00  -9.4073377e-01   9.5590690e-01  -1.7752557e+00
   4.9333333e-01  -3.5936745e-03  -1.0924650e+00  -1.4717932e+00   4.5519376e-02   1.2593694e+00   1.0317725e+00
   4.9500000e-01  -3.9095353e-03  -7.8900252e-01  -2.0787182e+00   4.5519376e-02   1.6386975e+00   1.0317725e+00
   4.9666667e-01  -4.1318562e-03   8.8004127e-01  -1.4717932e+00   2.7311626e-01  -1.0165994e+00  -4.8554001e-01
   4.9833333e-01  -4.2606268e-03   3.0801444e+00   1.1835038e+00   1.7904288e+00  -1.8511213e+00  -4.8554001e-01
   5.0000000e-01  -4.2969852e-03   8.8004127e-01   1.2593694e+00   8.0417564e-01  -2.0787182e+00  -9.4073377e-01
   5.0166667e-01  -4.2431913e-03   2.3214882e+00   1.2593694e+00   4.5519376e-02   4.2484751e-01  -3.3380876e-01
   5.0333333e-01  -4.1025898e-03   2.0180257e+00   7.2831002e-01  -9.4073377e-01   2.7311626e-01   1.2593694e+00
   5.0500000e-01  -3.8795607e-03  -1.1683307e+00  -1.2441963e+00  -8.6486815e-01   1.0317725e+00   1.5628319e+00
   5.0666667e-01  -3.5794610e-03  -2.2304494e+00  -5.6140564e-01  -6.3727127e-01   9.5590690e-01   1.6386975e+00
   5.0833333e-01  -3.2085554e-03  -1.3959275e+00   2.7311626e-01   1.9725063e-01   9.5590690e-01   6.5244439e-01
   5.1000000e-01  -2.7739394e-03  -1.6993900e+00   1.1076382e+00   1.9725063e-01  -3.0346251e-02  -3.3380876e-01
   5.1166667e-01   4.2069377e-03  -3.0346251e-02   1.7904288e+00   1.0317725e+00  -9.4073377e-01  -1.8207750e-01
   5.1333333e-01   4.1433651e-03   9.5590690e-01   8.0417564e-01   9.5590690e-01  -5.6140564e-01  -2.5794313e-01
   5.1500000e-01   4.1350946e-03   1.4869663e+00   7.2831002e-01   1.8662944e+00  -3.0346251e-02   3.4898188e-01
   5.1666667e-01   4.1927829e-03  -1.2441963e+00  -3.3380876e-01   7.2831002e-01  -1.8207750e-01   4.5519376e-02
   5.1833333e-01   4.3263078e-03  -8.6486815e-01  -1.3200619e+00  -1.0165994e+00   1.9725063e-01  -3.3380876e-01
   5.2000000e-01   4.5446175e-03   1.0317725e+00  -1.7752557e+00  -8.6486815e-01   3.4898188e-01  -7.8900252e-01
   5.2166667e-01   4.8555967e-03   1.1076382e+00  -1.3200619e+00  -7.8900252e-01  -7.1313689e-01  -7.8900252e-01
   5.2333333e-01   5.2659502e-03   1.0317725e+00  -7.1313689e-01   1.2138500e-01  -7.1313689e-01  -4.8554001e-01
   5.2500000e-01   5.7811063e-03   9.5590690e-01  -5.6140564e-01  -3.0346251e-02  -4.8554001e-01  -8.6486815e-01
   5.2666667e-01   6.4051423e-03   7.2831002e-01   4.2484751e-01  -1.0621188e-01   4.2484751e-01  -1.0621188e-01
   5.2833333e-01   7.1407337e-03   4.2484751e-01   3.4898188e-01  -3.0346251e-02   8.0417564e-01   1.2138500e-01
   5.3000000e-01   7.9891260e-03  -6.3727127e-01  -6.3727127e-01   1.2138500e-01   8.8004127e-01   1.2138500e-01
   5.3166667e-01   8.9501398e-03  -2.4580463e+00  -3.3380876e-01   7.2831002e-01   1.0317725e+00   6.5244439e-01
   5.3333333e-01   1.0022193e-02  -1.6235244e+00  -2.5794313e-01   5.7657876e-01   2.7311626e-01   1.9725063e-01
   5.3500000e-01   1.1202363e-02  -2.1545838e+00   3.4898188e-01   3.4898188e-01   1.2138500e-01   1.2138500e-01
   5.3666667e-01   1.2486470e-02  -1.0924650e+00   1.3352350e+00   5.7657876e-01   8.0417564e-01   1.3352350e+00
   5.3833333e-01   1.3869197e-02  -1.5476588e+00   1.4869663e+00  -2.5794313e-01   3.4898188e-01   1.2138500e-01
   5.4000000e-01   1.5344233e-02   7.2831002e-01   2.7311626e-01  -9.4073377e-01  -5.6140564e-01  -4.0967438e-01
   5.4166667e-01   2.0249153e-02   2.0180257e+00   1.1076382e+00  -1.0621188e-01  -1.3200619e+00  -4.8554001e-01
   5.4333333e-01   2.2017296e-02   3.4898188e-01   8.8004127e-01  -3.3380876e-01  -9.4073377e-01  -7.8900252e-01
   5.4500000e-01   2.3732241e-02   9.5590690e-01   1.8662944e+00   6.5244439e-01   1.9725063e-01   8.8004127e-01
   5.4666667e-01   2.5416469e-02  -2.5794313e-01   5.0071314e-01   1.9725063e-01   7.2831002e-01   1.4869663e+00
   5.4833333e-01   2.7146199e-02   6.5244439e-01  -8.6486815e-01  -6.3727127e-01   2.7311626e-01   1.2593694e+00
   5.5000000e-01   2.8918419e-02  -1.0621188e-01  -1.9269869e+00  -8.6486815e-01   2.7311626e-01  -3.3380876e-01
   5.5166667e-01   3.0731461e-02  -4.8554001e-01  -1.8511213e+00  -3.0346251e-02   4.2484751e-01  -4.0967438e-01
   5.5333333e-01   3.2585335e-02  -1.0621188e-01  -2.5339119e+00   4.2484751e-01   4.2484751e-01   4.5519376e-02
   5.5500000e-01   3.4482060e-02   8.0417564e-01  -1.0924650e+00   2.7311626e-01  -1.8207750e-01  -4.0967438e-01
   5.5666667e-01   3.6425964e-02  -7.1313689e-01   5.0071314e-01  -2.5794313e-01  -8.6486815e-01  -1.0924650e+00
   5.5833333e-01   3.8423979e-02  -1.1683307e+00   5.7657876e-01   1.2138500e-01  -7.8900252e-01  -3.0346251e-02
   5.6000000e-01   4.0485889e-02  -1.3200619e+00   2.0180257e+00   6.5244439e-01  -1.0165994e+00   8.8004127e-01
   5.6166667e-01   4.2624544e-02  -2.0028525e+00   1.4111007e+00  -3.0346251e-02  -4.8554001e-01   1.2138500e-01
   5.6333333e-01   4.4856034e-02  -1.0165994e+00   1.7904288e+00   1.2138500e-01   4.2484751e-01   3.4898188e-01
   5.6500000e-01   4.7199795e-02  -2.3821807e+00   3.4898188e-01  -6.3727127e-01   4.2484751e-01  -2.5794313e-01
   5.6666667e-01   4.9678672e-02  -2.3821807e+00  -1.0621188e-01   4.5519376e-02   1.0317725e+00   3.4898188e-01
   5.6833333e-01   5.2318909e-02  -7.1313689e-01  -1.2441963e+00  -5.6140564e-01  -3.3380876e-01  -7.8900252e-01
   5.7000000e-01   5.5150074e-02   5.0071314e-01   2.7311626e-01   2.7311626e-01   4.5519376e-02  -3.3380876e-01
   5.7166667e-01   6.9081680e-02   4.2484751e-01  -1.8207750e-01  -3.0346251e-02  -7.8900252e-01  -1.0165994e+00
   5.7333333e-01   7.3413311e-02   1.2593694e+00   2.7311626e-01   3.4898188e-01  -3.0346251e-02  -3.3380876e-01
   5.7500000e-01   7.8157863e-02   6.5244439e-01  -3.3380876e-01  -1.8207750e-01   1.2138500e-01  -7.1313689e-01
   5.7666667e-01   8.3299433e-02   1.7145632e+00  -7.1313689e-01   1.0317725e+00   8.0417564e-01   4.2484751e-01
   5.7833333e-01   8.8957823e-02   1.7145632e+00  -7.1313689e-01   1.2138500e-01   2.7311626e-01   9.5590690e-01
   5.8000000e-01   9.5179177e-02   2.7008163e+00   4.5519376e-02  -5.6140564e-01  -4.8554001e-01  -3.0346251e-02
   5.8166667e-01   1.0200860e-01   2.0938913e+00  -4.8554001e-01  -5.6140564e-01  -2.5794313e-01  -2.5794313e-01
   5.8333333e-01   1.0948951e-01   1.1076382e+00  -3.0346251e-02   3.4898188e-01   5.7657876e-01   4.5519376e-02
   5.8500000e-01   1.1766283e-01   2.3973538e+00  -4.8554001e-01   6.5244439e-01   1.3352350e+00   7.2831002e-01
   5.8666667e-01   1.2656636e-01   1.3352350e+00  -7.8900252e-01  -1.0621188e-01   8.0417564e-01   4.2484751e-01
   5.8833333e-01   1.3623402e-01   1.1835038e+00  -1.8207750e-01   4.5519376e-02   8.0417564e-01   5.0071314e-01
   5.9000000e-01   1.4669517e-01  -4.8554001e-01  -4.8554001e-01  -1.1683307e+00   8.0417564e-01  -1.8207750e-01
   5.9166667e-01   1.5797396e-01  -6.3727127e-01   1.1835038e+00  -7.1313689e-01   4.2484751e-01  -1.0621188e-01
   5.9333333e-01   1.7008868e-01  -7.8900252e-01   1.4111007e+00  -5.6140564e-01   1.4111007e+00   1.2593694e+00
   5.9500000e-01   1.8305121e-01  -3.0346251e-02  -3.0346251e-02  -2.5794313e-01  -2.5794313e-01   4.2484751e-01
   5.9666667e-01   1.9686653e-01  -1.7752557e+00  -1.0621188e-01   2.7311626e-01  -1.3200619e+00  -1.0924650e+00
   5.9833333e-01   2.1153226e-01   1.9725063e-01   1.2138500e-01   7.2831002e-01  -2.3063151e+00  -1.2441963e+00
   6.0000000e-01   2.2703834e-01   5.0071314e-01   7.2831002e-01   5.7657876e-01  -7.1313689e-01  -3.3380876e-01
   6.0166667e-01   2.4336674e-01  -1.8511213e+00  -5.6140564e-01  -3.3380876e-01  -6.3727127e-01  -9.4073377e-01
   6.0333333e-01   2.6049137e-01  -3.0649713e+00  -3.0346251e-02   1.2138500e-01   4.5519376e-02  -7.8900252e-01
   6.0500000e-01   2.7837795e-01   5.7657876e-01  -1.0621188e-01  -1.8207750e-01   1.3352350e+00   6.5244439e-01
   6.0666667e-01   2.9698413e-01   2.9284132e+00  -6.3727127e-01  -2.5794313e-01  -3.3380876e-01  -3.0346251e-02
   6.0833333e-01   3.1625964e-01   2.7766819e+00   1.9725063e-01  -2.5794313e-01  -3.3380876e-01   3.4898188e-01
   6.1000000e-01   3.3614656e-01   3.4898188e-01  -4.8554001e-01  -1.2441963e+00  -7.8900252e-01   5.0071314e-01
   6.1166667e-01   3.5653484e-01  -3.0346251e-02  -6.3727127e-01   1.1076382e+00  -1.8207750e-01   1.4869663e+00
   6.1333333e-01   3.7737741e-01  -9.4073377e-01   4.2484751e-01   1.9421600e+00   4.5519376e-02   1.0317725e+00
   6.1500000e-01   3.9861487e-01  -5.6140564e-01  -7.8900252e-01   1.5628319e+00   1.9725063e-01  -1.3200619e+00
   6.1666667e-01   4.2016501e-01   2.7311626e-01  -1.6993900e+00  -7.1313689e-01  -2.5794313e-01  -7.8900252e-01
   6.1833333e-01   4.4194113e-01  -5.6140564e-01   5.7657876e-01  -1.9269869e+00   4.5519376e-02  -1.1683307e+00
   6.2000000e-01   4.6385286e-01   8.0417564e-01   1.1076382e+00  -2.5794313e-01   1.2138500e-01   5.7657876e-01
   6.2166667e-01   4.8580708e-01  -1.8207750e-01   8.0417564e-01  -5.6140564e-01  -6.3727127e-01  -1.3200619e+00
   6.2333333e-01   5.0770892e-01  -1.8207750e-01   1.7145632e+00  -4.0967438e-01  -1.8207750e-01  -1.0924650e+00
   6.2500000e-01   5.2946275e-01  -1.0924650e+00   1.0317725e+00  -1.0621188e-01   5.0071314e-01  -4.0967438e-01
   6.2666667e-01   5.5097322e-01  -7.1313689e-01   4.2484751e-01   5.0071314e-01   1.1076382e+00   1.9725063e-01
   6.2833333e-01   5.7214627e-01  -2.5794313e-01   4.5519376e-02   8.8004127e-01   1.9725063e-01   1.0317725e+00
   6.3000000e-01   5.9289020e-01  -7.8900252e-01  -3.3380876e-01  -1.0621188e-01   1.2138500e-01   9.5590690e-01
   6.3166667e-01   6.1311667e-01   3.4898188e-01  -5.6140564e-01  -1.8207750e-01  -4.8554001e-01   6.5244439e-01
   6.3333333e-01   6.3274163e-01  -2.5794313e-01   1.2138500e-01   1.9725063e-01  -1.0621188e-01   6.5244439e-01
   6.3500000e-01   6.5168632e-01  -5.6140564e-01  -1.0621188e-01   4.5519376e-02   1.2593694e+00   9.5590690e-01
   6.3666667e-01   6.6987810e-01   8.8004127e-01  -1.8207750e-01   8.0417564e-01   1.1076382e+00   1.4111007e+00
   6.3833333e-01   6.8725121e-01  -7.1313689e-01  -1.2441963e+00  -4.8554001e-01  -4.0967438e-01   1.2138500e-01
   6.4000000e-01   7.0374737e-01  -2.3063151e+00   1.2138500e-01  -1.8207750e-01  -8.6486815e-01  -2.0028525e+00
   6.4166667e-01   7.1931666e-01  -1.6993900e+00   6.5244439e-01   4.5519376e-02   8.8004127e-01  -3.0346251e-02
   6.4333333e-01   7.3391767e-01  -6.3727127e-01  -1.3200619e+00   8.0417564e-01   7.2831002e-01   3.4898188e-01
   6.4500000e-01   7.4751819e-01   2.3214882e+00  -3.3380876e-01   1.1076382e+00   4.5519376e-02   7.2831002e-01
   6.4666667e-01   7.6007798e-01   1.1835038e+00   4.2484751e-01  -1.0924650e+00  -1.3200619e+00  -1.0165994e+00
   6.4833333e-01   7.7155389e-01  -3.3380876e-01   9.5590690e-01  -2.1545838e+00  -7.8900252e-01  -1.0924650e+00
   6.5000000e-01   7.8198361e-01   2.7311626e-01   4.2484751e-01  -7.1313689e-01  -1.0621188e-01  -9.4073377e-01
   6.5166667e-01   7.9137404e-01  -8.6486815e-01  -1.2441963e+00   2.7311626e-01  -4.0967438e-01   4.2484751e-01
   6.5333333e-01   7.9974113e-01   1.8662944e+00  -6.3727127e-01   7.2831002e-01  -6.3727127e-01  -1.0924650e+00
   6.5500000e-01   8.0710995e-01   1.4111007e+00   6.5244439e-01   1.4869663e+00   8.8004127e-01   1.0317725e+00
   6.5666667e-01   8.1351432e-01   1.6386975e+00  -1.0621188e-01   2.7311626e-01   1.1835038e+00   1.9421600e+00
   6.5833333e-01   8.1899558e-01   5.0071314e-01   4.5519376e-02  -8.6486815e-01   3.4898188e-01   3.4898188e-01
   6.6000000e-01   8.2360274e-01  -1.3200619e+00  -7.8900252e-01  -1.8207750e-01   5.0071314e-01  -3.0346251e-02
   6.6166667e-01   8.2739098e-01   1.9725063e-01   5.7657876e-01   4.2484751e-01   2.7311626e-01   1.0317725e+00
   6.6333333e-01   8.3042131e-01   1.2138500e-01  -1.8207750e-01   4.2484751e-01  -5.6140564e-01   5.0071314e-01
   6.6500000e-01   8.3275935e-01   7.2831002e-01  -6.3727127e-01  -4.0967438e-01  -8.6486815e-01  -9.4073377e-01
   6.6666667e-01   8.3447445e-01  -4.8554001e-01   2.2456226e+00  -3.0346251e-02   6.5244439e-01  -1.6993900e+00
   6.6833333e-01   8.3563870e-01  -7.8900252e-01   3.4898188e-01   1.2138500e-01   1.1076382e+00  -1.4717932e+00
   6.7000000e-01   8.3632592e-01  -1.6993900e+00  -4.8554001e-01   1.9725063e-01   1.4111007e+00  -1.8207750e-01
   6.7166667e-01   8.3271288e-01  -2.5339119e+00   8.8004127e-01  -1.8207750e-01  -1.2441963e+00  -8.6486815e-01
   6.7333333e-01   8.3231854e-01  -1.5476588e+00   1.1835038e+00   1.2138500e-01  -1.5476588e+00  -1.0621188e-01
   6.7500000e-01   8.3211180e-01  -8.6486815e-01  -4.8554001e-01   5.0071314e-01  -1.6235244e+00   5.0071314e-01
   6.7666667e-01   8.3212471e-01  -1.8207750e-01  -3.3380876e-01  -1.0621188e-01  -1.7752557e+00  -3.3380876e-01
   6.7833333e-01   8.3238306e-01   3.4898188e-01   1.4111007e+00   4.5519376e-02  -1.6993900e+00  -4.8554001e-01
   6.8000000e-01   8.3290625e-01   3.4898188e-01   8.8004127e-01  -1.0621188e-01   6.5244439e-01   2.7311626e-01
   6.8166667e-01   8.3370745e-01   7.2831002e-01   1.2138500e-01  -2.5794313e-01   1.7145632e+00   5.7657876e-01
   6.8333333e-01   8.3479368e-01   1.2138500e-01   1.2593694e+00  -3.3380876e-01   1.4111007e+00  -3.0346251e-02
   6.8500000e-01   8.3616643e-01  -6.3727127e-01  -1.0924650e+00  -1.8207750e-01   2.0180257e+00   1.2138500e-01
   6.8666667e-01   8.3782161e-01   4.5519376e-02  -1.5476588e+00  -1.8207750e-01   1.3352350e+00  -3.0346251e-02
   6.8833333e-01   8.3975006e-01   2.7311626e-01  -1.6235244e+00   5.0071314e-01   4.5519376e-02   3.4898188e-01
   6.9000000e-01   8.4193823e-01   5.0071314e-01   1.2138500e-01   2.0180257e+00  -3.3380876e-01   1.7904288e+00
   6.9166667e-01   8.4436865e-01   4.2484751e-01  -4.8554001e-01   8.0417564e-01  -1.0621188e-01   5.7657876e-01
   6.9333333e-01   8.4702035e-01   1.3352350e+00  -1.0924650e+00  -1.0165994e+00  -1.0165994e+00  -4.8554001e-01
   6.9500000e-01   8.4986951e-01   4.2484751e-01  -8.6486815e-01  -1.7752557e+00  -6.3727127e-01  -1.0924650e+00
   6.9666667e-01   8.5289030e-01  -1.0621188e-01   2.9284132e+00  -1.4717932e+00   1.2138500e-01  -7.1313689e-01
   6.9833333e-01   8.5605532e-01  -7.1313689e-01   5.0071314e-01  -7.1313689e-01   5.0071314e-01   9.5590690e-01
   7.0000000e-01   8.5933614e-01  -4.8554001e-01  -1.6235244e+00  -4.8554001e-01  -2.5794313e-01   1.4111007e+00
   7.0166667e-01   8.6270421e-01   1.8662944e+00  -1.6235244e+00  -3.0346251e-02  -1.0165994e+00  -3.0346251e-02
   7.0333333e-01   8.6613102e-01  -4.0967438e-01   5.0071314e-01  -1.0621188e-01  -8.6486815e-01  -1.5476588e+00
   7.0500000e-01   8.6955802e-01  -9.4073377e-01  -2.5794313e-01  -1.0621188e-01  -1.0165994e+00  -1.5476588e+00
   7.0666667e-01   8.7294361e-01  -1.1683307e+00   2.7311626e-01   8.0417564e-01   1.2138500e-01  -1.8207750e-01
   7.0833333e-01   8.7630415e-01  -8.6486815e-01   5.0071314e-01   5.0071314e-01   4.2484751e-01   8.0417564e-01
   7.1000000e-01   8.7961918e-01   1.0317725e+00  -1.0621188e-01   3.4898188e-01   1.0317725e+00   7.2831002e-01
   7.1166667e-01   8.8287105e-01   1.2593694e+00   1.1835038e+00  -3.3380876e-01   4.5519376e-02   1.9725063e-01
   7.1333333e-01   8.8604529e-01   9.5590690e-01  -3.3380876e-01  -1.0621188e-01  -7.1313689e-01  -1.8207750e-01
   7.1500000e-01   8.8913053e-01   1.2138500e-01  -8.6486815e-01   5.0071314e-01  -5.6140564e-01   1.2138500e-01
   7.1666667e-01   8.9211893e-01  -1.0165994e+00   4.5519376e-02  -1.0621188e-01   2.7311626e-01  -1.0924650e+00
   7.1833333e-01   8.9500587e-01  -1.8207750e-01  -7.1313689e-01   9.5590690e-01   2.7311626e-01  -5.6140564e-01
   7.2000000e-01   8.9779012e-01   1.3352350e+00  -1.8207750e-01   7.2831002e-01   4.2484751e-01   4.5519376e-02
   7.2166667e-01   9.0047343e-01   1.7904288e+00   1.3352350e+00   1.9725063e-01  -1.0621188e-01  -1.8207750e-01
   7.2333333e-01   9.0306074e-01   1.1835038e+00   8.0417564e-01   1.2138500e-01   5.7657876e-01   4.5519376e-02
   7.2500000e-01   9.0555944e-01  -7.8900252e-01  -5.6140564e-01   1.2593694e+00   1.6386975e+00   1.6386975e+00
   7.2666667e-01   9.0797935e-01  -4.8554001e-01  -1.4717932e+00   8.8004127e-01  -3.0346251e-02   6.5244439e-01
   7.2833333e-01   9.1033232e-01  -1.8207750e-01  -1.8207750e-01  -1.8207750e-01   1.2138500e-01  -2.5794313e-01
   7.3000000e-01   9.1263169e-01  -9.4073377e-01   3.4898188e-01  -7.1313689e-01  -3.3380876e-01  -6.3727127e-01
   7.3166667e-01   9.1489197e-01   4.5519376e-02   4.2484751e-01  -4.8554001e-01   3.4898188e-01   1.1835038e+00
   7.3333333e-01   9.1712824e-01  -3.3380876e-01   2.7311626e-01  -7.1313689e-01  -8.6486815e-01  -4.8554001e-01
   7.3500000e-01   9.1935581e-01   4.2484751e-01   3.4898188e-01  -3.0346251e-02  -7.1313689e-01  -2.5794313e-01
   7.3666667e-01   9.2158980e-01  -3.0346251e-02   1.2138500e-01   4.5519376e-02  -3.0346251e-02   4.5519376e-02
   7.3833333e-01   9.2384444e-01  -1.8511213e+00  -1.0621188e-01   4.5519376e-02   3.4898188e-01   1.4869663e+00
   7.4000000e-01   9.2613289e-01  -1.0165994e+00   5.0071314e-01   8.0417564e-01   4.2484751e-01   1.1835038e+00
   7.4166667e-01   9.2836481e-01  -1.3959275e+00  -3.3380876e-01  -6.3727127e-01  -6.3727127e-01  -1.8511213e+00
   7.4333333e-01   9.3064197e-01  -1.4717932e+00  -2.5794313e-01  -5.6140564e-01  -6.3727127e-01  -3.2167026e+00
   7.4500000e-01   9.3297372e-01  -7.8900252e-01   2.7311626e-01  -5.6140564e-01   2.7311626e-01  -7.1313689e-01
   7.4666667e-01   9.3536727e-01   1.7145632e+00   4.2484751e-01   1.9725063e-01   7.2831002e-01   8.8004127e-01
   7.4833333e-01   9.3782735e-01   5.7657876e-01   3.4898188e-01   2.7311626e-01  -8.6486815e-01   1.9725063e-01
   7.5000000e-01   3.4962058e-01   1.9725063e-01   5.7657876e-01   1.9725063e-01  -4.0967438e-01   4.2484751e-01
   7.5166667e-01   3.8011212e-01  -1.0165994e+00  -4.0967438e-01  -3.3380876e-01   4.5519376e-02   4.5519376e-02
   7.5333333e-01   4.1532636e-01   6.5244439e-01   4.5519376e-02   2.7311626e-01   8.8004127e-01   2.7311626e-01
   7.5500000e-01   4.2121982e-01   6.5244439e-01   4.2484751e-01   4.2484751e-01   3.4898188e-01  -3.0346251e-02
   7.5666667e-01   4.2772383e-01   7.2831002e-01   1.4111007e+00  -1.8207750e-01   2.7311626e-01  -3.3380876e-01
   7.5833333e-01   4.3485614e-01  -1.8511213e+00   4.2484751e-01  -4.8554001e-01  -1.8207750e-01  -1.5476588e+00
   7.6000000e-01   4.4262964e-01   1.2138500e-01  -1.0621188e-01  -3.0346251e-02   4.2484751e-01   1.4111007e+00
   7.6166667e-01   4.5105206e-01   1.1835038e+00  -9.4073377e-01  -4.0967438e-01  -1.0621188e-01   3.4898188e-01
   7.6333333e-01   4.6012573e-01   1.4111007e+00  -4.8554001e-01   2.7311626e-01  -3.3380876e-01   1.1076382e+00
   7.6500000e-01   4.6984740e-01   8.8004127e-01  -8.6486815e-01   1.9725063e-01  -6.3727127e-01  -1.8207750e-01
   7.6666667e-01   4.8020816e-01   9.5590690e-01   1.2138500e-01   8.8004127e-01   5.7657876e-01   8.0417564e-01
   7.6833333e-01   4.9119332e-01   5.7657876e-01   1.2138500e-01   5.7657876e-01   8.8004127e-01   1.5628319e+00
   7.7000000e-01   5.0278248e-01   2.2456226e+00   4.2484751e-01  -5.6140564e-01   6.5244439e-01   1.4869663e+00
   7.7166667e-01   5.1494957e-01   1.7904288e+00   1.2138500e-01  -1.4717932e+00  -1.2441963e+00  -1.6993900e+00
   7.7333333e-01   5.2766299e-01   1.9725063e-01  -1.0621188e-01  -1.8207750e-01  -1.0165994e+00  -1.3200619e+00
   7.7500000e-01   5.4088581e-01   2.7311626e-01  -5.6140564e-01  -1.8207750e-01  -1.0924650e+00  -5.6140564e-01
   7.7666667e-01   5.5445868e-01  -1.1683307e+00  -4.8554001e-01  -3.3380876e-01  -3.3380876e-01  -1.8207750e-01
   7.7833333e-01   5.6842261e-01  -2.4580463e+00  -3.3380876e-01  -3.0346251e-02  -1.0621188e-01   1.9725063e-01
   7.8000000e-01   5.8277778e-01  -1.0924650e+00  -4.0967438e-01   5.0071314e-01  -3.0346251e-02   1.2138500e-01
   7.8166667e-01   5.9747003e-01  -3.0346251e-02   1.2593694e+00   4.2484751e-01   3.4898188e-01   1.2138500e-01
   7.8333333e-01   6.1244107e-01  -7.8900252e-01   1.4869663e+00   8.8004127e-01   1.2593694e+00   1.0317725e+00
   7.8500000e-01   6.2762897e-01  -5.6140564e-01   1.1835038e+00  -1.8207750e-01   8.0417564e-01  -1.8207750e-01
   7.8666667e-01   6.4296885e-01   4.5519376e-02   5.7657876e-01   1.2138500e-01   1.1835038e+00   5.0071314e-01
   7.8833333e-01   6.5839356e-01   2.7311626e-01  -1.0165994e+00  -4.8554001e-01   3.4898188e-01   7.2831002e-01
   7.9000000e-01   6.7383433e-01   1.2138500e-01  -8.6486815e-01   1.2138500e-01   5.7657876e-01   1.9421600e+00
   7.9166667e-01   6.8922167e-01   3.4898188e-01  -5.6140564e-01  -7.1313689e-01  -1.8207750e-01  -6.3727127e-01
   7.9333333e-01   7.0448587e-01  -1.2441963e+00  -8.6486815e-01  -3.3380876e-01  -9.4073377e-01  -1.6993900e+00
   7.9500000e-01   7.1955794e-01   1.9725063e-01  -1.8207750e-01   5.0071314e-01  -1.2441963e+00  -1.2441963e+00
   7.9666667e-01   7.3437042e-01  -1.8207750e-01  -1.0924650e+00  -5.6140564e-01  -1.0924650e+00  -1.6235244e+00
   7.9833333e-01   7.4885783e-01   8.0417564e-01   4.5519376e-02  -1.0621188e-01  -4.8554001e-01  -5.6140564e-01
   8.0000000e-01   7.6295765e-01   6.5244439e-01   6.5244439e-01   4.5519376e-02  -3.3380876e-01  -1.8207750e-01
   8.0166667e-01   7.7661101e-01   1.0317725e+00   1.1835038e+00   6.5244439e-01  -7.8900252e-01   3.4898188e-01
   8.0333333e-01   7.8976287e-01  -1.8207750e-01   1.9725063e-01   1.2138500e-01  -4.0967438e-01   1.2138500e-01
   8.0500000e-01   8.0236323e-01  -1.5476588e+00   8.0417564e-01   1.2138500e-01   4.2484751e-01   5.7657876e-01
   8.0666667e-01   8.1436713e-01  -8.6486815e-01   3.4898188e-01  -1.8207750e-01  -1.0621188e-01   1.9725063e-01
   8.0833333e-01   8.2573534e-01  -1.4717932e+00   1.2138500e-01  -1.8207750e-01   1.3352350e+00   2.7311626e-01
   8.1000000e-01   8.3643477e-01  -2.5794313e-01  -3.0346251e-02   5.7657876e-01   1.1835038e+00   7.2831002e-01
   8.1166667e-01   8.4638973e-01   1.2138500e-01  -1.0621188e-01   1.2138500e-01   3.4898188e-01  -3.0346251e-02
   8.1333333e-01   8.5552084e-01   1.4869663e+00  -1.0621188e-01   4.2484751e-01   6.5244439e-01   8.8004127e-01
   8.1500000e-01   8.6394545e-01   1.3352350e+00  -6.3727127e-01   1.9725063e-01   4.2484751e-01   1.0317725e+00
   8.1666667e-01   8.7165791e-01   7.2831002e-01  -3.3380876e-01  -3.3380876e-01   1.9725063e-01   8.0417564e-01
   8.1833333e-01   8.7865855e-01   1.4869663e+00  -1.0165994e+00   7.2831002e-01  -1.8207750e-01   4.5519376e-02
   8.2000000e-01   8.8495341e-01   8.0417564e-01  -6.3727127e-01  -3.3380876e-01  -7.8900252e-01  -5.6140564e-01
   8.2166667e-01   8.9055450e-01   9.5590690e-01   2.7311626e-01  -9.4073377e-01  -1.6993900e+00  -8.6486815e-01
   8.2333333e-01   8.9547920e-01  -4.0967438e-01   1.9725063e-01  -5.6140564e-01  -1.0621188e-01   1.9725063e-01
   8.2500000e-01   8.9975038e-01  -2.9132401e+00  -4.8554001e-01  -1.8207750e-01   4.2484751e-01  -1.0621188e-01
   8.2666667e-01   9.0339601e-01  -1.1683307e+00   6.5244439e-01   1.0317725e+00   1.0317725e+00   1.1076382e+00
   8.2833333e-01   9.0644873e-01  -4.8554001e-01   1.0317725e+00  -3.0346251e-02   1.2138500e-01  -2.5794313e-01
   8.3000000e-01   9.0894549e-01  -1.3200619e+00   5.0071314e-01  -2.5794313e-01  -1.0621188e-01   1.9725063e-01
   8.3166667e-01   9.1092717e-01   9.5590690e-01  -1.8207750e-01  -1.0165994e+00  -4.0967438e-01  -1.2441963e+00
   8.3333333e-01   9.1243805e-01   1.8662944e+00  -4.8554001e-01  -1.2441963e+00  -1.1683307e+00  -1.8511213e+00
   8.3500000e-01   9.1352513e-01   3.1560101e+00  -1.0621188e-01   3.4898188e-01  -9.4073377e-01  -3.0346251e-02
   8.3666667e-01   9.1423786e-01   1.7145632e+00   3.4898188e-01   9.5590690e-01   4.5519376e-02  -1.8207750e-01
   8.3833333e-01   9.1462713e-01  -3.0346251e-02  -2.5794313e-01   1.2138500e-01   4.5519376e-02  -4.8554001e-01
   8.4000000e-01   9.1474507e-01  -1.3200619e+00  -6.3727127e-01  -4.8554001e-01   8.8004127e-01   9.5590690e-01
   8.4166667e-01   9.1464401e-01  -2.7615088e+00  -8.6486815e-01  -7.1313689e-01   1.1835038e+00  -3.0346251e-02
   8.4333333e-01   9.1437625e-01  -2.1545838e+00  -1.0621188e-01   4.2484751e-01   6.5244439e-01   7.2831002e-01
   8.4500000e-01   9.1399301e-01  -1.0165994e+00   6.5244439e-01   4.2484751e-01  -3.0346251e-02  -1.8207750e-01
   8.4666667e-01   9.1354408e-01  -1.0621188e-01   5.0071314e-01   6.5244439e-01  -1.1683307e+00  -4.0967438e-01
   8.4833333e-01   9.1294508e-01  -1.8207750e-01   7.2831002e-01   5.0071314e-01   1.2138500e-01   6.5244439e-01
   8.5000000e-01   9.1237035e-01  -2.5794313e-01   1.9725063e-01  -1.0621188e-01   4.5519376e-02   1.9725063e-01
   8.5166667e-01   9.1188637e-01  -1.0924650e+00  -1.2441963e+00   1.2138500e-01   9.5590690e-01  -1.0924650e+00
   8.5333333e-01   9.1153156e-01   2.7311626e-01  -2.5794313e-01  -3.0346251e-02   6.5244439e-01   3.4898188e-01
   8.5500000e-01   9.1133936e-01  -7.8900252e-01  -3.3380876e-01  -4.8554001e-01   1.9725063e-01   2.7311626e-01
   8.5666667e-01   9.1133793e-01   3.4594726e+00  -2.5794313e-01   1.9725063e-01  -4.0967438e-01  -3.3380876e-01
   8.5833333e-01   9.1155000e-01   2.0180257e+00   1.7904288e+00  -4.0967438e-01  -4.8554001e-01  -3.0346251e-02
   8.6000000e-01   9.1199237e-01   1.4111007e+00   5.7657876e-01   1.9725063e-01   7.2831002e-01   8.0417564e-01
   8.6166667e-01   9.1267621e-01   5.0071314e-01   2.7311626e-01   5.0071314e-01  -1.8207750e-01   8.8004127e-01
   8.6333333e-01   9.1360698e-01  -4.0967438e-01   8.0417564e-01   8.0417564e-01  -1.0924650e+00   6.5244439e-01
   8.6500000e-01   9.1478422e-01  -4.0967438e-01   1.7904288e+00   8.0417564e-01  -4.0967438e-01   8.0417564e-01
   8.6666667e-01   9.1620208e-01   4.5519376e-02   1.0317725e+00   8.8004127e-01  -1.0621188e-01   1.3352350e+00
   8.6833333e-01   9.1784960e-01   4.5519376e-02  -1.8207750e-01  -3.0346251e-02  -7.1313689e-01  -3.3380876e-01
   8.7000000e-01   9.1971055e-01  -4.8554001e-01  -1.0165994e+00  -3.3380876e-01   3.4898188e-01  -7.1313689e-01
   8.7166667e-01   9.2176448e-01  -7.8900252e-01  -2.3063151e+00  -1.3200619e+00   8.8004127e-01  -1.0165994e+00
   8.7333333e-01   9.2398672e-01  -1.0924650e+00  -2.7615088e+00  -1.5476588e+00   3.4898188e-01  -1.2441963e+00
   8.7500000e-01   9.2634911e-01  -2.0787182e+00  -1.2441963e+00  -3.3380876e-01  -8.6486815e-01  -1.0924650e+00
   8.7666667e-01   9.2882055e-01  -5.6140564e-01  -7.8900252e-01   2.7311626e-01  -6.3727127e-01   2.7311626e-01
   8.7833333e-01   9.3136755e-01   8.8004127e-01   4.5519376e-02  -1.0621188e-01   5.0071314e-01   3.4898188e-01
   8.8000000e-01   9.3395493e-01   2.9284132e+00  -1.0621188e-01  -3.0346251e-02   9.5590690e-01  -5.6140564e-01
   8.8166667e-01   9.3654645e-01   2.6249507e+00   5.0071314e-01   4.2484751e-01   2.7311626e-01  -6.3727127e-01
   8.8333333e-01   9.3905087e-01   2.7766819e+00   4.2484751e-01   4.5519376e-02  -3.0346251e-02  -9.4073377e-01
   8.8500000e-01   9.4142520e-01  -2.5794313e-01  -5.6140564e-01  -1.0621188e-01   1.1076382e+00   2.7311626e-01
   8.8666667e-01   9.4371308e-01  -1.0621188e-01   1.0317725e+00  -4.8554001e-01   9.5590690e-01   7.2831002e-01
   8.8833333e-01   9.4588190e-01  -1.4717932e+00   8.8004127e-01   1.4111007e+00   1.8662944e+00   2.2456226e+00
   8.9000000e-01   9.4790084e-01  -6.3727127e-01   9.5590690e-01   7.2831002e-01  -4.0967438e-01   2.8525476e+00
   8.9166667e-01   9.4974154e-01  -4.8554001e-01   9.5590690e-01   3.4898188e-01  -2.6097776e+00   9.5590690e-01
   8.9333333e-01   9.5137867e-01  -1.0924650e+00   4.2484751e-01  -1.0621188e-01  -1.7752557e+00  -1.3200619e+00
   8.9500000e-01   9.5279037e-01  -2.0028525e+00  -1.2441963e+00   2.7311626e-01   6.5244439e-01  -7.8900252e-01
   8.9666667e-01   9.5395903e-01  -1.7752557e+00  -1.7752557e+00  -6.3727127e-01   1.3352350e+00  -4.0967438e-01
   8.9833333e-01   9.5487150e-01  -1.0924650e+00  -6.3727127e-01  -5.6140564e-01   8.0417564e-01  -4.0967438e-01
   9.0000000e-01   9.5551938e-01   5.7657876e-01   6.5244439e-01   8.8004127e-01  -3.0346251e-02   8.8004127e-01
   9.0166667e-01   9.5589944e-01   4.5519376e-02   2.1697569e+00   5.0071314e-01  -1.1683307e+00  -5.6140564e-01
   9.0333333e-01   9.5601387e-01  -4.0967438e-01   1.1835038e+00  -4.0967438e-01  -9.4073377e-01  -1.2441963e+00
   9.0500000e-01   9.5586997e-01  -7.1313689e-01  -1.0165994e+00  -1.3200619e+00  -5.6140564e-01  -6.3727127e-01
   9.0666667e-01   9.5548043e-01  -4.0967438e-01  -1.8511213e+00   4.5519376e-02  -4.8554001e-01  -1.2441963e+00
   9.0833333e-01   9.5486306e-01   6.5244439e-01  -6.3727127e-01   4.2484751e-01  -1.8207750e-01  -3.3380876e-01
   9.1000000e-01   9.5404043e-01  -2.5794313e-01  -1.3200619e+00  -6.3727127e-01  -5.6140564e-01  -2.5794313e-01
   9.1166667e-01   9.5303956e-01   1.9725063e-01  -9.4073377e-01  -1.0165994e+00  -1.0165994e+00  -1.4717932e+00
   9.1333333e-01   9.5189160e-01   5.7657876e-01   7.2831002e-01  -3.0346251e-02   1.9725063e-01  -7.8900252e-01
   9.1500000e-01   9.5063083e-01   4.2484751e-01   1.2138500e-01   4.2484751e-01   5.7657876e-01   3.4898188e-01
   9.1666667e-01   9.4929436e-01  -1.5476588e+00   1.2138500e-01   8.8004127e-01   8.8004127e-01  -4.0967438e-01
   9.1833333e-01   9.4792109e-01  -3.3380876e-01   1.1076382e+00   8.8004127e-01   1.0317725e+00   3.4898188e-01
   9.2000000e-01   9.4646273e-01   1.1076382e+00   1.5628319e+00   7.2831002e-01   1.1076382e+00   1.1076382e+00
   9.2166667e-01   9.4505850e-01   1.5628319e+00   8.8004127e-01   7.2831002e-01   1.4111007e+00   2.3973538e+00
   9.2333333e-01   9.4374871e-01   8.0417564e-01  -1.8207750e-01  -3.0346251e-02   5.7657876e-01   1.1835038e+00
   9.2500000e-01   9.4257154e-01  -1.0621188e-01  -3.0346251e-02   8.0417564e-01   4.5519376e-02   2.2456226e+00
   9.2666667e-01   9.4156217e-01  -1.4717932e+00   4.5519376e-02   6.5244439e-01   5.0071314e-01   1.8662944e+00
   9.2833333e-01   9.4075168e-01   4.2484751e-01  -1.0924650e+00  -5.6140564e-01   5.7657876e-01  -1.0621188e-01
   9.3000000e-01   9.4016637e-01   4.5519376e-02   4.5519376e-02  -7.1313689e-01  -1.1683307e+00  -2.8373744e+00
   9.3166667e-01   9.3982663e-01   4.5519376e-02  -1.8511213e+00  -1.0621188e-01  -1.2441963e+00  -1.9269869e+00
   9.3333333e-01   9.3993211e-01   1.5628319e+00   5.7657876e-01   1.2138500e-01   2.7311626e-01  -3.3380876e-01
   9.3500000e-01   9.4038253e-01   1.7904288e+00   5.7657876e-01  -1.8207750e-01   8.0417564e-01  -2.5794313e-01
   9.3666667e-01   9.4108779e-01  -2.5794313e-01  -4.0967438e-01  -2.5794313e-01   4.5519376e-02   2.7311626e-01
   9.3833333e-01   9.4202921e-01  -1.6993900e+00  -1.0165994e+00  -1.0621188e-01  -1.2441963e+00   5.0071314e-01
   9.4000000e-01   9.4317918e-01  -1.0165994e+00  -2.5794313e-01  -4.8554001e-01   1.2138500e-01   1.9725063e-01
   9.4166667e-01   9.4450065e-01  -1.0621188e-01  -2.5794313e-01  -4.8554001e-01  -7.8900252e-01  -1.0621188e-01
   9.4333333e-01   9.4594759e-01   8.8004127e-01   8.0417564e-01   5.7657876e-01  -3.0346251e-02   1.6386975e+00
   9.4500000e-01   9.4746477e-01  -1.8207750e-01   5.7657876e-01  -7.8900252e-01  -1.8207750e-01  -1.6993900e+00
   9.4666667e-01   9.4898856e-01   5.0071314e-01   3.4898188e-01  -7.8900252e-01  -7.8900252e-01  -1.7752557e+00
   9.4833333e-01   9.5044706e-01  -3.3380876e-01   2.7311626e-01   1.2138500e-01   6.5244439e-01  -2.5794313e-01
   9.5000000e-01   9.5176081e-01   1.2138500e-01  -1.8207750e-01   5.7657876e-01  -7.1313689e-01   4.5519376e-02
   9.5166667e-01   9.5284379e-01   5.0071314e-01   2.7311626e-01   8.0417564e-01  -4.0967438e-01   1.9421600e+00
   9.5333333e-01   9.5357009e-01   1.8662944e+00  -3.0346251e-02   5.7657876e-01  -3.3380876e-01   1.8662944e+00
   9.5500000e-01   9.5385479e-01   6.5244439e-01  -7.8900252e-01   5.0071314e-01  -1.1683307e+00   1.2138500e-01
   9.5666667e-01   9.5362500e-01  -1.0165994e+00  -2.5794313e-01  -6.3727127e-01  -2.5794313e-01  -2.3063151e+00
   9.5833333e-01   9.5277946e-01  -8.6486815e-01  -4.0967438e-01  -3.3380876e-01   4.2484751e-01   3.4898188e-01
   9.6000000e-01   9.5121600e-01  -1.2441963e+00   1.2593694e+00   5.7657876e-01   1.3352350e+00   7.2831002e-01
   9.6166667e-01   9.4883297e-01   5.7657876e-01   1.1076382e+00   1.2138500e-01   6.5244439e-01   8.8004127e-01
   9.6333333e-01   9.4553092e-01   3.4898188e-01   4.2484751e-01  -1.8207750e-01   1.9725063e-01   4.2484751e-01
   9.6500000e-01   9.4121405e-01  -2.5794313e-01   4.5519376e-02  -4.8554001e-01   7.2831002e-01   1.9725063e-01
   9.6666667e-01   9.3579173e-01  -3.3380876e-01   1.9725063e-01  -7.8900252e-01   5.0071314e-01  -2.5794313e-01
   9.6833333e-01   9.2918016e-01  -1.8207750e-01  -1.2441963e+00  -6.3727127e-01  -3.0346251e-02  -9.4073377e-01
   9.7000000e-01   9.2130354e-01  -4.8554001e-01  -3.0346251e-02  -3.0346251e-02  -1.0621188e-01  -4.0967438e-01
   9.7166667e-01   9.1209578e-01  -1.8511213e+00  -1.1683307e+00  -3.3380876e-01  -2.5794313e-01  -1.3200619e+00
   9.7333333e-01   9.0150163e-01  -3.0649713e+00  -3.3380876e-01   3.4898188e-01   2.7311626e-01   1.3352350e+00
   9.7500000e-01   8.8947781e-01  -5.6140564e-01   4.2484751e-01   8.8004127e-01  -1.0621188e-01   1.2593694e+00
   9.7666667e-01   8.7599432e-01   1.0317725e+00   8.0417564e-01   5.7657876e-01  -1.0621188e-01   5.7657876e-01
   9.7833333e-01   8.6103488e-01   6.5244439e-01  -1.8207750e-01   5.0071314e-01   4.5519376e-02   4.5519376e-02
   9.8000000e-01   8.4459792e-01  -5.6140564e-01  -1.0924650e+00  -5.6140564e-01  -1.8207750e-01  -1.8511213e+00
   9.8166667e-01   8.2669714e-01  -1.8207750e-01  -1.8207750e-01  -5.6140564e-01  -1.8207750e-01  -2.0028525e+00
   9.8333333e-01   8.0736162e-01   1.3352350e+00   2.7311626e-01  -1.0621188e-01  -1.8207750e-01   1.2593694e+00
   9.8500000e-01   7.8663582e-01   6.5244439e-01   1.9725063e-01   6.5244439e-01  -2.3821807e+00   5.7657876e-01
   9.8666667e-01   7.6457973e-01   1.4111007e+00  -2.5794313e-01  -3.0346251e-02  -1.7752557e+00  -3.3380876e-01
   9.8833333e-01   7.4125799e-01   3.4898188e-01   5.0071314e-01   2.7311626e-01   5.0071314e-01   6.5244439e-01
   9.9000000e-01   7.1670904e-01   4.2484751e-01   4.5519376e-02  -1.0621188e-01  -1.8207750e-01  -3.3380876e-01
   9.9166667e-01   6.9110053e-01   3.4898188e-01  -3.0346251e-02   8.8004127e-01   1.4869663e+00   1.1835038e+00
   9.9333333e-01   6.6454925e-01  -4.0967438e-01   1.2138500e-01   1.9725063e-01   5.0071314e-01   4.5519376e-02
   9.9500000e-01   6.3718355e-01   5.7657876e-01   3.4898188e-01   1.9725063e-01   2.1697569e+00   6.5244439e-01
   9.9666667e-01   6.0914171e-01   5.7657876e-01  -3.3380876e-01   1.2138500e-01   4.2484751e-01   3.4898188e-01
   9.9833333e-01   5.8057067e-01   6.5244439e-01  -1.8207750e-01  -1.8207750e-01  -1.1683307e+00  -1.2441963e+00
   1.0000000e+00   5.5162427e-01   1.3352350e+00   1.2138500e-01   1.2138500e-01  -7.8900252e-01  -9.4073377e-01
   1.0016667e+00   5.2246152e-01   1.4111007e+00  -3.3380876e-01  -5.6140564e-01   4.5519376e-02  -4.0967438e-01
   1.0033333e+00   4.9324477e-01   1.0317725e+00  -2.5794313e-01   4.5519376e-02   1.0317725e+00  -3.3380876e-01
   1.0050000e+00   4.6413775e-01  -5.6140564e-01   2.7311626e-01  -3.0346251e-02   1.0317725e+00  -4.0967438e-01
   1.0066667e+00   4.3530369e-01  -1.0621188e-01   4.2484751e-01   4.5519376e-02   8.0417564e-01   7.2831002e-01
   1.0083333e+00   4.0690334e-01  -5.6140564e-01   7.2831002e-01   5.0071314e-01   1.9725063e-01   1.1835038e+00
   1.0100000e+00   3.7909305e-01  -5.6140564e-01   7.2831002e-01  -3.0346251e-02  -4.0967438e-01  -1.8207750e-01
   1.0116667e+00   3.5202294e-01  -8.6486815e-01   4.5519376e-02  -3.0346251e-02  -3.3380876e-01  -1.0165994e+00
   1.0133333e+00   3.2583507e-01  -2.0787182e+00   3.4898188e-01   1.9725063e-01   1.0317725e+00   5.7657876e-01
   1.0150000e+00   3.0066182e-01  -1.3200619e+00   3.4898188e-01   2.7311626e-01  -6.3727127e-01  -1.0621188e-01
   1.0166667e+00   2.7662429e-01  -1.0621188e-01   1.2593694e+00   1.0317725e+00  -7.1313689e-01   1.6386975e+00
   1.0183333e+00   2.5383098e-01  -2.5794313e-01   3.4898188e-01   1.9725063e-01  -6.3727127e-01   1.7145632e+00
   1.0200000e+00   2.3237656e-01   4.5519376e-02  -1.8511213e+00  -3.0346251e-02  -2.0787182e+00  -5.6140564e-01
   1.0216667e+00   2.1234090e-01   1.7145632e+00  -1.3200619e+00   1.2138500e-01   4.5519376e-02  -1.0165994e+00
   1.0233333e+00   1.9378822e-01   2.9284132e+00  -1.0621188e-01  -6.3727127e-01   8.8004127e-01  -1.0621188e-01
   1.0250000e+00   1.7669700e-01   8.0417564e-01   8.8004127e-01  -1.0924650e+00   7.2831002e-01  -4.0967438e-01
   1.0266667e+00   1.6114296e-01   1.9725063e-01  -3.3380876e-01  -1.0924650e+00   8.0417564e-01   4.2484751e-01
   1.0283333e+00   1.4717057e-01  -7.8900252e-01  -1.0621188e-01  -1.0165994e+00  -1.0621188e-01  -1.1683307e+00
   1.0300000e+00   1.3477971e-01   4.5519376e-02  -1.8207750e-01  -6.3727127e-01  -4.0967438e-01  -1.4717932e+00
   1.0316667e+00   1.2395411e-01  -7.1313689e-01   4.5519376e-02   5.0071314e-01  -6.3727127e-01  -1.0924650e+00
   1.0333333e+00   1.1466190e-01  -4.8554001e-01  -3.3380876e-01   3.4898188e-01   1.9725063e-01   8.0417564e-01
   1.0350000e+00   1.0685650e-01   9.5590690e-01   4.2484751e-01   3.4898188e-01   8.8004127e-01   1.2593694e+00
   1.0366667e+00   1.0047754e-01   1.7145632e+00   9.5590690e-01   3.4898188e-01   4.2484751e-01   4.2484751e-01
   1.0383333e+00   9.5452091e-02   2.7311626e-01   3.4898188e-01  -4.0967438e-01  -3.0346251e-02  -1.0924650e+00
   1.0400000e+00   9.1695992e-02  -2.3821807e+00   7.2831002e-01   8.8004127e-01   3.4898188e-01   4.2484751e-01
   1.0416667e+00   8.9115298e-02  -1.1683307e+00  -3.3380876e-01   1.2138500e-01  -3.0346251e-02  -3.0346251e-02
   1.0433333e+00   8.7607884e-02  -1.0621188e-01  -4.0967438e-01   5.7657876e-01  -7.8900252e-01   5.7657876e-01
   1.0450000e+00   8.7065068e-02  -3.0346251e-02   5.0071314e-01   4.5519376e-02  -1.2441963e+00  -3.0346251e-02
   1.0466667e+00   8.7373345e-02  -1.0621188e-01   1.9725063e-01  -4.8554001e-01  -4.8554001e-01   1.9725063e-01
   1.0483333e+00   8.8416091e-02  -7.1313689e-01   4.5519376e-02  -1.0165994e+00  -8.6486815e-01  -1.0621188e-01
   1.0500000e+00   9.0075301e-02  -3.0346251e-02  -9.4073377e-01   1.9725063e-01   5.7657876e-01   1.0317725e+00
   1.0516667e+00   9.2233291e-02  -3.0346251e-02  -7.8900252e-01   5.0071314e-01   1.2593694e+00   7.2831002e-01
   1.0533333e+00   9.4774298e-02  -1.8207750e-01   4.5519376e-02   1.2138500e-01   4.5519376e-02   4.5519376e-02
   1.0550000e+00   9.7586077e-02  -2.3063151e+00  -4.0967438e-01  -4.0967438e-01  -1.2441963e+00  -1.7752557e+00
   1.0566667e+00   1.0056130e-01  -2.3821807e+00  -5.6140564e-01  -6.3727127e-01  -4.8554001e-01  -2.1545838e+00
   1.0583333e+00   1.0359889e-01   2.7311626e-01   4.2484751e-01   5.0071314e-01   1.2138500e-01   4.5519376e-02
   1.0600000e+00   7.3064048e-02  -1.8207750e-01   2.7311626e-01   5.0071314e-01   2.7311626e-01   8.8004127e-01
   1.0616667e+00   7.2835209e-02   1.2138500e-01  -2.5794313e-01   5.0071314e-01   1.0317725e+00   1.4111007e+00
   1.0633333e+00   7.2543847e-02   2.0180257e+00   6.5244439e-01   3.4898188e-01  -4.8554001e-01   1.9725063e-01
   1.0650000e+00   7.2104026e-02   4.1422632e+00   6.5244439e-01   6.5244439e-01  -4.0967438e-01   5.0071314e-01
   1.0666667e+00   7.1476955e-02   4.8250539e+00   2.7311626e-01   1.9725063e-01   2.7766819e+00  -1.8207750e-01
   1.0683333e+00   7.0723877e-02   1.9421600e+00  -1.8207750e-01  -6.3727127e-01   6.5244439e-01  -4.0967438e-01
   1.0700000e+00   6.9828806e-02   2.2456226e+00   1.9725063e-01  -7.1313689e-01   5.0071314e-01  -1.2441963e+00
   1.0716667e+00   6.8779362e-02   1.2138500e-01   5.0071314e-01  -4.0967438e-01   5.7657876e-01  -6.3727127e-01
   1.0733333e+00   6.7567054e-02   8.0417564e-01   1.2138500e-01   1.9725063e-01  -3.0346251e-02   8.8004127e-01
   1.0750000e+00   6.6187438e-02  -4.0967438e-01  -1.3200619e+00   1.2138500e-01  -5.6140564e-01   4.2484751e-01
   1.0766667e+00   6.4640195e-02  -1.0924650e+00  -1.2441963e+00   1.9725063e-01   5.7657876e-01   7.2831002e-01
   1.0783333e+00   6.2929120e-02  -2.0028525e+00  -1.8207750e-01  -2.5794313e-01  -3.3380876e-01  -5.6140564e-01
   1.0800000e+00   6.1062023e-02   4.2484751e-01  -4.8554001e-01  -4.0967438e-01  -4.8554001e-01  -4.8554001e-01
   1.0816667e+00   5.9050533e-02   4.5519376e-02  -1.0621188e-01   5.0071314e-01  -7.1313689e-01  -6.3727127e-01
   1.0833333e+00   5.6909823e-02   7.2831002e-01   4.5519376e-02   4.5519376e-02  -1.5476588e+00  -8.6486815e-01
   1.0850000e+00   5.4658274e-02   3.4898188e-01  -1.0621188e-01   8.8004127e-01   7.2831002e-01   4.2484751e-01
   1.0866667e+00   5.2317051e-02  -7.8900252e-01  -2.5794313e-01   1.9725063e-01   3.4898188e-01  -6.3727127e-01
   1.0883333e+00   4.9909647e-02  -2.3821807e+00   4.5519376e-02  -7.1313689e-01   5.7657876e-01  -1.1683307e+00
   1.0900000e+00   4.7461369e-02  -1.8207750e-01   4.5519376e-02   1.2138500e-01   1.2593694e+00   6.5244439e-01
   1.0916667e+00   4.4998795e-02  -1.1683307e+00  -3.0346251e-02  -4.0967438e-01  -1.8207750e-01   8.8004127e-01
   1.0933333e+00   4.2549214e-02  -3.3380876e-01   1.1835038e+00   1.2138500e-01   2.7311626e-01   1.6386975e+00
   1.0950000e+00   4.0140057e-02   2.0180257e+00   1.8662944e+00   1.0317725e+00  -3.3380876e-01   1.2593694e+00
   1.0966667e+00   3.7798334e-02   1.0317725e+00   5.0071314e-01   3.4898188e-01  -7.1313689e-01  -3.0346251e-02
   1.0983333e+00   3.5550085e-02  -1.0165994e+00  -7.1313689e-01   8.8004127e-01  -1.0165994e+00   1.9725063e-01
   1.1000000e+00   3.3419866e-02  -2.2304494e+00  -2.0787182e+00  -3.0346251e-02  -5.6140564e-01   4.2484751e-01
   1.1016667e+00   3.1223444e-02  -3.0649713e+00  -9.4073377e-01  -5.6140564e-01  -4.8554001e-01  -5.6140564e-01
   1.1033333e+00   2.9200570e-02  -1.6993900e+00   9.5590690e-01   1.9725063e-01  -8.6486815e-01   7.2831002e-01
   1.1050000e+00   2.7371352e-02  -2.3821807e+00   8.8004127e-01   6.5244439e-01   7.2831002e-01   1.3352350e+00
   1.1066667e+00   2.5752433e-02  -6.3727127e-01   6.5244439e-01   1.3352350e+00   2.3214882e+00   1.7145632e+00
   1.1083333e+00   2.4356772e-02  -3.3380876e-01  -4.8554001e-01  -1.8207750e-01   3.4898188e-01  -4.0967438e-01
   1.1100000e+00   2.3193504e-02  -1.0924650e+00  -6.3727127e-01  -8.6486815e-01  -1.0924650e+00  -1.7752557e+00
   1.1116667e+00   2.2267875e-02  -4.0967438e-01  -7.1313689e-01  -8.6486815e-01  -3.3380876e-01  -9.4073377e-01
   1.1133333e+00   2.1581262e-02   7.2831002e-01  -5.6140564e-01  -1.2441963e+00  -9.4073377e-01  -6.3727127e-01
   1.1150000e+00   2.1131253e-02   3.4898188e-01  -1.2441963e+00  -1.0924650e+00   4.2484751e-01  -1.0621188e-01
   1.1166667e+00   2.0911812e-02   6.5244439e-01  -1.0924650e+00  -4.0967438e-01   8.0417564e-01  -4.0967438e-01
   1.1183333e+00   2.0913495e-02   1.9725063e-01  -4.8554001e-01   4.2484751e-01   3.4898188e-01   1.9725063e-01
   1.1200000e+00   2.1123725e-02  -3.0346251e-02   5.7657876e-01   4.2484751e-01   8.0417564e-01   1.4111007e+00
   1.1216667e+00   2.1527120e-02  -3.0346251e-02   4.2484751e-01   1.9725063e-01   4.5519376e-02  -1.8207750e-01
   1.1233333e+00   2.2105855e-02   1.1076382e+00   1.2593694e+00   5.7657876e-01   4.5519376e-02   9.5590690e-01
   1.1250000e+00   2.2840062e-02   1.9725063e-01   2.0180257e+00   1.2593694e+00  -4.8554001e-01   2.7311626e-01
   1.1266667e+00   2.3708244e-02   7.2831002e-01   8.8004127e-01   1.0317725e+00  -8.6486815e-01   2.7311626e-01
   1.1283333e+00   2.4687717e-02   2.7311626e-01  -1.2441963e+00   1.2138500e-01  -1.4717932e+00  -2.3063151e+00
   1.1300000e+00   2.5755046e-02  -7.8900252e-01  -4.0967438e-01  -1.0621188e-01  -1.1683307e+00  -4.2029557e+00
   1.1316667e+00   2.6886480e-02   2.7311626e-01   1.3352350e+00  -2.5794313e-01  -4.8554001e-01  -1.9269869e+00
   1.1333333e+00   2.8058381e-02   1.1076382e+00   2.0180257e+00   7.2831002e-01   1.3352350e+00   2.3214882e+00
   1.1350000e+00   2.9247636e-02   1.4111007e+00   1.5628319e+00   1.1076382e+00   9.5590690e-01   2.8525476e+00
   1.1366667e+00   3.0303575e-02   1.8662944e+00  -1.8207750e-01  -9.4073377e-01  -4.8554001e-01   1.7904288e+00
   1.1383333e+00   3.1247647e-02  -1.8207750e-01  -1.6993900e+00  -1.2441963e+00  -6.3727127e-01  -1.0621188e-01
   1.1400000e+00   3.2162210e-02   4.5519376e-02  -2.9132401e+00  -6.3727127e-01  -4.8554001e-01  -1.3200619e+00
   1.1416667e+00   3.3032375e-02  -2.7615088e+00  -1.7752557e+00  -2.5794313e-01   5.7657876e-01  -1.0924650e+00
   1.1433333e+00   3.3844935e-02  -2.2304494e+00  -2.5794313e-01  -1.0621188e-01   1.4111007e+00   4.2484751e-01
   1.1450000e+00   3.4588588e-02  -4.8554001e-01   4.5519376e-02   6.5244439e-01   2.3214882e+00   1.6386975e+00
   1.1466667e+00   3.5254113e-02  -1.8207750e-01   1.3352350e+00   5.0071314e-01   1.8662944e+00   1.3352350e+00
   1.1483333e+00   3.5834512e-02  -6.3727127e-01   2.3973538e+00   8.8004127e-01   8.8004127e-01   1.2593694e+00
   1.1500000e+00   3.6325096e-02  -1.2441963e+00   1.2593694e+00   1.9725063e-01  -7.1313689e-01   1.9725063e-01
   1.1516667e+00   3.6723532e-02   3.4898188e-01   2.7311626e-01   4.5519376e-02  -1.7752557e+00  -8.6486815e-01
   1.1533333e+00   3.7029843e-02   9.5590690e-01  -1.8207750e-01  -1.0621188e-01  -1.6235244e+00  -1.8511213e+00
   1.1550000e+00   3.7246355e-02   4.2484751e-01  -6.3727127e-01   1.2138500e-01  -1.8207750e-01  -1.0924650e+00
   1.1566667e+00   3.7377613e-02   1.1076382e+00   1.2138500e-01   2.7311626e-01  -1.8207750e-01  -2.5794313e-01
   1.1583333e+00   8.9510817e-02   1.1835038e+00   8.0417564e-01   3.4898188e-01  -3.3380876e-01  -4.0967438e-01
   1.1600000e+00   9.1877790e-02   6.5244439e-01  -9.4073377e-01  -2.5794313e-01  -4.0967438e-01   1.2138500e-01
   1.1616667e+00   9.4233818e-02  -1.8207750e-01  -1.0621188e-01   4.2484751e-01   5.7657876e-01   1.2593694e+00
   1.1633333e+00   9.6581039e-02   5.7657876e-01  -2.5794313e-01   1.2138500e-01  -1.0924650e+00  -2.5794313e-01
   1.1650000e+00   9.8922813e-02   9.5590690e-01  -4.0967438e-01  -3.3380876e-01  -5.6140564e-01  -1.0165994e+00
   1.1666667e+00   1.0126366e-01   4.5519376e-02  -6.3727127e-01  -6.3727127e-01  -1.8207750e-01  -7.8900252e-01
   1.1683333e+00   1.0360912e-01  -4.0967438e-01  -1.8207750e-01  -5.6140564e-01   6.5244439e-01  -1.0621188e-01
   1.1700000e+00   1.0590007e-01  -1.7752557e+00  -5.6140564e-01  -5.6140564e-01   1.7145632e+00   7.2831002e-01
   1.1716667e+00   1.0805424e-01  -7.8900252e-01   1.1076382e+00   5.7657876e-01   1.7904288e+00   8.8004127e-01
   1.1733333e+00   1.1025074e-01  -2.5794313e-01   3.4898188e-01  -4.0967438e-01   3.4898188e-01   1.2138500e-01
   1.1750000e+00   1.1250053e-01   4.2484751e-01   2.7311626e-01  -8.6486815e-01  -4.0967438e-01   1.9725063e-01
   1.1766667e+00   1.1481440e-01   8.8004127e-01  -3.3380876e-01  -6.3727127e-01  -4.8554001e-01   6.5244439e-01
   1.1783333e+00   1.1720272e-01   1.7904288e+00  -3.3380876e-01   3.4898188e-01  -1.8207750e-01   1.0317725e+00
   1.1800000e+00   1.1967532e-01   1.1835038e+00  -4.0967438e-01   5.0071314e-01  -4.0967438e-01  -3.3380876e-01
   1.1816667e+00   1.2224138e-01   1.1076382e+00   4.2484751e-01   1.0317725e+00  -4.0967438e-01   4.5519376e-02
   1.1833333e+00   1.2490923e-01   1.0317725e+00   8.0417564e-01   1.1076382e+00  -4.0967438e-01   1.9725063e-01
   1.1850000e+00   1.3057856e-01  -2.0028525e+00   1.0317725e+00   1.1835038e+00   4.5519376e-02  -1.8207750e-01
   1.1866667e+00   1.3359134e-01  -1.3200619e+00   1.9725063e-01   1.9725063e-01  -2.5794313e-01  -2.5794313e-01
   1.1883333e+00   1.3672826e-01  -1.6235244e+00  -1.8207750e-01  -7.1313689e-01  -3.0346251e-02  -7.1313689e-01
   1.1900000e+00   1.3999157e-01  -8.6486815e-01   5.0071314e-01  -7.8900252e-01   1.9725063e-01   4.2484751e-01
   1.1916667e+00   1.4338205e-01   1.9725063e-01  -1.8207750e-01  -9.4073377e-01  -1.0621188e-01  -2.5794313e-01
   1.1933333e+00   1.4689885e-01  -6.3727127e-01  -1.8207750e-01   4.5519376e-02   3.4898188e-01  -2.5794313e-01
   1.1950000e+00   1.5053950e-01  -2.3821807e+00   1.2138500e-01   6.5244439e-01   1.2138500e-01  -1.8207750e-01
   1.1966667e+00   1.5429985e-01  -4.0967438e-01  -1.0621188e-01   5.0071314e-01   1.2138500e-01   1.0317725e+00
   1.1983333e+00   1.5817403e-01   8.8004127e-01  -7.8900252e-01  -3.0346251e-02   5.0071314e-01   9.5590690e-01
   1.2000000e+00   1.6215449e-01   8.0417564e-01  -1.6993900e+00  -6.3727127e-01   1.4111007e+00   1.0317725e+00
   1.2016667e+00   1.6623199e-01   1.0317725e+00  -1.0621188e-01   5.7657876e-01  -1.0621188e-01  -4.0967438e-01
   1.2033333e+00   1.7039567e-01   2.5490851e+00   1.2593694e+00   3.4898188e-01  -1.0165994e+00   1.9725063e-01
   1.2050000e+00   1.7445825e-01   2.5490851e+00   3.4898188e-01  -6.3727127e-01  -1.8207750e-01  -3.3380876e-01
   1.2066667e+00   1.7855976e-01  -3.3380876e-01   5.7657876e-01  -7.8900252e-01  -5.6140564e-01  -1.5476588e+00
   1.2083333e+00   1.8271742e-01  -4.8554001e-01   9.5590690e-01   1.2138500e-01   5.7657876e-01  -4.0967438e-01
   1.2100000e+00   1.8691740e-01  -7.8900252e-01   1.0317725e+00   2.7311626e-01   4.5519376e-02   3.4898188e-01
   1.2116667e+00   1.9114456e-01  -1.0621188e-01   2.7311626e-01   1.3352350e+00  -1.0621188e-01   7.2831002e-01
   1.2133333e+00   1.9538266e-01  -1.1683307e+00  -1.1683307e+00   1.2138500e-01  -9.4073377e-01  -6.3727127e-01
   1.2150000e+00   1.9961461e-01  -9.4073377e-01  -1.0165994e+00  -6.3727127e-01  -4.8554001e-01  -1.5476588e+00
   1.2166667e+00   2.0382266e-01  -1.3200619e+00   2.7311626e-01  -4.8554001e-01   9.5590690e-01   2.7311626e-01
   1.2183333e+00   2.0798865e-01   8.8004127e-01  -7.8900252e-01   5.0071314e-01   8.0417564e-01   6.5244439e-01
   1.2200000e+00   2.1209426e-01   1.1835038e+00   5.0071314e-01   1.2138500e-01  -1.0621188e-01  -3.3380876e-01
   1.2216667e+00   2.1612128e-01  -1.0621188e-01  -2.5794313e-01  -4.8554001e-01  -1.3959275e+00  -9.4073377e-01
   1.2233333e+00   2.2005182e-01   1.4869663e+00   2.7311626e-01   4.5519376e-02  -8.6486815e-01  -4.0967438e-01
   1.2250000e+00   2.2386857e-01   1.0317725e+00   5.0071314e-01  -2.5794313e-01   3.4898188e-01   2.7311626e-01
   1.2266667e+00   2.2755502e-01   3.4898188e-01   3.4898188e-01   4.5519376e-02   1.7145632e+00   1.2593694e+00
   1.2283333e+00   2.3109568e-01   2.1697569e+00  -2.5794313e-01   4.5519376e-02   6.5244439e-01   8.0417564e-01
   1.2300000e+00   2.3447624e-01  -1.8207750e-01   9.5590690e-01   1.9725063e-01  -1.8207750e-01  -6.3727127e-01
   1.2316667e+00   2.3768380e-01  -2.5794313e-01   7.2831002e-01  -1.8207750e-01  -5.6140564e-01   4.5519376e-02
   1.2333333e+00   2.4070694e-01   5.0071314e-01   6.5244439e-01   5.7657876e-01   1.9725063e-01   4.5519376e-02
   1.2350000e+00   2.4353588e-01  -9.4073377e-01  -5.6140564e-01   4.5519376e-02   1.2138500e-01   1.2138500e-01
   1.2366667e+00   2.4616256e-01  -1.1683307e+00  -3.0346251e-02  -1.8207750e-01   5.0071314e-01   1.0317725e+00
   1.2383333e+00   2.4858071e-01  -1.0165994e+00  -4.8554001e-01  -7.8900252e-01  -3.3380876e-01  -1.0165994e+00
   1.2400000e+00   2.5071482e-01   1.2138500e-01  -1.0621188e-01   9.5590690e-01   1.2138500e-01  -7.8900252e-01
   1.2416667e+00   2.5253090e-01   5.7657876e-01   4.5519376e-02   1.4111007e+00  -8.6486815e-01  -1.0924650e+00
   1.2433333e+00   2.5412216e-01  -1.0621188e-01   5.0071314e-01  -3.0346251e-02  -8.6486815e-01  -4.8554001e-01
   1.2450000e+00   2.5549290e-01  -1.1683307e+00   6.5244439e-01  -1.1683307e+00  -5.6140564e-01   4.5519376e-02
   1.2466667e+00   2.5664953e-01  -2.1545838e+00  -4.0967438e-01  -9.4073377e-01  -4.8554001e-01  -1.8207750e-01
   1.2483333e+00   2.5760042e-01  -9.4073377e-01  -5.6140564e-01  -3.0346251e-02   1.1076382e+00   5.0071314e-01
   1.2500000e+00   2.5835566e-01   9.5590690e-01   1.2593694e+00   3.4898188e-01   6.5244439e-01  -3.0346251e-02
   1.2516667e+00   2.5892690e-01   1.9725063e-01   1.2138500e-01   1.9725063e-01   8.8004127e-01   1.0317725e+00
   1.2533333e+00   2.5932704e-01   4.2484751e-01  -6.3727127e-01   1.3352350e+00   1.5628319e+00   1.7145632e+00
   1.2550000e+00   2.5956998e-01   6.5244439e-01  -6.3727127e-01   2.3973538e+00   4.2484751e-01   7.2831002e-01
   1.2566667e+00   2.5967033e-01   1.2593694e+00   6.5244439e-01   9.5590690e-01   3.4898188e-01   2.2456226e+00
   1.2583333e+00   2.5964308e-01   5.7657876e-01   1.0317725e+00  -1.9269869e+00  -1.3200619e+00  -4.0967438e-01
   1.2600000e+00   2.5950330e-01   8.8004127e-01   4.5519376e-02  -2.5339119e+00  -1.0165994e+00  -2.3063151e+00
   1.2616667e+00   2.5926586e-01  -3.3380876e-01  -3.0346251e-02  -9.4073377e-01  -7.1313689e-01  -2.3821807e+00
   1.2633333e+00   2.5894508e-01  -1.0621188e-01   7.2831002e-01   7.2831002e-01   8.0417564e-01  -1.8511213e+00
   1.2650000e+00   2.5855449e-01  -1.2441963e+00   1.9725063e-01   9.5590690e-01   1.2138500e-01  -1.0621188e-01
   1.2666667e+00   2.5810653e-01  -7.8900252e-01   5.7657876e-01   7.2831002e-01  -8.6486815e-01   4.5519376e-02
   1.2683333e+00   2.5761240e-01   5.7657876e-01  -5.6140564e-01  -1.2441963e+00   5.7657876e-01   1.2138500e-01
   1.2700000e+00   2.5708178e-01   1.4869663e+00  -9.4073377e-01  -1.2441963e+00   4.5519376e-02  -1.8207750e-01
   1.2716667e+00   2.5652275e-01   6.5244439e-01  -2.6097776e+00  -7.1313689e-01   2.7311626e-01   1.1076382e+00
   1.2733333e+00   2.5594164e-01  -2.5794313e-01  -1.0165994e+00  -4.0967438e-01   3.4898188e-01   8.0417564e-01
   1.2750000e+00   2.5534303e-01   2.7311626e-01  -1.0621188e-01  -3.3380876e-01  -3.0346251e-02   1.2593694e+00
   1.2766667e+00   2.5454719e-01  -5.6140564e-01  -4.0967438e-01  -1.8207750e-01   4.5519376e-02   4.2484751e-01
   1.2783333e+00   2.5372341e-01  -4.8554001e-01   8.8004127e-01   4.2484751e-01   1.9725063e-01   4.2484751e-01
   1.2800000e+00   2.5287490e-01   5.0071314e-01   5.0071314e-01   5.0071314e-01  -1.3200619e+00  -8.6486815e-01
   1.2816667e+00   2.5200409e-01   6.5244439e-01   2.7311626e-01   4.5519376e-02  -7.8900252e-01   3.4898188e-01
   1.2833333e+00   2.5111276e-01  -6.3727127e-01   5.0071314e-01  -3.0346251e-02   1.2138500e-01   5.7657876e-01
   1.2850000e+00   2.5020220e-01  -7.1313689e-01   3.4898188e-01  -2.5794313e-01  -2.5794313e-01  -4.0967438e-01
   1.2866667e+00   2.4927344e-01   2.7311626e-01   1.0317725e+00   5.0071314e-01  -3.0346251e-02  -1.0621188e-01
   1.2883333e+00   2.4832738e-01  -1.0621188e-01   9.5590690e-01   1.7904288e+00  -1.0621188e-01   1.9725063e-01
   1.2900000e+00   2.4736506e-01   2.7311626e-01  -1.0621188e-01   1.4111007e+00  -2.5794313e-01  -1.0621188e-01
   1.2916667e+00   2.4638783e-01  -2.5794313e-01  -3.0346251e-02  -1.0621188e-01   1.0317725e+00   8.8004127e-01
   1.2933333e+00   2.4539753e-01  -5.6140564e-01   7.2831002e-01  -9.4073377e-01   4.5519376e-02  -1.0621188e-01
   1.2950000e+00   2.4439674e-01  -7.1313689e-01  -1.0621188e-01  -8.6486815e-01   4.5519376e-02   6.5244439e-01
   1.2966667e+00   2.4338892e-01  -2.1545838e+00  -7.8900252e-01  -7.8900252e-01  -9.4073377e-01  -3.3380876e-01
   1.2983333e+00   2.4237857e-01   3.4898188e-01  -3.0346251e-02  -2.5794313e-01  -1.0621188e-01  -4.8554001e-01
   1.3000000e+00   2.4137141e-01   1.0317725e+00  -9.4073377e-01  -4.8554001e-01  -5.6140564e-01  -2.1545838e+00
   1.3016667e+00   2.4037440e-01   1.7145632e+00  -4.8554001e-01   5.7657876e-01   8.0417564e-01  -2.2304494e+00
   1.3033333e+00   2.3939595e-01   1.3352350e+00  -2.5794313e-01   7.2831002e-01   3.4898188e-01  -1.8207750e-01
   1.3050000e+00   2.3844584e-01   2.0180257e+00   7.2831002e-01   1.1835038e+00   8.8004127e-01   2.0180257e+00
   1.3066667e+00   2.3753532e-01   1.3352350e+00  -9.4073377e-01   3.4898188e-01  -5.6140564e-01   1.1076382e+00
   1.3083333e+00   2.3667705e-01  -3.3380876e-01  -1.8207750e-01  -3.3380876e-01  -2.5794313e-01  -4.8554001e-01
   1.3100000e+00   2.3588505e-01  -2.6097776e+00   1.2138500e-01  -9.4073377e-01  -4.0967438e-01  -2.9132401e+00
   1.3116667e+00   2.3506579e-01  -2.0028525e+00   2.7311626e-01  -1.0165994e+00   7.2831002e-01  -2.0028525e+00
   1.3133333e+00   2.3424968e-01  -1.7752557e+00  -1.0621188e-01  -6.3727127e-01   4.5519376e-02  -7.1313689e-01
   1.3150000e+00   2.3353538e-01   4.5519376e-02   5.7657876e-01   4.5519376e-02   7.2831002e-01  -8.6486815e-01
   1.3166667e+00   2.3294556e-01   1.1076382e+00   1.0317725e+00   6.5244439e-01   4.5519376e-02   3.4898188e-01
   1.3183333e+00   2.3250415e-01   9.5590690e-01   5.0071314e-01   8.8004127e-01  -3.3380876e-01   1.5628319e+00
   1.3200000e+00   2.3223602e-01   8.8004127e-01  -4.8554001e-01   1.0317725e+00   5.7657876e-01   1.4111007e+00
   1.3216667e+00   2.3216663e-01   1.7904288e+00  -2.5794313e-01   4.2484751e-01   4.2484751e-01   2.3973538e+00
   1.3233333e+00   2.3232161e-01   5.7657876e-01  -4.0967438e-01  -2.5794313e-01  -8.6486815e-01   7.2831002e-01
   1.3250000e+00   2.3272631e-01  -4.8554001e-01  -1.0621188e-01  -7.1313689e-01  -5.6140564e-01  -1.0924650e+00
   1.3266667e+00   2.3340535e-01  -1.3200619e+00  -2.5794313e-01  -4.0967438e-01  -4.8554001e-01  -7.8900252e-01
   1.3283333e+00   2.3438214e-01  -3.3380876e-01  -7.1313689e-01   2.7311626e-01   5.0071314e-01  -1.8207750e-01
   1.3300000e+00   2.3567842e-01   1.2138500e-01   1.1835038e+00  -4.0967438e-01   1.0317725e+00  -3.3380876e-01
   1.3316667e+00   2.3731373e-01   8.8004127e-01   5.7657876e-01  -1.2441963e+00  -1.0621188e-01  -9.4073377e-01
   1.3333333e+00   2.3930498e-01   5.7657876e-01   6.5244439e-01  -1.8207750e-01  -4.8554001e-01  -7.8900252e-01
   1.3350000e+00   2.4166601e-01   8.8004127e-01  -1.0621188e-01  -1.0621188e-01  -4.8554001e-01   4.2484751e-01
   1.3366667e+00   2.4440717e-01  -4.0967438e-01  -7.8900252e-01   2.7311626e-01   6.5244439e-01   8.8004127e-01
   1.3383333e+00   2.4753498e-01  -1.0621188e-01  -1.8207750e-01   4.2484751e-01   1.6386975e+00   1.1835038e+00
   1.3400000e+00   2.5105179e-01  -1.0924650e+00  -3.0346251e-02   2.7311626e-01   5.7657876e-01   4.2484751e-01
   1.3416667e+00   2.5495558e-01   3.4898188e-01   5.0071314e-01   2.7311626e-01   3.4898188e-01   7.2831002e-01
   1.3433333e+00   2.5923972e-01   2.7008163e+00   1.2138500e-01   2.7311626e-01  -1.3200619e+00   5.0071314e-01
   1.3450000e+00   2.6389295e-01  -3.0346251e-02   6.5244439e-01   4.2484751e-01  -1.6993900e+00  -1.6235244e+00
   1.3466667e+00   2.6887299e-01  -3.3380876e-01   5.7657876e-01   7.2831002e-01  -3.3380876e-01  -9.4073377e-01
   1.3483333e+00   2.7401714e-01  -3.0346251e-02   5.0071314e-01   5.7657876e-01   8.0417564e-01   1.4111007e+00
   1.3500000e+00   2.7945265e-01   8.0417564e-01   4.5519376e-02   1.0317725e+00   2.7311626e-01   1.3352350e+00
   1.3516667e+00   2.8515434e-01  -1.8207750e-01   2.7311626e-01   1.0317725e+00  -1.8207750e-01   9.5590690e-01
   1.3533333e+00   2.9109385e-01   1.2138500e-01   8.0417564e-01   1.2138500e-01  -2.5794313e-01   1.2593694e+00
   1.3550000e+00   3.2318692e-01  -6.3727127e-01   8.0417564e-01  -8.6486815e-01  -3.3380876e-01  -1.3200619e+00
   1.3566667e+00   3.2982488e-01  -1.7752557e+00  -4.8554001e-01  -1.9269869e+00  -1.8207750e-01  -3.7477620e+00
   1.3583333e+00   3.3644478e-01  -2.3063151e+00  -6.3727127e-01  -1.0621188e-01  -1.0165994e+00  -2.7615088e+00
   1.3600000e+00   3.4947379e-01  -6.3727127e-01  -1.0621188e-01   1.9725063e-01  -1.0621188e-01  -6.3727127e-01
   1.3616667e+00   3.5580704e-01   1.2593694e+00  -1.6235244e+00   6.5244439e-01  -3.0346251e-02   5.7657876e-01
   1.3633333e+00   3.6197138e-01   3.7629351e+00  -4.0967438e-01   6.5244439e-01   1.2138500e-01   1.1076382e+00
   1.3650000e+00   3.6793330e-01   1.7904288e+00  -7.1313689e-01   3.4898188e-01   5.0071314e-01   1.3352350e+00
   1.3666667e+00   4.0145567e-01   1.9421600e+00   1.9725063e-01   7.2831002e-01   5.0071314e-01   1.1835038e+00
   1.3683333e+00   4.0473828e-01   1.2138500e-01   4.5519376e-02  -4.0967438e-01  -3.0346251e-02  -1.4717932e+00
   1.3700000e+00   4.0764986e-01   5.7657876e-01   1.9725063e-01   4.2484751e-01   4.2484751e-01  -9.4073377e-01
   1.3716667e+00   4.4950420e-01   1.9725063e-01   3.4898188e-01   5.0071314e-01   1.1076382e+00   1.0317725e+00
   1.3733333e+00   4.5913970e-01  -1.2441963e+00  -4.8554001e-01   1.4869663e+00  -4.0967438e-01   8.0417564e-01
   1.3750000e+00   4.6943208e-01  -2.1545838e+00   1.9725063e-01   3.4898188e-01  -1.0621188e-01   1.2138500e-01
   1.3766667e+00   4.8036968e-01  -1.0924650e+00   6.5244439e-01   1.2138500e-01   6.5244439e-01   5.7657876e-01
   1.3783333e+00   4.9200141e-01  -1.0924650e+00  -4.0967438e-01  -1.2441963e+00  -4.0967438e-01  -7.8900252e-01
   1.3800000e+00   5.0428703e-01  -1.6235244e+00   8.8004127e-01  -3.3380876e-01  -8.6486815e-01  -3.3380876e-01
   1.3816667e+00   5.1717949e-01  -2.3821807e+00   2.7311626e-01  -4.8554001e-01  -3.3380876e-01  -8.6486815e-01
   1.3833333e+00   5.3062548e-01  -1.5476588e+00   5.7657876e-01  -2.5794313e-01  -4.8554001e-01  -6.3727127e-01
   1.3850000e+00   5.4456603e-01  -1.2441963e+00   1.2138500e-01  -1.0924650e+00  -1.0924650e+00  -3.3380876e-01
   1.3866667e+00   5.5893726e-01  -3.3380876e-01   1.9725063e-01  -7.8900252e-01  -1.4717932e+00  -8.6486815e-01
   1.3883333e+00   5.7367107e-01   1.1076382e+00  -1.0621188e-01   4.5519376e-02  -7.8900252e-01  -4.0967438e-01
   1.3900000e+00   5.8869608e-01   2.7311626e-01  -2.5794313e-01   4.5519376e-02   1.2138500e-01  -4.0967438e-01
   1.3916667e+00   6.0393840e-01   2.7311626e-01  -8.6486815e-01  -2.5794313e-01   6.5244439e-01  -6.3727127e-01
   1.3933333e+00   6.1932263e-01  -3.0346251e-02   1.2138500e-01   4.5519376e-02   1.0317725e+00   3.4898188e-01
   1.3950000e+00   8.1025057e-01  -7.8900252e-01  -1.8207750e-01   4.5519376e-02   8.0417564e-01   1.9725063e-01
   1.3966667e+00   8.2002079e-01   1.7145632e+00   1.2138500e-01   2.7311626e-01   9.5590690e-01   7.2831002e-01
   1.3983333e+00   8.2917293e-01   6.5244439e-01  -5.6140564e-01   5.7657876e-01  -3.0346251e-02   4.2484751e-01
   1.4000000e+00   8.3771684e-01   1.1076382e+00   3.4898188e-01   1.7904288e+00   8.0417564e-01   1.1076382e+00
   1.4016667e+00   8.4566889e-01  -1.0621188e-01   2.7311626e-01   6.5244439e-01   8.8004127e-01   6.5244439e-01
   1.4033333e+00   8.5305167e-01   1.1835038e+00   2.7311626e-01  -2.5794313e-01   1.2593694e+00   1.2593694e+00
   1.4050000e+00   8.5989334e-01   1.4111007e+00  -1.8207750e-01  -6.3727127e-01   7.2831002e-01   8.8004127e-01
   1.4066667e+00   8.6622657e-01  -2.5794313e-01  -2.5794313e-01  -5.6140564e-01  -4.0967438e-01  -1.8207750e-01
   1.4083333e+00   8.7208840e-01  -1.1683307e+00   2.7311626e-01  -1.0621188e-01  -1.6993900e+00  -1.0924650e+00
   1.4100000e+00   8.7751877e-01  -2.1545838e+00   2.7311626e-01  -2.5794313e-01  -8.6486815e-01  -1.8207750e-01
   1.4116667e+00   8.8256025e-01  -4.8554001e-01  -3.3380876e-01  -4.0967438e-01  -5.6140564e-01  -3.3380876e-01
   1.4133333e+00   8.8725686e-01   1.1076382e+00   3.4898188e-01   1.9725063e-01  -3.3380876e-01  -4.0967438e-01
   1.4150000e+00   8.9165312e-01  -4.0967438e-01  -7.1313689e-01  -1.0621188e-01   1.9725063e-01  -1.0621188e-01
   1.4166667e+00   8.9579370e-01   1.4111007e+00  -1.0621188e-01   5.7657876e-01  -3.0346251e-02   2.7311626e-01
   1.4183333e+00   8.9972195e-01   1.6386975e+00  -4.0967438e-01   4.2484751e-01  -5.6140564e-01  -1.0621188e-01
   1.4200000e+00   9.0347955e-01   8.0417564e-01  -1.0621188e-01   4.2484751e-01   1.2138500e-01   2.0180257e+00
   1.4216667e+00   9.0710583e-01   4.2484751e-01   1.9725063e-01   2.7311626e-01   9.5590690e-01   2.0938913e+00
   1.4233333e+00   9.1063689e-01  -4.0967438e-01   1.9725063e-01  -3.3380876e-01   1.2138500e-01  -1.1683307e+00
   1.4250000e+00   9.1395471e-01  -4.0967438e-01  -1.8207750e-01  -3.3380876e-01  -1.8207750e-01  -2.3063151e+00
   1.4266667e+00   9.1716744e-01  -3.3380876e-01   1.9725063e-01  -4.8554001e-01  -1.8207750e-01  -1.9269869e+00
   1.4283333e+00   9.2036102e-01  -4.0967438e-01   6.5244439e-01   8.0417564e-01  -1.0621188e-01  -3.0346251e-02
   1.4300000e+00   9.2355889e-01  -1.0621188e-01  -3.0346251e-02  -1.8207750e-01   1.2138500e-01  -5.6140564e-01
   1.4316667e+00   9.2678026e-01  -8.6486815e-01  -6.3727127e-01  -4.8554001e-01   6.5244439e-01  -5.6140564e-01
   1.4333333e+00   9.3003966e-01  -1.2441963e+00  -8.6486815e-01  -3.3380876e-01   8.8004127e-01  -1.8207750e-01
   1.4350000e+00   9.3334729e-01   4.5519376e-02   1.9725063e-01   1.2138500e-01   4.2484751e-01   6.5244439e-01
   1.4366667e+00   9.3670873e-01  -7.1313689e-01   2.7311626e-01   1.9725063e-01  -1.0621188e-01   1.1835038e+00
   1.4383333e+00   9.4012529e-01  -1.8511213e+00   5.7657876e-01   1.9725063e-01  -1.0621188e-01   1.9725063e-01
   1.4400000e+00   9.4359403e-01  -3.0346251e-02   4.2484751e-01   1.6386975e+00   6.5244439e-01  -6.3727127e-01
   1.4416667e+00   9.4710827e-01   2.4732194e+00  -7.1313689e-01   8.8004127e-01   1.9725063e-01   1.1076382e+00
   1.4433333e+00   9.5065770e-01   2.4732194e+00   2.7311626e-01   1.2138500e-01  -1.8207750e-01   1.2138500e-01
   1.4450000e+00   9.5422881e-01   8.0417564e-01   1.9725063e-01  -1.0924650e+00   1.9725063e-01   1.2138500e-01
   1.4466667e+00   9.5780543e-01  -4.0967438e-01   5.0071314e-01  -8.6486815e-01  -1.8511213e+00  -7.1313689e-01
   1.4483333e+00   9.6136907e-01  -3.3380876e-01   9.5590690e-01  -1.8207750e-01  -1.6235244e+00   4.5519376e-02
   1.4500000e+00   9.6489935e-01   5.0071314e-01   1.2138500e-01  -2.5794313e-01  -1.1683307e+00   3.4898188e-01
   1.4516667e+00   9.6837478e-01   4.5519376e-02   4.5519376e-02  -2.5794313e-01  -3.3380876e-01   7.2831002e-01
   1.4533333e+00   9.7177283e-01   1.2138500e-01   1.2138500e-01  -1.8207750e-01   9.5590690e-01   2.1697569e+00
   1.4550000e+00   9.7507073e-01  -1.0621188e-01  -3.0346251e-02   1.2138500e-01  -2.5794313e-01  -1.4717932e+00
   1.4566667e+00   9.7824601e-01   2.7311626e-01  -3.3380876e-01   2.7311626e-01  -2.5794313e-01  -3.3684338e+00
   1.4583333e+00   9.8127660e-01   4.2484751e-01  -6.3727127e-01  -2.5794313e-01   8.0417564e-01  -2.3821807e+00
   1.4600000e+00   9.8408240e-01   5.7657876e-01   8.0417564e-01  -1.8207750e-01   1.0317725e+00   3.4898188e-01
   1.4616667e+00   9.8654618e-01  -7.8900252e-01  -1.8207750e-01  -1.0621188e-01  -6.3727127e-01  -1.0621188e-01
   1.4633333e+00   9.8879653e-01  -1.8207750e-01  -3.3380876e-01  -1.0621188e-01   6.5244439e-01   1.2138500e-01
   1.4650000e+00   9.9082216e-01   1.4111007e+00  -4.0967438e-01   6.5244439e-01   5.7657876e-01   5.0071314e-01
   1.4666667e+00   9.9261515e-01   7.2831002e-01   1.2138500e-01   6.5244439e-01   2.7311626e-01   1.5628319e+00
   1.4683333e+00   9.9417062e-01  -1.0621188e-01   8.0417564e-01   8.8004127e-01   7.2831002e-01   8.0417564e-01
   1.4700000e+00   9.9548703e-01  -1.0924650e+00   4.5519376e-02   3.4898188e-01  -2.5794313e-01  -7.8900252e-01
   1.4716667e+00   9.9656605e-01  -2.1545838e+00  -4.8554001e-01   1.2138500e-01  -1.8207750e-01  -4.8554001e-01
   1.4733333e+00   9.9741276e-01  -2.1545838e+00  -3.0346251e-02   4.5519376e-02  -9.4073377e-01  -3.3380876e-01
   1.4750000e+00   9.9803519e-01  -1.8207750e-01   1.1076382e+00  -4.8554001e-01  -1.8207750e-01   2.7311626e-01
   1.4766667e+00   9.9844453e-01   2.7311626e-01  -1.8207750e-01   1.9725063e-01   6.5244439e-01   7.2831002e-01
   1.4783333e+00   9.9865438e-01   8.8004127e-01  -4.8554001e-01   4.5519376e-02  -6.3727127e-01   1.3352350e+00
   1.4800000e+00   9.9868087e-01   1.7145632e+00   3.4898188e-01   8.0417564e-01  -1.0621188e-01   2.7311626e-01
   1.4816667e+00   9.9854222e-01   2.0180257e+00  -1.8207750e-01   2.7311626e-01   1.7145632e+00   9.5590690e-01
   1.4833333e+00   9.9825803e-01   1.2138500e-01   4.2484751e-01  -1.1683307e+00   2.7311626e-01  -8.6486815e-01
   1.4850000e+00   9.9784935e-01  -9.4073377e-01   3.4898188e-01  -4.8554001e-01   1.2138500e-01  -1.1683307e+00
   1.4866667e+00   9.9733778e-01  -1.0165994e+00  -1.8207750e-01  -7.1313689e-01  -4.8554001e-01  -1.8207750e-01
   1.4883333e+00   9.9674553e-01  -2.0787182e+00  -3.3380876e-01  -3.3380876e-01  -1.8207750e-01  -9.4073377e-01
   1.4900000e+00   9.9609440e-01  -7.1313689e-01  -1.8207750e-01   1.2138500e-01   1.9725063e-01  -6.3727127e-01
   1.4916667e+00   9.9540576e-01   6.5244439e-01  -8.6486815e-01   5.0071314e-01  -5.6140564e-01   1.0317725e+00
   1.4933333e+00   9.9470010e-01   4.5519376e-02  -1.8207750e-01  -1.8207750e-01  -1.2441963e+00   6.5244439e-01
   1.4950000e+00   9.9399640e-01   1.2138500e-01  -7.1313689e-01   1.0317725e+00  -1.0621188e-01   5.7657876e-01
   1.4966667e+00   9.9312392e-01  -3.3380876e-01  -3.3380876e-01   1.2138500e-01  -1.0621188e-01  -1.2441963e+00
   1.4983333e+00   9.9224379e-01  -1.3200619e+00  -5.6140564e-01  -2.5794313e-01  -4.0967438e-01  -8.6486815e-01
   1.5000000e+00   9.9140357e-01  -1.2441963e+00   4.5519376e-02   4.2484751e-01   2.7311626e-01   1.9725063e-01
   1.5016667e+00   9.9061892e-01   2.7311626e-01   5.0071314e-01  -4.0967438e-01   4.2484751e-01   4.2484751e-01
   1.5033333e+00   9.8990334e-01  -5.6140564e-01   2.7311626e-01  -4.8554001e-01   4.5519376e-02  -1.8207750e-01
   1.5050000e+00   9.8926837e-01  -7.1313689e-01   4.2484751e-01  -4.0967438e-01   1.9725063e-01   8.8004127e-01
   1.5066667e+00   9.8872312e-01   6.5244439e-01   1.9725063e-01   4.2484751e-01   1.2138500e-01   1.1835038e+00
   1.5083333e+00   9.8827464e-01  -4.8554001e-01   1.2138500e-01   4.5519376e-02   2.7311626e-01   4.5519376e-02
   1.5100000e+00   9.8792750e-01   5.0071314e-01   1.9725063e-01  -1.0621188e-01   4.2484751e-01   2.7311626e-01
   1.5116667e+00   9.8768401e-01   2.4732194e+00   2.7311626e-01   1.2138500e-01  -1.8207750e-01   1.9725063e-01
   1.5133333e+00   9.8754432e-01   1.3352350e+00  -1.0621188e-01  -2.5794313e-01   4.2484751e-01  -5.6140564e-01
   1.5150000e+00   9.8750635e-01   1.2138500e-01   1.9725063e-01   9.5590690e-01   4.2484751e-01   6.5244439e-01
   1.5166667e+00   9.8756600e-01  -1.1683307e+00  -2.5794313e-01   2.7311626e-01   4.5519376e-02  -1.8207750e-01
   1.5183333e+00   9.8771725e-01  -1.8207750e-01  -1.0621188e-01  -6.3727127e-01   5.0071314e-01  -1.0924650e+00
   1.5200000e+00   9.8795236e-01   5.7657876e-01   4.5519376e-02  -1.0621188e-01   2.7311626e-01   4.2484751e-01
   1.5216667e+00   9.8826198e-01  -7.8900252e-01   2.7311626e-01  -4.8554001e-01  -8.6486815e-01  -1.0621188e-01
   1.5233333e+00   9.8863542e-01   2.7311626e-01   3.4898188e-01  -9.4073377e-01  -1.8207750e-01  -1.6235244e+00
   1.5250000e+00   9.8906085e-01  -3.0346251e-02   5.7657876e-01  -3.3380876e-01  -1.0924650e+00  -3.3380876e-01
   1.5266667e+00   9.8952549e-01   3.4898188e-01   3.4898188e-01   1.9725063e-01  -1.8207750e-01   1.1835038e+00
   1.5283333e+00   9.9001596e-01   5.7657876e-01   3.4898188e-01   3.4898188e-01   3.4898188e-01   5.7657876e-01
   1.5300000e+00   9.9051824e-01   1.9725063e-01  -6.3727127e-01   1.2138500e-01   4.2484751e-01  -1.1683307e+00
   1.5316667e+00   9.9091531e-01  -2.5794313e-01  -1.2441963e+00  -3.0346251e-02   3.4898188e-01  -1.2441963e+00
   1.5333333e+00   9.9115113e-01   1.0317725e+00  -5.6140564e-01   5.7657876e-01  -3.3380876e-01  -5.6140564e-01
   1.5350000e+00   9.9134950e-01   6.5244439e-01  -3.3380876e-01   5.0071314e-01   4.5519376e-02   1.2593694e+00
   1.5366667e+00   9.9150159e-01   1.2138500e-01  -1.8207750e-01  -5.6140564e-01  -8.6486815e-01   4.5519376e-02
   1.5383333e+00   9.9159960e-01   1.2593694e+00   3.4898188e-01   1.2138500e-01   4.5519376e-02   1.2593694e+00
   1.5400000e+00   9.9163719e-01  -1.8207750e-01  -4.8554001e-01  -3.0346251e-02   7.2831002e-01   1.2138500e-01
   1.5416667e+00   9.9160908e-01   8.0417564e-01   1.2138500e-01  -2.5794313e-01   1.4111007e+00   1.5628319e+00
   1.5433333e+00   9.9151165e-01   5.7657876e-01   5.0071314e-01  -8.6486815e-01  -2.5794313e-01   9.5590690e-01
   1.5450000e+00   9.9134275e-01  -5.6140564e-01   6.5244439e-01  -5.6140564e-01  -1.4717932e+00  -1.2441963e+00
   1.5466667e+00   9.9110141e-01  -1.3200619e+00   2.7311626e-01  -3.0346251e-02   5.0071314e-01  -1.0165994e+00
   1.5483333e+00   9.9078834e-01  -1.1683307e+00  -9.4073377e-01   5.7657876e-01   1.6386975e+00   1.4111007e+00
   1.5500000e+00   9.9040549e-01  -4.0967438e-01   4.2484751e-01   1.1076382e+00  -3.3380876e-01   1.5628319e+00
   1.5516667e+00   9.8995592e-01   1.6386975e+00  -5.6140564e-01   4.2484751e-01  -7.8900252e-01   6.5244439e-01
   1.5533333e+00   9.8944389e-01   4.5519376e-02  -4.8554001e-01  -1.0621188e-01   7.2831002e-01  -7.1313689e-01
   1.5550000e+00   9.8887462e-01   4.5519376e-02  -4.0967438e-01   1.9725063e-01   2.7311626e-01  -1.6235244e+00
   1.5566667e+00   9.8825400e-01  -7.1313689e-01   1.9725063e-01   6.5244439e-01   4.2484751e-01   3.4898188e-01
   1.5583333e+00   9.8758859e-01  -2.5794313e-01  -1.0621188e-01   4.2484751e-01  -4.8554001e-01   3.4898188e-01
   1.5600000e+00   9.8688515e-01  -3.3380876e-01   5.0071314e-01  -1.8207750e-01  -1.0165994e+00  -1.6235244e+00
   1.5616667e+00   9.8615087e-01   1.9725063e-01   1.1835038e+00  -2.5794313e-01  -1.8207750e-01  -1.8207750e-01
   1.5633333e+00   9.8539277e-01  -1.0924650e+00   1.7904288e+00  -6.3727127e-01   4.5519376e-02  -2.5794313e-01
   1.5650000e+00   9.8461759e-01  -3.0346251e-02   1.4869663e+00  -4.8554001e-01   7.2831002e-01   5.7657876e-01
   1.5666667e+00   9.8383197e-01   5.0071314e-01   1.2138500e-01  -5.6140564e-01  -8.6486815e-01   4.5519376e-02
   1.5683333e+00   9.8279540e-01  -2.5794313e-01   9.5590690e-01   1.2138500e-01  -1.2441963e+00  -6.3727127e-01
   1.5700000e+00   9.8175123e-01   4.5519376e-02  -6.3727127e-01   1.2138500e-01   1.2138500e-01  -1.1683307e+00
   1.5716667e+00   9.8070855e-01   1.0317725e+00  -9.4073377e-01   4.5519376e-02   1.4111007e+00   7.2831002e-01
   1.5733333e+00   9.7967581e-01  -1.1683307e+00  -1.0924650e+00  -5.6140564e-01   4.5519376e-02  -6.3727127e-01
   1.5750000e+00   9.7866138e-01  -7.8900252e-01  -2.2304494e+00  -1.8207750e-01  -5.6140564e-01  -9.4073377e-01
   1.5766667e+00   9.7767264e-01  -6.3727127e-01  -2.3063151e+00  -7.1313689e-01  -1.0924650e+00  -1.3959275e+00
   1.5783333e+00   9.7671663e-01  -3.0346251e-02   2.7311626e-01   5.7657876e-01  -3.3380876e-01  -3.3380876e-01
   1.5800000e+00   9.7579969e-01  -9.4073377e-01   5.0071314e-01   4.5519376e-02  -1.0924650e+00   1.2138500e-01
   1.5816667e+00   9.7492721e-01  -1.0165994e+00   1.0317725e+00   5.7657876e-01   1.9725063e-01   8.0417564e-01
   1.5833333e+00   9.7410400e-01  -2.2304494e+00   7.2831002e-01   1.9725063e-01   1.3352350e+00   7.2831002e-01
   1.5850000e+00   9.7333396e-01   1.7145632e+00   1.1835038e+00   7.2831002e-01   2.2456226e+00   1.9421600e+00
   1.5866667e+00   9.7262019e-01   8.8004127e-01   1.9725063e-01   7.2831002e-01   2.0180257e+00   2.5490851e+00
   1.5883333e+00   9.7196491e-01   1.9725063e-01  -7.8900252e-01  -6.3727127e-01  -3.3380876e-01  -3.3380876e-01
   1.5900000e+00   9.7136954e-01   8.8004127e-01  -5.6140564e-01  -6.3727127e-01  -5.6140564e-01  -1.0165994e+00
   1.5916667e+00   9.7083454e-01   2.3973538e+00   8.8004127e-01   4.5519376e-02  -1.0924650e+00  -1.3200619e+00
   1.5933333e+00   9.7035978e-01   8.0417564e-01   1.9725063e-01   4.2484751e-01  -1.4717932e+00  -1.2441963e+00
   1.5950000e+00   9.6994395e-01  -2.5794313e-01   1.5628319e+00   1.0317725e+00  -1.8207750e-01   8.0417564e-01
   1.5966667e+00   9.6958538e-01  -7.1313689e-01   1.4869663e+00   3.4898188e-01   1.9725063e-01   9.5590690e-01
   1.5983333e+00   9.6928140e-01  -1.1683307e+00   5.0071314e-01  -2.5794313e-01   2.7311626e-01  -1.8207750e-01
   1.6000000e+00   9.6902863e-01  -7.8900252e-01   7.2831002e-01  -2.5794313e-01  -5.6140564e-01  -8.6486815e-01
   1.6016667e+00   9.6882325e-01   1.4869663e+00  -3.3380876e-01  -2.5794313e-01   1.2138500e-01  -6.3727127e-01
   1.6033333e+00   9.6852551e-01  -1.8207750e-01  -9.4073377e-01  -4.8554001e-01   5.0071314e-01  -2.5794313e-01
   1.6050000e+00   9.6815720e-01  -7.1313689e-01  -1.2441963e+00  -1.0165994e+00  -6.3727127e-01  -4.8554001e-01
   1.6066667e+00   9.6781602e-01   1.9725063e-01  -7.8900252e-01  -2.5794313e-01   7.2831002e-01   4.2484751e-01
   1.6083333e+00   9.6750081e-01  -2.5794313e-01  -1.1683307e+00  -5.6140564e-01   8.8004127e-01   8.8004127e-01
   1.6100000e+00   9.6721046e-01  -1.3959275e+00   1.2138500e-01   1.2138500e-01   3.4898188e-01   4.2484751e-01
   1.6116667e+00   9.6694413e-01  -7.8900252e-01  -6.3727127e-01  -3.0346251e-02  -5.6140564e-01  -7.1313689e-01
   1.6133333e+00   9.6670130e-01  -1.0924650e+00  -4.8554001e-01   2.7311626e-01  -7.1313689e-01  -1.6993900e+00
   1.6150000e+00   9.6648164e-01  -4.0967438e-01   5.7657876e-01   6.5244439e-01   2.7311626e-01  -8.6486815e-01
   1.6166667e+00   9.6628515e-01  -1.8207750e-01   1.4111007e+00   5.0071314e-01   4.2484751e-01  -3.0346251e-02
   1.6183333e+00   9.6611197e-01  -1.8207750e-01   8.8004127e-01   6.5244439e-01   8.0417564e-01   3.4898188e-01
   1.6200000e+00   9.6596260e-01   1.9725063e-01   2.7311626e-01  -3.3380876e-01  -4.8554001e-01  -2.5794313e-01
   1.6216667e+00   9.6583771e-01   1.6386975e+00   4.2484751e-01   3.4898188e-01  -4.8554001e-01   7.2831002e-01
   1.6233333e+00   9.6573814e-01   3.9146663e+00   1.7145632e+00  -2.5794313e-01  -1.6235244e+00  -1.0924650e+00
   1.6250000e+00   9.6566479e-01   1.3352350e+00   1.5628319e+00   4.2484751e-01  -1.0621188e-01   1.3352350e+00
   1.6266667e+00   9.6561864e-01  -7.1313689e-01   3.4898188e-01  -1.0621188e-01  -5.6140564e-01   8.8004127e-01
   1.6283333e+00   9.6560053e-01   1.2138500e-01  -1.1683307e+00   1.2138500e-01   5.7657876e-01   1.2593694e+00
   1.6300000e+00   9.6561130e-01  -2.0787182e+00  -1.2441963e+00  -3.0346251e-02   1.1835038e+00   2.7311626e-01
   1.6316667e+00   9.6565148e-01  -1.8207750e-01  -3.3380876e-01   3.4898188e-01   1.1076382e+00   1.9725063e-01
   1.6333333e+00   9.6572139e-01  -1.1683307e+00  -2.4580463e+00  -1.0621188e-01  -1.8207750e-01  -3.3380876e-01
   1.6350000e+00   9.6582097e-01  -9.4073377e-01  -1.0621188e-01   5.0071314e-01   2.7311626e-01  -3.3380876e-01
   1.6366667e+00   9.6594982e-01  -3.0346251e-02   4.5519376e-02   4.5519376e-02  -4.8554001e-01  -4.0967438e-01
   1.6383333e+00   9.6607393e-01  -4.0967438e-01   4.5519376e-02  -2.5794313e-01  -3.0346251e-02  -6.3727127e-01
   1.6400000e+00   9.6602128e-01  -5.6140564e-01   1.9725063e-01  -1.8207750e-01   3.4898188e-01  -2.5794313e-01
   1.6416667e+00   9.6598662e-01   1.4869663e+00   9.5590690e-01   2.7311626e-01   5.7657876e-01   4.2484751e-01
   1.6433333e+00   9.6597182e-01  -4.0967438e-01   1.1835038e+00   9.5590690e-01   8.8004127e-01   1.1076382e+00
   1.6450000e+00   9.6597851e-01  -1.4717932e+00   1.1076382e+00   4.5519376e-02  -3.0346251e-02   5.7657876e-01
   1.6466667e+00   9.6600837e-01  -6.3727127e-01  -4.8554001e-01  -5.6140564e-01   4.2484751e-01   4.2484751e-01
   1.6483333e+00   9.6606276e-01  -1.2441963e+00  -3.0346251e-02  -1.8207750e-01   9.5590690e-01  -6.3727127e-01
   1.6500000e+00   9.6614299e-01  -1.4717932e+00   6.5244439e-01   1.2138500e-01   2.7311626e-01  -3.3380876e-01
   1.6516667e+00   9.6625003e-01   1.2138500e-01   3.4898188e-01   3.4898188e-01  -9.4073377e-01  -4.8554001e-01
   1.6533333e+00   9.6638472e-01   1.5628319e+00  -1.2441963e+00  -2.5794313e-01  -1.7752557e+00  -1.0924650e+00
   1.6550000e+00   9.6654759e-01   2.3214882e+00   5.7657876e-01   1.9725063e-01  -1.7752557e+00  -1.0924650e+00
   1.6566667e+00   9.6673869e-01   1.7145632e+00  -3.0346251e-02  -7.1313689e-01  -5.6140564e-01  -1.5476588e+00
   1.6583333e+00   9.6695796e-01  -3.0346251e-02   4.5519376e-02  -6.3727127e-01   5.7657876e-01  -3.3380876e-01
   1.6600000e+00   9.6720475e-01  -2.5794313e-01   1.2138500e-01  -8.6486815e-01   2.0180257e+00   5.7657876e-01
   1.6616667e+00   9.6747809e-01  -1.0621188e-01  -7.1313689e-01  -4.0967438e-01   6.5244439e-01   1.9725063e-01
   1.6633333e+00   9.6777656e-01   7.2831002e-01   3.4898188e-01  -2.5794313e-01  -8.6486815e-01   3.4898188e-01
   1.6650000e+00   9.6809813e-01  -1.6993900e+00  -2.3063151e+00   5.0071314e-01  -4.0967438e-01   1.2138500e-01
   1.6666667e+00   9.6844034e-01   1.0317725e+00   6.5244439e-01   8.8004127e-01  -3.3380876e-01   6.5244439e-01
   1.6683333e+00   9.6880008e-01   6.5244439e-01  -1.0621188e-01  -1.8207750e-01  -9.4073377e-01   5.7657876e-01
   1.6700000e+00   9.6917371e-01  -2.5794313e-01  -7.8900252e-01   1.9725063e-01  -7.1313689e-01   3.4898188e-01
   1.6716667e+00   9.6955701e-01   1.2138500e-01  -4.8554001e-01   1.2138500e-01  -2.5794313e-01  -8.6486815e-01
   1.6733333e+00   9.6994519e-01  -1.1683307e+00  -7.8900252e-01  -3.3380876e-01   8.0417564e-01  -1.3959275e+00
   1.6750000e+00   9.7016699e-01   1.9725063e-01   6.5244439e-01   6.5244439e-01   6.5244439e-01   5.0071314e-01
   1.6766667e+00   9.7016699e-01   5.0071314e-01   2.7311626e-01   1.2138500e-01   6.5244439e-01   5.0071314e-01
   1.6783333e+00   9.7016699e-01   1.9421600e+00   2.3214882e+00   7.2831002e-01   9.5590690e-01   1.2593694e+00
   1.6800000e+00   9.7016699e-01  -3.0346251e-02   2.0180257e+00  -1.0621188e-01   5.7657876e-01   1.4869663e+00
   1.6816667e+00   9.7016699e-01  -1.0924650e+00   1.9725063e-01  -1.8207750e-01   1.0317725e+00   1.4869663e+00
   1.6833333e+00   9.7016699e-01   1.2138500e-01   1.9725063e-01  -2.5794313e-01  -7.8900252e-01   1.9725063e-01
   1.6850000e+00   9.7016699e-01   1.6386975e+00  -1.1683307e+00  -4.8554001e-01  -1.1683307e+00  -1.2441963e+00
   1.6866667e+00   9.7016699e-01   1.0317725e+00  -5.6140564e-01  -3.0346251e-02  -1.3200619e+00  -1.7752557e+00
   1.6883333e+00   9.7016699e-01  -7.8900252e-01  -8.6486815e-01   4.5519376e-02  -7.1313689e-01  -1.6993900e+00
   1.6900000e+00   9.7016699e-01  -9.4073377e-01  -3.3380876e-01  -1.0621188e-01  -7.1313689e-01  -1.4717932e+00
   1.6916667e+00   9.7016699e-01  -9.4073377e-01  -6.3727127e-01  -4.8554001e-01  -2.5794313e-01  -1.1683307e+00
   1.6933333e+00   9.7016699e-01  -6.3727127e-01  -7.1313689e-01  -1.0621188e-01   5.7657876e-01   5.0071314e-01
   1.6950000e+00   9.7016699e-01   2.7311626e-01  -1.8207750e-01   1.9725063e-01   1.9725063e-01   5.0071314e-01
   1.6966667e+00   9.7016699e-01   1.9725063e-01   4.5519376e-02   5.0071314e-01   1.1076382e+00   9.5590690e-01
   1.6983333e+00   9.7016699e-01  -1.0165994e+00  -1.2441963e+00   4.5519376e-02   1.0317725e+00   1.2593694e+00
   1.7000000e+00   9.7016699e-01  -1.9269869e+00   1.4111007e+00   1.9725063e-01  -3.0346251e-02   2.7311626e-01
   1.7016667e+00   9.7016699e-01  -1.0924650e+00   1.7145632e+00   1.2138500e-01   4.5519376e-02   3.4898188e-01
   1.7033333e+00   9.7016699e-01   2.4732194e+00   1.2593694e+00   5.0071314e-01  -3.3380876e-01  -1.8207750e-01
   1.7050000e+00   9.7016699e-01   1.5628319e+00   9.5590690e-01   3.4898188e-01  -8.6486815e-01  -8.6486815e-01
   1.7066667e+00   9.7016699e-01  -2.5794313e-01   7.2831002e-01   1.2138500e-01  -7.8900252e-01  -1.8207750e-01
   1.7083333e+00   9.7016699e-01  -1.8207750e-01   5.7657876e-01   5.7657876e-01   1.9725063e-01   3.4898188e-01
   1.7100000e+00   9.7016699e-01  -1.7752557e+00  -4.8554001e-01   1.9725063e-01   9.5590690e-01   6.5244439e-01
   1.7116667e+00   9.7016699e-01  -8.6486815e-01  -1.1683307e+00  -3.3380876e-01   1.2138500e-01   1.9725063e-01
   1.7133333e+00   9.7016699e-01   5.0071314e-01  -7.8900252e-01  -2.5794313e-01   8.0417564e-01  -3.0346251e-02
   1.7150000e+00   9.7016699e-01   2.7311626e-01  -1.1683307e+00  -2.5794313e-01  -4.8554001e-01  -7.8900252e-01
   1.7166667e+00   9.7016699e-01   1.7904288e+00  -1.8207750e-01   1.9725063e-01  -1.8207750e-01   1.1835038e+00
   1.7183333e+00   9.7016699e-01   5.7657876e-01   1.2138500e-01   4.5519376e-02  -1.8207750e-01   4.2484751e-01
   1.7200000e+00   9.7016699e-01   1.6386975e+00  -2.5794313e-01  -6.3727127e-01  -4.0967438e-01   1.2138500e-01
   1.7216667e+00   9.7016699e-01   7.2831002e-01   7.2831002e-01  -4.8554001e-01  -3.0346251e-02   5.0071314e-01
   1.7233333e+00   9.7016699e-01  -1.0165994e+00  -1.3959275e+00  -7.1313689e-01  -5.6140564e-01  -5.6140564e-01
   1.7250000e+00   9.7016699e-01  -1.8207750e-01   1.1835038e+00   1.2138500e-01  -4.8554001e-01  -1.4717932e+00
   1.7266667e+00   9.7016699e-01   9.5590690e-01  -1.3200619e+00   4.2484751e-01  -6.3727127e-01  -1.6993900e+00
   1.7283333e+00   9.7016699e-01  -3.3380876e-01   9.5590690e-01   8.0417564e-01   8.8004127e-01   1.9725063e-01
   1.7300000e+00   9.7016699e-01  -5.6140564e-01   1.0317725e+00   5.7657876e-01   6.5244439e-01   5.7657876e-01
   1.7316667e+00   9.7016699e-01  -1.3200619e+00   2.7311626e-01   1.9725063e-01   3.4898188e-01   5.7657876e-01
   1.7333333e+00   9.7016699e-01  -1.0165994e+00   1.0317725e+00   2.7311626e-01  -3.0346251e-02   2.7311626e-01
   1.7350000e+00   9.7016699e-01  -4.8554001e-01   5.0071314e-01   7.2831002e-01   7.2831002e-01   9.5590690e-01
   1.7366667e+00   9.7016699e-01  -1.8207750e-01  -1.5476588e+00  -7.8900252e-01  -4.0967438e-01  -4.0967438e-01
   1.7383333e+00   9.7016699e-01   7.2831002e-01   6.5244439e-01   2.7311626e-01  -2.5794313e-01  -4.0967438e-01
   1.7400000e+00   9.7016699e-01   1.9725063e-01  -1.0165994e+00  -1.8207750e-01  -7.1313689e-01  -1.0924650e+00
   1.7416667e+00   9.7016699e-01  -4.0967438e-01  -8.6486815e-01   4.5519376e-02  -1.8207750e-01  -1.0621188e-01
   1.7433333e+00   9.7016699e-01   3.4898188e-01  -4.0967438e-01  -1.8207750e-01   1.2138500e-01   4.5519376e-02
   1.7450000e+00   9.7016699e-01  -3.3380876e-01  -1.2441963e+00  -3.3380876e-01   1.9725063e-01   5.0071314e-01
   1.7466667e+00   9.7016699e-01  -1.8207750e-01   4.2484751e-01  -2.5794313e-01  -4.8554001e-01  -5.6140564e-01
   1.7483333e+00   9.7016699e-01   2.7311626e-01   4.2484751e-01   1.2138500e-01   4.2484751e-01   3.4898188e-01
   1.7500000e+00   9.7016699e-01  -5.6140564e-01  -1.8207750e-01   1.9725063e-01   9.5590690e-01   1.0317725e+00
   1.7516667e+00   9.7030863e-01   4.2484751e-01   6.5244439e-01  -2.5794313e-01   3.4898188e-01   5.7657876e-01
   1.7533333e+00   9.7030863e-01  -3.3380876e-01  -2.5794313e-01   4.2484751e-01   2.7311626e-01  -4.0967438e-01
   1.7550000e+00   9.7043261e-01   8.0417564e-01  -4.0967438e-01  -1.8207750e-01  -2.5794313e-01  -1.8207750e-01
   1.7566667e+00   9.7053672e-01   4.2484751e-01   5.0071314e-01  -1.0621188e-01   2.7311626e-01   3.4898188e-01
   1.7583333e+00   9.7061871e-01  -1.0621188e-01   1.2138500e-01   3.4898188e-01   5.0071314e-01   5.0071314e-01
   1.7600000e+00   9.7067641e-01  -2.5794313e-01   8.8004127e-01   4.2484751e-01   1.9725063e-01   1.2138500e-01
   1.7616667e+00   9.7070790e-01  -6.3727127e-01  -1.8207750e-01   4.2484751e-01  -1.8207750e-01  -1.0621188e-01
   1.7633333e+00   9.7071114e-01   9.5590690e-01  -6.3727127e-01   4.5519376e-02  -1.6993900e+00  -9.4073377e-01
   1.7650000e+00   9.7068453e-01   8.8004127e-01  -4.8554001e-01   4.2484751e-01  -1.0165994e+00  -4.0967438e-01
   1.7666667e+00   9.7062637e-01   2.7311626e-01  -2.5794313e-01   6.5244439e-01  -1.0165994e+00  -1.0621188e-01
   1.7683333e+00   9.7053523e-01   3.4898188e-01   5.0071314e-01   1.2138500e-01  -4.8554001e-01  -4.8554001e-01
   1.7700000e+00   9.7040995e-01  -3.0346251e-02   6.5244439e-01   5.0071314e-01   1.0317725e+00   7.2831002e-01
