# Supplementary material for: Detecting Nasal Vowels in Speech Interfaces Based on Surface Electromyography
Source: PLoS One. 2015 Jun 12;10(6):e0127040. doi: 10.1371/journal.pone.0127040 (PMC4466523; doi:10.1371/journal.pone.0127040)
Supplement: S1 Data — (ZIP) [file pone.0127040.s001.zip › PLosOneData/aligned/SV/SV-vnp-on-r2-ALIGNED.txt]

   0.0000000e+00   7.0487389e-01  -1.8207750e-01   5.7657876e-01   4.5519376e-02  -5.6140564e-01  -1.0924650e+00
   1.6666667e-03   7.0373985e-01  -2.5794313e-01   4.5519376e-02  -2.5794313e-01   4.2484751e-01  -1.8207750e-01
   3.3333333e-03   7.0253003e-01   1.3352350e+00   1.4869663e+00  -7.8900252e-01   1.9725063e-01   1.9725063e-01
   5.0000000e-03   7.0124665e-01  -1.0621188e-01  -2.0028525e+00  -6.3727127e-01  -1.1683307e+00  -1.1683307e+00
   6.6666667e-03   6.9989208e-01  -2.4580463e+00  -3.3380876e-01   5.7657876e-01  -1.8207750e-01   5.7657876e-01
   8.3333333e-03   6.9846861e-01  -2.9132401e+00   1.9725063e-01  -3.0346251e-02  -9.4073377e-01  -1.0165994e+00
   1.0000000e-02   6.9697852e-01  -2.0787182e+00   2.7311626e-01  -2.5794313e-01  -4.8554001e-01  -1.3200619e+00
   1.1666667e-02   6.9542395e-01  -3.3380876e-01  -3.3380876e-01   1.9725063e-01  -1.8207750e-01  -2.5794313e-01
   1.3333333e-02   6.9380689e-01  -3.3380876e-01   8.0417564e-01   5.7657876e-01   1.9725063e-01   4.2484751e-01
   1.5000000e-02   6.9212893e-01   8.8004127e-01   1.9725063e-01  -6.3727127e-01   7.2831002e-01   2.7311626e-01
   1.6666667e-02   6.9039130e-01  -6.3727127e-01  -4.8554001e-01  -3.3380876e-01   1.8662944e+00   7.2831002e-01
   1.8333333e-02   6.5827327e-01   3.4898188e-01   4.5519376e-02   8.8004127e-01   1.4869663e+00   1.5628319e+00
   2.0000000e-02   6.3776887e-01   9.5590690e-01  -1.8207750e-01   1.2138500e-01  -4.0967438e-01  -3.3380876e-01
   2.1666667e-02   6.3363725e-01   4.2484751e-01   2.7311626e-01  -4.0967438e-01  -1.1683307e+00  -1.0924650e+00
   2.3333333e-02   6.2924597e-01  -5.6140564e-01   4.2484751e-01   1.2138500e-01  -8.6486815e-01  -4.0967438e-01
   2.5000000e-02   6.2451353e-01  -1.2441963e+00  -1.8207750e-01  -3.3380876e-01  -4.0967438e-01   3.4898188e-01
   2.6666667e-02   6.1952366e-01  -5.6140564e-01  -3.3380876e-01   7.2831002e-01  -1.0621188e-01   1.2593694e+00
   2.8333333e-02   6.1426483e-01  -7.1313689e-01   5.0071314e-01   8.0417564e-01   2.7311626e-01  -3.3380876e-01
   3.0000000e-02   6.0872650e-01   8.0417564e-01   2.3214882e+00   4.2484751e-01   5.0071314e-01   2.7311626e-01
   3.1666667e-02   6.0289909e-01   5.7657876e-01  -1.4717932e+00  -7.8900252e-01  -7.1313689e-01  -2.5794313e-01
   3.3333333e-02   5.9677430e-01   8.8004127e-01  -3.3380876e-01  -9.4073377e-01  -3.0346251e-02  -4.0967438e-01
   3.5000000e-02   5.9034554e-01   1.5628319e+00  -6.3727127e-01   2.7311626e-01  -1.0621188e-01   6.5244439e-01
   3.6666667e-02   5.8360798e-01  -1.0924650e+00  -1.0165994e+00   5.0071314e-01  -1.0621188e-01  -3.0346251e-02
   3.8333333e-02   5.7655879e-01   8.0417564e-01  -4.8554001e-01   1.9725063e-01  -3.0346251e-02  -9.4073377e-01
   4.0000000e-02   5.6919752e-01   6.5244439e-01  -3.0346251e-02  -2.5794313e-01  -1.8207750e-01  -1.0924650e+00
   4.1666667e-02   5.6152618e-01   1.9725063e-01   1.9725063e-01  -3.3380876e-01  -2.5794313e-01  -4.0967438e-01
   4.3333333e-02   5.5354951e-01  -5.6140564e-01  -7.1313689e-01  -6.3727127e-01  -3.3380876e-01  -1.0924650e+00
   4.5000000e-02   5.4527507e-01  -2.2304494e+00  -6.3727127e-01   1.9725063e-01  -4.0967438e-01  -1.0165994e+00
   4.6666667e-02   5.3671341e-01  -1.4717932e+00   1.1076382e+00   6.5244439e-01  -1.0621188e-01  -6.3727127e-01
   4.8333333e-02   5.2787815e-01  -1.6235244e+00   1.2138500e-01  -4.8554001e-01  -5.6140564e-01  -1.3200619e+00
   5.0000000e-02   5.1878603e-01   4.2484751e-01   3.4898188e-01  -3.0346251e-02   1.2138500e-01   1.9421600e+00
   5.1666667e-02   5.0945695e-01   2.1697569e+00  -4.8554001e-01   5.7657876e-01   7.2831002e-01   1.6386975e+00
   5.3333333e-02   4.9991391e-01   1.4869663e+00  -3.3380876e-01   3.4898188e-01   7.2831002e-01   7.2831002e-01
   5.5000000e-02   4.9018295e-01   1.7904288e+00  -4.8554001e-01  -1.8207750e-01   8.8004127e-01   3.4898188e-01
   5.6666667e-02   4.8029307e-01   1.1835038e+00   2.7311626e-01   1.9725063e-01  -1.0621188e-01  -7.8900252e-01
   5.8333333e-02   4.7027602e-01  -3.0346251e-02  -3.0346251e-02   6.5244439e-01  -4.0967438e-01  -4.8554001e-01
   6.0000000e-02   4.6009102e-01  -4.0967438e-01   4.5519376e-02   4.2484751e-01   4.5519376e-02   2.7311626e-01
   6.1666667e-02   4.4983275e-01  -1.3200619e+00   4.2484751e-01   1.9725063e-01  -6.3727127e-01  -3.3380876e-01
   6.3333333e-02   4.3957303e-01  -3.1408369e+00   2.7311626e-01  -4.8554001e-01  -6.3727127e-01  -3.3380876e-01
   6.5000000e-02   4.2935283e-01  -2.6097776e+00   6.5244439e-01   4.2484751e-01   2.7311626e-01   7.2831002e-01
   6.6666667e-02   4.1921404e-01  -2.3063151e+00   4.5519376e-02  -4.8554001e-01   7.2831002e-01   3.4898188e-01
   6.8333333e-02   4.0919910e-01   4.2484751e-01   5.7657876e-01  -1.0621188e-01   1.2593694e+00   4.2484751e-01
   7.0000000e-02   3.9935072e-01   2.0938913e+00  -3.0346251e-02   7.2831002e-01  -1.0621188e-01  -3.0346251e-02
   7.1666667e-02   3.8971151e-01   2.1697569e+00  -7.8900252e-01   7.2831002e-01  -1.0621188e-01   1.9725063e-01
   7.3333333e-02   3.8032365e-01   1.3352350e+00  -4.0967438e-01  -4.0967438e-01  -6.3727127e-01   8.8004127e-01
   7.5000000e-02   3.7122856e-01  -6.3727127e-01  -1.4717932e+00  -1.6235244e+00  -1.1683307e+00  -9.4073377e-01
   7.6666667e-02   3.6246652e-01  -6.3727127e-01  -7.1313689e-01  -5.6140564e-01  -5.6140564e-01  -9.4073377e-01
   7.8333333e-02   3.5407634e-01   4.2484751e-01  -1.8207750e-01  -2.5794313e-01   1.2138500e-01  -7.1313689e-01
   8.0000000e-02   3.5407634e-01   8.8004127e-01   1.2138500e-01   1.2138500e-01   7.2831002e-01  -6.3727127e-01
   8.1666667e-02   3.4609508e-01   2.4732194e+00   5.0071314e-01   1.2138500e-01   4.2484751e-01  -4.8554001e-01
   8.3333333e-02   3.3855764e-01   6.5244439e-01  -1.8207750e-01   5.0071314e-01  -1.0621188e-01   1.2138500e-01
   8.5000000e-02   3.3149654e-01   2.7311626e-01  -6.3727127e-01   4.2484751e-01   4.5519376e-02   2.7311626e-01
   8.6666667e-02   3.2494159e-01  -2.4580463e+00   1.0317725e+00   1.9725063e-01   1.9725063e-01   2.7311626e-01
   8.8333333e-02   3.1891960e-01  -1.9269869e+00   5.0071314e-01   9.5590690e-01   1.2593694e+00   1.7904288e+00
   9.0000000e-02   3.1345421e-01   1.2138500e-01  -4.8554001e-01   6.5244439e-01   8.0417564e-01   1.9421600e+00
   9.1666667e-02   3.0856563e-01   1.1835038e+00   4.5519376e-02  -1.8207750e-01   1.9725063e-01   2.7311626e-01
   9.3333333e-02   3.0427044e-01  -2.2304494e+00   1.1076382e+00  -4.8554001e-01  -3.3380876e-01  -1.0621188e-01
   9.5000000e-02   3.0058152e-01  -1.1683307e+00   1.2138500e-01  -3.0346251e-02   2.7311626e-01   1.2138500e-01
   9.6666667e-02   2.9747567e-01  -1.0621188e-01  -1.0621188e-01  -1.0924650e+00  -5.6140564e-01  -1.3200619e+00
   9.8333333e-02   2.9491951e-01   1.1076382e+00  -2.5794313e-01  -8.6486815e-01  -1.0924650e+00  -1.7752557e+00
   1.0000000e-01   2.9300092e-01   1.2593694e+00  -1.0924650e+00  -4.8554001e-01  -7.1313689e-01  -1.8207750e-01
   1.0166667e-01   2.9171772e-01   1.7145632e+00   2.7311626e-01   2.7311626e-01  -9.4073377e-01   5.7657876e-01
   1.0333333e-01   2.9106326e-01   8.0417564e-01   5.0071314e-01   5.0071314e-01  -3.3380876e-01   2.7311626e-01
   1.0500000e-01   2.9102650e-01  -1.3200619e+00   2.7311626e-01  -1.0621188e-01   4.5519376e-02  -3.3380876e-01
   1.0666667e-01   2.9159224e-01  -4.8554001e-01   4.2484751e-01   3.4898188e-01   6.5244439e-01  -1.0621188e-01
   1.0833333e-01   2.9274131e-01   3.4898188e-01  -6.3727127e-01  -3.0346251e-02   7.2831002e-01   1.9725063e-01
   1.1000000e-01   2.9445087e-01   1.1835038e+00  -1.8207750e-01   8.0417564e-01   7.2831002e-01   6.5244439e-01
   1.1166667e-01   2.9669469e-01   5.0071314e-01  -1.0621188e-01   1.2138500e-01   5.0071314e-01   6.5244439e-01
   1.1333333e-01   2.9944350e-01  -4.0967438e-01  -2.5794313e-01  -6.3727127e-01  -1.0621188e-01  -4.0967438e-01
   1.1500000e-01   3.0266540e-01  -1.1683307e+00  -7.1313689e-01  -8.6486815e-01   1.2138500e-01  -4.8554001e-01
   1.1666667e-01   3.0632620e-01  -6.3727127e-01  -4.8554001e-01   3.4898188e-01  -1.8207750e-01   2.7311626e-01
   1.1833333e-01   3.1038985e-01   6.5244439e-01  -1.0621188e-01   2.7311626e-01  -2.5794313e-01   8.8004127e-01
   1.2000000e-01   3.1481891e-01   5.7657876e-01   8.0417564e-01   2.7311626e-01  -7.1313689e-01   7.2831002e-01
   1.2166667e-01   3.1957487e-01  -2.2304494e+00   7.2831002e-01  -4.0967438e-01   4.5519376e-02   4.5519376e-02
   1.2333333e-01   3.2461869e-01   1.9725063e-01   8.0417564e-01   6.5244439e-01   7.2831002e-01   2.7311626e-01
   1.2500000e-01   3.2991112e-01   8.8004127e-01   5.0071314e-01   1.2138500e-01   8.0417564e-01   3.4898188e-01
   1.2666667e-01   3.3541314e-01   5.0071314e-01   1.3352350e+00  -4.8554001e-01  -3.3380876e-01  -6.3727127e-01
   1.2833333e-01   3.4108634e-01  -1.0924650e+00   1.1835038e+00  -1.0621188e-01  -4.0967438e-01  -3.3380876e-01
   1.3000000e-01   3.4689327e-01  -1.6993900e+00   1.2138500e-01  -1.0621188e-01  -7.1313689e-01  -7.1313689e-01
   1.3166667e-01   3.5279777e-01  -5.6140564e-01  -3.3380876e-01   1.9725063e-01  -4.0967438e-01  -7.1313689e-01
   1.3333333e-01   3.5867200e-01   1.4869663e+00  -7.8900252e-01   2.7311626e-01  -1.8207750e-01   5.0071314e-01
   1.3500000e-01   3.6457567e-01   1.4111007e+00  -1.4717932e+00  -4.0967438e-01  -1.0621188e-01  -7.8900252e-01
   1.3666667e-01   3.7049574e-01   1.5628319e+00  -1.0924650e+00  -1.8207750e-01   7.2831002e-01   1.0317725e+00
   1.3833333e-01   3.7640422e-01   1.3352350e+00  -1.2441963e+00   4.2484751e-01  -4.0967438e-01   5.0071314e-01
   1.4000000e-01   3.8227503e-01   4.5519376e-02  -7.1313689e-01  -3.3380876e-01  -1.8207750e-01  -2.5794313e-01
   1.4166667e-01   3.8808412e-01  -2.0787182e+00   3.4898188e-01  -4.0967438e-01   1.2138500e-01  -6.3727127e-01
   1.4333333e-01   3.9380965e-01  -1.0924650e+00   1.0317725e+00  -1.0621188e-01   3.4898188e-01  -6.3727127e-01
   1.4500000e-01   3.9943204e-01  -1.5476588e+00   8.8004127e-01   6.5244439e-01   1.1835038e+00   2.7311626e-01
   1.4666667e-01   4.0493412e-01   1.5628319e+00   9.5590690e-01  -1.0621188e-01  -3.0346251e-02   5.7657876e-01
   1.4833333e-01   4.1030115e-01   7.2831002e-01   6.5244439e-01  -1.8207750e-01   1.2138500e-01   5.0071314e-01
   1.5000000e-01   4.1552081e-01   1.3352350e+00   3.4898188e-01   5.0071314e-01  -1.0621188e-01   8.8004127e-01
   1.5166667e-01   4.2058327e-01  -6.3727127e-01  -1.0621188e-01   6.5244439e-01  -1.7752557e+00  -1.0621188e-01
   1.5333333e-01   4.2548107e-01   6.5244439e-01   1.2138500e-01   8.8004127e-01  -1.7752557e+00  -9.4073377e-01
   1.5500000e-01   4.3020912e-01  -4.8554001e-01  -1.5476588e+00  -8.6486815e-01   4.5519376e-02  -7.1313689e-01
   1.5666667e-01   4.3476459e-01  -1.9269869e+00   5.7657876e-01  -8.6486815e-01  -1.8207750e-01  -1.0165994e+00
   1.5833333e-01   4.3914677e-01  -1.0924650e+00  -1.8207750e-01  -3.3380876e-01  -3.0346251e-02  -4.0967438e-01
   1.6000000e-01   4.4335697e-01  -7.8900252e-01   4.5519376e-02  -1.0621188e-01   1.9725063e-01  -9.4073377e-01
   1.6166667e-01   4.4739838e-01  -1.3200619e+00   5.7657876e-01   1.2138500e-01   1.9725063e-01  -6.3727127e-01
   1.6333333e-01   4.5127583e-01  -3.0346251e-02   1.1835038e+00   7.2831002e-01  -3.3380876e-01   5.0071314e-01
   1.6500000e-01   4.5499569e-01   1.9725063e-01   1.0317725e+00   3.4898188e-01   7.2831002e-01   1.3352350e+00
   1.6666667e-01   4.5856561e-01   1.2138500e-01   5.0071314e-01   8.0417564e-01   1.3352350e+00   1.8662944e+00
   1.6833333e-01   4.6194618e-01   1.4111007e+00  -1.8207750e-01   1.2138500e-01   1.4869663e+00   2.6249507e+00
   1.7000000e-01   4.6514207e-01   1.5628319e+00  -7.1313689e-01  -1.3200619e+00   7.2831002e-01   1.0317725e+00
   1.7166667e-01   4.6823328e-01   1.7145632e+00  -1.0165994e+00  -9.4073377e-01   2.7311626e-01   4.5519376e-02
   1.7333333e-01   4.7123127e-01   4.5519376e-02  -1.4717932e+00  -7.1313689e-01  -8.6486815e-01  -7.1313689e-01
   1.7500000e-01   4.7414723e-01  -1.8207750e-01  -8.6486815e-01   4.5519376e-02  -1.3200619e+00  -8.6486815e-01
   1.7666667e-01   4.7699197e-01   4.5519376e-02   3.4898188e-01  -3.3380876e-01  -1.7752557e+00  -2.3063151e+00
   1.7833333e-01   4.7977567e-01   9.5590690e-01   1.4111007e+00   4.2484751e-01  -2.0787182e+00  -1.6235244e+00
   1.8000000e-01   4.8250790e-01   5.7657876e-01   9.5590690e-01   1.3352350e+00   1.2138500e-01  -9.4073377e-01
   1.8166667e-01   4.8519746e-01  -8.6486815e-01   1.1076382e+00   9.5590690e-01   1.2593694e+00   1.0317725e+00
   1.8333333e-01   4.8785232e-01  -4.8554001e-01   5.7657876e-01  -3.3380876e-01   4.5519376e-02   1.0317725e+00
   1.8500000e-01   4.9047959e-01   4.5519376e-02  -1.0621188e-01   2.7311626e-01   1.4111007e+00   2.0180257e+00
   1.8666667e-01   4.9308546e-01   1.7904288e+00  -7.8900252e-01   8.0417564e-01   8.8004127e-01   1.1076382e+00
   1.8833333e-01   4.9567518e-01   1.7145632e+00  -1.5476588e+00  -1.0621188e-01  -4.8554001e-01   1.2138500e-01
   1.9000000e-01   4.9825306e-01   1.1835038e+00  -1.6993900e+00  -1.0165994e+00  -2.6097776e+00  -2.9891057e+00
   1.9166667e-01   5.0082243e-01   2.7311626e-01  -6.3727127e-01  -8.6486815e-01  -8.6486815e-01  -1.9269869e+00
   1.9333333e-01   5.0338569e-01   4.5519376e-02  -1.6993900e+00  -7.8900252e-01   8.8004127e-01  -4.0967438e-01
   1.9500000e-01   5.0594427e-01  -2.3063151e+00  -7.8900252e-01  -2.5794313e-01   7.2831002e-01  -4.8554001e-01
   1.9666667e-01   5.0849865e-01  -1.5476588e+00   4.2484751e-01   7.2831002e-01   1.7145632e+00   1.1835038e+00
   1.9833333e-01   5.1104838e-01  -1.1683307e+00  -3.0346251e-02   4.5519376e-02   3.4898188e-01   1.3352350e+00
   2.0000000e-01   5.1359207e-01   1.9725063e-01   1.9421600e+00   8.8004127e-01  -3.3380876e-01   9.5590690e-01
   2.0166667e-01   5.1612740e-01  -9.4073377e-01   2.7008163e+00   1.1076382e+00  -7.1313689e-01  -7.8900252e-01
   2.0333333e-01   5.1865111e-01  -7.8900252e-01   3.0801444e+00   1.2593694e+00  -3.3380876e-01   1.1076382e+00
   2.0500000e-01   5.2105031e-01   2.3973538e+00   2.5490851e+00   7.2831002e-01   3.4898188e-01   1.7904288e+00
   2.0666667e-01   5.2344469e-01   7.2831002e-01   8.8004127e-01  -8.6486815e-01   1.9725063e-01  -4.0967438e-01
   2.0833333e-01   5.2582909e-01  -2.4580463e+00  -1.5476588e+00  -1.8511213e+00   7.2831002e-01  -2.0028525e+00
   2.1000000e-01   5.2819679e-01  -2.5339119e+00  -3.2167026e+00  -5.6140564e-01   1.0317725e+00   5.0071314e-01
   2.1166667e-01   5.3053958e-01  -8.6486815e-01  -3.0649713e+00   2.7311626e-01   3.4898188e-01   4.2484751e-01
   2.1333333e-01   5.3284779e-01   6.5244439e-01   4.2484751e-01   1.1076382e+00  -1.1683307e+00   1.0317725e+00
   2.1500000e-01   5.3511034e-01   1.1076382e+00   2.4732194e+00   1.1835038e+00  -1.2441963e+00   4.2484751e-01
   2.1666667e-01   5.3731480e-01   2.1697569e+00   1.5628319e+00   1.2138500e-01  -7.8900252e-01  -3.3380876e-01
   2.1833333e-01   5.3944751e-01   2.4732194e+00  -2.5794313e-01  -2.5794313e-01  -5.6140564e-01  -5.6140564e-01
   2.2000000e-01   5.4149361e-01  -2.5794313e-01  -2.6856432e+00  -1.2441963e+00  -8.6486815e-01  -1.4717932e+00
   2.2166667e-01   5.4343719e-01  -1.5476588e+00  -2.9891057e+00  -1.3200619e+00  -2.5794313e-01  -1.8511213e+00
   2.2333333e-01   5.4526138e-01  -2.2304494e+00  -1.5476588e+00  -1.0165994e+00   4.5519376e-02  -1.7752557e+00
   2.2500000e-01   5.4694848e-01  -1.3200619e+00  -3.3380876e-01   1.9725063e-01   1.1835038e+00   4.5519376e-02
   2.2666667e-01   5.4848006e-01   6.5244439e-01   6.5244439e-01   1.1076382e+00   1.7145632e+00   1.7145632e+00
   2.2833333e-01   5.4983717e-01   4.5519376e-02   1.2593694e+00  -3.0346251e-02   1.9725063e-01   4.2484751e-01
   2.3000000e-01   5.5100038e-01  -1.3200619e+00   1.2593694e+00  -1.0924650e+00   6.5244439e-01   9.5590690e-01
   2.3166667e-01   5.5195001e-01  -5.6140564e-01   8.0417564e-01   4.5519376e-02   8.8004127e-01   1.3352350e+00
   2.3333333e-01   5.5266625e-01   6.5244439e-01  -5.6140564e-01  -1.8207750e-01   4.5519376e-02   3.4898188e-01
   2.3500000e-01   5.5312935e-01   1.3352350e+00  -2.0028525e+00  -6.3727127e-01  -3.3380876e-01  -1.0924650e+00
   2.3666667e-01   5.5331976e-01   2.3973538e+00  -1.6235244e+00  -1.0621188e-01  -3.3380876e-01  -4.0967438e-01
   2.3833333e-01   5.5321832e-01   1.6386975e+00   4.5519376e-02  -7.1313689e-01  -1.7752557e+00  -5.6140564e-01
   2.4000000e-01   5.5274182e-01   1.1835038e+00   6.5244439e-01   4.5519376e-02  -1.5476588e+00  -3.3380876e-01
   2.4166667e-01   5.5190103e-01  -5.6140564e-01   1.2593694e+00   7.2831002e-01  -2.5794313e-01  -4.0967438e-01
   2.4333333e-01   5.5073181e-01  -1.1683307e+00   1.7904288e+00   8.0417564e-01   9.5590690e-01   5.0071314e-01
   2.4500000e-01   5.4921883e-01  -7.1313689e-01   6.5244439e-01   5.7657876e-01   4.2484751e-01   4.2484751e-01
   2.4666667e-01   5.4734752e-01  -4.0967438e-01   1.4111007e+00   1.1835038e+00   2.7311626e-01   5.0071314e-01
   2.4833333e-01   5.4510419e-01  -4.8554001e-01   1.0317725e+00   4.2484751e-01   6.5244439e-01   8.8004127e-01
   2.5000000e-01   5.4247633e-01  -1.2441963e+00   1.1076382e+00   7.2831002e-01   1.4111007e+00   1.4869663e+00
   2.5166667e-01   5.3945280e-01  -3.0346251e-02   1.1835038e+00   3.4898188e-01  -1.0621188e-01   1.0317725e+00
   2.5333333e-01   5.3602407e-01  -3.0346251e-02   5.7657876e-01  -3.3380876e-01  -3.3380876e-01   4.2484751e-01
   2.5500000e-01   5.3218240e-01   3.4898188e-01  -7.1313689e-01  -8.6486815e-01  -8.6486815e-01  -1.0924650e+00
   2.5666667e-01   5.2792212e-01  -2.5794313e-01  -1.4717932e+00  -1.4717932e+00  -6.3727127e-01  -1.7752557e+00
   2.5833333e-01   5.2323975e-01   1.6386975e+00  -1.8511213e+00  -1.2441963e+00  -5.6140564e-01  -1.6993900e+00
   2.6000000e-01   5.1813423e-01   3.4898188e-01  -1.1683307e+00   2.7311626e-01   2.7311626e-01   7.2831002e-01
   2.6166667e-01   5.1260699e-01  -2.5794313e-01  -3.3380876e-01   3.4898188e-01   1.9725063e-01   3.4898188e-01
   2.6333333e-01   5.0666212e-01   2.2456226e+00   5.0071314e-01   3.4898188e-01   5.7657876e-01   8.8004127e-01
   2.6500000e-01   5.0030641e-01  -3.0346251e-02   6.5244439e-01  -1.8207750e-01   2.7311626e-01  -9.4073377e-01
   2.6666667e-01   4.9354944e-01  -6.3727127e-01   4.2484751e-01   1.9725063e-01   4.2484751e-01  -7.8900252e-01
   2.6833333e-01   4.8640353e-01  -2.4580463e+00   1.2138500e-01   2.7311626e-01  -3.0346251e-02  -1.8207750e-01
   2.7000000e-01   4.7888373e-01  -1.7752557e+00   1.1076382e+00   1.4869663e+00   1.2138500e-01   7.2831002e-01
   2.7166667e-01   4.7100774e-01  -4.8554001e-01   5.7657876e-01   4.5519376e-02   4.5519376e-02   6.5244439e-01
   2.7333333e-01   4.6279578e-01   8.0417564e-01  -2.5794313e-01  -4.8554001e-01  -3.3380876e-01   3.4898188e-01
   2.7500000e-01   4.5425327e-01   1.0317725e+00  -1.0621188e-01  -4.8554001e-01  -3.0346251e-02  -1.8207750e-01
   2.7666667e-01   4.4532787e-01   7.2831002e-01   8.8004127e-01   1.9725063e-01   4.5519376e-02   1.9725063e-01
   2.7833333e-01   4.3615721e-01  -8.6486815e-01  -3.0346251e-02  -1.8207750e-01  -1.8207750e-01  -3.0346251e-02
   2.8000000e-01   4.2677055e-01  -3.0346251e-02  -1.0924650e+00  -6.3727127e-01  -3.0346251e-02  -4.8554001e-01
   2.8166667e-01   4.1719798e-01  -3.0346251e-02  -2.0028525e+00  -8.6486815e-01  -9.4073377e-01  -1.0924650e+00
   2.8333333e-01   4.0747014e-01   6.5244439e-01  -2.0028525e+00  -1.0621188e-01   4.5519376e-02   5.0071314e-01
   2.8500000e-01   3.9761787e-01  -1.0165994e+00  -8.6486815e-01  -1.8207750e-01   1.9725063e-01   8.8004127e-01
   2.8666667e-01   3.8767202e-01  -3.0649713e+00  -2.5339119e+00  -4.8554001e-01  -1.0165994e+00  -1.7752557e+00
   2.8833333e-01   3.7766307e-01  -1.1683307e+00  -7.1313689e-01   7.2831002e-01   1.3352350e+00  -4.8554001e-01
   2.9000000e-01   3.6762095e-01   7.2831002e-01   6.5244439e-01   8.0417564e-01   1.7145632e+00   7.2831002e-01
   2.9166667e-01   3.5757465e-01   7.2831002e-01   1.2138500e-01   5.0071314e-01   1.8662944e+00   1.7904288e+00
   2.9333333e-01   3.4755205e-01   1.5628319e+00   1.4111007e+00   3.4898188e-01  -2.5794313e-01   1.2138500e-01
   2.9500000e-01   3.3757963e-01   1.0317725e+00   1.7145632e+00  -1.8207750e-01  -1.3200619e+00   4.2484751e-01
   2.9666667e-01   3.2768221e-01   6.5244439e-01   9.5590690e-01  -5.6140564e-01  -8.6486815e-01   3.4898188e-01
   2.9833333e-01   3.1788280e-01  -2.5794313e-01  -5.6140564e-01   1.2138500e-01  -1.8207750e-01  -3.3380876e-01
   3.0000000e-01   3.0820231e-01  -6.3727127e-01  -8.6486815e-01  -3.3380876e-01  -4.0967438e-01  -7.1313689e-01
   3.0166667e-01   2.9865952e-01  -1.5476588e+00  -4.0967438e-01   3.4898188e-01   4.5519376e-02   6.5244439e-01
   3.0333333e-01   2.8927081e-01   2.7311626e-01   8.8004127e-01   3.4898188e-01   1.2138500e-01   8.0417564e-01
   3.0500000e-01   2.8005011e-01   4.2484751e-01   2.0938913e+00  -2.5794313e-01   4.5519376e-02  -1.5476588e+00
   3.0666667e-01   2.7100888e-01  -1.8207750e-01   8.8004127e-01  -3.0346251e-02  -3.0346251e-02  -5.6140564e-01
   3.0833333e-01   2.6215597e-01  -1.6235244e+00   9.5590690e-01   5.7657876e-01  -7.1313689e-01   2.7311626e-01
   3.1000000e-01   2.5349770e-01  -3.0346251e-02  -1.8207750e-01   5.7657876e-01  -3.0346251e-02  -3.0346251e-02
   3.1166667e-01   2.4494879e-01   2.7311626e-01  -1.8207750e-01  -2.5794313e-01   8.0417564e-01   7.2831002e-01
   3.1333333e-01   2.3657750e-01   6.5244439e-01  -1.2441963e+00  -7.1313689e-01   1.1076382e+00   1.2593694e+00
   3.1500000e-01   2.2842183e-01  -4.8554001e-01  -1.2441963e+00  -1.0621188e-01  -4.8554001e-01  -2.5794313e-01
   3.1666667e-01   2.2047924e-01  -6.3727127e-01  -1.7752557e+00  -4.8554001e-01  -6.3727127e-01  -1.7752557e+00
   3.1833333e-01   2.1274463e-01   5.7657876e-01  -5.6140564e-01  -1.8207750e-01  -4.0967438e-01  -2.4580463e+00
   3.2000000e-01   2.0521058e-01  -1.0621188e-01  -7.1313689e-01   7.2831002e-01   2.7311626e-01   1.9725063e-01
   3.2166667e-01   1.9786759e-01   7.2831002e-01   8.8004127e-01   5.7657876e-01  -4.0967438e-01   1.7904288e+00
   3.2333333e-01   1.9070448e-01   1.1835038e+00   6.5244439e-01  -1.0621188e-01  -1.3200619e+00   5.0071314e-01
   3.2500000e-01   1.8370865e-01   2.0180257e+00   1.9725063e-01   4.5519376e-02  -5.6140564e-01   2.7311626e-01
   3.2666667e-01   1.7686648e-01   9.5590690e-01   4.2484751e-01   7.2831002e-01   1.4111007e+00   2.3973538e+00
   3.2833333e-01   1.7016373e-01   1.6386975e+00   6.5244439e-01   2.7311626e-01   1.9725063e-01   8.8004127e-01
   3.3000000e-01   1.6358585e-01  -4.0967438e-01  -5.6140564e-01  -6.3727127e-01   3.4898188e-01  -2.5794313e-01
   3.3166667e-01   1.5711845e-01  -1.6993900e+00   3.4898188e-01  -3.3380876e-01   2.3973538e+00   5.0071314e-01
   3.3333333e-01   1.5074756e-01  -8.6486815e-01   2.7311626e-01  -3.3380876e-01   4.2484751e-01  -3.3380876e-01
   3.3500000e-01   1.4446003e-01  -2.1545838e+00   1.1835038e+00  -1.1683307e+00  -1.1683307e+00  -2.7615088e+00
   3.3666667e-01   1.3824388e-01  -9.4073377e-01   3.4898188e-01  -3.0346251e-02  -1.0621188e-01  -1.3959275e+00
   3.3833333e-01   1.3208852e-01  -4.8554001e-01  -1.6993900e+00  -3.0346251e-02  -6.3727127e-01  -5.6140564e-01
   3.4000000e-01   1.2598505e-01   8.0417564e-01  -1.8207750e-01   1.1076382e+00  -3.0346251e-02   1.1076382e+00
   3.4166667e-01   1.1992649e-01  -1.0621188e-01  -1.8511213e+00   7.2831002e-01  -4.8554001e-01  -7.1313689e-01
   3.4333333e-01   1.1390790e-01   1.1076382e+00   5.7657876e-01  -1.0621188e-01  -4.0967438e-01  -9.4073377e-01
   3.4500000e-01   1.0792658e-01  -1.8207750e-01   1.3352350e+00  -1.8207750e-01  -1.0165994e+00  -1.0924650e+00
   3.4666667e-01   1.0193974e-01   4.2484751e-01  -1.4717932e+00   1.2138500e-01   8.8004127e-01  -7.8900252e-01
   3.4833333e-01   9.5893512e-02   3.4898188e-01   3.4898188e-01  -4.8554001e-01   8.0417564e-01   4.5519376e-02
   3.5000000e-01   8.9903568e-02   4.5519376e-02  -6.3727127e-01  -4.0967438e-01  -1.1683307e+00   1.2593694e+00
   3.5166667e-01   8.3977789e-02   1.1076382e+00  -7.8900252e-01   5.7657876e-01   4.5519376e-02   2.6249507e+00
   3.5333333e-01   7.8125726e-02   9.5590690e-01  -4.8554001e-01   4.5519376e-02   4.2484751e-01   2.0938913e+00
   3.5500000e-01   7.2358489e-02   9.5590690e-01   1.1835038e+00   4.2484751e-01   7.2831002e-01   2.6249507e+00
   3.5666667e-01   6.6688579e-02  -1.0924650e+00   3.4898188e-01  -3.0346251e-02   2.7311626e-01  -1.9269869e+00
   3.5833333e-01   6.1129690e-02  -1.0165994e+00   1.2138500e-01   1.9725063e-01   4.2484751e-01  -1.5476588e+00
   3.6000000e-01   5.5696519e-02  -1.0621188e-01  -7.8900252e-01  -1.0621188e-01  -7.1313689e-01  -1.0165994e+00
   3.6166667e-01   5.0404496e-02   5.7657876e-01  -8.6486815e-01  -1.8207750e-01  -6.3727127e-01  -6.3727127e-01
   3.6333333e-01   4.5269550e-02   2.7311626e-01   3.4898188e-01   4.2484751e-01  -1.0621188e-01   2.7311626e-01
   3.6500000e-01   4.0307818e-02  -1.8207750e-01   1.0317725e+00   4.5519376e-02   1.7904288e+00   1.2593694e+00
   3.6666667e-01   3.5535367e-02  -6.3727127e-01   8.0417564e-01  -1.8207750e-01   6.5244439e-01  -1.8207750e-01
   3.6833333e-01   3.0967906e-02  -2.4580463e+00   2.7311626e-01   4.2484751e-01  -3.3380876e-01  -5.6140564e-01
   3.7000000e-01   2.6620484e-02  -2.0028525e+00   8.0417564e-01  -2.5794313e-01   8.8004127e-01   6.5244439e-01
   3.7166667e-01   2.2507214e-02  -1.0924650e+00  -4.0967438e-01  -5.6140564e-01  -9.4073377e-01   4.2484751e-01
   3.7333333e-01   1.8640989e-02   5.0071314e-01  -3.0346251e-02  -4.0967438e-01  -4.8554001e-01   3.4898188e-01
   3.7500000e-01   1.5033224e-02   1.4111007e+00  -3.3380876e-01   6.5244439e-01  -1.8207750e-01  -4.0967438e-01
   3.7666667e-01   1.1693612e-02   8.8004127e-01  -1.0924650e+00  -1.8207750e-01   1.9725063e-01   4.5519376e-02
   3.7833333e-01   8.6299144e-03   8.0417564e-01  -1.0621188e-01   4.5519376e-02   4.5519376e-02  -1.0621188e-01
   3.8000000e-01   5.8477679e-03   1.7145632e+00  -1.0621188e-01   1.2138500e-01   4.5519376e-02  -5.6140564e-01
   3.8166667e-01   3.3505402e-03   8.8004127e-01  -4.8554001e-01  -1.0621188e-01  -8.6486815e-01  -9.4073377e-01
   3.8333333e-01   9.8239692e-04  -5.6140564e-01  -7.1313689e-01  -1.8207750e-01  -6.3727127e-01  -1.8207750e-01
   3.8500000e-01  -1.1215263e-03  -8.6486815e-01   4.2484751e-01   4.2484751e-01  -4.8554001e-01   4.2484751e-01
   3.8666667e-01  -2.9361089e-03   8.0417564e-01   7.2831002e-01   4.2484751e-01  -3.0346251e-02   1.3352350e+00
   3.8833333e-01  -4.4653403e-03   5.7657876e-01  -3.0346251e-02  -3.3380876e-01  -6.3727127e-01  -5.6140564e-01
   3.9000000e-01  -5.7158030e-03  -2.5794313e-01   1.9725063e-01  -3.0346251e-02  -3.3380876e-01  -6.3727127e-01
   3.9166667e-01  -6.6965754e-03  -1.3200619e+00  -6.3727127e-01  -4.0967438e-01   4.5519376e-02  -1.3200619e+00
   3.9333333e-01  -7.4190942e-03  -1.5476588e+00  -1.0621188e-01  -9.4073377e-01  -6.3727127e-01  -1.6993900e+00
   3.9500000e-01  -7.8969814e-03  -4.0967438e-01  -2.5794313e-01   3.4898188e-01   3.4898188e-01   6.5244439e-01
   3.9666667e-01  -8.1458377e-03   1.9725063e-01   1.2138500e-01  -1.0621188e-01   6.5244439e-01   8.0417564e-01
   3.9833333e-01  -8.1830115e-03   1.1076382e+00   5.7657876e-01  -1.8207750e-01   7.2831002e-01   1.2593694e+00
   4.0000000e-01  -8.0273436e-03   1.9421600e+00  -2.5794313e-01  -5.6140564e-01  -3.3380876e-01  -3.0346251e-02
   4.0166667e-01  -7.6988936e-03   1.2593694e+00  -7.8900252e-01  -3.0346251e-02   5.0071314e-01   5.7657876e-01
   4.0333333e-01  -7.2186585e-03   5.7657876e-01   3.4898188e-01   7.2831002e-01   7.2831002e-01   5.0071314e-01
   4.0500000e-01  -6.6082796e-03  -4.8554001e-01   6.5244439e-01   5.0071314e-01   4.2484751e-01   1.2138500e-01
   4.0666667e-01  -5.8897497e-03   1.2138500e-01   8.0417564e-01   6.5244439e-01   1.2593694e+00   7.2831002e-01
   4.0833333e-01  -5.0851255e-03  -2.5794313e-01   1.2138500e-01   4.2484751e-01  -3.0346251e-02  -1.6235244e+00
   4.1000000e-01  -4.2162450e-03   2.7311626e-01   1.9725063e-01  -3.0346251e-02   1.2138500e-01  -5.6140564e-01
   4.1166667e-01  -3.3044566e-03   5.0071314e-01  -1.0621188e-01   4.2484751e-01   4.2484751e-01   8.8004127e-01
   4.1333333e-01  -2.3703659e-03  -1.0621188e-01  -1.0621188e-01   1.9725063e-01   1.2138500e-01   1.7904288e+00
   4.1500000e-01  -1.4335993e-03  -2.0787182e+00  -1.8207750e-01  -4.8554001e-01  -7.8900252e-01  -1.8207750e-01
   4.1666667e-01  -5.1259114e-04  -2.1545838e+00  -1.1683307e+00  -1.8207750e-01  -1.6235244e+00  -1.0621188e-01
   4.1833333e-01   2.9320230e-04  -2.6856432e+00  -1.5476588e+00   8.0417564e-01  -7.1313689e-01  -3.0346251e-02
   4.2000000e-01   9.3931974e-04  -1.0621188e-01  -1.3200619e+00   1.9725063e-01  -1.0621188e-01  -2.5794313e-01
   4.2166667e-01   1.5237526e-03   7.2831002e-01   4.5519376e-02   4.2484751e-01   4.2484751e-01   1.9725063e-01
   4.2333333e-01   2.0377321e-03   2.0180257e+00   1.4111007e+00   4.5519376e-02  -1.8207750e-01   5.0071314e-01
   4.2500000e-01   2.4744976e-03   1.0317725e+00   2.2456226e+00   1.9725063e-01   6.5244439e-01  -1.0621188e-01
   4.2666667e-01   3.3744076e-04  -3.3380876e-01   1.0317725e+00  -1.0621188e-01  -1.8207750e-01  -5.6140564e-01
   4.2833333e-01  -3.2222142e-17   2.6249507e+00   1.3352350e+00   1.9725063e-01  -1.0621188e-01  -1.0165994e+00
   4.3000000e-01  -5.0360674e-04   4.4457257e+00  -4.0967438e-01   4.5519376e-02  -2.5794313e-01  -4.0967438e-01
   4.3166667e-01  -9.8104693e-04   2.3214882e+00  -3.0346251e-02   4.5519376e-02   6.5244439e-01   6.5244439e-01
   4.3333333e-01  -1.4239835e-03  -3.3380876e-01  -4.0967438e-01  -3.3380876e-01  -4.8554001e-01   4.5519376e-02
   4.3500000e-01  -1.8249820e-03  -2.5794313e-01  -4.8554001e-01  -5.6140564e-01  -1.2441963e+00   3.4898188e-01
   4.3666667e-01  -6.1219534e-04  -2.0028525e+00   2.7311626e-01  -1.8207750e-01   4.5519376e-02   8.0417564e-01
   4.3833333e-01  -1.8490920e-04  -2.8373744e+00  -4.8554001e-01   4.2484751e-01   1.3352350e+00  -3.3380876e-01
   4.4000000e-01   1.2721718e-04  -1.0165994e+00  -7.1313689e-01   5.0071314e-01   5.7657876e-01  -3.3380876e-01
   4.4166667e-01   3.3934167e-04  -3.3380876e-01  -9.4073377e-01   4.5519376e-02   3.4898188e-01  -1.8207750e-01
   4.4333333e-01   5.3428087e-04   4.5519376e-02  -1.8207750e-01   4.2484751e-01   6.5244439e-01   1.5628319e+00
   4.4500000e-01   7.0809995e-04  -8.6486815e-01  -4.0967438e-01   4.5519376e-02  -5.6140564e-01   4.5519376e-02
   4.4666667e-01   8.5751978e-04  -4.0967438e-01   1.4111007e+00   1.9725063e-01  -4.8554001e-01   1.9725063e-01
   4.4833333e-01   9.7998662e-04  -1.1683307e+00  -2.5794313e-01  -1.8207750e-01  -5.6140564e-01  -5.6140564e-01
   4.5000000e-01   1.0737214e-03  -8.6486815e-01  -1.1683307e+00  -8.6486815e-01  -6.3727127e-01  -1.9269869e+00
   4.5166667e-01   1.1377498e-03   2.7311626e-01   6.5244439e-01  -4.8554001e-01  -2.5794313e-01  -1.4717932e+00
   4.5333333e-01   1.1719094e-03   1.2138500e-01  -1.0621188e-01  -3.3380876e-01   6.5244439e-01  -2.5794313e-01
   4.5500000e-01   1.1768365e-03   1.0317725e+00  -3.3380876e-01  -4.0967438e-01  -6.3727127e-01  -7.1313689e-01
   4.5666667e-01   1.1539314e-03   8.8004127e-01   8.0417564e-01   1.2138500e-01   5.0071314e-01   5.7657876e-01
   4.5833333e-01   1.1053028e-03   9.5590690e-01   7.2831002e-01   4.2484751e-01   8.0417564e-01   1.0317725e+00
   4.6000000e-01   1.0336945e-03  -4.0967438e-01   4.2484751e-01  -4.8554001e-01   5.7657876e-01   1.2138500e-01
   4.6166667e-01   9.4239435e-04  -4.0967438e-01   1.2138500e-01  -5.6140564e-01  -1.8207750e-01  -9.4073377e-01
   4.6333333e-01   8.3512959e-04  -4.8554001e-01  -2.5794313e-01  -1.0621188e-01   4.5519376e-02  -3.0346251e-02
   4.6500000e-01   7.1595007e-04  -5.6140564e-01  -3.0346251e-02  -3.0346251e-02   9.5590690e-01   4.5519376e-02
   4.6666667e-01   5.8910342e-04   2.1697569e+00   5.7657876e-01   4.5519376e-02   1.1835038e+00   1.4869663e+00
   4.6833333e-01   4.5890534e-04   4.2484751e-01  -3.3380876e-01  -4.8554001e-01   2.7311626e-01   3.4898188e-01
   4.7000000e-01   3.2960849e-04  -3.0346251e-02   4.5519376e-02   6.5244439e-01  -2.5794313e-01   5.7657876e-01
   4.7166667e-01   2.0527376e-04  -9.4073377e-01  -3.3380876e-01  -3.0346251e-02  -4.8554001e-01  -4.0967438e-01
   4.7333333e-01   8.9647552e-05   1.1835038e+00   3.4898188e-01   1.1076382e+00  -1.5476588e+00  -4.8554001e-01
   4.7500000e-01  -4.6584771e-05   1.3352350e+00   1.0317725e+00   1.1076382e+00  -7.1313689e-01   3.4898188e-01
   4.7666667e-01  -3.6795291e-04  -4.0967438e-01  -3.3380876e-01  -2.5794313e-01  -5.6140564e-01  -3.3380876e-01
   4.7833333e-01  -6.7685935e-04  -4.0967438e-01  -1.0621188e-01  -4.8554001e-01   1.9725063e-01  -5.6140564e-01
   4.8000000e-01  -9.6770286e-04   7.2831002e-01   1.2138500e-01  -1.3200619e+00  -3.0346251e-02  -5.6140564e-01
   4.8166667e-01  -1.2352840e-03  -1.1683307e+00  -1.0621188e-01  -1.8207750e-01   1.1076382e+00   2.7311626e-01
   4.8333333e-01  -1.4748718e-03   1.9725063e-01   2.7311626e-01  -1.0621188e-01   9.5590690e-01   6.5244439e-01
   4.8500000e-01  -1.6822624e-03  -5.6140564e-01   4.5519376e-02   3.4898188e-01   2.7311626e-01   5.0071314e-01
   4.8666667e-01  -1.8538313e-03   3.4898188e-01   3.4898188e-01   3.4898188e-01  -1.1683307e+00  -8.6486815e-01
   4.8833333e-01  -1.9865783e-03   7.2831002e-01  -3.0346251e-02   4.2484751e-01  -1.4717932e+00  -1.8511213e+00
   4.9000000e-01  -2.0781651e-03   2.7311626e-01  -3.0346251e-02   6.5244439e-01  -5.6140564e-01  -2.5794313e-01
   4.9166667e-01  -2.1269461e-03  -1.6235244e+00  -4.0967438e-01   7.2831002e-01  -1.0924650e+00   1.3352350e+00
   4.9333333e-01  -2.1319922e-03  -2.0787182e+00  -4.8554001e-01   5.7657876e-01   2.8525476e+00   1.4869663e+00
   4.9500000e-01  -2.0931074e-03   8.8004127e-01  -3.0346251e-02  -8.6486815e-01  -4.0967438e-01   4.2484751e-01
   4.9666667e-01  -2.0108379e-03  -1.0621188e-01  -2.5794313e-01  -2.5794313e-01  -1.1683307e+00  -3.0346251e-02
   4.9833333e-01  -1.8864738e-03  -1.5476588e+00   1.2138500e-01   1.2138500e-01   3.4898188e-01   3.4898188e-01
   5.0000000e-01  -1.7220415e-03   2.7311626e-01   5.7657876e-01  -1.8207750e-01   8.8004127e-01  -1.0621188e-01
   5.0166667e-01  -1.5202887e-03  -5.6140564e-01   2.7311626e-01  -3.0346251e-02  -1.0621188e-01  -7.1313689e-01
   5.0333333e-01  -1.2846590e-03   6.5244439e-01   3.4898188e-01  -1.0621188e-01  -2.5794313e-01  -1.0621188e-01
   5.0500000e-01  -1.0192574e-03   1.9725063e-01   3.4898188e-01   9.5590690e-01   8.8004127e-01   4.2484751e-01
   5.0666667e-01  -7.2880412e-04   9.5590690e-01   1.9725063e-01  -1.0165994e+00  -1.8207750e-01   4.5519376e-02
   5.0833333e-01  -4.1857871e-04   4.5519376e-02  -1.7752557e+00  -8.6486815e-01   5.7657876e-01  -1.8207750e-01
   5.1000000e-01  -9.4351709e-05  -4.0967438e-01   1.0317725e+00  -2.5794313e-01  -3.0346251e-02  -5.6140564e-01
   5.1166667e-01   7.0896144e-05  -5.6140564e-01  -6.3727127e-01   1.9725063e-01  -1.0924650e+00  -1.3200619e+00
   5.1333333e-01   1.6751456e-04   5.0071314e-01  -4.0967438e-01   2.7311626e-01  -1.8207750e-01  -6.3727127e-01
   5.1500000e-01   2.5851683e-04   4.2484751e-01   1.9725063e-01   4.2484751e-01   5.0071314e-01   1.1076382e+00
   5.1666667e-01   3.4123919e-04   5.0071314e-01   1.9725063e-01   3.4898188e-01   1.2138500e-01   5.0071314e-01
   5.1833333e-01   4.1325994e-04   3.4898188e-01  -1.8207750e-01  -3.3380876e-01   3.4898188e-01   5.7657876e-01
   5.2000000e-01   4.7248693e-04  -1.5476588e+00   5.7657876e-01   6.5244439e-01  -3.3380876e-01   8.0417564e-01
   5.2166667e-01   5.1723781e-04   1.7904288e+00   4.2484751e-01   4.2484751e-01   1.9725063e-01  -5.6140564e-01
   5.2333333e-01   5.4631074e-04   4.5519376e-02  -1.0621188e-01  -3.0346251e-02  -1.8207750e-01  -8.6486815e-01
   5.2500000e-01   5.5904325e-04  -1.1683307e+00   4.2484751e-01   1.9725063e-01  -2.5794313e-01  -7.8900252e-01
   5.2666667e-01   5.5535757e-04  -1.6993900e+00   1.1835038e+00   3.4898188e-01  -1.0165994e+00  -1.8207750e-01
   5.2833333e-01   5.3579084e-04  -3.3380876e-01   1.1076382e+00   1.9725063e-01   8.8004127e-01   1.1835038e+00
   5.3000000e-01   5.0150920e-04   1.9725063e-01   2.7311626e-01  -4.0967438e-01   1.9725063e-01   4.5519376e-02
   5.3166667e-01   4.5430514e-04   4.2484751e-01  -1.0621188e-01   5.7657876e-01  -4.0967438e-01   4.5519376e-02
   5.3333333e-01   3.9657804e-04   4.5519376e-02   4.5519376e-02   3.4898188e-01   1.2138500e-01   7.2831002e-01
   5.3500000e-01   3.3129814e-04  -3.3380876e-01  -3.3380876e-01  -1.8207750e-01   1.7145632e+00   8.8004127e-01
   5.3666667e-01   2.6195487e-04   5.0071314e-01  -1.3200619e+00   4.5519376e-02  -2.5794313e-01  -3.0346251e-02
   5.3833333e-01   1.9249078e-04   1.4869663e+00  -1.2441963e+00  -4.0967438e-01  -9.4073377e-01  -1.8207750e-01
   5.4000000e-01   1.2722277e-04   2.0180257e+00   4.5519376e-02  -7.1313689e-01   1.9725063e-01  -1.0621188e-01
   5.4166667e-01   7.0752755e-05  -1.8207750e-01  -4.0967438e-01  -5.6140564e-01   9.5590690e-01   2.7311626e-01
   5.4333333e-01   2.7870145e-05   1.4111007e+00   9.5590690e-01   5.7657876e-01   4.2484751e-01   1.0317725e+00
   5.4500000e-01   3.4488483e-06  -3.0346251e-02   3.4898188e-01   1.9725063e-01   4.2484751e-01   6.5244439e-01
   5.4666667e-01  -5.9038785e-05  -7.1313689e-01   5.0071314e-01  -4.0967438e-01   4.5519376e-02  -3.0346251e-02
   5.4833333e-01  -2.4782614e-04  -1.2441963e+00   5.7657876e-01  -2.5794313e-01   4.2484751e-01  -3.3380876e-01
   5.5000000e-01  -4.0284180e-04   8.0417564e-01   3.4898188e-01   1.2138500e-01  -2.5794313e-01  -9.4073377e-01
   5.5166667e-01  -5.1638208e-04   5.0071314e-01  -1.0165994e+00  -1.0621188e-01  -1.1683307e+00  -1.3200619e+00
   5.5333333e-01  -5.8105191e-04   1.3352350e+00  -7.8900252e-01   6.5244439e-01  -4.8554001e-01  -7.1313689e-01
   5.5500000e-01  -5.8986399e-04  -3.0346251e-02  -1.3200619e+00   2.7311626e-01   4.5519376e-02  -7.8900252e-01
   5.5666667e-01  -5.3633313e-04  -4.0967438e-01   1.2138500e-01  -1.0621188e-01   4.5519376e-02  -4.0967438e-01
   5.5833333e-01  -4.1456435e-04  -1.1683307e+00   2.7311626e-01   4.2484751e-01  -1.0924650e+00  -9.4073377e-01
   5.6000000e-01  -2.1933414e-04  -5.6140564e-01   1.4869663e+00   4.2484751e-01  -6.3727127e-01   4.5519376e-02
   5.6166667e-01   5.3836814e-05   1.1076382e+00   8.8004127e-01  -3.3380876e-01   4.5519376e-02   1.2138500e-01
   5.6333333e-01   4.0862044e-04   1.7904288e+00   5.0071314e-01  -2.5794313e-01   9.5590690e-01   2.0938913e+00
   5.6500000e-01   8.4782907e-04   4.2484751e-01   6.5244439e-01   1.1076382e+00   4.5519376e-02   1.1076382e+00
   5.6666667e-01   1.3733754e-03  -7.1313689e-01  -4.0967438e-01  -1.8207750e-01   1.2138500e-01  -1.8207750e-01
   5.6833333e-01   1.9862463e-03  -1.8207750e-01  -3.0346251e-02   1.9725063e-01   8.0417564e-01   1.2593694e+00
   5.7000000e-01   2.6864913e-03  -1.1683307e+00  -3.0346251e-02  -1.0924650e+00   1.0317725e+00   7.2831002e-01
   5.7166667e-01   3.4732274e-03  -1.3200619e+00  -7.1313689e-01  -5.6140564e-01   4.2484751e-01  -2.5794313e-01
   5.7333333e-01   4.3446619e-03   1.2138500e-01   4.5519376e-02   2.7311626e-01  -3.0346251e-02  -8.6486815e-01
   5.7500000e-01   5.2981326e-03  -4.0967438e-01  -1.1683307e+00   3.4898188e-01   4.2484751e-01   3.4898188e-01
   5.7666667e-01   6.3301683e-03   1.0317725e+00   4.5519376e-02   1.9725063e-01   5.7657876e-01   3.4898188e-01
   5.7833333e-01   3.3852290e-02   1.2138500e-01  -7.8900252e-01  -1.8207750e-01  -1.8207750e-01   1.9725063e-01
   5.8000000e-01   3.5858598e-02  -1.7752557e+00  -1.8207750e-01   5.0071314e-01  -6.3727127e-01  -4.0967438e-01
   5.8166667e-01   3.7977544e-02   8.0417564e-01   4.2484751e-01   6.5244439e-01  -6.3727127e-01  -5.6140564e-01
   5.8333333e-01   4.0226200e-02  -1.8207750e-01   5.7657876e-01   2.7311626e-01  -3.3380876e-01   1.9725063e-01
   5.8500000e-01   4.2623204e-02   7.2831002e-01   5.0071314e-01   1.9725063e-01   1.2138500e-01   4.5519376e-02
   5.8666667e-01   4.5188596e-02  -1.6993900e+00   4.2484751e-01   4.2484751e-01   2.7311626e-01   7.2831002e-01
   5.8833333e-01   4.7918268e-02  -5.6140564e-01   7.2831002e-01  -2.5794313e-01  -3.0346251e-02  -1.8207750e-01
   5.9000000e-01   5.0828693e-02  -3.2925682e+00   3.4898188e-01  -2.5794313e-01  -3.0346251e-02  -8.6486815e-01
   5.9166667e-01   5.3978249e-02  -2.0787182e+00  -1.8207750e-01   4.5519376e-02  -1.0621188e-01  -7.1313689e-01
   5.9333333e-01   5.7390846e-02  -1.1683307e+00  -1.0165994e+00  -2.5794313e-01  -7.8900252e-01  -7.1313689e-01
   5.9500000e-01   6.1090337e-02   1.9725063e-01  -2.5794313e-01   1.2138500e-01  -6.3727127e-01   3.4898188e-01
   5.9666667e-01   6.5100197e-02  -3.0346251e-02  -1.0924650e+00  -4.0967438e-01  -1.8207750e-01   1.2138500e-01
   5.9833333e-01   6.9443172e-02   9.5590690e-01   4.5519376e-02   4.5519376e-02   7.2831002e-01   9.5590690e-01
   6.0000000e-01   7.4140950e-02   1.9725063e-01  -4.0967438e-01   4.5519376e-02   5.7657876e-01   1.4869663e+00
   6.0166667e-01   7.9213839e-02  -1.0621188e-01  -1.0621188e-01  -1.8207750e-01   1.9725063e-01   8.8004127e-01
   6.0333333e-01   8.4680412e-02   3.4898188e-01   1.1076382e+00  -3.0346251e-02   1.2593694e+00   1.4111007e+00
   6.0500000e-01   9.0557212e-02   8.0417564e-01   1.7145632e+00   2.7311626e-01   8.8004127e-01   8.0417564e-01
   6.0666667e-01   9.6858423e-02  -2.5794313e-01  -3.0346251e-02  -4.0967438e-01   2.7311626e-01  -4.8554001e-01
   6.0833333e-01   1.0359564e-01   1.3352350e+00   1.2138500e-01   4.5519376e-02   4.5519376e-02  -7.1313689e-01
   6.1000000e-01   1.1077756e-01   1.6386975e+00  -3.3380876e-01  -1.0621188e-01  -3.3380876e-01  -1.0165994e+00
   6.1166667e-01   1.1840981e-01   2.7008163e+00  -4.8554001e-01  -4.0967438e-01  -3.3380876e-01  -9.4073377e-01
   6.1333333e-01   1.2649478e-01   1.3352350e+00  -7.1313689e-01  -3.3380876e-01  -4.8554001e-01  -9.4073377e-01
   6.1500000e-01   1.3503141e-01   2.0180257e+00  -4.0967438e-01  -3.3380876e-01   2.7311626e-01  -1.8207750e-01
   6.1666667e-01   1.4401518e-01   2.0180257e+00  -7.1313689e-01   4.5519376e-02   5.7657876e-01  -1.0621188e-01
   6.1833333e-01   1.5343801e-01   1.5628319e+00  -2.5794313e-01   8.0417564e-01   5.7657876e-01   4.5519376e-02
   6.2000000e-01   1.6328830e-01   1.1835038e+00   4.5519376e-02   2.7311626e-01   3.4898188e-01   5.0071314e-01
   6.2166667e-01   1.7355094e-01  -3.3380876e-01   9.5590690e-01  -1.8207750e-01  -1.0621188e-01  -4.8554001e-01
   6.2333333e-01   1.8420744e-01  -1.7752557e+00   1.1076382e+00  -4.8554001e-01  -1.0621188e-01  -4.0967438e-01
   6.2500000e-01   1.9520755e-01  -7.8900252e-01   1.5628319e+00   4.2484751e-01   1.2138500e-01   5.7657876e-01
   6.2666667e-01   2.0655627e-01   1.1076382e+00   2.1697569e+00   1.0317725e+00  -1.0621188e-01   9.5590690e-01
   6.2833333e-01   2.1822640e-01   1.1835038e+00   1.2593694e+00   8.0417564e-01   1.2138500e-01   5.0071314e-01
   6.3000000e-01   2.3018822e-01  -7.1313689e-01   4.5519376e-02   1.2138500e-01  -2.5794313e-01  -6.3727127e-01
   6.3166667e-01   2.4240979e-01  -1.2441963e+00  -1.2441963e+00   4.5519376e-02   4.5519376e-02  -1.1683307e+00
   6.3333333e-01   2.5485728e-01  -1.1683307e+00  -2.0787182e+00  -3.3380876e-01   1.9725063e-01  -1.8207750e-01
   6.3500000e-01   2.6749540e-01  -1.0621188e-01  -2.7615088e+00  -1.1683307e+00  -1.5476588e+00  -8.6486815e-01
   6.3666667e-01   2.8028782e-01  -1.0165994e+00  -1.1683307e+00  -1.0924650e+00  -1.4717932e+00  -1.0165994e+00
   6.3833333e-01   2.9319752e-01  -2.2304494e+00  -1.0165994e+00  -7.1313689e-01  -1.8207750e-01  -3.3380876e-01
   6.4000000e-01   3.0618733e-01   4.2484751e-01  -6.3727127e-01  -4.0967438e-01   1.9725063e-01   1.2138500e-01
   6.4166667e-01   3.1922027e-01  -2.5794313e-01   4.5519376e-02  -1.0621188e-01   4.5519376e-02  -4.8554001e-01
   6.4333333e-01   3.3226008e-01   8.0417564e-01   1.0317725e+00   4.5519376e-02   3.4898188e-01  -3.3380876e-01
   6.4500000e-01   3.4527156e-01  -9.4073377e-01   8.8004127e-01   4.5519376e-02   6.5244439e-01   4.2484751e-01
   6.4666667e-01   3.5822103e-01  -2.2304494e+00   3.4898188e-01   1.1835038e+00   6.5244439e-01   1.1835038e+00
   6.4833333e-01   3.7107666e-01  -1.6993900e+00   1.2138500e-01   8.0417564e-01  -1.0621188e-01   8.0417564e-01
   6.5000000e-01   3.8380886e-01   1.1835038e+00   8.8004127e-01   9.5590690e-01  -1.8207750e-01   2.7311626e-01
   6.5166667e-01   3.9639058e-01   1.4869663e+00   1.0317725e+00   4.5519376e-02  -1.8207750e-01   1.9725063e-01
   6.5333333e-01   4.0879759e-01  -1.8207750e-01   3.4898188e-01  -4.0967438e-01   1.9725063e-01   3.4898188e-01
   6.5500000e-01   4.2100866e-01   1.9725063e-01  -3.3380876e-01   1.9725063e-01   8.0417564e-01  -2.5794313e-01
   6.5666667e-01   4.3300578e-01  -1.5476588e+00  -3.3380876e-01   2.7311626e-01   4.2484751e-01   2.7311626e-01
   6.5833333e-01   4.4477426e-01  -6.3727127e-01   4.2484751e-01   4.2484751e-01   5.7657876e-01  -3.3380876e-01
   6.6000000e-01   4.5629612e-01  -1.0924650e+00   8.0417564e-01  -3.0346251e-02  -2.5794313e-01  -1.0165994e+00
   6.6166667e-01   4.6756425e-01  -1.1683307e+00  -6.3727127e-01  -2.5794313e-01  -3.3380876e-01  -6.3727127e-01
   6.6333333e-01   4.7857914e-01   1.2593694e+00  -3.0346251e-02  -3.0346251e-02   5.0071314e-01   1.2138500e-01
   6.6500000e-01   4.8933983e-01   1.9421600e+00  -6.3727127e-01  -4.0967438e-01  -2.5794313e-01   1.9725063e-01
   6.6666667e-01   4.9984861e-01   2.0180257e+00  -7.1313689e-01  -3.0346251e-02   5.0071314e-01   4.2484751e-01
   6.6833333e-01   5.1011071e-01  -1.0621188e-01  -3.3380876e-01  -1.8207750e-01   4.2484751e-01   2.7311626e-01
   6.7000000e-01   5.2013412e-01   1.9725063e-01  -3.0346251e-02  -6.3727127e-01  -3.0346251e-02   3.4898188e-01
   6.7166667e-01   5.2992930e-01   4.2484751e-01   7.2831002e-01   2.7311626e-01  -6.3727127e-01  -4.0967438e-01
   6.7333333e-01   5.3950884e-01  -4.8554001e-01  -5.6140564e-01   5.0071314e-01  -1.0621188e-01  -2.5794313e-01
   6.7500000e-01   5.4888714e-01  -4.0967438e-01  -3.3380876e-01  -2.5794313e-01  -4.8554001e-01  -8.6486815e-01
   6.7666667e-01   5.5808000e-01   8.0417564e-01   1.9725063e-01  -3.0346251e-02   1.2138500e-01  -1.0621188e-01
   6.7833333e-01   5.6710427e-01  -4.8554001e-01   4.5519376e-02  -6.3727127e-01  -9.4073377e-01  -4.8554001e-01
   6.8000000e-01   5.7597736e-01   5.0071314e-01  -2.5794313e-01  -2.5794313e-01   2.7311626e-01  -1.0621188e-01
   6.8166667e-01   5.8471697e-01   1.1835038e+00  -1.0621188e-01  -3.0346251e-02   3.4898188e-01   4.2484751e-01
   6.8333333e-01   5.9334054e-01   4.2484751e-01   8.8004127e-01   6.5244439e-01   6.5244439e-01   4.5519376e-02
   6.8500000e-01   6.0186503e-01  -7.1313689e-01   7.2831002e-01   6.5244439e-01   1.2138500e-01   5.7657876e-01
   6.8666667e-01   6.1030626e-01  -1.6235244e+00   1.1835038e+00   1.4111007e+00  -2.5794313e-01   1.8662944e+00
   6.8833333e-01   6.1867894e-01  -1.6993900e+00  -7.1313689e-01   5.7657876e-01  -4.0967438e-01   7.2831002e-01
   6.9000000e-01   6.2699602e-01   8.0417564e-01  -3.3380876e-01  -4.8554001e-01  -3.0346251e-02  -4.8554001e-01
   6.9166667e-01   6.3526861e-01   4.2484751e-01   8.0417564e-01  -7.8900252e-01  -5.6140564e-01  -1.5476588e+00
   6.9333333e-01   6.4350566e-01  -6.3727127e-01   3.4898188e-01  -1.4717932e+00  -3.3380876e-01  -2.1545838e+00
   6.9500000e-01   6.5171200e-01  -1.0621188e-01  -4.0967438e-01   2.7311626e-01  -3.0346251e-02  -4.0967438e-01
   6.9666667e-01   6.5988310e-01   7.2831002e-01  -7.1313689e-01   1.1835038e+00   1.4111007e+00   8.0417564e-01
   6.9833333e-01   6.6802948e-01   1.6386975e+00   1.9725063e-01   5.0071314e-01   1.4111007e+00   1.9421600e+00
   7.0000000e-01   6.7615014e-01  -7.8900252e-01  -3.3380876e-01  -8.6486815e-01   4.5519376e-02   5.0071314e-01
   7.0166667e-01   6.8424151e-01  -3.0346251e-02   4.5519376e-02  -1.7752557e+00  -6.3727127e-01  -1.8207750e-01
   7.0333333e-01   6.9229733e-01  -5.6140564e-01  -7.8900252e-01  -4.0967438e-01  -2.5794313e-01  -3.3380876e-01
   7.0500000e-01   7.0030903e-01  -1.2441963e+00   3.4898188e-01  -9.4073377e-01  -1.0165994e+00  -1.9269869e+00
   7.0666667e-01   7.1615354e-01   1.1076382e+00   5.0071314e-01   6.5244439e-01  -3.3380876e-01  -1.8511213e+00
   7.0833333e-01   7.2395811e-01   5.0071314e-01  -4.8554001e-01   1.1835038e+00  -1.8207750e-01   1.2138500e-01
   7.1000000e-01   7.3166230e-01  -6.3727127e-01   5.0071314e-01   2.7311626e-01  -1.8207750e-01   1.0317725e+00
   7.1166667e-01   7.3924799e-01   4.2484751e-01  -1.0621188e-01   3.4898188e-01   3.4898188e-01   7.2831002e-01
   7.1333333e-01   7.4669576e-01  -1.8207750e-01  -3.3380876e-01   8.0417564e-01   1.0317725e+00   1.3352350e+00
   7.1500000e-01   7.5398571e-01  -2.3821807e+00  -2.5794313e-01   6.5244439e-01  -1.0621188e-01  -1.1683307e+00
   7.1666667e-01   7.8115900e-01  -1.0924650e+00  -1.0165994e+00   1.1835038e+00  -1.1683307e+00  -1.8511213e+00
   7.1833333e-01   7.8735722e-01   5.7657876e-01   6.5244439e-01  -1.0621188e-01   8.0417564e-01   1.9725063e-01
   7.2000000e-01   7.9328143e-01   1.3352350e+00   8.8004127e-01  -8.6486815e-01   5.7657876e-01   6.5244439e-01
   7.2166667e-01   7.9891601e-01   1.8662944e+00   1.1835038e+00  -1.1683307e+00  -3.0346251e-02   1.9725063e-01
   7.2333333e-01   8.0424751e-01   2.7311626e-01   6.5244439e-01  -6.3727127e-01  -1.2441963e+00  -1.2441963e+00
   7.2500000e-01   8.0925562e-01  -4.8554001e-01   9.5590690e-01  -1.2441963e+00  -7.1313689e-01  -1.6235244e+00
   7.2666667e-01   8.1393564e-01  -1.2441963e+00   9.5590690e-01  -4.0967438e-01   1.1076382e+00  -1.8207750e-01
   7.2833333e-01   8.1828491e-01  -1.4717932e+00   5.0071314e-01  -1.8207750e-01   6.5244439e-01   3.4898188e-01
   7.3000000e-01   8.2230032e-01  -1.0165994e+00  -2.5339119e+00  -3.0346251e-02   1.3352350e+00   8.0417564e-01
   7.3166667e-01   8.2598151e-01  -1.0924650e+00   1.2593694e+00   9.5590690e-01   6.5244439e-01  -4.0967438e-01
   7.3333333e-01   8.2933102e-01   2.0938913e+00  -2.3821807e+00   2.2456226e+00  -3.0346251e-02   2.0180257e+00
   7.3500000e-01   8.3235449e-01   1.4111007e+00  -1.9269869e+00  -1.8207750e-01   4.2484751e-01   1.9725063e-01
   7.3666667e-01   8.3506034e-01  -1.0621188e-01  -4.0967438e-01  -1.0924650e+00  -1.7752557e+00  -1.1683307e+00
   7.3833333e-01   8.3745992e-01  -4.8554001e-01   2.7311626e-01  -3.0346251e-02   5.7657876e-01   2.9284132e+00
   7.4000000e-01   8.3956707e-01  -4.8554001e-01   8.8004127e-01   1.3352350e+00  -1.0621188e-01   1.2138500e-01
   7.4166667e-01   8.4139819e-01   3.4898188e-01  -3.0346251e-02   8.8004127e-01  -1.8207750e-01  -8.6486815e-01
   7.4333333e-01   8.4297206e-01   5.7657876e-01   1.1076382e+00   7.2831002e-01   5.7657876e-01   2.8525476e+00
   7.4500000e-01   8.4430928e-01   1.3352350e+00  -1.0621188e-01  -9.4073377e-01   4.5519376e-02   1.9725063e-01
   7.4666667e-01   8.4543225e-01  -1.0621188e-01  -1.0621188e-01  -1.6993900e+00  -4.8554001e-01  -2.8373744e+00
   7.4833333e-01   8.4636476e-01  -9.4073377e-01   1.4869663e+00  -1.8511213e+00  -1.7752557e+00  -1.4717932e+00
   7.5000000e-01   8.4869573e-01  -2.5339119e+00   1.7145632e+00  -1.3200619e+00  -1.4717932e+00  -1.0165994e+00
   7.5166667e-01   8.4905719e-01  -9.4073377e-01  -6.3727127e-01  -3.3380876e-01   4.5519376e-02  -1.8511213e+00
   7.5333333e-01   8.4938023e-01  -7.8900252e-01  -1.6993900e+00   1.0317725e+00   1.1076382e+00  -1.2441963e+00
   7.5500000e-01   8.4968108e-01   1.3352350e+00  -1.8207750e-01   3.4898188e-01   2.2456226e+00  -3.0346251e-02
   7.5666667e-01   8.4996881e-01   3.9905320e+00  -1.4717932e+00   1.2593694e+00   5.7657876e-01   2.6249507e+00
   7.5833333e-01   8.5028108e-01   1.5628319e+00  -7.1313689e-01   6.5244439e-01  -1.0165994e+00   1.4111007e+00
   7.6000000e-01   8.5063642e-01  -3.3380876e-01   2.7311626e-01   8.8004127e-01  -1.7752557e+00  -3.3380876e-01
   7.6166667e-01   8.5105113e-01  -5.6140564e-01   7.2831002e-01   9.5590690e-01  -1.1683307e+00  -9.4073377e-01
   7.6333333e-01   8.5153898e-01  -1.0621188e-01  -1.0621188e-01   5.7657876e-01   1.1835038e+00   5.7657876e-01
   7.6500000e-01   8.5211097e-01  -7.8900252e-01   1.1076382e+00  -4.8554001e-01   5.7657876e-01  -3.3380876e-01
   7.6666667e-01   8.5277516e-01  -2.0028525e+00   1.6386975e+00  -7.1313689e-01   1.3352350e+00   1.9421600e+00
   7.6833333e-01   8.5353680e-01  -7.8900252e-01   8.8004127e-01  -6.3727127e-01  -3.3380876e-01  -1.8207750e-01
   7.7000000e-01   8.5439763e-01  -1.4717932e+00   1.6386975e+00  -3.0346251e-02  -1.0621188e-01  -1.8207750e-01
   7.7166667e-01   8.5535662e-01  -5.6140564e-01   4.2484751e-01   1.1835038e+00   8.8004127e-01   1.6386975e+00
   7.7333333e-01   8.5640934e-01  -8.6486815e-01  -6.3727127e-01   2.7311626e-01   1.9725063e-01  -1.0621188e-01
   7.7500000e-01   8.5754826e-01   2.3973538e+00   2.7311626e-01  -8.6486815e-01  -1.8207750e-01   1.2138500e-01
   7.7666667e-01   8.5876285e-01   4.5519376e-02  -3.0346251e-02  -4.8554001e-01  -1.0165994e+00  -9.4073377e-01
   7.7833333e-01   8.6003970e-01   1.4869663e+00  -1.8207750e-01  -6.3727127e-01   1.0317725e+00   1.9725063e-01
   7.8000000e-01   8.6136267e-01   9.5590690e-01  -1.2441963e+00  -7.8900252e-01   1.9725063e-01  -5.6140564e-01
   7.8166667e-01   8.6271318e-01  -9.4073377e-01  -1.9269869e+00  -1.0924650e+00  -3.3380876e-01  -4.0967438e-01
   7.8333333e-01   8.6407028e-01  -1.2441963e+00   8.0417564e-01  -8.6486815e-01  -1.7752557e+00  -8.6486815e-01
   7.8500000e-01   8.6541126e-01  -2.0787182e+00   1.9725063e-01  -9.4073377e-01  -1.6235244e+00  -1.2441963e+00
   7.8666667e-01   8.6671170e-01  -6.3727127e-01  -3.0346251e-02   7.2831002e-01   3.4898188e-01  -4.8554001e-01
   7.8833333e-01   8.6794595e-01   8.8004127e-01  -3.0346251e-02   6.5244439e-01   5.0071314e-01   2.7311626e-01
   7.9000000e-01   8.6908740e-01   1.6386975e+00   7.2831002e-01   1.9725063e-01  -7.1313689e-01  -1.3200619e+00
   7.9166667e-01   8.7005909e-01   5.0071314e-01  -7.8900252e-01  -1.0621188e-01  -1.0165994e+00  -3.0346251e-02
   7.9333333e-01   8.7086986e-01  -3.3380876e-01   1.2138500e-01  -7.1313689e-01  -2.5794313e-01  -2.5794313e-01
   7.9500000e-01   8.7150199e-01  -2.5794313e-01   9.5590690e-01   6.5244439e-01   4.5519376e-02  -2.5794313e-01
   7.9666667e-01   8.7193088e-01  -8.6486815e-01   5.7657876e-01   2.7311626e-01   5.7657876e-01  -1.0165994e+00
   7.9833333e-01   8.7213329e-01  -1.0621188e-01   1.9725063e-01   4.2484751e-01   1.1835038e+00   8.0417564e-01
   8.0000000e-01   8.7208769e-01   5.0071314e-01   3.4898188e-01   7.2831002e-01   1.1076382e+00   1.8662944e+00
   8.0166667e-01   8.7177465e-01   1.2593694e+00   1.0317725e+00   3.4898188e-01   3.4898188e-01   5.7657876e-01
   8.0333333e-01   8.7117695e-01  -4.0967438e-01  -1.0621188e-01   4.5519376e-02   5.7657876e-01  -6.3727127e-01
   8.0500000e-01   8.7028004e-01  -5.6140564e-01   1.2138500e-01   1.4111007e+00   7.2831002e-01   6.5244439e-01
   8.0666667e-01   8.6907204e-01  -1.0621188e-01  -9.4073377e-01   6.5244439e-01  -1.1683307e+00  -3.0346251e-02
   8.0833333e-01   8.6754406e-01  -5.6140564e-01   1.2138500e-01  -9.4073377e-01  -1.2441963e+00  -4.0967438e-01
   8.1000000e-01   8.6569023e-01   1.0317725e+00  -4.0967438e-01  -1.0924650e+00  -7.1313689e-01  -3.3380876e-01
   8.1166667e-01   7.5968467e-01   5.0071314e-01  -5.6140564e-01   5.7657876e-01   5.0071314e-01   5.0071314e-01
   8.1333333e-01   7.0591508e-01   5.0071314e-01   1.9725063e-01   6.5244439e-01  -1.8207750e-01   6.5244439e-01
   8.1500000e-01   6.9856128e-01  -8.6486815e-01  -2.5794313e-01  -3.0346251e-02  -2.5794313e-01   4.5519376e-02
   8.1666667e-01   6.9091022e-01  -1.8207750e-01   1.9725063e-01   4.5519376e-02   1.2138500e-01   3.4898188e-01
   8.1833333e-01   6.8298826e-01   1.1835038e+00   2.7311626e-01   7.2831002e-01   5.7657876e-01   1.1076382e+00
   8.2000000e-01   6.7476156e-01   8.0417564e-01  -3.0346251e-02  -4.0967438e-01   2.7311626e-01   3.4898188e-01
   8.2166667e-01   6.6619576e-01   5.0071314e-01  -6.3727127e-01  -3.3380876e-01   5.7657876e-01  -1.0621188e-01
   8.2333333e-01   6.5725692e-01   2.3214882e+00   6.5244439e-01   6.5244439e-01   5.0071314e-01   4.2484751e-01
   8.2500000e-01   6.4791166e-01   1.5628319e+00   1.9725063e-01  -3.0346251e-02   5.0071314e-01  -3.0346251e-02
   8.2666667e-01   6.3812821e-01   1.9725063e-01   2.7311626e-01   4.5519376e-02  -7.8900252e-01  -1.0621188e-01
   8.2833333e-01   6.2787704e-01  -2.0787182e+00  -3.0346251e-02  -3.0346251e-02  -4.0967438e-01  -7.8900252e-01
   8.3000000e-01   6.0586779e-01  -2.1545838e+00  -5.6140564e-01   1.7904288e+00   5.7657876e-01   8.0417564e-01
   8.3166667e-01   5.9406716e-01  -9.4073377e-01   2.7311626e-01   6.5244439e-01   1.1835038e+00   1.2593694e+00
   8.3333333e-01   6.6097736e-02  -8.6486815e-01   5.7657876e-01  -2.0787182e+00  -3.0346251e-02  -1.1683307e+00
   8.3500000e-01   6.0632774e-02  -2.5794313e-01   4.5519376e-02  -1.9269869e+00  -1.0924650e+00  -1.3200619e+00
   8.3666667e-01   6.1873007e-02   3.4898188e-01  -1.6235244e+00  -3.3380876e-01  -1.7752557e+00  -8.6486815e-01
   8.3833333e-01   6.3140230e-02  -1.0924650e+00  -4.0967438e-01  -4.0967438e-01  -4.8554001e-01  -1.0165994e+00
   8.4000000e-01   7.0746188e-02  -3.3380876e-01   2.7311626e-01   1.2138500e-01  -1.0621188e-01  -8.6486815e-01
   8.4166667e-01   7.2064667e-02  -1.8207750e-01  -6.3727127e-01  -7.1313689e-01   4.5519376e-02  -4.0967438e-01
   8.4333333e-01   7.3082718e-02   4.5519376e-02   5.7657876e-01   2.7311626e-01   5.7657876e-01  -3.3380876e-01
   8.4500000e-01   7.4440085e-02  -4.0967438e-01   5.7657876e-01   1.2593694e+00   1.1835038e+00   1.6386975e+00
   8.4666667e-01   7.6164553e-02   5.0071314e-01   6.5244439e-01   8.0417564e-01   4.2484751e-01   5.7657876e-01
   8.4833333e-01   7.8280942e-02   1.4869663e+00   8.8004127e-01  -4.8554001e-01  -9.4073377e-01  -7.8900252e-01
   8.5000000e-01   8.0810735e-02   1.3352350e+00  -9.4073377e-01   5.7657876e-01  -9.4073377e-01  -4.8554001e-01
   8.5166667e-01   8.3771835e-02   1.2593694e+00  -4.0967438e-01   2.7311626e-01  -1.0621188e-01   3.4898188e-01
   8.5333333e-01   8.7178301e-02   1.1835038e+00  -7.1313689e-01  -1.8207750e-01   1.2138500e-01   7.2831002e-01
   8.5500000e-01   9.1040188e-02  -8.6486815e-01  -4.0967438e-01  -2.5794313e-01   4.5519376e-02  -1.0621188e-01
   8.5666667e-01   9.5363357e-02  -4.8554001e-01  -3.0346251e-02  -3.3380876e-01   5.7657876e-01   1.2138500e-01
   8.5833333e-01   1.0014941e-01  -2.0787182e+00  -2.5794313e-01  -1.0165994e+00  -1.8207750e-01  -4.8554001e-01
   8.6000000e-01   1.0539563e-01   7.2831002e-01   3.4898188e-01  -1.0621188e-01   1.9725063e-01  -1.0621188e-01
   8.6166667e-01   1.1109497e-01   1.4111007e+00   8.0417564e-01  -2.5794313e-01   8.8004127e-01   5.0071314e-01
   8.6333333e-01   1.1723609e-01   5.7657876e-01   5.0071314e-01  -1.8207750e-01   2.7311626e-01  -1.8207750e-01
   8.6500000e-01   1.2380348e-01   1.2593694e+00   1.2593694e+00   5.0071314e-01  -3.3380876e-01   4.5519376e-02
   8.6666667e-01   1.3077754e-01   3.4898188e-01   2.7311626e-01   5.7657876e-01  -9.4073377e-01  -2.5794313e-01
   8.6833333e-01   1.3813480e-01   4.2484751e-01   8.0417564e-01   6.5244439e-01   4.2484751e-01   4.2484751e-01
   8.7000000e-01   1.4584811e-01  -8.6486815e-01  -3.0346251e-02   1.2138500e-01   6.5244439e-01   4.2484751e-01
   8.7166667e-01   1.5375086e-01  -1.0621188e-01  -1.8207750e-01   4.2484751e-01   1.2593694e+00   8.0417564e-01
   8.7333333e-01   1.6196553e-01  -3.0346251e-02  -4.8554001e-01   4.5519376e-02  -2.5794313e-01   6.5244439e-01
   8.7500000e-01   1.7045673e-01  -4.0967438e-01  -4.0967438e-01  -4.8554001e-01  -1.5476588e+00  -1.0924650e+00
   8.7666667e-01   1.7918585e-01   5.7657876e-01  -1.0621188e-01   5.0071314e-01  -2.5794313e-01   2.7311626e-01
   8.7833333e-01   1.8811155e-01   1.0317725e+00  -4.8554001e-01   8.0417564e-01   3.4898188e-01   3.4898188e-01
   8.8000000e-01   1.9719016e-01   1.7904288e+00   9.5590690e-01   1.2138500e-01   4.2484751e-01   4.2484751e-01
   8.8166667e-01   2.0637620e-01   1.4111007e+00   8.0417564e-01  -1.8207750e-01   5.7657876e-01   3.4898188e-01
   8.8333333e-01   2.1562291e-01  -8.6486815e-01   1.2138500e-01  -3.3380876e-01  -1.8207750e-01  -4.8554001e-01
   8.8500000e-01   2.2488275e-01  -1.5476588e+00   3.4898188e-01   2.7311626e-01   1.2138500e-01   4.2484751e-01
   8.8666667e-01   2.3410794e-01  -2.2304494e+00  -1.8207750e-01   4.5519376e-02  -3.0346251e-02  -2.5794313e-01
   8.8833333e-01   2.4325106e-01  -1.4717932e+00  -1.0924650e+00  -9.4073377e-01  -6.3727127e-01  -1.3200619e+00
   8.9000000e-01   2.5226553e-01  -2.5794313e-01  -1.0924650e+00  -3.3380876e-01   1.9725063e-01  -4.0967438e-01
   8.9166667e-01   2.6110614e-01  -1.8207750e-01  -9.4073377e-01  -7.1313689e-01   9.5590690e-01   1.2593694e+00
   8.9333333e-01   2.6972957e-01  -1.8207750e-01  -1.7752557e+00  -3.3380876e-01   9.5590690e-01   5.7657876e-01
   8.9500000e-01   2.7809487e-01   5.7657876e-01  -1.6993900e+00  -7.1313689e-01  -1.2441963e+00  -1.6235244e+00
   8.9666667e-01   2.8616386e-01   5.7657876e-01  -7.8900252e-01  -4.0967438e-01  -1.2441963e+00  -1.2441963e+00
   8.9833333e-01   2.9390158e-01   8.8004127e-01   3.4898188e-01  -3.0346251e-02  -3.3380876e-01  -8.6486815e-01
   9.0000000e-01   3.0127659e-01  -1.8207750e-01   1.1835038e+00   7.2831002e-01  -2.5794313e-01  -2.5794313e-01
   9.0166667e-01   3.0826133e-01  -3.0346251e-02   1.4111007e+00   7.2831002e-01   4.5519376e-02   1.2593694e+00
   9.0333333e-01   3.1483234e-01  -5.6140564e-01   1.1835038e+00   4.2484751e-01  -2.5794313e-01   3.4898188e-01
   9.0500000e-01   3.2097047e-01   4.5519376e-02   8.0417564e-01   5.7657876e-01   4.2484751e-01   8.0417564e-01
   9.0666667e-01   3.2657905e-01  -1.5476588e+00   1.2138500e-01   1.2138500e-01   5.0071314e-01   4.2484751e-01
   9.0833333e-01   3.3168426e-01  -1.0165994e+00   5.7657876e-01   3.4898188e-01   5.7657876e-01   4.2484751e-01
   9.1000000e-01   3.3634745e-01  -7.8900252e-01   5.7657876e-01   5.0071314e-01   1.2593694e+00   1.0317725e+00
   9.1166667e-01   3.4056825e-01   1.9725063e-01   2.7311626e-01   2.7311626e-01   1.1835038e+00   7.2831002e-01
   9.1333333e-01   3.4435001e-01   8.0417564e-01   2.7311626e-01   2.7311626e-01   8.8004127e-01   4.2484751e-01
   9.1500000e-01   3.4769967e-01   1.9725063e-01   3.4898188e-01  -1.0621188e-01  -1.0621188e-01  -1.8207750e-01
   9.1666667e-01   3.5062776e-01   1.9421600e+00  -2.5794313e-01  -1.0621188e-01  -7.8900252e-01  -4.0967438e-01
   9.1833333e-01   3.5314811e-01   2.5490851e+00  -3.3380876e-01  -3.3380876e-01  -1.5476588e+00  -6.3727127e-01
   9.2000000e-01   3.5527775e-01   1.9725063e-01  -4.8554001e-01  -7.8900252e-01  -1.4717932e+00  -3.5201651e+00
   9.2166667e-01   3.5703664e-01  -1.0165994e+00  -4.0967438e-01  -1.8207750e-01  -7.1313689e-01  -2.3063151e+00
   9.2333333e-01   3.5844746e-01  -1.0165994e+00  -3.0346251e-02  -2.5794313e-01  -4.0967438e-01  -3.3380876e-01
   9.2500000e-01   3.5953525e-01   1.3352350e+00  -1.0621188e-01  -2.5794313e-01   2.7311626e-01   2.0938913e+00
   9.2666667e-01   3.6032720e-01   8.0417564e-01   1.9725063e-01   3.4898188e-01   8.8004127e-01   2.0938913e+00
   9.2833333e-01   3.6085221e-01  -7.8900252e-01   8.8004127e-01   8.8004127e-01   2.7311626e-01   1.4111007e+00
   9.3000000e-01   3.6114059e-01  -9.4073377e-01  -3.0346251e-02   4.2484751e-01   2.7311626e-01   2.1697569e+00
   9.3166667e-01   3.6122367e-01  -1.2441963e+00  -3.0346251e-02  -1.2441963e+00   8.8004127e-01  -1.0924650e+00
   9.3333333e-01   3.6113341e-01  -1.0165994e+00   2.7311626e-01  -3.3380876e-01  -2.5794313e-01  -1.0165994e+00
   9.3500000e-01   3.6090199e-01  -1.9269869e+00   8.8004127e-01   5.0071314e-01  -3.3380876e-01   1.9725063e-01
   9.3666667e-01   3.6056143e-01  -3.3380876e-01   1.4869663e+00   7.2831002e-01   4.5519376e-02   1.9725063e-01
   9.3833333e-01   3.6014315e-01  -1.0621188e-01  -3.0346251e-02  -3.3380876e-01   5.0071314e-01  -2.4580463e+00
   9.4000000e-01   3.5967763e-01   3.4898188e-01  -1.8511213e+00  -7.8900252e-01  -4.0967438e-01  -2.0787182e+00
   9.4166667e-01   3.5917378e-01  -1.0621188e-01  -2.4580463e+00  -6.3727127e-01   4.5519376e-02  -4.8554001e-01
   9.4333333e-01   3.5856885e-01   1.3352350e+00  -6.3727127e-01  -4.0967438e-01   1.4111007e+00   4.2484751e-01
   9.4500000e-01   3.5801839e-01   2.7311626e-01  -4.0967438e-01  -2.5794313e-01   1.4869663e+00   2.2456226e+00
   9.4666667e-01   3.5754633e-01   2.7311626e-01  -1.8207750e-01  -3.0346251e-02   4.5519376e-02   5.7657876e-01
   9.4833333e-01   3.5717316e-01   6.5244439e-01   8.0417564e-01   6.5244439e-01  -3.3380876e-01   5.0071314e-01
   9.5000000e-01   3.5691585e-01   6.5244439e-01   1.9725063e-01   6.5244439e-01  -5.6140564e-01  -1.8207750e-01
   9.5166667e-01   3.5678759e-01   5.7657876e-01   1.3352350e+00   8.8004127e-01  -1.8207750e-01   1.2138500e-01
   9.5333333e-01   3.5679774e-01  -2.0028525e+00   5.0071314e-01  -3.0346251e-02   7.2831002e-01   3.4898188e-01
   9.5500000e-01   3.5695182e-01  -2.4580463e+00   2.7311626e-01   3.4898188e-01   7.2831002e-01   1.2138500e-01
   9.5666667e-01   3.5725150e-01   1.9725063e-01   6.5244439e-01   6.5244439e-01   9.5590690e-01   1.6386975e+00
   9.5833333e-01   3.5769466e-01   2.7311626e-01   1.1076382e+00   2.7311626e-01  -1.4717932e+00   2.7311626e-01
   9.6000000e-01   3.5827553e-01   1.1076382e+00   5.0071314e-01  -3.0346251e-02  -1.9269869e+00  -4.0967438e-01
   9.6166667e-01   3.5898487e-01   3.0042788e+00   3.4898188e-01   5.7657876e-01  -2.0787182e+00  -1.0621188e-01
   9.6333333e-01   3.5981013e-01   1.2593694e+00   1.2138500e-01  -4.0967438e-01  -1.4717932e+00  -1.3200619e+00
   9.6500000e-01   3.6073574e-01   1.2593694e+00   4.2484751e-01  -5.6140564e-01  -1.3200619e+00  -8.6486815e-01
   9.6666667e-01   3.6174339e-01  -3.3380876e-01  -4.8554001e-01  -8.6486815e-01  -3.0346251e-02  -2.0787182e+00
   9.6833333e-01   3.6281234e-01   2.7311626e-01  -8.6486815e-01  -4.8554001e-01   1.7145632e+00  -4.0967438e-01
   9.7000000e-01   3.6391974e-01   8.0417564e-01  -4.8554001e-01   3.4898188e-01   9.5590690e-01   5.0071314e-01
   9.7166667e-01   3.6504100e-01   6.5244439e-01  -1.8207750e-01   3.4898188e-01   8.0417564e-01   1.4111007e+00
   9.7333333e-01   3.6615017e-01   1.3352350e+00  -8.6486815e-01  -3.0346251e-02  -3.0346251e-02   6.5244439e-01
   9.7500000e-01   3.6722031e-01   2.7311626e-01  -1.8207750e-01   5.0071314e-01   1.2138500e-01   5.7657876e-01
   9.7666667e-01   3.6822389e-01  -6.3727127e-01   1.0317725e+00   7.2831002e-01   5.7657876e-01   4.5519376e-02
   9.7833333e-01   3.6905162e-01  -9.4073377e-01   1.6386975e+00   5.0071314e-01   1.4111007e+00   6.5244439e-01
   9.8000000e-01   3.6973882e-01  -1.7752557e+00   1.1835038e+00   8.8004127e-01  -1.8207750e-01   9.5590690e-01
   9.8166667e-01   3.7029430e-01  -2.1545838e+00   7.2831002e-01  -2.5794313e-01  -1.6235244e+00  -1.1683307e+00
   9.8333333e-01   3.7069237e-01  -1.2441963e+00  -1.8511213e+00  -1.0621188e-01   2.7311626e-01  -1.7752557e+00
   9.8500000e-01   3.7090795e-01  -1.8207750e-01  -2.5339119e+00  -5.6140564e-01   3.4898188e-01  -1.6235244e+00
   9.8666667e-01   3.7091700e-01   1.4111007e+00  -5.6140564e-01  -5.6140564e-01  -1.0621188e-01  -9.4073377e-01
   9.8833333e-01   3.7069680e-01   4.2484751e-01   1.9725063e-01  -1.0165994e+00  -3.3380876e-01  -9.4073377e-01
   9.9000000e-01   3.7022630e-01  -2.5794313e-01   6.5244439e-01  -5.6140564e-01  -8.6486815e-01   3.4898188e-01
   9.9166667e-01   3.6948646e-01   1.2138500e-01  -3.3380876e-01   4.2484751e-01   1.9725063e-01   1.6386975e+00
   9.9333333e-01   3.6846047e-01   2.7311626e-01   6.5244439e-01   5.7657876e-01   1.3352350e+00   2.0938913e+00
   9.9500000e-01   3.6713399e-01   5.7657876e-01   4.5519376e-02   4.2484751e-01   3.4898188e-01   1.2138500e-01
   9.9666667e-01   3.6549541e-01   3.4898188e-01   1.0317725e+00   4.2484751e-01   4.5519376e-02  -5.6140564e-01
   9.9833333e-01   3.6353595e-01   2.7311626e-01   8.8004127e-01   9.5590690e-01  -3.3380876e-01   4.5519376e-02
   1.0000000e+00   3.6124978e-01  -7.8900252e-01   8.0417564e-01   3.4898188e-01  -1.0165994e+00  -4.0967438e-01
   1.0016667e+00   3.5863417e-01  -4.8554001e-01   1.2593694e+00   6.5244439e-01  -3.0346251e-02   8.0417564e-01
   1.0033333e+00   3.5568941e-01  -1.4717932e+00   1.1835038e+00   3.4898188e-01   7.2831002e-01   9.5590690e-01
   1.0050000e+00   3.5241886e-01   7.2831002e-01   1.9725063e-01  -1.8207750e-01   2.7311626e-01   8.0417564e-01
   1.0066667e+00   3.4882888e-01   2.7311626e-01  -6.3727127e-01  -7.1313689e-01  -9.4073377e-01  -7.8900252e-01
   1.0083333e+00   3.4492871e-01  -5.6140564e-01  -1.0165994e+00  -3.0346251e-02  -2.5794313e-01   1.9725063e-01
   1.0100000e+00   3.4073032e-01   8.0417564e-01  -1.2441963e+00  -1.8207750e-01   5.7657876e-01   4.5519376e-02
   1.0116667e+00   3.3624824e-01   1.2138500e-01  -1.3200619e+00   8.8004127e-01  -1.0621188e-01   1.2138500e-01
   1.0133333e+00   3.3147823e-01  -3.3380876e-01  -1.2441963e+00  -1.0621188e-01  -9.4073377e-01  -8.6486815e-01
   1.0150000e+00   3.2641401e-01   1.2138500e-01   2.7311626e-01  -3.3380876e-01   1.2138500e-01  -1.8207750e-01
   1.0166667e+00   3.2113316e-01  -2.0787182e+00  -1.4717932e+00  -1.6993900e+00   4.2484751e-01  -1.1683307e+00
   1.0183333e+00   3.1565834e-01   1.2138500e-01  -1.2441963e+00  -8.6486815e-01   1.4869663e+00  -1.2441963e+00
   1.0200000e+00   3.1001298e-01   1.9725063e-01  -1.0621188e-01  -1.0621188e-01   1.0317725e+00   5.0071314e-01
   1.0216667e+00   3.0422101e-01  -1.3200619e+00   8.0417564e-01   4.5519376e-02   1.0317725e+00   3.4898188e-01
   1.0233333e+00   2.9830653e-01   4.5519376e-02   1.1076382e+00   5.7657876e-01   1.1076382e+00   1.7145632e+00
   1.0250000e+00   2.9229353e-01   1.2593694e+00   1.7145632e+00  -1.0621188e-01  -1.0165994e+00   7.2831002e-01
   1.0266667e+00   2.8620559e-01   1.2138500e-01   6.5244439e-01  -7.8900252e-01  -1.5476588e+00  -1.0924650e+00
   1.0283333e+00   2.8006560e-01  -1.0621188e-01  -1.8207750e-01  -2.5794313e-01  -1.8207750e-01  -4.8554001e-01
   1.0300000e+00   2.7389553e-01  -7.1313689e-01   1.6386975e+00   4.2484751e-01   6.5244439e-01   1.2138500e-01
   1.0316667e+00   2.6771615e-01   3.4898188e-01  -1.0924650e+00  -4.0967438e-01   1.2138500e-01  -5.6140564e-01
   1.0333333e+00   2.6154688e-01   1.2138500e-01  -2.5339119e+00   3.4898188e-01  -1.7752557e+00   5.7657876e-01
   1.0350000e+00   2.5540552e-01   2.7311626e-01  -2.5794313e-01   5.7657876e-01  -2.3821807e+00   9.5590690e-01
   1.0366667e+00   2.4930816e-01  -2.5794313e-01   5.0071314e-01   4.2484751e-01  -4.0967438e-01  -6.3727127e-01
   1.0383333e+00   2.4326902e-01   5.0071314e-01   6.5244439e-01   1.1076382e+00   8.8004127e-01  -4.0967438e-01
   1.0400000e+00   2.3730035e-01   8.0417564e-01   1.1076382e+00   1.1076382e+00   6.5244439e-01  -1.0621188e-01
   1.0416667e+00   2.3141235e-01  -3.0346251e-02   1.0317725e+00   5.0071314e-01  -3.3380876e-01   1.2138500e-01
   1.0433333e+00   2.2561318e-01  -2.5794313e-01   1.4111007e+00   1.2138500e-01   6.5244439e-01   1.7145632e+00
   1.0450000e+00   2.1990889e-01  -9.4073377e-01   1.1835038e+00  -1.1683307e+00   8.8004127e-01   9.5590690e-01
   1.0466667e+00   2.1430348e-01  -1.1683307e+00   3.4898188e-01  -4.8554001e-01  -7.8900252e-01  -1.0924650e+00
   1.0483333e+00   2.0879898e-01  -1.6235244e+00  -1.0621188e-01   4.5519376e-02  -1.0621188e-01  -4.8554001e-01
   1.0500000e+00   2.0338186e-01   1.9725063e-01   4.5519376e-02   5.0071314e-01   2.7311626e-01   1.2138500e-01
   1.0516667e+00   1.9806395e-01   5.7657876e-01  -1.8207750e-01   5.7657876e-01   3.4898188e-01   1.4111007e+00
   1.0533333e+00   1.9284446e-01   1.2138500e-01  -4.0967438e-01  -2.5794313e-01   6.5244439e-01  -7.1313689e-01
   1.0550000e+00   1.8771861e-01   1.3352350e+00  -7.1313689e-01   6.5244439e-01   6.5244439e-01  -1.0924650e+00
   1.0566667e+00   1.8268023e-01  -3.0346251e-02  -3.3380876e-01   4.2484751e-01  -2.5794313e-01   2.7311626e-01
   1.0583333e+00   1.7772197e-01   8.0417564e-01   1.9725063e-01   5.0071314e-01  -6.3727127e-01   1.3352350e+00
   1.0600000e+00   1.7283548e-01   3.4898188e-01   4.2484751e-01  -1.8207750e-01  -1.0924650e+00   4.5519376e-02
   1.0616667e+00   1.6801172e-01   4.5519376e-02   4.2484751e-01  -2.5794313e-01  -3.0346251e-02  -4.0967438e-01
   1.0633333e+00   1.6324116e-01   1.9725063e-01   1.4869663e+00  -6.3727127e-01   1.0317725e+00  -2.7615088e+00
   1.0650000e+00   1.5851400e-01  -2.5794313e-01  -1.4717932e+00  -7.1313689e-01   1.2593694e+00  -4.8554001e-01
   1.0666667e+00   1.5382045e-01   3.4898188e-01  -7.8900252e-01  -2.5794313e-01   7.2831002e-01   7.2831002e-01
   1.0683333e+00   1.4915098e-01  -7.1313689e-01  -1.1683307e+00  -3.0346251e-02  -1.1683307e+00   4.5519376e-02
   1.0700000e+00   1.4449652e-01  -1.3200619e+00   4.5519376e-02   5.0071314e-01  -4.0967438e-01   1.0317725e+00
   1.0716667e+00   1.3984871e-01   1.2138500e-01  -6.3727127e-01   3.4898188e-01   5.0071314e-01   5.0071314e-01
   1.0733333e+00   1.3520008e-01   1.1835038e+00   5.7657876e-01   8.0417564e-01  -1.0621188e-01   1.1076382e+00
   1.0750000e+00   1.3054426e-01  -1.8207750e-01  -3.3380876e-01  -7.1313689e-01  -7.1313689e-01  -2.5794313e-01
   1.0766667e+00   1.2587611e-01  -7.8900252e-01   3.4898188e-01  -2.5794313e-01   5.0071314e-01  -2.0028525e+00
   1.0783333e+00   1.2119190e-01   4.2484751e-01   6.5244439e-01  -2.5794313e-01   6.5244439e-01  -5.6140564e-01
   1.0800000e+00   1.1648941e-01  -9.4073377e-01   3.4898188e-01   2.7311626e-01   1.0317725e+00   1.4869663e+00
   1.0816667e+00   1.1176800e-01   1.3352350e+00  -1.8207750e-01  -7.8900252e-01   6.5244439e-01   8.8004127e-01
   1.0833333e+00   1.0702868e-01   4.2484751e-01  -4.8554001e-01   4.5519376e-02  -1.0165994e+00  -1.0924650e+00
   1.0850000e+00   1.0226945e-01  -1.0165994e+00   5.0071314e-01   7.2831002e-01  -5.6140564e-01   1.2593694e+00
   1.0866667e+00   9.7494168e-02  -3.3380876e-01   1.9725063e-01   5.7657876e-01  -6.3727127e-01   6.5244439e-01
   1.0883333e+00   9.2715572e-02   2.0938913e+00   4.5519376e-02   5.0071314e-01   4.2484751e-01  -3.0346251e-02
   1.0900000e+00   8.7941259e-02   1.5628319e+00  -2.5794313e-01  -3.3380876e-01  -4.0967438e-01  -3.3380876e-01
   1.0916667e+00   8.3180239e-02   8.0417564e-01   2.7311626e-01   1.9725063e-01  -3.3380876e-01  -2.5794313e-01
   1.0933333e+00   7.8442819e-02  -7.8900252e-01  -3.3380876e-01   3.4898188e-01  -7.1313689e-01  -1.6993900e+00
   1.0950000e+00   7.3740469e-02  -7.1313689e-01  -8.6486815e-01   2.7311626e-01  -4.0967438e-01  -1.1683307e+00
   1.0966667e+00   6.9085632e-02  -7.8900252e-01  -1.0621188e-01   2.7311626e-01  -1.8207750e-01   5.0071314e-01
   1.0983333e+00   6.4491590e-02  -5.6140564e-01   4.5519376e-02   2.7311626e-01  -4.0967438e-01  -2.5794313e-01
   1.1000000e+00   5.9972228e-02  -1.8511213e+00   1.9725063e-01   1.9725063e-01  -1.8207750e-01  -8.6486815e-01
   1.1016667e+00   5.5541842e-02  -8.6486815e-01  -1.8207750e-01  -4.8554001e-01   2.7311626e-01   1.2138500e-01
   1.1033333e+00   5.1214931e-02  -2.5794313e-01   7.2831002e-01   1.9725063e-01   8.8004127e-01   1.6386975e+00
   1.1050000e+00   4.7005959e-02  -2.5794313e-01   8.8004127e-01  -8.6486815e-01   8.0417564e-01  -4.8554001e-01
   1.1066667e+00   4.2929143e-02   1.9725063e-01  -4.0967438e-01  -1.0621188e-01   1.5628319e+00   1.0317725e+00
   1.1083333e+00   3.8998224e-02  -9.4073377e-01  -1.8207750e-01  -4.8554001e-01   5.0071314e-01  -8.6486815e-01
   1.1100000e+00   3.5226261e-02   1.9725063e-01  -4.0967438e-01  -4.8554001e-01  -1.8207750e-01  -1.8207750e-01
   1.1116667e+00   3.1625416e-02   4.5519376e-02  -1.8207750e-01  -2.5794313e-01  -7.8900252e-01  -3.0346251e-02
   1.1133333e+00   2.8206768e-02   1.2138500e-01   3.4898188e-01   1.2138500e-01   1.2138500e-01  -1.0621188e-01
   1.1150000e+00   2.4980132e-02   3.0042788e+00   2.7311626e-01   5.7657876e-01  -3.0346251e-02   4.2484751e-01
   1.1166667e+00   2.1953904e-02   1.1835038e+00  -2.5794313e-01  -3.3380876e-01   1.2138500e-01  -3.3380876e-01
   1.1183333e+00   1.9134923e-02   9.5590690e-01  -2.5794313e-01  -2.5794313e-01  -1.8207750e-01   1.1835038e+00
   1.1200000e+00   1.6528362e-02  -3.2925682e+00  -4.0967438e-01  -8.6486815e-01  -2.5794313e-01   7.2831002e-01
   1.1216667e+00   1.4127482e-02  -4.8554001e-01   3.4898188e-01  -3.0346251e-02  -1.8207750e-01   6.5244439e-01
   1.1233333e+00   1.1945545e-02   1.2593694e+00   4.2484751e-01  -3.0346251e-02  -1.3200619e+00  -3.3380876e-01
   1.1250000e+00   9.9823907e-03   1.9421600e+00   8.0417564e-01   2.7311626e-01  -5.6140564e-01  -3.0346251e-02
   1.1266667e+00   8.2359581e-03   1.0317725e+00   3.4898188e-01   1.2138500e-01   3.4898188e-01  -1.1683307e+00
   1.1283333e+00   6.7023130e-03   8.0417564e-01   4.5519376e-02   2.7311626e-01  -1.8207750e-01  -7.8900252e-01
   1.1300000e+00   5.3757059e-03  -7.1313689e-01  -7.8900252e-01   1.9725063e-01   5.0071314e-01  -1.0924650e+00
   1.1316667e+00   4.2486606e-03   2.7311626e-01   1.9725063e-01   5.0071314e-01   1.5628319e+00   8.8004127e-01
   1.1333333e+00   3.3120846e-03   7.2831002e-01   3.4898188e-01   1.2138500e-01   9.5590690e-01   2.7311626e-01
   1.1350000e+00   2.5554073e-03  -3.0346251e-02   1.2138500e-01  -3.0346251e-02   1.9725063e-01   5.0071314e-01
   1.1366667e+00   1.9667378e-03  -1.0621188e-01   2.7311626e-01  -3.0346251e-02   4.5519376e-02   1.5628319e+00
   1.1383333e+00   1.5330419e-03  -1.7752557e+00  -1.0924650e+00  -2.5794313e-01  -1.8511213e+00  -1.0621188e-01
   1.1400000e+00   1.2403348e-03  -2.0028525e+00   1.9725063e-01   5.0071314e-01   3.4898188e-01  -9.4073377e-01
   1.1416667e+00   1.0738858e-03   1.9725063e-01  -1.8207750e-01  -1.0621188e-01   8.8004127e-01  -5.6140564e-01
   1.1433333e+00   1.0184304e-03   4.5519376e-02   3.4898188e-01  -4.0967438e-01   1.4111007e+00   7.2831002e-01
   1.1450000e+00   1.0583891e-03  -1.0924650e+00   1.2138500e-01   2.7311626e-01   4.2484751e-01   1.9725063e-01
   1.1466667e+00   1.1780852e-03  -7.8900252e-01   5.0071314e-01   1.1076382e+00  -2.5794313e-01   1.3352350e+00
   1.1483333e+00   1.3619611e-03  -8.6486815e-01   1.2138500e-01   1.9725063e-01  -7.8900252e-01  -3.0346251e-02
   1.1500000e+00   1.5947877e-03  -1.8207750e-01   1.9725063e-01   6.5244439e-01  -4.8554001e-01  -1.0621188e-01
   1.1516667e+00   1.8618646e-03   1.5628319e+00   4.2484751e-01   4.2484751e-01  -1.0165994e+00   4.5519376e-02
   1.1533333e+00   2.1492065e-03   2.0180257e+00  -2.5794313e-01   1.2138500e-01  -4.8554001e-01   4.5519376e-02
   1.1550000e+00   2.4437142e-03   5.7657876e-01  -3.0346251e-02   3.4898188e-01   7.2831002e-01   2.7311626e-01
   1.1566667e+00   2.7272364e-03   1.6386975e+00  -9.4073377e-01  -1.0621188e-01  -9.4073377e-01  -1.8207750e-01
   1.1583333e+00   2.9915820e-03   1.0317725e+00  -1.0924650e+00   2.7311626e-01  -1.0621188e-01  -1.8207750e-01
   1.1600000e+00   3.2321158e-03  -2.5794313e-01   4.5519376e-02  -8.6486815e-01   1.2593694e+00   1.2138500e-01
   1.1616667e+00   3.4406413e-03  -3.0649713e+00   1.2138500e-01  -9.4073377e-01   4.2484751e-01   3.4898188e-01
   1.1633333e+00   3.6103325e-03  -9.4073377e-01  -7.8900252e-01  -9.4073377e-01  -2.0028525e+00  -1.8207750e-01
   1.1650000e+00   3.7357723e-03  -8.6486815e-01  -3.3380876e-01  -1.8207750e-01  -2.5794313e-01  -1.2441963e+00
   1.1666667e+00   3.8129672e-03   5.0071314e-01  -3.0346251e-02   4.2484751e-01  -5.6140564e-01  -1.7752557e+00
   1.1683333e+00   3.8393378e-03  -6.3727127e-01   9.5590690e-01  -2.5794313e-01  -1.0621188e-01  -1.3200619e+00
   1.1700000e+00   3.8136863e-03  -1.1683307e+00   4.5519376e-02  -3.0346251e-02   3.4898188e-01  -1.8207750e-01
   1.1716667e+00   1.0104028e-03   8.0417564e-01  -2.5794313e-01  -2.5794313e-01   5.7657876e-01   3.4898188e-01
   1.1733333e+00   9.4084583e-04  -1.6235244e+00  -7.8900252e-01   1.2138500e-01   1.1835038e+00   1.1835038e+00
   1.1750000e+00   8.5316757e-04  -1.5476588e+00  -8.6486815e-01  -4.0967438e-01  -3.0346251e-02   9.5590690e-01
   1.1766667e+00   7.4979342e-04  -7.8900252e-01   6.5244439e-01   5.7657876e-01  -1.0621188e-01   1.4111007e+00
   1.1783333e+00   6.3342125e-04   3.4898188e-01   2.7311626e-01   1.2138500e-01  -1.0621188e-01  -9.4073377e-01
   1.1800000e+00   5.0695443e-04  -4.8554001e-01  -2.5794313e-01  -3.0346251e-02  -1.2441963e+00  -1.7752557e+00
   1.1816667e+00   3.7343260e-04   1.9725063e-01   7.2831002e-01   4.2484751e-01   7.2831002e-01   2.7311626e-01
   1.1833333e+00   2.3596078e-04   2.1697569e+00   1.2138500e-01   5.7657876e-01   1.2593694e+00   1.1835038e+00
   1.1850000e+00   9.7639369e-05   2.5490851e+00   6.5244439e-01   1.2138500e-01  -1.0621188e-01   5.7657876e-01
   1.1866667e+00  -5.4760540e-05   1.7904288e+00   1.1835038e+00  -1.8207750e-01  -8.6486815e-01   1.2138500e-01
   1.1883333e+00  -2.3817387e-04  -1.0621188e-01   1.1835038e+00   5.0071314e-01   7.2831002e-01   6.5244439e-01
   1.1900000e+00  -4.0625816e-04   4.2484751e-01   1.2593694e+00   4.2484751e-01   1.4111007e+00   2.0938913e+00
   1.1916667e+00  -5.5617138e-04  -8.6486815e-01  -1.8207750e-01  -2.5794313e-01  -2.5794313e-01   1.2593694e+00
   1.1933333e+00  -6.8563115e-04  -8.6486815e-01  -8.6486815e-01  -5.6140564e-01  -1.1683307e+00   4.5519376e-02
   1.1950000e+00  -7.9293509e-04  -7.1313689e-01  -1.8511213e+00  -7.1313689e-01  -1.1683307e+00  -2.0028525e+00
   1.1966667e+00  -8.7696658e-04   7.2831002e-01  -2.3063151e+00  -3.0346251e-02  -1.3200619e+00  -2.4580463e+00
   1.1983333e+00  -9.3718729e-04  -6.3727127e-01  -7.1313689e-01  -1.0621188e-01  -1.0165994e+00  -2.0787182e+00
   1.2000000e+00  -9.7361659e-04  -3.0346251e-02  -8.6486815e-01  -5.6140564e-01  -4.8554001e-01  -1.3200619e+00
   1.2016667e+00  -9.8679961e-04   9.5590690e-01  -4.8554001e-01  -1.8207750e-01   6.5244439e-01   8.8004127e-01
   1.2033333e+00  -9.7776533e-04  -6.3727127e-01  -3.3380876e-01  -1.0621188e-01  -1.0621188e-01   1.1835038e+00
   1.2050000e+00  -9.4797586e-04   4.2484751e-01   5.0071314e-01  -2.5794313e-01   3.4898188e-01   1.9725063e-01
   1.2066667e+00  -8.9926880e-04  -2.5794313e-01   1.5628319e+00  -1.8207750e-01   1.3352350e+00   6.5244439e-01
   1.2083333e+00  -8.3379432e-04   2.7311626e-01   6.5244439e-01   1.2138500e-01   5.7657876e-01   6.5244439e-01
   1.2100000e+00  -7.5394923e-04  -8.6486815e-01   5.7657876e-01   4.2484751e-01  -5.6140564e-01   8.0417564e-01
   1.2116667e+00  -6.6230857e-04   5.0071314e-01   4.2484751e-01   1.1076382e+00   1.0317725e+00   7.2831002e-01
   1.2133333e+00  -5.6155798e-04  -3.0346251e-02   1.9725063e-01   2.7311626e-01   1.1076382e+00   8.0417564e-01
   1.2150000e+00  -4.5442688e-04  -1.6235244e+00  -9.4073377e-01   1.2138500e-01  -3.0346251e-02  -3.3380876e-01
   1.2166667e+00  -3.4362516e-04  -1.0621188e-01  -1.3200619e+00   3.4898188e-01   4.5519376e-02  -5.6140564e-01
   1.2183333e+00  -2.3178385e-04  -8.6486815e-01   4.2484751e-01   5.0071314e-01  -4.0967438e-01  -4.0967438e-01
   1.2200000e+00  -1.2140132e-04  -1.0621188e-01   5.0071314e-01   3.4898188e-01  -2.5794313e-01  -6.3727127e-01
   1.2216667e+00  -1.4795717e-05   6.5244439e-01   1.4111007e+00   6.5244439e-01  -3.0346251e-02   1.2138500e-01
   1.2233333e+00   3.1136402e-05   1.2593694e+00   8.8004127e-01   4.5519376e-02  -9.4073377e-01  -9.4073377e-01
   1.2250000e+00   6.7510137e-05   1.0317725e+00   1.4111007e+00   6.5244439e-01   5.0071314e-01   7.2831002e-01
   1.2266667e+00   1.0305295e-04   1.9421600e+00   1.3352350e+00   5.7657876e-01   8.8004127e-01   1.3352350e+00
   1.2283333e+00   1.3685167e-04   1.7145632e+00  -1.1683307e+00  -3.0346251e-02  -1.0621188e-01   1.1835038e+00
   1.2300000e+00   1.6803235e-04   1.9725063e-01  -4.8554001e-01  -1.4717932e+00  -1.6235244e+00  -1.0165994e+00
   1.2316667e+00   1.9578504e-04  -9.4073377e-01  -1.6993900e+00   4.5519376e-02  -1.0621188e-01  -3.3380876e-01
   1.2333333e+00   2.1938671e-04   4.2484751e-01  -1.6993900e+00  -1.8207750e-01   9.5590690e-01   1.2138500e-01
   1.2350000e+00   2.3822144e-04   2.7311626e-01  -1.0621188e-01  -1.0621188e-01   8.8004127e-01   8.8004127e-01
   1.2366667e+00   2.5976121e-04   1.2593694e+00  -4.0967438e-01  -3.0346251e-02  -1.1683307e+00  -6.3727127e-01
   1.2383333e+00   2.6190562e-04  -3.0346251e-02  -1.0621188e-01  -3.0346251e-02  -1.0165994e+00  -2.5794313e-01
   1.2400000e+00   2.5817655e-04   4.5519376e-02   3.4898188e-01  -4.8554001e-01  -2.5794313e-01   2.7311626e-01
   1.2416667e+00   2.4867309e-04  -3.1408369e+00  -1.0621188e-01  -7.8900252e-01  -5.6140564e-01  -2.0028525e+00
   1.2433333e+00   2.3364424e-04  -4.5064182e+00   7.2831002e-01   8.0417564e-01   1.4869663e+00  -9.4073377e-01
   1.2450000e+00   1.8870597e-04  -2.3063151e+00   5.7657876e-01   8.8004127e-01   2.1697569e+00   1.1835038e+00
   1.2466667e+00   1.5995579e-04  -4.8554001e-01   4.2484751e-01  -3.0346251e-02   1.4869663e+00   1.0317725e+00
   1.2483333e+00   1.2796521e-04  -1.3200619e+00   8.0417564e-01   1.0317725e+00  -2.5794313e-01   5.0071314e-01
   1.2500000e+00   9.3544996e-05  -6.3727127e-01   1.3352350e+00   1.1835038e+00  -5.6140564e-01   5.0071314e-01
   1.2516667e+00   5.7559447e-05   8.8004127e-01   3.4898188e-01   5.0071314e-01  -1.0924650e+00  -4.8554001e-01
   1.2533333e+00   2.0902243e-05   1.1076382e+00  -8.6486815e-01  -7.8900252e-01  -1.8511213e+00  -1.6993900e+00
   1.2550000e+00  -4.6237818e-05   1.2593694e+00  -4.0967438e-01   1.2138500e-01  -1.8511213e+00  -9.4073377e-01
   1.2566667e+00  -1.4798439e-04  -2.5794313e-01  -1.6235244e+00  -3.0346251e-02  -1.1683307e+00  -8.6486815e-01
   1.2583333e+00  -2.3979009e-04   6.5244439e-01  -9.4073377e-01   1.2138500e-01  -3.0346251e-02   4.5519376e-02
   1.2600000e+00  -3.2028860e-04   2.7311626e-01   8.0417564e-01   4.5519376e-02   5.0071314e-01   5.0071314e-01
   1.2616667e+00  -3.8846046e-04  -1.1683307e+00   5.7657876e-01  -1.8207750e-01   1.2138500e-01  -1.0621188e-01
   1.2633333e+00  -4.4363197e-04  -3.3380876e-01   4.2484751e-01  -1.0621188e-01   1.4869663e+00   7.2831002e-01
   1.2650000e+00  -4.8546578e-04   1.9725063e-01   1.2138500e-01   3.4898188e-01   8.8004127e-01   1.0317725e+00
   1.2666667e+00  -5.1394425e-04  -7.8900252e-01   1.2593694e+00   9.5590690e-01   1.5628319e+00   8.0417564e-01
   1.2683333e+00  -5.2934630e-04   1.0317725e+00  -1.0621188e-01   7.2831002e-01   1.1835038e+00   1.1835038e+00
   1.2700000e+00  -5.3221897e-04   1.4869663e+00  -8.6486815e-01  -4.0967438e-01   4.5519376e-02  -1.0621188e-01
   1.2716667e+00  -5.2334481e-04   1.7145632e+00  -1.6235244e+00  -9.4073377e-01  -7.1313689e-01  -1.4717932e+00
   1.2733333e+00  -5.0370615e-04   1.5628319e+00  -1.9269869e+00  -1.0621188e-01  -3.3380876e-01  -1.2441963e+00
   1.2750000e+00  -4.7444753e-04   1.4111007e+00   4.5519376e-02  -4.8554001e-01   1.2138500e-01  -3.3380876e-01
   1.2766667e+00  -4.3683740e-04   3.4898188e-01  -1.8207750e-01  -5.6140564e-01   6.5244439e-01   4.2484751e-01
   1.2783333e+00  -3.9223002e-04   3.4898188e-01   5.7657876e-01   9.5590690e-01   1.1835038e+00   5.0071314e-01
   1.2800000e+00  -3.4202865e-04   1.8662944e+00   3.0042788e+00   4.5519376e-02   9.5590690e-01   1.4869663e+00
   1.2816667e+00  -2.8765081e-04   4.2484751e-01   7.2831002e-01   5.7657876e-01  -3.0346251e-02   8.8004127e-01
   1.2833333e+00  -2.3049635e-04   1.4111007e+00   1.1835038e+00  -1.8207750e-01  -1.9269869e+00   1.0317725e+00
   1.2850000e+00  -1.7191889e-04  -2.5339119e+00  -1.6993900e+00   4.2484751e-01  -2.5794313e-01  -3.0346251e-02
   1.2866667e+00  -5.5533826e-05  -1.7752557e+00  -1.3200619e+00  -6.3727127e-01  -1.8207750e-01  -4.8554001e-01
   1.2883333e+00  -1.6918125e-18  -1.8511213e+00  -2.4580463e+00  -3.0346251e-02   7.2831002e-01  -1.6993900e+00
   1.2900000e+00  -1.2204493e-05  -1.4717932e+00  -1.1683307e+00   4.5519376e-02   7.2831002e-01  -7.1313689e-01
   1.2916667e+00  -2.1597222e-05   1.2593694e+00  -1.0621188e-01   5.0071314e-01  -3.0346251e-02  -1.0621188e-01
   1.2933333e+00  -2.8196475e-05   2.7008163e+00   1.9725063e-01   2.7311626e-01  -7.8900252e-01  -3.0346251e-02
   1.2950000e+00  -3.2120069e-05   8.8004127e-01   1.2138500e-01  -3.0346251e-02  -1.3200619e+00  -7.8900252e-01
   1.2966667e+00  -3.3573814e-05  -1.4717932e+00   1.2138500e-01  -1.3200619e+00  -1.4717932e+00  -1.8511213e+00
   1.2983333e+00  -3.2837824e-05  -2.0787182e+00  -8.6486815e-01  -8.6486815e-01   2.7311626e-01  -2.5794313e-01
   1.3000000e+00  -3.0251222e-05  -7.8900252e-01   5.0071314e-01   3.4898188e-01   1.1076382e+00  -3.0346251e-02
   1.3016667e+00  -2.6195807e-05  -2.3063151e+00   1.3352350e+00  -1.8207750e-01   3.4898188e-01  -7.8900252e-01
   1.3033333e+00  -2.1079268e-05  -1.8207750e-01   1.1076382e+00   6.5244439e-01   2.7311626e-01   7.2831002e-01
   1.3050000e+00  -1.5318504e-05   1.4869663e+00   3.4898188e-01   8.8004127e-01  -7.8900252e-01   1.1835038e+00
   1.3066667e+00  -9.3235824e-06   1.6386975e+00   8.8004127e-01   3.4898188e-01  -3.0346251e-02   8.8004127e-01
   1.3083333e+00  -3.4828360e-06  -6.3727127e-01   4.2484751e-01   4.2484751e-01   5.0071314e-01   8.0417564e-01
   1.3100000e+00   1.8504733e-06   1.7145632e+00   2.3214882e+00   9.5590690e-01   7.2831002e-01   1.8662944e+00
   1.3116667e+00   6.3695522e-06   5.0071314e-01   4.2484751e-01  -7.8900252e-01  -3.3380876e-01   5.0071314e-01
   1.3133333e+00   9.8232513e-06   1.9725063e-01   1.2138500e-01   2.7311626e-01  -4.0967438e-01   4.5519376e-02
   1.3150000e+00   1.2022806e-05   8.8004127e-01  -3.3380876e-01   5.7657876e-01   1.9725063e-01   4.2484751e-01
   1.3166667e+00   1.2846024e-05   1.0317725e+00  -1.0621188e-01   8.0417564e-01   6.5244439e-01   9.5590690e-01
   1.3183333e+00   1.2238898e-05   2.7311626e-01  -4.8554001e-01   5.7657876e-01  -1.0621188e-01   9.5590690e-01
   1.3200000e+00   1.0214669e-05   1.2138500e-01  -6.3727127e-01  -1.0621188e-01  -2.5794313e-01   2.7311626e-01
   1.3216667e+00   6.8505069e-06  -1.3200619e+00  -5.6140564e-01  -1.5476588e+00   4.5519376e-02  -1.8207750e-01
   1.3233333e+00   2.2819854e-06  -6.3727127e-01  -3.3380876e-01  -8.6486815e-01  -3.0346251e-02  -1.1683307e+00
   1.3250000e+00  -2.8881109e-05  -5.6140564e-01  -5.6140564e-01  -2.5794313e-01  -7.8900252e-01  -1.4717932e+00
   1.3266667e+00  -7.7122210e-05   2.7311626e-01  -1.8207750e-01   3.4898188e-01   1.2138500e-01  -6.3727127e-01
   1.3283333e+00  -1.2173986e-04  -2.5794313e-01  -4.8554001e-01  -2.5794313e-01   5.0071314e-01  -4.8554001e-01
   1.3300000e+00  -1.6202281e-04  -7.1313689e-01  -2.5794313e-01  -3.0346251e-02   5.0071314e-01  -1.8207750e-01
   1.3316667e+00  -1.9737642e-04  -5.6140564e-01  -3.0346251e-02   2.7311626e-01   1.2138500e-01  -7.8900252e-01
   1.3333333e+00  -2.2732571e-04  -1.0621188e-01  -1.8207750e-01   1.9725063e-01   4.2484751e-01   5.0071314e-01
   1.3350000e+00  -2.5151595e-04   4.5519376e-02  -1.2441963e+00  -3.3380876e-01  -2.5794313e-01  -3.3380876e-01
   1.3366667e+00  -2.6971101e-04  -1.1683307e+00  -8.6486815e-01  -6.3727127e-01  -4.8554001e-01  -4.8554001e-01
   1.3383333e+00  -2.8178993e-04  -3.3380876e-01   1.2138500e-01   2.7311626e-01   2.7311626e-01  -3.3380876e-01
   1.3400000e+00  -2.8774172e-04  -7.8900252e-01  -1.0621188e-01  -1.8207750e-01   1.9725063e-01   3.4898188e-01
   1.3416667e+00  -2.8765909e-04   2.7311626e-01   1.9725063e-01  -3.0346251e-02   3.4898188e-01   6.5244439e-01
   1.3433333e+00  -2.8173102e-04   3.4898188e-01   8.0417564e-01   1.4111007e+00   4.2484751e-01   1.0317725e+00
   1.3450000e+00  -2.7023471e-04   5.0071314e-01  -9.4073377e-01   8.0417564e-01  -3.0346251e-02   1.9725063e-01
   1.3466667e+00  -2.5352700e-04  -1.8207750e-01  -4.8554001e-01   1.2593694e+00  -1.0924650e+00  -4.8554001e-01
   1.3483333e+00  -2.3203566e-04  -9.4073377e-01   4.2484751e-01   1.3352350e+00   1.9725063e-01   1.2138500e-01
   1.3500000e+00  -2.0625046e-04   1.8662944e+00   4.2484751e-01   1.2138500e-01   2.7311626e-01   1.9725063e-01
   1.3516667e+00  -1.7671443e-04   1.5628319e+00   4.5519376e-02  -1.3200619e+00  -1.0621188e-01  -7.1313689e-01
   1.3533333e+00  -1.4401526e-04   1.2138500e-01   1.4111007e+00  -4.8554001e-01   8.8004127e-01   1.9725063e-01
   1.3550000e+00  -1.0877691e-04  -3.3380876e-01  -2.5794313e-01  -3.0346251e-02  -3.0346251e-02  -2.5794313e-01
   1.3566667e+00  -7.1651453e-05  -1.0621188e-01  -3.3380876e-01   1.2138500e-01   1.9725063e-01   5.0071314e-01
   1.3583333e+00  -3.3311159e-05  -4.8554001e-01  -7.8900252e-01  -9.4073377e-01  -5.6140564e-01   3.4898188e-01
   1.3600000e+00   1.0292480e-06  -7.1313689e-01   1.6386975e+00   5.7657876e-01  -6.3727127e-01   4.2484751e-01
   1.3616667e+00   8.4363443e-06   6.5244439e-01  -3.0346251e-02   7.2831002e-01  -3.3380876e-01  -3.0346251e-02
   1.3633333e+00   1.6044873e-05  -7.8900252e-01   5.7657876e-01   5.7657876e-01   1.5628319e+00   5.0071314e-01
   1.3650000e+00   2.3633040e-05   4.2484751e-01  -1.8207750e-01  -1.8207750e-01   1.9725063e-01  -3.3380876e-01
   1.3666667e+00   3.0974947e-05  -1.8207750e-01  -4.8554001e-01  -4.0967438e-01  -6.3727127e-01  -1.0165994e+00
   1.3683333e+00   3.7848056e-05  -4.0967438e-01  -1.6235244e+00   7.2831002e-01  -7.1313689e-01  -7.1313689e-01
   1.3700000e+00   4.4040566e-05  -6.3727127e-01   1.2138500e-01   4.2484751e-01   5.0071314e-01   4.2484751e-01
   1.3716667e+00   4.9358449e-05   1.5628319e+00   5.0071314e-01  -1.2441963e+00   8.0417564e-01   9.5590690e-01
   1.3733333e+00   5.3631936e-05  -1.0621188e-01   7.2831002e-01  -8.6486815e-01  -9.4073377e-01   1.2138500e-01
   1.3750000e+00   5.6721215e-05  -3.0346251e-02   5.0071314e-01  -7.1313689e-01   1.9725063e-01  -1.8207750e-01
   1.3766667e+00   5.8521183e-05  -1.1683307e+00   7.2831002e-01   7.2831002e-01   1.1076382e+00   1.9725063e-01
   1.3783333e+00   5.8965075e-05   5.0071314e-01  -1.3200619e+00   7.2831002e-01   2.2456226e+00   1.7145632e+00
   1.3800000e+00   5.8026844e-05  -1.6993900e+00  -2.0028525e+00  -8.6486815e-01  -3.3380876e-01  -1.2441963e+00
   1.3816667e+00   5.5722253e-05   6.5244439e-01   8.0417564e-01  -7.8900252e-01  -1.3200619e+00  -7.1313689e-01
   1.3833333e+00   4.7282913e-05   9.5590690e-01   4.5519376e-02   5.0071314e-01  -1.0165994e+00   5.0071314e-01
   1.3850000e+00   4.1379335e-05   9.5590690e-01   4.2484751e-01   5.0071314e-01  -9.4073377e-01   1.0317725e+00
   1.3866667e+00   3.4564606e-05   1.0317725e+00   1.0317725e+00   4.2484751e-01  -2.5339119e+00  -2.5794313e-01
   1.3883333e+00   2.7032965e-05  -4.8554001e-01   4.2484751e-01  -2.5794313e-01  -4.0967438e-01  -1.7752557e+00
   1.3900000e+00   1.8999921e-05  -1.0924650e+00  -6.3727127e-01   5.0071314e-01  -3.0346251e-02  -3.2167026e+00
   1.3916667e+00   1.0695323e-05  -3.0346251e-02  -4.8554001e-01   1.1076382e+00   7.2831002e-01   1.1076382e+00
   1.3933333e+00   2.3559170e-06  -7.8900252e-01  -5.6140564e-01  -3.0346251e-02   9.5590690e-01   1.2138500e-01
   1.3950000e+00  -3.5444097e-05   1.5628319e+00  -4.0967438e-01   5.0071314e-01   1.4869663e+00   4.5519376e-02
   1.3966667e+00  -8.7903413e-05   7.2831002e-01  -4.0967438e-01  -4.0967438e-01   1.4869663e+00   2.7311626e-01
   1.3983333e+00  -1.4271683e-04   3.4898188e-01  -7.1313689e-01  -1.0924650e+00  -1.0621188e-01   8.8004127e-01
   1.4000000e+00  -1.9869204e-04   4.5519376e-02   2.7311626e-01   1.9725063e-01  -4.8554001e-01   1.3352350e+00
   1.4016667e+00  -2.5451040e-04  -7.1313689e-01   1.7145632e+00   1.2593694e+00  -6.3727127e-01   1.0317725e+00
   1.4033333e+00  -3.0875220e-04  -1.2441963e+00   3.4898188e-01   3.4898188e-01   6.5244439e-01   2.7311626e-01
   1.4050000e+00  -3.5992642e-04   5.0071314e-01  -1.5476588e+00  -1.0621188e-01   5.0071314e-01  -9.4073377e-01
   1.4066667e+00  -4.0650458e-04  -2.5794313e-01   1.9725063e-01  -1.2441963e+00  -1.8207750e-01  -3.8994932e+00
   1.4083333e+00  -4.4695813e-04  -1.9269869e+00  -5.6140564e-01  -7.1313689e-01  -5.6140564e-01  -3.5201651e+00
   1.4100000e+00  -4.7979848e-04   4.5519376e-02   7.2831002e-01   1.1076382e+00   1.3352350e+00   2.6249507e+00
   1.4116667e+00  -5.0361881e-04   1.5628319e+00  -2.5794313e-01   1.2138500e-01   8.8004127e-01   2.3214882e+00
   1.4133333e+00  -5.1713672e-04   8.0417564e-01   5.7657876e-01   4.5519376e-02   5.0071314e-01   2.3973538e+00
   1.4150000e+00  -5.1923654e-04   4.5519376e-02  -6.3727127e-01   1.2138500e-01  -9.4073377e-01  -3.3380876e-01
   1.4166667e+00  -5.0901019e-04   1.5628319e+00  -1.2441963e+00   7.2831002e-01   4.2484751e-01   1.4111007e+00
   1.4183333e+00  -4.8579547e-04   7.2831002e-01  -1.0165994e+00  -9.4073377e-01  -4.8554001e-01   4.2484751e-01
   1.4200000e+00  -4.4921042e-04  -1.8511213e+00   1.1835038e+00  -1.3959275e+00  -7.1313689e-01  -1.8207750e-01
   1.4216667e+00  -3.9918277e-04  -1.9269869e+00  -1.0924650e+00  -4.0967438e-01  -4.8554001e-01  -1.6235244e+00
   1.4233333e+00  -3.3597332e-04  -2.1545838e+00   1.0317725e+00  -2.5794313e-01  -2.5794313e-01  -1.5476588e+00
   1.4250000e+00  -2.6019210e-04  -4.0967438e-01   1.5628319e+00   4.5519376e-02  -6.3727127e-01  -5.6140564e-01
   1.4266667e+00  -1.7280666e-04  -7.1313689e-01   2.7766819e+00   4.2484751e-01   4.2484751e-01  -2.5794313e-01
   1.4283333e+00  -7.5141578e-05   1.3352350e+00  -2.2304494e+00   4.5519376e-02  -4.0967438e-01   4.2484751e-01
   1.4300000e+00   1.0731888e-05   1.3352350e+00  -1.0924650e+00   1.0317725e+00  -8.6486815e-01  -3.3380876e-01
   1.4316667e+00   4.7008528e-05   4.2484751e-01  -6.3727127e-01   2.7311626e-01  -3.0346251e-02   5.7657876e-01
   1.4333333e+00   8.0586757e-05   1.4111007e+00  -6.3727127e-01  -3.3380876e-01  -1.0924650e+00  -1.0165994e+00
   1.4350000e+00   1.1062620e-04   1.4111007e+00   4.2484751e-01  -2.5794313e-01   3.4898188e-01  -1.4717932e+00
   1.4366667e+00   1.3640277e-04   4.2484751e-01   4.2484751e-01  -3.0346251e-02   9.5590690e-01  -4.8554001e-01
   1.4383333e+00   1.5733095e-04   5.0071314e-01   8.0417564e-01  -1.0621188e-01   9.5590690e-01   1.2593694e+00
   1.4400000e+00   1.7298253e-04  -7.1313689e-01   9.5590690e-01   1.9725063e-01   1.2138500e-01   1.9725063e-01
   1.4416667e+00   1.8310094e-04  -1.1683307e+00   6.5244439e-01   5.7657876e-01  -3.3380876e-01   1.9725063e-01
   1.4433333e+00   1.8043438e-04  -1.0924650e+00  -1.8207750e-01   5.7657876e-01  -1.3200619e+00  -2.5794313e-01
   1.4450000e+00   1.6952017e-04  -1.2441963e+00   8.0417564e-01   8.0417564e-01  -4.0967438e-01   5.0071314e-01
   1.4466667e+00  -3.7739343e-04  -1.1683307e+00  -1.0621188e-01  -1.8207750e-01   1.0317725e+00  -9.4073377e-01
   1.4483333e+00  -1.2312937e-04   6.5244439e-01  -2.5794313e-01   2.7311626e-01   9.5590690e-01  -7.1313689e-01
   1.4500000e+00   1.8466074e-04   1.9725063e-01  -3.3380876e-01   6.5244439e-01   1.1835038e+00   8.0417564e-01
   1.4516667e+00   5.4641957e-04  -7.1313689e-01  -9.4073377e-01  -1.1683307e+00   8.8004127e-01   1.2138500e-01
   1.4533333e+00   9.6165362e-04   1.1076382e+00  -3.3380876e-01  -1.7752557e+00   2.7311626e-01   4.2484751e-01
   1.4550000e+00   1.4289003e-03   4.2484751e-01   4.5519376e-02  -7.8900252e-01  -3.0346251e-02   1.2138500e-01
   1.4566667e+00   3.4032622e-03   8.0417564e-01   7.2831002e-01  -1.0621188e-01   2.7311626e-01   6.5244439e-01
   1.4583333e+00   1.7168821e-02   1.9421600e+00   7.2831002e-01   3.4898188e-01  -2.5794313e-01   5.7657876e-01
   1.4600000e+00   1.7711412e-02   2.8525476e+00   6.5244439e-01   4.5519376e-02   3.4898188e-01   1.1076382e+00
   1.4616667e+00   1.8290631e-02   1.3352350e+00   4.2484751e-01   3.4898188e-01  -3.3380876e-01   9.5590690e-01
   1.4633333e+00   1.8913813e-02   3.4898188e-01  -5.6140564e-01   6.5244439e-01  -8.6486815e-01   4.5519376e-02
   1.4650000e+00   1.9588051e-02  -2.6856432e+00  -3.3380876e-01   6.5244439e-01  -1.2441963e+00  -2.1545838e+00
   1.4666667e+00   2.0319999e-02  -2.0028525e+00   5.0071314e-01   9.5590690e-01   1.9725063e-01  -1.0621188e-01
   1.4683333e+00   2.1115696e-02  -2.0787182e+00   4.5519376e-02  -5.6140564e-01   4.5519376e-02   3.4898188e-01
   1.4700000e+00   2.1980380e-02  -1.5476588e+00  -1.0165994e+00  -7.1313689e-01   2.7311626e-01  -1.8207750e-01
   1.4716667e+00   2.2918320e-02  -1.1683307e+00  -7.1313689e-01  -7.1313689e-01   3.4898188e-01  -1.8207750e-01
   1.4733333e+00   2.3932650e-02  -8.6486815e-01  -9.4073377e-01  -1.8207750e-01   2.7311626e-01  -3.3380876e-01
   1.4750000e+00   2.5025239e-02  -4.8554001e-01  -1.0165994e+00  -3.0346251e-02   4.5519376e-02   3.4898188e-01
   1.4766667e+00   5.3530818e-02  -6.3727127e-01  -3.0346251e-02   2.7311626e-01   2.7311626e-01   1.9725063e-01
   1.4783333e+00   5.5459085e-02   1.9725063e-01   2.7311626e-01   7.2831002e-01   5.7657876e-01   2.7311626e-01
   1.4800000e+00   5.6311679e-02   9.5590690e-01   9.5590690e-01   3.4898188e-01  -2.5794313e-01   4.5519376e-02
   1.4816667e+00   5.7089530e-02   9.5590690e-01   8.0417564e-01   7.2831002e-01  -3.3380876e-01   1.2138500e-01
   1.4833333e+00   5.7793555e-02   2.7311626e-01   8.0417564e-01   1.2593694e+00  -2.5794313e-01   3.4898188e-01
   1.4850000e+00   5.8407425e-02   2.0180257e+00  -2.5794313e-01   6.5244439e-01   4.5519376e-02  -3.3380876e-01
   1.4866667e+00   5.8834502e-02   1.8662944e+00  -1.8207750e-01   1.9725063e-01  -4.0967438e-01  -8.6486815e-01
   1.4883333e+00   5.9182439e-02   1.0317725e+00  -3.3380876e-01   2.7311626e-01  -8.6486815e-01  -6.3727127e-01
   1.4900000e+00   5.9458266e-02   2.2456226e+00  -3.3380876e-01   4.5519376e-02  -7.1313689e-01   1.9725063e-01
   1.4916667e+00   5.9670134e-02   1.2593694e+00   8.0417564e-01  -1.0621188e-01   4.2484751e-01   2.7311626e-01
   1.4933333e+00   5.9827133e-02   7.2831002e-01   6.5244439e-01   7.2831002e-01   8.0417564e-01   5.0071314e-01
   1.4950000e+00   5.9939113e-02   1.9725063e-01   4.5519376e-02  -4.8554001e-01   6.5244439e-01   5.0071314e-01
   1.4966667e+00   6.0016406e-02  -4.0967438e-01   1.2138500e-01  -7.8900252e-01  -1.8207750e-01  -7.8900252e-01
   1.4983333e+00   6.0069633e-02   1.2593694e+00   8.0417564e-01  -1.0924650e+00   1.9725063e-01  -6.3727127e-01
   1.5000000e+00   6.0109410e-02  -2.0028525e+00  -3.3380876e-01  -6.3727127e-01   4.5519376e-02  -9.4073377e-01
   1.5016667e+00   6.0595122e-02  -2.6097776e+00   1.2138500e-01   4.2484751e-01   9.5590690e-01   4.2484751e-01
   1.5033333e+00   6.0784366e-02  -6.3727127e-01   1.9725063e-01   1.2138500e-01   3.4898188e-01   4.2484751e-01
   1.5050000e+00   6.2326622e-02   4.5519376e-02  -1.8207750e-01   2.7311626e-01   1.2138500e-01   3.4898188e-01
   1.5066667e+00   6.2635689e-02  -2.5794313e-01  -4.8554001e-01   1.2138500e-01  -3.3380876e-01  -4.8554001e-01
   1.5083333e+00   3.0318472e-01  -4.0967438e-01   4.5519376e-02   3.4898188e-01  -1.8207750e-01   4.5519376e-02
   1.5100000e+00   3.1194512e-01  -9.4073377e-01  -8.6486815e-01   4.5519376e-02   5.0071314e-01   8.0417564e-01
   1.5116667e+00   3.2102757e-01  -6.3727127e-01  -2.5794313e-01   4.5519376e-02   4.2484751e-01   1.3352350e+00
   1.5133333e+00   3.3045389e-01   1.4111007e+00   1.2138500e-01   7.2831002e-01   2.7311626e-01   7.2831002e-01
   1.5150000e+00   3.4024225e-01   8.8004127e-01  -1.8207750e-01   2.7311626e-01  -7.1313689e-01  -6.3727127e-01
   1.5166667e+00   3.5040655e-01  -1.8207750e-01  -6.3727127e-01   1.2138500e-01  -1.1683307e+00  -1.0924650e+00
   1.5183333e+00   3.6095595e-01  -1.0165994e+00   1.2138500e-01  -1.8207750e-01  -7.8900252e-01  -1.1683307e+00
   1.5200000e+00   3.7189434e-01   4.5519376e-02   1.2138500e-01   1.2138500e-01   5.0071314e-01   5.7657876e-01
   1.5216667e+00   3.8322009e-01   1.2593694e+00  -7.1313689e-01   8.8004127e-01   1.1076382e+00   7.2831002e-01
   1.5233333e+00   3.9492569e-01   1.3352350e+00   1.0317725e+00   1.9725063e-01   7.2831002e-01   8.0417564e-01
   1.5250000e+00   4.0699763e-01   3.4898188e-01   5.0071314e-01  -3.3380876e-01  -3.3380876e-01  -2.5794313e-01
   1.5266667e+00   4.1926987e-01  -5.6140564e-01  -6.3727127e-01  -5.6140564e-01  -6.3727127e-01  -4.0967438e-01
   1.5283333e+00   4.3184840e-01  -7.8900252e-01   9.5590690e-01   1.2138500e-01  -4.8554001e-01  -3.3380876e-01
   1.5300000e+00   4.4470496e-01   1.5628319e+00   8.0417564e-01  -1.8207750e-01  -4.0967438e-01  -1.3200619e+00
   1.5316667e+00   4.5780634e-01   3.1560101e+00   1.9725063e-01   5.0071314e-01   5.0071314e-01   1.1076382e+00
   1.5333333e+00   4.7111474e-01  -3.0346251e-02  -8.6486815e-01  -1.0621188e-01  -1.0621188e-01   8.8004127e-01
   1.5350000e+00   4.8458810e-01  -1.8511213e+00  -1.0924650e+00   4.5519376e-02   2.7311626e-01   8.8004127e-01
   1.5366667e+00   4.9818062e-01  -6.3727127e-01  -5.6140564e-01  -4.0967438e-01  -1.8207750e-01  -4.8554001e-01
   1.5383333e+00   5.1184325e-01  -1.4717932e+00  -3.0346251e-02   2.7311626e-01  -3.0346251e-02  -1.3200619e+00
   1.5400000e+00   5.2552429e-01  -1.8511213e+00   4.2484751e-01  -4.0967438e-01   5.7657876e-01  -1.6235244e+00
   1.5416667e+00   5.3916999e-01  -1.6235244e+00   1.1076382e+00  -1.0621188e-01   1.9725063e-01  -2.5794313e-01
   1.5433333e+00   5.5272521e-01   8.0417564e-01  -6.3727127e-01   1.9725063e-01   5.7657876e-01   2.7311626e-01
   1.5450000e+00   5.6613413e-01   1.0317725e+00   4.2484751e-01   2.7311626e-01   9.5590690e-01   2.7311626e-01
   1.5466667e+00   5.7934095e-01   2.6249507e+00   1.9725063e-01   1.1076382e+00  -2.5794313e-01   9.5590690e-01
   1.5483333e+00   5.9229058e-01   1.3352350e+00  -1.0621188e-01  -4.0967438e-01  -9.4073377e-01   9.5590690e-01
   1.5500000e+00   6.0492922e-01  -3.3380876e-01   4.5519376e-02  -1.8207750e-01  -1.8511213e+00  -2.5794313e-01
   1.5516667e+00   6.1720533e-01  -1.0621188e-01   3.4898188e-01   1.2138500e-01  -5.6140564e-01   4.5519376e-02
   1.5533333e+00   6.2906998e-01  -7.8900252e-01  -7.1313689e-01  -8.6486815e-01  -3.0346251e-02  -3.0346251e-02
   1.5550000e+00   6.4047749e-01   4.2484751e-01   1.2138500e-01  -2.5794313e-01   4.5519376e-02  -3.3380876e-01
   1.5566667e+00   6.5138614e-01   1.9725063e-01  -4.0967438e-01   1.9725063e-01   1.1076382e+00   5.0071314e-01
   1.5583333e+00   6.6175853e-01   4.5519376e-02  -1.0165994e+00  -3.0346251e-02   1.1076382e+00   4.2484751e-01
   1.5600000e+00   6.7156210e-01  -1.4717932e+00  -6.3727127e-01   5.0071314e-01   1.2138500e-01   1.2138500e-01
   1.5616667e+00   6.8068700e-01  -5.6140564e-01  -3.0346251e-02   1.9725063e-01  -8.6486815e-01  -5.6140564e-01
   1.5633333e+00   6.8911946e-01  -6.3727127e-01   3.4898188e-01   4.2484751e-01  -4.8554001e-01  -1.8207750e-01
   1.5650000e+00   6.9690421e-01   2.7311626e-01   5.0071314e-01   2.7311626e-01   2.7311626e-01   2.7311626e-01
   1.5666667e+00   7.0403435e-01   3.4898188e-01   7.2831002e-01   5.0071314e-01   4.2484751e-01   5.7657876e-01
   1.5683333e+00   7.1050948e-01  -3.3380876e-01  -1.0621188e-01  -3.0346251e-02   2.7311626e-01   2.7311626e-01
   1.5700000e+00   7.1633559e-01  -3.3380876e-01  -8.6486815e-01   1.9725063e-01   7.2831002e-01   4.2484751e-01
   1.5716667e+00   7.2152493e-01   1.9725063e-01  -6.3727127e-01   2.7311626e-01   7.2831002e-01  -1.0621188e-01
   1.5733333e+00   7.2609556e-01  -3.0346251e-02  -3.0346251e-02   2.7311626e-01   4.2484751e-01  -9.4073377e-01
   1.5750000e+00   7.3007119e-01   6.5244439e-01  -6.3727127e-01  -2.5794313e-01   2.7311626e-01  -1.0924650e+00
   1.5766667e+00   7.3348042e-01  -4.8554001e-01   4.5519376e-02  -1.8207750e-01  -9.4073377e-01  -1.2441963e+00
   1.5783333e+00   7.3635644e-01  -1.0621188e-01   5.7657876e-01   4.5519376e-02  -4.8554001e-01  -1.0621188e-01
   1.5800000e+00   7.3873637e-01  -4.0967438e-01   1.1835038e+00  -4.8554001e-01  -3.3380876e-01  -6.3727127e-01
   1.5816667e+00   7.4066052e-01   7.2831002e-01   6.5244439e-01  -1.0621188e-01   1.2138500e-01   6.5244439e-01
   1.5833333e+00   7.4217167e-01   1.1076382e+00   8.0417564e-01  -1.8207750e-01   6.5244439e-01   1.1835038e+00
   1.5850000e+00   7.4331459e-01   4.2484751e-01   4.5519376e-02  -3.0346251e-02  -3.0346251e-02   5.0071314e-01
   1.5866667e+00   7.4413501e-01   2.7311626e-01  -4.8554001e-01   3.4898188e-01   4.2484751e-01   1.3352350e+00
   1.5883333e+00   7.4467899e-01   3.4898188e-01  -3.0346251e-02   1.0317725e+00   5.0071314e-01   8.8004127e-01
   1.5900000e+00   7.4499243e-01   4.5519376e-02  -1.0621188e-01   6.5244439e-01   4.2484751e-01  -2.5794313e-01
   1.5916667e+00   7.4512000e-01   3.4898188e-01   1.2138500e-01   2.7311626e-01  -7.1313689e-01  -5.6140564e-01
   1.5933333e+00   7.4510476e-01  -2.5794313e-01   1.9725063e-01   4.5519376e-02  -4.8554001e-01  -4.0967438e-01
   1.5950000e+00   7.4498731e-01   5.0071314e-01   9.5590690e-01   1.9725063e-01  -3.0346251e-02  -1.0621188e-01
   1.5966667e+00   7.4478531e-01   6.5244439e-01   1.2138500e-01  -1.8207750e-01  -2.5794313e-01  -7.1313689e-01
   1.5983333e+00   7.4442186e-01  -3.3380876e-01  -5.6140564e-01   4.5519376e-02  -6.3727127e-01  -1.0165994e+00
   1.6000000e+00   7.4404498e-01  -3.0346251e-02   1.2138500e-01   2.7311626e-01  -7.1313689e-01  -4.0967438e-01
   1.6016667e+00   7.4368493e-01   9.5590690e-01   5.0071314e-01  -1.0621188e-01  -1.2441963e+00  -1.0165994e+00
   1.6033333e+00   7.4336843e-01  -1.0924650e+00  -2.5794313e-01  -4.0967438e-01  -4.0967438e-01   1.2138500e-01
   1.6050000e+00   7.4311853e-01  -8.6486815e-01   5.7657876e-01   4.5519376e-02   5.0071314e-01   2.7311626e-01
   1.6066667e+00   7.4295431e-01  -7.8900252e-01  -2.5794313e-01  -1.8207750e-01   4.5519376e-02   1.2138500e-01
   1.6083333e+00   7.4289094e-01   2.0180257e+00  -6.3727127e-01   4.2484751e-01   7.2831002e-01   1.2593694e+00
   1.6100000e+00   7.4293978e-01   1.0317725e+00  -3.3380876e-01   1.2138500e-01   7.2831002e-01   1.1835038e+00
   1.6116667e+00   7.4310812e-01  -1.0621188e-01  -1.8207750e-01   4.2484751e-01  -1.8207750e-01   1.9725063e-01
   1.6133333e+00   7.4339967e-01  -2.5794313e-01  -2.5794313e-01   2.7311626e-01   1.5628319e+00   8.8004127e-01
   1.6150000e+00   7.4381444e-01  -1.0165994e+00  -5.6140564e-01  -5.6140564e-01   8.0417564e-01   4.5519376e-02
   1.6166667e+00   7.4434925e-01   1.2138500e-01   1.2593694e+00   6.5244439e-01  -1.0621188e-01   1.2138500e-01
   1.6183333e+00   7.4499767e-01  -5.6140564e-01   8.8004127e-01  -6.3727127e-01   1.9725063e-01  -1.0165994e+00
   1.6200000e+00   7.4575054e-01  -2.0028525e+00   2.7311626e-01   4.5519376e-02  -2.5794313e-01   1.2138500e-01
   1.6216667e+00   7.4659620e-01   5.0071314e-01  -4.8554001e-01  -1.0621188e-01  -7.1313689e-01   8.0417564e-01
   1.6233333e+00   7.4752094e-01   6.5244439e-01  -3.3380876e-01  -3.0346251e-02   1.2138500e-01   9.5590690e-01
   1.6250000e+00   7.4850929e-01  -4.8554001e-01  -3.0346251e-02  -4.8554001e-01  -3.3380876e-01   4.5519376e-02
   1.6266667e+00   7.4954441e-01  -2.0028525e+00   1.7145632e+00  -3.3380876e-01  -1.3200619e+00  -1.3959275e+00
   1.6283333e+00   7.5060849e-01  -2.3821807e+00  -2.0028525e+00  -1.8207750e-01  -4.0967438e-01  -1.6235244e+00
   1.6300000e+00   7.5168304e-01  -5.6140564e-01   3.4898188e-01   1.9725063e-01   4.2484751e-01   1.9725063e-01
   1.6316667e+00   7.5274958e-01  -3.0346251e-02   5.7657876e-01  -3.3380876e-01   4.2484751e-01  -4.8554001e-01
   1.6333333e+00   7.5368062e-01   3.5353382e+00  -7.1313689e-01   3.4898188e-01   2.7311626e-01  -1.0621188e-01
   1.6350000e+00   7.5451004e-01   8.0417564e-01  -1.8207750e-01  -2.5794313e-01  -1.0621188e-01   2.7311626e-01
   1.6366667e+00   7.5526479e-01  -3.0346251e-02  -7.8900252e-01   4.5519376e-02  -1.8207750e-01   1.9725063e-01
   1.6383333e+00   7.5593263e-01  -7.8900252e-01  -9.4073377e-01  -4.8554001e-01  -3.3380876e-01  -1.0924650e+00
   1.6400000e+00   7.5650327e-01   1.0317725e+00   2.7311626e-01   4.5519376e-02  -1.1683307e+00  -8.6486815e-01
   1.6416667e+00   7.5696840e-01   8.0417564e-01   7.2831002e-01   5.7657876e-01  -9.4073377e-01   1.9725063e-01
   1.6433333e+00   7.5732221e-01   4.2484751e-01   3.4898188e-01   3.4898188e-01  -1.2441963e+00   4.5519376e-02
   1.6450000e+00   7.5756099e-01   1.2138500e-01  -3.3380876e-01   1.2138500e-01   5.7657876e-01   3.4898188e-01
   1.6466667e+00   7.5768326e-01  -3.0346251e-02  -1.0621188e-01   4.5519376e-02   6.5244439e-01   2.7311626e-01
   1.6483333e+00   7.5768979e-01  -4.8554001e-01   1.9725063e-01   6.5244439e-01   1.4111007e+00   7.2831002e-01
   1.6500000e+00   7.5758329e-01   4.5519376e-02  -2.5794313e-01   1.2138500e-01  -3.0346251e-02  -7.1313689e-01
   1.6516667e+00   7.5736840e-01   2.7311626e-01   7.2831002e-01   7.2831002e-01  -1.0621188e-01  -8.6486815e-01
   1.6533333e+00   7.5705149e-01  -8.6486815e-01  -1.3200619e+00   1.2138500e-01   5.0071314e-01   4.5519376e-02
   1.6550000e+00   7.5664019e-01  -3.0346251e-02  -1.0165994e+00  -4.0967438e-01   1.7904288e+00   1.2593694e+00
   1.6566667e+00   7.5614346e-01   5.7657876e-01  -1.8207750e-01  -4.8554001e-01   4.5519376e-02   5.7657876e-01
   1.6583333e+00   7.5557100e-01   3.4898188e-01   8.8004127e-01  -6.3727127e-01  -9.4073377e-01  -3.0346251e-02
   1.6600000e+00   7.5493316e-01  -1.0621188e-01   4.2484751e-01  -3.3380876e-01  -3.0346251e-02  -3.0346251e-02
   1.6616667e+00   7.5424055e-01  -1.8207750e-01   1.3352350e+00  -4.0967438e-01   1.9725063e-01  -2.5794313e-01
   1.6633333e+00   7.5350380e-01   4.5519376e-02   1.4111007e+00   7.2831002e-01  -1.8207750e-01   5.0071314e-01
   1.6650000e+00   7.5273323e-01   1.2138500e-01  -1.0621188e-01   2.7311626e-01  -7.1313689e-01  -4.0967438e-01
   1.6666667e+00   7.5193870e-01  -6.3727127e-01   1.3352350e+00   2.7311626e-01   1.9725063e-01   4.5519376e-02
   1.6683333e+00   7.5108580e-01  -2.5794313e-01   8.8004127e-01   5.7657876e-01  -8.6486815e-01  -4.0967438e-01
   1.6700000e+00   7.5010705e-01   5.7657876e-01   2.7311626e-01   2.7311626e-01  -3.3380876e-01   1.9725063e-01
   1.6716667e+00   7.4911452e-01   4.5519376e-02   3.4898188e-01   4.5519376e-02   1.9725063e-01   5.7657876e-01
   1.6733333e+00   7.4811758e-01   2.1697569e+00   8.0417564e-01   7.2831002e-01   6.5244439e-01   1.0317725e+00
   1.6750000e+00   7.4712476e-01  -3.3380876e-01  -7.8900252e-01  -1.8207750e-01  -4.0967438e-01  -5.6140564e-01
   1.6766667e+00   7.4614406e-01   1.9725063e-01   1.9725063e-01  -1.0621188e-01  -2.5794313e-01  -9.4073377e-01
   1.6783333e+00   7.4518237e-01   4.2484751e-01  -1.6235244e+00   4.5519376e-02  -4.8554001e-01  -4.0967438e-01
   1.6800000e+00   7.4424580e-01   1.1076382e+00  -1.1683307e+00  -1.0621188e-01  -4.0967438e-01  -1.1683307e+00
   1.6816667e+00   7.4333960e-01  -9.4073377e-01   1.9725063e-01  -3.3380876e-01  -1.8207750e-01  -7.1313689e-01
   1.6833333e+00   7.4246793e-01  -1.9269869e+00   5.0071314e-01  -4.0967438e-01  -1.8207750e-01  -3.3380876e-01
   1.6850000e+00   7.4163392e-01  -1.6235244e+00   1.1076382e+00   3.4898188e-01   1.1835038e+00   8.0417564e-01
   1.6866667e+00   7.4083993e-01  -1.3200619e+00   1.0317725e+00   5.0071314e-01   1.4869663e+00   1.1076382e+00
   1.6883333e+00   7.4008718e-01  -3.3380876e-01   7.2831002e-01   4.5519376e-02   3.4898188e-01   8.0417564e-01
   1.6900000e+00   7.3937626e-01   5.0071314e-01   4.2484751e-01   4.2484751e-01   5.0071314e-01   1.1835038e+00
   1.6916667e+00   7.3870672e-01   9.5590690e-01  -1.0165994e+00  -1.8207750e-01  -7.1313689e-01  -4.8554001e-01
   1.6933333e+00   7.3807747e-01  -1.8207750e-01  -1.2441963e+00  -6.3727127e-01  -4.8554001e-01  -1.2441963e+00
   1.6950000e+00   7.3748665e-01  -3.3380876e-01  -1.8511213e+00  -3.0346251e-02   3.4898188e-01  -2.5794313e-01
   1.6966667e+00   7.3693190e-01   1.3352350e+00  -1.0621188e-01   4.2484751e-01  -3.0346251e-02  -2.5794313e-01
   1.6983333e+00   7.3641028e-01  -1.8207750e-01  -6.3727127e-01  -3.3380876e-01  -2.5794313e-01  -6.3727127e-01
   1.7000000e+00   7.3591837e-01   9.5590690e-01   1.2138500e-01   3.4898188e-01  -3.3380876e-01  -2.5794313e-01
   1.7016667e+00   7.3545247e-01  -1.8207750e-01   8.0417564e-01  -5.6140564e-01  -3.3380876e-01  -1.8207750e-01
   1.7033333e+00   7.3500863e-01  -1.0924650e+00   9.5590690e-01   2.7311626e-01   1.0317725e+00   8.8004127e-01
   1.7050000e+00   7.3444794e-01  -6.3727127e-01   1.1076382e+00   5.0071314e-01   4.2484751e-01   1.7904288e+00
   1.7066667e+00   7.3386548e-01  -1.0165994e+00  -3.3380876e-01   5.7657876e-01   4.5519376e-02   1.0317725e+00
   1.7083333e+00   7.3328154e-01  -1.8207750e-01   1.1835038e+00   4.2484751e-01   3.4898188e-01   3.4898188e-01
   1.7100000e+00   7.3269572e-01   1.1076382e+00   3.4898188e-01   2.7311626e-01   4.5519376e-02   5.0071314e-01
   1.7116667e+00   7.3210855e-01   4.2484751e-01   4.5519376e-02  -1.0621188e-01  -1.0165994e+00  -4.0967438e-01
   1.7133333e+00   7.3152103e-01   1.2138500e-01  -8.6486815e-01  -7.8900252e-01  -1.2441963e+00  -1.3959275e+00
   1.7150000e+00   7.3093503e-01   1.7904288e+00  -8.6486815e-01  -7.1313689e-01  -1.2441963e+00  -1.2441963e+00
   1.7166667e+00   7.3035304e-01  -4.0967438e-01  -2.3063151e+00  -1.8207750e-01  -4.8554001e-01  -8.6486815e-01
   1.7183333e+00   7.2977787e-01   5.0071314e-01  -3.3380876e-01   2.7311626e-01   6.5244439e-01   1.2593694e+00
   1.7200000e+00   7.2921294e-01  -1.0165994e+00   1.6386975e+00   4.2484751e-01   5.0071314e-01   8.0417564e-01
   1.7216667e+00   7.2866196e-01  -4.0967438e-01   4.5519376e-02   5.7657876e-01   4.2484751e-01  -3.0346251e-02
   1.7233333e+00   7.2812880e-01  -8.6486815e-01   6.5244439e-01  -1.8207750e-01   1.1835038e+00  -2.5794313e-01
   1.7250000e+00   7.2761724e-01  -1.2441963e+00   1.2138500e-01  -2.5794313e-01   8.8004127e-01  -1.0165994e+00
   1.7266667e+00   7.2713104e-01  -4.8554001e-01   9.5590690e-01  -3.0346251e-02   3.4898188e-01  -3.0346251e-02
   1.7283333e+00   7.2667367e-01   1.2593694e+00  -3.0346251e-02   4.5519376e-02  -4.0967438e-01   5.0071314e-01
   1.7300000e+00   7.2624807e-01   1.7904288e+00  -1.3200619e+00   3.4898188e-01  -1.0165994e+00  -1.8207750e-01
   1.7316667e+00   7.2585673e-01   1.0317725e+00  -1.0621188e-01  -3.0346251e-02  -7.8900252e-01  -8.6486815e-01
   1.7333333e+00   7.2550133e-01  -3.3380876e-01  -2.5794313e-01  -2.5794313e-01  -7.1313689e-01  -1.9269869e+00
   1.7350000e+00   7.2518282e-01   1.3352350e+00   3.4898188e-01   4.5519376e-02   1.2138500e-01  -1.0165994e+00
   1.7366667e+00   7.2490115e-01  -4.8554001e-01  -3.0346251e-02  -1.0621188e-01   4.2484751e-01  -3.0346251e-02
   1.7383333e+00   7.2465537e-01  -1.0621188e-01  -3.3380876e-01   5.7657876e-01   5.0071314e-01   1.9725063e-01
   1.7400000e+00   7.2437776e-01  -1.0621188e-01   1.0317725e+00   8.0417564e-01   6.5244439e-01   3.4898188e-01
   1.7416667e+00   7.2403284e-01  -1.4717932e+00   9.5590690e-01  -3.3380876e-01   1.1076382e+00   1.2593694e+00
   1.7433333e+00   7.2370286e-01  -8.6486815e-01   2.2456226e+00  -1.8207750e-01   6.5244439e-01   1.1076382e+00
   1.7450000e+00   7.2338642e-01  -7.1313689e-01  -2.5794313e-01   4.2484751e-01   1.9725063e-01   4.2484751e-01
   1.7466667e+00   7.2308209e-01  -4.8554001e-01  -4.8554001e-01   3.4898188e-01  -4.0967438e-01   4.2484751e-01
   1.7483333e+00   7.2278818e-01   8.8004127e-01   6.5244439e-01   1.2593694e+00  -1.0165994e+00  -3.0346251e-02
   1.7500000e+00   7.2250298e-01  -4.8554001e-01  -2.5794313e-01   8.8004127e-01   3.4898188e-01   1.2138500e-01
   1.7516667e+00   7.2222455e-01   9.5590690e-01   7.2831002e-01  -1.0621188e-01   5.7657876e-01   4.5519376e-02
   1.7533333e+00   7.2195123e-01   6.5244439e-01  -1.1683307e+00  -4.0967438e-01   1.9725063e-01   4.5519376e-02
   1.7550000e+00   7.2168127e-01   1.2593694e+00  -1.0165994e+00   8.0417564e-01   1.2138500e-01   3.4898188e-01
   1.7566667e+00   7.2141319e-01  -4.8554001e-01   3.4898188e-01  -1.8207750e-01  -3.0346251e-02   4.5519376e-02
   1.7583333e+00   7.2114576e-01  -9.4073377e-01  -7.8900252e-01  -3.3380876e-01  -3.3380876e-01   2.7311626e-01
   1.7600000e+00   7.2087792e-01   8.0417564e-01  -4.8554001e-01  -3.3380876e-01   2.7311626e-01   2.7311626e-01
   1.7616667e+00   7.2060919e-01   8.0417564e-01   2.7311626e-01  -3.0346251e-02   1.2138500e-01  -3.3380876e-01
   1.7633333e+00   7.2033935e-01   1.4869663e+00  -1.1683307e+00   1.9725063e-01   1.9725063e-01  -4.8554001e-01
   1.7650000e+00   7.2006868e-01   5.7657876e-01  -2.5794313e-01  -4.0967438e-01  -3.0346251e-02  -3.3380876e-01
   1.7666667e+00   7.1979801e-01  -1.2441963e+00  -1.4717932e+00  -4.0967438e-01  -3.0346251e-02  -3.3380876e-01
   1.7683333e+00   7.1952864e-01  -6.3727127e-01   8.8004127e-01   4.5519376e-02   1.9725063e-01   4.2484751e-01
   1.7700000e+00   7.1926245e-01  -1.1683307e+00   1.0317725e+00  -1.8207750e-01   4.2484751e-01   1.2138500e-01
   1.7716667e+00   7.1900184e-01  -1.0924650e+00  -5.6140564e-01  -3.3380876e-01   1.9725063e-01  -4.8554001e-01
   1.7733333e+00   7.1874971e-01   1.1076382e+00  -8.6486815e-01  -2.5794313e-01   1.2138500e-01  -5.6140564e-01
   1.7750000e+00   7.1850958e-01   3.4898188e-01   1.3352350e+00  -5.6140564e-01   4.2484751e-01  -1.0621188e-01
   1.7766667e+00   7.1812535e-01  -1.8207750e-01  -2.4580463e+00  -4.8554001e-01  -2.5794313e-01  -4.8554001e-01
   1.7783333e+00   7.1774765e-01   4.5519376e-02   3.4898188e-01   3.4898188e-01  -6.3727127e-01  -1.0621188e-01
   1.7800000e+00   7.1738466e-01  -7.8900252e-01   4.5519376e-02  -1.0621188e-01   2.7311626e-01   4.2484751e-01
   1.7816667e+00   7.1704574e-01   6.5244439e-01  -1.8207750e-01   3.4898188e-01   1.9725063e-01   8.0417564e-01
   1.7833333e+00   7.1704574e-01   4.2484751e-01   8.0417564e-01   8.0417564e-01   1.2138500e-01   5.0071314e-01
   1.7850000e+00   7.1674100e-01   8.0417564e-01  -6.3727127e-01  -2.5794313e-01   4.5519376e-02   1.9725063e-01
   1.7866667e+00   7.1648146e-01   1.0317725e+00   1.7145632e+00   1.2138500e-01   5.0071314e-01   5.0071314e-01
   1.7883333e+00   7.1627875e-01   5.7657876e-01   4.2484751e-01   4.5519376e-02  -3.3380876e-01   5.0071314e-01
   1.7900000e+00   7.1614483e-01  -1.0621188e-01   9.5590690e-01   1.1835038e+00  -4.0967438e-01   6.5244439e-01
   1.7916667e+00   7.1609199e-01   1.3352350e+00  -5.6140564e-01   6.5244439e-01  -1.2441963e+00  -4.0967438e-01
   1.7933333e+00   7.1609199e-01  -1.0621188e-01   2.7311626e-01  -1.0621188e-01   4.5519376e-02   1.9725063e-01
   1.7950000e+00   7.1609199e-01  -1.0924650e+00  -7.1313689e-01  -3.0346251e-02   4.5519376e-02  -4.8554001e-01
   1.7966667e+00   7.1609199e-01  -2.0028525e+00   2.3973538e+00  -6.3727127e-01   1.9725063e-01  -4.0967438e-01
   1.7983333e+00   7.1609199e-01  -1.0924650e+00   3.4898188e-01  -8.6486815e-01   2.7311626e-01  -5.6140564e-01
   1.8000000e+00   7.1609199e-01  -8.6486815e-01  -4.8554001e-01  -5.6140564e-01  -6.3727127e-01  -1.1683307e+00
   1.8016667e+00   7.1609199e-01  -4.8554001e-01  -2.0028525e+00   8.0417564e-01   3.4898188e-01   2.7311626e-01
   1.8033333e+00   7.1609199e-01  -4.0967438e-01  -1.0924650e+00  -1.8207750e-01   3.4898188e-01   4.2484751e-01
   1.8050000e+00   7.1609199e-01  -1.8207750e-01   7.2831002e-01  -4.0967438e-01   3.4898188e-01  -3.3380876e-01
   1.8066667e+00   7.1609199e-01  -3.0346251e-02  -1.6993900e+00  -1.8207750e-01   7.2831002e-01  -4.0967438e-01
   1.8083333e+00   7.1609199e-01   9.5590690e-01   1.9725063e-01  -2.5794313e-01   8.0417564e-01  -2.5794313e-01
   1.8100000e+00   7.1609199e-01   5.0071314e-01  -3.3380876e-01   1.2138500e-01  -1.0621188e-01  -1.8207750e-01
   1.8116667e+00   7.1609199e-01  -3.0346251e-02  -5.6140564e-01   3.4898188e-01  -8.6486815e-01  -1.8207750e-01
   1.8133333e+00   7.1609199e-01   1.1835038e+00  -8.6486815e-01   1.9725063e-01  -7.1313689e-01  -3.0346251e-02
   1.8150000e+00   7.1609199e-01   9.5590690e-01   5.7657876e-01   1.9725063e-01  -5.6140564e-01   2.7311626e-01
   1.8166667e+00   7.1609199e-01   3.4898188e-01   1.6386975e+00   7.2831002e-01  -5.6140564e-01   6.5244439e-01
   1.8183333e+00   7.1609199e-01  -3.0346251e-02  -4.0967438e-01   1.9725063e-01  -3.3380876e-01  -4.8554001e-01
   1.8200000e+00   7.1609199e-01  -4.0967438e-01   4.2484751e-01   1.2138500e-01   5.7657876e-01   5.0071314e-01
   1.8216667e+00   7.1609199e-01  -7.1313689e-01   8.8004127e-01  -3.0346251e-02   3.4898188e-01   5.7657876e-01
   1.8233333e+00   7.1609199e-01   1.9725063e-01   1.1076382e+00  -4.8554001e-01   6.5244439e-01  -1.8207750e-01
   1.8250000e+00   7.1609199e-01  -4.8554001e-01  -1.8207750e-01  -4.0967438e-01  -1.8207750e-01  -1.8207750e-01
   1.8266667e+00   7.1609199e-01  -3.0346251e-02   5.7657876e-01   2.7311626e-01   4.5519376e-02   1.2138500e-01
   1.8283333e+00   7.1609199e-01   2.7311626e-01  -3.0346251e-02   3.4898188e-01  -6.3727127e-01  -1.0621188e-01
   1.8300000e+00   7.1609199e-01   1.6386975e+00  -7.1313689e-01  -3.0346251e-02  -4.8554001e-01  -7.1313689e-01
   1.8316667e+00   7.1609199e-01   5.7657876e-01  -1.6993900e+00  -7.8900252e-01   4.5519376e-02  -8.6486815e-01
   1.8333333e+00   7.1609199e-01   5.7657876e-01   1.1076382e+00   1.9725063e-01   6.5244439e-01   6.5244439e-01
   1.8350000e+00   7.1609199e-01   6.5244439e-01   3.4898188e-01   3.4898188e-01   1.9725063e-01   1.2138500e-01
   1.8366667e+00   7.1609199e-01  -9.4073377e-01   2.7311626e-01   3.4898188e-01  -1.8207750e-01  -1.8207750e-01
   1.8383333e+00   7.1609199e-01  -2.5794313e-01   4.2484751e-01   4.5519376e-02   4.5519376e-02  -3.3380876e-01
   1.8400000e+00   7.1609199e-01  -2.5794313e-01  -6.3727127e-01  -3.3380876e-01   5.7657876e-01  -3.0346251e-02
   1.8416667e+00   7.1609199e-01  -9.4073377e-01  -7.8900252e-01  -2.5794313e-01   5.0071314e-01   2.7311626e-01
   1.8433333e+00   7.1609199e-01  -1.0165994e+00   9.5590690e-01  -1.8207750e-01  -2.5794313e-01   4.5519376e-02
   1.8450000e+00   7.1609199e-01  -1.3959275e+00  -3.3380876e-01  -5.6140564e-01  -5.6140564e-01  -1.0621188e-01
   1.8466667e+00   7.1609199e-01  -1.8511213e+00   1.1076382e+00  -1.0621188e-01  -7.8900252e-01  -1.0621188e-01
   1.8483333e+00   7.1609199e-01  -4.8554001e-01   2.0938913e+00   3.4898188e-01   4.2484751e-01   6.5244439e-01
   1.8500000e+00   7.1609199e-01   8.0417564e-01   5.0071314e-01  -1.0621188e-01   1.3352350e+00  -1.0621188e-01
   1.8516667e+00   7.1609199e-01   2.1697569e+00  -5.6140564e-01  -4.0967438e-01  -3.0346251e-02  -2.5794313e-01
   1.8533333e+00   7.1613259e-01   1.1835038e+00  -4.8554001e-01   1.2138500e-01  -1.8207750e-01   1.9725063e-01
   1.8550000e+00   7.1627869e-01   8.0417564e-01   5.0071314e-01  -6.3727127e-01  -3.0346251e-02   1.9725063e-01
   1.8566667e+00   7.1654194e-01  -2.5794313e-01  -4.8554001e-01  -2.5794313e-01  -6.3727127e-01   1.2138500e-01
   1.8583333e+00   7.1693341e-01  -7.8900252e-01  -4.8554001e-01  -2.5794313e-01  -3.0346251e-02  -3.0346251e-02
   1.8600000e+00   7.1746310e-01   5.0071314e-01  -1.8207750e-01   6.5244439e-01  -4.8554001e-01  -7.1313689e-01
   1.8616667e+00   7.1814006e-01   1.2138500e-01   1.3352350e+00   2.7311626e-01  -6.3727127e-01  -4.0967438e-01
   1.8633333e+00   7.1897189e-01  -6.3727127e-01  -9.4073377e-01  -1.8207750e-01  -1.8207750e-01   7.2831002e-01
   1.8650000e+00   7.1996471e-01  -3.0346251e-02  -2.5794313e-01  -1.8207750e-01  -4.8554001e-01   4.2484751e-01
   1.8666667e+00   7.2112287e-01  -7.8900252e-01  -3.3380876e-01   1.9725063e-01  -3.0346251e-02   1.9725063e-01
   1.8683333e+00   7.2244896e-01  -1.0165994e+00   4.5519376e-02  -4.0967438e-01   4.2484751e-01  -4.0967438e-01
   1.8700000e+00   7.2394352e-01  -6.3727127e-01   1.9725063e-01  -2.5794313e-01   3.4898188e-01  -3.3380876e-01
   1.8716667e+00   7.2560518e-01  -5.6140564e-01  -1.8207750e-01  -4.8554001e-01   1.9725063e-01  -1.0621188e-01
   1.8733333e+00   7.2733733e-01   1.9725063e-01   1.2138500e-01  -1.8207750e-01  -8.6486815e-01  -3.0346251e-02
   1.8750000e+00   7.2914616e-01   3.4898188e-01  -7.1313689e-01  -1.0621188e-01   1.2138500e-01  -3.3380876e-01
   1.8766667e+00   7.3109355e-01  -5.6140564e-01  -3.3380876e-01   3.4898188e-01   4.2484751e-01   2.7311626e-01
   1.8783333e+00   7.3317351e-01   1.1076382e+00   1.1835038e+00   8.8004127e-01   5.0071314e-01   8.0417564e-01
   1.8800000e+00   7.3537898e-01   6.5244439e-01  -3.3380876e-01  -2.5794313e-01   4.2484751e-01   8.0417564e-01
   1.8816667e+00   7.3770160e-01  -3.3380876e-01   4.5519376e-02  -3.3380876e-01  -1.8207750e-01  -2.5794313e-01
   1.8833333e+00   7.4013201e-01  -3.3380876e-01  -4.8554001e-01  -1.8207750e-01  -6.3727127e-01  -3.3380876e-01
   1.8850000e+00   7.4265987e-01   6.5244439e-01   1.4111007e+00   1.9725063e-01  -4.8554001e-01  -1.0621188e-01
   1.8866667e+00   7.4527381e-01  -2.5794313e-01   1.9725063e-01  -1.0621188e-01  -8.6486815e-01  -3.3380876e-01
   1.8883333e+00   7.4796183e-01  -6.3727127e-01  -7.1313689e-01  -3.0346251e-02   1.2138500e-01  -6.3727127e-01
   1.8900000e+00   7.5071134e-01   2.7311626e-01   8.0417564e-01  -3.0346251e-02   1.2138500e-01   1.2138500e-01
   1.8916667e+00   7.5350910e-01   4.5519376e-02   1.9725063e-01  -1.0621188e-01  -6.3727127e-01   4.5519376e-02
   1.8933333e+00   7.5634163e-01  -8.6486815e-01  -1.8207750e-01  -2.5794313e-01  -4.0967438e-01  -1.0621188e-01
   1.8950000e+00   7.5919523e-01   7.2831002e-01  -1.0621188e-01   6.5244439e-01   4.5519376e-02   7.2831002e-01
   1.8966667e+00   7.6205595e-01   3.4898188e-01   2.7311626e-01   1.9725063e-01   2.7311626e-01   5.7657876e-01
   1.8983333e+00   7.6491014e-01  -1.8207750e-01  -3.3380876e-01   4.5519376e-02   1.9725063e-01  -1.0621188e-01
   1.9000000e+00   7.6774396e-01  -7.1313689e-01   2.7311626e-01  -6.3727127e-01   1.3352350e+00   2.7311626e-01
   1.9016667e+00   7.7054408e-01  -2.0028525e+00  -3.0346251e-02  -4.0967438e-01   2.7311626e-01  -3.3380876e-01
   1.9033333e+00   7.7329753e-01  -1.6235244e+00   1.9725063e-01   1.9725063e-01  -3.0346251e-02  -3.0346251e-02
   1.9050000e+00   7.7329753e-01  -2.0028525e+00  -6.3727127e-01  -1.8207750e-01  -3.3380876e-01   4.5519376e-02
   1.9066667e+00   7.7599173e-01  -1.9269869e+00   1.2138500e-01   1.2138500e-01  -7.8900252e-01  -3.0346251e-02
   1.9083333e+00   7.7861479e-01  -1.2441963e+00   6.5244439e-01   3.4898188e-01   4.2484751e-01  -4.0967438e-01
   1.9100000e+00   7.8112905e-01  -5.6140564e-01  -4.8554001e-01   3.4898188e-01  -2.5794313e-01  -1.8207750e-01
   1.9116667e+00   7.8338548e-01   8.8004127e-01   4.5519376e-02  -4.0967438e-01  -4.8554001e-01  -2.5794313e-01
   1.9133333e+00   7.8552934e-01   1.4869663e+00  -7.1313689e-01  -1.8207750e-01   4.5519376e-02   6.5244439e-01
   1.9150000e+00   7.8755569e-01   8.0417564e-01  -1.0165994e+00  -4.0967438e-01   1.9725063e-01   8.0417564e-01
   1.9166667e+00   7.8946101e-01   1.1835038e+00  -3.0346251e-02  -1.8207750e-01   1.9725063e-01   4.5519376e-02
   1.9183333e+00   7.9124342e-01   4.2484751e-01  -5.6140564e-01   3.4898188e-01  -2.5794313e-01  -2.5794313e-01
