# Supplementary material for: Detecting Nasal Vowels in Speech Interfaces Based on Surface Electromyography
Source: PLoS One. 2015 Jun 12;10(6):e0127040. doi: 10.1371/journal.pone.0127040 (PMC4466523; doi:10.1371/journal.pone.0127040)
Supplement: S1 Data — (ZIP) [file pone.0127040.s001.zip › PLosOneData/aligned/SV/SV-vnp-on-r3-ALIGNED.txt]

   0.0000000e+00   7.4940628e-01  -4.0967438e-01  -8.6486815e-01   4.5519376e-02   5.7657876e-01  -1.0924650e+00
   1.6666667e-03   7.4813943e-01  -1.0621188e-01  -1.1683307e+00   2.7311626e-01   5.0071314e-01   5.0071314e-01
   3.3333333e-03   7.4668657e-01  -1.0165994e+00  -1.3200619e+00   4.5519376e-02  -3.0346251e-02   1.6386975e+00
   5.0000000e-03   7.4503955e-01  -5.6140564e-01  -4.0967438e-01  -2.5794313e-01  -1.0165994e+00  -9.4073377e-01
   6.6666667e-03   7.4319070e-01   6.5244439e-01   8.0417564e-01  -1.8207750e-01   1.2138500e-01   2.7311626e-01
   8.3333333e-03   7.4113325e-01   1.5628319e+00   3.4898188e-01  -3.3380876e-01   1.2593694e+00   2.4732194e+00
   1.0000000e-02   7.3886129e-01   1.1835038e+00   2.7311626e-01  -2.5794313e-01   3.4898188e-01  -1.0621188e-01
   1.1666667e-02   7.3636992e-01   4.5519376e-02  -3.0346251e-02  -1.8207750e-01   5.7657876e-01   3.4898188e-01
   1.3333333e-02   7.3365541e-01   1.3352350e+00   5.7657876e-01   4.2484751e-01   7.2831002e-01   5.0071314e-01
   1.5000000e-02   7.3071514e-01  -1.0621188e-01   5.0071314e-01   8.0417564e-01  -4.8554001e-01   1.9725063e-01
   1.6666667e-02   7.2754786e-01  -4.0967438e-01   1.9725063e-01   6.5244439e-01  -7.1313689e-01  -3.0346251e-02
   1.8333333e-02   7.2415351e-01  -1.3200619e+00   5.0071314e-01  -3.0346251e-02  -4.0967438e-01  -4.0967438e-01
   2.0000000e-02   7.2053347e-01  -1.4717932e+00  -1.8207750e-01  -4.8554001e-01  -7.1313689e-01  -1.0924650e+00
   2.1666667e-02   7.1669040e-01  -4.8554001e-01  -5.6140564e-01   7.2831002e-01  -3.0346251e-02   5.0071314e-01
   2.3333333e-02   7.1262835e-01   8.0417564e-01  -1.3200619e+00   1.5628319e+00   2.7311626e-01   1.2593694e+00
   2.5000000e-02   7.0835251e-01   1.4111007e+00  -3.3380876e-01   1.1835038e+00   1.9725063e-01   2.7311626e-01
   2.6666667e-02   7.0386946e-01   6.5244439e-01  -1.8207750e-01  -9.4073377e-01  -7.1313689e-01  -4.0967438e-01
   2.8333333e-02   6.9918682e-01  -6.3727127e-01  -3.3380876e-01  -2.0028525e+00  -7.8900252e-01  -1.2441963e+00
   3.0000000e-02   6.9431321e-01  -2.6097776e+00   1.2138500e-01  -1.7752557e+00  -5.6140564e-01  -1.2441963e+00
   3.1666667e-02   6.8913668e-01   1.2138500e-01   5.0071314e-01  -7.8900252e-01   3.4898188e-01  -5.6140564e-01
   3.3333333e-02   6.8378120e-01   1.2593694e+00   3.4898188e-01  -3.0346251e-02   1.2593694e+00   1.0317725e+00
   3.5000000e-02   6.7828048e-01   5.7657876e-01  -3.0346251e-02   4.2484751e-01   9.5590690e-01   6.5244439e-01
   3.6666667e-02   6.7264720e-01   2.0180257e+00  -3.0346251e-02   3.4898188e-01   1.9725063e-01   7.2831002e-01
   3.8333333e-02   6.6689368e-01  -9.4073377e-01   1.2138500e-01  -4.0967438e-01  -3.0346251e-02  -4.0967438e-01
   4.0000000e-02   6.2421487e-01  -5.6140564e-01   1.2138500e-01  -2.5794313e-01   1.2138500e-01  -3.0346251e-02
   4.1666667e-02   6.1789221e-01  -3.0346251e-02  -3.3380876e-01   1.2593694e+00   1.9725063e-01   5.7657876e-01
   4.3333333e-02   6.1153633e-01  -1.1683307e+00   1.1835038e+00   1.2593694e+00   1.9725063e-01   6.5244439e-01
   4.5000000e-02   6.0515262e-01  -6.3727127e-01   3.4898188e-01   5.7657876e-01  -4.8554001e-01   4.5519376e-02
   4.6666667e-02   5.9874525e-01  -7.8900252e-01   4.5519376e-02  -9.4073377e-01  -1.0621188e-01   2.7311626e-01
   4.8333333e-02   5.9231754e-01  -1.1683307e+00  -1.8207750e-01  -6.3727127e-01  -4.0967438e-01  -1.8207750e-01
   5.0000000e-02   5.8587169e-01  -1.6235244e+00  -1.8207750e-01  -1.1683307e+00  -1.1683307e+00  -1.5476588e+00
   5.1666667e-02   5.7940893e-01  -3.3380876e-01   2.7311626e-01  -9.4073377e-01  -7.8900252e-01  -1.3200619e+00
   5.3333333e-02   5.7292954e-01   2.7311626e-01  -1.8207750e-01   4.2484751e-01   3.4898188e-01  -5.6140564e-01
   5.5000000e-02   5.6643290e-01   7.2831002e-01  -2.5794313e-01   5.0071314e-01   1.0317725e+00   2.7311626e-01
   5.6666667e-02   5.5986654e-01   1.2593694e+00  -3.0346251e-02  -5.6140564e-01   2.7311626e-01   7.2831002e-01
   5.8333333e-02   5.5322285e-01   2.1697569e+00   1.9725063e-01   1.9725063e-01  -2.5794313e-01   1.2138500e-01
   6.0000000e-02   5.4657275e-01   1.5628319e+00  -4.8554001e-01   1.2593694e+00   4.5519376e-02   1.2138500e-01
   6.1666667e-02   5.3991371e-01  -7.1313689e-01  -4.8554001e-01   1.0317725e+00   4.2484751e-01   3.4898188e-01
   6.3333333e-02   5.3324224e-01   2.7311626e-01   7.2831002e-01   2.7311626e-01  -3.3380876e-01  -2.5794313e-01
   6.5000000e-02   5.2655409e-01  -2.1545838e+00   6.5244439e-01  -3.3380876e-01  -5.6140564e-01  -3.3380876e-01
   6.6666667e-02   5.1984448e-01  -1.3959275e+00   4.5519376e-02  -7.8900252e-01  -3.0346251e-02  -1.8207750e-01
   6.8333333e-02   5.1310833e-01   9.5590690e-01  -7.1313689e-01  -1.0621188e-01  -4.8554001e-01  -1.8207750e-01
   7.0000000e-02   5.0634048e-01   7.2831002e-01   8.8004127e-01  -4.0967438e-01  -7.8900252e-01  -7.1313689e-01
   7.1666667e-02   4.9953593e-01  -1.0165994e+00  -1.0621188e-01  -2.5794313e-01  -4.8554001e-01  -7.8900252e-01
   7.3333333e-02   4.9269015e-01   6.5244439e-01   7.2831002e-01   5.0071314e-01   4.2484751e-01   4.5519376e-02
   7.5000000e-02   4.8579926e-01   9.5590690e-01   2.7311626e-01   5.7657876e-01   5.7657876e-01   7.2831002e-01
   7.6666667e-02   4.7886030e-01   8.8004127e-01   1.9725063e-01   1.2138500e-01   1.2593694e+00   5.7657876e-01
   7.8333333e-02   4.7187147e-01   1.6386975e+00   1.9725063e-01   2.7311626e-01   6.5244439e-01   2.7311626e-01
   8.0000000e-02   4.6483231e-01  -6.3727127e-01  -2.5794313e-01   1.9725063e-01  -1.0621188e-01  -3.3380876e-01
   8.1666667e-02   4.5774392e-01  -2.0787182e+00   1.2138500e-01   6.5244439e-01   4.5519376e-02   1.9725063e-01
   8.3333333e-02   4.5060906e-01  -1.9269869e+00   4.5519376e-02  -7.8900252e-01   2.7311626e-01  -1.0165994e+00
   8.5000000e-02   4.4343234e-01   2.0180257e+00  -6.3727127e-01  -1.0924650e+00   3.4898188e-01  -3.3380876e-01
   8.6666667e-02   4.3622030e-01   3.4898188e-01  -1.0621188e-01  -1.0165994e+00   3.4898188e-01   4.2484751e-01
   8.8333333e-02   4.2898145e-01   1.0317725e+00  -1.8207750e-01   1.2138500e-01  -2.5794313e-01   1.0317725e+00
   9.0000000e-02   4.2172628e-01   4.5519376e-02  -1.0621188e-01   8.8004127e-01  -4.0967438e-01   7.2831002e-01
   9.1666667e-02   4.1446732e-01  -8.6486815e-01   1.2138500e-01   4.5519376e-02  -4.8554001e-01   1.2138500e-01
   9.3333333e-02   4.0710248e-01  -8.6486815e-01   7.2831002e-01   1.9725063e-01  -1.8207750e-01  -1.8207750e-01
   9.5000000e-02   3.9978181e-01   5.0071314e-01  -4.0967438e-01  -3.3380876e-01  -6.3727127e-01  -4.0967438e-01
   9.6666667e-02   3.9252424e-01  -1.5476588e+00  -1.0621188e-01  -3.0346251e-02  -1.1683307e+00  -7.1313689e-01
   9.8333333e-02   3.8534967e-01  -1.2441963e+00   4.5519376e-02   1.9725063e-01  -7.8900252e-01  -1.6993900e+00
   1.0000000e-01   3.7827876e-01  -1.8207750e-01  -1.0621188e-01   2.7311626e-01   3.4898188e-01  -2.5794313e-01
   1.0166667e-01   3.7133278e-01  -4.8554001e-01  -4.8554001e-01  -3.0346251e-02   3.4898188e-01   4.2484751e-01
   1.0333333e-01   3.6453344e-01   4.2484751e-01  -3.3380876e-01  -3.0346251e-02   8.8004127e-01   9.5590690e-01
   1.0500000e-01   3.5790271e-01   6.5244439e-01  -4.8554001e-01  -1.8207750e-01   5.7657876e-01   3.4898188e-01
   1.0666667e-01   3.5146258e-01  -3.0346251e-02  -1.2441963e+00  -1.8207750e-01   1.9725063e-01  -3.0346251e-02
   1.0833333e-01   3.4523489e-01   1.7145632e+00  -3.3380876e-01  -1.0621188e-01   5.7657876e-01   4.5519376e-02
   1.1000000e-01   3.3924109e-01   1.6386975e+00   1.2138500e-01   4.5519376e-02  -4.8554001e-01  -1.0621188e-01
   1.1166667e-01   3.3350203e-01  -7.8900252e-01   6.5244439e-01  -1.0621188e-01  -1.0621188e-01   1.9725063e-01
   1.1333333e-01   3.2803775e-01   3.4898188e-01   1.6386975e+00   5.7657876e-01  -2.5794313e-01   1.2138500e-01
   1.1500000e-01   3.2286724e-01  -3.3380876e-01   1.1076382e+00  -1.0621188e-01  -1.8207750e-01  -1.8207750e-01
   1.1666667e-01   3.1800825e-01  -1.4717932e+00   2.7311626e-01   1.9725063e-01  -1.0621188e-01  -3.3380876e-01
   1.1833333e-01   3.1347707e-01  -9.4073377e-01  -5.6140564e-01   8.8004127e-01   5.0071314e-01   1.2138500e-01
   1.2000000e-01   3.0928834e-01  -1.6235244e+00  -9.4073377e-01  -2.5794313e-01  -1.8207750e-01   2.7311626e-01
   1.2166667e-01   3.0545486e-01   3.4898188e-01   5.0071314e-01   1.2138500e-01  -1.8207750e-01   1.2593694e+00
   1.2333333e-01   3.0198748e-01  -8.6486815e-01  -7.8900252e-01  -1.0924650e+00   1.9725063e-01  -1.8207750e-01
   1.2500000e-01   2.9889487e-01   1.1076382e+00   1.2138500e-01  -3.3380876e-01   5.7657876e-01  -4.0967438e-01
   1.2666667e-01   2.9618345e-01   7.2831002e-01  -3.0346251e-02  -8.6486815e-01   4.2484751e-01  -9.4073377e-01
   1.2833333e-01   2.9378737e-01   1.4869663e+00   4.5519376e-02   1.0317725e+00   3.4898188e-01   5.7657876e-01
   1.3000000e-01   2.9173929e-01   4.2484751e-01   1.2138500e-01   5.0071314e-01  -4.8554001e-01   1.9725063e-01
   1.3166667e-01   2.9009552e-01  -1.0924650e+00  -2.5794313e-01  -6.3727127e-01  -1.8207750e-01   2.7311626e-01
   1.3333333e-01   2.8885337e-01  -7.1313689e-01   5.7657876e-01  -7.1313689e-01  -4.0967438e-01  -6.3727127e-01
   1.3500000e-01   2.8800709e-01   1.2138500e-01   4.2484751e-01   4.2484751e-01  -5.6140564e-01  -1.8207750e-01
   1.3666667e-01   2.8754794e-01  -3.3380876e-01   7.2831002e-01   5.7657876e-01   6.5244439e-01   2.7311626e-01
   1.3833333e-01   2.8746438e-01   2.7311626e-01   8.0417564e-01   1.2593694e+00   7.2831002e-01   8.0417564e-01
   1.4000000e-01   2.8774222e-01   4.5519376e-02  -4.0967438e-01   1.1835038e+00   4.5519376e-02   8.0417564e-01
   1.4166667e-01   2.8836488e-01   5.0071314e-01  -3.3380876e-01  -1.0621188e-01  -6.3727127e-01  -7.1313689e-01
   1.4333333e-01   2.8931359e-01  -1.0165994e+00  -2.5794313e-01  -7.8900252e-01  -1.0165994e+00  -2.0028525e+00
   1.4500000e-01   2.9056775e-01   4.5519376e-02  -7.8900252e-01  -7.1313689e-01  -1.3200619e+00  -2.1545838e+00
   1.4666667e-01   2.9210519e-01   6.5244439e-01   2.7311626e-01   2.7311626e-01  -4.8554001e-01  -9.4073377e-01
   1.4833333e-01   2.9390250e-01   9.5590690e-01   8.0417564e-01   1.9725063e-01   2.7311626e-01   2.7311626e-01
   1.5000000e-01   2.9593535e-01   5.0071314e-01   5.7657876e-01  -6.3727127e-01   6.5244439e-01   1.0317725e+00
   1.5166667e-01   2.9817891e-01   5.7657876e-01  -3.0346251e-02  -2.5794313e-01   5.7657876e-01   8.8004127e-01
   1.5333333e-01   3.0060808e-01  -1.8207750e-01  -7.1313689e-01  -1.8207750e-01   8.0417564e-01   8.0417564e-01
   1.5500000e-01   3.0319790e-01  -1.6235244e+00  -2.5794313e-01  -1.0621188e-01   9.5590690e-01   7.2831002e-01
   1.5666667e-01   3.0592387e-01  -2.7615088e+00  -2.5794313e-01  -4.0967438e-01   1.0317725e+00   1.9725063e-01
   1.5833333e-01   3.0876222e-01  -1.9269869e+00  -1.0621188e-01   4.5519376e-02   3.4898188e-01   1.9725063e-01
   1.6000000e-01   3.1169023e-01  -3.3380876e-01  -7.1313689e-01   5.7657876e-01   9.5590690e-01   4.2484751e-01
   1.6166667e-01   3.1468648e-01  -4.8554001e-01  -2.5794313e-01   1.9725063e-01   4.2484751e-01   7.2831002e-01
   1.6333333e-01   3.1771312e-01  -2.5794313e-01   3.4898188e-01  -1.0621188e-01  -3.3380876e-01  -1.0621188e-01
   1.6500000e-01   3.2067164e-01   1.9725063e-01  -3.0346251e-02  -1.0621188e-01  -1.0924650e+00  -1.0621188e-01
   1.6666667e-01   3.2366195e-01   2.0938913e+00   1.9725063e-01   8.8004127e-01  -1.1683307e+00  -3.3380876e-01
   1.6833333e-01   3.2667073e-01   1.7904288e+00  -4.0967438e-01   8.0417564e-01  -3.3380876e-01  -9.4073377e-01
   1.7000000e-01   3.2968623e-01   2.2456226e+00   3.4898188e-01   1.9725063e-01  -7.1313689e-01  -4.0967438e-01
   1.7166667e-01   3.3269830e-01  -2.5794313e-01   1.1835038e+00  -1.3200619e+00  -1.3200619e+00  -1.6993900e+00
   1.7333333e-01   3.3569850e-01  -1.4717932e+00   2.7311626e-01  -1.4717932e+00  -1.0924650e+00  -1.3200619e+00
   1.7500000e-01   3.3868020e-01  -1.0924650e+00  -3.3380876e-01  -1.8207750e-01  -1.0924650e+00  -8.6486815e-01
   1.7666667e-01   3.4163854e-01  -2.2304494e+00   2.7311626e-01   1.0317725e+00   3.4898188e-01   5.7657876e-01
   1.7833333e-01   3.4457053e-01   1.1076382e+00   5.0071314e-01   1.9725063e-01   1.4111007e+00   8.0417564e-01
   1.8000000e-01   3.4747496e-01   1.6386975e+00   3.4898188e-01  -3.0346251e-02   1.4869663e+00   9.5590690e-01
   1.8166667e-01   3.5035240e-01   4.2484751e-01  -3.0346251e-02   4.5519376e-02   1.9725063e-01   3.4898188e-01
   1.8333333e-01   3.5320515e-01  -1.8207750e-01   8.0417564e-01   3.4898188e-01  -1.8207750e-01   6.5244439e-01
   1.8500000e-01   3.5603710e-01  -2.5794313e-01   3.4898188e-01   8.8004127e-01  -4.0967438e-01   1.3352350e+00
   1.8666667e-01   3.5885364e-01  -7.1313689e-01   5.7657876e-01   2.7311626e-01  -1.8207750e-01   5.0071314e-01
   1.8833333e-01   3.6166153e-01  -1.1683307e+00  -5.6140564e-01  -6.3727127e-01   8.0417564e-01   4.2484751e-01
   1.9000000e-01   3.6446873e-01   6.5244439e-01  -3.3380876e-01  -4.8554001e-01   1.0317725e+00   9.5590690e-01
   1.9166667e-01   3.6728425e-01   1.9725063e-01  -1.4717932e+00  -4.8554001e-01   3.4898188e-01   4.5519376e-02
   1.9333333e-01   3.7011789e-01  -1.1683307e+00  -5.6140564e-01   1.2138500e-01  -1.0924650e+00  -1.5476588e+00
   1.9500000e-01   3.7298012e-01  -1.1683307e+00  -5.6140564e-01   4.5519376e-02  -4.8554001e-01  -8.6486815e-01
   1.9666667e-01   3.7588184e-01   7.2831002e-01   1.2138500e-01   5.0071314e-01   2.7311626e-01  -2.5794313e-01
   1.9833333e-01   3.7883413e-01   4.2484751e-01  -1.8207750e-01  -4.0967438e-01   2.7311626e-01  -1.0924650e+00
   2.0000000e-01   3.8176152e-01   2.7311626e-01  -5.6140564e-01  -1.0621188e-01   1.2138500e-01  -4.0967438e-01
   2.0166667e-01   3.8474168e-01   3.4898188e-01  -3.3380876e-01   1.0317725e+00   1.9725063e-01   1.9725063e-01
   2.0333333e-01   3.8782310e-01   1.1076382e+00   5.7657876e-01   1.7145632e+00  -2.5794313e-01   1.1835038e+00
   2.0500000e-01   3.9101607e-01   9.5590690e-01   1.0317725e+00   8.0417564e-01  -3.3380876e-01   1.3352350e+00
   2.0666667e-01   3.9432943e-01  -3.3380876e-01   7.2831002e-01  -4.0967438e-01  -1.0621188e-01   1.2138500e-01
   2.0833333e-01   3.9777045e-01   1.5628319e+00   6.5244439e-01  -3.3380876e-01  -5.6140564e-01  -1.8207750e-01
   2.1000000e-01   4.0134471e-01  -4.8554001e-01   3.4898188e-01  -4.0967438e-01  -7.8900252e-01  -1.3200619e+00
   2.1166667e-01   4.0505606e-01  -1.0621188e-01   4.5519376e-02   1.9725063e-01  -7.8900252e-01  -4.8554001e-01
   2.1333333e-01   4.0890658e-01   6.5244439e-01  -5.6140564e-01  -7.1313689e-01  -3.3380876e-01  -7.8900252e-01
   2.1500000e-01   4.1289652e-01   8.0417564e-01  -3.0346251e-02  -7.1313689e-01  -4.8554001e-01  -1.9269869e+00
   2.1666667e-01   4.1702435e-01   9.5590690e-01  -7.1313689e-01  -3.0346251e-02  -1.8207750e-01  -1.5476588e+00
   2.1833333e-01   4.2128678e-01  -4.0967438e-01  -4.0967438e-01  -5.6140564e-01  -8.6486815e-01  -1.0621188e-01
   2.2000000e-01   4.2567882e-01  -2.5339119e+00  -7.8900252e-01  -1.1683307e+00  -7.8900252e-01  -5.6140564e-01
   2.2166667e-01   4.3019379e-01  -2.6856432e+00  -1.4717932e+00  -2.5794313e-01   1.0317725e+00   1.2138500e-01
   2.2333333e-01   4.3482350e-01  -1.3200619e+00  -8.6486815e-01  -3.0346251e-02   8.0417564e-01  -6.3727127e-01
   2.2500000e-01   4.3955822e-01  -1.8207750e-01   1.9725063e-01   5.7657876e-01   1.1076382e+00   2.7311626e-01
   2.2666667e-01   4.4438691e-01   3.4898188e-01   5.0071314e-01   4.2484751e-01  -6.3727127e-01   2.7311626e-01
   2.2833333e-01   4.4929721e-01   8.0417564e-01   6.5244439e-01   4.2484751e-01   2.7311626e-01   1.0317725e+00
   2.3000000e-01   4.5427565e-01   9.5590690e-01   2.7311626e-01   5.7657876e-01   6.5244439e-01   1.6386975e+00
   2.3166667e-01   4.5930770e-01   1.5628319e+00   5.0071314e-01   5.7657876e-01   5.0071314e-01   1.7145632e+00
   2.3333333e-01   4.6437790e-01   2.0180257e+00   2.7311626e-01  -3.3380876e-01  -7.1313689e-01   1.0317725e+00
   2.3500000e-01   4.6943436e-01   4.5519376e-02  -2.5794313e-01  -7.8900252e-01  -5.6140564e-01  -1.8207750e-01
   2.3666667e-01   4.7441753e-01  -6.3727127e-01   1.2138500e-01  -7.8900252e-01  -3.3380876e-01  -7.1313689e-01
   2.3833333e-01   4.7940601e-01  -1.1683307e+00   4.2484751e-01   4.5519376e-02   8.0417564e-01   3.4898188e-01
   2.4000000e-01   4.8438256e-01  -2.5794313e-01   1.2138500e-01   7.2831002e-01   1.6386975e+00   7.2831002e-01
   2.4166667e-01   4.8932891e-01  -5.6140564e-01   1.2138500e-01   7.2831002e-01   1.6386975e+00   5.7657876e-01
   2.4333333e-01   4.9422594e-01  -4.0967438e-01  -4.0967438e-01   2.7311626e-01   7.2831002e-01  -3.0346251e-02
   2.4500000e-01   4.9905380e-01  -1.0924650e+00   2.7311626e-01   2.7311626e-01  -3.3380876e-01  -5.6140564e-01
   2.4666667e-01   5.0379207e-01   7.2831002e-01   4.5519376e-02   4.5519376e-02  -2.5794313e-01  -4.8554001e-01
   2.4833333e-01   5.0841995e-01   7.2831002e-01  -3.0346251e-02   5.0071314e-01   1.2138500e-01   6.5244439e-01
   2.5000000e-01   5.1291642e-01   5.0071314e-01   1.2593694e+00   8.0417564e-01   1.2138500e-01   1.3352350e+00
   2.5166667e-01   5.1726038e-01   5.0071314e-01   5.7657876e-01   5.0071314e-01  -1.6993900e+00  -2.5794313e-01
   2.5333333e-01   5.2143083e-01   5.7657876e-01   5.0071314e-01   9.5590690e-01  -1.5476588e+00  -1.1683307e+00
   2.5500000e-01   5.2540707e-01   5.0071314e-01   1.5628319e+00   1.1076382e+00  -7.8900252e-01  -1.0621188e-01
   2.5666667e-01   5.2916880e-01  -8.6486815e-01   8.8004127e-01   4.5519376e-02  -4.0967438e-01   4.5519376e-02
   2.5833333e-01   5.3269631e-01  -1.8511213e+00  -6.3727127e-01  -1.8207750e-01   3.4898188e-01   2.7311626e-01
   2.6000000e-01   5.3597066e-01  -1.6993900e+00  -2.3821807e+00  -1.3200619e+00   3.4898188e-01  -4.8554001e-01
   2.6166667e-01   5.3897372e-01  -2.1545838e+00  -2.3063151e+00  -1.1683307e+00  -1.0621188e-01  -1.2441963e+00
   2.6333333e-01   5.4168840e-01  -2.5794313e-01  -2.0028525e+00  -1.1683307e+00  -3.0346251e-02  -1.5476588e+00
   2.6500000e-01   5.4409873e-01   1.1076382e+00  -2.0028525e+00  -1.8207750e-01  -1.0621188e-01   1.2138500e-01
   2.6666667e-01   5.4618995e-01   4.2484751e-01   8.0417564e-01   5.0071314e-01   4.5519376e-02  -1.0621188e-01
   2.6833333e-01   5.4794864e-01  -1.0621188e-01   1.3352350e+00   4.2484751e-01   1.5628319e+00   5.7657876e-01
   2.7000000e-01   5.4936281e-01   5.7657876e-01   1.9725063e-01   1.9725063e-01  -4.0967438e-01  -2.5794313e-01
   2.7166667e-01   5.5031910e-01   2.5490851e+00   1.1076382e+00   4.5519376e-02   4.5519376e-02   4.5519376e-02
   2.7333333e-01   5.5091046e-01   1.4869663e+00   4.2484751e-01  -9.4073377e-01  -1.2441963e+00  -8.6486815e-01
   2.7500000e-01   5.5114896e-01   1.7145632e+00  -7.1313689e-01   5.7657876e-01  -1.0621188e-01   5.0071314e-01
   2.7666667e-01   5.5102931e-01   8.0417564e-01  -7.8900252e-01   5.0071314e-01   5.0071314e-01   1.0317725e+00
   2.7833333e-01   5.5054734e-01  -1.5476588e+00  -2.5794313e-01   4.2484751e-01  -1.8207750e-01   1.6386975e+00
   2.8000000e-01   5.4970002e-01  -5.6140564e-01   5.0071314e-01   3.4898188e-01   4.5519376e-02  -1.0621188e-01
   2.8166667e-01   5.4848556e-01  -1.8207750e-01   9.5590690e-01   5.0071314e-01  -7.8900252e-01   4.5519376e-02
   2.8333333e-01   5.4690348e-01   4.5519376e-02   3.4898188e-01   3.4898188e-01  -3.3380876e-01   3.4898188e-01
   2.8500000e-01   5.4495465e-01  -9.4073377e-01  -1.0621188e-01   1.9725063e-01   4.2484751e-01  -1.2441963e+00
   2.8666667e-01   5.4264139e-01  -5.6140564e-01   8.0417564e-01   3.4898188e-01   2.0938913e+00   4.2484751e-01
   2.8833333e-01   5.3996750e-01  -2.5794313e-01   1.1076382e+00  -3.3380876e-01   1.0317725e+00   5.7657876e-01
   2.9000000e-01   5.3693828e-01   4.5519376e-02  -2.5794313e-01   1.2138500e-01  -7.1313689e-01   4.5519376e-02
   2.9166667e-01   5.3356057e-01   5.0071314e-01   8.0417564e-01   8.0417564e-01  -6.3727127e-01   1.2138500e-01
   2.9333333e-01   5.2984275e-01   2.7311626e-01  -3.0346251e-02  -3.0346251e-02   1.3352350e+00   1.2138500e-01
   2.9500000e-01   5.2579473e-01  -9.4073377e-01  -4.0967438e-01  -8.6486815e-01  -2.5794313e-01  -7.1313689e-01
   2.9666667e-01   5.2142787e-01  -4.0967438e-01  -1.0924650e+00  -1.2441963e+00  -1.6993900e+00  -4.8554001e-01
   2.9833333e-01   5.1675495e-01   5.0071314e-01   8.0417564e-01  -1.8207750e-01   2.7311626e-01  -4.8554001e-01
   3.0000000e-01   5.1179010e-01   1.0317725e+00  -7.1313689e-01   1.9725063e-01   1.1076382e+00  -6.3727127e-01
   3.0166667e-01   5.0654861e-01   2.0938913e+00  -3.0346251e-02   4.5519376e-02   8.8004127e-01  -3.3380876e-01
   3.0333333e-01   5.0104689e-01   1.6386975e+00   1.9725063e-01   3.4898188e-01   5.7657876e-01   6.5244439e-01
   3.0500000e-01   4.9530226e-01   3.4898188e-01  -7.1313689e-01   2.7311626e-01  -4.8554001e-01   5.7657876e-01
   3.0666667e-01   4.8927910e-01  -2.3063151e+00  -4.8554001e-01  -3.0346251e-02  -2.5794313e-01  -4.0967438e-01
   3.0833333e-01   4.8299033e-01  -3.6718963e+00  -2.5794313e-01  -5.6140564e-01  -4.8554001e-01  -8.6486815e-01
   3.1000000e-01   4.7653238e-01  -2.3821807e+00   1.2138500e-01  -3.0346251e-02   2.7311626e-01   1.0317725e+00
   3.1166667e-01   4.6992505e-01  -1.1683307e+00   4.5519376e-02  -1.0621188e-01   7.2831002e-01   1.3352350e+00
   3.1333333e-01   4.6318739e-01   4.2484751e-01  -4.0967438e-01  -2.5794313e-01   5.7657876e-01   1.1076382e+00
   3.1500000e-01   4.5633756e-01  -3.0346251e-02  -1.0924650e+00  -2.5794313e-01  -6.3727127e-01  -1.8207750e-01
   3.1666667e-01   4.4939264e-01   1.7145632e+00   4.5519376e-02   1.2138500e-01  -2.5794313e-01  -1.1683307e+00
   3.1833333e-01   4.4236845e-01   5.0071314e-01   4.2484751e-01  -5.6140564e-01  -7.1313689e-01  -9.4073377e-01
   3.2000000e-01   4.3527944e-01   1.0317725e+00   2.7311626e-01  -3.0346251e-02  -7.1313689e-01   1.9725063e-01
   3.2166667e-01   4.2813854e-01   1.9725063e-01   1.2593694e+00   8.0417564e-01  -3.3380876e-01  -7.1313689e-01
   3.2333333e-01   4.2095710e-01   1.9725063e-01   1.3352350e+00   7.2831002e-01   1.9725063e-01  -1.4717932e+00
   3.2500000e-01   4.1374477e-01   1.4869663e+00   4.2484751e-01   1.2138500e-01  -1.8207750e-01  -1.0165994e+00
   3.2666667e-01   4.0650944e-01   9.5590690e-01   1.1076382e+00  -7.1313689e-01   6.5244439e-01   1.3352350e+00
   3.2833333e-01   3.9925725e-01  -1.3200619e+00  -7.8900252e-01  -2.5794313e-01   8.8004127e-01   1.2593694e+00
   3.3000000e-01   3.9199254e-01  -2.0787182e+00  -2.3821807e+00   5.0071314e-01   2.7311626e-01  -7.1313689e-01
   3.3166667e-01   3.8471784e-01  -2.4580463e+00  -1.0165994e+00  -3.0346251e-02  -8.6486815e-01  -1.8511213e+00
   3.3333333e-01   3.7743399e-01  -4.8554001e-01  -6.3727127e-01   7.2831002e-01  -1.4717932e+00   7.2831002e-01
   3.3500000e-01   3.7014012e-01   1.8662944e+00   2.7311626e-01  -1.0621188e-01  -6.3727127e-01   1.7145632e+00
   3.3666667e-01   3.6283378e-01  -2.5794313e-01  -5.6140564e-01  -8.6486815e-01  -9.4073377e-01  -5.6140564e-01
   3.3833333e-01   3.5551106e-01   1.2138500e-01  -1.8207750e-01  -3.3380876e-01  -7.8900252e-01  -2.5794313e-01
   3.4000000e-01   3.4816669e-01  -1.0924650e+00   3.4898188e-01  -3.3380876e-01   1.0317725e+00  -6.3727127e-01
   3.4166667e-01   3.4079426e-01  -5.6140564e-01   6.5244439e-01   3.4898188e-01   1.2593694e+00  -2.5794313e-01
   3.4333333e-01   3.3326123e-01   6.5244439e-01   1.2138500e-01   3.4898188e-01   1.0317725e+00   8.0417564e-01
   3.4500000e-01   3.2570184e-01  -6.3727127e-01   6.5244439e-01   8.0417564e-01   2.5490851e+00   1.9421600e+00
   3.4666667e-01   3.1810837e-01  -1.6235244e+00  -1.3200619e+00   8.0417564e-01   1.9725063e-01   1.9725063e-01
   3.4833333e-01   3.1047214e-01  -4.8554001e-01   4.2484751e-01  -5.6140564e-01  -1.6993900e+00  -7.1313689e-01
   3.5000000e-01   3.0278376e-01   8.8004127e-01   4.2484751e-01   5.0071314e-01  -7.1313689e-01   1.9725063e-01
   3.5166667e-01   2.9503350e-01   4.5519376e-02   3.4898188e-01   7.2831002e-01   6.5244439e-01   9.5590690e-01
   3.5333333e-01   2.8721154e-01   3.4898188e-01   1.1835038e+00  -1.8207750e-01  -1.2441963e+00   4.5519376e-02
   3.5500000e-01   2.7930835e-01  -9.4073377e-01  -3.0346251e-02  -4.0967438e-01  -1.3959275e+00  -1.9269869e+00
   3.5666667e-01   2.7131503e-01  -1.1683307e+00   4.5519376e-02   3.4898188e-01   1.9725063e-01  -7.1313689e-01
   3.5833333e-01   2.6322361e-01   5.7657876e-01  -4.8554001e-01  -6.3727127e-01   1.9725063e-01  -9.4073377e-01
   3.6000000e-01   2.5502739e-01   6.5244439e-01   4.5519376e-02  -1.8207750e-01   1.9725063e-01   3.4898188e-01
   3.6166667e-01   2.4672127e-01  -6.3727127e-01  -2.5794313e-01  -7.8900252e-01   4.5519376e-02   4.2484751e-01
   3.6333333e-01   2.3830198e-01   6.5244439e-01   1.9725063e-01   4.2484751e-01   2.7311626e-01  -3.0346251e-02
   3.6500000e-01   2.2976840e-01   1.7904288e+00  -2.5794313e-01   7.2831002e-01  -1.0621188e-01   9.5590690e-01
   3.6666667e-01   2.2112169e-01  -4.8554001e-01  -4.8554001e-01   4.2484751e-01   7.2831002e-01   5.7657876e-01
   3.6833333e-01   2.1236558e-01   4.2484751e-01   5.7657876e-01   3.4898188e-01   5.0071314e-01   2.7311626e-01
   3.7000000e-01   2.0350641e-01   4.5519376e-02  -3.3380876e-01  -2.5794313e-01   5.0071314e-01  -1.8207750e-01
   3.7166667e-01   1.9455325e-01   3.4898188e-01   2.7311626e-01   4.5519376e-02   5.0071314e-01  -1.0621188e-01
   3.7333333e-01   1.8551795e-01   1.0317725e+00  -2.2304494e+00  -7.1313689e-01   1.2138500e-01  -1.8207750e-01
   3.7500000e-01   1.7641513e-01   3.7629351e+00   5.0071314e-01   2.7311626e-01   4.2484751e-01   8.8004127e-01
   3.7666667e-01   1.6726206e-01   2.7008163e+00  -1.3200619e+00  -3.3380876e-01   1.9725063e-01  -1.8207750e-01
   3.7833333e-01   1.5800265e-01   4.2484751e-01   1.9725063e-01  -1.8207750e-01  -1.0165994e+00  -7.1313689e-01
   3.8000000e-01   1.4868923e-01   5.0071314e-01   1.3352350e+00   2.7311626e-01  -6.3727127e-01   1.4111007e+00
   3.8166667e-01   1.3940754e-01   4.5519376e-02  -1.0621188e-01   1.2138500e-01   1.2138500e-01   4.2484751e-01
   3.8333333e-01   1.3018504e-01   2.7311626e-01   1.2138500e-01   1.2138500e-01  -1.3200619e+00  -3.3380876e-01
   3.8500000e-01   1.2105033e-01  -1.2441963e+00   6.5244439e-01  -4.0967438e-01   4.5519376e-02  -2.5794313e-01
   3.8666667e-01   1.1203286e-01  -1.8207750e-01   1.9725063e-01  -4.0967438e-01   9.5590690e-01   1.9725063e-01
   3.8833333e-01   1.0316265e-01  -2.9891057e+00  -1.8207750e-01   1.2138500e-01   1.3352350e+00   6.5244439e-01
   3.9000000e-01   9.4469918e-02  -3.3380876e-01   5.0071314e-01   1.2138500e-01   1.8662944e+00   1.9725063e-01
   3.9166667e-01   8.5984776e-02  -7.8900252e-01  -1.0621188e-01   2.7311626e-01  -5.6140564e-01  -4.8554001e-01
   3.9333333e-01   7.7736844e-02   1.3352350e+00   1.1076382e+00   2.7311626e-01  -5.6140564e-01  -4.8554001e-01
   3.9500000e-01   6.9754916e-02   7.2831002e-01   8.8004127e-01   1.2138500e-01  -4.8554001e-01  -1.0621188e-01
   3.9666667e-01   6.2066621e-02   1.2138500e-01  -5.6140564e-01   1.2138500e-01  -1.8207750e-01  -5.6140564e-01
   3.9833333e-01   5.4698047e-02   4.5519376e-02  -4.0967438e-01  -2.5794313e-01  -2.5794313e-01  -1.8207750e-01
   4.0000000e-01   4.7673447e-02  -6.3727127e-01  -1.0924650e+00  -8.6486815e-01   4.5519376e-02  -4.8554001e-01
   4.0166667e-01   4.1014898e-02  -1.2441963e+00   8.0417564e-01  -7.1313689e-01  -4.0967438e-01  -1.8207750e-01
   4.0333333e-01   3.4742019e-02   9.5590690e-01   1.9725063e-01  -4.0967438e-01  -1.0165994e+00  -1.3200619e+00
   4.0500000e-01   2.8871706e-02   8.0417564e-01  -1.8207750e-01  -3.3380876e-01  -1.2441963e+00  -3.3380876e-01
   4.0666667e-01   2.3417897e-02   8.0417564e-01  -3.0346251e-02   1.2138500e-01  -1.0165994e+00  -1.8207750e-01
   4.0833333e-01   1.8391374e-02   2.7311626e-01   1.2138500e-01   4.2484751e-01  -1.0924650e+00  -1.8207750e-01
   4.1000000e-01   1.3799608e-02  -8.6486815e-01   8.0417564e-01   7.2831002e-01   1.2593694e+00   4.2484751e-01
   4.1166667e-01   9.6466381e-03  -1.9269869e+00   4.5519376e-02  -1.8207750e-01   1.0317725e+00  -7.1313689e-01
   4.1333333e-01   5.9128360e-03  -2.9891057e+00  -4.0967438e-01  -5.6140564e-01  -1.0621188e-01  -1.0924650e+00
   4.1500000e-01   2.4985731e-03  -1.0621188e-01  -3.0346251e-02   2.7311626e-01   5.0071314e-01   2.7311626e-01
   4.1666667e-01  -4.7707576e-04   5.0071314e-01   4.5519376e-02   4.2484751e-01   7.2831002e-01   9.5590690e-01
   4.1833333e-01  -3.0222783e-03  -2.5794313e-01  -2.5794313e-01   3.4898188e-01   1.7904288e+00   1.5628319e+00
   4.2000000e-01  -5.1487723e-03  -2.5794313e-01  -3.3380876e-01   2.7311626e-01   1.2593694e+00   1.3352350e+00
   4.2166667e-01  -6.8716873e-03  -2.5794313e-01   1.2138500e-01   1.2138500e-01   1.2138500e-01   9.5590690e-01
   4.2333333e-01  -8.2093194e-03  -1.8207750e-01  -8.6486815e-01   2.7311626e-01  -3.3380876e-01   5.7657876e-01
   4.2500000e-01  -9.1828603e-03   1.2138500e-01  -5.6140564e-01   1.2138500e-01  -1.2441963e+00  -3.3380876e-01
   4.2666667e-01  -9.8160931e-03  -1.8207750e-01   6.5244439e-01   7.2831002e-01  -5.6140564e-01   5.0071314e-01
   4.2833333e-01  -1.0135050e-02   8.0417564e-01  -3.0346251e-02  -4.0967438e-01  -3.3380876e-01  -4.0967438e-01
   4.3000000e-01  -1.0167647e-02   8.0417564e-01   4.5519376e-02  -3.0346251e-02  -1.8207750e-01  -4.8554001e-01
   4.3166667e-01  -9.9433012e-03  -1.0621188e-01   8.8004127e-01  -1.8207750e-01   4.5519376e-02  -1.2441963e+00
   4.3333333e-01  -9.4925252e-03   1.9725063e-01   1.1076382e+00   1.2138500e-01   1.0317725e+00   1.2138500e-01
   4.3500000e-01  -8.8465273e-03  -1.0621188e-01   6.5244439e-01  -3.0346251e-02   5.7657876e-01   4.5519376e-02
   4.3666667e-01  -8.0368025e-03  -5.6140564e-01   2.7311626e-01  -3.0346251e-02  -4.0967438e-01  -7.1313689e-01
   4.3833333e-01  -7.0947363e-03  -7.1313689e-01   5.0071314e-01   2.7311626e-01  -1.6235244e+00  -1.8207750e-01
   4.4000000e-01  -6.0512127e-03   4.5519376e-02  -4.8554001e-01  -3.0346251e-02  -9.4073377e-01  -5.6140564e-01
   4.4166667e-01  -4.9362513e-03   5.7657876e-01  -5.6140564e-01   6.5244439e-01   7.2831002e-01   2.7311626e-01
   4.4333333e-01  -3.7786569e-03   9.5590690e-01  -1.0165994e+00  -2.5794313e-01  -1.8207750e-01   2.7311626e-01
   4.4500000e-01  -2.6057052e-03  -6.3727127e-01  -3.3380876e-01  -1.0621188e-01  -3.0346251e-02  -3.3380876e-01
   4.4666667e-01  -1.4428562e-03   1.2138500e-01  -2.5794313e-01  -4.0967438e-01   1.2138500e-01   3.4898188e-01
   4.4833333e-01  -3.1350440e-04   5.0071314e-01   1.3352350e+00   4.5519376e-02   5.7657876e-01  -6.3727127e-01
   4.5000000e-01   6.6400185e-04   1.0317725e+00   1.9725063e-01  -2.5794313e-01   1.2138500e-01  -8.6486815e-01
   4.5166667e-01   1.5313778e-03  -6.3727127e-01  -1.0621188e-01  -2.5794313e-01  -9.4073377e-01  -1.0165994e+00
   4.5333333e-01   2.3136420e-03  -1.0924650e+00  -3.0346251e-02   4.2484751e-01  -4.0967438e-01   8.0417564e-01
   4.5500000e-01   2.9994137e-03  -8.6486815e-01   4.5519376e-02   6.5244439e-01  -1.8207750e-01   1.1835038e+00
   4.5666667e-01   3.5799894e-03  -3.3380876e-01   1.9725063e-01   5.7657876e-01  -4.0967438e-01   8.8004127e-01
   4.5833333e-01   2.7787483e-04  -1.8207750e-01  -4.8554001e-01   2.7311626e-01  -3.0346251e-02   5.0071314e-01
   4.6000000e-01   5.8690388e-04  -3.3380876e-01   4.5519376e-02   4.5519376e-02   6.5244439e-01  -3.0346251e-02
   4.6166667e-01   8.7377370e-04   3.4898188e-01  -1.8207750e-01  -1.0621188e-01   5.7657876e-01  -1.0165994e+00
   4.6333333e-01   1.1329862e-03  -1.0621188e-01   8.0417564e-01  -4.0967438e-01   9.5590690e-01  -2.5794313e-01
   4.6500000e-01   1.3597943e-03   1.0317725e+00   7.2831002e-01   3.4898188e-01   5.0071314e-01   4.2484751e-01
   4.6666667e-01   1.5502860e-03   3.4898188e-01   7.2831002e-01   3.4898188e-01   1.9725063e-01   1.2138500e-01
   4.6833333e-01   1.7014486e-03  -1.0924650e+00   1.2138500e-01   3.4898188e-01   1.2138500e-01   2.7311626e-01
   4.7000000e-01   1.8112128e-03  -4.8554001e-01  -3.0346251e-02  -3.3380876e-01  -4.0967438e-01  -1.3200619e+00
   4.7166667e-01   1.8784745e-03  -1.0924650e+00  -3.3380876e-01  -7.1313689e-01   3.4898188e-01  -6.3727127e-01
   4.7333333e-01   1.9030951e-03  -5.6140564e-01  -1.0621188e-01  -1.8207750e-01   1.2138500e-01   6.5244439e-01
   4.7500000e-01   1.8858813e-03  -1.5476588e+00  -5.6140564e-01   5.0071314e-01  -8.6486815e-01   1.9421600e+00
   4.7666667e-01   1.8285427e-03   4.2484751e-01  -7.8900252e-01   5.0071314e-01  -4.0967438e-01   1.2138500e-01
   4.7833333e-01   1.7336319e-03   1.1835038e+00  -9.4073377e-01  -1.8207750e-01  -6.3727127e-01  -1.0621188e-01
   4.8000000e-01   1.6044654e-03  -4.0967438e-01  -1.8207750e-01   2.7311626e-01  -7.8900252e-01  -5.6140564e-01
   4.8166667e-01   1.4450295e-03   1.0317725e+00   5.0071314e-01   5.0071314e-01   3.4898188e-01   1.3352350e+00
   4.8333333e-01   1.2598733e-03   1.7145632e+00  -1.0924650e+00   4.5519376e-02   9.5590690e-01   8.0417564e-01
   4.8500000e-01   1.0539899e-03  -1.0621188e-01   1.3352350e+00  -1.8207750e-01  -1.2441963e+00  -1.0165994e+00
   4.8666667e-01   8.3269082e-04   3.4898188e-01   8.8004127e-01  -1.0621188e-01  -6.3727127e-01  -4.0967438e-01
   4.8833333e-01   6.0147503e-04  -4.8554001e-01  -3.0346251e-02   1.2138500e-01  -6.3727127e-01  -7.8900252e-01
   4.9000000e-01   3.6589691e-04   4.2484751e-01  -1.0621188e-01   1.9725063e-01   1.2593694e+00  -2.5794313e-01
   4.9166667e-01   1.3143486e-04   1.7904288e+00   2.7311626e-01   4.2484751e-01   8.8004127e-01   1.9725063e-01
   4.9333333e-01  -1.4381170e-04  -1.4717932e+00  -2.5794313e-01  -2.5794313e-01  -3.0346251e-02  -4.8554001e-01
   4.9500000e-01  -4.6812613e-04  -2.3063151e+00   8.0417564e-01  -7.8900252e-01  -1.8207750e-01   4.5519376e-02
   4.9666667e-01  -7.7179386e-04  -1.0165994e+00   1.9725063e-01   2.7311626e-01   4.2484751e-01   5.0071314e-01
   4.9833333e-01  -1.0493100e-03   1.2138500e-01  -5.6140564e-01  -7.1313689e-01  -4.8554001e-01  -1.0165994e+00
   5.0000000e-01  -1.2958823e-03  -1.0621188e-01  -4.0967438e-01  -3.3380876e-01  -1.4717932e+00  -1.5476588e+00
   5.0166667e-01  -1.5074963e-03   5.0071314e-01  -1.8207750e-01  -3.0346251e-02  -9.4073377e-01  -1.2441963e+00
   5.0333333e-01  -1.6809628e-03   1.1076382e+00  -4.0967438e-01   8.0417564e-01   1.0317725e+00   6.5244439e-01
   5.0500000e-01  -1.8139473e-03   8.0417564e-01  -7.1313689e-01  -1.0621188e-01   4.2484751e-01   3.4898188e-01
   5.0666667e-01  -1.9049842e-03   8.0417564e-01   1.9725063e-01   8.8004127e-01   1.9725063e-01   2.3214882e+00
   5.0833333e-01  -1.9534734e-03   8.0417564e-01   4.2484751e-01  -2.5794313e-01  -1.9269869e+00  -7.8900252e-01
   5.1000000e-01  -1.9596620e-03   9.5590690e-01   7.2831002e-01   2.7311626e-01  -4.8554001e-01   2.7311626e-01
   5.1166667e-01  -1.9246115e-03  -1.1683307e+00   3.4898188e-01   4.2484751e-01   1.1835038e+00   5.0071314e-01
   5.1333333e-01  -1.8501522e-03  -6.3727127e-01   1.2138500e-01   4.5519376e-02   8.8004127e-01   8.8004127e-01
   5.1500000e-01  -1.7388254e-03  -3.3380876e-01   3.4898188e-01   1.1076382e+00   1.0317725e+00   4.2484751e-01
   5.1666667e-01  -1.5938151e-03   1.9725063e-01  -2.5794313e-01   4.2484751e-01   1.2138500e-01   1.9725063e-01
   5.1833333e-01  -1.4188725e-03   4.2484751e-01   7.2831002e-01   4.5519376e-02   7.2831002e-01   9.5590690e-01
   5.2000000e-01  -1.2182312e-03  -7.1313689e-01  -6.3727127e-01  -4.0967438e-01  -3.0346251e-02  -1.7752557e+00
   5.2166667e-01  -9.9651850e-04  -2.7615088e+00  -1.2441963e+00  -3.3380876e-01  -7.1313689e-01  -1.6993900e+00
   5.2333333e-01  -7.5866226e-04  -7.8900252e-01  -4.8554001e-01  -1.8207750e-01   1.9725063e-01  -7.8900252e-01
   5.2500000e-01  -5.0979474e-04   3.2318757e+00   1.9725063e-01   1.9725063e-01   7.2831002e-01   2.1697569e+00
   5.2666667e-01  -2.5515652e-04   1.0317725e+00  -5.6140564e-01  -4.8554001e-01  -7.1313689e-01   4.2484751e-01
   5.2833333e-01  -3.7999973e-17  -3.0346251e-02   2.7311626e-01   4.5519376e-02  -1.0621188e-01   7.2831002e-01
   5.3000000e-01   1.5079740e-04   4.5519376e-02  -8.6486815e-01  -4.0967438e-01  -4.8554001e-01  -4.8554001e-01
   5.3166667e-01   3.0053068e-04   2.0180257e+00  -4.0967438e-01   4.5519376e-02  -4.8554001e-01  -1.6235244e+00
   5.3333333e-01   4.4561784e-04   7.2831002e-01  -5.6140564e-01  -1.0621188e-01  -9.4073377e-01  -1.6993900e+00
   5.3500000e-01   5.8253261e-04  -4.0967438e-01   5.7657876e-01   2.7311626e-01   4.2484751e-01  -1.8207750e-01
   5.3666667e-01   7.0789606e-04  -5.6140564e-01   1.4869663e+00  -3.0346251e-02   1.2138500e-01   1.0317725e+00
   5.3833333e-01   8.1856643e-04  -1.2441963e+00   8.0417564e-01   4.5519376e-02   1.9725063e-01   7.2831002e-01
   5.4000000e-01   9.1172530e-04  -1.3959275e+00   3.4898188e-01   4.5519376e-02   1.5628319e+00   9.5590690e-01
   5.4166667e-01   9.8495759e-04  -1.1683307e+00  -1.8207750e-01  -4.0967438e-01   5.7657876e-01   1.2138500e-01
   5.4333333e-01   1.0363235e-03   4.2484751e-01  -2.3063151e+00   1.2138500e-01  -9.4073377e-01  -2.5794313e-01
   5.4500000e-01   1.0644212e-03   1.9725063e-01   4.2484751e-01   1.0317725e+00  -1.0924650e+00   1.0317725e+00
   5.4666667e-01   1.0684369e-03  -1.2441963e+00  -4.0967438e-01  -3.0346251e-02  -2.1545838e+00  -1.5476588e+00
   5.4833333e-01   1.0481840e-03   2.3973538e+00   4.2484751e-01  -3.0346251e-02  -1.5476588e+00  -8.6486815e-01
   5.5000000e-01   1.0041268e-03   1.1076382e+00   8.8004127e-01   1.2138500e-01   2.7311626e-01   4.5519376e-02
   5.5166667e-01   9.3739074e-04   8.0417564e-01   3.4898188e-01  -4.8554001e-01   8.0417564e-01   5.7657876e-01
   5.5333333e-01   8.4975765e-04  -1.8207750e-01  -3.0346251e-02  -4.8554001e-01   1.4111007e+00   1.2138500e-01
   5.5500000e-01   7.4364557e-04   4.5519376e-02   5.0071314e-01  -3.0346251e-02   5.7657876e-01   7.2831002e-01
   5.5666667e-01   6.2207486e-04  -1.0165994e+00  -2.5794313e-01  -3.0346251e-02  -8.6486815e-01  -1.8207750e-01
   5.5833333e-01   4.8861953e-04   1.9725063e-01   1.9725063e-01   7.2831002e-01  -1.3200619e+00  -1.0621188e-01
   5.6000000e-01   3.4734629e-04   5.0071314e-01   1.2138500e-01   6.5244439e-01  -1.0924650e+00  -9.4073377e-01
   5.6166667e-01   2.0274145e-04  -1.0621188e-01  -1.6235244e+00  -2.5794313e-01  -3.0346251e-02  -1.1683307e+00
   5.6333333e-01   5.9628066e-05  -2.1545838e+00  -1.9269869e+00  -2.5794313e-01   4.5519376e-02  -4.0967438e-01
   5.6500000e-01  -1.3181399e-04   1.0317725e+00  -1.0924650e+00   3.4898188e-01   1.9421600e+00   1.5628319e+00
   5.6666667e-01  -3.4309224e-04  -2.5794313e-01  -1.0924650e+00   4.5519376e-02   7.2831002e-01   1.1076382e+00
   5.6833333e-01  -5.2432800e-04   1.1835038e+00  -6.3727127e-01   1.2138500e-01   1.2138500e-01   4.5519376e-02
   5.7000000e-01  -6.6973581e-04   1.9725063e-01   4.2484751e-01   1.2138500e-01   2.7311626e-01  -5.6140564e-01
   5.7166667e-01  -7.7412144e-04   8.0417564e-01   5.0071314e-01  -1.0621188e-01   3.4898188e-01   3.4898188e-01
   5.7333333e-01  -8.3294791e-04   7.2831002e-01   8.0417564e-01   6.5244439e-01  -2.5794313e-01   5.7657876e-01
   5.7500000e-01  -8.4238724e-04   4.5519376e-02   9.5590690e-01   3.4898188e-01  -5.6140564e-01  -7.8900252e-01
   5.7666667e-01  -7.9935809e-04  -3.0346251e-02   5.0071314e-01   2.7311626e-01  -3.0346251e-02  -4.0967438e-01
   5.7833333e-01  -7.0154864e-04  -6.3727127e-01   4.2484751e-01   2.7311626e-01   4.5519376e-02   2.7311626e-01
   5.8000000e-01  -5.4742526e-04  -2.5794313e-01   6.5244439e-01   1.2138500e-01  -1.0621188e-01   1.2138500e-01
   5.8166667e-01  -3.3622671e-04   2.7311626e-01   4.2484751e-01   1.2138500e-01   5.7657876e-01   6.5244439e-01
   5.8333333e-01  -6.7945095e-05  -8.6486815e-01  -5.6140564e-01  -3.3380876e-01   2.7311626e-01  -2.5794313e-01
   5.8500000e-01   2.5670655e-04   5.0071314e-01   2.7311626e-01   1.2138500e-01   5.7657876e-01   1.9725063e-01
   5.8666667e-01   6.3633888e-04  -7.8900252e-01  -6.3727127e-01  -7.1313689e-01  -1.0621188e-01  -1.0621188e-01
   5.8833333e-01   1.0689423e-03   5.7657876e-01  -7.1313689e-01   4.5519376e-02  -1.8207750e-01   4.2484751e-01
   5.9000000e-01   1.5519538e-03  -9.4073377e-01  -3.0346251e-02  -1.0621188e-01  -4.0967438e-01  -1.0621188e-01
   5.9166667e-01   2.0823329e-03  -6.3727127e-01   3.4898188e-01  -1.0621188e-01  -1.2441963e+00  -7.1313689e-01
   5.9333333e-01   2.6566465e-03  -7.1313689e-01   3.4898188e-01  -2.5794313e-01  -2.5794313e-01   3.4898188e-01
   5.9500000e-01   3.2711609e-03   4.2484751e-01   8.8004127e-01   1.2138500e-01  -4.8554001e-01  -4.0967438e-01
   5.9666667e-01   3.9219395e-03  -1.8207750e-01   4.2484751e-01   3.4898188e-01  -4.8554001e-01  -2.5794313e-01
   5.9833333e-01   4.6049461e-03   5.7657876e-01  -1.0621188e-01   3.4898188e-01  -1.8207750e-01   5.0071314e-01
   6.0000000e-01   2.4987803e-02  -6.3727127e-01  -8.6486815e-01  -3.0346251e-02   1.2138500e-01  -1.0621188e-01
   6.0166667e-01   2.6471787e-02  -1.8207750e-01   4.5519376e-02   4.2484751e-01   8.0417564e-01  -1.8207750e-01
   6.0333333e-01   2.8067039e-02   4.2484751e-01   1.9725063e-01   8.8004127e-01   2.7311626e-01  -1.8207750e-01
   6.0500000e-01   2.9808641e-02   1.6386975e+00   5.0071314e-01   7.2831002e-01   6.5244439e-01   1.0317725e+00
   6.0666667e-01   3.1711744e-02   1.5628319e+00   5.0071314e-01  -2.5794313e-01  -2.5794313e-01   4.2484751e-01
   6.0833333e-01   3.3791345e-02  -2.5794313e-01  -1.8207750e-01  -1.4717932e+00  -3.3380876e-01  -9.4073377e-01
   6.1000000e-01   3.6062089e-02  -1.4717932e+00  -2.5794313e-01  -8.6486815e-01  -1.2441963e+00  -9.4073377e-01
   6.1166667e-01   3.8538081e-02  -1.3200619e+00  -8.6486815e-01  -6.3727127e-01   8.8004127e-01   2.7311626e-01
   6.1333333e-01   4.1232695e-02  -7.1313689e-01  -2.5794313e-01  -1.0621188e-01   1.2138500e-01  -3.0346251e-02
   6.1500000e-01   4.4158386e-02  -3.0346251e-02   1.9725063e-01   5.7657876e-01  -6.3727127e-01   5.0071314e-01
   6.1666667e-01   4.7326500e-02  -2.5794313e-01   1.1076382e+00   9.5590690e-01   1.2138500e-01   9.5590690e-01
   6.1833333e-01   5.4428837e-02   7.2831002e-01   5.0071314e-01   1.0317725e+00   1.7145632e+00   1.5628319e+00
   6.2000000e-01   5.8378712e-02   5.0071314e-01  -1.3959275e+00  -4.0967438e-01   8.0417564e-01   2.7311626e-01
   6.2166667e-01   6.2602030e-02  -4.8554001e-01  -1.3200619e+00  -4.8554001e-01  -3.3380876e-01  -1.2441963e+00
   6.2333333e-01   6.7102229e-02  -4.0967438e-01  -5.6140564e-01  -7.8900252e-01  -5.6140564e-01  -1.6235244e+00
   6.2500000e-01   7.1880806e-02  -3.3380876e-01  -5.6140564e-01  -4.0967438e-01  -1.0621188e-01  -1.8207750e-01
   6.2666667e-01   7.6937218e-02   3.4898188e-01   3.4898188e-01   5.0071314e-01   4.5519376e-02   1.9725063e-01
   6.2833333e-01   8.2268845e-02   6.5244439e-01   4.2484751e-01   2.7311626e-01   1.2138500e-01   4.5519376e-02
   6.3000000e-01   8.7870951e-02   8.8004127e-01   5.0071314e-01  -3.3380876e-01  -1.8207750e-01   3.4898188e-01
   6.3166667e-01   9.3736688e-02  -6.3727127e-01   3.4898188e-01   1.2138500e-01  -3.0346251e-02  -1.8207750e-01
   6.3333333e-01   9.9857118e-02   4.2484751e-01   9.5590690e-01   1.9725063e-01   1.2138500e-01   3.4898188e-01
   6.3500000e-01   1.0621095e-01  -3.3380876e-01   2.7311626e-01  -7.8900252e-01  -4.8554001e-01  -1.8207750e-01
   6.3666667e-01   1.1955120e-01   1.2138500e-01   5.7657876e-01   4.5519376e-02  -1.0621188e-01   8.8004127e-01
   6.3833333e-01   1.2653377e-01  -3.3380876e-01  -4.8554001e-01  -6.3727127e-01  -3.0346251e-02   8.8004127e-01
   6.4000000e-01   1.3370146e-01  -1.6235244e+00  -3.3380876e-01  -3.0346251e-02  -1.8207750e-01  -8.6486815e-01
   6.4166667e-01   1.4103494e-01   8.8004127e-01  -7.1313689e-01  -5.6140564e-01  -1.8207750e-01  -1.5476588e+00
   6.4333333e-01   1.4851366e-01   9.5590690e-01  -9.4073377e-01  -2.5794313e-01   3.4898188e-01  -5.6140564e-01
   6.4500000e-01   1.5611599e-01   1.7904288e+00   4.5519376e-02   2.7311626e-01   9.5590690e-01   7.2831002e-01
   6.4666667e-01   1.6381950e-01   9.5590690e-01  -3.0346251e-02   1.2138500e-01  -3.0346251e-02  -1.0621188e-01
   6.4833333e-01   1.7160122e-01  -1.3959275e+00  -3.0346251e-02  -3.0346251e-02  -8.6486815e-01  -4.8554001e-01
   6.5000000e-01   1.7943786e-01  -6.3727127e-01   5.7657876e-01   9.5590690e-01  -6.3727127e-01  -1.0621188e-01
   6.5166667e-01   1.8730616e-01  -6.3727127e-01   1.2138500e-01   1.0317725e+00  -4.8554001e-01   4.5519376e-02
   6.5333333e-01   1.9518307e-01   6.5244439e-01   5.0071314e-01   1.0317725e+00   4.2484751e-01   1.2593694e+00
   6.5500000e-01   2.0304608e-01   3.4898188e-01   1.9725063e-01  -6.3727127e-01   1.2138500e-01   5.0071314e-01
   6.5666667e-01   2.1087348e-01  -2.9132401e+00  -3.3380876e-01  -3.3380876e-01  -1.8207750e-01   1.9725063e-01
   6.5833333e-01   2.1864455e-01  -2.0028525e+00   4.5519376e-02  -1.8207750e-01   5.7657876e-01  -4.8554001e-01
   6.6000000e-01   2.2633987e-01  -6.3727127e-01  -1.8207750e-01   1.1835038e+00   1.0317725e+00   3.4898188e-01
   6.6166667e-01   2.3394147e-01  -6.3727127e-01   5.0071314e-01   8.8004127e-01   1.1835038e+00   2.7311626e-01
   6.6333333e-01   2.4143306e-01   1.2138500e-01   6.5244439e-01   1.9725063e-01   1.0317725e+00   5.7657876e-01
   6.6500000e-01   2.4880017e-01  -8.6486815e-01  -1.8207750e-01  -9.4073377e-01  -6.3727127e-01  -9.4073377e-01
   6.6666667e-01   2.5603032e-01  -1.2441963e+00   1.2138500e-01  -6.3727127e-01  -1.4717932e+00  -1.2441963e+00
   6.6833333e-01   2.6311311e-01  -7.1313689e-01   4.2484751e-01  -3.0346251e-02  -7.1313689e-01  -6.3727127e-01
   6.7000000e-01   2.7003785e-01   1.5628319e+00  -3.3380876e-01   4.2484751e-01   7.2831002e-01   9.5590690e-01
   6.7166667e-01   2.7680048e-01   2.3214882e+00  -1.8207750e-01   7.2831002e-01   1.0317725e+00   5.0071314e-01
   6.7333333e-01   2.8339760e-01   2.5490851e+00   5.7657876e-01   4.2484751e-01   1.6386975e+00   1.6386975e+00
   6.7500000e-01   2.8982760e-01   1.2593694e+00   4.2484751e-01  -3.3380876e-01  -1.0621188e-01   4.2484751e-01
   6.7666667e-01   2.9609099e-01  -1.0621188e-01  -4.8554001e-01  -9.4073377e-01  -1.0924650e+00  -7.8900252e-01
   6.7833333e-01   3.0219034e-01  -1.6235244e+00  -7.8900252e-01  -1.8207750e-01  -4.0967438e-01  -3.3380876e-01
   6.8000000e-01   3.0813010e-01  -1.8511213e+00   1.2138500e-01  -7.8900252e-01  -2.5794313e-01   1.2138500e-01
   6.8166667e-01   3.1391651e-01   1.7145632e+00  -1.0924650e+00   1.2138500e-01  -4.8554001e-01  -3.3380876e-01
   6.8333333e-01   3.1955737e-01  -2.5794313e-01  -1.1683307e+00   9.5590690e-01  -3.3380876e-01  -1.0165994e+00
   6.8500000e-01   3.2506187e-01   1.6386975e+00  -4.0967438e-01   5.0071314e-01   4.5519376e-02   1.9725063e-01
   6.8666667e-01   3.3044035e-01   1.4869663e+00   4.2484751e-01  -3.3380876e-01   7.2831002e-01   2.3973538e+00
   6.8833333e-01   3.3570405e-01  -1.1683307e+00   1.0317725e+00  -8.6486815e-01   4.5519376e-02   1.1076382e+00
   6.9000000e-01   3.4086488e-01  -7.8900252e-01   1.9725063e-01  -1.1683307e+00   7.2831002e-01  -4.8554001e-01
   6.9166667e-01   3.4593510e-01   2.7311626e-01   9.5590690e-01  -6.3727127e-01  -1.5476588e+00  -2.0028525e+00
   6.9333333e-01   3.5092711e-01  -3.3380876e-01   1.7904288e+00  -7.1313689e-01  -1.3200619e+00  -1.6993900e+00
   6.9500000e-01   3.5585311e-01  -4.0967438e-01   3.4898188e-01   7.2831002e-01   3.4898188e-01  -1.0924650e+00
   6.9666667e-01   3.6072487e-01  -2.5794313e-01  -1.0924650e+00   1.4869663e+00   2.1697569e+00   2.7311626e-01
   6.9833333e-01   3.6555345e-01   1.7904288e+00  -7.1313689e-01   1.6386975e+00   2.2456226e+00   8.8004127e-01
   7.0000000e-01   3.7034894e-01  -7.1313689e-01   2.7311626e-01   8.0417564e-01  -4.8554001e-01  -4.0967438e-01
   7.0166667e-01   3.7512020e-01  -1.0165994e+00   1.2138500e-01   1.4111007e+00   5.7657876e-01   1.3352350e+00
   7.0333333e-01   3.7987468e-01  -4.8554001e-01   6.5244439e-01   9.5590690e-01  -1.8207750e-01   1.3352350e+00
   7.0500000e-01   3.8461312e-01   4.2484751e-01  -5.6140564e-01  -4.8554001e-01  -3.0346251e-02   6.5244439e-01
   7.0666667e-01   3.8933687e-01  -3.0346251e-02  -7.8900252e-01  -2.3821807e+00   8.0417564e-01   2.7311626e-01
   7.0833333e-01   3.9405445e-01  -1.3200619e+00  -1.2441963e+00  -1.2441963e+00  -9.4073377e-01  -4.8554001e-01
   7.1000000e-01   3.9876606e-01   3.4898188e-01  -1.8207750e-01  -1.3200619e+00  -9.4073377e-01  -7.1313689e-01
   7.1166667e-01   4.0346974e-01   2.7311626e-01   6.5244439e-01  -7.1313689e-01  -2.6097776e+00  -1.6235244e+00
   7.1333333e-01   4.0816134e-01  -1.0924650e+00   7.2831002e-01  -1.0621188e-01  -2.2304494e+00  -1.6235244e+00
   7.1500000e-01   4.1283449e-01   5.7657876e-01   1.6386975e+00   1.9725063e-01   2.7311626e-01  -1.8207750e-01
   7.1666667e-01   4.1748057e-01   5.0071314e-01   1.1835038e+00   6.5244439e-01   1.2593694e+00   8.8004127e-01
   7.1833333e-01   4.2208876e-01  -3.0346251e-02  -1.0165994e+00   1.7904288e+00   2.1697569e+00   2.3214882e+00
   7.2000000e-01   4.2664612e-01   1.4869663e+00  -6.3727127e-01   9.5590690e-01   4.2484751e-01   1.7145632e+00
   7.2166667e-01   4.3113766e-01   1.9725063e-01   3.4898188e-01   5.7657876e-01  -1.0165994e+00  -1.0621188e-01
   7.2333333e-01   4.3554649e-01  -7.8900252e-01  -2.5794313e-01  -7.1313689e-01  -2.0028525e+00  -2.0787182e+00
   7.2500000e-01   4.7614825e-01   4.2484751e-01  -1.8207750e-01  -1.0621188e-01  -2.3821807e+00  -2.4580463e+00
   7.2666667e-01   4.7528474e-01   1.9725063e-01  -1.0621188e-01   5.7657876e-01  -1.8207750e-01  -7.8900252e-01
   7.2833333e-01   4.7397331e-01   5.7657876e-01  -1.0165994e+00   3.4898188e-01   2.1697569e+00   9.5590690e-01
   7.3000000e-01   4.7221195e-01   1.1835038e+00   3.4898188e-01  -7.1313689e-01   3.2318757e+00   1.6386975e+00
   7.3166667e-01   4.7000157e-01   4.2484751e-01   1.2138500e-01  -4.0967438e-01   2.2456226e+00   1.1835038e+00
   7.3333333e-01   4.6734591e-01   4.2484751e-01   9.5590690e-01   5.0071314e-01   1.7145632e+00   1.7904288e+00
   7.3500000e-01   4.6425155e-01  -2.8373744e+00   4.2484751e-01  -6.3727127e-01  -1.8207750e-01   4.2484751e-01
   7.3666667e-01   4.6072784e-01  -3.1408369e+00   5.0071314e-01  -8.6486815e-01  -6.3727127e-01  -6.3727127e-01
   7.3833333e-01   4.5678674e-01  -1.6235244e+00   3.4898188e-01  -2.5794313e-01  -6.3727127e-01   1.2138500e-01
   7.4000000e-01   4.5244274e-01  -1.8207750e-01  -1.8207750e-01   1.2138500e-01  -1.0165994e+00  -4.0967438e-01
   7.4166667e-01   4.4771263e-01   1.3352350e+00  -5.6140564e-01   1.0317725e+00  -1.3200619e+00   5.0071314e-01
   7.4333333e-01   4.4261537e-01   2.0180257e+00  -1.8207750e-01   5.0071314e-01  -1.2441963e+00  -4.0967438e-01
   7.4500000e-01   4.3717178e-01   8.8004127e-01  -3.3380876e-01   6.5244439e-01  -1.2441963e+00  -1.0165994e+00
   7.4666667e-01   4.3140438e-01   1.2593694e+00  -3.0346251e-02  -3.0346251e-02  -1.0621188e-01  -1.3200619e+00
   7.4833333e-01   4.2533709e-01  -1.1683307e+00  -1.1683307e+00  -5.6140564e-01   6.5244439e-01  -1.6235244e+00
   7.5000000e-01   4.1894449e-01  -6.3727127e-01  -6.3727127e-01  -2.5794313e-01   2.2456226e+00   8.0417564e-01
   7.5166667e-01   4.1225753e-01   9.5590690e-01  -1.8207750e-01   1.2138500e-01   1.0317725e+00   1.7904288e+00
   7.5333333e-01   4.0534009e-01  -4.0967438e-01   1.2138500e-01   4.5519376e-02  -5.6140564e-01  -3.3380876e-01
   7.5500000e-01   2.9999391e-01  -1.3200619e+00   3.4898188e-01  -4.0967438e-01  -1.4717932e+00  -7.8900252e-01
   7.5666667e-01   2.9279602e-01  -2.5794313e-01   9.5590690e-01  -3.3380876e-01  -1.1683307e+00  -1.0621188e-01
   7.5833333e-01   2.8572199e-01  -6.3727127e-01   1.9725063e-01   1.9725063e-01   6.5244439e-01   5.7657876e-01
   7.6000000e-01   2.5856566e-01   5.7657876e-01   4.5519376e-02   2.7311626e-01   5.7657876e-01  -2.5794313e-01
   7.6166667e-01   2.5198254e-01   1.0317725e+00  -8.6486815e-01  -4.0967438e-01  -1.0621188e-01  -2.1545838e+00
   7.6333333e-01   2.4550259e-01   1.3352350e+00  -5.6140564e-01   8.8004127e-01  -3.0346251e-02  -9.4073377e-01
   7.6500000e-01   2.3911987e-01   6.5244439e-01  -5.6140564e-01   1.6386975e+00  -6.3727127e-01  -2.5794313e-01
   7.6666667e-01   5.8219370e-02   1.2593694e+00  -1.0621188e-01   1.0317725e+00  -1.3200619e+00  -1.0621188e-01
   7.6833333e-01   5.9106516e-02  -1.0165994e+00   5.7657876e-01   3.4898188e-01  -3.3380876e-01   5.7657876e-01
   7.7000000e-01   5.9874451e-02  -2.2304494e+00   7.2831002e-01  -9.4073377e-01   2.7311626e-01   7.2831002e-01
   7.7166667e-01   6.1283761e-02  -4.0967438e-01  -3.3380876e-01  -1.7752557e+00   4.5519376e-02  -1.8207750e-01
   7.7333333e-01   6.0901453e-02   8.0417564e-01  -1.0621188e-01   4.5519376e-02  -3.3380876e-01   2.7311626e-01
   7.7500000e-01   6.0456977e-02  -4.0967438e-01   3.4898188e-01  -2.5794313e-01  -1.0924650e+00  -4.0967438e-01
   7.7666667e-01   5.9953364e-02  -1.8511213e+00   3.4898188e-01   4.5519376e-02  -1.0621188e-01  -3.3380876e-01
   7.7833333e-01   5.9392866e-02  -1.0621188e-01  -3.3380876e-01   8.0417564e-01   1.0317725e+00   7.2831002e-01
   7.8000000e-01   5.8776906e-02   3.4898188e-01   1.1076382e+00   9.5590690e-01   7.2831002e-01   1.0317725e+00
   7.8166667e-01   5.8106076e-02   6.5244439e-01   9.5590690e-01   1.4111007e+00   9.5590690e-01   1.4869663e+00
   7.8333333e-01   5.7380148e-02  -1.4717932e+00  -1.8207750e-01   5.0071314e-01   3.4898188e-01  -3.0346251e-02
   7.8500000e-01   5.6598120e-02  -8.6486815e-01  -4.8554001e-01  -1.8207750e-01  -1.0621188e-01   4.5519376e-02
   7.8666667e-01   5.5758273e-02  -6.3727127e-01  -5.6140564e-01  -7.8900252e-01  -2.5794313e-01  -4.8554001e-01
   7.8833333e-01   5.4858266e-02   3.4898188e-01  -1.0621188e-01  -3.3380876e-01  -9.4073377e-01  -9.4073377e-01
   7.9000000e-01   5.3895248e-02   1.4111007e+00  -1.8207750e-01   1.9725063e-01   5.0071314e-01  -2.5794313e-01
   7.9166667e-01   5.2865984e-02   1.6386975e+00   4.5519376e-02  -1.0621188e-01   4.2484751e-01   6.5244439e-01
   7.9333333e-01   5.1767018e-02   1.1076382e+00   5.0071314e-01  -7.8900252e-01   5.7657876e-01  -3.0346251e-02
   7.9500000e-01   3.6191684e-02   1.5628319e+00   5.0071314e-01   8.0417564e-01   1.4111007e+00   1.4111007e+00
   7.9666667e-01   3.2167150e-02   2.7311626e-01  -7.8900252e-01   1.9725063e-01  -3.3380876e-01   1.9725063e-01
   7.9833333e-01   3.0080725e-02  -1.0621188e-01   1.2138500e-01  -8.6486815e-01  -4.8554001e-01  -9.4073377e-01
   8.0000000e-01   2.7961153e-02  -1.0621188e-01   1.2138500e-01  -3.3380876e-01  -6.3727127e-01  -1.8207750e-01
   8.0166667e-01   2.5823227e-02   4.5519376e-02   1.9725063e-01  -3.0346251e-02  -1.0924650e+00  -1.0165994e+00
   8.0333333e-01   1.7454659e-02  -2.5794313e-01  -3.3380876e-01  -1.8207750e-01   1.2138500e-01  -1.0924650e+00
   8.0500000e-01   1.0475567e-02   1.2138500e-01  -3.3380876e-01  -4.0967438e-01   4.2484751e-01  -7.8900252e-01
   8.0666667e-01   9.1165277e-03  -6.3727127e-01  -3.0346251e-02  -3.3380876e-01  -3.3380876e-01  -1.4717932e+00
   8.0833333e-01   7.9630103e-03  -5.6140564e-01  -1.0621188e-01   4.5519376e-02   5.0071314e-01   5.7657876e-01
   8.1000000e-01   1.2512454e-02  -6.3727127e-01   2.7311626e-01   1.2138500e-01   5.0071314e-01   1.4869663e+00
   8.1166667e-01   2.1771184e-02   4.5519376e-02  -3.0346251e-02  -5.6140564e-01  -9.4073377e-01  -4.0967438e-01
   8.1333333e-01   2.5842086e-02  -4.8554001e-01  -3.0346251e-02  -1.0621188e-01  -1.5476588e+00  -6.3727127e-01
   8.1500000e-01   3.0411629e-02   1.2138500e-01   3.4898188e-01   4.2484751e-01  -1.6235244e+00  -1.0165994e+00
   8.1666667e-01   3.5478508e-02   8.0417564e-01   1.2138500e-01   5.7657876e-01   4.5519376e-02   2.7311626e-01
   8.1833333e-01   4.1037991e-02   3.4898188e-01   1.9725063e-01   6.5244439e-01   1.9725063e-01   1.2593694e+00
   8.2000000e-01   4.7081963e-02   2.6249507e+00   7.2831002e-01   5.0071314e-01   2.7311626e-01   2.0180257e+00
   8.2166667e-01   5.3598999e-02   2.3973538e+00   5.7657876e-01   6.5244439e-01   1.1835038e+00   1.8662944e+00
   8.2333333e-01   6.0574489e-02   8.0417564e-01  -1.8207750e-01   2.7311626e-01   6.5244439e-01   1.1076382e+00
   8.2500000e-01   6.7980805e-02  -8.6486815e-01  -2.5794313e-01   3.4898188e-01   8.8004127e-01   6.5244439e-01
   8.2666667e-01   7.5752060e-02  -1.5476588e+00   6.5244439e-01   1.2138500e-01   6.5244439e-01  -1.8207750e-01
   8.2833333e-01   8.3929328e-02  -1.3200619e+00  -4.8554001e-01  -3.3380876e-01   4.2484751e-01  -7.1313689e-01
   8.3000000e-01   9.2487876e-02  -1.3200619e+00  -8.6486815e-01  -9.4073377e-01  -3.3380876e-01  -1.2441963e+00
   8.3166667e-01   1.0140070e-01  -1.6235244e+00  -3.3380876e-01  -8.6486815e-01  -6.3727127e-01  -1.1683307e+00
   8.3333333e-01   1.1063885e-01  -2.5794313e-01  -3.0346251e-02  -4.8554001e-01   1.2138500e-01  -1.0621188e-01
   8.3500000e-01   1.2017183e-01   6.5244439e-01  -1.0621188e-01   4.2484751e-01  -3.3380876e-01   2.7311626e-01
   8.3666667e-01   1.2996803e-01   8.0417564e-01   2.7311626e-01  -1.8207750e-01  -4.0967438e-01  -1.0621188e-01
   8.3833333e-01   1.3999509e-01  -6.3727127e-01   5.0071314e-01  -1.8207750e-01   1.2138500e-01  -2.3063151e+00
   8.4000000e-01   1.5022038e-01  -3.3380876e-01   1.1076382e+00   5.7657876e-01   4.2484751e-01  -9.4073377e-01
   8.4166667e-01   1.6061144e-01   1.0317725e+00   8.0417564e-01   6.5244439e-01  -3.0346251e-02   7.2831002e-01
   8.4333333e-01   1.7113633e-01   1.1076382e+00  -3.0346251e-02   3.4898188e-01   6.5244439e-01   2.0938913e+00
   8.4500000e-01   1.8176416e-01  -1.8207750e-01  -8.6486815e-01  -4.0967438e-01   2.7311626e-01   1.0317725e+00
   8.4666667e-01   1.9246537e-01  -5.6140564e-01  -1.1683307e+00  -4.8554001e-01  -7.1313689e-01  -3.0346251e-02
   8.4833333e-01   2.0321219e-01  -5.6140564e-01  -1.1683307e+00  -1.0924650e+00  -1.8207750e-01   6.5244439e-01
   8.5000000e-01   2.1397891e-01  -2.5794313e-01   7.2831002e-01   1.2138500e-01  -1.8207750e-01  -8.6486815e-01
   8.5166667e-01   2.2474223e-01  -4.0967438e-01   1.7145632e+00   6.5244439e-01  -3.0346251e-02  -7.8900252e-01
   8.5333333e-01   2.3548148e-01  -1.8207750e-01   1.2593694e+00   5.0071314e-01   4.2484751e-01  -6.3727127e-01
   8.5500000e-01   2.4617883e-01  -1.6235244e+00   1.9725063e-01  -2.5794313e-01  -3.3380876e-01  -7.8900252e-01
   8.5666667e-01   2.5681947e-01   7.2831002e-01   1.2138500e-01   5.0071314e-01  -3.3380876e-01   5.7657876e-01
   8.5833333e-01   2.6739171e-01   5.7657876e-01  -1.1683307e+00  -1.8207750e-01  -1.8207750e-01  -7.1313689e-01
   8.6000000e-01   2.7788702e-01  -6.3727127e-01  -1.2441963e+00  -3.3380876e-01   4.5519376e-02  -4.8554001e-01
   8.6166667e-01   2.8824258e-01   3.4898188e-01   1.9725063e-01  -2.5794313e-01   4.2484751e-01   4.5519376e-02
   8.6333333e-01   2.9849968e-01   8.8004127e-01  -3.0346251e-02   4.5519376e-02   4.5519376e-02   6.5244439e-01
   8.6500000e-01   3.0868426e-01   5.0071314e-01  -8.6486815e-01   4.5519376e-02  -1.0621188e-01  -3.3380876e-01
   8.6666667e-01   3.1880028e-01   1.4111007e+00  -1.4717932e+00  -7.8900252e-01  -3.3380876e-01  -6.3727127e-01
   8.6833333e-01   3.2885395e-01   1.4111007e+00  -1.0165994e+00   1.2138500e-01   5.0071314e-01   1.9725063e-01
   8.7000000e-01   3.3885349e-01   1.0317725e+00  -1.0165994e+00   5.7657876e-01   1.4111007e+00   8.8004127e-01
   8.7166667e-01   3.4880891e-01   5.0071314e-01   1.2138500e-01   3.4898188e-01   1.9725063e-01   1.0317725e+00
   8.7333333e-01   3.5873163e-01  -1.2441963e+00   8.8004127e-01  -3.0346251e-02  -1.0621188e-01  -3.0346251e-02
   8.7500000e-01   3.6863428e-01  -2.6097776e+00   1.3352350e+00  -1.8207750e-01   2.7311626e-01  -2.5794313e-01
   8.7666667e-01   3.7853026e-01   3.4898188e-01   5.0071314e-01   1.9725063e-01   1.9725063e-01   1.1835038e+00
   8.7833333e-01   3.8843343e-01   1.4111007e+00  -3.0346251e-02  -3.3380876e-01  -4.0967438e-01   1.2138500e-01
   8.8000000e-01   3.9835775e-01   1.2593694e+00   8.0417564e-01  -3.0346251e-02  -7.8900252e-01   3.4898188e-01
   8.8166667e-01   4.0831688e-01   4.5519376e-02   1.7145632e+00   5.7657876e-01  -1.0165994e+00  -1.0621188e-01
   8.8333333e-01   4.1832383e-01  -7.8900252e-01   2.3214882e+00   5.0071314e-01  -2.5794313e-01  -5.6140564e-01
   8.8500000e-01   4.2839054e-01  -4.8554001e-01   1.0317725e+00   1.9725063e-01   1.9725063e-01  -4.0967438e-01
   8.8666667e-01   4.3852758e-01  -4.8554001e-01  -2.5794313e-01   2.7311626e-01   1.0317725e+00   7.2831002e-01
   8.8833333e-01   4.4874376e-01  -3.3380876e-01  -8.6486815e-01   3.4898188e-01   5.0071314e-01  -3.0346251e-02
   8.9000000e-01   4.5904584e-01  -1.8511213e+00  -3.0346251e-02  -1.0621188e-01  -3.0346251e-02  -3.3380876e-01
   8.9166667e-01   4.6943817e-01  -1.1683307e+00  -1.7752557e+00  -4.8554001e-01  -4.8554001e-01   1.2138500e-01
   8.9333333e-01   4.7992252e-01   5.7657876e-01  -2.0028525e+00  -2.5794313e-01   5.0071314e-01  -4.0967438e-01
   8.9500000e-01   4.9049774e-01   1.2593694e+00  -2.5339119e+00  -4.8554001e-01  -4.0967438e-01  -2.2304494e+00
   8.9666667e-01   5.0113886e-01   1.0317725e+00  -1.9269869e+00  -1.4717932e+00  -7.8900252e-01  -2.0028525e+00
   8.9833333e-01   5.1181334e-01  -3.0346251e-02  -1.8511213e+00  -1.3200619e+00   1.9725063e-01  -3.3380876e-01
   9.0000000e-01   5.2256657e-01   4.5519376e-02   4.5519376e-02   1.2138500e-01   5.0071314e-01   2.7311626e-01
   9.0166667e-01   5.3338505e-01  -3.0346251e-02   5.7657876e-01   4.5519376e-02  -6.3727127e-01  -1.0621188e-01
   9.0333333e-01   5.4425165e-01   5.0071314e-01   4.2484751e-01   5.0071314e-01   1.1835038e+00   3.4898188e-01
   9.0500000e-01   5.5514565e-01  -5.6140564e-01   6.5244439e-01   6.5244439e-01   1.9421600e+00   5.0071314e-01
   9.0666667e-01   5.6604290e-01  -9.4073377e-01   2.7311626e-01  -2.5794313e-01   4.2484751e-01   1.9725063e-01
   9.0833333e-01   5.7691606e-01  -1.1683307e+00   6.5244439e-01   3.4898188e-01  -3.3380876e-01  -1.0621188e-01
   9.1000000e-01   5.8773486e-01   2.7311626e-01   1.3352350e+00   1.5628319e+00  -7.1313689e-01  -3.3380876e-01
   9.1166667e-01   5.9846640e-01   8.0417564e-01   2.0180257e+00   1.1835038e+00  -1.0165994e+00   2.7311626e-01
   9.1333333e-01   6.0907553e-01   4.2484751e-01   2.4732194e+00   2.7311626e-01  -3.3380876e-01   1.1835038e+00
   9.1500000e-01   6.1952540e-01  -5.6140564e-01   1.2593694e+00   3.4898188e-01  -2.5794313e-01   1.1835038e+00
   9.1666667e-01   6.2977755e-01  -1.2441963e+00   1.2138500e-01   4.5519376e-02   8.0417564e-01   1.0317725e+00
   9.1833333e-01   6.3979296e-01  -2.5794313e-01  -2.5339119e+00  -1.1683307e+00  -1.0621188e-01   1.2138500e-01
   9.2000000e-01   6.4953196e-01   5.0071314e-01  -3.6718963e+00  -1.5476588e+00  -7.1313689e-01  -7.1313689e-01
   9.2166667e-01   6.5895528e-01  -1.0924650e+00  -1.9269869e+00   1.2138500e-01  -3.3380876e-01  -9.4073377e-01
   9.2333333e-01   6.6802423e-01   2.7311626e-01   3.4898188e-01   6.5244439e-01   3.4898188e-01   5.0071314e-01
   9.2500000e-01   6.7670140e-01   1.3352350e+00   3.3836070e+00   9.5590690e-01   2.7311626e-01   1.7904288e+00
   9.2666667e-01   6.8495118e-01   4.1422632e+00   3.6870695e+00   9.5590690e-01  -8.6486815e-01   9.5590690e-01
   9.2833333e-01   6.9274023e-01   3.0042788e+00   2.6249507e+00  -3.3380876e-01  -1.0924650e+00  -6.3727127e-01
   9.3000000e-01   7.0003811e-01  -1.3200619e+00   1.2138500e-01  -7.8900252e-01  -8.6486815e-01  -2.4580463e+00
   9.3166667e-01   7.0681758e-01  -2.3063151e+00  -2.4580463e+00  -1.0165994e+00  -3.3380876e-01  -1.4717932e+00
   9.3333333e-01   7.1301806e-01  -1.8511213e+00  -2.6097776e+00  -5.6140564e-01   5.0071314e-01   3.4898188e-01
   9.3500000e-01   7.1865684e-01  -7.8900252e-01  -2.4580463e+00   4.5519376e-02   1.6386975e+00   1.0317725e+00
   9.3666667e-01   7.2372605e-01  -1.8207750e-01  -2.2304494e+00   4.5519376e-02   1.9421600e+00   1.0317725e+00
   9.3833333e-01   7.2821556e-01  -3.3380876e-01  -1.6235244e+00  -4.0967438e-01   9.5590690e-01   7.2831002e-01
   9.4000000e-01   7.3212011e-01  -2.9132401e+00   3.4898188e-01  -2.5794313e-01   8.8004127e-01   1.2138500e-01
   9.4166667e-01   7.3543940e-01  -4.0512245e+00   2.7311626e-01   8.0417564e-01   1.2593694e+00  -1.0621188e-01
   9.4333333e-01   7.3817801e-01  -1.7752557e+00  -1.0621188e-01  -5.6140564e-01   1.2138500e-01  -2.2304494e+00
   9.4500000e-01   7.4034586e-01   2.7311626e-01   7.2831002e-01   4.5519376e-02  -4.0967438e-01  -1.1683307e+00
   9.4666667e-01   7.4195779e-01   9.5590690e-01   8.0417564e-01   1.2138500e-01  -1.4717932e+00  -1.0621188e-01
   9.4833333e-01   7.4303362e-01   8.8004127e-01  -4.8554001e-01   4.5519376e-02  -2.6856432e+00  -4.8554001e-01
   9.5000000e-01   7.4359817e-01   1.7145632e+00   6.5244439e-01   5.7657876e-01  -1.3959275e+00   6.5244439e-01
   9.5166667e-01   7.4368072e-01   1.4869663e+00   1.7145632e+00   6.5244439e-01  -7.8900252e-01   9.5590690e-01
   9.5333333e-01   7.4331493e-01   4.5519376e-02   1.4111007e+00   2.7311626e-01  -6.3727127e-01  -1.8207750e-01
   9.5500000e-01   7.4253828e-01  -1.0165994e+00   8.0417564e-01   1.0317725e+00   1.9725063e-01  -1.0621188e-01
   9.5666667e-01   7.4139191e-01   6.5244439e-01   1.4111007e+00   8.8004127e-01   5.7657876e-01   1.2593694e+00
   9.5833333e-01   7.3991979e-01  -5.6140564e-01   6.5244439e-01   4.2484751e-01   5.7657876e-01   1.5628319e+00
   9.6000000e-01   7.3816847e-01   6.5244439e-01   1.2138500e-01   4.2484751e-01   1.1076382e+00   7.2831002e-01
   9.6166667e-01   7.3618621e-01   2.1697569e+00  -1.1683307e+00  -4.0967438e-01   1.2593694e+00   2.7311626e-01
   9.6333333e-01   7.3402259e-01   9.5590690e-01  -2.2304494e+00  -1.3200619e+00  -1.0621188e-01  -1.2441963e+00
   9.6500000e-01   7.3172756e-01  -2.5794313e-01  -1.2441963e+00  -1.1683307e+00  -8.6486815e-01  -7.8900252e-01
   9.6666667e-01   7.2935100e-01  -1.0924650e+00  -1.3200619e+00  -4.0967438e-01  -9.4073377e-01  -9.4073377e-01
   9.6833333e-01   7.2693216e-01  -4.8554001e-01  -2.5794313e-01   5.0071314e-01  -1.8207750e-01  -4.0967438e-01
   9.7000000e-01   7.2451719e-01  -1.8207750e-01   1.4869663e+00   9.5590690e-01   1.9725063e-01   5.7657876e-01
   9.7166667e-01   7.2216521e-01   1.0317725e+00   9.5590690e-01   4.2484751e-01   1.3352350e+00   1.2138500e-01
   9.7333333e-01   7.1991819e-01   1.4869663e+00   5.7657876e-01   1.9725063e-01   9.5590690e-01   1.2138500e-01
   9.7500000e-01   7.1781418e-01   8.0417564e-01   3.4898188e-01  -4.8554001e-01   1.9725063e-01   1.2138500e-01
   9.7666667e-01   7.1588688e-01   1.2138500e-01  -1.8207750e-01  -7.1313689e-01   1.2138500e-01   1.2593694e+00
   9.7833333e-01   7.1416479e-01   6.5244439e-01   9.5590690e-01  -1.0621188e-01   1.0317725e+00   1.4111007e+00
   9.8000000e-01   7.1267080e-01  -4.8554001e-01  -2.5794313e-01  -7.1313689e-01   1.2138500e-01   2.7311626e-01
   9.8166667e-01   7.1142171e-01   8.8004127e-01  -8.6486815e-01  -1.8207750e-01   3.4898188e-01   5.0071314e-01
   9.8333333e-01   7.1042783e-01   1.7904288e+00   4.2484751e-01   6.5244439e-01  -3.3380876e-01  -4.0967438e-01
   9.8500000e-01   7.0969274e-01   4.2484751e-01  -1.0924650e+00  -1.8207750e-01  -5.6140564e-01  -1.5476588e+00
   9.8666667e-01   7.0921274e-01   8.0417564e-01  -1.0621188e-01  -4.0967438e-01   2.7311626e-01  -9.4073377e-01
   9.8833333e-01   7.0897733e-01  -3.3380876e-01  -1.8207750e-01  -3.0346251e-02  -3.3380876e-01  -6.3727127e-01
   9.9000000e-01   7.0896857e-01   5.0071314e-01  -6.3727127e-01  -4.8554001e-01  -1.0924650e+00  -6.3727127e-01
   9.9166667e-01   7.0916152e-01   2.1697569e+00  -1.8207750e-01   3.4898188e-01  -3.3380876e-01   4.5519376e-02
   9.9333333e-01   7.0952412e-01  -1.8207750e-01   6.5244439e-01  -2.5794313e-01   5.0071314e-01  -4.0967438e-01
   9.9500000e-01   7.1001777e-01  -8.6486815e-01   8.0417564e-01  -3.3380876e-01   1.5628319e+00  -1.0621188e-01
   9.9666667e-01   7.1059759e-01  -1.0924650e+00  -8.6486815e-01   4.2484751e-01   1.2138500e-01   7.2831002e-01
   9.9833333e-01   7.1121263e-01  -2.3063151e+00  -1.1683307e+00   5.0071314e-01   1.2138500e-01   8.8004127e-01
   1.0000000e+00   7.1180677e-01  -1.9269869e+00  -4.8554001e-01   3.4898188e-01  -8.6486815e-01   8.8004127e-01
   1.0016667e+00   7.1231932e-01   3.4898188e-01   3.4898188e-01   5.0071314e-01   3.4898188e-01   1.4111007e+00
   1.0033333e+00   7.1268548e-01  -7.1313689e-01   5.7657876e-01  -5.6140564e-01  -9.4073377e-01  -1.8207750e-01
   1.0050000e+00   7.1283254e-01   3.4898188e-01   5.0071314e-01  -1.8207750e-01  -6.3727127e-01  -7.1313689e-01
   1.0066667e+00   7.1269605e-01   4.2484751e-01   5.7657876e-01  -4.0967438e-01  -4.8554001e-01  -7.8900252e-01
   1.0083333e+00   7.1220445e-01   1.1076382e+00   9.5590690e-01   8.8004127e-01  -1.8207750e-01   1.1076382e+00
   1.0100000e+00   7.1128595e-01   1.2138500e-01   1.2593694e+00   8.8004127e-01  -1.0165994e+00   1.9725063e-01
   1.0116667e+00   7.0986914e-01  -1.7752557e+00   1.9725063e-01   1.2138500e-01  -5.6140564e-01  -1.1683307e+00
   1.0133333e+00   7.0788423e-01  -4.8554001e-01   7.2831002e-01   4.5519376e-02   8.8004127e-01  -7.8900252e-01
   1.0150000e+00   7.0526398e-01  -1.5476588e+00   1.2138500e-01  -6.3727127e-01   8.0417564e-01   1.2138500e-01
   1.0166667e+00   7.0194463e-01   1.9725063e-01  -1.2441963e+00   1.2138500e-01   1.1835038e+00   4.2484751e-01
   1.0183333e+00   6.9786682e-01   8.8004127e-01  -4.0967438e-01   3.4898188e-01   5.0071314e-01   2.7311626e-01
   1.0200000e+00   6.9297679e-01   3.4898188e-01  -1.0165994e+00   1.9725063e-01   4.2484751e-01   5.0071314e-01
   1.0216667e+00   6.8722677e-01   5.0071314e-01   7.2831002e-01   1.2138500e-01   2.7311626e-01   6.5244439e-01
   1.0233333e+00   6.8057618e-01  -4.8554001e-01  -1.0621188e-01  -3.0346251e-02  -8.6486815e-01  -1.0621188e-01
   1.0250000e+00   6.7299210e-01   1.6386975e+00   1.9725063e-01   1.2138500e-01  -6.3727127e-01  -4.0967438e-01
   1.0266667e+00   6.6445021e-01  -4.0967438e-01  -6.3727127e-01   1.9725063e-01  -9.4073377e-01  -1.1683307e+00
   1.0283333e+00   6.5493478e-01  -1.0621188e-01   1.2138500e-01  -1.8207750e-01  -1.0621188e-01  -4.8554001e-01
   1.0300000e+00   6.4443955e-01   3.4898188e-01   1.2138500e-01  -5.6140564e-01   6.5244439e-01  -4.8554001e-01
   1.0316667e+00   6.3296784e-01  -3.3380876e-01  -7.8900252e-01  -1.0165994e+00   3.4898188e-01  -3.0346251e-02
   1.0333333e+00   6.2053281e-01   1.7145632e+00  -3.3380876e-01   8.0417564e-01  -1.8207750e-01   1.3352350e+00
   1.0350000e+00   6.0715722e-01  -7.1313689e-01   1.2138500e-01  -3.3380876e-01  -3.3380876e-01  -4.0967438e-01
   1.0366667e+00   5.9287375e-01  -1.8511213e+00   8.0417564e-01   5.7657876e-01  -1.0621188e-01  -2.5794313e-01
   1.0383333e+00   5.7772451e-01  -2.0787182e+00   1.0317725e+00   4.2484751e-01   3.4898188e-01   9.5590690e-01
   1.0400000e+00   5.6175762e-01  -7.8900252e-01  -4.0967438e-01  -3.0346251e-02  -4.8554001e-01  -2.5794313e-01
   1.0416667e+00   5.4503444e-01   5.7657876e-01  -1.8207750e-01   5.0071314e-01  -1.4717932e+00  -9.4073377e-01
   1.0433333e+00   5.2762558e-01   9.5590690e-01   5.7657876e-01   5.0071314e-01   1.9725063e-01   4.2484751e-01
   1.0450000e+00   5.0960655e-01   7.2831002e-01   1.9725063e-01   4.2484751e-01   8.0417564e-01   3.4898188e-01
   1.0466667e+00   4.9105938e-01   3.4898188e-01   1.2138500e-01   5.7657876e-01   4.5519376e-02   4.5519376e-02
   1.0483333e+00   4.7207180e-01  -1.8207750e-01  -6.3727127e-01  -4.8554001e-01  -5.6140564e-01  -4.0967438e-01
   1.0500000e+00   4.5273625e-01   5.0071314e-01   5.0071314e-01  -2.5794313e-01   1.1076382e+00   1.4111007e+00
   1.0516667e+00   4.3314881e-01   1.7145632e+00   5.7657876e-01  -8.6486815e-01   7.2831002e-01  -3.0346251e-02
   1.0533333e+00   4.1340817e-01  -3.3380876e-01   5.7657876e-01  -1.0621188e-01  -4.0967438e-01  -4.0967438e-01
   1.0550000e+00   3.9361444e-01  -1.0165994e+00   4.2484751e-01  -2.5794313e-01   4.2484751e-01   2.7311626e-01
   1.0566667e+00   3.7386808e-01  -4.8554001e-01   1.1076382e+00   3.4898188e-01   5.0071314e-01   1.1076382e+00
   1.0583333e+00   3.5426868e-01  -1.0621188e-01  -1.5476588e+00  -3.0346251e-02   1.9725063e-01   7.2831002e-01
   1.0600000e+00   3.3491387e-01   5.0071314e-01  -7.1313689e-01   1.9725063e-01   8.0417564e-01   2.7311626e-01
   1.0616667e+00   3.1589819e-01   8.0417564e-01  -3.3380876e-01  -7.1313689e-01  -8.6486815e-01  -1.1683307e+00
   1.0633333e+00   2.9731205e-01   5.7657876e-01  -4.0967438e-01  -3.3380876e-01  -1.0165994e+00  -1.9269869e+00
   1.0650000e+00   2.7924070e-01   4.5519376e-02   4.5519376e-02  -4.0967438e-01  -8.6486815e-01  -1.0924650e+00
   1.0666667e+00   1.4032482e-01  -1.8207750e-01  -1.0621188e-01  -1.0621188e-01  -1.1683307e+00  -5.6140564e-01
   1.0683333e+00   1.3134246e-01   1.0317725e+00  -2.5794313e-01  -3.0346251e-02   2.7311626e-01   5.0071314e-01
   1.0700000e+00   1.2326579e-01   4.5519376e-02   4.5519376e-02  -6.3727127e-01  -1.8207750e-01   2.7311626e-01
   1.0716667e+00   1.1606859e-01  -2.0787182e+00   1.9725063e-01  -1.0621188e-01  -3.3380876e-01  -1.0165994e+00
   1.0733333e+00   1.0971687e-01  -6.3727127e-01   7.2831002e-01  -3.0346251e-02  -1.8207750e-01  -4.8554001e-01
   1.0750000e+00   1.0416965e-01  -7.1313689e-01   4.2484751e-01   4.5519376e-02  -2.5794313e-01   4.2484751e-01
   1.0766667e+00   9.9379637e-02  -7.1313689e-01  -3.3380876e-01  -1.8207750e-01  -3.0346251e-02   4.5519376e-02
   1.0783333e+00   9.5294159e-02  -1.8207750e-01  -3.0346251e-02   5.0071314e-01   5.7657876e-01   8.8004127e-01
   1.0800000e+00   9.1856051e-02  -2.5794313e-01   2.7311626e-01   5.7657876e-01   9.5590690e-01   8.8004127e-01
   1.0816667e+00   8.9004601e-02   4.5519376e-02  -4.0967438e-01   1.9725063e-01   9.5590690e-01   1.9725063e-01
   1.0833333e+00   8.6676511e-02   9.5590690e-01  -7.8900252e-01   4.5519376e-02   5.7657876e-01  -1.8207750e-01
   1.0850000e+00   8.4806901e-02   1.3352350e+00   5.7657876e-01   4.2484751e-01   1.2138500e-01   5.7657876e-01
   1.0866667e+00   8.3330271e-02   2.7311626e-01   3.4898188e-01  -4.0967438e-01  -7.8900252e-01  -3.0346251e-02
   1.0883333e+00   8.2181451e-02   9.5590690e-01   7.2831002e-01   4.5519376e-02  -1.5476588e+00   3.4898188e-01
   1.0900000e+00   8.1296504e-02  -7.1313689e-01   3.4898188e-01   1.9725063e-01  -4.0967438e-01  -4.0967438e-01
   1.0916667e+00   8.0613605e-02  -1.3200619e+00  -4.0967438e-01  -3.3380876e-01   9.5590690e-01   1.9725063e-01
   1.0933333e+00   8.0073836e-02  -1.0165994e+00  -7.8900252e-01   1.9725063e-01  -2.5794313e-01  -1.0165994e+00
   1.0950000e+00   7.9621883e-02  -7.8900252e-01   1.2138500e-01   2.7311626e-01  -1.1683307e+00  -1.0621188e-01
   1.0966667e+00   7.9200967e-02  -6.3727127e-01  -1.8207750e-01  -1.0621188e-01  -4.0967438e-01  -7.1313689e-01
   1.0983333e+00   7.8769294e-02  -1.6235244e+00   1.2593694e+00   1.9725063e-01   7.2831002e-01   4.2484751e-01
   1.1000000e+00   7.8288450e-02  -3.0346251e-02   2.7311626e-01   5.7657876e-01   1.4869663e+00   8.0417564e-01
   1.1016667e+00   7.7723086e-02   1.7904288e+00   1.9725063e-01   2.7311626e-01   1.2138500e-01  -2.5794313e-01
   1.1033333e+00   7.7043684e-02   1.3352350e+00  -3.0346251e-02   4.5519376e-02   2.7311626e-01  -1.8207750e-01
   1.1050000e+00   7.6226642e-02   2.8525476e+00   4.5519376e-02  -3.3380876e-01   1.9725063e-01   1.3352350e+00
   1.1066667e+00   7.5254318e-02   1.0317725e+00  -1.0621188e-01  -1.0621188e-01   8.8004127e-01   2.8525476e+00
   1.1083333e+00   7.4114980e-02  -1.0621188e-01  -8.6486815e-01  -3.3380876e-01   3.4898188e-01   5.0071314e-01
   1.1100000e+00   7.2802599e-02   5.7657876e-01  -1.0165994e+00   1.2138500e-01   1.2593694e+00   3.4898188e-01
   1.1116667e+00   7.1316614e-02  -1.0621188e-01  -4.0967438e-01  -4.0967438e-01  -1.7752557e+00  -2.6856432e+00
   1.1133333e+00   6.9661579e-02  -7.8900252e-01  -5.6140564e-01   1.2138500e-01  -1.0924650e+00  -1.8511213e+00
   1.1150000e+00   6.7846746e-02  -5.6140564e-01  -3.3380876e-01   2.7311626e-01  -6.3727127e-01  -1.6993900e+00
   1.1166667e+00   6.5885582e-02  -1.0621188e-01  -3.3380876e-01  -2.5794313e-01  -6.3727127e-01  -1.0621188e-01
   1.1183333e+00   2.9814296e-02  -1.0165994e+00  -3.3380876e-01   4.5519376e-02   2.7311626e-01   1.4111007e+00
   1.1200000e+00   2.2344622e-02  -4.8554001e-01   8.0417564e-01   1.9725063e-01   8.0417564e-01   1.6386975e+00
   1.1216667e+00   2.1402443e-02  -3.0346251e-02   7.2831002e-01   2.7311626e-01   5.7657876e-01   1.1835038e+00
   1.1233333e+00   2.0462153e-02   5.7657876e-01   3.4898188e-01   4.5519376e-02   5.7657876e-01  -3.0346251e-02
   1.1250000e+00   1.9514183e-02  -1.0165994e+00   8.0417564e-01   6.5244439e-01   8.8004127e-01   1.2593694e+00
   1.1266667e+00   1.8566386e-02  -1.6993900e+00   6.5244439e-01   2.7311626e-01   4.5519376e-02  -1.8207750e-01
   1.1283333e+00   1.7657244e-02  -7.1313689e-01   5.7657876e-01  -1.8207750e-01   5.0071314e-01  -7.1313689e-01
   1.1300000e+00   1.6795140e-02   5.7657876e-01   4.2484751e-01  -3.0346251e-02  -6.3727127e-01  -2.0787182e+00
   1.1316667e+00   1.5987010e-02   1.1835038e+00   4.5519376e-02  -5.6140564e-01  -1.8207750e-01  -1.0924650e+00
   1.1333333e+00   1.5238255e-02  -8.6486815e-01  -3.0346251e-02  -3.0346251e-02  -1.0924650e+00  -8.6486815e-01
   1.1350000e+00   1.4552683e-02  -1.0621188e-01   3.4898188e-01   9.5590690e-01   4.5519376e-02   8.8004127e-01
   1.1366667e+00   1.3932493e-02  -1.0621188e-01   9.5590690e-01   3.4898188e-01   4.2484751e-01   1.3352350e+00
   1.1383333e+00   1.3378298e-02   2.0938913e+00   8.0417564e-01   1.2138500e-01   8.8004127e-01   1.2593694e+00
   1.1400000e+00   1.2889179e-02   6.5244439e-01  -8.6486815e-01  -5.6140564e-01   3.4898188e-01   4.2484751e-01
   1.1416667e+00   1.2462777e-02  -4.8554001e-01  -1.3200619e+00  -5.6140564e-01  -4.8554001e-01  -3.3380876e-01
   1.1433333e+00   1.2095413e-02  -1.0621188e-01  -1.1683307e+00  -5.6140564e-01  -1.7752557e+00  -1.8511213e+00
   1.1450000e+00   1.1782229e-02  -1.8207750e-01  -6.3727127e-01  -1.5476588e+00  -1.2441963e+00  -2.2304494e+00
   1.1466667e+00   1.1517362e-02  -4.8554001e-01   2.7311626e-01  -3.0346251e-02  -1.8207750e-01  -7.8900252e-01
   1.1483333e+00   1.1294118e-02  -1.8207750e-01   9.5590690e-01   7.2831002e-01   8.8004127e-01   1.1835038e+00
   1.1500000e+00   1.1105171e-02   6.5244439e-01   5.0071314e-01   5.7657876e-01   3.4898188e-01   1.4869663e+00
   1.1516667e+00   1.0942767e-02   2.0938913e+00   2.7311626e-01   9.5590690e-01  -1.0621188e-01   2.1697569e+00
   1.1533333e+00   1.0798925e-02  -7.1313689e-01   4.5519376e-02  -5.6140564e-01   1.9725063e-01   1.2138500e-01
   1.1550000e+00   1.0665638e-02   3.4898188e-01   2.7311626e-01  -1.0621188e-01  -2.5794313e-01  -6.3727127e-01
   1.1566667e+00   1.0535066e-02  -1.0924650e+00  -4.0967438e-01  -1.0621188e-01  -3.0346251e-02   3.4898188e-01
   1.1583333e+00   1.0399722e-02   4.5519376e-02  -8.6486815e-01  -1.0165994e+00  -1.8207750e-01  -4.0967438e-01
   1.1600000e+00  -6.8794206e-04   3.4898188e-01  -1.8207750e-01   4.5519376e-02   6.5244439e-01   2.7311626e-01
   1.1616667e+00  -7.6995123e-04  -3.0346251e-02   1.4869663e+00  -3.0346251e-02   1.2138500e-01   4.5519376e-02
   1.1633333e+00  -8.2815300e-04  -2.5794313e-01   6.5244439e-01   1.2138500e-01   8.0417564e-01   1.2138500e-01
   1.1650000e+00  -8.6306438e-04  -1.3200619e+00  -4.0967438e-01  -1.0621188e-01  -3.3380876e-01  -1.0165994e+00
   1.1666667e+00  -8.7571725e-04  -8.6486815e-01  -7.8900252e-01  -1.0621188e-01   2.7311626e-01  -5.6140564e-01
   1.1683333e+00  -8.6759254e-04  -1.0621188e-01  -1.3200619e+00  -9.4073377e-01   1.2138500e-01  -3.3380876e-01
   1.1700000e+00  -8.4054841e-04   5.0071314e-01  -2.3063151e+00  -8.6486815e-01  -4.8554001e-01  -1.8207750e-01
   1.1716667e+00  -7.9674340e-04   8.8004127e-01  -1.5476588e+00  -7.1313689e-01  -1.1683307e+00  -1.4717932e+00
   1.1733333e+00  -7.3855878e-04   2.7311626e-01   8.8004127e-01  -1.0621188e-01   5.7657876e-01   3.4898188e-01
   1.1750000e+00  -6.6852089e-04  -1.5476588e+00   9.5590690e-01   1.2138500e-01  -6.3727127e-01   6.5244439e-01
   1.1766667e+00  -5.8922576e-04  -4.0967438e-01   1.0317725e+00   9.5590690e-01   2.7311626e-01   4.5519376e-02
   1.1783333e+00  -5.0326887e-04   8.8004127e-01   1.0317725e+00   3.4898188e-01   1.2138500e-01   1.5628319e+00
   1.1800000e+00  -4.1318011e-04   1.9725063e-01   9.5590690e-01   5.0071314e-01   4.5519376e-02   9.5590690e-01
   1.1816667e+00  -3.2136649e-04   6.5244439e-01   8.8004127e-01   9.5590690e-01   1.2138500e-01   1.3352350e+00
   1.1833333e+00  -2.3006306e-04   1.1835038e+00   4.5519376e-02   5.0071314e-01  -3.3380876e-01   1.9725063e-01
   1.1850000e+00  -1.4129270e-04  -3.3380876e-01  -3.0346251e-02   4.2484751e-01  -5.6140564e-01  -1.0165994e+00
   1.1866667e+00  -5.6835429e-05   1.7145632e+00  -3.3380876e-01   4.2484751e-01   4.5519376e-02  -4.0967438e-01
   1.1883333e+00  -1.5361205e-05   1.1076382e+00  -1.3959275e+00  -4.8554001e-01   1.2138500e-01  -7.1313689e-01
   1.1900000e+00  -6.7979313e-05   4.2484751e-01  -1.3200619e+00  -4.0967438e-01   4.2484751e-01  -1.0165994e+00
   1.1916667e+00  -1.1821306e-04  -1.6235244e+00  -1.0924650e+00  -1.0621188e-01   6.5244439e-01  -9.4073377e-01
   1.1933333e+00  -1.6532230e-04  -2.3063151e+00   4.5519376e-02   4.5519376e-02   1.0317725e+00   1.1835038e+00
   1.1950000e+00  -2.0862691e-04  -2.5339119e+00   1.9725063e-01  -5.6140564e-01   2.7311626e-01  -4.0967438e-01
   1.1966667e+00  -2.4750608e-04  -1.0165994e+00   1.5628319e+00   5.0071314e-01   1.9725063e-01   3.4898188e-01
   1.1983333e+00  -2.8139749e-04   1.4111007e+00   1.2593694e+00   9.5590690e-01  -3.0346251e-02   1.1835038e+00
   1.2000000e+00  -3.0979654e-04   1.9421600e+00   1.1835038e+00   1.9725063e-01  -7.1313689e-01   8.8004127e-01
   1.2016667e+00  -3.3225654e-04   1.4111007e+00   1.1076382e+00   2.7311626e-01  -3.3380876e-01   9.5590690e-01
   1.2033333e+00  -3.4838967e-04   6.5244439e-01   1.9421600e+00   1.1076382e+00  -3.0346251e-02   5.0071314e-01
   1.2050000e+00  -3.5786947e-04   2.7311626e-01  -4.0967438e-01   2.7311626e-01  -6.3727127e-01  -4.0967438e-01
   1.2066667e+00  -3.6043467e-04  -1.8207750e-01  -7.8900252e-01  -3.3380876e-01   2.7311626e-01   1.2138500e-01
   1.2083333e+00  -3.5589462e-04  -7.1313689e-01  -2.0787182e+00  -5.6140564e-01  -1.0621188e-01   1.2138500e-01
   1.2100000e+00  -3.4413614e-04  -8.6486815e-01  -2.9891057e+00  -4.0967438e-01   7.2831002e-01  -1.0621188e-01
   1.2116667e+00  -3.2513152e-04  -1.3200619e+00  -1.6993900e+00  -2.5794313e-01   1.9725063e-01  -2.5794313e-01
   1.2133333e+00  -2.9894766e-04  -2.6097776e+00  -5.6140564e-01  -7.1313689e-01   5.7657876e-01  -9.4073377e-01
   1.2150000e+00  -2.6575551e-04  -4.8554001e-01  -1.8207750e-01  -4.0967438e-01   8.8004127e-01  -1.8207750e-01
   1.2166667e+00  -2.2583964e-04   8.8004127e-01   1.9725063e-01  -5.6140564e-01  -7.8900252e-01  -1.3200619e+00
   1.2183333e+00  -1.7960720e-04   7.2831002e-01   8.8004127e-01   2.7311626e-01  -1.1683307e+00  -1.2441963e+00
   1.2200000e+00  -1.2759564e-04   1.3352350e+00   1.4869663e+00   8.8004127e-01  -3.3380876e-01   5.0071314e-01
   1.2216667e+00  -7.0478610e-05   1.4869663e+00   1.7145632e+00   7.2831002e-01   1.2138500e-01   7.2831002e-01
   1.2233333e+00  -9.0693099e-06  -3.0346251e-02   1.1076382e+00   4.5519376e-02   5.7657876e-01   6.5244439e-01
   1.2250000e+00  -6.5622513e-05   1.2138500e-01   2.7311626e-01  -3.3380876e-01   5.7657876e-01   7.2831002e-01
   1.2266667e+00  -1.4679379e-04   1.5628319e+00  -1.2441963e+00  -6.3727127e-01  -1.8207750e-01   8.0417564e-01
   1.2283333e+00  -2.3156600e-04   2.7311626e-01  -1.1683307e+00  -8.6486815e-01  -6.3727127e-01   1.9725063e-01
   1.2300000e+00  -3.1827428e-04  -3.3380876e-01  -1.8511213e+00  -6.3727127e-01  -1.8207750e-01   5.0071314e-01
   1.2316667e+00  -4.0503147e-04   5.0071314e-01  -3.0346251e-02  -5.6140564e-01  -1.1683307e+00  -7.8900252e-01
   1.2333333e+00  -4.8975459e-04  -2.0787182e+00  -1.0621188e-01  -2.5794313e-01  -4.8554001e-01  -3.0346251e-02
   1.2350000e+00  -5.7020044e-04  -3.0346251e-02   1.0317725e+00  -1.8207750e-01   4.2484751e-01   1.9725063e-01
   1.2366667e+00  -6.4400992e-04   1.2138500e-01  -3.0346251e-02  -2.5794313e-01  -4.8554001e-01  -4.8554001e-01
   1.2383333e+00  -7.0876040e-04   1.9725063e-01  -6.3727127e-01  -4.8554001e-01  -1.3200619e+00  -1.0924650e+00
   1.2400000e+00  -7.6202581e-04  -5.6140564e-01  -1.0924650e+00  -7.1313689e-01  -1.3200619e+00  -2.5339119e+00
   1.2416667e+00  -8.0144247e-04  -1.0621188e-01  -5.6140564e-01  -6.3727127e-01  -3.0346251e-02  -1.3200619e+00
   1.2433333e+00  -8.2477972e-04   4.5519376e-02   1.9725063e-01  -1.8207750e-01   8.0417564e-01   4.2484751e-01
   1.2450000e+00  -8.3001356e-04  -8.6486815e-01   7.2831002e-01  -1.0621188e-01   9.5590690e-01   8.8004127e-01
   1.2466667e+00  -8.1540133e-04  -1.0924650e+00   4.5519376e-02   3.4898188e-01   5.0071314e-01   2.7311626e-01
   1.2483333e+00  -7.7955470e-04   8.8004127e-01   4.5519376e-02   5.7657876e-01  -1.8207750e-01  -1.0621188e-01
   1.2500000e+00  -7.2150989e-04   1.0317725e+00   7.2831002e-01   1.4869663e+00   7.2831002e-01   1.4869663e+00
   1.2516667e+00  -6.4079131e-04   3.4898188e-01  -1.8207750e-01  -3.0346251e-02   3.4898188e-01   8.0417564e-01
   1.2533333e+00  -5.3746741e-04  -3.0346251e-02   1.1835038e+00  -3.0346251e-02   5.7657876e-01   1.6386975e+00
   1.2550000e+00  -4.1219580e-04  -1.8207750e-01   6.5244439e-01  -5.6140564e-01   7.2831002e-01   6.5244439e-01
   1.2566667e+00  -2.6625590e-04  -1.0165994e+00  -7.1313689e-01  -1.0621188e-01   3.4898188e-01  -1.8207750e-01
   1.2583333e+00  -1.0156681e-04  -2.5794313e-01  -3.3380876e-01   4.2484751e-01  -1.8207750e-01  -7.8900252e-01
   1.2600000e+00   1.8298835e-05   1.9725063e-01   8.0417564e-01   9.5590690e-01  -8.6486815e-01  -6.3727127e-01
   1.2616667e+00   6.0774273e-05   2.2456226e+00  -1.0621188e-01   5.0071314e-01  -5.6140564e-01  -1.5476588e+00
   1.2633333e+00   1.0206268e-04   4.5519376e-02   1.2138500e-01   1.2138500e-01  -1.8207750e-01  -6.3727127e-01
   1.2650000e+00   1.4110545e-04  -1.5476588e+00   1.9725063e-01   3.4898188e-01   1.0317725e+00   7.2831002e-01
   1.2666667e+00   1.7689970e-04  -7.8900252e-01   1.9725063e-01   5.7657876e-01   1.1076382e+00   1.6386975e+00
   1.2683333e+00   2.0852830e-04   8.8004127e-01  -3.3380876e-01   6.5244439e-01   2.7311626e-01   1.2593694e+00
   1.2700000e+00   2.3518768e-04   1.1835038e+00  -6.3727127e-01  -1.8207750e-01  -7.8900252e-01   4.5519376e-02
   1.2716667e+00   2.5621253e-04  -1.8511213e+00  -1.8207750e-01  -7.1313689e-01   4.2484751e-01  -8.6486815e-01
   1.2733333e+00   2.7109674e-04  -1.6993900e+00   1.9725063e-01  -1.3959275e+00   4.5519376e-02  -1.0621188e-01
   1.2750000e+00   2.7950973e-04  -1.6993900e+00  -4.0967438e-01  -7.1313689e-01  -1.0621188e-01  -8.6486815e-01
   1.2766667e+00   2.8130778e-04   3.4898188e-01  -3.3380876e-01  -3.0346251e-02   5.7657876e-01  -1.8207750e-01
   1.2783333e+00   2.7653982e-04   2.7311626e-01   1.3352350e+00   1.2138500e-01   6.5244439e-01   7.2831002e-01
   1.2800000e+00   2.6544753e-04  -1.0621188e-01  -1.8207750e-01   4.5519376e-02   4.2484751e-01  -3.0346251e-02
   1.2816667e+00   2.4845968e-04   5.0071314e-01   4.5519376e-02   5.0071314e-01  -5.6140564e-01   8.8004127e-01
   1.2833333e+00   2.2618077e-04   4.2484751e-01  -9.4073377e-01   2.7311626e-01  -7.8900252e-01  -3.0346251e-02
   1.2850000e+00   1.9937435e-04   8.0417564e-01  -1.6235244e+00   5.0071314e-01  -4.0967438e-01  -4.0967438e-01
   1.2866667e+00   1.9937435e-04  -1.8207750e-01  -4.8554001e-01   4.2484751e-01  -2.5794313e-01   6.5244439e-01
   1.2883333e+00   1.6894133e-04  -1.0924650e+00   6.5244439e-01  -9.4073377e-01  -1.3959275e+00  -1.3200619e+00
   1.2900000e+00   1.3589416e-04  -5.6140564e-01   4.2484751e-01  -9.4073377e-01  -5.6140564e-01  -1.0165994e+00
   1.2916667e+00   1.0132728e-04  -7.1313689e-01   1.1835038e+00   1.2138500e-01   3.4898188e-01  -3.0346251e-02
   1.2933333e+00   6.6385154e-05   5.0071314e-01   1.2138500e-01   7.2831002e-01   1.2138500e-01   4.5519376e-02
   1.2950000e+00   3.2228490e-05   1.7904288e+00  -6.3727127e-01   1.1076382e+00   4.2484751e-01   1.3352350e+00
   1.2966667e+00  -1.0621306e-17   1.5628319e+00   4.5519376e-02  -3.0346251e-02  -1.0621188e-01   5.7657876e-01
   1.2983333e+00  -1.7194624e-04  -5.6140564e-01  -1.0621188e-01  -1.0924650e+00   1.4869663e+00   1.2138500e-01
   1.3000000e+00  -3.5250871e-04  -2.2304494e+00  -2.5794313e-01  -7.8900252e-01   4.2484751e-01  -3.3380876e-01
   1.3016667e+00  -5.3777339e-04  -1.1683307e+00  -1.0621188e-01   3.4898188e-01   5.7657876e-01  -2.5794313e-01
   1.3033333e+00  -7.2338514e-04  -3.3380876e-01  -2.5794313e-01   5.7657876e-01   1.2138500e-01   5.7657876e-01
   1.3050000e+00  -9.0462310e-04  -1.8207750e-01  -3.3380876e-01   4.2484751e-01  -1.3200619e+00  -1.0621188e-01
   1.3066667e+00  -1.0764905e-03   4.2484751e-01  -8.6486815e-01   3.4898188e-01  -1.5476588e+00  -5.6140564e-01
   1.3083333e+00  -1.2338186e-03  -1.8207750e-01   4.5519376e-02   8.8004127e-01   1.9725063e-01   7.2831002e-01
   1.3100000e+00  -1.3713817e-03   1.6386975e+00   8.0417564e-01   4.2484751e-01  -1.0621188e-01   6.5244439e-01
   1.3116667e+00  -1.4840214e-03   1.0317725e+00   8.8004127e-01   2.7311626e-01  -2.5794313e-01  -4.0967438e-01
   1.3133333e+00  -1.5667785e-03   2.7311626e-01  -3.0346251e-02  -5.6140564e-01   1.9725063e-01   2.7311626e-01
   1.3150000e+00  -1.6150268e-03  -3.2167026e+00  -7.8900252e-01  -1.8511213e+00   5.0071314e-01   1.2138500e-01
   1.3166667e+00  -1.6246099e-03  -1.4717932e+00   6.5244439e-01  -7.8900252e-01   1.2593694e+00   1.0317725e+00
   1.3183333e+00  -1.5919723e-03   6.5244439e-01   3.4898188e-01  -8.6486815e-01  -5.6140564e-01  -8.6486815e-01
   1.3200000e+00  -1.5142855e-03   8.0417564e-01  -7.8900252e-01  -1.8207750e-01  -2.5794313e-01  -1.9269869e+00
   1.3216667e+00  -1.3895633e-03   1.0317725e+00  -6.3727127e-01   1.4111007e+00  -3.0346251e-02  -4.8554001e-01
   1.3233333e+00  -1.2167628e-03   5.7657876e-01  -3.0346251e-02   1.2593694e+00  -7.1313689e-01  -2.5794313e-01
   1.3250000e+00  -9.9586838e-04   5.7657876e-01  -5.6140564e-01  -4.0967438e-01  -1.3200619e+00  -1.8511213e+00
   1.3266667e+00  -7.2795449e-04   9.5590690e-01   1.0317725e+00  -1.0165994e+00  -4.0967438e-01  -4.0967438e-01
   1.3283333e+00  -4.1522550e-04  -1.0621188e-01   1.1076382e+00  -6.3727127e-01   8.8004127e-01   4.2484751e-01
   1.3300000e+00  -6.1028947e-05   3.4898188e-01   1.2138500e-01  -2.5794313e-01   1.7145632e+00   1.0317725e+00
   1.3316667e+00   3.3015862e-04   6.5244439e-01   8.8004127e-01   5.7657876e-01   4.5519376e-02   7.2831002e-01
   1.3333333e+00   6.7479433e-04  -1.0165994e+00   5.0071314e-01   5.0071314e-01  -8.6486815e-01  -1.8207750e-01
   1.3350000e+00   9.7501513e-04  -1.9269869e+00   5.0071314e-01   4.2484751e-01  -8.6486815e-01  -1.8207750e-01
   1.3366667e+00   1.2812716e-03  -1.6235244e+00   3.4898188e-01   4.5519376e-02  -1.0621188e-01   3.4898188e-01
   1.3383333e+00   1.5886313e-03  -4.8554001e-01   2.7311626e-01   4.5519376e-02   2.7311626e-01   5.7657876e-01
   1.3400000e+00   1.8921048e-03  -7.1313689e-01  -5.6140564e-01  -3.0346251e-02   1.1835038e+00   3.4898188e-01
   1.3416667e+00   2.1867627e-03  -3.0346251e-02  -1.8207750e-01   4.5519376e-02   1.2593694e+00   3.4898188e-01
   1.3433333e+00   2.4678528e-03   9.5590690e-01  -9.4073377e-01  -1.8207750e-01   1.6386975e+00   2.3214882e+00
   1.3450000e+00   2.7309168e-03   5.7657876e-01  -9.4073377e-01  -1.0621188e-01   1.2138500e-01   1.7145632e+00
   1.3466667e+00   2.9719017e-03   4.2484751e-01  -1.0621188e-01  -1.0621188e-01   1.9725063e-01   7.2831002e-01
   1.3483333e+00   3.1872648e-03   4.5519376e-02  -3.3380876e-01  -1.0924650e+00  -8.6486815e-01  -2.3063151e+00
   1.3500000e+00   3.3740684e-03   1.0317725e+00  -1.8207750e-01   1.2138500e-01  -8.6486815e-01  -2.0028525e+00
   1.3516667e+00   3.5300623e-03  -1.6993900e+00  -6.3727127e-01   2.7311626e-01  -4.8554001e-01  -9.4073377e-01
   1.3533333e+00   3.6537524e-03  -9.4073377e-01   8.8004127e-01   6.5244439e-01   4.5519376e-02   4.5519376e-02
   1.3550000e+00   3.7444519e-03   2.0938913e+00   1.1076382e+00   3.4898188e-01   9.5590690e-01   1.1835038e+00
   1.3566667e+00   3.8023157e-03   1.1835038e+00   4.5519376e-02  -1.0621188e-01   7.2831002e-01   2.3973538e+00
   1.3583333e+00   3.8283543e-03   2.3973538e+00   1.2138500e-01   5.0071314e-01  -6.3727127e-01   2.7008163e+00
   1.3600000e+00   3.8244297e-03   5.7657876e-01   5.0071314e-01   7.2831002e-01  -1.5476588e+00  -6.3727127e-01
   1.3616667e+00   3.7932292e-03  -1.0621188e-01   2.7311626e-01  -3.0346251e-02  -2.0028525e+00  -4.8098807e+00
   1.3633333e+00   3.7382214e-03  -7.1313689e-01   8.0417564e-01  -2.5794313e-01  -1.0165994e+00  -3.4442995e+00
   1.3650000e+00   3.6635912e-03  -4.0967438e-01   2.7311626e-01   4.2484751e-01  -7.8900252e-01  -1.6993900e+00
   1.3666667e+00   3.5741585e-03  -2.5794313e-01  -1.0621188e-01  -7.8900252e-01   4.2484751e-01  -9.4073377e-01
   1.3683333e+00   3.4571106e-03   4.5519376e-02  -2.5794313e-01  -1.0621188e-01  -3.0346251e-02  -7.8900252e-01
   1.3700000e+00   3.2193174e-03  -4.0967438e-01   2.7311626e-01  -4.0967438e-01   9.5590690e-01   3.4898188e-01
   1.3716667e+00   2.9715905e-03   9.5590690e-01   3.4898188e-01  -1.8207750e-01   1.2138500e-01   5.0071314e-01
   1.3733333e+00   2.7231293e-03  -8.6486815e-01   2.7311626e-01  -3.3380876e-01   4.2484751e-01   4.2484751e-01
   1.3750000e+00   2.4837308e-03  -3.3380876e-01   1.2138500e-01   1.9725063e-01   1.1835038e+00   1.1835038e+00
   1.3766667e+00   2.2635901e-03   4.5519376e-02   2.7311626e-01   4.2484751e-01   1.0317725e+00   1.3352350e+00
   1.3783333e+00   2.0730824e-03   4.2484751e-01   5.7657876e-01   4.2484751e-01   8.8004127e-01   2.2456226e+00
   1.3800000e+00   1.9225291e-03  -2.5794313e-01  -4.8554001e-01   4.5519376e-02   1.9725063e-01   1.6386975e+00
   1.3816667e+00   1.8219539e-03   1.0317725e+00  -9.4073377e-01   1.4869663e+00   3.4898188e-01   2.2456226e+00
   1.3833333e+00   1.7808333e-03   2.1697569e+00  -2.5794313e-01   7.2831002e-01   8.8004127e-01   1.1076382e+00
   1.3850000e+00   1.8078483e-03   2.0938913e+00  -4.0967438e-01   5.7657876e-01   6.5244439e-01  -1.0924650e+00
   1.3866667e+00   1.9106422e-03  -7.8900252e-01  -3.0346251e-02  -1.0621188e-01  -9.4073377e-01  -1.5476588e+00
   1.3883333e+00   2.0955912e-03  -2.6856432e+00   1.1076382e+00  -6.3727127e-01  -1.3200619e+00  -2.3063151e+00
   1.3900000e+00   2.3675930e-03  -3.3684338e+00   8.8004127e-01  -2.0787182e+00  -5.6140564e-01  -2.0028525e+00
   1.3916667e+00   2.7298810e-03  -2.6856432e+00   5.0071314e-01  -1.0621188e-01  -3.0346251e-02  -3.0346251e-02
   1.3933333e+00   3.1838682e-03  -1.6235244e+00  -3.0346251e-02   1.2138500e-01   1.0317725e+00   1.7145632e+00
   1.3950000e+00   3.7290260e-03   2.6249507e+00  -2.5794313e-01   5.7657876e-01   4.5519376e-02   1.1835038e+00
   1.3966667e+00   4.3628037e-03   2.8525476e+00  -1.0621188e-01  -1.0621188e-01  -1.4717932e+00  -1.8511213e+00
   1.3983333e+00   5.8757284e-03   8.8004127e-01  -3.0346251e-02   1.9725063e-01  -8.6486815e-01  -2.2304494e+00
   1.4000000e+00   6.7395651e-03  -8.6486815e-01   3.4898188e-01   1.8662944e+00   2.7311626e-01   4.2484751e-01
   1.4016667e+00   7.6615665e-03  -2.2304494e+00  -8.6486815e-01   5.0071314e-01   2.7311626e-01   1.3352350e+00
   1.4033333e+00   8.5375816e-03  -4.8554001e-01  -1.0621188e-01  -4.8554001e-01   4.2484751e-01   7.2831002e-01
   1.4050000e+00   9.3975486e-03   9.5590690e-01  -5.6140564e-01  -7.1313689e-01   1.9725063e-01   1.9725063e-01
   1.4066667e+00   1.0263721e-02   1.3352350e+00  -7.8900252e-01  -1.0621188e-01  -1.8207750e-01  -6.3727127e-01
   1.4083333e+00   1.4839458e-02   1.2593694e+00   3.4898188e-01   5.7657876e-01   2.7311626e-01  -1.8207750e-01
   1.4100000e+00   1.4400594e-02   3.4898188e-01   3.4898188e-01  -4.0967438e-01   5.0071314e-01   1.2138500e-01
   1.4116667e+00   1.4002333e-02  -2.5794313e-01   8.8004127e-01   3.4898188e-01   8.0417564e-01   9.5590690e-01
   1.4133333e+00   1.3667216e-02   5.0071314e-01   3.4898188e-01   4.5519376e-02   4.5519376e-02   4.2484751e-01
   1.4150000e+00   1.3417695e-02  -4.0967438e-01   4.5519376e-02  -1.0621188e-01  -1.8207750e-01  -3.0346251e-02
   1.4166667e+00   1.3275642e-02   7.2831002e-01   1.2138500e-01   1.2593694e+00  -7.8900252e-01  -4.8554001e-01
   1.4183333e+00   1.3261837e-02   5.0071314e-01  -2.5794313e-01   3.4898188e-01  -7.1313689e-01   1.9725063e-01
   1.4200000e+00   1.8052454e-02   4.5519376e-02  -1.0621188e-01  -1.0621188e-01  -4.0967438e-01  -3.3380876e-01
   1.4216667e+00   1.9528913e-02   1.2138500e-01  -1.8207750e-01  -7.8900252e-01  -3.3380876e-01  -1.8207750e-01
   1.4233333e+00   2.1199071e-02  -8.6486815e-01   4.5519376e-02  -4.0967438e-01   1.2138500e-01  -6.3727127e-01
   1.4250000e+00   2.3051349e-02   1.2138500e-01  -1.8207750e-01   1.2138500e-01   2.7311626e-01   4.2484751e-01
   1.4266667e+00   9.2659699e-02   1.2593694e+00  -4.8554001e-01  -5.6140564e-01   1.2138500e-01  -4.8554001e-01
   1.4283333e+00   9.9866980e-02   5.0071314e-01   1.9725063e-01   4.2484751e-01   7.2831002e-01   5.7657876e-01
   1.4300000e+00   1.0806427e-01   3.4898188e-01   1.9725063e-01   8.0417564e-01   1.0317725e+00   8.8004127e-01
   1.4316667e+00   1.1728923e-01   6.5244439e-01  -2.5794313e-01   1.9725063e-01   6.5244439e-01   9.5590690e-01
   1.4333333e+00   1.2756965e-01  -5.6140564e-01  -2.5794313e-01  -7.1313689e-01  -1.0621188e-01   5.0071314e-01
   1.4350000e+00   1.3892271e-01  -4.0967438e-01   1.0317725e+00  -1.8207750e-01  -2.5794313e-01   1.9725063e-01
   1.4366667e+00   1.5135436e-01  -4.8554001e-01   8.0417564e-01   6.5244439e-01  -4.0967438e-01  -4.8554001e-01
   1.4383333e+00   1.6485881e-01  -8.6486815e-01   1.9725063e-01   4.2484751e-01  -4.8554001e-01   5.7657876e-01
   1.4400000e+00   1.7941831e-01  -1.0924650e+00  -7.8900252e-01  -3.3380876e-01  -5.6140564e-01  -1.8207750e-01
   1.4416667e+00   1.9500296e-01   4.5519376e-02   1.2138500e-01   4.5519376e-02  -1.5476588e+00  -4.8554001e-01
   1.4433333e+00   2.1142499e-01   4.5519376e-02  -5.6140564e-01   1.2138500e-01  -1.3200619e+00  -1.3959275e+00
   1.4450000e+00   2.2876178e-01  -2.5794313e-01  -3.3380876e-01   2.7311626e-01  -9.4073377e-01  -2.0028525e+00
   1.4466667e+00   2.4695147e-01  -1.0165994e+00  -3.3380876e-01  -5.6140564e-01   2.7311626e-01  -1.6235244e+00
   1.4483333e+00   2.6592218e-01  -1.6993900e+00  -1.0621188e-01  -5.6140564e-01   1.0317725e+00  -3.3380876e-01
   1.4500000e+00   2.8559268e-01  -1.4717932e+00  -3.0346251e-02  -5.6140564e-01  -1.8207750e-01  -4.0967438e-01
   1.4516667e+00   3.0587332e-01  -4.8554001e-01   1.2138500e-01   1.9725063e-01   3.4898188e-01   4.2484751e-01
   1.4533333e+00   3.2666700e-01   5.7657876e-01   5.7657876e-01   4.5519376e-02   9.5590690e-01   1.2593694e+00
   1.4550000e+00   3.4787029e-01   1.2593694e+00   7.2831002e-01  -1.8207750e-01   1.9725063e-01   6.5244439e-01
   1.4566667e+00   3.6937462e-01   8.8004127e-01  -2.5794313e-01  -4.0967438e-01   7.2831002e-01   8.8004127e-01
   1.4583333e+00   3.9106759e-01  -1.2441963e+00  -4.0967438e-01  -1.8207750e-01   1.0317725e+00   5.0071314e-01
   1.4600000e+00   4.1283427e-01  -1.8207750e-01   4.2484751e-01   5.0071314e-01   3.4898188e-01   3.4898188e-01
   1.4616667e+00   4.3455864e-01   8.0417564e-01   1.9725063e-01   8.0417564e-01  -4.0967438e-01  -1.8207750e-01
   1.4633333e+00   4.5612488e-01   7.2831002e-01  -6.3727127e-01   1.2138500e-01  -1.8207750e-01   3.4898188e-01
   1.4650000e+00   4.7741884e-01   5.0071314e-01  -4.8554001e-01  -1.0621188e-01  -5.6140564e-01   4.2484751e-01
   1.4666667e+00   4.9832935e-01  -3.0346251e-02  -3.3380876e-01   1.2138500e-01  -8.6486815e-01  -7.8900252e-01
   1.4683333e+00   5.1874956e-01  -3.0346251e-02   4.5519376e-02   5.0071314e-01   6.5244439e-01   1.0317725e+00
   1.4700000e+00   5.3857813e-01   5.0071314e-01  -3.0346251e-02  -2.5794313e-01  -4.0967438e-01   3.4898188e-01
   1.4716667e+00   5.5772044e-01  -1.0621188e-01   1.9725063e-01  -2.5794313e-01   8.0417564e-01   2.7311626e-01
   1.4733333e+00   5.5772044e-01  -8.6486815e-01   8.0417564e-01  -5.6140564e-01  -3.0346251e-02  -6.3727127e-01
   1.4750000e+00   5.5772044e-01  -4.0967438e-01  -2.5794313e-01   1.2138500e-01   1.2138500e-01  -4.8554001e-01
   1.4766667e+00   5.5772044e-01   1.2138500e-01   3.4898188e-01   5.0071314e-01   2.7311626e-01   5.7657876e-01
   1.4783333e+00   5.5772044e-01   3.4898188e-01  -1.0621188e-01   7.2831002e-01   3.4898188e-01   4.2484751e-01
   1.4800000e+00   5.5772044e-01  -1.0621188e-01  -3.0346251e-02   1.2138500e-01  -4.8554001e-01  -1.8207750e-01
   1.4816667e+00   5.5772044e-01  -1.0165994e+00   3.4898188e-01   3.4898188e-01  -9.4073377e-01  -1.8207750e-01
   1.4833333e+00   5.5772044e-01  -1.0924650e+00  -1.0165994e+00  -3.0346251e-02  -2.5794313e-01  -4.0967438e-01
   1.4850000e+00   5.5772044e-01   1.2138500e-01  -7.1313689e-01  -2.5794313e-01  -3.0346251e-02  -2.5794313e-01
   1.4866667e+00   5.5772044e-01   1.2138500e-01  -6.3727127e-01  -1.8207750e-01  -4.0967438e-01   1.9725063e-01
   1.4883333e+00   5.5772044e-01  -1.1683307e+00   3.4898188e-01  -4.0967438e-01  -6.3727127e-01  -3.0346251e-02
   1.4900000e+00   5.5772044e-01   2.0938913e+00   5.0071314e-01  -3.0346251e-02  -3.3380876e-01  -2.5794313e-01
   1.4916667e+00   5.5772044e-01  -1.0165994e+00  -3.3380876e-01  -4.0967438e-01   5.0071314e-01  -2.5794313e-01
   1.4933333e+00   5.5772044e-01  -1.4717932e+00   4.2484751e-01  -3.3380876e-01   5.7657876e-01  -9.4073377e-01
   1.4950000e+00   5.5772044e-01   4.5519376e-02  -1.0621188e-01  -3.0346251e-02  -4.8554001e-01  -4.0967438e-01
   1.4966667e+00   5.5772044e-01   1.2138500e-01  -1.8207750e-01  -1.0621188e-01  -2.5794313e-01  -3.3380876e-01
   1.4983333e+00   5.5772044e-01   8.8004127e-01  -3.0346251e-02   8.8004127e-01   1.9725063e-01   5.7657876e-01
   1.5000000e+00   5.5772044e-01   2.3214882e+00   2.7311626e-01   1.0317725e+00  -1.8207750e-01   3.4898188e-01
   1.5016667e+00   5.5772044e-01   3.2318757e+00  -2.5794313e-01   2.7311626e-01   4.2484751e-01   1.1076382e+00
   1.5033333e+00   5.5772044e-01   1.4869663e+00  -8.6486815e-01   2.7311626e-01   3.4898188e-01   1.3352350e+00
   1.5050000e+00   5.5772044e-01  -6.3727127e-01  -3.3380876e-01   4.5519376e-02  -2.5794313e-01   1.0317725e+00
   1.5066667e+00   5.5772044e-01  -1.1683307e+00   1.2138500e-01  -7.8900252e-01  -3.0346251e-02  -6.3727127e-01
   1.5083333e+00   5.5772044e-01  -1.0165994e+00   2.7311626e-01  -9.4073377e-01  -1.8207750e-01  -2.1545838e+00
   1.5100000e+00   5.5772044e-01  -8.6486815e-01   8.0417564e-01   2.7311626e-01   2.7311626e-01   4.5519376e-02
   1.5116667e+00   5.5772044e-01  -4.8554001e-01   2.7311626e-01   5.7657876e-01   3.4898188e-01   8.8004127e-01
   1.5133333e+00   5.5772044e-01   8.8004127e-01   1.9725063e-01   2.7311626e-01   4.2484751e-01   4.2484751e-01
   1.5150000e+00   5.5772044e-01  -6.3727127e-01  -3.3380876e-01  -3.3380876e-01   3.4898188e-01  -2.5794313e-01
   1.5166667e+00   5.7608964e-01  -1.0621188e-01  -3.0346251e-02  -4.0967438e-01   1.2138500e-01  -2.5794313e-01
   1.5183333e+00   5.9360754e-01  -1.0165994e+00  -1.0165994e+00  -5.6140564e-01  -4.0967438e-01  -1.2441963e+00
   1.5200000e+00   6.1020547e-01  -1.0924650e+00  -1.8207750e-01  -1.8207750e-01   1.2138500e-01  -1.0621188e-01
   1.5216667e+00   6.2574328e-01   4.5519376e-02   1.9725063e-01   5.0071314e-01   4.5519376e-02  -7.1313689e-01
   1.5233333e+00   6.4018135e-01   1.1076382e+00   1.2138500e-01   6.5244439e-01   2.7311626e-01   1.2138500e-01
   1.5250000e+00   6.5354334e-01   6.5244439e-01  -1.8207750e-01   4.5519376e-02  -3.0346251e-02  -4.0967438e-01
   1.5266667e+00   6.6580746e-01  -4.8554001e-01   3.4898188e-01  -3.0346251e-02  -5.6140564e-01   4.5519376e-02
   1.5283333e+00   6.7696387e-01  -3.0346251e-02   1.0317725e+00  -2.5794313e-01  -1.0621188e-01   7.2831002e-01
   1.5300000e+00   6.8701455e-01   4.2484751e-01  -3.3380876e-01   4.5519376e-02  -4.8554001e-01   6.5244439e-01
   1.5316667e+00   6.9597285e-01  -1.3200619e+00  -7.1313689e-01  -1.8207750e-01  -4.0967438e-01   1.2138500e-01
   1.5333333e+00   7.0386318e-01  -5.6140564e-01  -3.3380876e-01   1.2138500e-01   1.9725063e-01  -7.1313689e-01
   1.5350000e+00   7.1072019e-01  -3.0346251e-02  -1.8207750e-01   1.9725063e-01   9.5590690e-01  -7.8900252e-01
   1.5366667e+00   7.1658798e-01   1.2138500e-01  -3.0346251e-02   6.5244439e-01  -3.0346251e-02  -4.0967438e-01
   1.5383333e+00   7.2151925e-01   4.2484751e-01  -2.5794313e-01   1.9725063e-01  -7.1313689e-01  -4.0967438e-01
   1.5400000e+00   7.2557412e-01   2.7311626e-01   4.2484751e-01  -1.8207750e-01  -4.0967438e-01  -3.0346251e-02
   1.5416667e+00   7.2881900e-01   8.0417564e-01   1.9725063e-01   3.4898188e-01   8.0417564e-01   1.1076382e+00
   1.5433333e+00   7.3132571e-01  -1.0621188e-01  -3.0346251e-02  -4.8554001e-01  -5.6140564e-01  -1.0621188e-01
   1.5450000e+00   7.3316967e-01  -1.0621188e-01  -2.5794313e-01  -2.5794313e-01  -1.0165994e+00  -3.3380876e-01
   1.5466667e+00   7.3442909e-01   3.4898188e-01  -1.8207750e-01   1.9725063e-01  -6.3727127e-01  -7.1313689e-01
   1.5483333e+00   7.3518357e-01  -6.3727127e-01   5.0071314e-01   5.7657876e-01  -3.3380876e-01  -5.6140564e-01
   1.5500000e+00   7.3551277e-01  -4.0967438e-01   9.5590690e-01  -3.3380876e-01  -4.0967438e-01   9.5590690e-01
   1.5516667e+00   7.3549514e-01  -1.0165994e+00   1.0317725e+00   1.2138500e-01  -3.3380876e-01   8.8004127e-01
   1.5533333e+00   7.3520695e-01  -2.0787182e+00   4.2484751e-01   1.9725063e-01  -9.4073377e-01  -5.6140564e-01
   1.5550000e+00   7.3472121e-01  -2.0028525e+00   1.2138500e-01   3.4898188e-01   1.9725063e-01  -1.1683307e+00
   1.5566667e+00   7.3408655e-01  -1.0621188e-01   5.0071314e-01   1.2138500e-01   6.5244439e-01  -4.8554001e-01
   1.5583333e+00   7.3325748e-01   4.2484751e-01  -1.8207750e-01  -1.8207750e-01  -4.0967438e-01  -2.5794313e-01
   1.5600000e+00   7.3240595e-01  -4.8554001e-01  -6.3727127e-01  -4.0967438e-01   8.0417564e-01   4.2484751e-01
   1.5616667e+00   7.3158630e-01  -1.8207750e-01  -5.6140564e-01  -4.0967438e-01   5.0071314e-01  -3.3380876e-01
   1.5633333e+00   7.3084656e-01   5.7657876e-01  -1.5476588e+00  -4.0967438e-01   5.7657876e-01  -4.0967438e-01
   1.5650000e+00   7.3022796e-01   3.4898188e-01   5.7657876e-01   9.5590690e-01   4.2484751e-01   1.0317725e+00
   1.5666667e+00   7.2976487e-01   9.5590690e-01   5.7657876e-01   5.7657876e-01   6.5244439e-01   1.3352350e+00
   1.5683333e+00   7.2948459e-01   5.0071314e-01   1.9725063e-01   6.5244439e-01   1.1076382e+00   8.8004127e-01
   1.5700000e+00   7.2940729e-01   2.7766819e+00   1.2138500e-01   1.2138500e-01  -1.0621188e-01  -1.8207750e-01
   1.5716667e+00   7.2954613e-01   2.7766819e+00   5.0071314e-01  -2.5794313e-01  -9.4073377e-01  -1.0165994e+00
   1.5733333e+00   7.2990745e-01   2.0938913e+00  -3.0346251e-02  -2.5794313e-01  -1.8207750e-01  -3.0346251e-02
   1.5750000e+00   7.3049121e-01   5.7657876e-01  -3.3380876e-01  -4.0967438e-01   1.2138500e-01  -4.8554001e-01
   1.5766667e+00   7.3129123e-01  -4.8554001e-01  -5.6140564e-01  -3.3380876e-01   4.2484751e-01  -3.3380876e-01
   1.5783333e+00   7.3229591e-01  -5.6140564e-01  -3.0346251e-02  -1.0621188e-01   4.5519376e-02  -9.4073377e-01
   1.5800000e+00   7.3348836e-01   2.7311626e-01  -3.0346251e-02  -3.3380876e-01   1.9725063e-01   5.7657876e-01
   1.5816667e+00   7.3484761e-01   5.0071314e-01   3.4898188e-01  -3.0346251e-02   4.5519376e-02   8.0417564e-01
   1.5833333e+00   7.3634879e-01  -1.8207750e-01   1.2138500e-01   6.5244439e-01   4.5519376e-02   1.0317725e+00
   1.5850000e+00   7.3796392e-01  -1.2441963e+00  -3.0346251e-02   1.9725063e-01   4.5519376e-02   4.2484751e-01
   1.5866667e+00   7.3966294e-01  -1.0165994e+00   1.9725063e-01   1.2138500e-01  -1.0621188e-01  -7.1313689e-01
   1.5883333e+00   7.4141389e-01  -1.0621188e-01  -7.1313689e-01  -3.0346251e-02  -1.0621188e-01  -4.8554001e-01
   1.5900000e+00   7.4318412e-01   1.2138500e-01  -1.0621188e-01   7.2831002e-01   1.1076382e+00   6.5244439e-01
   1.5916667e+00   7.4494069e-01  -1.4717932e+00  -3.0346251e-02  -2.5794313e-01  -3.0346251e-02  -7.1313689e-01
   1.5933333e+00   7.4654809e-01  -1.0165994e+00  -1.0621188e-01  -1.0621188e-01  -7.1313689e-01  -5.6140564e-01
   1.5950000e+00   7.4802360e-01  -2.5794313e-01   5.0071314e-01   1.2138500e-01  -1.0165994e+00  -1.2441963e+00
   1.5966667e+00   7.4937911e-01   1.1076382e+00   2.7311626e-01   6.5244439e-01   3.4898188e-01   9.5590690e-01
   1.5983333e+00   7.5059082e-01   2.7311626e-01  -1.8207750e-01   1.2138500e-01  -1.8207750e-01  -4.0967438e-01
   1.6000000e+00   7.5163802e-01   3.4898188e-01  -1.8207750e-01   3.4898188e-01  -1.0621188e-01  -9.4073377e-01
   1.6016667e+00   7.5250363e-01   4.5519376e-02   2.7311626e-01  -4.0967438e-01  -5.6140564e-01  -4.8554001e-01
   1.6033333e+00   7.5317434e-01  -3.3380876e-01  -3.0346251e-02   4.2484751e-01  -3.3380876e-01   8.8004127e-01
   1.6050000e+00   7.5364075e-01  -1.8207750e-01   2.7311626e-01   6.5244439e-01  -3.0346251e-02   7.2831002e-01
   1.6066667e+00   7.5389742e-01   5.0071314e-01   5.7657876e-01   2.7311626e-01   5.0071314e-01   5.7657876e-01
   1.6083333e+00   7.5394266e-01  -1.0621188e-01  -3.0346251e-02  -1.0621188e-01  -7.1313689e-01  -1.0621188e-01
   1.6100000e+00   7.5377875e-01   5.7657876e-01   7.2831002e-01   6.5244439e-01   2.7311626e-01   1.9725063e-01
   1.6116667e+00   7.5341126e-01   1.1076382e+00   3.4898188e-01   1.2138500e-01   5.0071314e-01   2.7311626e-01
   1.6133333e+00   7.5284925e-01  -6.3727127e-01  -3.0346251e-02  -4.8554001e-01  -1.8207750e-01  -2.5794313e-01
   1.6150000e+00   7.5210437e-01  -9.4073377e-01  -4.0967438e-01  -1.8207750e-01   4.5519376e-02   1.2138500e-01
   1.6166667e+00   7.5119100e-01  -2.5794313e-01   2.7311626e-01   4.5519376e-02   1.9725063e-01   5.0071314e-01
   1.6183333e+00   7.5012556e-01   1.1076382e+00   1.2138500e-01  -4.8554001e-01   1.2138500e-01   2.7311626e-01
   1.6200000e+00   7.4892598e-01   1.4869663e+00  -2.5794313e-01  -2.5794313e-01   1.9725063e-01  -2.5794313e-01
   1.6216667e+00   7.4761142e-01   1.9421600e+00  -4.8554001e-01   1.9725063e-01   5.0071314e-01   2.7311626e-01
   1.6233333e+00   7.4620156e-01   1.6386975e+00  -7.1313689e-01  -5.6140564e-01  -2.5794313e-01  -2.5794313e-01
   1.6250000e+00   7.4471645e-01  -1.3200619e+00  -3.3380876e-01  -4.0967438e-01  -1.8207750e-01  -8.6486815e-01
   1.6266667e+00   7.4317578e-01  -1.6993900e+00  -7.8900252e-01  -4.8554001e-01  -7.8900252e-01  -9.4073377e-01
   1.6283333e+00   7.4155835e-01  -2.7615088e+00  -4.8554001e-01  -4.0967438e-01  -6.3727127e-01  -4.8554001e-01
   1.6300000e+00   7.3981120e-01  -2.0028525e+00   1.2138500e-01   4.5519376e-02  -2.5794313e-01  -4.8554001e-01
   1.6316667e+00   7.3804811e-01  -9.4073377e-01   8.0417564e-01   6.5244439e-01   5.0071314e-01   6.5244439e-01
   1.6333333e+00   7.3628743e-01  -8.6486815e-01   1.9725063e-01  -4.8554001e-01   3.4898188e-01   4.2484751e-01
   1.6350000e+00   7.3454625e-01  -2.5794313e-01  -1.0621188e-01  -3.0346251e-02   1.9725063e-01  -3.0346251e-02
   1.6366667e+00   7.3284041e-01   3.4898188e-01  -7.8900252e-01  -1.8207750e-01   2.7311626e-01   4.5519376e-02
   1.6383333e+00   7.3118385e-01  -2.5794313e-01   7.2831002e-01   1.2138500e-01  -1.8207750e-01   1.0317725e+00
   1.6400000e+00   7.2958888e-01  -1.0924650e+00   5.0071314e-01   1.2138500e-01   1.9725063e-01   8.8004127e-01
   1.6416667e+00   7.2806603e-01   1.9421600e+00  -1.8207750e-01  -1.0621188e-01  -1.0621188e-01   1.9725063e-01
   1.6433333e+00   7.2662374e-01   5.0071314e-01  -4.0967438e-01  -4.0967438e-01  -9.4073377e-01  -5.6140564e-01
   1.6450000e+00   7.2526860e-01  -1.0621188e-01  -4.8554001e-01   4.2484751e-01  -1.8207750e-01  -5.6140564e-01
   1.6466667e+00   7.2400531e-01   2.7311626e-01  -1.8207750e-01   2.7311626e-01  -1.0621188e-01  -4.8554001e-01
   1.6483333e+00   7.2283653e-01  -5.6140564e-01  -3.0346251e-02   4.5519376e-02  -1.8207750e-01  -1.0621188e-01
   1.6500000e+00   7.2176342e-01  -3.0346251e-02   1.9725063e-01  -1.8207750e-01   5.0071314e-01   4.5519376e-02
   1.6516667e+00   7.2078519e-01  -1.4717932e+00   4.5519376e-02  -3.0346251e-02   3.4898188e-01   5.0071314e-01
   1.6533333e+00   7.1989971e-01   1.1835038e+00   5.7657876e-01   4.5519376e-02   4.2484751e-01   6.5244439e-01
   1.6550000e+00   7.1910350e-01   3.4898188e-01   4.5519376e-02  -3.3380876e-01  -4.0967438e-01  -4.0967438e-01
   1.6566667e+00   7.1839165e-01  -3.0346251e-02   4.5519376e-02   2.7311626e-01   4.5519376e-02  -4.8554001e-01
   1.6583333e+00   7.1775862e-01   7.2831002e-01   6.5244439e-01   2.7311626e-01   4.2484751e-01   7.2831002e-01
   1.6600000e+00   7.1719770e-01   1.0317725e+00   4.5519376e-02   1.2138500e-01  -4.0967438e-01  -1.8207750e-01
   1.6616667e+00   7.1670175e-01   3.4898188e-01  -1.8207750e-01   4.5519376e-02  -3.3380876e-01  -1.0621188e-01
   1.6633333e+00   7.1626331e-01   4.5519376e-02  -1.0165994e+00  -1.8207750e-01  -3.0346251e-02   5.0071314e-01
   1.6650000e+00   7.1574713e-01   7.2831002e-01   4.2484751e-01  -2.5794313e-01   4.2484751e-01   1.1835038e+00
   1.6666667e+00   7.1523736e-01  -3.3380876e-01  -4.8554001e-01  -6.3727127e-01  -3.3380876e-01  -7.8900252e-01
   1.6683333e+00   7.1474927e-01  -6.3727127e-01   4.2484751e-01  -1.0621188e-01   4.5519376e-02  -6.3727127e-01
   1.6700000e+00   7.1427936e-01  -1.8207750e-01  -1.0621188e-01  -4.8554001e-01  -4.8554001e-01  -5.6140564e-01
   1.6716667e+00   7.1382508e-01  -1.0621188e-01  -2.5794313e-01   1.9725063e-01  -2.5794313e-01  -1.8207750e-01
   1.6733333e+00   7.1338501e-01  -1.8207750e-01   4.5519376e-02   2.7311626e-01   4.5519376e-02   8.0417564e-01
   1.6750000e+00   7.1295888e-01  -1.2441963e+00   1.9725063e-01   4.5519376e-02  -1.0621188e-01  -1.8207750e-01
   1.6766667e+00   7.1254742e-01   3.4898188e-01   2.7311626e-01  -1.8207750e-01   8.0417564e-01   3.4898188e-01
   1.6783333e+00   7.1215246e-01  -1.8207750e-01   2.7311626e-01  -3.0346251e-02  -4.0967438e-01   1.9725063e-01
   1.6800000e+00   7.1177670e-01   5.7657876e-01   1.2138500e-01   5.0071314e-01   4.2484751e-01   7.2831002e-01
   1.6816667e+00   7.1142364e-01   3.4898188e-01  -1.0621188e-01   5.0071314e-01  -7.1313689e-01  -1.0165994e+00
   1.6833333e+00   7.1109734e-01   2.7311626e-01   1.2138500e-01   1.2138500e-01  -3.0346251e-02  -6.3727127e-01
   1.6850000e+00   7.1080245e-01  -6.3727127e-01  -5.6140564e-01  -3.0346251e-02  -1.0924650e+00  -9.4073377e-01
   1.6866667e+00   7.1054366e-01  -1.2441963e+00  -7.1313689e-01  -1.8207750e-01   1.9725063e-01  -1.8207750e-01
   1.6883333e+00   7.1032589e-01   1.0317725e+00  -4.8554001e-01   4.2484751e-01   8.0417564e-01   6.5244439e-01
   1.6900000e+00   7.1015371e-01   1.1076382e+00  -3.0346251e-02   2.7311626e-01   8.0417564e-01   3.4898188e-01
   1.6916667e+00   7.1003142e-01   1.2138500e-01  -3.0346251e-02  -3.0346251e-02   1.9725063e-01   4.2484751e-01
   1.6933333e+00   7.0996281e-01   1.9725063e-01   5.7657876e-01   1.2138500e-01   4.5519376e-02   1.0317725e+00
   1.6950000e+00   7.0995079e-01  -7.1313689e-01   3.4898188e-01   4.5519376e-02  -4.8554001e-01  -2.5794313e-01
   1.6966667e+00   7.0999748e-01  -7.8900252e-01   3.4898188e-01  -3.0346251e-02  -4.0967438e-01  -6.3727127e-01
   1.6983333e+00   7.1010389e-01  -1.8207750e-01   7.2831002e-01   1.9725063e-01   1.9725063e-01  -1.0621188e-01
   1.7000000e+00   7.1020667e-01   1.0317725e+00   3.4898188e-01   4.5519376e-02  -1.8207750e-01   4.5519376e-02
   1.7016667e+00   7.1027196e-01   4.2484751e-01  -2.5794313e-01   4.5519376e-02   1.9725063e-01   1.9725063e-01
   1.7033333e+00   7.1037940e-01   2.7311626e-01  -8.6486815e-01  -3.3380876e-01   5.7657876e-01   1.9725063e-01
   1.7050000e+00   7.1052893e-01   1.7904288e+00   3.4898188e-01   1.2138500e-01  -1.8207750e-01  -3.3380876e-01
   1.7066667e+00   7.1071995e-01  -7.1313689e-01  -1.8207750e-01  -1.0621188e-01  -1.0165994e+00  -6.3727127e-01
   1.7083333e+00   7.1095149e-01  -1.3959275e+00  -4.8554001e-01  -1.8207750e-01  -1.1683307e+00  -7.1313689e-01
   1.7100000e+00   7.1122211e-01  -7.1313689e-01   6.5244439e-01   7.2831002e-01  -8.6486815e-01  -2.5794313e-01
   1.7116667e+00   7.1153005e-01   1.9725063e-01   5.7657876e-01   8.8004127e-01   1.9725063e-01   1.9725063e-01
   1.7133333e+00   7.1187302e-01  -2.5794313e-01  -1.0621188e-01  -3.0346251e-02   2.7311626e-01  -1.8207750e-01
   1.7150000e+00   7.1224872e-01   2.7311626e-01  -1.0621188e-01   1.2138500e-01  -1.8207750e-01   3.4898188e-01
   1.7166667e+00   7.1265444e-01  -7.8900252e-01   4.5519376e-02  -4.0967438e-01  -1.1683307e+00   3.4898188e-01
   1.7183333e+00   7.1308751e-01  -1.0165994e+00  -4.0967438e-01  -1.0621188e-01  -3.3380876e-01  -3.0346251e-02
   1.7200000e+00   7.1354511e-01  -7.1313689e-01   4.2484751e-01  -4.0967438e-01   1.1076382e+00  -3.0346251e-02
   1.7216667e+00   7.1402456e-01   6.5244439e-01  -1.0621188e-01  -1.0621188e-01   9.5590690e-01   4.5519376e-02
   1.7233333e+00   7.1452310e-01   7.2831002e-01  -1.3200619e+00   4.2484751e-01   3.4898188e-01   4.5519376e-02
   1.7250000e+00   7.1503843e-01  -3.0346251e-02  -6.3727127e-01   5.7657876e-01   1.2138500e-01   1.9725063e-01
   1.7266667e+00   7.1556831e-01   1.0317725e+00   6.5244439e-01   3.4898188e-01   2.7311626e-01   4.5519376e-02
   1.7283333e+00   7.1611094e-01  -1.0621188e-01   6.5244439e-01   1.9725063e-01   5.7657876e-01   8.8004127e-01
   1.7300000e+00   7.1666467e-01   1.3352350e+00   2.7311626e-01   1.9725063e-01   2.7311626e-01   1.2593694e+00
   1.7316667e+00   7.1722856e-01  -2.5794313e-01   9.5590690e-01   3.4898188e-01  -4.8554001e-01   2.7311626e-01
   1.7333333e+00   7.1780186e-01  -4.8554001e-01   6.5244439e-01  -4.0967438e-01  -1.0621188e-01  -1.0621188e-01
   1.7350000e+00   7.1838453e-01  -3.0346251e-02   4.5519376e-02  -7.1313689e-01  -1.0621188e-01  -8.6486815e-01
   1.7366667e+00   7.1882171e-01  -1.7752557e+00  -2.5794313e-01  -4.8554001e-01  -4.8554001e-01  -7.8900252e-01
   1.7383333e+00   7.1925424e-01  -3.3380876e-01  -4.0967438e-01   1.2138500e-01   1.2138500e-01   4.5519376e-02
   1.7400000e+00   7.1925424e-01   1.3352350e+00  -1.8207750e-01   2.7311626e-01   5.0071314e-01   1.9725063e-01
   1.7416667e+00   7.1925424e-01   2.3973538e+00  -8.6486815e-01  -1.8207750e-01  -3.0346251e-02   2.7311626e-01
   1.7433333e+00   7.1925424e-01   6.5244439e-01  -1.0621188e-01   4.2484751e-01   1.2138500e-01   6.5244439e-01
   1.7450000e+00   7.1925424e-01   2.1697569e+00   3.4898188e-01   5.7657876e-01  -1.8207750e-01   7.2831002e-01
   1.7466667e+00   7.1925424e-01  -6.3727127e-01  -2.5794313e-01   1.9725063e-01  -3.3380876e-01  -1.8207750e-01
   1.7483333e+00   7.1925424e-01  -1.0165994e+00  -3.0346251e-02  -4.8554001e-01  -4.8554001e-01  -7.1313689e-01
   1.7500000e+00   7.1925424e-01  -2.1545838e+00  -5.6140564e-01  -3.3380876e-01  -3.0346251e-02  -3.3380876e-01
   1.7516667e+00   7.1925424e-01  -1.6235244e+00  -1.8207750e-01   1.9725063e-01   8.8004127e-01   3.4898188e-01
   1.7533333e+00   7.1925424e-01  -1.5476588e+00  -2.5794313e-01  -6.3727127e-01  -4.8554001e-01  -7.8900252e-01
   1.7550000e+00   7.1925424e-01  -4.8554001e-01  -1.0621188e-01   3.4898188e-01   2.7311626e-01   2.7311626e-01
   1.7566667e+00   7.1925424e-01  -1.0165994e+00  -3.0346251e-02  -2.5794313e-01   1.9725063e-01  -6.3727127e-01
   1.7583333e+00   7.1925424e-01  -5.6140564e-01   1.9725063e-01  -1.8207750e-01   2.7311626e-01  -2.5794313e-01
   1.7600000e+00   7.1968677e-01  -3.0346251e-02   3.4898188e-01  -1.8207750e-01   1.9725063e-01   1.9725063e-01
   1.7616667e+00   7.2012516e-01   7.2831002e-01   6.5244439e-01   5.0071314e-01  -3.0346251e-02   3.4898188e-01
   1.7633333e+00   7.2057629e-01   7.2831002e-01  -2.5794313e-01   1.2138500e-01  -4.8554001e-01   5.0071314e-01
   1.7650000e+00   7.2104807e-01   4.2484751e-01  -3.0346251e-02  -1.8207750e-01  -2.5794313e-01   1.9725063e-01
   1.7666667e+00   7.2154921e-01   5.7657876e-01   6.5244439e-01   1.9725063e-01   1.9725063e-01   6.5244439e-01
   1.7683333e+00   7.2208906e-01   5.0071314e-01  -1.0621188e-01  -1.0621188e-01  -2.5794313e-01   4.5519376e-02
   1.7700000e+00   7.2267746e-01  -1.8207750e-01   4.2484751e-01  -1.8207750e-01  -4.8554001e-01  -4.8554001e-01
   1.7716667e+00   7.2332444e-01   1.4869663e+00   8.8004127e-01   1.9725063e-01  -1.8207750e-01  -7.8900252e-01
   1.7733333e+00   7.2404021e-01   6.5244439e-01   1.9725063e-01  -4.0967438e-01  -3.0346251e-02  -5.6140564e-01
   1.7750000e+00   7.2483468e-01  -2.5794313e-01   3.4898188e-01   1.9725063e-01   1.2138500e-01   1.2138500e-01
   1.7766667e+00   7.2571731e-01  -3.0346251e-02  -7.8900252e-01  -1.8207750e-01   4.5519376e-02   1.9725063e-01
   1.7783333e+00   7.2669694e-01   2.7311626e-01   7.2831002e-01   4.2484751e-01  -3.3380876e-01   1.2138500e-01
   1.7800000e+00   7.2778140e-01   6.5244439e-01  -3.0346251e-02   1.2138500e-01   4.5519376e-02   1.2138500e-01
   1.7816667e+00   7.2897759e-01  -3.3380876e-01  -1.8207750e-01   1.2138500e-01  -3.0346251e-02  -1.0621188e-01
   1.7833333e+00   7.3029089e-01  -1.1683307e+00   1.9725063e-01   2.7311626e-01   2.7311626e-01   4.5519376e-02
   1.7850000e+00   7.3172527e-01   1.1076382e+00  -1.8207750e-01  -1.8207750e-01   5.7657876e-01  -1.8207750e-01
   1.7866667e+00   7.3328297e-01  -1.0621188e-01  -1.8207750e-01  -3.3380876e-01  -2.5794313e-01   4.5519376e-02
   1.7883333e+00   7.3496453e-01  -1.0924650e+00  -7.8900252e-01   2.7311626e-01   4.5519376e-02   4.2484751e-01
   1.7900000e+00   7.3676857e-01  -4.8554001e-01  -3.0346251e-02   6.5244439e-01   4.5519376e-02   7.2831002e-01
   1.7916667e+00   7.3860317e-01   3.4898188e-01   1.2138500e-01   5.0071314e-01   5.0071314e-01   1.2138500e-01
   1.7933333e+00   7.4047298e-01  -1.0621188e-01  -2.5794313e-01  -1.0621188e-01  -4.0967438e-01  -7.8900252e-01
   1.7950000e+00   7.4243658e-01   1.1835038e+00   4.2484751e-01   4.5519376e-02  -3.0346251e-02   1.2138500e-01
   1.7966667e+00   7.4448889e-01   1.7145632e+00   5.7657876e-01   2.7311626e-01   4.2484751e-01   6.5244439e-01
   1.7983333e+00   7.4662370e-01  -1.8207750e-01   4.5519376e-02  -3.0346251e-02  -9.4073377e-01  -3.0346251e-02
   1.8000000e+00   7.4883370e-01   5.7657876e-01   6.5244439e-01   4.2484751e-01  -3.3380876e-01   1.2138500e-01
   1.8016667e+00   7.5111092e-01  -2.3063151e+00   4.2484751e-01  -2.5794313e-01  -1.0621188e-01  -2.5794313e-01
   1.8033333e+00   7.5344635e-01  -1.0165994e+00  -1.8207750e-01   3.4898188e-01  -3.0346251e-02   2.7311626e-01
   1.8050000e+00   7.5583034e-01   4.5519376e-02  -3.3380876e-01  -3.3380876e-01   4.5519376e-02  -1.0621188e-01
   1.8066667e+00   7.5825268e-01  -3.0346251e-02  -1.0621188e-01  -2.5794313e-01   4.2484751e-01  -3.3380876e-01
   1.8083333e+00   7.6070274e-01  -4.8554001e-01  -1.8207750e-01  -3.3380876e-01   4.2484751e-01  -4.0967438e-01
   1.8100000e+00   7.6316934e-01  -6.3727127e-01  -8.6486815e-01  -6.3727127e-01  -2.5794313e-01  -6.3727127e-01
   1.8116667e+00   7.6564139e-01  -4.0967438e-01  -8.6486815e-01  -6.3727127e-01   4.5519376e-02   1.9725063e-01
   1.8133333e+00   7.6810739e-01  -3.3380876e-01   5.7657876e-01   1.2138500e-01   2.7311626e-01   5.0071314e-01
   1.8150000e+00   7.7055600e-01  -6.3727127e-01  -1.8207750e-01   5.0071314e-01  -1.0621188e-01  -1.0621188e-01
   1.8166667e+00   7.7297598e-01  -3.3380876e-01   3.4898188e-01   6.5244439e-01   2.7311626e-01  -3.0346251e-02
   1.8183333e+00   7.7535635e-01   6.5244439e-01   5.0071314e-01   4.5519376e-02   2.7311626e-01   4.5519376e-02
   1.8200000e+00   7.7768640e-01   4.2484751e-01   4.2484751e-01  -3.0346251e-02   5.0071314e-01   3.4898188e-01
   1.8216667e+00   7.7995589e-01  -3.3380876e-01   4.5519376e-02   2.7311626e-01  -2.5794313e-01  -3.0346251e-02
   1.8233333e+00   7.8215514e-01   8.8004127e-01  -4.8554001e-01   1.2138500e-01  -3.0346251e-02  -3.0346251e-02
