# Supplementary material for: Detecting Nasal Vowels in Speech Interfaces Based on Surface Electromyography
Source: PLoS One. 2015 Jun 12;10(6):e0127040. doi: 10.1371/journal.pone.0127040 (PMC4466523; doi:10.1371/journal.pone.0127040)
Supplement: S1 Data — (ZIP) [file pone.0127040.s001.zip › PLosOneData/aligned/SV/SV-vnp-un-r1-ALIGNED.txt]

   0.0000000e+00   7.3696112e-01   7.2831002e-01  -3.3380876e-01   4.2484751e-01  -7.8900252e-01  -5.6140564e-01
   1.6666667e-03   7.3737750e-01  -9.4073377e-01  -8.6486815e-01   1.9725063e-01  -2.5794313e-01  -7.1313689e-01
   3.3333333e-03   7.3780996e-01  -8.6486815e-01   4.5519376e-02   1.2138500e-01   1.9725063e-01  -3.3380876e-01
   5.0000000e-03   7.3825665e-01  -7.1313689e-01   1.9725063e-01  -5.6140564e-01   4.5519376e-02   1.2138500e-01
   6.6666667e-03   7.3871567e-01   2.7311626e-01   3.4898188e-01  -6.3727127e-01   5.7657876e-01   2.7311626e-01
   8.3333333e-03   7.3910075e-01  -9.4073377e-01  -4.8554001e-01  -2.5794313e-01   1.9725063e-01   5.0071314e-01
   1.0000000e-02   7.3947307e-01  -2.2304494e+00  -3.3380876e-01   2.7311626e-01   1.5628319e+00   1.3352350e+00
   1.1666667e-02   7.3986775e-01  -1.2441963e+00  -4.0967438e-01  -1.0621188e-01   1.3352350e+00   1.5628319e+00
   1.3333333e-02   7.4028378e-01   1.0317725e+00   7.2831002e-01   1.2138500e-01   1.2138500e-01   1.0317725e+00
   1.5000000e-02   7.4071961e-01   8.0417564e-01   1.5628319e+00   4.5519376e-02  -8.6486815e-01  -2.5794313e-01
   1.6666667e-02   7.4117348e-01   2.2456226e+00   1.4869663e+00   5.0071314e-01  -2.5794313e-01  -1.8207750e-01
   1.8333333e-02   7.4164324e-01   1.6386975e+00  -1.8207750e-01   2.7311626e-01  -4.0967438e-01  -1.0165994e+00
   2.0000000e-02   7.4212628e-01   1.0317725e+00  -1.1683307e+00   4.5519376e-02  -7.1313689e-01  -1.3200619e+00
   2.1666667e-02   7.4362856e-01   9.5590690e-01  -5.6140564e-01   5.7657876e-01  -1.8207750e-01   2.7311626e-01
   2.3333333e-02   7.4413752e-01  -6.3727127e-01  -1.2441963e+00   4.5519376e-02  -1.4717932e+00  -7.8900252e-01
   2.5000000e-02   7.4464594e-01  -2.5794313e-01  -7.8900252e-01  -1.8207750e-01  -9.4073377e-01  -7.1313689e-01
   2.6666667e-02   7.4515123e-01   4.5519376e-02   5.7657876e-01   5.7657876e-01  -8.6486815e-01  -9.4073377e-01
   2.8333333e-02   7.4565088e-01  -1.3200619e+00   5.0071314e-01  -1.0621188e-01   2.7311626e-01   4.5519376e-02
   3.0000000e-02   7.4614270e-01  -1.3200619e+00  -1.8207750e-01  -3.0346251e-02  -1.8207750e-01   4.5519376e-02
   3.1666667e-02   7.4662486e-01  -6.3727127e-01   7.2831002e-01  -1.8207750e-01   1.9725063e-01  -1.0621188e-01
   3.3333333e-02   7.4709574e-01   1.3352350e+00  -4.0967438e-01  -6.3727127e-01   6.5244439e-01  -2.5794313e-01
   3.5000000e-02   7.4755400e-01   2.7311626e-01  -4.8554001e-01  -2.5794313e-01   1.2593694e+00   1.9725063e-01
   3.6666667e-02   7.4799879e-01   6.5244439e-01   8.0417564e-01   5.0071314e-01   3.4898188e-01   3.4898188e-01
   3.8333333e-02   7.4881234e-01  -7.8900252e-01   4.2484751e-01   1.2138500e-01   2.7311626e-01   6.5244439e-01
   4.0000000e-02   7.4910650e-01   1.9725063e-01   6.5244439e-01   5.0071314e-01   2.7311626e-01   5.0071314e-01
   4.1666667e-02   7.4940238e-01  -1.0165994e+00  -1.8207750e-01  -1.8207750e-01  -3.3380876e-01  -4.8554001e-01
   4.3333333e-02   7.4970146e-01   4.2484751e-01  -4.0967438e-01   2.7311626e-01   1.9725063e-01  -2.5794313e-01
   4.5000000e-02   7.5000474e-01   1.5628319e+00   5.0071314e-01   2.7311626e-01   4.2484751e-01   3.4898188e-01
   4.6666667e-02   7.5031307e-01   1.4111007e+00  -4.0967438e-01  -6.3727127e-01   1.0317725e+00   1.8662944e+00
   4.8333333e-02   7.5062680e-01   1.7904288e+00   3.4898188e-01  -7.1313689e-01   6.5244439e-01   1.4111007e+00
   5.0000000e-02   7.5094610e-01  -4.0967438e-01   6.5244439e-01  -4.0967438e-01   1.2138500e-01  -1.8207750e-01
   5.1666667e-02   7.5127086e-01   6.5244439e-01   5.0071314e-01  -1.0621188e-01  -2.5794313e-01  -6.3727127e-01
   5.3333333e-02   7.5160054e-01  -1.0165994e+00  -1.8207750e-01  -3.0346251e-02  -8.6486815e-01  -1.4717932e+00
   5.5000000e-02   7.5193467e-01  -1.3200619e+00   2.7311626e-01   1.1835038e+00  -3.3380876e-01   1.9725063e-01
   5.6666667e-02   7.5227230e-01  -9.4073377e-01  -3.0346251e-02   4.5519376e-02  -4.8554001e-01  -3.3380876e-01
   5.8333333e-02   7.5261253e-01  -1.2441963e+00  -7.1313689e-01  -4.8554001e-01  -1.8207750e-01  -2.5794313e-01
   6.0000000e-02   7.5295431e-01   1.6386975e+00  -2.5794313e-01  -1.8207750e-01  -5.6140564e-01   1.2138500e-01
   6.1666667e-02   7.5329639e-01  -1.0621188e-01   5.0071314e-01  -2.5794313e-01   2.7311626e-01  -3.0346251e-02
   6.3333333e-02   7.5363763e-01   1.9725063e-01  -1.8207750e-01   4.2484751e-01  -3.3380876e-01   2.7311626e-01
   6.5000000e-02   7.5397692e-01  -4.0967438e-01  -4.0967438e-01   8.0417564e-01  -7.1313689e-01  -1.0165994e+00
   6.6666667e-02   7.5431306e-01   6.5244439e-01  -1.0621188e-01   1.0317725e+00   4.5519376e-02  -5.6140564e-01
   6.8333333e-02   7.5464494e-01   6.5244439e-01   1.2138500e-01   5.0071314e-01   1.9725063e-01   4.2484751e-01
   7.0000000e-02   7.5497165e-01   5.0071314e-01   5.0071314e-01  -7.1313689e-01   4.2484751e-01   6.5244439e-01
   7.1666667e-02   7.5529220e-01   1.9725063e-01  -4.8554001e-01  -9.4073377e-01   5.0071314e-01   1.4111007e+00
   7.3333333e-02   7.5560593e-01  -8.6486815e-01  -6.3727127e-01   4.5519376e-02  -3.3380876e-01   9.5590690e-01
   7.5000000e-02   7.5581373e-01  -1.6235244e+00   4.5519376e-02  -1.8207750e-01  -1.0621188e-01  -7.1313689e-01
   7.6666667e-02   7.5601146e-01  -1.0924650e+00   4.5519376e-02   1.2138500e-01   4.5519376e-02   4.5519376e-02
   7.8333333e-02   7.5621719e-01  -4.0967438e-01   1.9725063e-01   4.5519376e-02   1.9725063e-01   4.5519376e-02
   8.0000000e-02   7.5643105e-01   2.7311626e-01   1.2138500e-01   1.9725063e-01  -3.0346251e-02  -9.4073377e-01
   8.1666667e-02   7.5665285e-01   1.1835038e+00   4.5519376e-02   5.0071314e-01   2.7311626e-01  -7.8900252e-01
   8.3333333e-02   7.5688189e-01  -1.0924650e+00  -1.8207750e-01  -3.0346251e-02   1.9725063e-01  -2.5794313e-01
   8.5000000e-02   7.5711721e-01  -6.3727127e-01  -1.0621188e-01   2.7311626e-01   5.7657876e-01   5.7657876e-01
   8.6666667e-02   7.5735746e-01  -1.7752557e+00  -2.5794313e-01   6.5244439e-01  -1.8207750e-01   3.4898188e-01
   8.8333333e-02   7.5760109e-01  -1.3200619e+00  -1.8207750e-01   4.2484751e-01  -3.3380876e-01  -4.8554001e-01
   9.0000000e-02   7.5784614e-01   5.7657876e-01   1.9725063e-01   5.0071314e-01   1.0317725e+00   5.0071314e-01
   9.1666667e-02   7.5809078e-01   1.9725063e-01   4.5519376e-02  -7.1313689e-01  -1.0621188e-01  -1.0621188e-01
   9.3333333e-02   7.5833280e-01  -3.3380876e-01   5.7657876e-01  -1.3200619e+00  -9.4073377e-01  -4.0967438e-01
   9.5000000e-02   7.5857008e-01  -5.6140564e-01   4.2484751e-01  -3.3380876e-01  -1.0165994e+00  -1.2441963e+00
   9.6666667e-02   7.5880055e-01   8.8004127e-01   1.1076382e+00   5.0071314e-01   4.2484751e-01  -1.0621188e-01
   9.8333333e-02   7.5902205e-01   2.0938913e+00   4.5519376e-02   7.2831002e-01   5.7657876e-01   1.9421600e+00
   1.0000000e-01   7.5923253e-01   4.2484751e-01  -3.0346251e-02  -3.0346251e-02  -1.8207750e-01   1.2138500e-01
   1.0166667e-01   7.5943013e-01   1.6386975e+00  -8.6486815e-01   1.9725063e-01  -3.0346251e-02   1.9725063e-01
   1.0333333e-01   7.5961309e-01   7.2831002e-01  -6.3727127e-01   4.5519376e-02   1.2138500e-01  -7.8900252e-01
   1.0500000e-01   7.5977986e-01   8.0417564e-01  -8.6486815e-01  -4.8554001e-01  -3.3380876e-01  -1.0924650e+00
   1.0666667e-01   7.5992901e-01   6.5244439e-01  -2.5794313e-01  -3.0346251e-02   1.9725063e-01   1.9725063e-01
   1.0833333e-01   7.6005937e-01   5.0071314e-01   4.5519376e-02  -5.6140564e-01  -3.0346251e-02  -4.8554001e-01
   1.1000000e-01   7.6011861e-01  -1.6235244e+00  -3.3380876e-01  -8.6486815e-01  -3.3380876e-01  -4.8554001e-01
   1.1166667e-01   7.6009999e-01  -4.0967438e-01   8.8004127e-01   4.2484751e-01  -4.0967438e-01   2.7311626e-01
   1.1333333e-01   7.6007668e-01   8.8004127e-01   5.0071314e-01  -3.0346251e-02   3.4898188e-01   6.5244439e-01
   1.1500000e-01   7.6004917e-01  -4.8554001e-01   8.0417564e-01   4.5519376e-02  -2.5794313e-01  -1.0621188e-01
   1.1666667e-01   7.6001738e-01  -1.2441963e+00   8.0417564e-01   1.9725063e-01   7.2831002e-01   1.2138500e-01
   1.1833333e-01   7.5998120e-01  -7.8900252e-01  -3.3380876e-01   2.7311626e-01  -4.8554001e-01  -7.1313689e-01
   1.2000000e-01   7.5993993e-01  -1.0924650e+00  -1.8207750e-01   5.0071314e-01   1.9725063e-01   5.0071314e-01
   1.2166667e-01   7.5989284e-01   3.4898188e-01   1.2138500e-01  -2.5794313e-01   2.7311626e-01   1.0317725e+00
   1.2333333e-01   7.5983899e-01   8.8004127e-01  -1.0621188e-01   2.7311626e-01   1.3352350e+00   2.0180257e+00
   1.2500000e-01   7.5977713e-01  -1.8207750e-01  -3.0346251e-02   3.4898188e-01   7.2831002e-01   2.7311626e-01
   1.2666667e-01   7.5970626e-01   4.2484751e-01  -3.3380876e-01   4.5519376e-02  -6.3727127e-01   5.0071314e-01
   1.2833333e-01   7.5962507e-01  -4.8554001e-01  -1.8207750e-01  -9.4073377e-01  -1.0924650e+00  -9.4073377e-01
   1.3000000e-01   7.5953256e-01  -1.3959275e+00  -5.6140564e-01  -4.8554001e-01  -7.8900252e-01  -1.1683307e+00
   1.3166667e-01   7.5942770e-01  -1.6235244e+00   2.7311626e-01   6.5244439e-01  -1.3959275e+00  -7.1313689e-01
   1.3333333e-01   7.5930980e-01  -1.8511213e+00   3.4898188e-01   2.7311626e-01  -6.3727127e-01  -1.1683307e+00
   1.3500000e-01   7.5917826e-01  -7.1313689e-01   1.1835038e+00   5.0071314e-01   1.9725063e-01  -1.8207750e-01
   1.3666667e-01   7.5903279e-01   4.5519376e-02   1.6386975e+00   1.6386975e+00  -2.5794313e-01   6.5244439e-01
   1.3833333e-01   7.5887343e-01   8.0417564e-01   1.1835038e+00   1.0317725e+00   3.4898188e-01   8.0417564e-01
   1.4000000e-01   7.5870050e-01   7.2831002e-01  -5.6140564e-01   9.5590690e-01   6.5244439e-01   1.4111007e+00
   1.4166667e-01   7.5851469e-01   1.6386975e+00  -2.0028525e+00  -1.0621188e-01   3.4898188e-01   2.7311626e-01
   1.4333333e-01   7.5831703e-01   5.7657876e-01  -2.3063151e+00  -8.6486815e-01  -3.0346251e-02  -8.6486815e-01
   1.4500000e-01   7.5810874e-01   3.4898188e-01  -1.7752557e+00  -7.8900252e-01  -3.3380876e-01  -1.0924650e+00
   1.4666667e-01   7.5777610e-01  -1.8207750e-01  -5.6140564e-01  -5.6140564e-01  -4.0967438e-01  -2.2304494e+00
   1.4833333e-01   7.5745265e-01  -1.0621188e-01  -1.8207750e-01  -1.0165994e+00   3.4898188e-01  -1.3200619e+00
   1.5000000e-01   7.5714147e-01  -7.8900252e-01   2.7311626e-01  -1.8207750e-01   5.7657876e-01   1.9725063e-01
   1.5166667e-01   7.5684524e-01   2.7766819e+00   1.0317725e+00   5.0071314e-01   3.4898188e-01   1.4111007e+00
   1.5333333e-01   7.5656626e-01   3.4898188e-01   1.7145632e+00   5.0071314e-01   5.0071314e-01   1.3352350e+00
   1.5500000e-01   7.5630627e-01   1.7904288e+00   1.0317725e+00  -1.0621188e-01   1.2138500e-01   7.2831002e-01
   1.5666667e-01   7.5606673e-01   6.5244439e-01  -1.0621188e-01  -7.1313689e-01  -1.0621188e-01   1.1835038e+00
   1.5833333e-01   7.5584867e-01  -6.3727127e-01   5.0071314e-01  -1.0621188e-01  -4.8554001e-01  -1.0621188e-01
   1.6000000e-01   7.5565272e-01  -1.4717932e+00   6.5244439e-01   3.4898188e-01  -1.4717932e+00  -1.3200619e+00
   1.6166667e-01   7.5547931e-01  -5.6140564e-01   2.7311626e-01   8.0417564e-01  -5.6140564e-01   5.0071314e-01
   1.6333333e-01   7.5532832e-01  -2.5339119e+00   4.5519376e-02  -3.0346251e-02  -6.3727127e-01  -4.8554001e-01
   1.6500000e-01   7.5519956e-01  -4.0967438e-01  -4.8554001e-01   4.2484751e-01   1.5628319e+00   7.2831002e-01
   1.6666667e-01   7.5509270e-01   8.0417564e-01  -1.3200619e+00  -1.0924650e+00  -2.5794313e-01  -1.1683307e+00
   1.6833333e-01   7.5500700e-01  -2.5794313e-01  -8.6486815e-01  -6.3727127e-01  -1.2441963e+00  -3.3380876e-01
   1.7000000e-01   7.5494194e-01  -5.6140564e-01  -3.3380876e-01   2.7311626e-01  -4.8554001e-01  -3.3380876e-01
   1.7166667e-01   7.5489669e-01  -1.0621188e-01   2.7311626e-01   3.4898188e-01   4.2484751e-01   6.5244439e-01
   1.7333333e-01   7.5487066e-01   4.5519376e-02  -3.3380876e-01   6.5244439e-01   5.7657876e-01   1.4869663e+00
   1.7500000e-01   7.5486324e-01  -3.3380876e-01  -3.3380876e-01   6.5244439e-01  -5.6140564e-01  -2.5794313e-01
   1.7666667e-01   7.5487404e-01   1.9725063e-01   2.7311626e-01   5.0071314e-01  -1.2441963e+00  -2.5794313e-01
   1.7833333e-01   7.5490274e-01  -6.3727127e-01   4.5519376e-02   6.5244439e-01  -7.8900252e-01  -2.5794313e-01
   1.8000000e-01   7.5494953e-01   2.0938913e+00   1.0317725e+00   1.9725063e-01   1.8662944e+00   6.5244439e-01
   1.8166667e-01   7.5494746e-01   1.9421600e+00   2.0180257e+00  -3.0346251e-02   1.7904288e+00   1.7145632e+00
   1.8333333e-01   7.5492706e-01   1.6386975e+00   1.9421600e+00   2.7311626e-01   6.5244439e-01   1.5628319e+00
   1.8500000e-01   7.5494431e-01  -1.0621188e-01   1.1835038e+00   2.7311626e-01  -2.5794313e-01   3.4898188e-01
   1.8666667e-01   7.5500137e-01  -1.0924650e+00  -1.8207750e-01   4.5519376e-02  -4.0967438e-01  -1.5476588e+00
   1.8833333e-01   7.5510017e-01  -2.3821807e+00  -1.4717932e+00  -3.3380876e-01  -3.0346251e-02  -2.2304494e+00
   1.9000000e-01   7.5524268e-01  -3.2167026e+00  -1.6993900e+00  -4.8554001e-01   2.0938913e+00  -1.8207750e-01
   1.9166667e-01   7.5543086e-01  -3.0346251e-02  -2.2304494e+00  -1.0165994e+00   1.3352350e+00   5.7657876e-01
   1.9333333e-01   7.5566654e-01  -1.5476588e+00  -1.2441963e+00  -7.8900252e-01  -1.6235244e+00  -1.8207750e-01
   1.9500000e-01   7.5595180e-01   4.5519376e-02   3.2318757e+00   9.5590690e-01  -2.0787182e+00   1.1835038e+00
   1.9666667e-01   7.5628883e-01   4.2181289e+00   5.2043820e+00   2.0180257e+00  -8.6486815e-01   1.4111007e+00
   1.9833333e-01   7.5668007e-01   3.3836070e+00   3.4594726e+00   1.0317725e+00   2.7311626e-01   4.2484751e-01
   2.0000000e-01   7.5712789e-01   1.4111007e+00  -3.0346251e-02  -4.0967438e-01   2.7311626e-01  -1.8207750e-01
   2.0166667e-01   7.5763507e-01  -1.2441963e+00  -2.4580463e+00  -4.8554001e-01   9.5590690e-01  -6.3727127e-01
   2.0333333e-01   7.5820435e-01  -2.0028525e+00  -4.2788214e+00  -1.3959275e+00   1.8662944e+00  -1.2441963e+00
   2.0500000e-01   7.5883862e-01   1.9725063e-01  -4.5822839e+00  -1.6993900e+00  -1.5476588e+00  -1.0621188e-01
   2.0666667e-01   7.5954080e-01  -5.6140564e-01  -3.5960307e+00  -1.5476588e+00  -1.0924650e+00  -1.8511213e+00
   2.0833333e-01   7.6031343e-01  -3.3380876e-01  -1.9269869e+00  -3.3380876e-01   9.5590690e-01  -1.4717932e+00
   2.1000000e-01   7.6115907e-01   4.2484751e-01  -3.3380876e-01   1.1076382e+00   1.9725063e-01   1.0317725e+00
   2.1166667e-01   7.6207956e-01  -1.6235244e+00   5.0071314e-01  -4.8554001e-01  -7.8900252e-01  -8.6486815e-01
   2.1333333e-01   7.6307625e-01   1.0317725e+00   5.7657876e-01  -3.3380876e-01  -1.0924650e+00  -1.0924650e+00
   2.1500000e-01   7.6414956e-01   7.2831002e-01   1.2138500e-01  -4.8554001e-01  -1.1683307e+00  -2.3821807e+00
   2.1666667e-01   7.6528123e-01   1.8662944e+00  -3.0346251e-02   5.0071314e-01   5.0071314e-01   4.2484751e-01
   2.1833333e-01   7.6639066e-01   1.1076382e+00   6.5244439e-01   6.5244439e-01   5.7657876e-01   1.7145632e+00
   2.2000000e-01   7.6758757e-01   1.2593694e+00   6.5244439e-01  -1.8207750e-01   1.9725063e-01   7.2831002e-01
   2.2166667e-01   7.6886721e-01   3.4898188e-01   8.8004127e-01   5.0071314e-01  -1.0924650e+00   7.2831002e-01
   2.2333333e-01   7.7022210e-01   5.7657876e-01   3.0801444e+00   1.1835038e+00  -7.8900252e-01   8.8004127e-01
   2.2500000e-01   7.7164164e-01   5.0071314e-01   2.0180257e+00   3.4898188e-01  -6.3727127e-01   5.0071314e-01
   2.2666667e-01   7.7311219e-01  -1.1683307e+00   1.9725063e-01  -5.6140564e-01  -1.0621188e-01  -1.8207750e-01
   2.2833333e-01   7.7461654e-01  -1.8511213e+00  -7.1313689e-01  -7.1313689e-01   8.0417564e-01  -4.0967438e-01
   2.3000000e-01   7.7613429e-01  -1.9269869e+00  -8.6486815e-01   1.9725063e-01   9.5590690e-01   2.7311626e-01
   2.3166667e-01   7.7764130e-01  -1.4717932e+00   5.0071314e-01   7.2831002e-01   6.5244439e-01   6.5244439e-01
   2.3333333e-01   7.7910995e-01  -1.1683307e+00  -3.3380876e-01   1.2138500e-01  -8.6486815e-01  -1.8207750e-01
   2.3500000e-01   7.8050897e-01   4.2484751e-01  -4.8554001e-01  -4.0967438e-01  -3.0346251e-02  -1.8207750e-01
   2.3666667e-01   7.8180379e-01   8.0417564e-01   1.2138500e-01  -1.8207750e-01   1.1835038e+00   5.0071314e-01
   2.3833333e-01   7.8295622e-01  -5.6140564e-01   5.0071314e-01  -3.0346251e-02   1.4869663e+00   1.1835038e+00
   2.4000000e-01   7.8392509e-01  -4.8554001e-01  -9.4073377e-01  -4.8554001e-01  -1.5476588e+00  -4.0967438e-01
   2.4166667e-01   7.8466624e-01  -1.6993900e+00  -7.1313689e-01  -5.6140564e-01  -9.4073377e-01  -1.5476588e+00
   2.4333333e-01   7.8513273e-01   1.3352350e+00  -1.0621188e-01   3.4898188e-01   1.1835038e+00   1.2138500e-01
   2.4500000e-01   7.8527548e-01   1.4869663e+00  -4.0967438e-01   4.2484751e-01   2.0180257e+00   7.2831002e-01
   2.4666667e-01   7.8504336e-01  -3.3380876e-01   4.5519376e-02   6.5244439e-01   9.5590690e-01   1.4869663e+00
   2.4833333e-01   7.8438382e-01  -1.7752557e+00   3.4898188e-01  -3.3380876e-01   1.2138500e-01  -7.1313689e-01
   2.5000000e-01   7.8324337e-01   1.1835038e+00  -2.5794313e-01  -3.0346251e-02   2.7311626e-01   1.2138500e-01
   2.5166667e-01   7.8156817e-01   8.0417564e-01   4.2484751e-01   1.1835038e+00  -8.6486815e-01  -3.0346251e-02
   2.5333333e-01   7.7921889e-01   1.0317725e+00   1.1835038e+00   6.5244439e-01  -9.4073377e-01   4.5519376e-02
   2.5500000e-01   7.7620871e-01   5.0071314e-01   4.5519376e-02   1.2138500e-01   4.2484751e-01   1.9725063e-01
   2.5666667e-01   7.7252399e-01   4.5519376e-02  -5.6140564e-01   3.4898188e-01   8.8004127e-01   1.8662944e+00
   2.5833333e-01   7.6811586e-01  -1.3200619e+00  -1.7752557e+00  -2.5794313e-01  -4.8554001e-01   4.2484751e-01
   2.6000000e-01   7.6293789e-01  -1.6235244e+00  -8.6486815e-01   1.2138500e-01  -3.3380876e-01   4.2484751e-01
   2.6166667e-01   7.5694647e-01   1.5628319e+00   1.9725063e-01  -5.6140564e-01   3.4898188e-01   5.7657876e-01
   2.6333333e-01   7.5010177e-01   6.5244439e-01  -4.0967438e-01  -5.6140564e-01  -1.3959275e+00  -7.1313689e-01
   2.6500000e-01   7.4236843e-01  -3.3380876e-01   7.2831002e-01  -7.1313689e-01  -1.3959275e+00  -1.9269869e+00
   2.6666667e-01   7.3371621e-01   2.7311626e-01   8.0417564e-01   4.5519376e-02   5.7657876e-01  -5.6140564e-01
   2.6833333e-01   7.2412067e-01   4.2484751e-01  -3.0346251e-02   1.2138500e-01   2.7311626e-01   1.2138500e-01
   2.7000000e-01   7.1356396e-01   1.0317725e+00   4.2484751e-01   6.5244439e-01   7.2831002e-01  -6.3727127e-01
   2.7166667e-01   7.0203524e-01  -3.3380876e-01   1.9725063e-01   1.2138500e-01   5.0071314e-01  -1.0165994e+00
   2.7333333e-01   6.8953129e-01   1.6386975e+00   4.5519376e-02  -4.0967438e-01   5.7657876e-01   4.5519376e-02
   2.7500000e-01   6.7605681e-01   8.0417564e-01   8.8004127e-01   4.2484751e-01  -1.8207750e-01   9.5590690e-01
   2.7666667e-01   6.6162484e-01   1.9725063e-01   8.0417564e-01  -7.1313689e-01  -2.3063151e+00  -1.3200619e+00
   2.7833333e-01   6.4625702e-01   1.1076382e+00   1.9725063e-01  -2.5794313e-01   7.2831002e-01   9.5590690e-01
   2.8000000e-01   6.2998366e-01  -6.3727127e-01   4.2484751e-01   1.9725063e-01   1.2593694e+00   1.2138500e-01
   2.8166667e-01   6.1284379e-01   4.5519376e-02  -3.0346251e-02   7.2831002e-01   1.7904288e+00   8.0417564e-01
   2.8333333e-01   5.9488503e-01  -2.5794313e-01  -4.0967438e-01  -2.5794313e-01   9.5590690e-01   1.0317725e+00
   2.8500000e-01   5.1594106e-01  -1.6235244e+00  -7.1313689e-01  -3.3380876e-01   4.5519376e-02   1.9725063e-01
   2.8666667e-01   4.9477780e-01  -8.6486815e-01   1.9725063e-01   3.4898188e-01  -1.3200619e+00   2.7311626e-01
   2.8833333e-01   4.7325836e-01  -7.1313689e-01   2.7311626e-01  -3.0346251e-02  -1.5476588e+00  -4.8554001e-01
   2.9000000e-01   4.5147784e-01  -1.3200619e+00  -4.0967438e-01  -3.0346251e-02  -3.3380876e-01  -3.0346251e-02
   2.9166667e-01   4.2953444e-01  -1.8511213e+00  -1.0165994e+00  -1.0621188e-01   3.4898188e-01  -4.0967438e-01
   2.9333333e-01   4.0752849e-01  -1.7752557e+00  -5.6140564e-01   1.9725063e-01   5.0071314e-01  -1.8207750e-01
   2.9500000e-01   3.8556144e-01   6.5244439e-01  -1.0621188e-01   8.0417564e-01   5.7657876e-01   7.2831002e-01
   2.9666667e-01   3.6373484e-01   1.1076382e+00  -1.0621188e-01   1.2138500e-01  -1.6235244e+00  -1.4717932e+00
   2.9833333e-01   3.4214931e-01  -1.8207750e-01   9.5590690e-01  -2.5794313e-01  -1.3200619e+00  -1.1683307e+00
   3.0000000e-01   3.2090341e-01  -1.6993900e+00   1.2138500e-01  -4.8554001e-01  -3.3380876e-01  -7.1313689e-01
   3.0166667e-01   3.0009272e-01   5.7657876e-01  -5.6140564e-01  -4.0967438e-01  -2.5794313e-01   8.0417564e-01
   3.0333333e-01   2.7980873e-01   2.0938913e+00  -1.5476588e+00  -5.6140564e-01  -1.8207750e-01  -1.0621188e-01
   3.0500000e-01   2.6013791e-01   1.5628319e+00  -4.8554001e-01  -6.3727127e-01  -4.0967438e-01  -1.8511213e+00
   3.0666667e-01   2.4116082e-01   7.2831002e-01  -3.0346251e-02  -1.8207750e-01   4.5519376e-02  -2.2304494e+00
   3.0833333e-01   2.2295122e-01   5.0071314e-01   1.2138500e-01   1.2138500e-01   5.7657876e-01   1.2138500e-01
   3.1000000e-01   2.0557534e-01   5.0071314e-01   1.9725063e-01   4.2484751e-01   5.7657876e-01   1.4111007e+00
   3.1166667e-01   1.8909118e-01   1.7145632e+00   1.2138500e-01   9.5590690e-01   2.0180257e+00   3.1560101e+00
   3.1333333e-01   1.7354797e-01   5.0071314e-01   7.2831002e-01   1.9725063e-01  -3.3380876e-01   8.8004127e-01
   3.1500000e-01   1.5898567e-01  -1.8207750e-01   1.2138500e-01   5.0071314e-01   5.7657876e-01   3.4898188e-01
   3.1666667e-01   1.4543470e-01  -7.1313689e-01   3.4898188e-01   1.9725063e-01   7.2831002e-01   4.5519376e-02
   3.1833333e-01   1.3291563e-01   4.5519376e-02  -5.6140564e-01   1.9725063e-01  -3.3380876e-01  -3.3380876e-01
   3.2000000e-01   1.2131827e-01  -3.3380876e-01  -1.8207750e-01  -1.8207750e-01  -6.3727127e-01   2.7311626e-01
   3.2166667e-01   1.1075808e-01  -7.1313689e-01  -2.5794313e-01   7.2831002e-01   8.8004127e-01   1.0317725e+00
   3.2333333e-01   1.0124888e-01  -3.3380876e-01  -7.8900252e-01   1.9725063e-01  -1.6235244e+00  -1.0621188e-01
   3.2500000e-01   9.2773439e-02   8.0417564e-01   5.0071314e-01  -4.8554001e-01  -1.2441963e+00  -1.8207750e-01
   3.2666667e-01   8.5305053e-02  -1.5476588e+00   5.0071314e-01  -7.1313689e-01   8.8004127e-01  -1.0165994e+00
   3.2833333e-01   7.8808117e-02  -2.0787182e+00  -1.0621188e-01  -2.5794313e-01   4.2484751e-01  -1.0924650e+00
   3.3000000e-01   7.3238823e-02  -1.6993900e+00   8.0417564e-01   4.2484751e-01  -3.0346251e-02  -7.1313689e-01
   3.3166667e-01   6.8545937e-02  -1.0924650e+00   4.2484751e-01  -1.0621188e-01  -3.3380876e-01  -7.8900252e-01
   3.3333333e-01   6.4671705e-02  -1.3959275e+00   1.9725063e-01  -3.0346251e-02  -9.4073377e-01  -5.6140564e-01
   3.3500000e-01   6.1552791e-02  -2.3821807e+00   2.0938913e+00   8.8004127e-01  -1.0621188e-01   7.2831002e-01
   3.3666667e-01   5.9121318e-02  -1.0165994e+00   7.2831002e-01   3.4898188e-01   1.2138500e-01   1.5628319e+00
   3.3833333e-01   5.7305902e-02  -8.6486815e-01  -3.3380876e-01   1.9725063e-01  -4.8554001e-01   1.9725063e-01
   3.4000000e-01   5.6032756e-02  -6.3727127e-01   1.2138500e-01   1.9725063e-01  -4.0967438e-01  -5.6140564e-01
   3.4166667e-01   5.5226769e-02  -1.8207750e-01  -8.6486815e-01   1.2138500e-01  -1.1683307e+00  -7.8900252e-01
   3.4333333e-01   5.4812593e-02  -9.4073377e-01  -6.3727127e-01   4.2484751e-01  -1.0621188e-01   5.0071314e-01
   3.4500000e-01   5.4715686e-02   7.2831002e-01   4.2484751e-01  -3.3380876e-01   1.9725063e-01   1.9725063e-01
   3.4666667e-01   5.4863329e-02  -1.8207750e-01   1.9725063e-01  -7.1313689e-01   4.2484751e-01  -3.3380876e-01
   3.4833333e-01   5.5185564e-02   8.8004127e-01   2.7311626e-01   5.7657876e-01  -9.4073377e-01   1.9725063e-01
   3.5000000e-01   5.5616080e-02   4.2484751e-01  -1.0621188e-01   8.8004127e-01   4.2484751e-01   4.5519376e-02
   3.5166667e-01   5.6092992e-02   5.7657876e-01  -7.8900252e-01  -4.8554001e-01  -4.0967438e-01  -1.6993900e+00
   3.5333333e-01   5.6559546e-02   2.7766819e+00   5.7657876e-01   4.5519376e-02   3.4898188e-01  -1.2441963e+00
   3.5500000e-01   5.6892328e-02   2.4732194e+00   4.5519376e-02  -2.5794313e-01  -2.5794313e-01   2.7311626e-01
   3.5666667e-01   5.7030844e-02   3.2318757e+00   5.0071314e-01   1.9725063e-01   3.4898188e-01   1.9725063e-01
   3.5833333e-01   5.7038459e-02   2.6249507e+00   1.9725063e-01  -1.8207750e-01   5.7657876e-01  -1.8207750e-01
   3.6000000e-01   5.6885509e-02   3.0042788e+00  -3.0346251e-02  -3.0346251e-02   1.1076382e+00   5.0071314e-01
   3.6166667e-01   5.6548847e-02   1.3352350e+00  -5.6140564e-01  -7.1313689e-01   5.7657876e-01   1.4111007e+00
   3.6333333e-01   5.6011879e-02   8.8004127e-01  -3.3380876e-01  -1.0924650e+00  -1.0621188e-01   4.2484751e-01
   3.6500000e-01   5.5264493e-02  -2.5794313e-01  -4.8554001e-01  -7.1313689e-01   2.7311626e-01  -7.1313689e-01
   3.6666667e-01   5.4302875e-02  -1.4717932e+00   2.7311626e-01  -4.0967438e-01  -3.3380876e-01  -3.3380876e-01
   3.6833333e-01   5.3129235e-02  -6.3727127e-01   3.4898188e-01   4.2484751e-01  -3.0346251e-02   1.4869663e+00
   3.7000000e-01   5.1751434e-02  -1.7752557e+00  -6.3727127e-01   2.7311626e-01   1.2593694e+00  -3.0346251e-02
   3.7166667e-01   5.0182530e-02  -1.1683307e+00  -3.3380876e-01  -3.0346251e-02  -9.4073377e-01  -1.6235244e+00
   3.7333333e-01   4.8440252e-02  -4.8554001e-01  -4.8554001e-01   1.2138500e-01  -1.7752557e+00  -1.6993900e+00
   3.7500000e-01   4.6546398e-02  -4.8554001e-01  -1.0621188e-01   7.2831002e-01  -1.8207750e-01   4.5519376e-02
   3.7666667e-01   4.4526198e-02  -1.3959275e+00  -4.0967438e-01   6.5244439e-01  -3.0346251e-02   5.7657876e-01
   3.7833333e-01   4.2407625e-02  -7.8900252e-01   1.2138500e-01   1.1835038e+00   2.7311626e-01   1.1076382e+00
   3.8000000e-01   4.0220685e-02  -4.0967438e-01   4.5519376e-02  -1.0621188e-01   2.7311626e-01   5.0071314e-01
   3.8166667e-01   3.7996694e-02  -7.1313689e-01  -6.3727127e-01  -7.1313689e-01  -4.0967438e-01  -8.6486815e-01
   3.8333333e-01   3.5767558e-02  -2.3821807e+00  -1.0621188e-01  -2.5794313e-01   1.1835038e+00  -2.5794313e-01
   3.8500000e-01   3.3565060e-02  -1.3200619e+00  -3.0346251e-02  -2.5794313e-01   2.7311626e-01   4.5519376e-02
   3.8666667e-01   1.8348471e-02   1.7904288e+00  -3.0346251e-02   2.7311626e-01   5.7657876e-01   2.7311626e-01
   3.8833333e-01   1.7612459e-02   1.2138500e-01   6.5244439e-01   5.0071314e-01  -1.6235244e+00  -6.3727127e-01
   3.9000000e-01   1.7112857e-02   1.3352350e+00   8.0417564e-01   5.0071314e-01  -1.7752557e+00  -4.0967438e-01
   3.9166667e-01   1.6845731e-02   4.2484751e-01  -3.0346251e-02   2.7311626e-01   5.7657876e-01   1.4869663e+00
   3.9333333e-01   1.6803243e-02  -2.5794313e-01  -3.3380876e-01  -1.8207750e-01   1.0317725e+00   7.2831002e-01
   3.9500000e-01   1.6973932e-02   1.9725063e-01   5.0071314e-01  -1.8207750e-01  -2.5794313e-01  -3.3380876e-01
   3.9666667e-01   1.7343057e-02   1.4111007e+00   1.2138500e-01   6.5244439e-01   3.4898188e-01  -1.8207750e-01
   3.9833333e-01   1.7892985e-02  -1.8207750e-01   4.5519376e-02  -1.0621188e-01   3.4898188e-01   2.7311626e-01
   4.0000000e-01   1.8603620e-02   1.7145632e+00  -6.3727127e-01   8.0417564e-01   2.7311626e-01   8.0417564e-01
   4.0166667e-01   1.9452861e-02  -1.2441963e+00   1.2138500e-01  -3.0346251e-02  -3.0346251e-02   5.0071314e-01
   4.0333333e-01   2.0417080e-02   2.0938913e+00   4.2484751e-01   3.4898188e-01   1.2138500e-01  -4.8554001e-01
   4.0500000e-01   2.1471610e-02  -1.2441963e+00   1.9725063e-01  -1.0621188e-01  -2.5794313e-01  -7.8900252e-01
   4.0666667e-01   2.2591229e-02  -1.0621188e-01  -3.0346251e-02   3.4898188e-01   1.1835038e+00   7.2831002e-01
   4.0833333e-01   2.3750638e-02  -2.5794313e-01  -1.8207750e-01  -8.6486815e-01   1.1076382e+00  -3.0346251e-02
   4.1000000e-01   2.4924919e-02  -2.3821807e+00   8.8004127e-01   1.2138500e-01   4.5519376e-02  -4.8554001e-01
   4.1166667e-01   2.6089966e-02  -1.4717932e+00   1.6386975e+00   7.2831002e-01  -3.0346251e-02   2.7311626e-01
   4.1333333e-01   2.7098634e-02   4.5519376e-02  -1.0621188e-01  -4.0967438e-01  -1.0621188e-01   5.0071314e-01
   4.1500000e-01   2.7140609e-02   3.4898188e-01  -1.3200619e+00  -1.0165994e+00  -3.3380876e-01   1.9725063e-01
   4.1666667e-01   2.6455041e-02  -1.1683307e+00  -2.2304494e+00  -1.0165994e+00   7.2831002e-01  -1.2441963e+00
   4.1833333e-01   2.5585367e-02   5.7657876e-01  -1.0165994e+00   5.0071314e-01  -1.8207750e-01   4.5519376e-02
   4.2000000e-01   2.4741879e-02   3.4898188e-01  -2.5794313e-01   3.4898188e-01  -1.4717932e+00   4.2484751e-01
   4.2166667e-01   2.3935252e-02  -2.5794313e-01   6.5244439e-01  -1.8207750e-01  -5.6140564e-01  -5.6140564e-01
   4.2333333e-01   2.3174410e-02  -3.0346251e-02   2.7311626e-01  -7.1313689e-01  -6.3727127e-01  -1.8207750e-01
   4.2500000e-01   2.2466424e-02   1.6386975e+00   2.7311626e-01   1.2138500e-01   6.5244439e-01   4.2484751e-01
   4.2666667e-01   2.1816449e-02   8.0417564e-01  -3.3380876e-01  -4.0967438e-01  -4.0967438e-01  -1.8207750e-01
   4.2833333e-01   2.1227706e-02  -1.0621188e-01   1.9725063e-01   3.4898188e-01  -5.6140564e-01  -4.0967438e-01
   4.3000000e-01   2.0701507e-02   5.7657876e-01  -1.0621188e-01   2.7311626e-01   9.5590690e-01   3.4898188e-01
   4.3166667e-01   2.0237324e-02   1.9725063e-01   4.2484751e-01  -3.0346251e-02   1.0317725e+00   1.9725063e-01
   4.3333333e-01   1.9832889e-02   7.2831002e-01   1.9725063e-01   4.5519376e-02  -7.1313689e-01  -7.1313689e-01
   4.3500000e-01   1.9484327e-02   1.0317725e+00   8.0417564e-01   4.2484751e-01   1.1835038e+00   5.7657876e-01
   4.3666667e-01   1.8714595e-02   4.2484751e-01  -3.0346251e-02   1.9725063e-01   1.9725063e-01  -4.0967438e-01
   4.3833333e-01   1.8524770e-02   8.8004127e-01   6.5244439e-01   7.2831002e-01   1.0317725e+00   1.5628319e+00
   4.4000000e-01   1.8353720e-02  -4.8554001e-01   6.5244439e-01  -1.8207750e-01  -7.1313689e-01   8.8004127e-01
   4.4166667e-01   1.8191967e-02  -1.3200619e+00  -1.0621188e-01  -3.0346251e-02   2.0938913e+00   8.8004127e-01
   4.4333333e-01   1.8029868e-02  -1.2441963e+00  -7.8900252e-01   4.2484751e-01   7.2831002e-01   4.2484751e-01
   4.4500000e-01   1.7857838e-02   1.3352350e+00  -1.8207750e-01  -4.8554001e-01  -1.1683307e+00  -7.8900252e-01
   4.4666667e-01   1.7666560e-02  -3.0346251e-02  -8.6486815e-01  -3.3380876e-01   3.4898188e-01  -1.8207750e-01
   4.4833333e-01   1.7447182e-02   1.0317725e+00  -2.5794313e-01   1.2138500e-01  -5.6140564e-01  -6.3727127e-01
   4.5000000e-01   1.7046364e-02   1.1835038e+00   1.2138500e-01   1.2138500e-01  -1.7752557e+00  -1.2441963e+00
   4.5166667e-01   1.6551725e-02   1.5628319e+00   4.5519376e-02   1.0317725e+00   2.7311626e-01  -4.0967438e-01
   4.5333333e-01   1.6018743e-02  -1.0621188e-01  -4.8554001e-01  -4.0967438e-01  -2.0787182e+00  -1.2441963e+00
   4.5500000e-01   1.5444604e-02  -1.5476588e+00  -6.3727127e-01  -7.1313689e-01  -1.0165994e+00  -1.4717932e+00
   4.5666667e-01   1.4827390e-02  -1.2441963e+00  -3.3380876e-01  -4.0967438e-01   1.5628319e+00   5.7657876e-01
   4.5833333e-01   1.4166163e-02  -2.5339119e+00  -3.3380876e-01  -6.3727127e-01   9.5590690e-01  -3.3380876e-01
   4.6000000e-01   1.3461032e-02  -2.3821807e+00   2.7311626e-01   4.5519376e-02  -3.0346251e-02  -3.3380876e-01
   4.6166667e-01   1.2713185e-02   2.7311626e-01   1.6386975e+00   8.0417564e-01  -4.0967438e-01   1.1076382e+00
   4.6333333e-01   1.1924908e-02   6.5244439e-01   5.0071314e-01   3.4898188e-01  -5.6140564e-01  -1.0621188e-01
   4.6500000e-01   1.1099561e-02   2.7311626e-01  -3.3380876e-01  -3.0346251e-02   5.0071314e-01   5.0071314e-01
   4.6666667e-01   1.0241552e-02  -1.1683307e+00   1.2593694e+00   8.0417564e-01   1.6386975e+00   3.4898188e-01
   4.6833333e-01   9.3562578e-03  -3.0346251e-02   6.5244439e-01   2.7311626e-01   1.3352350e+00   1.6386975e+00
   4.7000000e-01   8.4499469e-03   1.5628319e+00  -1.2441963e+00  -6.3727127e-01  -8.6486815e-01   5.7657876e-01
   4.7166667e-01   7.5296611e-03   1.8662944e+00  -2.2304494e+00  -1.8207750e-01  -2.3821807e+00  -1.6235244e+00
   4.7333333e-01   6.6030890e-03   2.2456226e+00  -9.4073377e-01   5.7657876e-01  -4.0967438e-01  -1.0621188e-01
   4.7500000e-01   5.6784183e-03   4.2484751e-01  -2.5794313e-01  -6.3727127e-01  -1.0621188e-01  -4.8554001e-01
   4.7666667e-01   4.7641739e-03  -3.3380876e-01   3.4898188e-01  -3.0346251e-02  -1.8207750e-01   1.9725063e-01
   4.7833333e-01   3.8690485e-03  -7.1313689e-01   1.2138500e-01   5.7657876e-01   2.7311626e-01   1.9725063e-01
   4.8000000e-01   3.0017255e-03  -1.0621188e-01  -3.3380876e-01   5.7657876e-01  -2.5794313e-01   3.4898188e-01
   4.8166667e-01   2.1707006e-03   1.4111007e+00   4.2484751e-01   5.0071314e-01   3.4898188e-01   8.0417564e-01
   4.8333333e-01  -2.0873553e-04  -3.0346251e-02   9.5590690e-01   1.2138500e-01  -2.5794313e-01  -1.0621188e-01
   4.8500000e-01  -9.4333409e-04  -1.2441963e+00   8.0417564e-01  -1.0621188e-01   7.2831002e-01   1.2138500e-01
   4.8666667e-01  -1.5905210e-03  -8.6486815e-01   8.0417564e-01   4.5519376e-02   8.0417564e-01   1.3352350e+00
   4.8833333e-01  -2.1454971e-03   3.4898188e-01   2.7311626e-01   2.7311626e-01   1.0317725e+00   1.1076382e+00
   4.9000000e-01  -2.6051338e-03  -1.0165994e+00  -2.5794313e-01  -2.5794313e-01   1.5628319e+00   4.2484751e-01
   4.9166667e-01  -2.9679915e-03  -2.2304494e+00  -1.0165994e+00   4.5519376e-02   1.7904288e+00   1.2138500e-01
   4.9333333e-01  -3.2343033e-03  -2.1545838e+00   2.7311626e-01   6.5244439e-01   6.5244439e-01   3.4898188e-01
   4.9500000e-01  -3.4059259e-03  -3.0346251e-02   2.7311626e-01  -7.1313689e-01  -7.1313689e-01  -6.3727127e-01
   4.9666667e-01  -3.4862604e-03   5.7657876e-01  -4.0967438e-01  -7.8900252e-01  -5.6140564e-01  -1.8207750e-01
   4.9833333e-01  -3.4801462e-03   5.7657876e-01  -6.3727127e-01   3.4898188e-01  -6.3727127e-01   4.5519376e-02
   5.0000000e-01  -3.3937290e-03   1.0317725e+00  -1.8207750e-01   1.9725063e-01  -9.4073377e-01  -4.8554001e-01
   5.0166667e-01  -3.2343083e-03   1.1835038e+00  -3.3380876e-01  -4.0967438e-01  -1.0924650e+00  -9.4073377e-01
   5.0333333e-01  -3.0101671e-03   9.5590690e-01   1.9725063e-01  -7.8900252e-01  -5.6140564e-01  -1.2441963e+00
   5.0500000e-01  -2.7303884e-03   6.5244439e-01  -5.6140564e-01  -5.6140564e-01  -3.0346251e-02  -6.3727127e-01
   5.0666667e-01  -2.4046612e-03   1.4111007e+00  -4.8554001e-01  -7.1313689e-01   1.1076382e+00  -1.0621188e-01
   5.0833333e-01  -2.0430807e-03  -2.5794313e-01   3.4898188e-01   1.9725063e-01   8.0417564e-01   8.8004127e-01
   5.1000000e-01  -1.6559465e-03   8.8004127e-01   5.7657876e-01   2.7311626e-01   4.2484751e-01   4.5519376e-02
   5.1166667e-01  -1.2535624e-03  -4.8554001e-01   4.2484751e-01   8.0417564e-01  -3.0346251e-02  -1.0621188e-01
   5.1333333e-01  -8.4604090e-04  -6.3727127e-01   4.5519376e-02   5.0071314e-01   2.7311626e-01   1.2138500e-01
   5.1500000e-01  -4.4311556e-04  -1.0621188e-01   3.4898188e-01   4.2484751e-01   8.8004127e-01   9.5590690e-01
   5.1666667e-01  -5.3964980e-05   1.2138500e-01   3.4898188e-01   1.0317725e+00   1.2138500e-01   7.2831002e-01
   5.1833333e-01   1.9487105e-04   8.0417564e-01   6.5244439e-01   6.5244439e-01   3.4898188e-01   8.8004127e-01
   5.2000000e-01   4.0957403e-04  -4.0967438e-01   4.2484751e-01   7.2831002e-01  -8.6486815e-01  -4.8554001e-01
   5.2166667e-01   6.0571389e-04  -2.3063151e+00   4.2484751e-01   6.5244439e-01  -2.5794313e-01  -5.6140564e-01
   5.2333333e-01   7.7859660e-04  -2.0028525e+00   2.7311626e-01  -4.0967438e-01   6.5244439e-01   6.5244439e-01
   5.2500000e-01   9.2416591e-04  -1.0621188e-01   6.5244439e-01  -2.5794313e-01  -1.0621188e-01   3.4898188e-01
   5.2666667e-01   1.0391219e-03  -4.8554001e-01  -4.0967438e-01  -5.6140564e-01   4.2484751e-01   6.5244439e-01
   5.2833333e-01   1.1210302e-03   1.2138500e-01   5.7657876e-01   3.4898188e-01   7.2831002e-01   8.8004127e-01
   5.3000000e-01   3.7066684e-02  -5.6140564e-01  -3.3380876e-01  -6.3727127e-01   1.9725063e-01  -4.0967438e-01
   5.3166667e-01   4.0556786e-02   4.2484751e-01  -4.0967438e-01  -2.5794313e-01   1.2138500e-01  -1.1683307e+00
   5.3333333e-01   4.4190746e-02   3.1560101e+00  -4.0967438e-01  -3.3380876e-01  -4.0967438e-01  -6.3727127e-01
   5.3500000e-01   4.7961957e-02   5.0071314e-01  -9.4073377e-01  -1.0621188e-01  -3.3380876e-01  -4.0967438e-01
   5.3666667e-01   5.1863510e-02  -8.6486815e-01  -3.3380876e-01  -3.0346251e-02  -4.0967438e-01  -1.0924650e+00
   5.3833333e-01   5.5888325e-02  -2.4580463e+00  -1.0621188e-01  -3.3380876e-01  -4.8554001e-01  -7.8900252e-01
   5.4000000e-01   6.0029288e-02  -6.3727127e-01   3.4898188e-01   4.2484751e-01   4.2484751e-01   1.2138500e-01
   5.4166667e-01   6.4279380e-02  -1.3959275e+00   3.4898188e-01   2.7311626e-01   4.2484751e-01   8.8004127e-01
   5.4333333e-01   6.8631817e-02  -1.8207750e-01   4.5519376e-02   8.0417564e-01   1.9725063e-01   2.1697569e+00
   5.4500000e-01   7.3080151e-02   2.0938913e+00  -1.8207750e-01   1.1076382e+00  -1.8207750e-01   1.1076382e+00
   5.4666667e-01   7.7618410e-02   3.3836070e+00  -1.8207750e-01   3.4898188e-01   1.0317725e+00   3.4898188e-01
   5.4833333e-01   8.2241186e-02   2.9284132e+00  -3.3380876e-01  -1.0165994e+00  -1.0621188e-01  -4.0967438e-01
   5.5000000e-01   8.6943728e-02   8.0417564e-01  -3.0346251e-02  -1.3200619e+00  -4.8554001e-01  -5.6140564e-01
   5.5166667e-01   9.1722021e-02   1.4111007e+00  -6.3727127e-01   2.7311626e-01  -3.3380876e-01  -1.0621188e-01
   5.5333333e-01   9.6572850e-02   5.7657876e-01  -4.0967438e-01   4.2484751e-01   8.8004127e-01   7.2831002e-01
   5.5500000e-01   1.0149384e-01  -1.0165994e+00  -8.6486815e-01   2.7311626e-01  -6.3727127e-01  -1.0621188e-01
   5.5666667e-01   1.0648351e-01  -1.6235244e+00  -1.0621188e-01  -3.0346251e-02  -7.8900252e-01  -2.5794313e-01
   5.5833333e-01   1.1154124e-01  -1.9269869e+00   1.9421600e+00   1.9725063e-01  -1.8207750e-01   2.7311626e-01
   5.6000000e-01   1.1666728e-01  -5.6140564e-01   1.1076382e+00   1.2138500e-01   5.0071314e-01   6.5244439e-01
   5.6166667e-01   1.2186278e-01   7.2831002e-01   8.8004127e-01  -1.0621188e-01  -1.8207750e-01  -1.0165994e+00
   5.6333333e-01   1.2709927e-01   5.0071314e-01   1.9725063e-01   2.7311626e-01   1.5628319e+00   2.7311626e-01
   5.6500000e-01   1.3238673e-01   8.8004127e-01  -4.0967438e-01   9.5590690e-01   5.7657876e-01   6.5244439e-01
   5.6666667e-01   1.3775198e-01  -8.6486815e-01   1.2138500e-01   2.7311626e-01  -3.0346251e-02  -2.5794313e-01
   5.6833333e-01   1.4319991e-01  -1.4717932e+00   1.2138500e-01  -1.0621188e-01  -1.0621188e-01  -3.3380876e-01
   5.7000000e-01   1.5436584e-01  -1.0621188e-01  -3.3380876e-01  -1.1683307e+00  -7.8900252e-01  -1.0165994e+00
   5.7166667e-01   1.6009580e-01  -1.0165994e+00  -3.3380876e-01  -6.3727127e-01   1.9725063e-01  -8.6486815e-01
   5.7333333e-01   1.6593208e-01  -1.8207750e-01  -1.0621188e-01  -3.0346251e-02   1.1076382e+00  -3.3380876e-01
   5.7500000e-01   1.7188092e-01  -3.0346251e-02  -8.6486815e-01   2.7311626e-01   5.7657876e-01  -1.8207750e-01
   5.7666667e-01   1.7794847e-01  -1.8207750e-01  -1.3200619e+00   1.2138500e-01   6.5244439e-01   1.1076382e+00
   5.7833333e-01   1.8414053e-01  -4.8554001e-01   1.2138500e-01  -1.8207750e-01  -1.0621188e-01  -3.0346251e-02
   5.8000000e-01   1.9046245e-01  -5.6140564e-01  -1.0621188e-01   5.0071314e-01  -7.1313689e-01  -8.6486815e-01
   5.8166667e-01   1.9691895e-01   1.2138500e-01   4.5519376e-02   2.7311626e-01  -1.5476588e+00  -1.6235244e+00
   5.8333333e-01   2.0351397e-01   7.2831002e-01   3.4898188e-01  -3.0346251e-02  -1.0165994e+00   4.5519376e-02
   5.8500000e-01   2.1025053e-01   5.0071314e-01  -1.0621188e-01  -7.1313689e-01  -7.8900252e-01   2.7311626e-01
   5.8666667e-01   2.1713058e-01   8.8004127e-01   1.9725063e-01  -5.6140564e-01   8.0417564e-01   1.1076382e+00
   5.8833333e-01   2.3132277e-01  -4.0967438e-01  -1.8207750e-01  -6.3727127e-01  -2.5794313e-01   3.4898188e-01
   5.9000000e-01   2.3863237e-01  -7.1313689e-01   1.0317725e+00   6.5244439e-01   1.9725063e-01   5.0071314e-01
   5.9166667e-01   2.4608016e-01  -9.4073377e-01   7.2831002e-01   8.0417564e-01   6.5244439e-01   1.0317725e+00
   5.9333333e-01   2.5366110e-01   5.7657876e-01   7.2831002e-01   2.7311626e-01   1.5628319e+00   1.7145632e+00
   5.9500000e-01   2.6135808e-01  -2.5794313e-01   6.5244439e-01  -4.0967438e-01   8.8004127e-01   1.1835038e+00
   5.9666667e-01   2.6910694e-01  -3.0346251e-02   4.5519376e-02  -4.0967438e-01   2.7311626e-01  -3.0346251e-02
   5.9833333e-01   2.7695893e-01  -8.6486815e-01  -9.4073377e-01  -1.8207750e-01  -1.0621188e-01  -4.8554001e-01
   6.0000000e-01   2.8490415e-01   7.2831002e-01   5.7657876e-01   4.5519376e-02   5.0071314e-01  -4.8554001e-01
   6.0166667e-01   2.9293143e-01   9.5590690e-01  -3.0346251e-02  -1.0621188e-01  -1.0165994e+00  -1.0924650e+00
   6.0333333e-01   3.0102837e-01   1.2138500e-01  -3.3380876e-01   6.5244439e-01  -6.3727127e-01  -4.8554001e-01
   6.0500000e-01   3.0918144e-01  -3.0346251e-02  -8.6486815e-01   5.0071314e-01  -2.5794313e-01  -5.6140564e-01
   6.0666667e-01   3.1737600e-01  -1.8207750e-01   4.5519376e-02   2.7311626e-01   8.8004127e-01   3.4898188e-01
   6.0833333e-01   3.2559649e-01   4.5519376e-02  -1.0165994e+00  -5.6140564e-01   1.2138500e-01  -7.1313689e-01
   6.1000000e-01   3.3382646e-01   2.7311626e-01  -1.1683307e+00  -3.0346251e-02  -2.0028525e+00  -1.7752557e+00
   6.1166667e-01   3.4204873e-01   8.8004127e-01  -1.3200619e+00   7.2831002e-01  -4.8554001e-01  -5.6140564e-01
   6.1333333e-01   3.5024555e-01   1.6386975e+00   9.5590690e-01  -3.0346251e-02  -1.8207750e-01   5.0071314e-01
   6.1500000e-01   3.5839870e-01   5.7657876e-01   8.0417564e-01  -5.6140564e-01  -1.0621188e-01  -2.5794313e-01
   6.1666667e-01   3.6648970e-01   7.2831002e-01   4.2484751e-01  -5.6140564e-01  -1.0621188e-01  -1.0621188e-01
   6.1833333e-01   3.7449994e-01  -1.0924650e+00  -3.0346251e-02  -6.3727127e-01  -1.8207750e-01   4.2484751e-01
   6.2000000e-01   3.8241086e-01  -1.4717932e+00   3.4898188e-01  -7.8900252e-01  -3.0346251e-02  -6.3727127e-01
   6.2166667e-01   3.9020416e-01  -1.8511213e+00   1.2138500e-01  -3.3380876e-01  -8.6486815e-01  -1.3200619e+00
   6.2333333e-01   3.9786195e-01  -1.0621188e-01   4.5519376e-02  -3.0346251e-02   8.0417564e-01   4.2484751e-01
   6.2500000e-01   4.0536699e-01   5.7657876e-01   1.2138500e-01  -1.8207750e-01   5.0071314e-01   4.2484751e-01
   6.2666667e-01   4.1270281e-01   6.5244439e-01  -4.0967438e-01  -3.0346251e-02  -2.5794313e-01  -3.3380876e-01
   6.2833333e-01   4.1985396e-01  -1.4717932e+00   4.5519376e-02  -1.8207750e-01  -7.1313689e-01  -1.0165994e+00
   6.3000000e-01   4.2680618e-01   1.8662944e+00   3.4898188e-01   5.0071314e-01  -1.0621188e-01   8.8004127e-01
   6.3166667e-01   4.3345881e-01   5.7657876e-01   1.2138500e-01   4.5519376e-02  -3.0346251e-02   1.4869663e+00
   6.3333333e-01   4.3984286e-01  -8.6486815e-01  -1.0924650e+00   1.9725063e-01   8.8004127e-01   1.2593694e+00
   6.3500000e-01   4.4598435e-01  -3.2167026e+00  -1.8207750e-01   3.4898188e-01   8.0417564e-01   9.5590690e-01
   6.3666667e-01   4.5187851e-01  -1.6235244e+00  -7.1313689e-01  -4.8554001e-01   2.7311626e-01   6.5244439e-01
   6.3833333e-01   4.5752305e-01   6.5244439e-01  -1.1683307e+00  -7.1313689e-01  -1.2441963e+00  -3.3380876e-01
   6.4000000e-01   4.6291822e-01   8.8004127e-01   1.9725063e-01  -2.5794313e-01   9.5590690e-01  -3.0346251e-02
   6.4166667e-01   4.6806679e-01   1.3352350e+00   8.0417564e-01  -3.0346251e-02  -1.8207750e-01  -1.0621188e-01
   6.4333333e-01   4.7297407e-01   4.5519376e-02  -1.8207750e-01   3.4898188e-01  -7.8900252e-01  -7.8900252e-01
   6.4500000e-01   4.7764777e-01   3.4898188e-01   4.2484751e-01   2.7311626e-01   2.7311626e-01  -3.0346251e-02
   6.4666667e-01   4.8209797e-01   1.2138500e-01   1.4869663e+00   5.0071314e-01  -2.5794313e-01  -4.8554001e-01
   6.4833333e-01   4.8633686e-01   1.5628319e+00   4.2484751e-01   1.9725063e-01  -1.0621188e-01   2.7311626e-01
   6.5000000e-01   4.9037865e-01   1.3352350e+00   1.9725063e-01  -4.8554001e-01   1.2138500e-01  -2.5794313e-01
   6.5166667e-01   4.9423924e-01  -7.1313689e-01   4.5519376e-02  -5.6140564e-01  -1.8207750e-01  -2.5794313e-01
   6.5333333e-01   4.9793597e-01   4.5519376e-02   4.5519376e-02   4.5519376e-02   4.2484751e-01  -1.8207750e-01
   6.5500000e-01   5.0148734e-01  -6.3727127e-01  -6.3727127e-01  -3.0346251e-02   3.4898188e-01   4.5519376e-02
   6.5666667e-01   5.0491263e-01  -1.0621188e-01   4.5519376e-02   6.5244439e-01   4.2484751e-01   5.7657876e-01
   6.5833333e-01   5.0823154e-01   4.2484751e-01   1.9725063e-01   6.5244439e-01  -7.1313689e-01   1.9725063e-01
   6.6000000e-01   5.1146381e-01  -3.0346251e-02   3.4898188e-01   1.2138500e-01  -4.0967438e-01  -3.3380876e-01
   6.6166667e-01   5.1462883e-01  -7.1313689e-01  -3.3380876e-01   3.4898188e-01  -4.8554001e-01  -3.3380876e-01
   6.6333333e-01   5.1774520e-01   4.5519376e-02   3.4898188e-01   4.2484751e-01   7.2831002e-01   5.0071314e-01
   6.6500000e-01   5.2083034e-01   8.0417564e-01   7.2831002e-01  -3.0346251e-02   3.4898188e-01   1.9725063e-01
   6.6666667e-01   5.2386054e-01   1.2138500e-01   2.7311626e-01  -1.1683307e+00   4.5519376e-02  -2.5794313e-01
   6.6833333e-01   5.2678079e-01  -1.6235244e+00  -4.0967438e-01  -4.8554001e-01   2.7311626e-01   6.5244439e-01
   6.7000000e-01   5.2969831e-01  -1.6235244e+00  -1.8207750e-01  -4.0967438e-01   1.9725063e-01   2.7311626e-01
   6.7166667e-01   5.3262519e-01  -7.8900252e-01   1.9725063e-01  -1.8207750e-01  -6.3727127e-01  -6.3727127e-01
   6.7333333e-01   5.7983915e-01  -1.4717932e+00  -6.3727127e-01   5.0071314e-01  -5.6140564e-01  -5.6140564e-01
   6.7500000e-01   5.8115678e-01   4.5519376e-02  -1.1683307e+00   9.5590690e-01  -3.0346251e-02   9.5590690e-01
   6.7666667e-01   5.8192647e-01   1.3352350e+00   5.7657876e-01   1.2138500e-01   4.5519376e-02   3.4898188e-01
   6.7833333e-01   5.8219180e-01   1.0317725e+00  -4.0967438e-01  -7.1313689e-01   4.5519376e-02   3.4898188e-01
   6.8000000e-01   5.8192517e-01   5.7657876e-01  -4.0967438e-01  -1.0621188e-01  -7.1313689e-01  -5.6140564e-01
   6.8166667e-01   5.8107980e-01  -5.6140564e-01  -7.1313689e-01   4.5519376e-02  -2.2304494e+00  -2.0787182e+00
   6.8333333e-01   5.7961097e-01  -3.3380876e-01  -8.6486815e-01   8.8004127e-01  -2.5794313e-01  -9.4073377e-01
   6.8500000e-01   5.7747663e-01  -1.0621188e-01  -1.0621188e-01   2.7311626e-01  -3.3380876e-01  -1.0165994e+00
   6.8666667e-01   5.7463814e-01  -1.0621188e-01   8.8004127e-01   1.9725063e-01   1.2138500e-01   1.2138500e-01
   6.8833333e-01   5.7106079e-01  -4.8554001e-01   7.2831002e-01  -3.0346251e-02   1.2138500e-01   1.0317725e+00
   6.9000000e-01   5.6671449e-01   2.7311626e-01   1.9725063e-01  -3.3380876e-01  -9.4073377e-01  -2.5794313e-01
   6.9166667e-01   5.6157424e-01   1.4111007e+00   5.7657876e-01  -3.0346251e-02  -3.0346251e-02   1.9725063e-01
   6.9333333e-01   5.5562063e-01  -3.0346251e-02   4.2484751e-01  -3.0346251e-02   8.8004127e-01   8.0417564e-01
   6.9500000e-01   5.4884033e-01  -2.5794313e-01  -1.8207750e-01  -1.8207750e-01   6.5244439e-01   4.5519376e-02
   6.9666667e-01   5.4122639e-01   2.7311626e-01   1.1076382e+00   4.2484751e-01   5.7657876e-01  -1.8207750e-01
   6.9833333e-01   5.3277854e-01   3.4898188e-01   8.8004127e-01   1.2138500e-01   1.9725063e-01  -1.0621188e-01
   7.0000000e-01   5.2350344e-01  -3.3380876e-01   9.5590690e-01   1.2138500e-01  -7.1313689e-01   1.2138500e-01
   7.0166667e-01   5.1341476e-01   5.0071314e-01   1.9725063e-01   4.2484751e-01   5.0071314e-01   3.4898188e-01
   7.0333333e-01   5.0253325e-01  -1.0621188e-01  -3.3380876e-01   1.1835038e+00  -4.0967438e-01   6.5244439e-01
   7.0500000e-01   4.9088671e-01  -2.0787182e+00  -6.3727127e-01   4.5519376e-02  -3.3380876e-01  -4.0967438e-01
   7.0666667e-01   4.7850981e-01  -1.6235244e+00  -2.5794313e-01  -3.3380876e-01   8.0417564e-01   1.2138500e-01
   7.0833333e-01   4.6544394e-01  -2.5794313e-01  -1.2441963e+00  -8.6486815e-01   1.9725063e-01   1.2138500e-01
   7.1000000e-01   1.1920290e-01  -1.8207750e-01  -1.3200619e+00  -1.8207750e-01   1.2138500e-01   1.9725063e-01
   7.1166667e-01   1.1091759e-01   1.1835038e+00  -3.0346251e-02   2.7311626e-01   2.7311626e-01   5.7657876e-01
   7.1333333e-01   1.0347206e-01   8.0417564e-01   1.9725063e-01  -3.3380876e-01   3.4898188e-01   1.2138500e-01
   7.1500000e-01   9.6859896e-02   4.5519376e-02   4.2484751e-01   8.0417564e-01   4.5519376e-02   1.2138500e-01
   7.1666667e-01   9.1067179e-02   1.9725063e-01  -7.8900252e-01  -3.0346251e-02  -3.3380876e-01  -6.3727127e-01
   7.1833333e-01   8.6072824e-02   4.2484751e-01   1.9725063e-01   1.9725063e-01   1.2138500e-01   2.7311626e-01
   7.2000000e-01   8.1848974e-02   7.2831002e-01   1.2593694e+00  -3.0346251e-02   4.5519376e-02   7.2831002e-01
   7.2166667e-01   7.8361492e-02   6.5244439e-01   3.4898188e-01  -6.3727127e-01  -4.0967438e-01  -1.8207750e-01
   7.2333333e-01   7.5570532e-02   5.7657876e-01  -5.6140564e-01  -1.0165994e+00  -1.0165994e+00  -1.2441963e+00
   7.2500000e-01   7.3431116e-02  -1.0924650e+00   1.2138500e-01   5.7657876e-01   4.5519376e-02  -1.0924650e+00
   7.2666667e-01   7.1893830e-02   1.2138500e-01  -3.0346251e-02   1.2138500e-01   7.2831002e-01  -4.0967438e-01
   7.2833333e-01   7.0905501e-02  -3.3380876e-01  -3.0346251e-02   1.2138500e-01   8.0417564e-01   5.0071314e-01
   7.3000000e-01   7.0409949e-02   1.2138500e-01  -2.5794313e-01   5.7657876e-01   4.5519376e-02   6.5244439e-01
   7.3166667e-01   7.0348752e-02  -1.0621188e-01   1.2138500e-01   9.5590690e-01  -2.5794313e-01   9.5590690e-01
   7.3333333e-01   3.7993265e-01   3.4898188e-01   1.1076382e+00   7.2831002e-01  -5.6140564e-01   1.0317725e+00
   7.3500000e-01   3.9403149e-01  -9.4073377e-01  -2.5794313e-01  -2.5794313e-01   6.5244439e-01  -1.8207750e-01
   7.3666667e-01   4.0841077e-01  -1.8207750e-01  -3.3380876e-01  -3.3380876e-01   5.7657876e-01  -4.0967438e-01
   7.3833333e-01   4.2302364e-01  -3.0346251e-02  -3.0346251e-02  -9.4073377e-01  -1.1683307e+00  -5.6140564e-01
   7.4000000e-01   4.3782022e-01   4.2484751e-01  -3.0346251e-02   2.7311626e-01  -4.0967438e-01  -3.0346251e-02
   7.4166667e-01   4.5274808e-01   4.2484751e-01   4.5519376e-02   3.4898188e-01   1.4111007e+00   6.5244439e-01
   7.4333333e-01   4.6775287e-01  -1.0165994e+00  -5.6140564e-01  -3.3380876e-01   1.4869663e+00   4.2484751e-01
   7.4500000e-01   4.8277892e-01   5.0071314e-01  -2.5794313e-01   6.5244439e-01   2.7311626e-01   1.0317725e+00
   7.4666667e-01   4.9776980e-01  -9.4073377e-01  -3.3380876e-01   6.5244439e-01   1.2138500e-01   1.0317725e+00
   7.4833333e-01   5.1266904e-01  -1.1683307e+00  -4.0967438e-01   2.7311626e-01   4.5519376e-02   2.7311626e-01
   7.5000000e-01   5.2742067e-01   7.2831002e-01   8.8004127e-01  -3.3380876e-01   1.2138500e-01   1.2138500e-01
   7.5166667e-01   5.4196989e-01   8.0417564e-01   8.8004127e-01  -2.5794313e-01  -1.0924650e+00  -1.0924650e+00
   7.5333333e-01   5.5626373e-01   4.2484751e-01   1.4869663e+00   5.7657876e-01  -3.0346251e-02  -1.0165994e+00
   7.5500000e-01   5.7025150e-01  -4.0967438e-01   1.2138500e-01  -5.6140564e-01  -4.0967438e-01  -1.8207750e-01
   7.5666667e-01   5.8388549e-01  -2.5794313e-01  -1.8207750e-01  -1.0165994e+00  -4.0967438e-01  -9.4073377e-01
   7.5833333e-01   5.9712139e-01  -4.8554001e-01  -8.6486815e-01   3.4898188e-01   8.0417564e-01   1.9725063e-01
   7.6000000e-01   6.0991878e-01   6.5244439e-01  -1.1683307e+00  -3.3380876e-01   1.9725063e-01  -1.3959275e+00
   7.6166667e-01   6.2224149e-01   2.7766819e+00  -1.8511213e+00  -1.0621188e-01   9.5590690e-01  -3.0346251e-02
   7.6333333e-01   6.3405814e-01   1.1835038e+00  -1.2441963e+00   1.9725063e-01   7.2831002e-01   1.6386975e+00
   7.6500000e-01   6.4534205e-01   1.4111007e+00  -4.0967438e-01   4.2484751e-01  -1.0924650e+00   8.8004127e-01
   7.6666667e-01   6.5607193e-01   3.2318757e+00   1.3352350e+00   5.0071314e-01  -1.6993900e+00  -7.8900252e-01
   7.6833333e-01   6.6619807e-01  -4.0967438e-01   1.9725063e-01   4.2484751e-01  -2.4580463e+00  -6.3727127e-01
   7.7000000e-01   6.7570519e-01   2.7311626e-01   9.5590690e-01  -3.0346251e-02  -2.5794313e-01   6.5244439e-01
   7.7166667e-01   6.8463597e-01  -2.4580463e+00   1.9725063e-01  -7.1313689e-01  -1.1683307e+00  -5.6140564e-01
   7.7333333e-01   6.9299089e-01  -5.6140564e-01   5.0071314e-01  -1.8207750e-01  -2.5794313e-01  -7.1313689e-01
   7.7500000e-01   7.0077547e-01  -3.0346251e-02  -4.0967438e-01  -5.6140564e-01   1.2593694e+00   1.9725063e-01
   7.7666667e-01   7.0799985e-01  -8.6486815e-01  -2.5794313e-01  -1.8207750e-01   3.4898188e-01  -3.3380876e-01
   7.7833333e-01   7.1467867e-01   9.5590690e-01   4.2484751e-01   4.2484751e-01   3.4898188e-01  -1.8207750e-01
   7.8000000e-01   7.2083075e-01  -2.5794313e-01   2.7311626e-01   2.7311626e-01   5.7657876e-01  -1.8207750e-01
   7.8166667e-01   7.2647866e-01   4.5519376e-02   1.2138500e-01   2.7311626e-01   6.5244439e-01  -4.0967438e-01
   7.8333333e-01   7.3164863e-01  -1.5476588e+00  -6.3727127e-01   1.2138500e-01   6.5244439e-01   1.2138500e-01
   7.8500000e-01   7.3636984e-01  -1.3200619e+00  -1.8207750e-01   6.5244439e-01   1.4869663e+00   1.2593694e+00
   7.8666667e-01   7.4067413e-01  -1.6993900e+00   4.2484751e-01   7.2831002e-01   1.0317725e+00   1.2138500e-01
   7.8833333e-01   7.4459553e-01  -1.2441963e+00  -2.5794313e-01   1.2138500e-01  -1.8207750e-01  -4.8554001e-01
   7.9000000e-01   7.4816959e-01  -7.8900252e-01  -6.3727127e-01  -6.3727127e-01   2.7311626e-01  -4.0967438e-01
   7.9166667e-01   7.5143318e-01  -1.0621188e-01  -5.6140564e-01  -3.0346251e-02  -3.0346251e-02   5.7657876e-01
   7.9333333e-01   7.5442373e-01   5.7657876e-01  -3.0346251e-02  -7.1313689e-01  -1.9269869e+00  -3.3380876e-01
   7.9500000e-01   7.5717859e-01  -4.8554001e-01   6.5244439e-01  -3.0346251e-02  -1.1683307e+00  -9.4073377e-01
   7.9666667e-01   7.5973508e-01  -1.0165994e+00   5.7657876e-01   5.0071314e-01   8.8004127e-01  -4.0967438e-01
   7.9833333e-01   7.6212925e-01   2.7311626e-01   8.8004127e-01   3.4898188e-01   1.1835038e+00   4.2484751e-01
   8.0000000e-01   7.6439603e-01   1.7904288e+00   1.0317725e+00  -1.8207750e-01   6.5244439e-01   3.4898188e-01
   8.0166667e-01   7.6656852e-01   3.3836070e+00   6.5244439e-01   6.5244439e-01  -3.0346251e-02   7.2831002e-01
   8.0333333e-01   7.6867743e-01  -3.3380876e-01  -1.8207750e-01  -2.5794313e-01  -9.4073377e-01  -8.6486815e-01
   8.0500000e-01   7.7066227e-01  -4.0967438e-01  -1.8207750e-01  -1.0621188e-01  -2.5794313e-01  -7.1313689e-01
   8.0666667e-01   7.7264907e-01   1.5628319e+00  -3.3380876e-01   5.0071314e-01  -2.0787182e+00  -1.1683307e+00
   8.0833333e-01   7.7466072e-01  -2.5794313e-01   3.4898188e-01   4.5519376e-02  -1.3200619e+00  -1.1683307e+00
   8.1000000e-01   7.7671625e-01   1.9421600e+00   3.4898188e-01   5.0071314e-01   8.0417564e-01   6.5244439e-01
   8.1166667e-01   7.7883091e-01   9.5590690e-01  -3.3380876e-01  -3.3380876e-01   6.5244439e-01   1.2138500e-01
   8.1333333e-01   7.8101574e-01  -1.4717932e+00  -4.8554001e-01  -4.0967438e-01  -8.6486815e-01  -5.6140564e-01
   8.1500000e-01   7.8327777e-01  -2.4580463e+00   5.0071314e-01  -1.0621188e-01   8.0417564e-01  -2.5794313e-01
   8.1666667e-01   7.8562005e-01  -1.0165994e+00   1.2593694e+00   1.4111007e+00   1.2138500e-01   6.5244439e-01
   8.1833333e-01   7.8804191e-01   1.2138500e-01   1.1835038e+00   1.4869663e+00   7.2831002e-01   1.4111007e+00
   8.2000000e-01   7.9053880e-01  -5.6140564e-01   7.2831002e-01   8.0417564e-01   8.0417564e-01   1.1076382e+00
   8.2166667e-01   7.9310294e-01   5.7657876e-01  -1.0621188e-01   1.2138500e-01   7.2831002e-01   4.2484751e-01
   8.2333333e-01   7.9572330e-01   1.0317725e+00  -1.1683307e+00  -7.8900252e-01  -5.6140564e-01   1.9725063e-01
   8.2500000e-01   7.9838613e-01   2.1697569e+00  -3.1408369e+00  -1.6235244e+00  -1.0165994e+00   4.5519376e-02
   8.2666667e-01   8.0107516e-01   4.5519376e-02  -2.0028525e+00  -4.8554001e-01  -1.4717932e+00  -6.3727127e-01
   8.2833333e-01   8.0377227e-01  -1.7752557e+00  -7.1313689e-01  -3.0346251e-02  -7.8900252e-01  -3.3380876e-01
   8.3000000e-01   8.0645757e-01  -1.1683307e+00   3.4898188e-01   9.5590690e-01   5.0071314e-01  -3.0346251e-02
   8.3166667e-01   8.0911001e-01  -1.7752557e+00   1.9725063e-01   1.1076382e+00   1.2138500e-01   1.3352350e+00
   8.3333333e-01   8.1170808e-01  -1.8207750e-01  -1.8207750e-01   4.5519376e-02   1.7145632e+00   1.6386975e+00
   8.3500000e-01   8.1422981e-01  -1.1683307e+00   3.4898188e-01  -2.0028525e+00   1.7145632e+00  -9.4073377e-01
   8.3666667e-01   8.1665346e-01  -5.6140564e-01   1.9725063e-01  -1.0924650e+00   2.7311626e-01  -1.6993900e+00
   8.3833333e-01   8.1895802e-01   1.3352350e+00   6.5244439e-01   6.5244439e-01  -1.4717932e+00  -7.8900252e-01
   8.4000000e-01   8.2106829e-01   1.5628319e+00   8.0417564e-01   4.5519376e-02  -4.8554001e-01  -4.8554001e-01
   8.4166667e-01   8.2299009e-01   1.4111007e+00   1.1076382e+00   3.4898188e-01  -2.5794313e-01  -1.8207750e-01
   8.4333333e-01   8.2475170e-01   8.0417564e-01   1.3352350e+00   5.7657876e-01   3.4898188e-01  -1.8207750e-01
   8.4500000e-01   8.2633902e-01   8.8004127e-01   1.2593694e+00   9.5590690e-01   4.2484751e-01  -2.5794313e-01
   8.4666667e-01   8.2773988e-01  -1.5476588e+00  -3.3380876e-01   4.2484751e-01   4.2484751e-01   5.0071314e-01
   8.4833333e-01   8.2894438e-01  -1.7752557e+00  -2.5794313e-01  -4.0967438e-01  -4.8554001e-01  -3.0346251e-02
   8.5000000e-01   8.2994498e-01   1.2138500e-01  -1.0165994e+00  -7.8900252e-01   7.2831002e-01   8.8004127e-01
   8.5166667e-01   8.3073683e-01   5.7657876e-01  -3.3380876e-01   1.2138500e-01   1.4111007e+00   4.2484751e-01
   8.5333333e-01   8.3131797e-01   7.2831002e-01   7.2831002e-01   5.7657876e-01   5.0071314e-01  -3.3380876e-01
   8.5500000e-01   8.3168922e-01   5.0071314e-01  -2.5794313e-01   3.4898188e-01  -8.6486815e-01  -1.2441963e+00
   8.5666667e-01   8.3185445e-01   3.4898188e-01  -4.8554001e-01   4.2484751e-01  -1.0621188e-01  -1.8207750e-01
   8.5833333e-01   8.3182041e-01   3.4898188e-01  -1.3200619e+00  -8.6486815e-01  -7.1313689e-01  -4.8554001e-01
   8.6000000e-01   8.3159676e-01   8.0417564e-01  -1.0924650e+00  -4.8554001e-01   6.5244439e-01  -1.0621188e-01
   8.6166667e-01   8.3119592e-01  -5.6140564e-01  -9.4073377e-01  -1.1683307e+00  -1.8207750e-01  -9.4073377e-01
   8.6333333e-01   8.3063299e-01  -4.0967438e-01  -9.4073377e-01  -7.1313689e-01  -1.0924650e+00   6.5244439e-01
   8.6500000e-01   8.2992541e-01  -4.8554001e-01  -8.6486815e-01  -8.6486815e-01  -7.8900252e-01  -6.3727127e-01
   8.6666667e-01   8.2909264e-01  -4.0967438e-01   1.2138500e-01   1.9725063e-01   1.9725063e-01   1.2138500e-01
   8.6833333e-01   8.2815621e-01   1.2138500e-01   1.1835038e+00   4.2484751e-01   1.2138500e-01   6.5244439e-01
   8.7000000e-01   8.2713882e-01  -1.8207750e-01   1.3352350e+00  -1.0621188e-01  -1.0621188e-01  -2.5794313e-01
   8.7166667e-01   8.2606455e-01   9.5590690e-01   1.7145632e+00   1.9725063e-01  -6.3727127e-01   4.5519376e-02
   8.7333333e-01   8.2495785e-01   1.2593694e+00   1.4111007e+00   1.9725063e-01  -3.3380876e-01   7.2831002e-01
   8.7500000e-01   8.2383294e-01   1.0317725e+00   1.0317725e+00   6.5244439e-01   4.5519376e-02   1.6386975e+00
   8.7666667e-01   8.2266628e-01  -2.8373744e+00   8.0417564e-01  -3.0346251e-02  -1.8207750e-01   1.9725063e-01
   8.7833333e-01   8.2155139e-01  -1.4717932e+00   1.7904288e+00   1.3352350e+00   1.1835038e+00   1.4111007e+00
   8.8000000e-01   8.2051165e-01   5.0071314e-01   1.0317725e+00   6.5244439e-01   1.4111007e+00   9.5590690e-01
   8.8166667e-01   8.1956851e-01   3.3077413e+00   9.5590690e-01   7.2831002e-01   8.0417564e-01   8.8004127e-01
   8.8333333e-01   8.1874108e-01   1.4869663e+00  -6.3727127e-01   1.2138500e-01   5.7657876e-01  -4.0967438e-01
   8.8500000e-01   8.1804584e-01   1.2138500e-01  -1.5476588e+00  -1.6235244e+00  -1.0621188e-01  -1.5476588e+00
   8.8666667e-01   8.1749607e-01  -1.0924650e+00  -2.2304494e+00  -1.6235244e+00  -2.3063151e+00  -2.0028525e+00
   8.8833333e-01   8.1710187e-01  -5.1133432e+00  -2.7615088e+00  -7.1313689e-01  -1.9269869e+00  -2.6097776e+00
   8.9000000e-01   8.1686969e-01  -3.0649713e+00  -2.0787182e+00   2.7311626e-01   1.2593694e+00   1.2138500e-01
   8.9166667e-01   8.1680220e-01   2.5490851e+00  -1.8207750e-01  -6.3727127e-01   1.7904288e+00  -3.3380876e-01
   8.9333333e-01   8.1689815e-01   5.7657876e-01  -4.0967438e-01  -3.3380876e-01  -1.0621188e-01  -4.0967438e-01
   8.9500000e-01   8.1715234e-01  -4.0967438e-01   3.4898188e-01   4.2484751e-01  -3.3380876e-01  -4.8554001e-01
   8.9666667e-01   8.1755550e-01  -7.1313689e-01   1.1076382e+00  -4.0967438e-01  -1.8207750e-01  -1.8207750e-01
   8.9833333e-01   8.1809435e-01  -3.0346251e-02   9.5590690e-01   5.7657876e-01   2.7311626e-01   2.4732194e+00
   9.0000000e-01   8.1875181e-01  -8.6486815e-01   6.5244439e-01  -1.0165994e+00  -7.1313689e-01  -2.5794313e-01
   9.0166667e-01   8.1950695e-01   7.2831002e-01   7.2831002e-01   2.7311626e-01  -6.3727127e-01  -3.3380876e-01
   9.0333333e-01   8.2033533e-01  -2.5794313e-01   8.0417564e-01   9.5590690e-01  -1.3200619e+00   5.0071314e-01
   9.0500000e-01   8.2120920e-01   1.1835038e+00   7.2831002e-01   6.5244439e-01  -7.1313689e-01   1.1835038e+00
   9.0666667e-01   8.2209790e-01   1.2138500e-01   5.0071314e-01  -4.8554001e-01   1.2138500e-01  -1.8207750e-01
   9.0833333e-01   8.2296809e-01   8.8004127e-01  -6.3727127e-01  -7.8900252e-01   8.8004127e-01   3.4898188e-01
   9.1000000e-01   8.2378425e-01   6.5244439e-01  -1.1683307e+00  -6.3727127e-01   1.1076382e+00  -4.0967438e-01
   9.1166667e-01   8.2449414e-01   9.5590690e-01  -7.1313689e-01  -7.1313689e-01   1.2138500e-01  -3.3380876e-01
   9.1333333e-01   8.2507071e-01  -4.0967438e-01   5.0071314e-01  -1.0621188e-01   5.0071314e-01  -8.6486815e-01
   9.1500000e-01   8.2548105e-01   7.2831002e-01   4.5519376e-02   8.0417564e-01   1.9725063e-01   2.7311626e-01
   9.1666667e-01   8.2568559e-01   1.1076382e+00   3.4898188e-01   5.7657876e-01  -8.6486815e-01  -1.0165994e+00
   9.1833333e-01   8.2564473e-01   1.0317725e+00   3.4898188e-01   1.6386975e+00  -1.3200619e+00  -1.8207750e-01
   9.2000000e-01   8.2531962e-01   5.0071314e-01   7.2831002e-01   1.0317725e+00  -3.0346251e-02   8.8004127e-01
   9.2166667e-01   8.2467253e-01   4.5519376e-02   6.5244439e-01  -6.3727127e-01   1.9725063e-01  -4.0967438e-01
   9.2333333e-01   8.2366736e-01  -1.9269869e+00  -5.6140564e-01  -7.8900252e-01   2.7311626e-01  -1.0165994e+00
   9.2500000e-01   8.2227030e-01  -1.2441963e+00  -5.6140564e-01  -2.5794313e-01   1.0317725e+00   1.9725063e-01
   9.2666667e-01   8.2045009e-01   1.2138500e-01  -4.8554001e-01  -2.5794313e-01   1.9725063e-01  -1.3200619e+00
   9.2833333e-01   8.1817868e-01  -8.6486815e-01  -5.6140564e-01  -3.3380876e-01  -1.0165994e+00  -1.5476588e+00
   9.3000000e-01   8.1543146e-01  -1.0165994e+00   4.2484751e-01   1.2138500e-01   1.6386975e+00   1.5628319e+00
   9.3166667e-01   8.1218762e-01  -2.0028525e+00  -1.0621188e-01   1.2138500e-01  -2.5794313e-01   2.7311626e-01
   9.3333333e-01   8.0843061e-01   8.8004127e-01   1.9725063e-01   4.5519376e-02   2.7311626e-01   1.1835038e+00
   9.3500000e-01   8.0414815e-01  -3.1408369e+00   4.5519376e-02  -3.0346251e-02  -3.3380876e-01  -1.8207750e-01
   9.3666667e-01   7.9933259e-01  -2.0028525e+00   8.0417564e-01   1.2138500e-01  -2.6856432e+00  -1.3200619e+00
   9.3833333e-01   7.9398096e-01   8.8004127e-01  -3.0346251e-02   1.2138500e-01  -1.2441963e+00  -2.5794313e-01
   9.4000000e-01   7.8809482e-01  -1.0621188e-01   1.4111007e+00   5.0071314e-01  -9.4073377e-01  -4.0967438e-01
   9.4166667e-01   7.8168067e-01  -3.3380876e-01   1.1076382e+00   9.5590690e-01   1.3352350e+00   1.3352350e+00
   9.4333333e-01   7.7474938e-01  -1.9269869e+00   4.5519376e-02  -2.5794313e-01   4.2484751e-01  -1.3200619e+00
   9.4500000e-01   7.6731630e-01  -1.6235244e+00  -6.3727127e-01   1.1076382e+00   1.9421600e+00  -5.6140564e-01
   9.4666667e-01   7.5939728e-01  -3.0346251e-02  -3.0346251e-02   1.9725063e-01   3.4898188e-01   1.7904288e+00
   9.4833333e-01   7.5101116e-01   1.2593694e+00  -4.8554001e-01   4.5519376e-02  -1.7752557e+00  -6.3727127e-01
   9.5000000e-01   7.4219496e-01   1.0317725e+00  -4.8554001e-01   2.7311626e-01   2.0180257e+00   8.0417564e-01
   9.5166667e-01   7.3297874e-01   3.4898188e-01  -2.5794313e-01  -5.6140564e-01   8.0417564e-01  -1.0621188e-01
   9.5333333e-01   7.2339518e-01   5.0071314e-01  -1.8207750e-01  -1.0621188e-01   1.4869663e+00   1.6386975e+00
   9.5500000e-01   7.1347904e-01   1.3352350e+00  -7.1313689e-01  -3.3380876e-01  -1.0621188e-01   1.2138500e-01
   9.5666667e-01   7.0326666e-01   1.8662944e+00   2.7311626e-01   2.7311626e-01  -3.3380876e-01  -3.3380876e-01
   9.5833333e-01   6.9279530e-01   5.7657876e-01   5.7657876e-01   5.7657876e-01  -9.4073377e-01  -2.5794313e-01
   9.6000000e-01   6.8210284e-01   2.0180257e+00   2.7311626e-01   6.5244439e-01  -4.8554001e-01   5.0071314e-01
   9.6166667e-01   6.7122702e-01   2.7766819e+00   4.2484751e-01  -7.8900252e-01  -2.6097776e+00  -2.5339119e+00
   9.6333333e-01   6.6020476e-01   1.2593694e+00  -1.0621188e-01  -6.3727127e-01  -1.0621188e-01  -4.8554001e-01
   9.6500000e-01   6.4907202e-01  -1.8207750e-01  -8.6486815e-01  -7.8900252e-01   8.8004127e-01   6.5244439e-01
   9.6666667e-01   6.3786295e-01   1.2593694e+00  -6.3727127e-01  -1.1683307e+00   8.0417564e-01   6.5244439e-01
   9.6833333e-01   6.2660947e-01   7.2831002e-01  -8.6486815e-01  -1.2441963e+00   1.2138500e-01  -3.0346251e-02
   9.7000000e-01   6.1534080e-01   8.0417564e-01   4.5519376e-02  -9.4073377e-01  -1.0621188e-01   8.8004127e-01
   9.7166667e-01   6.0408334e-01   6.5244439e-01   4.2484751e-01  -9.4073377e-01   4.5519376e-02   2.7311626e-01
   9.7333333e-01   5.9285992e-01  -4.0967438e-01   1.9725063e-01   2.7311626e-01  -3.0346251e-02  -3.0346251e-02
   9.7500000e-01   5.8168980e-01  -1.2441963e+00   1.9725063e-01   3.4898188e-01   1.1076382e+00  -7.8900252e-01
   9.7666667e-01   5.7058837e-01   6.5244439e-01   1.2138500e-01   4.2484751e-01   1.4869663e+00   1.4111007e+00
   9.7833333e-01   5.5956704e-01   1.2138500e-01   3.4898188e-01   3.4898188e-01  -3.0346251e-02   3.4898188e-01
   9.8000000e-01   5.4863315e-01   4.5519376e-02   1.9725063e-01   5.7657876e-01  -7.8900252e-01  -4.0967438e-01
   9.8166667e-01   5.3779000e-01  -7.1313689e-01   2.7311626e-01   8.8004127e-01  -1.8207750e-01  -4.0967438e-01
   9.8333333e-01   5.2702800e-01  -2.3821807e+00  -1.0621188e-01  -1.8207750e-01  -4.8554001e-01  -1.3959275e+00
   9.8500000e-01   5.1635159e-01  -1.9269869e+00  -4.0967438e-01  -1.0621188e-01  -2.3821807e+00  -1.4717932e+00
   9.8666667e-01   5.0575447e-01  -2.3063151e+00   4.5519376e-02   2.7311626e-01  -1.5476588e+00  -3.0346251e-02
   9.8833333e-01   4.9522543e-01   6.5244439e-01  -1.0621188e-01  -1.0621188e-01   1.4869663e+00  -6.3727127e-01
   9.9000000e-01   4.8475036e-01   2.0180257e+00   5.0071314e-01  -2.5794313e-01   1.5628319e+00  -3.0346251e-02
   9.9166667e-01   4.7431262e-01   2.0938913e+00   1.2138500e-01  -4.0967438e-01   1.4111007e+00   5.0071314e-01
   9.9333333e-01   4.6389357e-01   1.5628319e+00   1.9725063e-01   8.0417564e-01   3.4898188e-01   4.2484751e-01
   9.9500000e-01   4.5347307e-01   1.4869663e+00  -2.5794313e-01  -3.3380876e-01   9.5590690e-01   1.1076382e+00
   9.9666667e-01   4.4303002e-01  -1.9269869e+00  -3.3380876e-01  -1.8207750e-01   3.4898188e-01   8.8004127e-01
   9.9833333e-01   4.3254299e-01  -3.3380876e-01   5.7657876e-01   5.0071314e-01   1.0317725e+00   2.7008163e+00
   1.0000000e+00   4.2199074e-01  -3.0346251e-02  -1.0924650e+00   2.7311626e-01  -4.0967438e-01   8.0417564e-01
   1.0016667e+00   4.1135288e-01  -4.8554001e-01  -2.5794313e-01   4.5519376e-02  -1.1683307e+00  -6.3727127e-01
   1.0033333e+00   4.0061039e-01  -3.3380876e-01  -2.5794313e-01  -3.3380876e-01  -1.0924650e+00  -1.7752557e+00
   1.0050000e+00   3.8974624e-01   1.9421600e+00  -7.1313689e-01  -4.8554001e-01  -1.8207750e-01  -1.4717932e+00
   1.0066667e+00   3.7874587e-01  -2.5794313e-01   2.7311626e-01   1.9725063e-01   1.2138500e-01   3.4898188e-01
   1.0083333e+00   3.6759770e-01  -4.0967438e-01   9.5590690e-01   3.4898188e-01  -1.8207750e-01   1.7145632e+00
   1.0100000e+00   3.5629356e-01  -2.9132401e+00   9.5590690e-01  -6.3727127e-01   5.0071314e-01   1.3352350e+00
   1.0116667e+00   3.4482907e-01  -8.6486815e-01   1.9725063e-01   3.4898188e-01   8.0417564e-01   1.2138500e-01
   1.0133333e+00   3.3320395e-01  -7.8900252e-01  -6.3727127e-01  -1.8207750e-01   1.9725063e-01  -9.4073377e-01
   1.0150000e+00   7.1092795e-02  -1.4717932e+00   4.5519376e-02   5.7657876e-01  -1.4717932e+00  -1.0924650e+00
   1.0166667e+00   6.4779108e-02   1.0317725e+00   8.8004127e-01   8.0417564e-01   2.7311626e-01  -4.8554001e-01
   1.0183333e+00   5.9078056e-02   3.4898188e-01   3.4898188e-01   3.4898188e-01   4.5519376e-02  -6.3727127e-01
   1.0200000e+00   5.3990027e-02   1.1076382e+00  -4.0967438e-01  -1.8207750e-01  -1.0165994e+00  -1.2441963e+00
   1.0216667e+00   4.9509741e-02   1.9725063e-01  -1.4717932e+00  -1.1683307e+00  -1.6235244e+00  -2.0028525e+00
   1.0233333e+00   3.5663417e-02   9.5590690e-01  -1.8207750e-01  -4.0967438e-01  -1.1683307e+00  -6.3727127e-01
   1.0250000e+00   3.3202667e-02   6.5244439e-01   1.2138500e-01  -7.1313689e-01   5.0071314e-01   2.7311626e-01
   1.0266667e+00   2.9554404e-02  -3.0346251e-02  -3.3380876e-01   3.4898188e-01   3.4898188e-01  -3.0346251e-02
   1.0283333e+00   2.9294875e-02  -3.0346251e-02   1.1076382e+00   1.2138500e-01   1.1835038e+00   1.5628319e+00
   1.0300000e+00   2.9006393e-02  -6.3727127e-01   2.7311626e-01   8.0417564e-01   2.0938913e+00   2.1697569e+00
   1.0316667e+00   2.8676838e-02  -7.1313689e-01   1.2138500e-01   1.2593694e+00   1.1076382e+00   3.2318757e+00
   1.0333333e+00   2.8295045e-02  -1.8207750e-01   1.2138500e-01   4.5519376e-02  -3.3380876e-01   6.5244439e-01
   1.0350000e+00   2.7851068e-02   8.0417564e-01   8.8004127e-01   4.2484751e-01  -3.3380876e-01  -4.0967438e-01
   1.0366667e+00   2.7246340e-02  -7.8900252e-01   3.4898188e-01  -4.8554001e-01  -4.8554001e-01  -2.5339119e+00
   1.0383333e+00   2.6543399e-02  -4.0967438e-01  -7.1313689e-01  -3.0346251e-02  -4.0967438e-01  -2.6097776e+00
   1.0400000e+00   2.5776810e-02  -3.0346251e-02  -4.8554001e-01  -1.0621188e-01   4.2484751e-01  -7.8900252e-01
   1.0416667e+00   2.4943936e-02   8.0417564e-01  -7.8900252e-01  -5.6140564e-01   9.5590690e-01   6.5244439e-01
   1.0433333e+00   2.4043463e-02   5.0071314e-01  -1.0924650e+00  -9.4073377e-01  -3.0346251e-02  -3.3380876e-01
   1.0450000e+00   2.3075474e-02   6.5244439e-01   1.9725063e-01   1.2138500e-01   7.2831002e-01   8.0417564e-01
   1.0466667e+00   2.2041480e-02   1.4111007e+00  -1.0621188e-01   1.2138500e-01   4.5519376e-02   8.8004127e-01
   1.0483333e+00   2.0944434e-02   8.0417564e-01  -1.8207750e-01  -1.0621188e-01  -8.6486815e-01   1.1076382e+00
   1.0500000e+00   1.9788701e-02   4.5519376e-02   1.9725063e-01  -5.6140564e-01  -7.1313689e-01  -2.5794313e-01
   1.0516667e+00   1.8580004e-02  -1.8511213e+00  -5.6140564e-01  -6.3727127e-01  -1.8207750e-01  -1.8207750e-01
   1.0533333e+00   1.7325337e-02  -1.0165994e+00  -7.8900252e-01  -1.0621188e-01   7.2831002e-01   1.9725063e-01
   1.0550000e+00   1.6032850e-02  -1.4717932e+00  -7.8900252e-01  -6.3727127e-01   4.2484751e-01  -6.3727127e-01
   1.0566667e+00   1.4711709e-02   6.5244439e-01   6.5244439e-01   5.0071314e-01   4.2484751e-01  -7.8900252e-01
   1.0583333e+00   1.3371938e-02  -1.0621188e-01   1.1835038e+00   4.2484751e-01  -6.3727127e-01  -1.0165994e+00
   1.0600000e+00   1.2024227e-02  -4.0967438e-01   2.3973538e+00   1.7145632e+00  -9.4073377e-01   7.2831002e-01
   1.0616667e+00   1.0679747e-02  -1.1683307e+00   1.6386975e+00   9.5590690e-01  -3.3380876e-01   2.0180257e+00
   1.0633333e+00   9.3499316e-03  -1.7752557e+00   8.0417564e-01   3.4898188e-01   8.8004127e-01   1.9421600e+00
   1.0650000e+00   8.0462734e-03   4.5519376e-02  -1.1683307e+00  -1.8207750e-01  -5.6140564e-01   1.2138500e-01
   1.0666667e+00   6.7800992e-03   7.2831002e-01  -1.0621188e-01  -2.5794313e-01  -6.3727127e-01  -1.0621188e-01
   1.0683333e+00   5.5623629e-03  -1.2441963e+00  -2.0787182e+00  -1.8207750e-01   1.2138500e-01  -6.3727127e-01
   1.0700000e+00   4.4034391e-03   1.3352350e+00  -1.6235244e+00  -1.8207750e-01   1.9725063e-01  -3.3380876e-01
   1.0716667e+00   3.2726375e-03   1.7904288e+00   6.5244439e-01   7.2831002e-01  -3.0346251e-02  -1.0924650e+00
   1.0733333e+00   2.1299666e-03   1.3352350e+00   1.2593694e+00  -2.5794313e-01  -1.0621188e-01  -6.3727127e-01
   1.0750000e+00   1.0914068e-03  -3.3380876e-01   1.9725063e-01  -4.0967438e-01  -7.8900252e-01  -8.6486815e-01
   1.0766667e+00   1.6419622e-04   8.8004127e-01   8.0417564e-01   4.5519376e-02  -1.0621188e-01   4.2484751e-01
   1.0783333e+00  -6.4645735e-04   1.4111007e+00   7.2831002e-01   1.2138500e-01  -7.8900252e-01  -1.8207750e-01
   1.0800000e+00  -1.3374106e-03   5.7657876e-01   4.5519376e-02   2.7311626e-01  -5.6140564e-01  -1.2441963e+00
   1.0816667e+00  -1.9075737e-03  -6.3727127e-01  -1.8207750e-01  -6.3727127e-01  -1.0621188e-01  -3.3380876e-01
   1.0833333e+00  -2.3578586e-03  -4.0967438e-01  -7.8900252e-01  -1.8207750e-01   1.6386975e+00   8.0417564e-01
   1.0850000e+00  -2.6910868e-03   2.7311626e-01  -9.4073377e-01   5.0071314e-01   1.6386975e+00   1.4111007e+00
   1.0866667e+00  -2.9118629e-03   5.7657876e-01  -1.0924650e+00  -1.8207750e-01   1.3352350e+00   1.4111007e+00
   1.0883333e+00  -3.0264160e-03  -7.1313689e-01  -1.8207750e-01  -1.8207750e-01   5.7657876e-01   1.3352350e+00
   1.0900000e+00  -3.0424150e-03  -1.3200619e+00   1.1076382e+00   1.1076382e+00   4.2484751e-01   1.0317725e+00
   1.0916667e+00  -2.9687617e-03   5.0071314e-01   3.4898188e-01   6.5244439e-01   2.7311626e-01   4.2484751e-01
   1.0933333e+00  -2.8153686e-03  -3.3380876e-01   4.2484751e-01   1.2138500e-01  -5.6140564e-01  -4.8554001e-01
   1.0950000e+00  -2.5929246e-03   3.4898188e-01  -7.1313689e-01  -2.5794313e-01  -2.5794313e-01  -7.1313689e-01
   1.0966667e+00  -2.3126567e-03  -6.3727127e-01  -7.1313689e-01  -6.3727127e-01   7.2831002e-01  -7.1313689e-01
   1.0983333e+00  -1.9860905e-03   5.7657876e-01  -3.3380876e-01  -1.2441963e+00   3.4898188e-01  -7.8900252e-01
   1.1000000e+00  -1.6248167e-03  -1.0621188e-01  -4.0967438e-01  -1.8207750e-01  -3.0346251e-02  -4.8554001e-01
   1.1016667e+00  -1.2402663e-03   1.1835038e+00   1.2138500e-01  -3.3380876e-01  -4.8554001e-01  -1.0924650e+00
   1.1033333e+00  -8.4350101e-04  -1.5476588e+00   7.2831002e-01   1.9725063e-01   1.2593694e+00   4.2484751e-01
   1.1050000e+00  -4.4501991e-04  -2.5339119e+00   1.1076382e+00   5.7657876e-01   1.0317725e+00   1.1076382e+00
   1.1066667e+00   4.2515492e-04   1.0317725e+00   1.8662944e+00   4.2484751e-01   5.0071314e-01   1.4111007e+00
   1.1083333e+00   6.3966863e-04   3.4898188e-01   6.5244439e-01  -3.0346251e-02  -6.3727127e-01   5.7657876e-01
   1.1100000e+00   8.3756173e-04   2.0180257e+00  -7.1313689e-01   6.5244439e-01  -9.4073377e-01  -3.0346251e-02
   1.1116667e+00   1.0144286e-03   3.5353382e+00   4.2484751e-01   1.1076382e+00  -2.5794313e-01   5.0071314e-01
   1.1133333e+00   1.1665012e-03   3.4594726e+00   4.5519376e-02   4.5519376e-02  -1.8207750e-01  -1.0621188e-01
   1.1150000e+00   1.2907059e-03   5.0071314e-01   7.2831002e-01   1.1076382e+00   1.0317725e+00   1.4111007e+00
   1.1166667e+00   1.3847049e-03  -8.6486815e-01   3.4898188e-01  -1.0621188e-01  -1.8207750e-01   2.7311626e-01
   1.1183333e+00   1.4469242e-03   1.2138500e-01   3.4898188e-01  -1.0621188e-01  -1.6235244e+00  -1.2441963e+00
   1.1200000e+00   1.4765641e-03  -9.4073377e-01   1.2138500e-01  -1.5476588e+00  -1.4717932e+00  -1.4717932e+00
   1.1216667e+00   1.4735946e-03  -7.1313689e-01  -7.8900252e-01  -7.8900252e-01  -2.5794313e-01  -9.4073377e-01
   1.1233333e+00   1.4387342e-03  -1.0165994e+00  -9.4073377e-01  -1.8207750e-01  -3.3380876e-01  -1.2441963e+00
   1.1250000e+00   1.3734139e-03  -8.6486815e-01  -9.4073377e-01  -5.6140564e-01   9.5590690e-01  -1.0924650e+00
   1.1266667e+00   1.2797266e-03   1.2138500e-01  -1.6993900e+00   1.9725063e-01   1.9725063e-01  -1.1683307e+00
   1.1283333e+00   1.1603626e-03   1.2138500e-01  -3.0346251e-02   3.4898188e-01   4.2484751e-01   1.9725063e-01
   1.1300000e+00   1.0185343e-03  -9.4073377e-01   5.0071314e-01   3.4898188e-01   8.8004127e-01   8.8004127e-01
   1.1316667e+00   8.5789058e-04  -1.7752557e+00   5.7657876e-01   4.2484751e-01   3.4898188e-01   8.8004127e-01
   1.1333333e+00   6.8242280e-04  -3.3380876e-01   5.0071314e-01   2.7311626e-01   8.8004127e-01   8.0417564e-01
   1.1350000e+00   4.9636603e-04   1.6386975e+00   6.5244439e-01   1.2138500e-01   5.0071314e-01   5.7657876e-01
   1.1366667e+00   3.0409612e-04   4.2484751e-01  -7.1313689e-01   4.5519376e-02   1.9725063e-01   1.0317725e+00
   1.1383333e+00   1.1002625e-04  -9.4073377e-01  -9.4073377e-01   3.4898188e-01  -1.8207750e-01   1.9725063e-01
   1.1400000e+00  -1.4516925e-04   3.4898188e-01   2.7311626e-01   1.1835038e+00  -6.3727127e-01   4.5519376e-02
   1.1416667e+00  -4.6589127e-04   6.5244439e-01   1.2138500e-01   7.2831002e-01  -5.6140564e-01  -1.8207750e-01
   1.1433333e+00  -7.5694712e-04  -1.0165994e+00   9.5590690e-01  -2.5794313e-01  -4.0967438e-01  -1.0621188e-01
   1.1450000e+00  -1.0137022e-03  -2.5794313e-01   1.8662944e+00  -3.0346251e-02   8.8004127e-01  -3.0346251e-02
   1.1466667e+00  -1.2325748e-03   1.2138500e-01   5.7657876e-01  -9.4073377e-01   5.7657876e-01   2.7311626e-01
   1.1483333e+00  -1.4110521e-03  -3.0346251e-02  -1.0621188e-01  -4.8554001e-01  -4.8554001e-01  -2.5794313e-01
   1.1500000e+00  -1.5476808e-03  -4.0967438e-01  -5.6140564e-01  -2.5794313e-01   4.5519376e-02   4.5519376e-02
   1.1516667e+00  -1.6420336e-03  -1.2441963e+00  -5.6140564e-01  -5.6140564e-01  -3.3380876e-01  -8.6486815e-01
   1.1533333e+00  -6.5517256e-04  -1.8207750e-01  -1.8207750e-01  -1.8207750e-01  -1.0621188e-01  -9.4073377e-01
   1.1550000e+00  -5.3845044e-04   9.5590690e-01   5.7657876e-01  -3.3380876e-01   2.7311626e-01  -5.6140564e-01
   1.1566667e+00  -4.1018183e-04  -1.0621188e-01   4.2484751e-01   1.9725063e-01  -4.0967438e-01  -7.1313689e-01
   1.1583333e+00  -2.7252405e-04  -3.0346251e-02   1.9725063e-01   1.9725063e-01  -7.8900252e-01  -6.3727127e-01
   1.1600000e+00  -1.2780146e-04  -4.0967438e-01   5.0071314e-01   2.7311626e-01   5.0071314e-01   8.8004127e-01
   1.1616667e+00   5.2624974e-07  -1.0924650e+00  -4.8554001e-01  -4.8554001e-01   4.2484751e-01   7.2831002e-01
   1.1633333e+00   2.4050761e-06   1.1835038e+00  -2.5794313e-01  -1.0621188e-01   1.2593694e+00   7.2831002e-01
   1.1650000e+00   9.4122192e-07   3.2318757e+00  -4.8554001e-01   1.2138500e-01   4.2484751e-01   1.1835038e+00
   1.1666667e+00  -4.0058908e-06   2.7008163e+00   8.0417564e-01   4.5519376e-02   4.5519376e-02   1.1076382e+00
   1.1683333e+00  -1.2415719e-05   1.0317725e+00   2.7311626e-01  -1.8207750e-01  -2.5794313e-01   1.9725063e-01
   1.1700000e+00  -2.4096672e-05   1.9725063e-01  -7.1313689e-01  -2.5794313e-01   1.2138500e-01  -2.5794313e-01
   1.1716667e+00  -3.8682121e-05  -6.3727127e-01  -5.6140564e-01  -6.3727127e-01  -4.8554001e-01  -4.8554001e-01
   1.1733333e+00  -5.5632798e-05   1.9725063e-01  -2.5794313e-01   5.7657876e-01  -1.4717932e+00  -1.6993900e+00
   1.1750000e+00  -7.4245845e-05   1.9725063e-01  -1.8207750e-01   7.2831002e-01   5.0071314e-01   5.7657876e-01
   1.1766667e+00  -1.3095222e-04  -1.1683307e+00  -4.0967438e-01  -2.5794313e-01   5.0071314e-01   6.5244439e-01
   1.1783333e+00  -1.4659849e-04  -1.8511213e+00  -3.3380876e-01   4.5519376e-02   2.7311626e-01   1.9725063e-01
   1.1800000e+00  -1.6779281e-04  -1.8511213e+00   4.2484751e-01   1.9725063e-01   1.9725063e-01  -7.8900252e-01
   1.1816667e+00  -1.6270884e-04  -1.6235244e+00   7.2831002e-01   1.2138500e-01   4.5519376e-02   1.9725063e-01
   1.1833333e+00  -1.5005607e-04  -7.1313689e-01   4.5519376e-02  -3.0346251e-02  -3.3380876e-01  -1.0924650e+00
   1.1850000e+00  -1.2920399e-04   4.5519376e-02   6.5244439e-01  -3.0346251e-02   4.5519376e-02  -5.6140564e-01
   1.1866667e+00  -9.9756319e-05   1.2593694e+00   8.0417564e-01   5.7657876e-01  -3.0346251e-02   8.8004127e-01
   1.1883333e+00  -6.1585569e-05   1.1076382e+00  -3.0346251e-02   5.7657876e-01  -1.0165994e+00   3.4898188e-01
   1.1900000e+00  -1.4861048e-05  -4.0967438e-01  -3.0346251e-02   1.0317725e+00  -2.5794313e-01   7.2831002e-01
   1.1916667e+00  -7.0577197e-05   1.0317725e+00   1.9725063e-01   1.9725063e-01  -7.1313689e-01  -4.0967438e-01
   1.1933333e+00  -1.7491911e-04  -2.5794313e-01  -3.0346251e-02  -6.3727127e-01   1.9725063e-01  -1.8207750e-01
   1.1950000e+00  -2.8393593e-04  -3.0346251e-02  -1.5476588e+00  -5.6140564e-01   5.7657876e-01   7.2831002e-01
   1.1966667e+00  -3.9538575e-04   8.8004127e-01   8.8004127e-01   8.0417564e-01  -6.3727127e-01   9.5590690e-01
   1.1983333e+00  -5.0676217e-04   5.0071314e-01  -2.5794313e-01   3.4898188e-01  -1.0924650e+00  -4.8554001e-01
   1.2000000e+00  -6.1533570e-04   1.5628319e+00   5.0071314e-01  -4.0967438e-01  -3.3380876e-01  -6.3727127e-01
   1.2016667e+00  -7.1820528e-04   2.7311626e-01   3.4898188e-01  -1.0924650e+00   1.3352350e+00  -1.0165994e+00
   1.2033333e+00  -8.1235925e-04   2.7311626e-01  -4.0967438e-01  -2.5794313e-01   1.2138500e-01  -7.8900252e-01
   1.2050000e+00  -8.9474502e-04   3.4898188e-01  -3.0346251e-02   7.2831002e-01  -4.0967438e-01  -9.4073377e-01
   1.2066667e+00  -9.6234565e-04  -8.6486815e-01   3.4898188e-01   4.5519376e-02   2.7311626e-01  -9.4073377e-01
   1.2083333e+00  -1.0122628e-03  -4.8554001e-01   1.2138500e-01   2.7311626e-01   1.7904288e+00   1.2138500e-01
   1.2100000e+00  -1.0418027e-03  -6.3727127e-01  -3.3380876e-01  -1.0621188e-01   1.8662944e+00   1.1076382e+00
   1.2116667e+00  -1.0485642e-03  -1.6235244e+00  -1.0621188e-01  -9.4073377e-01   1.0317725e+00   5.0071314e-01
   1.2133333e+00  -1.0305263e-03   5.7657876e-01  -3.3380876e-01   1.2138500e-01  -1.8207750e-01   8.0417564e-01
   1.2150000e+00  -9.8613190e-04  -2.5794313e-01  -1.0165994e+00  -1.8207750e-01  -1.8207750e-01   4.2484751e-01
   1.2166667e+00  -9.1436630e-04   1.5628319e+00   8.8004127e-01   5.0071314e-01  -4.0967438e-01   1.5628319e+00
   1.2183333e+00  -8.1482702e-04   5.0071314e-01   2.7311626e-01   4.5519376e-02  -1.3200619e+00   1.0317725e+00
   1.2200000e+00  -6.8778249e-04   1.9725063e-01  -5.6140564e-01  -2.5794313e-01  -4.8554001e-01  -2.5794313e-01
   1.2216667e+00  -5.3421783e-04  -1.3200619e+00   5.7657876e-01   3.4898188e-01  -8.6486815e-01  -1.6235244e+00
   1.2233333e+00  -3.5586414e-04  -2.0028525e+00   5.7657876e-01   4.2484751e-01  -1.1683307e+00  -3.9753588e+00
   1.2250000e+00  -1.5521079e-04  -2.2304494e+00  -7.8900252e-01  -2.5794313e-01  -3.0346251e-02  -2.3063151e+00
   1.2266667e+00   2.0074830e-05  -4.0967438e-01   4.2484751e-01  -1.8207750e-01   8.8004127e-01  -3.0346251e-02
   1.2283333e+00   8.8992519e-05   8.0417564e-01   3.4898188e-01  -7.8900252e-01   2.7311626e-01   4.5519376e-02
   1.2300000e+00   1.5452956e-04  -1.0621188e-01  -1.8207750e-01  -5.6140564e-01  -2.5794313e-01   4.5519376e-02
   1.2316667e+00   2.1508131e-04   4.2484751e-01   3.4898188e-01  -3.0346251e-02   5.7657876e-01   8.8004127e-01
   1.2333333e+00   2.6918886e-04   8.0417564e-01  -3.3380876e-01   4.5519376e-02   3.4898188e-01   1.0317725e+00
   1.2350000e+00   3.1558097e-04   1.9725063e-01   4.2484751e-01   3.4898188e-01   4.5519376e-02   1.1076382e+00
   1.2366667e+00   3.5321118e-04   8.0417564e-01   2.7311626e-01   5.0071314e-01  -4.8554001e-01  -1.0621188e-01
   1.2383333e+00   3.8128905e-04   1.1076382e+00   3.4898188e-01   1.2593694e+00  -1.0924650e+00  -5.6140564e-01
   1.2400000e+00   3.9930477e-04   1.3352350e+00   3.4898188e-01   6.5244439e-01   6.5244439e-01   1.1076382e+00
   1.2416667e+00   4.0704625e-04  -6.3727127e-01  -4.8554001e-01  -4.0967438e-01   8.0417564e-01   8.8004127e-01
   1.2433333e+00   4.0460829e-04   1.9725063e-01  -1.0621188e-01  -3.3380876e-01   8.0417564e-01   1.2593694e+00
   1.2450000e+00   3.9239347e-04   2.7311626e-01  -1.8207750e-01  -5.6140564e-01  -1.0621188e-01   4.5519376e-02
   1.2466667e+00   3.7110476e-04  -1.0621188e-01  -4.0967438e-01  -7.1313689e-01  -4.0967438e-01  -7.8900252e-01
   1.2483333e+00   3.4173005e-04   1.0317725e+00   4.5519376e-02   4.2484751e-01  -4.0967438e-01  -2.5794313e-01
   1.2500000e+00   3.0551912e-04  -1.0165994e+00  -1.0924650e+00  -1.8207750e-01  -4.0967438e-01  -4.0967438e-01
   1.2516667e+00   2.6395358e-04  -2.6856432e+00   1.9725063e-01  -1.8207750e-01   7.2831002e-01   1.2138500e-01
   1.2533333e+00   2.1871084e-04   2.0938913e+00   1.1076382e+00   4.5519376e-02   5.7657876e-01   7.2831002e-01
   1.2550000e+00   1.7162316e-04   5.0071314e-01   1.1076382e+00  -1.8207750e-01  -9.4073377e-01  -3.0346251e-02
   1.2566667e+00   1.2463302e-04  -7.8900252e-01   1.0317725e+00   4.2484751e-01   3.4898188e-01   8.8004127e-01
   1.2583333e+00   7.9746232e-05   6.5244439e-01   1.2138500e-01   7.2831002e-01   1.3352350e+00   1.6386975e+00
   1.2600000e+00   3.8984286e-05   8.8004127e-01   3.4898188e-01   4.2484751e-01   5.0071314e-01   1.3352350e+00
   1.2616667e+00   4.3374489e-06  -1.4717932e+00  -1.3200619e+00  -1.8207750e-01  -7.1313689e-01  -1.2441963e+00
   1.2633333e+00  -1.5978893e-04  -1.9269869e+00  -8.6486815e-01   4.5519376e-02  -1.5476588e+00  -3.0649713e+00
   1.2650000e+00  -3.5106649e-04  -8.6486815e-01  -5.6140564e-01   1.2138500e-01  -3.0346251e-02  -1.8511213e+00
   1.2666667e+00  -1.1986642e-03   2.2456226e+00  -5.6140564e-01   2.7311626e-01  -4.8554001e-01  -2.5794313e-01
   1.2683333e+00  -1.3033511e-03  -3.3380876e-01  -6.3727127e-01  -1.8207750e-01  -3.3380876e-01   1.9725063e-01
   1.2700000e+00  -1.3713333e-03  -6.3727127e-01   8.0417564e-01   1.2138500e-01   5.0071314e-01  -1.8207750e-01
   1.2716667e+00  -1.3962890e-03  -6.3727127e-01   3.4898188e-01  -1.0621188e-01   8.0417564e-01   2.7311626e-01
   1.2733333e+00  -1.3722232e-03   1.2138500e-01   5.7657876e-01   4.5519376e-02   3.4898188e-01   3.4898188e-01
   1.2750000e+00  -1.2936137e-03  -4.8554001e-01  -1.8207750e-01  -6.3727127e-01  -1.0924650e+00   8.0417564e-01
   1.2766667e+00  -1.1555540e-03   3.4898188e-01   6.5244439e-01   6.5244439e-01  -4.8554001e-01   1.2593694e+00
   1.2783333e+00  -9.5389026e-04   4.5519376e-02  -5.6140564e-01   7.2831002e-01  -1.8207750e-01   5.0071314e-01
   1.2800000e+00  -6.8534918e-04  -6.3727127e-01  -6.3727127e-01  -3.3380876e-01  -3.0346251e-02  -4.0967438e-01
   1.2816667e+00  -3.4765134e-04   1.9725063e-01  -3.0346251e-02   4.2484751e-01  -3.3380876e-01  -1.8207750e-01
   1.2833333e+00   6.0391716e-05   6.5244439e-01   4.2484751e-01  -3.3380876e-01  -2.5794313e-01  -1.0165994e+00
   1.2850000e+00   5.3880094e-04  -1.0621188e-01  -9.4073377e-01  -4.0967438e-01  -4.0967438e-01  -1.0165994e+00
   1.2866667e+00   1.0863765e-03   8.8004127e-01   1.2138500e-01   1.2138500e-01  -1.8207750e-01   3.4898188e-01
   1.2883333e+00   2.1502740e-02   1.7145632e+00  -2.5794313e-01  -4.0967438e-01   1.9725063e-01   5.0071314e-01
   1.2900000e+00   2.2107367e-02   6.5244439e-01   8.0417564e-01  -1.0621188e-01   1.9725063e-01   8.8004127e-01
   1.2916667e+00   2.9146906e-02  -6.3727127e-01  -3.0346251e-02  -1.0621188e-01   7.2831002e-01   8.0417564e-01
   1.2933333e+00   6.3131596e-02   5.0071314e-01  -4.8554001e-01   5.0071314e-01   5.0071314e-01   5.7657876e-01
   1.2950000e+00   6.4308037e-02   8.8004127e-01   4.2484751e-01   4.5519376e-02   5.7657876e-01   1.9725063e-01
   1.2966667e+00   6.5417278e-02   3.4898188e-01   1.2138500e-01   5.0071314e-01   3.4898188e-01  -3.3380876e-01
   1.2983333e+00   6.6598973e-02  -5.6140564e-01  -4.8554001e-01   1.9725063e-01   5.7657876e-01  -3.3380876e-01
   1.3000000e+00   6.7877609e-02   1.2138500e-01  -1.8207750e-01  -3.3380876e-01  -1.0165994e+00  -4.0967438e-01
   1.3016667e+00   6.9279109e-02  -1.8207750e-01  -5.6140564e-01  -7.8900252e-01  -9.4073377e-01  -1.6993900e+00
   1.3033333e+00   7.0830456e-02  -7.8900252e-01  -4.0967438e-01  -2.5794313e-01  -7.1313689e-01  -1.4717932e+00
   1.3050000e+00   7.2559311e-02   4.2484751e-01   1.1076382e+00   4.2484751e-01  -1.0621188e-01  -1.0621188e-01
   1.3066667e+00   7.4493583e-02   1.0317725e+00   4.5519376e-02   4.5519376e-02   4.5519376e-02   4.5519376e-02
   1.3083333e+00   7.6661015e-02  -8.6486815e-01  -4.8554001e-01  -3.0346251e-02   4.5519376e-02   5.7657876e-01
   1.3100000e+00   7.9088693e-02  -1.1683307e+00   5.0071314e-01  -1.0621188e-01   8.8004127e-01   1.3352350e+00
   1.3116667e+00   8.1802609e-02  -7.1313689e-01  -3.0346251e-02  -4.8554001e-01   1.2138500e-01   3.4898188e-01
   1.3133333e+00   8.4827203e-02  -4.8554001e-01  -2.5794313e-01  -3.3380876e-01   3.4898188e-01   4.5519376e-02
   1.3150000e+00   8.8184900e-02  -6.3727127e-01  -3.3380876e-01  -1.0621188e-01   1.2138500e-01   7.2831002e-01
   1.3166667e+00   9.1895715e-02  -9.4073377e-01   4.5519376e-02  -3.3380876e-01  -1.8207750e-01   4.2484751e-01
   1.3183333e+00   9.5976811e-02   1.1835038e+00   1.1076382e+00   3.4898188e-01  -1.8207750e-01   1.2138500e-01
   1.3200000e+00   1.0044221e-01   2.7311626e-01  -1.8207750e-01   1.2138500e-01  -4.8554001e-01  -1.2441963e+00
   1.3216667e+00   1.0530242e-01  -1.0621188e-01   1.2593694e+00   7.2831002e-01   4.2484751e-01  -1.0621188e-01
   1.3233333e+00   1.1056425e-01  -1.8207750e-01  -7.8900252e-01   8.0417564e-01   1.2138500e-01   1.2593694e+00
   1.3250000e+00   1.1623055e-01   4.2484751e-01  -6.3727127e-01   2.7311626e-01  -3.3380876e-01   5.0071314e-01
   1.3266667e+00   1.2230016e-01   2.0938913e+00   6.5244439e-01   1.9725063e-01  -1.1683307e+00  -1.0621188e-01
   1.3283333e+00   1.2876781e-01   1.9421600e+00   5.0071314e-01  -1.8207750e-01   4.2484751e-01   1.9725063e-01
   1.3300000e+00   1.3562418e-01   8.0417564e-01  -7.1313689e-01  -7.1313689e-01   1.1076382e+00  -3.3380876e-01
   1.3316667e+00   1.4274851e-01   4.5519376e-02  -5.6140564e-01  -2.5794313e-01  -2.5794313e-01   4.2484751e-01
   1.3333333e+00   1.7431782e-01  -1.1683307e+00  -1.0165994e+00  -6.3727127e-01  -6.3727127e-01  -2.5794313e-01
   1.3350000e+00   1.8291423e-01   3.4898188e-01   1.9725063e-01   3.4898188e-01  -6.3727127e-01  -2.5794313e-01
   1.3366667e+00   1.9174411e-01  -3.2167026e+00   1.0317725e+00   1.9725063e-01  -7.1313689e-01  -1.4717932e+00
   1.3383333e+00   2.0078130e-01  -8.6486815e-01   4.2484751e-01   4.2484751e-01   9.5590690e-01   2.7311626e-01
   1.3400000e+00   2.0999913e-01   3.4898188e-01   1.9725063e-01  -3.3380876e-01  -4.0967438e-01   3.4898188e-01
   1.3416667e+00   2.1937090e-01   8.0417564e-01  -1.0621188e-01  -4.8554001e-01  -9.4073377e-01  -1.3959275e+00
   1.3433333e+00   2.2887029e-01  -7.1313689e-01  -6.3727127e-01   3.4898188e-01  -1.3200619e+00  -1.7752557e+00
   1.3450000e+00   2.3847184e-01  -1.0924650e+00  -8.6486815e-01   5.0071314e-01  -5.6140564e-01  -3.0346251e-02
   1.3466667e+00   2.4815133e-01   1.9725063e-01   4.5519376e-02   6.5244439e-01  -3.0346251e-02   6.5244439e-01
   1.3483333e+00   2.5788618e-01   1.0317725e+00  -2.5794313e-01   7.2831002e-01   1.2593694e+00   8.0417564e-01
   1.3500000e+00   2.6765581e-01   8.8004127e-01  -1.8207750e-01  -1.0621188e-01   1.2593694e+00   9.5590690e-01
   1.3516667e+00   2.7744199e-01   2.7311626e-01  -1.0621188e-01  -8.6486815e-01   4.2484751e-01   1.2138500e-01
   1.3533333e+00   2.8722905e-01   8.8004127e-01   2.7311626e-01   3.4898188e-01   5.0071314e-01   1.1076382e+00
   1.3550000e+00   2.9700415e-01  -1.0621188e-01  -1.0621188e-01  -2.5794313e-01   5.0071314e-01   1.1835038e+00
   1.3566667e+00   3.0675742e-01  -7.8900252e-01   5.0071314e-01   5.0071314e-01  -2.5794313e-01   6.5244439e-01
   1.3583333e+00   3.1648209e-01  -1.4717932e+00   8.0417564e-01   8.0417564e-01  -3.0346251e-02  -1.0621188e-01
   1.3600000e+00   3.2617451e-01  -1.8511213e+00  -4.0967438e-01  -7.8900252e-01   4.2484751e-01   2.7311626e-01
   1.3616667e+00   3.3579164e-01  -7.1313689e-01  -1.0621188e-01  -4.8554001e-01  -9.4073377e-01  -7.8900252e-01
   1.3633333e+00   3.4526125e-01  -8.6486815e-01  -8.6486815e-01  -3.3380876e-01  -3.3380876e-01   4.5519376e-02
   1.3650000e+00   3.5469122e-01   5.7657876e-01  -7.1313689e-01   4.2484751e-01   5.0071314e-01   1.9725063e-01
   1.3666667e+00   3.6409329e-01   2.1697569e+00   1.0317725e+00   5.7657876e-01   4.5519376e-02   2.7311626e-01
   1.3683333e+00   3.7348239e-01   2.4732194e+00  -3.0346251e-02   3.4898188e-01  -7.1313689e-01  -3.0346251e-02
   1.3700000e+00   3.8287625e-01   1.7904288e+00  -1.0621188e-01  -6.3727127e-01   2.7311626e-01  -1.1683307e+00
   1.3716667e+00   3.9229503e-01  -3.0346251e-02   5.7657876e-01  -1.0924650e+00  -5.6140564e-01  -1.2441963e+00
   1.3733333e+00   4.0176072e-01   5.7657876e-01  -3.0346251e-02   5.0071314e-01  -1.8207750e-01   1.2138500e-01
   1.3750000e+00   4.1129673e-01   2.7311626e-01   5.7657876e-01   1.9725063e-01   6.5244439e-01   5.0071314e-01
   1.3766667e+00   4.2092720e-01  -2.6856432e+00  -2.2304494e+00  -1.0621188e-01   5.7657876e-01   4.2484751e-01
   1.3783333e+00   4.3067645e-01  -9.4073377e-01   1.9725063e-01   4.5519376e-02   5.7657876e-01   5.0071314e-01
   1.3800000e+00   4.4056834e-01  -6.3727127e-01  -1.0621188e-01   2.7311626e-01   3.4898188e-01   4.5519376e-02
   1.3816667e+00   4.5062563e-01   6.5244439e-01  -2.5794313e-01   4.2484751e-01   1.2138500e-01   1.2138500e-01
   1.3833333e+00   4.6086932e-01   6.5244439e-01  -1.2441963e+00   4.2484751e-01  -1.0924650e+00  -7.1313689e-01
   1.3850000e+00   4.7131809e-01  -2.5794313e-01  -1.0621188e-01   3.4898188e-01   1.9725063e-01   1.9725063e-01
   1.3866667e+00   4.8198768e-01   1.4111007e+00   3.4898188e-01  -1.0621188e-01  -2.5794313e-01  -3.3380876e-01
   1.3883333e+00   4.9289034e-01   4.5519376e-02   3.4898188e-01  -4.0967438e-01   1.9725063e-01   4.5519376e-02
   1.3900000e+00   5.0403440e-01   5.0071314e-01   1.2593694e+00  -6.3727127e-01   4.5519376e-02   1.2138500e-01
   1.3916667e+00   5.1542380e-01  -1.1683307e+00   3.4898188e-01  -1.0924650e+00   2.7311626e-01  -1.8207750e-01
   1.3933333e+00   5.2705778e-01  -6.3727127e-01   1.9725063e-01  -4.0967438e-01   2.7311626e-01   1.2138500e-01
   1.3950000e+00   5.3893058e-01  -1.1683307e+00  -1.0621188e-01   3.4898188e-01  -1.8207750e-01   1.9725063e-01
   1.3966667e+00   5.5103132e-01   9.5590690e-01   7.2831002e-01   1.0317725e+00  -5.6140564e-01   4.5519376e-02
   1.3983333e+00   5.6320962e-01   1.7145632e+00   5.0071314e-01   1.2138500e-01  -2.5794313e-01  -6.3727127e-01
   1.4000000e+00   5.7554095e-01   2.0180257e+00  -2.5794313e-01   1.9725063e-01  -3.0346251e-02  -1.0621188e-01
   1.4016667e+00   5.8802335e-01   2.3214882e+00   5.7657876e-01  -3.3380876e-01   5.7657876e-01   4.5519376e-02
   1.4033333e+00   6.0062967e-01   1.0317725e+00  -7.8900252e-01   1.2138500e-01  -7.1313689e-01  -3.0346251e-02
   1.4050000e+00   6.1332891e-01  -1.8511213e+00   1.1076382e+00   6.5244439e-01  -3.3380876e-01   9.5590690e-01
   1.4066667e+00   6.2608657e-01  -1.6993900e+00  -1.3200619e+00  -5.6140564e-01   4.5519376e-02   4.2484751e-01
   1.4083333e+00   6.3886492e-01  -1.0924650e+00   1.5628319e+00   2.7311626e-01   5.0071314e-01  -8.6486815e-01
   1.4100000e+00   6.5162353e-01  -4.8554001e-01  -3.3380876e-01   4.5519376e-02  -3.0346251e-02  -1.0165994e+00
   1.4116667e+00   6.6431980e-01   5.7657876e-01   2.7311626e-01   5.0071314e-01  -3.0346251e-02  -5.6140564e-01
   1.4133333e+00   6.7690945e-01   3.4898188e-01  -5.6140564e-01  -4.0967438e-01  -7.1313689e-01  -3.0346251e-02
   1.4150000e+00   6.8934697e-01  -7.1313689e-01  -1.0165994e+00   4.5519376e-02   3.4898188e-01   1.2138500e-01
   1.4166667e+00   7.0158636e-01  -3.3380876e-01   1.7145632e+00   5.0071314e-01   1.1076382e+00   1.4869663e+00
   1.4183333e+00   7.1358164e-01  -1.3200619e+00   4.2484751e-01   4.5519376e-02   4.2484751e-01  -1.8207750e-01
   1.4200000e+00   7.2528745e-01  -2.5794313e-01  -3.0346251e-02  -1.8207750e-01   4.5519376e-02   4.5519376e-02
   1.4216667e+00   7.3665972e-01   8.0417564e-01   4.2484751e-01   2.7311626e-01   3.4898188e-01   1.9725063e-01
   1.4233333e+00   7.4765606e-01  -7.1313689e-01  -4.0967438e-01  -3.3380876e-01   5.0071314e-01  -2.5794313e-01
   1.4250000e+00   7.5823655e-01  -4.8554001e-01  -9.4073377e-01   1.2138500e-01  -4.0967438e-01  -1.8207750e-01
   1.4266667e+00   7.6836394e-01  -7.8900252e-01   1.9725063e-01   4.2484751e-01  -9.4073377e-01   1.2138500e-01
   1.4283333e+00   7.7800449e-01   9.5590690e-01  -1.0621188e-01  -1.8207750e-01  -7.8900252e-01   3.4898188e-01
   1.4300000e+00   7.8712813e-01  -3.0346251e-02  -1.8207750e-01  -2.5794313e-01  -7.1313689e-01  -1.0621188e-01
   1.4316667e+00   7.8712813e-01  -3.0346251e-02  -6.3727127e-01  -1.0621188e-01  -4.8554001e-01  -1.0621188e-01
   1.4333333e+00   7.8712813e-01   2.7766819e+00   7.2831002e-01  -2.5794313e-01  -1.1683307e+00  -1.0165994e+00
   1.4350000e+00   7.8712813e-01   1.7904288e+00  -7.8900252e-01  -1.8207750e-01  -4.0967438e-01  -7.8900252e-01
   1.4366667e+00   7.8712813e-01   8.8004127e-01   4.5519376e-02  -1.8207750e-01   5.0071314e-01   1.9725063e-01
   1.4383333e+00   7.8712813e-01   1.2593694e+00   1.1076382e+00   4.2484751e-01   9.5590690e-01  -3.0346251e-02
   1.4400000e+00   7.8712813e-01  -7.8900252e-01  -1.3200619e+00  -6.3727127e-01   8.0417564e-01   1.2138500e-01
   1.4416667e+00   7.8712813e-01  -1.4717932e+00  -1.0621188e-01  -1.0621188e-01   1.6386975e+00   7.2831002e-01
   1.4433333e+00   7.8712813e-01  -1.0165994e+00  -7.8900252e-01   1.2138500e-01   5.7657876e-01   4.2484751e-01
   1.4450000e+00   7.8712813e-01  -1.7752557e+00  -9.4073377e-01   5.7657876e-01  -4.8554001e-01   2.7311626e-01
   1.4466667e+00   7.9570889e-01  -4.8554001e-01   1.1076382e+00   3.4898188e-01  -1.8207750e-01   8.8004127e-01
   1.4483333e+00   8.0365799e-01   5.7657876e-01   7.2831002e-01   5.7657876e-01  -7.8900252e-01   5.7657876e-01
   1.4500000e+00   8.1092370e-01  -7.1313689e-01   4.2484751e-01  -5.6140564e-01  -3.3380876e-01  -7.1313689e-01
   1.4516667e+00   8.1758124e-01  -1.0621188e-01  -2.6856432e+00  -9.4073377e-01   5.7657876e-01  -6.3727127e-01
   1.4533333e+00   8.2362751e-01  -7.1313689e-01   1.2593694e+00   5.0071314e-01   8.0417564e-01   3.4898188e-01
   1.4550000e+00   8.2362751e-01  -1.6235244e+00  -2.5794313e-01   4.5519376e-02   1.2138500e-01   7.2831002e-01
   1.4566667e+00   8.2906530e-01  -2.5794313e-01  -1.5476588e+00  -1.8207750e-01  -7.1313689e-01  -2.5794313e-01
   1.4583333e+00   8.3390292e-01  -3.3380876e-01   1.4111007e+00  -1.8207750e-01  -1.0924650e+00  -1.6235244e+00
   1.4600000e+00   8.3815419e-01  -3.0346251e-02  -3.3380876e-01   1.2138500e-01  -7.8900252e-01  -1.6235244e+00
   1.4616667e+00   8.4183820e-01   1.4869663e+00   5.0071314e-01   3.4898188e-01  -3.0346251e-02   3.4898188e-01
   1.4633333e+00   8.4497891e-01  -1.0165994e+00  -1.4717932e+00   1.9725063e-01  -1.0924650e+00   1.2138500e-01
   1.4650000e+00   8.4760455e-01  -4.8554001e-01   5.7657876e-01   6.5244439e-01  -5.6140564e-01  -1.0621188e-01
   1.4666667e+00   8.4974756e-01   4.2484751e-01   5.7657876e-01   1.2138500e-01   9.5590690e-01   5.7657876e-01
   1.4683333e+00   8.5144358e-01   1.3352350e+00  -1.8207750e-01  -1.8207750e-01   3.4898188e-01  -1.8207750e-01
   1.4700000e+00   8.5273099e-01   1.4869663e+00  -4.0967438e-01   4.2484751e-01   1.2593694e+00   6.5244439e-01
   1.4716667e+00   8.5365052e-01   8.0417564e-01   8.0417564e-01   2.7311626e-01   1.3352350e+00   9.5590690e-01
   1.4733333e+00   8.5424417e-01  -1.8207750e-01  -7.8900252e-01  -7.8900252e-01  -1.8207750e-01  -2.5794313e-01
   1.4750000e+00   8.5455500e-01   8.8004127e-01   8.0417564e-01   1.9725063e-01  -1.0621188e-01   1.9725063e-01
   1.4766667e+00   8.5462598e-01  -2.5794313e-01   1.2138500e-01  -1.0621188e-01   4.2484751e-01   8.8004127e-01
   1.4783333e+00   8.5449972e-01  -2.5339119e+00  -1.8207750e-01   4.5519376e-02   8.0417564e-01   5.0071314e-01
   1.4800000e+00   8.5421778e-01   9.5590690e-01   9.5590690e-01  -3.0346251e-02   3.4898188e-01   4.2484751e-01
   1.4816667e+00   8.5381978e-01   1.2593694e+00   1.5628319e+00   2.7311626e-01  -2.5794313e-01  -1.8207750e-01
   1.4833333e+00   8.5334326e-01  -1.8207750e-01   1.9725063e-01  -2.5794313e-01  -6.3727127e-01  -1.5476588e+00
   1.4850000e+00   8.5282291e-01   3.4898188e-01  -2.5794313e-01  -4.8554001e-01  -8.6486815e-01  -9.4073377e-01
   1.4866667e+00   8.5212726e-01   3.4898188e-01   1.2138500e-01   7.2831002e-01  -4.8554001e-01   1.2138500e-01
   1.4883333e+00   8.5143089e-01   2.7311626e-01  -2.5339119e+00  -2.5794313e-01  -1.8207750e-01   6.5244439e-01
   1.4900000e+00   8.5076157e-01  -1.0924650e+00  -1.8511213e+00  -7.1313689e-01  -1.0621188e-01   1.2138500e-01
   1.4916667e+00   8.5014384e-01  -1.1683307e+00   4.5519376e-02   4.2484751e-01   5.0071314e-01   8.0417564e-01
   1.4933333e+00   8.4959900e-01   4.2484751e-01   4.5519376e-02  -3.3380876e-01  -3.3380876e-01  -3.0346251e-02
   1.4950000e+00   8.4914466e-01  -1.8207750e-01   4.5519376e-02  -4.8554001e-01  -1.0165994e+00  -3.3380876e-01
   1.4966667e+00   8.4879481e-01  -1.0621188e-01   8.8004127e-01   1.9725063e-01  -1.0621188e-01  -4.0967438e-01
   1.4983333e+00   8.4856014e-01   4.5519376e-02   5.7657876e-01  -3.0346251e-02  -1.0621188e-01  -6.3727127e-01
   1.5000000e+00   8.4844752e-01   8.0417564e-01   1.0317725e+00   9.5590690e-01  -3.3380876e-01  -1.0621188e-01
   1.5016667e+00   8.4846057e-01   1.2138500e-01  -1.0621188e-01  -4.8554001e-01   1.9725063e-01   4.5519376e-02
   1.5033333e+00   8.4859970e-01  -1.0165994e+00   1.3352350e+00   2.7311626e-01   4.2484751e-01  -4.0967438e-01
   1.5050000e+00   8.4886201e-01   9.5590690e-01  -4.0967438e-01   4.5519376e-02   2.7311626e-01   1.2138500e-01
   1.5066667e+00   8.4924210e-01   1.9421600e+00   7.2831002e-01  -1.0621188e-01  -1.0621188e-01   1.9725063e-01
   1.5083333e+00   8.4973172e-01   1.2593694e+00   5.0071314e-01  -3.0346251e-02   9.5590690e-01   5.7657876e-01
   1.5100000e+00   8.5032057e-01   2.7311626e-01   1.1076382e+00   1.9725063e-01   5.7657876e-01   1.1835038e+00
   1.5116667e+00   8.5099630e-01  -2.1545838e+00  -2.7615088e+00   1.9725063e-01   7.2831002e-01   1.1076382e+00
   1.5133333e+00   8.5174491e-01  -1.8511213e+00  -1.0621188e-01   2.7311626e-01  -7.1313689e-01   1.2138500e-01
   1.5150000e+00   8.5255123e-01  -2.3063151e+00   4.2484751e-01   1.2138500e-01   1.9725063e-01  -7.8900252e-01
   1.5166667e+00   8.5339913e-01  -1.6993900e+00   5.7657876e-01  -1.0621188e-01  -1.8207750e-01  -6.3727127e-01
   1.5183333e+00   8.5427187e-01   2.7311626e-01  -3.3380876e-01   4.5519376e-02   4.5519376e-02   1.2138500e-01
   1.5200000e+00   8.5515250e-01   1.5628319e+00   8.0417564e-01  -3.0346251e-02   5.7657876e-01   2.7311626e-01
   1.5216667e+00   8.5593391e-01  -8.6486815e-01  -2.1545838e+00  -1.0621188e-01  -3.0346251e-02  -3.3380876e-01
   1.5233333e+00   8.5660857e-01   9.5590690e-01   2.5490851e+00  -1.0621188e-01  -8.6486815e-01  -1.5476588e+00
   1.5250000e+00   8.5722772e-01  -2.5794313e-01  -6.3727127e-01  -1.8207750e-01   1.2138500e-01  -7.1313689e-01
   1.5266667e+00   8.5778057e-01  -3.0346251e-02   1.7145632e+00  -3.0346251e-02  -4.8554001e-01  -4.0967438e-01
   1.5283333e+00   8.5825828e-01   1.7904288e+00   1.6386975e+00   4.5519376e-02  -1.0165994e+00  -3.0346251e-02
   1.5300000e+00   8.5865414e-01   1.4869663e+00   1.9725063e-01   6.5244439e-01  -3.0346251e-02   1.0317725e+00
   1.5316667e+00   8.5896366e-01   1.4111007e+00  -7.8900252e-01   1.2138500e-01   4.2484751e-01   1.2138500e-01
   1.5333333e+00   8.5918445e-01  -6.3727127e-01   1.2138500e-01  -1.8207750e-01   1.9725063e-01  -7.1313689e-01
   1.5350000e+00   8.5931629e-01  -1.8207750e-01  -2.0787182e+00  -4.0967438e-01  -4.0967438e-01   1.2138500e-01
   1.5366667e+00   8.5936124e-01  -5.6140564e-01   4.2484751e-01  -1.0621188e-01  -4.0967438e-01   8.0417564e-01
   1.5383333e+00   8.5932311e-01  -1.0924650e+00  -1.2441963e+00  -4.0967438e-01   7.2831002e-01  -1.8207750e-01
   1.5400000e+00   8.5920758e-01  -1.6235244e+00  -1.0924650e+00   1.2138500e-01   3.4898188e-01   1.9725063e-01
   1.5416667e+00   8.5902202e-01  -1.1683307e+00   1.7145632e+00  -4.8554001e-01  -1.3200619e+00  -3.3380876e-01
   1.5433333e+00   8.5877501e-01  -3.3380876e-01  -1.0621188e-01   3.4898188e-01  -1.0165994e+00  -1.8207750e-01
   1.5450000e+00   8.5847634e-01  -6.3727127e-01   3.0042788e+00   8.8004127e-01  -1.8207750e-01   4.2484751e-01
   1.5466667e+00   8.5813658e-01  -7.8900252e-01  -1.0165994e+00   4.2484751e-01  -1.8207750e-01  -8.6486815e-01
   1.5483333e+00   8.5776669e-01  -1.6993900e+00  -1.0621188e-01   4.2484751e-01   7.2831002e-01  -3.0346251e-02
   1.5500000e+00   8.5737789e-01  -2.0028525e+00   4.5519376e-02  -3.0346251e-02  -3.0346251e-02   1.2138500e-01
   1.5516667e+00   8.5698143e-01  -8.6486815e-01   1.1835038e+00   4.5519376e-02   4.2484751e-01   9.5590690e-01
   1.5533333e+00   8.5658799e-01  -1.8511213e+00   2.7311626e-01  -6.3727127e-01  -1.0621188e-01  -4.0967438e-01
   1.5550000e+00   8.5620767e-01  -2.0028525e+00   8.8004127e-01   2.7311626e-01   2.7311626e-01   4.5519376e-02
   1.5566667e+00   8.5582781e-01   1.2138500e-01   8.8004127e-01   1.9725063e-01   1.9725063e-01   8.0417564e-01
   1.5583333e+00   8.5533635e-01   6.5244439e-01  -2.5339119e+00  -3.0346251e-02   5.7657876e-01   9.5590690e-01
   1.5600000e+00   8.5486635e-01   9.5590690e-01   5.7657876e-01  -1.8207750e-01   4.5519376e-02   5.7657876e-01
   1.5616667e+00   8.5442684e-01   1.5628319e+00  -2.5794313e-01  -1.0621188e-01  -5.6140564e-01  -4.0967438e-01
   1.5633333e+00   8.5402605e-01   2.1697569e+00  -1.0924650e+00  -3.3380876e-01  -5.6140564e-01  -1.8207750e-01
   1.5650000e+00   8.5367116e-01   3.9905320e+00   1.6386975e+00   2.7311626e-01  -9.4073377e-01   4.2484751e-01
   1.5666667e+00   8.5336859e-01   9.5590690e-01  -1.0621188e-01   4.5519376e-02   3.4898188e-01   2.7311626e-01
   1.5683333e+00   8.5312336e-01   1.6386975e+00   1.1076382e+00  -4.8554001e-01   4.2484751e-01  -3.3380876e-01
   1.5700000e+00   8.5293957e-01   1.1076382e+00   9.5590690e-01   7.2831002e-01   8.0417564e-01  -1.8207750e-01
   1.5716667e+00   8.5281989e-01   5.0071314e-01  -2.5794313e-01  -1.8207750e-01  -1.8207750e-01  -3.3380876e-01
   1.5733333e+00   8.5276586e-01   7.2831002e-01  -1.1683307e+00  -6.3727127e-01   1.2138500e-01  -7.1313689e-01
   1.5750000e+00   8.5277778e-01   1.2138500e-01   1.1076382e+00  -1.0621188e-01   2.7311626e-01  -4.8554001e-01
   1.5766667e+00   8.5285464e-01  -4.8554001e-01   5.0071314e-01  -4.8554001e-01   5.0071314e-01   3.4898188e-01
   1.5783333e+00   8.5299431e-01  -1.3200619e+00  -1.6235244e+00   1.2138500e-01   1.9725063e-01   2.7311626e-01
   1.5800000e+00   8.5319352e-01   1.1076382e+00   6.5244439e-01   3.4898188e-01   5.7657876e-01  -1.8207750e-01
   1.5816667e+00   8.5344788e-01   1.4111007e+00  -1.5476588e+00  -1.0621188e-01  -7.8900252e-01  -7.8900252e-01
   1.5833333e+00   8.5375194e-01  -7.1313689e-01  -1.8207750e-01   4.2484751e-01   5.0071314e-01   4.5519376e-02
   1.5850000e+00   8.5409941e-01  -1.6235244e+00   2.3973538e+00   3.4898188e-01   5.7657876e-01   6.5244439e-01
   1.5866667e+00   8.5448324e-01   4.5519376e-02   5.7657876e-01   4.2484751e-01  -4.0967438e-01   2.7311626e-01
   1.5883333e+00   8.5489553e-01   8.0417564e-01   6.5244439e-01   1.2138500e-01  -1.0621188e-01   2.7311626e-01
   1.5900000e+00   8.5532793e-01   1.9725063e-01  -4.0967438e-01  -3.3380876e-01  -3.3380876e-01  -4.0967438e-01
   1.5916667e+00   8.5577165e-01   1.1076382e+00   2.7311626e-01   1.9725063e-01   1.2138500e-01   4.5519376e-02
   1.5933333e+00   8.5610258e-01  -3.3380876e-01  -7.8900252e-01   2.7311626e-01   4.5519376e-02  -4.0967438e-01
   1.5950000e+00   8.5636625e-01  -2.5794313e-01  -1.4717932e+00  -1.0621188e-01  -7.1313689e-01  -1.0621188e-01
   1.5966667e+00   8.5659991e-01  -1.6235244e+00  -5.6140564e-01  -1.0621188e-01   1.2138500e-01   2.7311626e-01
   1.5983333e+00   8.5679841e-01  -5.6140564e-01   1.2138500e-01  -4.8554001e-01  -3.0346251e-02  -1.8207750e-01
   1.6000000e+00   8.5695741e-01  -1.0621188e-01  -1.9269869e+00  -2.5794313e-01   5.0071314e-01   4.2484751e-01
   1.6016667e+00   8.5707365e-01   1.0317725e+00  -4.8554001e-01   1.2138500e-01   5.7657876e-01   5.7657876e-01
   1.6033333e+00   8.5714470e-01   1.2138500e-01   5.0071314e-01  -1.8207750e-01   9.5590690e-01   5.7657876e-01
   1.6050000e+00   8.5716937e-01   1.1835038e+00   1.2138500e-01  -1.0621188e-01  -2.5794313e-01  -4.8554001e-01
   1.6066667e+00   8.5714719e-01   8.0417564e-01   4.5519376e-02  -1.0621188e-01   4.5519376e-02  -6.3727127e-01
   1.6083333e+00   8.5707881e-01   1.4869663e+00   8.0417564e-01   1.2138500e-01   1.9725063e-01   4.2484751e-01
   1.6100000e+00   8.5696571e-01  -1.4717932e+00  -3.5201651e+00  -5.6140564e-01  -1.8207750e-01   4.5519376e-02
   1.6116667e+00   8.5680997e-01  -1.6235244e+00   2.4732194e+00   3.4898188e-01  -6.3727127e-01  -3.0346251e-02
   1.6133333e+00   8.5661450e-01  -1.0924650e+00  -7.8900252e-01  -1.8207750e-01  -4.0967438e-01  -3.0346251e-02
   1.6150000e+00   8.5638262e-01  -1.6235244e+00   1.2593694e+00   7.2831002e-01  -6.3727127e-01  -1.8207750e-01
   1.6166667e+00   8.5611806e-01  -1.1683307e+00  -1.0924650e+00   4.5519376e-02   6.5244439e-01   5.7657876e-01
   1.6183333e+00   8.5582473e-01   1.2138500e-01   1.6386975e+00   5.0071314e-01   6.5244439e-01   2.7311626e-01
   1.6200000e+00   8.5550667e-01  -3.0346251e-02   1.4869663e+00   5.7657876e-01   1.9725063e-01   1.2138500e-01
   1.6216667e+00   8.5516792e-01   4.5519376e-02   1.2593694e+00   2.7311626e-01  -6.3727127e-01  -1.8207750e-01
   1.6233333e+00   8.5481214e-01   1.5628319e+00   2.5490851e+00   1.2138500e-01  -4.0967438e-01   4.5519376e-02
   1.6250000e+00   8.5444285e-01   5.0071314e-01  -3.3684338e+00  -3.0346251e-02   5.0071314e-01  -1.8207750e-01
   1.6266667e+00   8.5406311e-01   5.0071314e-01   8.8004127e-01   5.7657876e-01   6.5244439e-01   9.5590690e-01
   1.6283333e+00   8.5362965e-01  -3.3380876e-01  -3.3380876e-01  -4.8554001e-01   6.5244439e-01   2.7311626e-01
   1.6300000e+00   8.5306500e-01   1.2138500e-01  -3.3380876e-01   3.4898188e-01   6.5244439e-01   5.7657876e-01
   1.6316667e+00   8.5248114e-01   8.0417564e-01   5.0071314e-01  -1.0621188e-01  -2.5794313e-01  -5.6140564e-01
   1.6333333e+00   8.5188244e-01   4.2484751e-01  -1.8207750e-01  -1.8207750e-01  -5.6140564e-01  -9.4073377e-01
   1.6350000e+00   8.5127332e-01  -7.1313689e-01  -4.0967438e-01   4.5519376e-02  -3.0346251e-02  -4.0967438e-01
   1.6366667e+00   8.5065814e-01   9.5590690e-01   6.5244439e-01  -4.0967438e-01  -1.0621188e-01  -1.0165994e+00
   1.6383333e+00   8.5004130e-01  -1.7752557e+00  -1.0621188e-01  -7.1313689e-01   6.5244439e-01  -4.8554001e-01
   1.6400000e+00   8.4942695e-01  -1.7752557e+00  -5.6140564e-01   4.2484751e-01  -3.0346251e-02  -4.0967438e-01
   1.6416667e+00   8.4881931e-01  -3.3380876e-01   1.0317725e+00   3.4898188e-01  -1.8207750e-01   4.5519376e-02
   1.6433333e+00   8.4822228e-01  -1.0165994e+00  -2.0028525e+00  -3.3380876e-01   5.7657876e-01   6.5244439e-01
   1.6450000e+00   8.4763966e-01   1.9725063e-01   2.7008163e+00   7.2831002e-01  -1.0621188e-01  -1.8207750e-01
   1.6466667e+00   8.4707483e-01   2.7311626e-01  -1.0924650e+00  -3.0346251e-02  -4.8554001e-01  -9.4073377e-01
   1.6483333e+00   8.4653118e-01   1.1076382e+00  -1.8207750e-01   1.9725063e-01  -6.3727127e-01  -3.0346251e-02
   1.6500000e+00   8.4601148e-01   1.2593694e+00  -1.5476588e+00  -3.0346251e-02  -7.1313689e-01  -4.0967438e-01
   1.6516667e+00   8.4551835e-01   1.1835038e+00   5.7657876e-01   3.4898188e-01   9.5590690e-01   1.0317725e+00
   1.6533333e+00   8.4505405e-01  -3.3380876e-01   1.4111007e+00   2.7311626e-01  -3.0346251e-02   9.5590690e-01
   1.6550000e+00   8.4462035e-01  -1.1683307e+00  -1.4717932e+00  -6.3727127e-01  -2.5794313e-01   2.7311626e-01
   1.6566667e+00   8.4421867e-01  -4.0967438e-01   2.9284132e+00   1.9725063e-01  -1.8207750e-01   1.9725063e-01
   1.6583333e+00   8.4384997e-01  -4.8554001e-01   8.0417564e-01   4.5519376e-02  -1.0621188e-01   1.9725063e-01
   1.6600000e+00   8.4351477e-01  -3.3380876e-01   3.4898188e-01   3.4898188e-01   4.2484751e-01   7.2831002e-01
   1.6616667e+00   8.4321314e-01   6.5244439e-01  -4.8554001e-01  -3.3380876e-01  -1.0621188e-01  -7.1313689e-01
   1.6633333e+00   8.4294467e-01   1.5628319e+00   2.7311626e-01  -3.0346251e-02  -1.8207750e-01  -1.0621188e-01
   1.6650000e+00   8.4256333e-01   1.9725063e-01  -9.4073377e-01  -1.8207750e-01  -4.8554001e-01  -4.0967438e-01
   1.6666667e+00   8.4217494e-01  -3.0346251e-02  -6.3727127e-01   6.5244439e-01  -1.0621188e-01   2.7311626e-01
   1.6683333e+00   8.4180428e-01  -1.8207750e-01  -4.0967438e-01   3.4898188e-01  -2.5794313e-01  -3.0346251e-02
   1.6700000e+00   8.4145360e-01   7.2831002e-01   5.0071314e-01  -1.8207750e-01   8.8004127e-01   8.8004127e-01
   1.6716667e+00   8.4112541e-01   4.5519376e-02   5.7657876e-01   3.4898188e-01   9.5590690e-01   1.4869663e+00
   1.6733333e+00   8.4082247e-01  -4.8554001e-01   1.0317725e+00  -1.8207750e-01   2.7311626e-01   7.2831002e-01
   1.6750000e+00   8.4054783e-01  -1.8207750e-01  -9.4073377e-01   1.9725063e-01   1.2138500e-01   1.2138500e-01
   1.6766667e+00   8.4054783e-01  -2.5794313e-01   1.9725063e-01  -6.3727127e-01  -4.8554001e-01  -6.3727127e-01
   1.6783333e+00   8.4054783e-01  -2.5794313e-01   2.6249507e+00   8.0417564e-01   4.5519376e-02   4.5519376e-02
   1.6800000e+00   8.4054783e-01   4.2484751e-01  -6.3727127e-01  -2.5794313e-01  -3.3380876e-01  -3.0346251e-02
   1.6816667e+00   8.4030467e-01  -1.6993900e+00  -4.0967438e-01  -4.8554001e-01  -5.6140564e-01  -1.0924650e+00
   1.6833333e+00   8.4009645e-01  -7.8900252e-01  -1.0924650e+00   3.4898188e-01  -3.0346251e-02  -7.1313689e-01
   1.6850000e+00   8.3992654e-01   1.4869663e+00   2.0180257e+00   3.4898188e-01  -1.0621188e-01  -4.0967438e-01
   1.6866667e+00   8.3979826e-01   8.8004127e-01  -2.0028525e+00   2.7311626e-01  -1.8207750e-01   1.2138500e-01
   1.6883333e+00   8.3971500e-01  -2.5794313e-01  -3.3380876e-01  -1.8207750e-01  -9.4073377e-01  -1.0621188e-01
