# Supplementary material for: Detecting Nasal Vowels in Speech Interfaces Based on Surface Electromyography
Source: PLoS One. 2015 Jun 12;10(6):e0127040. doi: 10.1371/journal.pone.0127040 (PMC4466523; doi:10.1371/journal.pone.0127040)
Supplement: S1 Data — (ZIP) [file pone.0127040.s001.zip › PLosOneData/aligned/SV/SV-vnp-un-r2-ALIGNED.txt]

   0.0000000e+00   6.7620620e-01   8.0417564e-01   2.7311626e-01  -1.5476588e+00  -4.8554001e-01  -8.6486815e-01
   1.6666667e-03   6.7629386e-01  -8.6486815e-01   5.0071314e-01  -1.0924650e+00  -1.6993900e+00  -2.2304494e+00
   3.3333333e-03   6.7644522e-01  -2.4580463e+00   2.7311626e-01  -1.8207750e-01  -1.2441963e+00  -2.3821807e+00
   5.0000000e-03   6.7665341e-01  -5.6140564e-01   1.9725063e-01  -1.0621188e-01   2.7311626e-01   5.7657876e-01
   6.6666667e-03   6.7691143e-01   1.1076382e+00   4.5519376e-02   5.7657876e-01   4.5519376e-02   2.4732194e+00
   8.3333333e-03   6.7721215e-01   8.8004127e-01  -8.6486815e-01  -3.3380876e-01   2.7311626e-01   1.3352350e+00
   1.0000000e-02   6.7754831e-01   4.5519376e-02  -3.3380876e-01  -3.0346251e-02   3.4898188e-01   1.3352350e+00
   1.1666667e-02   6.7791281e-01   4.2484751e-01  -3.3380876e-01   2.7311626e-01  -1.0621188e-01   4.2484751e-01
   1.3333333e-02   6.7829868e-01   5.7657876e-01  -2.5794313e-01   3.4898188e-01   6.5244439e-01   5.7657876e-01
   1.5000000e-02   6.7869924e-01   5.0071314e-01  -4.0967438e-01  -3.0346251e-02  -1.0621188e-01   2.7311626e-01
   1.6666667e-02   6.7910806e-01  -1.7752557e+00  -9.4073377e-01   1.9725063e-01  -1.0165994e+00  -4.0967438e-01
   1.8333333e-02   6.7951925e-01  -4.0967438e-01  -2.5794313e-01   1.2593694e+00  -3.3380876e-01   1.2138500e-01
   2.0000000e-02   6.7992732e-01  -1.8207750e-01   5.7657876e-01   1.1835038e+00  -9.4073377e-01  -5.6140564e-01
   2.1666667e-02   6.8032732e-01   4.5519376e-02   5.0071314e-01   4.5519376e-02   4.5519376e-02  -7.1313689e-01
   2.3333333e-02   6.8063348e-01  -7.1313689e-01   1.1835038e+00  -1.0165994e+00   2.7311626e-01  -8.6486815e-01
   2.5000000e-02   6.8090463e-01   4.5519376e-02   1.2138500e-01  -1.1683307e+00  -3.0346251e-02  -1.8511213e+00
   2.6666667e-02   6.8117321e-01   6.5244439e-01   1.9725063e-01  -7.1313689e-01  -9.4073377e-01  -2.6097776e+00
   2.8333333e-02   6.8143723e-01   4.5519376e-02   1.1835038e+00  -4.8554001e-01  -4.8554001e-01  -1.6993900e+00
   3.0000000e-02   6.8169450e-01  -1.8207750e-01   3.4898188e-01   1.3352350e+00   5.0071314e-01   8.8004127e-01
   3.1666667e-02   6.8194295e-01   1.1835038e+00  -4.0967438e-01   7.2831002e-01   4.5519376e-02   1.4111007e+00
   3.3333333e-02   6.8350520e-01   8.0417564e-01   5.7657876e-01   4.5519376e-02   5.7657876e-01   2.4732194e+00
   3.5000000e-02   6.8358366e-01   1.1835038e+00  -1.0621188e-01  -6.3727127e-01   1.0317725e+00   1.6386975e+00
   3.6666667e-02   6.8364174e-01   5.0071314e-01  -7.8900252e-01  -5.6140564e-01   3.4898188e-01  -3.0346251e-02
   3.8333333e-02   6.8367988e-01   1.2593694e+00  -4.0967438e-01  -4.8554001e-01   4.2484751e-01   3.4898188e-01
   4.0000000e-02   6.8369870e-01   8.0417564e-01   3.4898188e-01  -1.8207750e-01   4.2484751e-01  -1.0621188e-01
   4.1666667e-02   6.8369913e-01   7.2831002e-01  -4.0967438e-01   2.7311626e-01  -6.3727127e-01  -4.0967438e-01
   4.3333333e-02   6.8368225e-01  -7.1313689e-01  -1.0621188e-01   4.2484751e-01  -3.0346251e-02   1.2138500e-01
   4.5000000e-02   6.8361486e-01  -2.5794313e-01   1.2138500e-01   1.9725063e-01   1.9725063e-01  -4.8554001e-01
   4.6666667e-02   6.8345700e-01  -7.1313689e-01  -3.0346251e-02  -5.6140564e-01  -1.8207750e-01  -8.6486815e-01
   4.8333333e-02   6.8330295e-01   5.0071314e-01  -4.0967438e-01  -6.3727127e-01   2.7311626e-01   2.7311626e-01
   5.0000000e-02   6.8315515e-01  -3.3380876e-01  -3.0346251e-02   1.9725063e-01  -2.5794313e-01  -6.3727127e-01
   5.1666667e-02   6.8301523e-01  -4.0967438e-01   6.5244439e-01   5.0071314e-01  -3.0346251e-02   1.9725063e-01
   5.3333333e-02   6.8288444e-01  -1.3200619e+00   4.2484751e-01   2.7311626e-01  -4.8554001e-01  -2.5794313e-01
   5.5000000e-02   6.8276328e-01  -7.8900252e-01  -3.3380876e-01   1.2138500e-01   1.9725063e-01   9.5590690e-01
   5.6666667e-02   6.8265199e-01  -1.6235244e+00  -3.0346251e-02   5.0071314e-01   4.5519376e-02   5.0071314e-01
   5.8333333e-02   6.8255015e-01  -1.4717932e+00  -8.6486815e-01  -3.0346251e-02  -1.8207750e-01   4.5519376e-02
   6.0000000e-02   6.8245693e-01  -1.0924650e+00  -4.0967438e-01  -1.0621188e-01  -2.5794313e-01  -1.0621188e-01
   6.1666667e-02   6.8237128e-01  -1.3200619e+00  -5.6140564e-01  -6.3727127e-01  -9.4073377e-01  -1.6993900e+00
   6.3333333e-02   6.8229175e-01  -9.4073377e-01   1.2138500e-01  -1.0621188e-01  -8.6486815e-01  -1.6235244e+00
   6.5000000e-02   6.8221673e-01  -1.1683307e+00   5.0071314e-01   2.7311626e-01  -3.0346251e-02  -1.6235244e+00
   6.6666667e-02   6.8214452e-01  -4.8554001e-01   5.7657876e-01   2.7311626e-01   9.5590690e-01  -1.0621188e-01
   6.8333333e-02   6.8207331e-01   4.5519376e-02   4.2484751e-01   6.5244439e-01   8.8004127e-01   5.7657876e-01
   7.0000000e-02   6.8200122e-01   4.5519376e-02   4.5519376e-02   2.7311626e-01   1.9725063e-01   9.5590690e-01
   7.1666667e-02   6.8192664e-01  -1.2441963e+00   1.2138500e-01   1.9725063e-01  -7.1313689e-01   4.2484751e-01
   7.3333333e-02   6.8184786e-01   2.7311626e-01   4.2484751e-01  -4.0967438e-01   5.7657876e-01   1.5628319e+00
   7.5000000e-02   6.8176352e-01   3.0042788e+00   8.0417564e-01  -5.6140564e-01   8.8004127e-01   2.0938913e+00
   7.6666667e-02   6.8167237e-01   1.4111007e+00   4.2484751e-01  -5.6140564e-01   4.5519376e-02   1.1835038e+00
   7.8333333e-02   6.8157346e-01   1.5628319e+00  -3.0346251e-02   2.7311626e-01  -2.5794313e-01   4.2484751e-01
   8.0000000e-02   6.8146612e-01   2.7766819e+00   1.2138500e-01   8.8004127e-01  -3.0346251e-02   6.5244439e-01
   8.1666667e-02   6.8124923e-01   1.3352350e+00   2.7311626e-01  -3.3380876e-01  -4.0967438e-01  -2.5794313e-01
   8.3333333e-02   6.8102229e-01   1.2138500e-01  -4.8554001e-01  -6.3727127e-01  -3.0346251e-02  -5.6140564e-01
   8.5000000e-02   6.8080447e-01  -4.8554001e-01   7.2831002e-01  -1.8207750e-01  -3.0346251e-02  -1.8207750e-01
   8.6666667e-02   6.8059653e-01  -3.3380876e-01  -8.6486815e-01   2.7311626e-01  -3.0346251e-02  -1.0165994e+00
   8.8333333e-02   6.8039909e-01   2.0180257e+00   4.5519376e-02   8.0417564e-01  -4.8554001e-01  -1.2441963e+00
   9.0000000e-02   6.8021228e-01   1.8662944e+00  -1.0621188e-01  -1.8207750e-01  -1.8207750e-01  -1.6235244e+00
   9.1666667e-02   6.8003591e-01   6.5244439e-01   8.8004127e-01   1.2138500e-01   2.7311626e-01  -1.8207750e-01
   9.3333333e-02   6.7986967e-01   5.7657876e-01   5.0071314e-01   1.2138500e-01   4.5519376e-02  -4.8554001e-01
   9.5000000e-02   6.7971300e-01   4.2484751e-01   6.5244439e-01   2.7311626e-01   6.5244439e-01  -4.0967438e-01
   9.6666667e-02   6.7971300e-01  -3.3380876e-01  -3.3380876e-01   1.1076382e+00  -1.8207750e-01   1.9725063e-01
   9.8333333e-02   6.7971300e-01  -1.1683307e+00  -9.4073377e-01  -1.0621188e-01  -4.0967438e-01   1.2138500e-01
   1.0000000e-01   6.7956508e-01  -1.9269869e+00  -4.8554001e-01  -1.0621188e-01   1.9725063e-01   5.7657876e-01
   1.0166667e-01   6.7942503e-01  -1.3200619e+00  -3.0346251e-02  -3.3380876e-01   2.7311626e-01   8.8004127e-01
   1.0333333e-01   6.7929187e-01   4.2484751e-01   4.5519376e-02  -3.0346251e-02   1.3352350e+00   1.9421600e+00
   1.0500000e-01   6.7916451e-01   1.5628319e+00  -4.0967438e-01   1.2593694e+00   1.2593694e+00   1.7904288e+00
   1.0666667e-01   6.7904197e-01   1.4869663e+00   4.5519376e-02   2.7311626e-01   1.2138500e-01   7.2831002e-01
   1.0833333e-01   6.7892325e-01  -7.8900252e-01  -7.1313689e-01  -7.1313689e-01  -1.6235244e+00  -4.8554001e-01
   1.1000000e-01   6.7880746e-01  -3.1408369e+00  -1.8207750e-01  -9.4073377e-01  -2.5339119e+00  -2.0028525e+00
   1.1166667e-01   6.7869380e-01  -2.4580463e+00   2.7311626e-01  -1.1683307e+00  -1.5476588e+00  -1.5476588e+00
   1.1333333e-01   6.7858158e-01  -8.6486815e-01   5.0071314e-01  -5.6140564e-01  -1.0621188e-01   5.7657876e-01
   1.1500000e-01   6.7847029e-01   9.5590690e-01  -1.0621188e-01  -1.0621188e-01   4.2484751e-01   8.8004127e-01
   1.1666667e-01   6.7835970e-01   1.8662944e+00   4.2484751e-01   5.7657876e-01   3.4898188e-01   1.0317725e+00
   1.1833333e-01   6.7824972e-01   4.2484751e-01  -1.0621188e-01   8.0417564e-01   3.4898188e-01   1.2138500e-01
   1.2000000e-01   6.7808842e-01   8.8004127e-01   2.7311626e-01   1.2138500e-01  -3.0346251e-02  -4.8554001e-01
   1.2166667e-01   6.7787079e-01   1.2138500e-01  -1.0621188e-01   1.2138500e-01  -3.0346251e-02  -6.3727127e-01
   1.2333333e-01   6.7767260e-01  -4.8554001e-01   1.9725063e-01   1.9725063e-01  -4.0967438e-01  -1.0621188e-01
   1.2500000e-01   6.7749524e-01  -4.8554001e-01   3.4898188e-01   1.1835038e+00   1.2138500e-01   5.0071314e-01
   1.2666667e-01   6.7733981e-01  -2.0787182e+00   1.0317725e+00   2.7311626e-01  -2.5794313e-01  -3.0346251e-02
   1.2833333e-01   6.7720708e-01   1.1835038e+00   1.2138500e-01   6.5244439e-01   8.8004127e-01   8.8004127e-01
   1.3000000e-01   6.7709742e-01   1.1076382e+00  -4.8554001e-01  -1.8207750e-01   6.5244439e-01  -1.8207750e-01
   1.3166667e-01   6.7701102e-01   1.3352350e+00  -7.1313689e-01  -7.1313689e-01   5.7657876e-01  -3.0346251e-02
   1.3333333e-01   6.7694781e-01   6.5244439e-01   3.4898188e-01  -6.3727127e-01  -1.0621188e-01  -7.1313689e-01
   1.3500000e-01   6.7690755e-01  -9.4073377e-01  -2.5794313e-01  -3.3380876e-01   4.2484751e-01  -3.3380876e-01
   1.3666667e-01   6.7688998e-01   8.0417564e-01  -3.0346251e-02   5.7657876e-01   6.5244439e-01  -1.8207750e-01
   1.3833333e-01   6.7689473e-01   5.7657876e-01   4.5519376e-02   4.2484751e-01  -1.3200619e+00  -1.4717932e+00
   1.4000000e-01   6.7692143e-01  -1.2441963e+00  -2.5794313e-01   3.4898188e-01  -1.1683307e+00  -7.1313689e-01
   1.4166667e-01   6.7696976e-01  -1.5476588e+00  -1.8207750e-01  -4.0967438e-01  -9.4073377e-01   3.4898188e-01
   1.4333333e-01   6.7703953e-01  -3.0346251e-02   1.2138500e-01   3.4898188e-01  -6.3727127e-01   1.0317725e+00
   1.4500000e-01   6.7713050e-01  -5.6140564e-01  -1.8207750e-01   5.7657876e-01  -1.8207750e-01   8.0417564e-01
   1.4666667e-01   6.7724253e-01   2.7311626e-01  -1.0621188e-01   2.7311626e-01  -2.5794313e-01   3.4898188e-01
   1.4833333e-01   6.7737557e-01   1.7145632e+00   3.4898188e-01  -1.0621188e-01   5.7657876e-01   3.4898188e-01
   1.5000000e-01   6.7752950e-01   5.0071314e-01  -8.6486815e-01  -7.8900252e-01   1.2138500e-01   4.5519376e-02
   1.5166667e-01   6.7770424e-01  -3.0346251e-02  -3.3380876e-01   1.0317725e+00  -5.6140564e-01   9.5590690e-01
   1.5333333e-01   6.7789949e-01  -7.1313689e-01   1.2138500e-01   2.7311626e-01  -1.3200619e+00  -1.1683307e+00
   1.5500000e-01   6.7811487e-01  -8.6486815e-01   7.2831002e-01  -6.3727127e-01  -3.3380876e-01  -2.5794313e-01
   1.5666667e-01   6.7823609e-01  -3.3380876e-01  -4.8554001e-01  -1.3200619e+00   1.2138500e-01  -3.0346251e-02
   1.5833333e-01   6.7839227e-01   5.0071314e-01   9.5590690e-01  -7.1313689e-01  -8.6486815e-01  -3.3380876e-01
   1.6000000e-01   6.7858270e-01   8.0417564e-01   5.7657876e-01  -7.1313689e-01  -7.1313689e-01  -4.8554001e-01
   1.6166667e-01   6.7880527e-01  -1.0621188e-01   3.4898188e-01  -7.1313689e-01   1.2138500e-01  -4.8554001e-01
   1.6333333e-01   6.7905673e-01  -5.6140564e-01   2.7311626e-01   1.2138500e-01   2.7311626e-01   5.7657876e-01
   1.6500000e-01   6.7933219e-01  -1.3200619e+00   2.7311626e-01   6.5244439e-01   3.4898188e-01   8.8004127e-01
   1.6666667e-01   6.7962553e-01   1.2138500e-01   1.1835038e+00   1.0317725e+00   1.2138500e-01   4.2484751e-01
   1.6833333e-01   6.7992888e-01   5.0071314e-01   2.7311626e-01   2.7311626e-01  -1.0621188e-01   4.5519376e-02
   1.7000000e-01   6.8023298e-01   2.7311626e-01  -6.3727127e-01   2.7311626e-01  -6.3727127e-01  -1.8207750e-01
   1.7166667e-01   6.8052701e-01  -6.3727127e-01  -2.5794313e-01   2.7311626e-01   9.5590690e-01   2.7311626e-01
   1.7333333e-01   6.8079859e-01   2.7311626e-01  -3.0346251e-02   1.2138500e-01   2.3214882e+00   9.5590690e-01
   1.7500000e-01   6.8103379e-01   1.1076382e+00  -2.6856432e+00  -7.1313689e-01   1.0317725e+00   1.2138500e-01
   1.7666667e-01   6.8121735e-01  -1.0165994e+00  -1.0621188e-01   3.4898188e-01  -5.6140564e-01  -3.3380876e-01
   1.7833333e-01   6.8133257e-01  -1.1683307e+00   4.5519376e-02  -1.8207750e-01  -4.8554001e-01  -7.1313689e-01
   1.8000000e-01   6.8136133e-01  -6.3727127e-01   1.9725063e-01  -1.8207750e-01  -8.6486815e-01  -7.1313689e-01
   1.8166667e-01   6.8128462e-01  -3.0346251e-02   4.2484751e-01   2.7311626e-01  -2.5794313e-01  -1.8207750e-01
   1.8333333e-01   6.8108212e-01  -5.6140564e-01   8.0417564e-01   4.5519376e-02  -7.1313689e-01   6.5244439e-01
   1.8500000e-01   6.8073270e-01   8.8004127e-01   8.0417564e-01   9.5590690e-01  -3.3380876e-01   1.4869663e+00
   1.8666667e-01   6.8021447e-01   1.1076382e+00   5.7657876e-01   1.1076382e+00   4.2484751e-01   1.1076382e+00
   1.8833333e-01   6.7950512e-01   1.1076382e+00   4.2484751e-01   9.5590690e-01  -1.8207750e-01   1.1835038e+00
   1.9000000e-01   6.7858177e-01   5.0071314e-01   5.7657876e-01   4.2484751e-01  -4.8554001e-01  -9.4073377e-01
   1.9166667e-01   6.7735707e-01   1.2138500e-01  -1.0621188e-01  -4.0967438e-01   1.9725063e-01  -1.0924650e+00
   1.9333333e-01   6.7583677e-01   2.7311626e-01  -1.0924650e+00  -5.6140564e-01  -8.6486815e-01  -9.4073377e-01
   1.9500000e-01   6.7405102e-01  -6.3727127e-01  -1.0924650e+00  -1.6235244e+00  -8.6486815e-01  -1.4717932e+00
   1.9666667e-01   6.7197849e-01  -7.1313689e-01  -1.3200619e+00  -1.0924650e+00  -4.0967438e-01  -7.8900252e-01
   1.9833333e-01   6.6959805e-01   5.7657876e-01  -5.6140564e-01  -1.0621188e-01  -1.8207750e-01   4.5519376e-02
   2.0000000e-01   6.6688901e-01   1.9725063e-01   1.2138500e-01   7.2831002e-01   1.6386975e+00   1.2138500e-01
   2.0166667e-01   6.6383173e-01  -1.8207750e-01  -4.0967438e-01   1.2138500e-01   1.2138500e-01  -7.1313689e-01
   2.0333333e-01   6.6040752e-01   1.1076382e+00   6.5244439e-01   8.0417564e-01   1.9725063e-01   7.2831002e-01
   2.0500000e-01   6.5659932e-01  -9.4073377e-01   8.8004127e-01   4.2484751e-01  -1.0621188e-01   8.0417564e-01
   2.0666667e-01   6.5239174e-01  -1.0924650e+00   1.1076382e+00   8.8004127e-01  -2.5794313e-01   5.0071314e-01
   2.0833333e-01   6.4777165e-01   1.2138500e-01   1.6386975e+00   1.0317725e+00   1.2138500e-01  -1.8207750e-01
   2.1000000e-01   6.4272806e-01  -1.0924650e+00   8.0417564e-01  -1.0621188e-01  -1.8207750e-01  -1.4717932e+00
   2.1166667e-01   6.3725264e-01  -4.0967438e-01   5.7657876e-01   1.2138500e-01   1.2138500e-01   1.9725063e-01
   2.1333333e-01   6.3133989e-01  -1.3200619e+00  -6.3727127e-01  -7.1313689e-01  -7.8900252e-01  -4.8554001e-01
   2.1500000e-01   6.2498733e-01  -7.1313689e-01  -1.0165994e+00  -1.0621188e-01  -1.0621188e-01   1.1076382e+00
   2.1666667e-01   6.1819556e-01   1.5628319e+00   4.2484751e-01  -1.0621188e-01  -3.0346251e-02   1.4869663e+00
   2.1833333e-01   6.1096842e-01  -1.8207750e-01   1.7145632e+00   1.9725063e-01   8.0417564e-01   1.2593694e+00
   2.2000000e-01   6.0331306e-01  -1.1683307e+00   4.2484751e-01  -3.3380876e-01   3.4898188e-01   3.4898188e-01
   2.2166667e-01   5.9523986e-01  -2.5339119e+00  -1.0165994e+00  -1.0924650e+00  -1.0924650e+00  -1.9269869e+00
   2.2333333e-01   5.8676248e-01  -3.0346251e-02   6.5244439e-01   5.7657876e-01   3.4898188e-01  -3.3380876e-01
   2.2500000e-01   5.7789769e-01   1.5628319e+00   5.7657876e-01  -3.3380876e-01   8.0417564e-01  -4.0967438e-01
   2.2666667e-01   5.6864818e-01   1.2138500e-01  -9.4073377e-01   1.2138500e-01  -4.0967438e-01  -3.0346251e-02
   2.2833333e-01   5.5896034e-01   1.9421600e+00  -1.4717932e+00   2.7311626e-01  -1.2441963e+00   1.9725063e-01
   2.3000000e-01   5.4896933e-01   2.9284132e+00  -3.3380876e-01   1.2138500e-01  -2.0028525e+00  -7.1313689e-01
   2.3166667e-01   5.3870337e-01   1.0317725e+00   4.2484751e-01   6.5244439e-01  -1.6235244e+00   1.2138500e-01
   2.3333333e-01   5.2819199e-01   1.4111007e+00   1.4869663e+00   1.0317725e+00  -4.0967438e-01   7.2831002e-01
   2.3500000e-01   5.1746580e-01   1.5628319e+00   1.4111007e+00   4.2484751e-01   2.7311626e-01  -3.0346251e-02
   2.3666667e-01   5.0655612e-01  -2.5794313e-01   1.2138500e-01   1.9725063e-01   6.5244439e-01   4.2484751e-01
   2.3833333e-01   4.9549464e-01   1.0317725e+00   3.4898188e-01   2.7311626e-01   1.2593694e+00   4.2484751e-01
   2.4000000e-01   4.8431313e-01  -1.1683307e+00  -1.1683307e+00   2.7311626e-01   6.5244439e-01   5.7657876e-01
   2.4166667e-01   4.7304309e-01  -7.8900252e-01  -1.2441963e+00   1.9725063e-01  -1.8207750e-01  -7.1313689e-01
   2.4333333e-01   4.6171537e-01  -2.2304494e+00  -2.0028525e+00  -5.6140564e-01  -3.0346251e-02  -1.4717932e+00
   2.4500000e-01   4.5035990e-01  -2.0028525e+00  -2.3063151e+00  -1.6235244e+00   1.9725063e-01  -1.6235244e+00
   2.4666667e-01   4.3900539e-01  -1.3200619e+00  -1.6993900e+00  -7.8900252e-01   4.2484751e-01  -7.1313689e-01
   2.4833333e-01   4.2767899e-01   1.9725063e-01  -1.0924650e+00   4.5519376e-02   9.5590690e-01  -1.8207750e-01
   2.5000000e-01   4.1640606e-01   8.8004127e-01   1.9725063e-01  -1.0621188e-01   3.4898188e-01  -3.0346251e-02
   2.5166667e-01   4.0520990e-01   4.5519376e-02  -8.6486815e-01  -5.6140564e-01   5.7657876e-01  -3.3380876e-01
   2.5333333e-01   3.9411155e-01  -6.3727127e-01   8.8004127e-01  -2.5794313e-01   1.1835038e+00   9.5590690e-01
   2.5500000e-01   3.8312963e-01   1.5628319e+00   1.0317725e+00  -4.0967438e-01   7.2831002e-01   2.7311626e-01
   2.5666667e-01   3.7228016e-01   1.9725063e-01   1.1076382e+00  -1.8207750e-01   3.4898188e-01   2.7311626e-01
   2.5833333e-01   3.6157649e-01  -8.6486815e-01   8.0417564e-01  -1.0621188e-01  -3.3380876e-01  -7.1313689e-01
   2.6000000e-01   3.5102923e-01   2.7311626e-01   1.3352350e+00   1.4869663e+00  -7.1313689e-01  -3.3380876e-01
   2.6166667e-01   3.4064621e-01  -1.8207750e-01   1.8662944e+00   1.7904288e+00   4.5519376e-02   8.0417564e-01
   2.6333333e-01   3.3034757e-01  -1.4717932e+00   9.5590690e-01   8.0417564e-01  -4.0967438e-01   1.4111007e+00
   2.6500000e-01   3.2020134e-01  -2.0028525e+00   4.2484751e-01   6.5244439e-01  -4.8554001e-01   1.3352350e+00
   2.6666667e-01   3.1024485e-01  -1.8207750e-01  -4.0967438e-01  -1.8207750e-01  -1.6235244e+00  -1.3959275e+00
   2.6833333e-01   3.0047612e-01   1.7904288e+00  -1.0924650e+00  -4.0967438e-01  -1.0165994e+00  -1.3200619e+00
   2.7000000e-01   2.9089038e-01   1.6386975e+00  -1.5476588e+00  -3.3380876e-01  -1.5476588e+00  -9.4073377e-01
   2.7166667e-01   2.8148034e-01   4.2484751e-01  -5.6140564e-01  -3.0346251e-02   4.2484751e-01   1.0317725e+00
   2.7333333e-01   2.7223655e-01  -2.5794313e-01  -1.3200619e+00  -1.0165994e+00   7.2831002e-01   7.2831002e-01
   2.7500000e-01   2.6314773e-01  -1.0621188e-01  -3.3380876e-01  -4.8554001e-01   1.1076382e+00   6.5244439e-01
   2.7666667e-01   2.5420118e-01   1.8662944e+00   1.1076382e+00  -4.0967438e-01   5.7657876e-01   2.7311626e-01
   2.7833333e-01   2.4538323e-01   2.2456226e+00   1.3352350e+00   1.2138500e-01   5.7657876e-01   1.2138500e-01
   2.8000000e-01   2.3667961e-01   1.1835038e+00   1.2593694e+00   1.2138500e-01   1.4869663e+00   1.4869663e+00
   2.8166667e-01   2.2807598e-01  -1.4717932e+00   5.7657876e-01  -3.3380876e-01   6.5244439e-01   1.7145632e+00
   2.8333333e-01   2.1955826e-01  -2.6097776e+00  -4.8554001e-01  -2.5794313e-01   2.7311626e-01   1.1835038e+00
   2.8500000e-01   2.1111313e-01  -1.6993900e+00  -4.0967438e-01   4.2484751e-01   4.2484751e-01   8.0417564e-01
   2.8666667e-01   2.0272843e-01  -7.1313689e-01   1.2138500e-01  -3.0346251e-02   1.2138500e-01   4.5519376e-02
   2.8833333e-01   1.9439347e-01  -9.4073377e-01  -4.0967438e-01  -1.0924650e+00  -4.0967438e-01  -1.3200619e+00
   2.9000000e-01   1.8609944e-01  -7.8900252e-01   7.2831002e-01   1.2138500e-01  -7.8900252e-01  -1.1683307e+00
   2.9166667e-01   1.7783969e-01  -4.0967438e-01  -1.8207750e-01   5.0071314e-01  -2.5794313e-01  -1.8207750e-01
   2.9333333e-01   1.6960992e-01  -6.3727127e-01  -3.3380876e-01  -4.8554001e-01  -2.0028525e+00  -2.4580463e+00
   2.9500000e-01   1.6140846e-01  -3.3380876e-01   2.7311626e-01   4.2484751e-01  -1.0621188e-01  -7.1313689e-01
   2.9666667e-01   1.5323632e-01   2.7311626e-01  -3.0346251e-02   2.7311626e-01   7.2831002e-01   1.2138500e-01
   2.9833333e-01   1.4506009e-01   5.0071314e-01  -5.6140564e-01  -5.6140564e-01  -4.0967438e-01  -1.0165994e+00
   3.0000000e-01   1.3684005e-01  -3.0346251e-02  -3.0346251e-02  -4.0967438e-01  -6.3727127e-01  -1.1683307e+00
   3.0166667e-01   1.2868520e-01  -4.0967438e-01   1.9725063e-01  -4.0967438e-01   3.4898188e-01  -3.0346251e-02
   3.0333333e-01   1.2060866e-01  -5.6140564e-01   4.2484751e-01   3.4898188e-01   8.0417564e-01   1.1835038e+00
   3.0500000e-01   1.1262556e-01   5.7657876e-01   1.6386975e+00   1.9725063e-01   7.2831002e-01   1.1835038e+00
   3.0666667e-01   1.0475278e-01   1.1076382e+00   9.5590690e-01  -6.3727127e-01  -2.5794313e-01   1.1076382e+00
   3.0833333e-01   9.7008817e-02   1.8662944e+00  -1.4717932e+00   1.3352350e+00  -4.8554001e-01   1.6386975e+00
   3.1000000e-01   8.9413491e-02   1.0317725e+00  -1.8207750e-01   5.7657876e-01  -5.6140564e-01   5.0071314e-01
   3.1166667e-01   8.1987712e-02   4.2484751e-01  -6.3727127e-01   4.5519376e-02  -8.6486815e-01  -9.4073377e-01
   3.1333333e-01   7.4753106e-02  -5.6140564e-01  -1.0924650e+00  -4.0967438e-01  -2.5794313e-01  -1.1683307e+00
   3.1500000e-01   6.7731768e-02   3.4898188e-01  -7.1313689e-01  -1.0621188e-01  -4.8554001e-01   2.7311626e-01
   3.1666667e-01   6.0945842e-02   1.1076382e+00  -2.5794313e-01   8.0417564e-01   4.5519376e-02   1.3352350e+00
   3.1833333e-01   5.4417219e-02   8.8004127e-01   6.5244439e-01   4.2484751e-01   2.3973538e+00   1.4111007e+00
   3.2000000e-01   4.8167146e-02   4.2484751e-01  -2.5794313e-01   4.5519376e-02   1.9725063e-01  -2.5794313e-01
   3.2166667e-01   4.2215875e-02  -8.6486815e-01  -1.8207750e-01  -3.3380876e-01   4.5519376e-02   1.4111007e+00
   3.2333333e-01   3.6582310e-02  -1.1683307e+00   4.2484751e-01   2.7311626e-01  -1.3200619e+00  -4.0967438e-01
   3.2500000e-01   3.1283668e-02   2.7311626e-01  -3.0346251e-02  -1.0621188e-01   1.9725063e-01  -1.0165994e+00
   3.2666667e-01   2.6335156e-02   3.4898188e-01  -4.0967438e-01  -3.3380876e-01   1.9725063e-01  -1.7752557e+00
   3.2833333e-01   2.1749687e-02   1.4869663e+00   5.7657876e-01   5.0071314e-01   4.2484751e-01  -4.0967438e-01
   3.3000000e-01   1.7537612e-02  -1.0621188e-01   8.0417564e-01  -1.8207750e-01   1.0317725e+00  -1.2441963e+00
   3.3166667e-01   1.3706501e-02  -4.8554001e-01   3.4898188e-01   4.5519376e-02   1.1076382e+00   3.4898188e-01
   3.3333333e-01   1.0260959e-02   4.2484751e-01  -1.0621188e-01   4.2484751e-01  -2.0787182e+00   1.9725063e-01
   3.3500000e-01   7.0736849e-03   1.2138500e-01  -3.3380876e-01   9.5590690e-01  -7.1313689e-01   1.9725063e-01
   3.3666667e-01   4.2612567e-03   3.4898188e-01   1.2138500e-01   3.4898188e-01   4.5519376e-02   6.5244439e-01
   3.3833333e-01   1.8428127e-03   5.0071314e-01   6.5244439e-01  -1.0165994e+00   1.0317725e+00   1.1835038e+00
   3.4000000e-01  -1.8832195e-04  -4.8554001e-01  -1.1683307e+00  -1.2441963e+00   7.2831002e-01  -7.1313689e-01
   3.4166667e-01  -1.8423413e-03   1.9725063e-01   7.2831002e-01   4.5519376e-02   6.5244439e-01  -3.3380876e-01
   3.4333333e-01  -3.1328133e-03  -6.3727127e-01   1.2593694e+00  -3.3380876e-01  -7.8900252e-01  -5.6140564e-01
   3.4500000e-01  -4.0764797e-03   2.7311626e-01   1.2593694e+00   8.0417564e-01  -3.0346251e-02  -1.8207750e-01
   3.4666667e-01  -4.6930056e-03  -2.5794313e-01   1.0317725e+00   2.7311626e-01  -1.8207750e-01  -1.0621188e-01
   3.4833333e-01  -5.0046840e-03  -1.0924650e+00   8.0417564e-01   1.4111007e+00   1.0317725e+00   1.0317725e+00
   3.5000000e-01  -5.0361020e-03  -1.4717932e+00  -3.0346251e-02   1.2138500e-01  -1.3200619e+00  -1.5476588e+00
   3.5166667e-01  -4.8137757e-03   1.8662944e+00  -1.1683307e+00  -3.3380876e-01  -2.8373744e+00  -7.1313689e-01
   3.5333333e-01  -4.3657594e-03   6.5244439e-01  -9.4073377e-01  -6.3727127e-01  -2.9132401e+00  -2.9891057e+00
   3.5500000e-01  -3.7212389e-03   1.2593694e+00  -5.6140564e-01   1.2138500e-01   1.1076382e+00   6.5244439e-01
   3.5666667e-01  -2.9101145e-03   5.0071314e-01  -1.1683307e+00  -3.0346251e-02   1.6386975e+00   2.9284132e+00
   3.5833333e-01  -1.9625821e-03  -3.3380876e-01  -4.0967438e-01  -2.5794313e-01   1.8662944e+00   2.0938913e+00
   3.6000000e-01  -9.0871983e-04  -1.0621188e-01  -3.0346251e-02  -3.3380876e-01   4.5519376e-02   4.5519376e-02
   3.6166667e-01   2.2191364e-04  -6.3727127e-01  -3.0346251e-02   1.2138500e-01  -2.5794313e-01  -1.2441963e+00
   3.6333333e-01   1.4006615e-03   1.2138500e-01   1.2138500e-01   2.7311626e-01  -4.8554001e-01  -1.6993900e+00
   3.6500000e-01   2.6001267e-03  -7.1313689e-01   1.2138500e-01   3.4898188e-01  -8.6486815e-01  -7.8900252e-01
   3.6666667e-01   3.7944998e-03  -7.1313689e-01   1.2138500e-01   5.0071314e-01   4.5519376e-02   1.9725063e-01
   3.6833333e-01   4.9598516e-03   2.0180257e+00   4.5519376e-02   8.0417564e-01   7.2831002e-01   2.7008163e+00
   3.7000000e-01   6.0012677e-03   5.7657876e-01  -3.3380876e-01  -4.8554001e-01   3.4898188e-01   8.8004127e-01
   3.7166667e-01   6.8815235e-03  -4.8554001e-01   4.5519376e-02  -8.6486815e-01   1.2138500e-01  -1.4717932e+00
   3.7333333e-01   7.6856996e-03  -4.8554001e-01  -1.0621188e-01   5.0071314e-01   1.0317725e+00   1.0317725e+00
   3.7500000e-01   8.4015541e-03  -2.2304494e+00   1.2138500e-01  -2.5794313e-01   1.0317725e+00   1.3352350e+00
   3.7666667e-01   9.0192600e-03  -1.6993900e+00   1.2138500e-01  -3.0346251e-02  -1.1683307e+00  -1.0621188e-01
   3.7833333e-01   9.5314506e-03  -8.6486815e-01   5.0071314e-01   1.9725063e-01  -1.6993900e+00  -1.8207750e-01
   3.8000000e-01   9.9332314e-03   5.7657876e-01   5.7657876e-01   3.4898188e-01  -7.8900252e-01   6.5244439e-01
   3.8166667e-01   1.0222143e-02   7.2831002e-01  -3.0346251e-02  -3.0346251e-02  -6.3727127e-01   8.8004127e-01
   3.8333333e-01   1.0398092e-02   1.4111007e+00  -1.8207750e-01  -1.8207750e-01  -3.3380876e-01  -1.8207750e-01
   3.8500000e-01   1.0463240e-02  -4.8554001e-01  -1.0165994e+00  -1.0165994e+00   5.7657876e-01  -1.0924650e+00
   3.8666667e-01   1.0421852e-02   1.4869663e+00  -3.3380876e-01  -1.8207750e-01   8.0417564e-01  -1.0924650e+00
   3.8833333e-01   1.0280124e-02   9.5590690e-01  -3.0346251e-02  -3.0346251e-02   1.0317725e+00  -1.0621188e-01
   3.9000000e-01   1.0045965e-02  -7.1313689e-01   1.2138500e-01  -6.3727127e-01  -7.8900252e-01  -5.6140564e-01
   3.9166667e-01   9.7287636e-03  -3.3380876e-01   4.5519376e-02  -3.3380876e-01  -4.0967438e-01  -2.5794313e-01
   3.9333333e-01   9.3391355e-03  -1.0621188e-01  -1.8207750e-01  -4.8554001e-01  -8.6486815e-01  -1.0165994e+00
   3.9500000e-01   8.8886474e-03  -1.0924650e+00  -3.0346251e-02  -1.8207750e-01  -1.0924650e+00  -1.6993900e+00
   3.9666667e-01   8.3895378e-03   6.5244439e-01   5.7657876e-01   1.2138500e-01   3.4898188e-01  -7.8900252e-01
   3.9833333e-01   7.8544299e-03   1.2593694e+00   2.7311626e-01  -3.3380876e-01   8.0417564e-01   5.0071314e-01
   4.0000000e-01   7.2960471e-03  -1.8207750e-01  -1.8207750e-01  -3.0346251e-02   5.0071314e-01   2.0180257e+00
   4.0166667e-01   6.7269359e-03  -1.2441963e+00   2.7311626e-01   2.7311626e-01  -9.4073377e-01   2.7311626e-01
   4.0333333e-01   6.1592006e-03  -4.8554001e-01   4.2484751e-01   1.9725063e-01   1.1835038e+00   7.2831002e-01
   4.0500000e-01   5.6042553e-03  -1.3959275e+00  -3.0346251e-02   4.2484751e-01   1.4869663e+00  -3.3380876e-01
   4.0666667e-01   4.8915648e-03  -4.0967438e-01   4.5519376e-02  -3.0346251e-02   6.5244439e-01  -6.3727127e-01
   4.0833333e-01   4.2205019e-03  -1.0165994e+00   5.0071314e-01   3.4898188e-01   6.5244439e-01   2.7311626e-01
   4.1000000e-01   3.6016321e-03  -1.5476588e+00   6.5244439e-01   7.2831002e-01   8.0417564e-01   1.1835038e+00
   4.1166667e-01   3.0438493e-03  -3.0346251e-02   3.4898188e-01  -1.8207750e-01  -5.6140564e-01  -5.6140564e-01
   4.1333333e-01   2.5542862e-03   8.8004127e-01  -1.8207750e-01  -7.8900252e-01  -1.6235244e+00  -1.7752557e+00
   4.1500000e-01   2.1382633e-03   1.0317725e+00  -5.6140564e-01   5.0071314e-01   4.5519376e-02   1.2138500e-01
   4.1666667e-01   1.7992772e-03  -4.8554001e-01   4.2484751e-01  -1.8207750e-01  -1.0924650e+00  -8.6486815e-01
   4.1833333e-01   1.5390247e-03   1.2593694e+00   3.4898188e-01   3.4898188e-01  -5.6140564e-01   1.5628319e+00
   4.2000000e-01   1.3574606e-03   1.2138500e-01   1.9725063e-01   6.5244439e-01   4.2484751e-01   2.0938913e+00
   4.2166667e-01   1.2528864e-03   2.0180257e+00  -1.0621188e-01   7.2831002e-01  -8.6486815e-01   4.2484751e-01
   4.2333333e-01   1.2220661e-03   1.5628319e+00  -4.0967438e-01   1.2138500e-01  -1.0924650e+00  -2.5794313e-01
   4.2500000e-01   1.2603655e-03   9.5590690e-01  -5.6140564e-01  -8.6486815e-01  -1.0621188e-01  -4.8554001e-01
   4.2666667e-01   1.3619108e-03   9.5590690e-01   4.5519376e-02  -3.0346251e-02  -2.5794313e-01   4.5519376e-02
   4.2833333e-01   1.5197624e-03  -1.8207750e-01  -3.0346251e-02   4.5519376e-02   1.3352350e+00   1.9725063e-01
   4.3000000e-01   1.7261001e-03  -9.4073377e-01  -3.0346251e-02   4.2484751e-01   1.2593694e+00   6.5244439e-01
   4.3166667e-01   1.9724145e-03  -6.3727127e-01   4.5519376e-02   4.5519376e-02  -4.8554001e-01   9.5590690e-01
   4.3333333e-01   2.2497022e-03  -3.0346251e-02   8.0417564e-01  -3.3380876e-01   3.4898188e-01   5.7657876e-01
   4.3500000e-01   2.5486602e-03   7.2831002e-01   4.5519376e-02  -5.6140564e-01  -4.0967438e-01  -9.4073377e-01
   4.3666667e-01   2.8598751e-03   2.1697569e+00  -2.5794313e-01  -1.0621188e-01   7.2831002e-01  -1.0165994e+00
   4.3833333e-01   3.1740063e-03   1.2138500e-01  -6.3727127e-01  -1.5476588e+00  -1.0621188e-01  -2.1545838e+00
   4.4000000e-01   3.4819586e-03  -3.3380876e-01  -1.1683307e+00  -3.3380876e-01   3.4898188e-01  -7.1313689e-01
   4.4166667e-01   3.6805149e-03  -3.8236276e+00  -9.4073377e-01  -3.0346251e-02  -7.8900252e-01   4.5519376e-02
   4.4333333e-01   3.7930303e-03  -2.3821807e+00   2.7311626e-01  -1.0621188e-01  -4.8554001e-01   1.2138500e-01
   4.4500000e-01   3.8869591e-03  -6.3727127e-01   3.4898188e-01   8.8004127e-01  -5.6140564e-01   4.5519376e-02
   4.4666667e-01   3.9575178e-03   3.4898188e-01  -1.0621188e-01   1.2138500e-01  -1.0924650e+00  -2.5794313e-01
   4.4833333e-01   4.0004815e-03   1.0317725e+00   8.0417564e-01   1.9725063e-01   2.7311626e-01   1.2138500e-01
   4.5000000e-01   4.0122791e-03   1.7904288e+00   3.4898188e-01   1.2138500e-01  -4.0967438e-01  -3.0346251e-02
   4.5166667e-01   3.9900710e-03   1.5628319e+00   3.4898188e-01  -3.3380876e-01  -5.6140564e-01  -7.8900252e-01
   4.5333333e-01   3.8362993e-03   5.7657876e-01  -3.0346251e-02   1.9725063e-01   1.1076382e+00   6.5244439e-01
   4.5500000e-01   9.2509495e-05  -1.8207750e-01  -5.6140564e-01   4.5519376e-02   1.4869663e+00   1.7145632e+00
   4.5666667e-01  -3.5479539e-04  -5.6140564e-01   5.0071314e-01  -1.8207750e-01   1.2593694e+00   2.0938913e+00
   4.5833333e-01  -7.6618759e-04   5.0071314e-01   1.9725063e-01  -4.0967438e-01  -1.5476588e+00  -1.8207750e-01
   4.6000000e-01  -1.1357717e-03   1.2138500e-01   6.5244439e-01   5.7657876e-01  -6.3727127e-01  -2.5794313e-01
   4.6166667e-01  -1.4586959e-03  -5.6140564e-01   5.0071314e-01   4.2484751e-01   2.0938913e+00   7.2831002e-01
   4.6333333e-01  -1.7312067e-03   4.2484751e-01   3.4898188e-01  -2.5794313e-01   5.7657876e-01   7.2831002e-01
   4.6500000e-01  -1.9506795e-03  -1.0924650e+00   2.7311626e-01   4.5519376e-02  -3.3380876e-01   5.7657876e-01
   4.6666667e-01  -2.1156245e-03  -4.0967438e-01   1.2138500e-01   5.0071314e-01  -1.0924650e+00   1.7904288e+00
   4.6833333e-01  -2.2256678e-03  -1.2441963e+00   8.0417564e-01   1.0317725e+00   1.9725063e-01   1.4111007e+00
   4.7000000e-01  -2.2815123e-03  -2.9891057e+00  -3.3380876e-01  -5.6140564e-01  -1.0165994e+00  -3.8236276e+00
   4.7166667e-01  -2.2848774e-03  -1.8511213e+00  -1.0621188e-01   3.4898188e-01   1.1076382e+00  -3.0649713e+00
   4.7333333e-01  -2.2384217e-03   1.8662944e+00  -5.6140564e-01  -1.2441963e+00  -4.0967438e-01  -3.2167026e+00
   4.7500000e-01  -2.1456495e-03   8.8004127e-01  -1.1683307e+00  -3.0346251e-02   3.4898188e-01  -3.0346251e-02
   4.7666667e-01  -2.0108062e-03   2.3214882e+00  -1.8207750e-01   8.0417564e-01  -8.6486815e-01   4.2484751e-01
   4.7833333e-01  -1.8387618e-03   2.3214882e+00   5.7657876e-01   4.2484751e-01  -1.8207750e-01   1.1835038e+00
   4.8000000e-01  -1.6348896e-03   4.2484751e-01   5.0071314e-01  -1.0621188e-01   7.2831002e-01   1.1076382e+00
   4.8166667e-01  -1.4049388e-03   1.9725063e-01   8.8004127e-01  -3.0346251e-02   1.5628319e+00   2.1697569e+00
   4.8333333e-01  -1.1549068e-03   1.0317725e+00   8.0417564e-01   1.2138500e-01  -8.6486815e-01   5.0071314e-01
   4.8500000e-01  -8.9091189e-04   1.9725063e-01   9.5590690e-01   8.8004127e-01  -7.8900252e-01  -3.0346251e-02
   4.8666667e-01  -6.1906958e-04   1.5628319e+00   3.4898188e-01   5.7657876e-01  -6.3727127e-01   1.9725063e-01
   4.8833333e-01  -3.4537499e-04  -1.4717932e+00  -1.0621188e-01   3.4898188e-01  -4.0967438e-01   1.9725063e-01
   4.9000000e-01  -7.5592253e-05  -9.4073377e-01  -3.0346251e-02  -5.6140564e-01  -7.1313689e-01  -1.1683307e+00
   4.9166667e-01   9.9872166e-05  -4.0967438e-01  -2.5794313e-01  -5.6140564e-01  -2.5794313e-01  -2.1545838e+00
   4.9333333e-01   2.3983280e-04   4.5519376e-02  -4.8554001e-01  -4.8554001e-01   6.5244439e-01  -7.8900252e-01
   4.9500000e-01   3.7698232e-04  -4.8554001e-01  -3.3380876e-01   1.9725063e-01   2.0180257e+00   3.3077413e+00
   4.9666667e-01   5.0805229e-04  -3.3380876e-01  -4.8554001e-01  -7.8900252e-01   8.8004127e-01   2.9284132e+00
   4.9833333e-01   6.2987224e-04   8.0417564e-01  -1.5476588e+00  -4.0967438e-01  -2.3063151e+00  -1.0924650e+00
   5.0000000e-01   7.3945101e-04   1.4111007e+00   8.0417564e-01   2.7311626e-01  -1.5476588e+00  -2.3063151e+00
   5.0166667e-01   8.3405517e-04   2.2456226e+00  -2.5794313e-01   8.0417564e-01   8.8004127e-01  -1.0621188e-01
   5.0333333e-01   9.1128164e-04   4.2484751e-01   4.2484751e-01  -3.0346251e-02  -2.5794313e-01   1.2138500e-01
   5.0500000e-01   9.6912324e-04  -2.5339119e+00  -4.8554001e-01   1.2138500e-01  -1.0165994e+00  -1.6235244e+00
   5.0666667e-01   1.0060245e-03  -1.3200619e+00   1.9725063e-01   2.7311626e-01   8.0417564e-01  -1.8207750e-01
   5.0833333e-01   1.0209267e-03  -2.3821807e+00   8.8004127e-01   8.8004127e-01   4.2484751e-01   2.7311626e-01
   5.1000000e-01   1.0133009e-03  -4.0967438e-01   3.6870695e+00   1.1076382e+00   1.7904288e+00   3.3836070e+00
   5.1166667e-01   9.8316755e-04   5.7657876e-01   3.0801444e+00   6.5244439e-01  -4.0967438e-01   1.9421600e+00
   5.1333333e-01   9.3110153e-04   2.7311626e-01   1.1076382e+00  -3.3380876e-01   3.4898188e-01   1.9725063e-01
   5.1500000e-01   8.5822393e-04   3.4898188e-01  -1.5476588e+00  -4.8554001e-01  -1.8207750e-01  -3.3380876e-01
   5.1666667e-01   7.6617846e-04  -1.0621188e-01  -3.5201651e+00  -9.4073377e-01  -1.0924650e+00  -1.0165994e+00
   5.1833333e-01   6.5709479e-04   1.2138500e-01  -3.1408369e+00  -1.6993900e+00  -1.1683307e+00  -2.5339119e+00
   5.2000000e-01   5.3353826e-04  -4.0967438e-01  -1.9269869e+00  -5.6140564e-01   1.9725063e-01  -1.8511213e+00
   5.2166667e-01   3.9844790e-04   4.5519376e-02  -1.8511213e+00  -4.8554001e-01   7.2831002e-01  -1.5476588e+00
   5.2333333e-01   2.5506358e-04  -2.0028525e+00  -1.1683307e+00  -1.8207750e-01   5.7657876e-01  -1.0924650e+00
   5.2500000e-01   1.0684453e-04  -3.3380876e-01  -4.8554001e-01   1.9725063e-01   1.1076382e+00  -1.8207750e-01
   5.2666667e-01  -7.6913664e-05   3.2318757e+00  -1.8207750e-01   1.2138500e-01  -3.0346251e-02   5.0071314e-01
   5.2833333e-01  -3.3452119e-04   4.8250539e+00   4.5519376e-02   4.2484751e-01   5.7657876e-01   8.8004127e-01
   5.3000000e-01  -5.7038124e-04   2.9284132e+00   1.1835038e+00   5.0071314e-01  -1.8207750e-01  -4.0967438e-01
   5.3166667e-01  -7.8021683e-04   3.4898188e-01  -1.0621188e-01   4.5519376e-02   5.7657876e-01   2.7311626e-01
   5.3333333e-01  -1.3469454e-03  -8.6486815e-01  -2.5794313e-01   1.2138500e-01  -2.5794313e-01   1.0317725e+00
   5.3500000e-01  -1.3575275e-03  -1.3200619e+00  -1.0621188e-01   5.7657876e-01  -1.2441963e+00   6.5244439e-01
   5.3666667e-01  -1.3357619e-03  -1.2441963e+00   1.4111007e+00   1.3352350e+00   2.7311626e-01   9.5590690e-01
   5.3833333e-01  -1.2840540e-03  -4.8554001e-01   2.0180257e+00   7.2831002e-01  -5.6140564e-01   6.5244439e-01
   5.4000000e-01  -1.2054944e-03  -7.8900252e-01   2.5490851e+00  -3.0346251e-02   6.5244439e-01   1.2138500e-01
   5.4166667e-01  -1.1037746e-03  -1.5476588e+00   2.3214882e+00   1.3352350e+00   1.2593694e+00   6.5244439e-01
   5.4333333e-01  -9.8309297e-04  -1.6235244e+00   8.8004127e-01  -1.8207750e-01   1.4869663e+00   5.0071314e-01
   5.4500000e-01  -8.4805003e-04  -1.7752557e+00  -1.3200619e+00  -5.6140564e-01   6.5244439e-01   2.7311626e-01
   5.4666667e-01  -7.0353666e-04  -2.0787182e+00  -2.1545838e+00  -1.0924650e+00   4.5519376e-02  -1.2441963e+00
   5.4833333e-01  -5.5461591e-04  -6.3727127e-01  -1.4717932e+00  -7.1313689e-01  -9.4073377e-01  -1.6235244e+00
   5.5000000e-01  -4.0640021e-04   2.0180257e+00  -6.3727127e-01  -4.0967438e-01  -1.3200619e+00  -1.0924650e+00
   5.5166667e-01  -2.6392621e-04   3.2318757e+00   4.2484751e-01   3.4898188e-01  -1.3200619e+00  -9.4073377e-01
   5.5333333e-01  -1.3202844e-04   2.5490851e+00   5.0071314e-01  -5.6140564e-01  -1.0924650e+00  -1.0924650e+00
   5.5500000e-01  -8.6330923e-04   1.0317725e+00   7.2831002e-01   3.4898188e-01   1.2138500e-01  -2.5794313e-01
   5.5666667e-01  -6.1467374e-04  -1.0621188e-01  -3.0346251e-02   5.0071314e-01   6.5244439e-01  -2.5794313e-01
   5.5833333e-01  -2.5840121e-04  -7.1313689e-01   1.9725063e-01   8.8004127e-01   5.7657876e-01  -3.0346251e-02
   5.6000000e-01   1.9383019e-04  -4.0967438e-01   6.5244439e-01   2.7311626e-01   5.0071314e-01   1.3352350e+00
   5.6166667e-01   7.5466763e-04  -1.0621188e-01   5.0071314e-01  -1.0621188e-01  -2.5794313e-01   1.4111007e+00
   5.6333333e-01   1.4825940e-03   5.7657876e-01   1.9725063e-01  -1.8207750e-01   1.9725063e-01   8.8004127e-01
   5.6500000e-01   2.3961477e-03  -3.0346251e-02  -3.0346251e-02  -7.8900252e-01  -3.0346251e-02  -6.3727127e-01
   5.6666667e-01   3.5135551e-03  -1.5476588e+00   3.4898188e-01   2.7311626e-01  -3.3380876e-01  -1.4717932e+00
   5.6833333e-01   4.8525188e-03   4.2484751e-01   6.5244439e-01   4.2484751e-01   4.2484751e-01   3.4898188e-01
   5.7000000e-01   6.4300046e-03  -3.0346251e-02   5.7657876e-01  -3.0346251e-02  -3.0346251e-02   5.0071314e-01
   5.7166667e-01   8.2620318e-03  -2.5794313e-01  -1.8207750e-01  -3.3380876e-01  -4.0967438e-01  -3.3380876e-01
   5.7333333e-01   1.0363466e-02   1.7904288e+00  -1.6235244e+00  -4.8554001e-01   1.9725063e-01   4.2484751e-01
   5.7500000e-01   1.2747819e-02   9.5590690e-01  -1.4717932e+00  -4.8554001e-01  -3.0346251e-02   4.5519376e-02
   5.7666667e-01   1.5427062e-02  -3.0346251e-02  -1.0165994e+00  -4.0967438e-01   4.2484751e-01   4.5519376e-02
   5.7833333e-01   1.8411446e-02  -6.3727127e-01  -9.4073377e-01  -4.0967438e-01  -1.8207750e-01  -2.5794313e-01
   5.8000000e-01   2.1709337e-02  -1.0621188e-01  -2.5794313e-01  -1.8207750e-01   3.4898188e-01   8.0417564e-01
   5.8166667e-01   2.5327071e-02  -1.3200619e+00   4.5519376e-02  -4.8554001e-01   4.5519376e-02   1.4111007e+00
   5.8333333e-01   2.9268828e-02  -4.0967438e-01   1.1076382e+00   8.0417564e-01   8.0417564e-01   1.5628319e+00
   5.8500000e-01   3.3536521e-02  -7.1313689e-01   1.1076382e+00   1.0317725e+00   3.4898188e-01   1.4869663e+00
   5.8666667e-01   3.8129719e-02  -3.3380876e-01   8.0417564e-01   1.0317725e+00  -3.0346251e-02   5.0071314e-01
   5.8833333e-01   4.3045580e-02  -4.0967438e-01  -3.0346251e-02   1.9725063e-01  -1.0621188e-01  -7.8900252e-01
   5.9000000e-01   4.8278826e-02  -7.1313689e-01   2.7311626e-01  -4.0967438e-01  -4.8554001e-01  -1.0924650e+00
   5.9166667e-01   5.3821731e-02   4.5519376e-02   2.7311626e-01  -6.3727127e-01  -1.3959275e+00  -1.9269869e+00
   5.9333333e-01   5.9664147e-02   1.9725063e-01  -5.6140564e-01  -1.8207750e-01  -1.2441963e+00  -1.7752557e+00
   5.9500000e-01   6.5793555e-02   1.2593694e+00  -2.5794313e-01   1.9725063e-01  -7.1313689e-01  -1.0621188e-01
   5.9666667e-01   7.2154460e-02   6.5244439e-01   2.7311626e-01  -4.8554001e-01  -5.6140564e-01  -3.0346251e-02
   5.9833333e-01   7.8772308e-02  -2.5794313e-01  -4.0967438e-01  -5.6140564e-01   1.9725063e-01   1.9725063e-01
   6.0000000e-01   8.5628601e-02   5.7657876e-01  -1.8207750e-01   5.0071314e-01  -1.8207750e-01   1.2138500e-01
   6.0166667e-01   9.2702912e-02   3.4898188e-01   5.0071314e-01   3.4898188e-01   3.4898188e-01  -2.5794313e-01
   6.0333333e-01   9.9973066e-02   5.7657876e-01  -1.0621188e-01   3.4898188e-01   2.7311626e-01   1.9725063e-01
   6.0500000e-01   1.0741534e-01   6.5244439e-01  -4.8554001e-01   2.7311626e-01   9.5590690e-01   1.3352350e+00
   6.0666667e-01   1.1500471e-01   1.1076382e+00   1.9725063e-01   7.2831002e-01   8.8004127e-01   1.0317725e+00
   6.0833333e-01   1.2271508e-01  -1.0621188e-01   6.5244439e-01   8.0417564e-01   4.5519376e-02   7.2831002e-01
   6.1000000e-01   1.3051958e-01   3.4898188e-01   7.2831002e-01   3.4898188e-01   3.4898188e-01   2.7311626e-01
   6.1166667e-01   1.3839081e-01  -2.5794313e-01   2.7311626e-01   1.2138500e-01   5.0071314e-01   4.5519376e-02
   6.1333333e-01   1.4630116e-01  -1.4717932e+00  -1.8207750e-01   5.0071314e-01   3.4898188e-01   2.7311626e-01
   6.1500000e-01   1.5422304e-01  -1.6993900e+00  -6.3727127e-01   5.0071314e-01  -3.0346251e-02   4.5519376e-02
   6.1666667e-01   1.6212925e-01  -1.6235244e+00  -9.4073377e-01   3.4898188e-01  -6.3727127e-01   4.5519376e-02
   6.1833333e-01   1.6999320e-01  -2.9891057e+00  -2.1545838e+00  -6.3727127e-01   5.0071314e-01  -1.5476588e+00
   6.2000000e-01   1.7778922e-01  -1.5476588e+00   1.9725063e-01  -6.3727127e-01   9.5590690e-01  -6.3727127e-01
   6.2166667e-01   1.8549283e-01   1.1835038e+00   5.7657876e-01  -4.8554001e-01   9.5590690e-01  -4.0967438e-01
   6.2333333e-01   1.9308099e-01   2.6249507e+00   1.2138500e-01   3.4898188e-01   3.4898188e-01  -1.8207750e-01
   6.2500000e-01   2.0053234e-01   1.4111007e+00   1.2138500e-01  -3.3380876e-01  -1.8207750e-01   1.2138500e-01
   6.2666667e-01   2.0782741e-01  -8.6486815e-01   8.0417564e-01  -1.2441963e+00  -6.3727127e-01  -5.6140564e-01
   6.2833333e-01   2.1494881e-01   1.0317725e+00   1.0317725e+00  -2.5794313e-01  -9.4073377e-01  -7.1313689e-01
   6.3000000e-01   2.2188143e-01   2.0180257e+00   9.5590690e-01   8.8004127e-01  -5.6140564e-01  -4.8554001e-01
   6.3166667e-01   2.2859518e-01   1.0317725e+00   5.0071314e-01   4.2484751e-01   8.0417564e-01   4.5519376e-02
   6.3333333e-01   2.3508189e-01  -6.3727127e-01  -1.0621188e-01  -3.0346251e-02  -2.5794313e-01  -1.3200619e+00
   6.3500000e-01   2.4134677e-01  -1.8207750e-01  -3.0346251e-02  -1.8207750e-01  -2.5794313e-01  -1.3200619e+00
   6.3666667e-01   2.4738550e-01   8.8004127e-01  -1.8207750e-01  -3.0346251e-02   3.4898188e-01  -1.8207750e-01
   6.3833333e-01   2.5319650e-01  -8.6486815e-01  -4.8554001e-01  -7.1313689e-01   1.2593694e+00   1.0317725e+00
   6.4000000e-01   2.5878086e-01  -7.1313689e-01  -7.1313689e-01  -4.0967438e-01   1.1076382e+00   1.0317725e+00
   6.4166667e-01   2.6414231e-01  -9.4073377e-01  -2.5794313e-01  -3.3380876e-01  -3.0346251e-02  -1.0621188e-01
   6.4333333e-01   2.6928705e-01  -1.2441963e+00  -7.8900252e-01  -4.0967438e-01  -4.8554001e-01  -1.1683307e+00
   6.4500000e-01   2.7422361e-01  -8.6486815e-01  -4.8554001e-01   1.9725063e-01  -5.6140564e-01  -7.8900252e-01
   6.4666667e-01   2.7896266e-01  -6.3727127e-01  -1.0621188e-01  -1.8207750e-01   4.5519376e-02  -4.0967438e-01
   6.4833333e-01   2.8351678e-01   9.5590690e-01   4.2484751e-01   1.2138500e-01   9.5590690e-01   1.6386975e+00
   6.5000000e-01   2.8790020e-01   1.5628319e+00   7.2831002e-01  -4.0967438e-01   1.1076382e+00   2.7766819e+00
   6.5166667e-01   2.9212848e-01   2.2456226e+00  -4.8554001e-01  -6.3727127e-01  -4.8554001e-01   1.0317725e+00
   6.5333333e-01   2.9621827e-01   1.0317725e+00   6.5244439e-01   5.7657876e-01  -4.8554001e-01  -1.0621188e-01
   6.5500000e-01   3.0018693e-01  -5.6140564e-01   2.7311626e-01   1.9725063e-01  -8.6486815e-01  -5.6140564e-01
   6.5666667e-01   3.0405221e-01  -1.0165994e+00   1.2138500e-01   1.9725063e-01  -1.2441963e+00  -4.0967438e-01
   6.5833333e-01   3.0783184e-01  -1.0165994e+00  -5.6140564e-01   1.9725063e-01  -3.0346251e-02  -6.3727127e-01
   6.6000000e-01   3.1154331e-01  -1.4717932e+00  -1.2441963e+00  -1.8207750e-01  -3.0346251e-02  -2.2304494e+00
   6.6166667e-01   3.1520332e-01  -7.1313689e-01   8.8004127e-01  -5.6140564e-01   1.1835038e+00  -7.8900252e-01
   6.6333333e-01   3.1882760e-01   6.5244439e-01  -2.5794313e-01  -6.3727127e-01   6.5244439e-01   2.7311626e-01
   6.6500000e-01   3.2243048e-01  -7.8900252e-01  -9.4073377e-01  -7.8900252e-01  -3.0346251e-02  -6.3727127e-01
   6.6666667e-01   3.2601576e-01  -7.8900252e-01   4.5519376e-02  -8.6486815e-01  -7.1313689e-01  -1.3200619e+00
   6.6833333e-01   3.2954592e-01   4.5519376e-02   8.8004127e-01   8.0417564e-01  -2.5794313e-01  -9.4073377e-01
   6.7000000e-01   3.3308004e-01   9.5590690e-01   8.8004127e-01   1.0317725e+00   5.0071314e-01   9.5590690e-01
   6.7166667e-01   3.3662538e-01   1.0317725e+00  -3.3380876e-01   8.8004127e-01   4.5519376e-02   6.5244439e-01
   6.7333333e-01   3.4018667e-01   2.7311626e-01  -5.6140564e-01   5.7657876e-01   8.0417564e-01   1.1835038e+00
   6.7500000e-01   3.4376599e-01  -4.8554001e-01  -1.8207750e-01  -9.4073377e-01  -1.0924650e+00   1.0317725e+00
   6.7666667e-01   3.4736257e-01  -1.6993900e+00  -5.6140564e-01  -1.5476588e+00  -2.2304494e+00  -7.1313689e-01
   6.7833333e-01   3.5097263e-01  -2.3821807e+00  -1.8207750e-01  -1.1683307e+00  -3.3380876e-01  -1.1683307e+00
   6.8000000e-01   3.5458932e-01  -1.5476588e+00   5.7657876e-01  -8.6486815e-01   1.4869663e+00   1.2138500e-01
   6.8166667e-01   3.5820261e-01   3.4898188e-01  -3.0346251e-02  -4.8554001e-01   5.7657876e-01  -1.4717932e+00
   6.8333333e-01   3.6179929e-01  -1.2441963e+00  -9.4073377e-01   2.7311626e-01  -2.5794313e-01  -1.7752557e+00
   6.8500000e-01   3.6536299e-01  -2.6856432e+00   7.2831002e-01   1.3352350e+00  -1.0621188e-01   9.5590690e-01
   6.8666667e-01   3.6887425e-01  -2.2304494e+00   1.2138500e-01   8.0417564e-01   9.5590690e-01   2.0938913e+00
   6.8833333e-01   3.7231062e-01  -1.1683307e+00   4.5519376e-02  -5.6140564e-01   5.7657876e-01   1.6386975e+00
   6.9000000e-01   3.7564680e-01   7.2831002e-01  -5.6140564e-01  -4.8554001e-01  -7.8900252e-01   4.5519376e-02
   6.9166667e-01   3.7885486e-01  -1.8207750e-01   4.2484751e-01  -2.5794313e-01  -1.3200619e+00  -4.8554001e-01
   6.9333333e-01   3.8190450e-01   1.9725063e-01  -4.0967438e-01  -7.1313689e-01  -1.0924650e+00  -7.8900252e-01
   6.9500000e-01   3.8476331e-01   1.6386975e+00   4.2484751e-01  -7.8900252e-01  -5.6140564e-01  -1.0621188e-01
   6.9666667e-01   3.8739710e-01   2.2456226e+00   6.5244439e-01  -8.6486815e-01   2.7311626e-01   4.2484751e-01
   6.9833333e-01   3.8977027e-01   1.9421600e+00   2.7311626e-01  -1.2441963e+00  -3.0346251e-02   1.9725063e-01
   7.0000000e-01   3.9184622e-01   8.8004127e-01  -3.0346251e-02  -4.0967438e-01  -1.1683307e+00  -7.1313689e-01
   7.0166667e-01   3.9358779e-01   2.5490851e+00   1.2138500e-01  -2.5794313e-01   2.7311626e-01  -3.0346251e-02
   7.0333333e-01   3.9487349e-01   2.5490851e+00  -1.8207750e-01  -7.1313689e-01   1.2593694e+00   2.7311626e-01
   7.0500000e-01   3.9570631e-01   2.7766819e+00  -3.0346251e-02   5.0071314e-01   8.0417564e-01   8.0417564e-01
   7.0666667e-01   3.9608434e-01   8.0417564e-01  -4.0967438e-01  -2.5794313e-01   2.7311626e-01   5.0071314e-01
   7.0833333e-01   3.9597590e-01   1.2138500e-01   3.4898188e-01  -7.8900252e-01   1.1835038e+00   8.0417564e-01
   7.1000000e-01   3.9535163e-01  -2.5794313e-01   5.0071314e-01  -3.3380876e-01  -4.0967438e-01   4.5519376e-02
   7.1166667e-01   3.9418504e-01   1.9725063e-01   4.5519376e-02  -5.6140564e-01  -4.0967438e-01  -1.8511213e+00
   7.1333333e-01   3.9245286e-01  -7.1313689e-01   1.9725063e-01  -7.1313689e-01  -1.0621188e-01  -2.0028525e+00
   7.1500000e-01   3.9013544e-01  -2.4580463e+00  -2.5794313e-01  -8.6486815e-01  -3.3380876e-01  -1.6235244e+00
   7.1666667e-01   3.8721708e-01  -2.0028525e+00  -1.0924650e+00  -2.5794313e-01   3.4898188e-01   1.9725063e-01
   7.1833333e-01   3.8368635e-01  -1.0924650e+00  -3.0346251e-02  -5.6140564e-01  -4.0967438e-01  -1.8207750e-01
   7.2000000e-01   3.7953628e-01  -1.0165994e+00  -1.0621188e-01  -7.8900252e-01  -6.3727127e-01  -4.8554001e-01
   7.2166667e-01   3.7476463e-01  -1.0621188e-01   3.4898188e-01  -1.8207750e-01  -3.3380876e-01   5.0071314e-01
   7.2333333e-01   3.6937395e-01   5.0071314e-01   1.2138500e-01  -5.6140564e-01   5.0071314e-01   9.5590690e-01
   7.2500000e-01   3.6337171e-01  -3.0346251e-02   4.2484751e-01   4.5519376e-02   5.7657876e-01   1.1835038e+00
   7.2666667e-01   3.5677030e-01   1.2138500e-01  -4.8554001e-01   1.9725063e-01   1.2138500e-01   5.7657876e-01
   7.2833333e-01   3.4958700e-01   1.2138500e-01  -4.0967438e-01  -1.8207750e-01  -7.8900252e-01  -4.8554001e-01
   7.3000000e-01   2.4064881e-01   5.0071314e-01   1.2138500e-01  -1.8207750e-01  -8.6486815e-01  -1.3200619e+00
   7.3166667e-01   2.2916048e-01   3.4898188e-01   4.5519376e-02   2.7311626e-01   4.5519376e-02   5.0071314e-01
   7.3333333e-01   2.1765449e-01  -3.0346251e-02  -1.8207750e-01   9.5590690e-01  -1.2441963e+00   8.0417564e-01
   7.3500000e-01   2.0619025e-01   7.2831002e-01  -1.0621188e-01   8.0417564e-01  -5.6140564e-01   9.5590690e-01
   7.3666667e-01   1.9482653e-01   1.2138500e-01   4.5519376e-02  -1.0621188e-01  -7.1313689e-01  -3.3380876e-01
   7.3833333e-01   1.8362084e-01   5.7657876e-01   6.5244439e-01   1.1835038e+00   1.9725063e-01  -1.2441963e+00
   7.4000000e-01   1.7262882e-01   1.7904288e+00  -3.0346251e-02   5.0071314e-01   7.2831002e-01   4.5519376e-02
   7.4166667e-01   1.6190364e-01   1.0317725e+00   1.9725063e-01  -4.0967438e-01   9.5590690e-01   7.2831002e-01
   7.4333333e-01   1.5149547e-01  -2.5794313e-01   2.7311626e-01  -1.5476588e+00   5.7657876e-01  -1.0621188e-01
   7.4500000e-01   1.4145092e-01   1.9725063e-01   4.2484751e-01  -3.3380876e-01  -3.0346251e-02   7.2831002e-01
   7.4666667e-01   1.3181259e-01  -8.6486815e-01  -1.8207750e-01  -3.0346251e-02  -1.0621188e-01  -7.8900252e-01
   7.4833333e-01   1.2261861e-01  -3.3380876e-01  -3.3380876e-01   5.0071314e-01   4.2484751e-01  -3.0346251e-02
   7.5000000e-01   1.1390228e-01  -1.0165994e+00  -3.0346251e-02   1.9725063e-01   5.0071314e-01   4.2484751e-01
   7.5166667e-01   1.0569172e-01  -1.0924650e+00   2.7311626e-01   3.4898188e-01   4.2484751e-01  -1.8207750e-01
   7.5333333e-01   9.8009702e-02  -1.8207750e-01   5.0071314e-01   4.2484751e-01   3.4898188e-01  -3.0346251e-02
   7.5500000e-01   9.0873377e-02   5.0071314e-01   4.2484751e-01   1.1076382e+00  -1.0621188e-01  -4.8554001e-01
   7.5666667e-01   8.4294241e-02   2.7311626e-01   1.9725063e-01   1.1835038e+00  -6.3727127e-01   6.5244439e-01
   7.5833333e-01   7.8168230e-02   1.7145632e+00   4.2484751e-01   1.1076382e+00  -4.0967438e-01   1.2593694e+00
   7.6000000e-01   7.2574649e-02   8.8004127e-01   5.0071314e-01   1.9725063e-01  -1.8207750e-01   3.4898188e-01
   7.6166667e-01   6.7528104e-02  -1.0621188e-01   4.5519376e-02  -7.1313689e-01   1.9725063e-01  -1.0165994e+00
   7.6333333e-01   6.3021210e-02  -7.1313689e-01  -7.1313689e-01   3.4898188e-01   8.0417564e-01  -4.8554001e-01
   7.6500000e-01   5.9042085e-02  -9.4073377e-01  -7.8900252e-01   6.5244439e-01   5.0071314e-01  -2.5794313e-01
   7.6666667e-01   5.5574607e-02   4.5519376e-02  -4.8554001e-01   5.0071314e-01   8.0417564e-01   6.5244439e-01
   7.6833333e-01   5.2598714e-02  -4.0967438e-01  -4.8554001e-01  -4.0967438e-01  -3.3380876e-01  -1.7752557e+00
   7.7000000e-01   5.0090760e-02   1.2138500e-01   4.5519376e-02  -1.0621188e-01  -1.8207750e-01  -7.1313689e-01
   7.7166667e-01   4.8023888e-02   5.0071314e-01  -6.3727127e-01  -3.3380876e-01   5.0071314e-01  -1.8207750e-01
   7.7333333e-01   4.6368440e-02  -1.0924650e+00   1.9725063e-01  -1.0621188e-01  -1.0621188e-01   1.2138500e-01
   7.7500000e-01   4.5092375e-02  -4.0967438e-01   1.5628319e+00   7.2831002e-01  -7.1313689e-01   4.5519376e-02
   7.7666667e-01   4.4161716e-02  -9.4073377e-01   9.5590690e-01   1.3352350e+00  -6.3727127e-01   2.7311626e-01
   7.7833333e-01   4.3540993e-02  -1.3200619e+00   1.1076382e+00   1.0317725e+00  -3.3380876e-01   1.9725063e-01
   7.8000000e-01   4.3193698e-02  -8.6486815e-01   8.8004127e-01  -7.1313689e-01  -1.0621188e-01  -3.0346251e-02
   7.8166667e-01   4.3797426e-02  -1.0621188e-01   5.0071314e-01  -3.3380876e-01  -2.5794313e-01  -4.8554001e-01
   7.8333333e-01   4.4788569e-02  -1.1683307e+00  -3.0346251e-02  -1.8207750e-01  -7.1313689e-01  -1.6235244e+00
   7.8500000e-01   1.0429446e-01   1.9725063e-01   1.2138500e-01  -3.0346251e-02  -2.5794313e-01  -1.0165994e+00
   7.8666667e-01   1.2492610e-01   1.6386975e+00  -1.0924650e+00   4.5519376e-02  -1.8207750e-01  -1.8207750e-01
   7.8833333e-01   1.2796462e-01   2.3973538e+00  -9.4073377e-01   5.0071314e-01  -8.6486815e-01   1.2138500e-01
   7.9000000e-01   1.3104029e-01   1.3352350e+00  -5.6140564e-01   9.5590690e-01  -4.0967438e-01   5.7657876e-01
   7.9166667e-01   1.3416437e-01  -1.8207750e-01   4.5519376e-02   8.0417564e-01   8.0417564e-01   1.4111007e+00
   7.9333333e-01   1.3735081e-01  -4.0967438e-01  -6.3727127e-01   4.2484751e-01  -4.8554001e-01   7.2831002e-01
   7.9500000e-01   1.4746385e-01  -3.0346251e-02   4.5519376e-02   8.8004127e-01  -3.0346251e-02   1.0317725e+00
   7.9666667e-01   1.5109178e-01  -1.6235244e+00   1.2138500e-01   7.2831002e-01  -2.5794313e-01   1.9725063e-01
   7.9833333e-01   1.5488993e-01  -1.0924650e+00   6.5244439e-01   4.2484751e-01   8.0417564e-01   5.7657876e-01
   8.0000000e-01   1.5888627e-01   2.7311626e-01   1.9725063e-01   1.2138500e-01   1.9725063e-01   5.0071314e-01
   8.0166667e-01   1.6309865e-01  -7.1313689e-01  -1.0621188e-01   4.2484751e-01   9.5590690e-01   2.7311626e-01
   8.0333333e-01   1.6754338e-01  -1.8207750e-01   4.5519376e-02   7.2831002e-01   9.5590690e-01   1.9725063e-01
   8.0500000e-01   1.7228272e-01   1.9725063e-01  -8.6486815e-01  -1.0621188e-01   3.4898188e-01  -4.0967438e-01
   8.0666667e-01   1.7734856e-01   1.9725063e-01   1.2138500e-01  -3.3380876e-01  -4.0967438e-01  -1.6235244e+00
   8.0833333e-01   1.8277250e-01   1.1835038e+00   4.5519376e-02   7.2831002e-01  -4.8554001e-01  -1.3200619e+00
   8.1000000e-01   1.8858534e-01   2.8525476e+00  -2.5794313e-01  -3.3380876e-01  -1.0924650e+00  -1.6235244e+00
   8.1166667e-01   1.9481667e-01   1.6386975e+00   4.5519376e-02   1.9725063e-01   3.4898188e-01   1.2138500e-01
   8.1333333e-01   2.0149437e-01   4.2484751e-01   2.7311626e-01  -8.6486815e-01  -3.3380876e-01  -1.5476588e+00
   8.1500000e-01   2.0864415e-01   3.4898188e-01   1.9725063e-01  -1.3200619e+00   2.7311626e-01  -7.8900252e-01
   8.1666667e-01   2.1628909e-01  -3.3380876e-01   4.5519376e-02   1.2138500e-01   7.2831002e-01   8.8004127e-01
   8.1833333e-01   2.2444922e-01  -1.0165994e+00  -3.0346251e-02  -1.0621188e-01   1.9725063e-01   7.2831002e-01
   8.2000000e-01   2.3314108e-01   5.7657876e-01   5.7657876e-01   1.2138500e-01   1.9725063e-01   1.6386975e+00
   8.2166667e-01   2.4237733e-01   1.2138500e-01   1.0317725e+00   1.2138500e-01   2.7311626e-01   8.0417564e-01
   8.2333333e-01   2.5216643e-01  -8.6486815e-01  -1.3200619e+00   3.4898188e-01   5.0071314e-01   5.7657876e-01
   8.2500000e-01   2.6251227e-01  -1.8511213e+00  -3.3380876e-01   4.2484751e-01   4.2484751e-01  -7.8900252e-01
   8.2666667e-01   2.7341392e-01  -2.2304494e+00  -8.6486815e-01  -8.6486815e-01   5.0071314e-01  -9.4073377e-01
   8.2833333e-01   2.8486543e-01  -2.0787182e+00  -5.6140564e-01   2.7311626e-01  -1.0165994e+00  -5.6140564e-01
   8.3000000e-01   2.9685562e-01  -3.3380876e-01   2.7311626e-01   1.1835038e+00  -7.8900252e-01   1.9725063e-01
   8.3166667e-01   3.0936804e-01   5.0071314e-01   4.2484751e-01   5.7657876e-01   1.9725063e-01   1.1835038e+00
   8.3333333e-01   3.2238083e-01  -1.8207750e-01   4.5519376e-02  -1.0621188e-01  -3.0346251e-02  -1.8207750e-01
   8.3500000e-01   3.3586679e-01   5.0071314e-01  -3.3380876e-01  -1.0621188e-01  -5.6140564e-01  -9.4073377e-01
   8.3666667e-01   3.4979346e-01   1.2593694e+00  -4.0967438e-01  -6.3727127e-01  -1.8207750e-01  -1.0165994e+00
   8.3833333e-01   3.6407718e-01  -5.6140564e-01  -6.3727127e-01  -4.8554001e-01  -1.0165994e+00  -1.8207750e-01
   8.4000000e-01   3.7872084e-01  -7.1313689e-01   8.0417564e-01  -4.0967438e-01   4.5519376e-02   1.1076382e+00
   8.4166667e-01   3.9368599e-01  -5.6140564e-01   5.0071314e-01  -2.5794313e-01   8.0417564e-01   1.6386975e+00
   8.4333333e-01   4.0892139e-01   8.8004127e-01  -1.8207750e-01   8.0417564e-01   8.0417564e-01   2.0938913e+00
   8.4500000e-01   4.2437165e-01   1.1835038e+00   4.5519376e-02   7.2831002e-01   2.7311626e-01   3.4898188e-01
   8.4666667e-01   4.3997772e-01   1.7904288e+00  -3.3380876e-01   6.5244439e-01   9.5590690e-01  -2.5794313e-01
   8.4833333e-01   4.5567736e-01   2.8525476e+00  -7.8900252e-01   3.4898188e-01  -2.5794313e-01  -4.0967438e-01
   8.5000000e-01   4.7140580e-01  -1.8207750e-01  -6.3727127e-01  -2.5794313e-01   4.2484751e-01  -1.2441963e+00
   8.5166667e-01   4.8709634e-01  -2.5794313e-01  -4.8554001e-01   1.2138500e-01   5.0071314e-01  -3.3380876e-01
   8.5333333e-01   5.0268102e-01  -2.5794313e-01   4.2484751e-01   4.2484751e-01  -4.0967438e-01  -2.5794313e-01
   8.5500000e-01   5.1809133e-01  -1.4717932e+00   4.5519376e-02   1.2138500e-01  -1.0165994e+00  -1.0621188e-01
   8.5666667e-01   5.3325891e-01  -2.5794313e-01   5.7657876e-01   4.2484751e-01   4.5519376e-02   5.7657876e-01
   8.5833333e-01   5.4811632e-01  -6.3727127e-01   9.5590690e-01   1.9725063e-01  -9.4073377e-01   4.5519376e-02
   8.6000000e-01   5.6259771e-01  -1.0621188e-01   1.0317725e+00   4.2484751e-01   1.9725063e-01   1.1835038e+00
   8.6166667e-01   5.7663959e-01  -8.6486815e-01   7.2831002e-01  -4.8554001e-01  -2.5794313e-01  -1.7752557e+00
   8.6333333e-01   5.9018152e-01  -4.0967438e-01   1.2138500e-01  -1.8207750e-01  -7.1313689e-01  -7.8900252e-01
   8.6500000e-01   6.0316678e-01  -4.0967438e-01  -7.1313689e-01   4.2484751e-01   3.4898188e-01  -3.3380876e-01
   8.6666667e-01   6.1554304e-01  -9.4073377e-01  -3.3380876e-01  -3.0346251e-02  -5.6140564e-01  -4.0967438e-01
   8.6833333e-01   6.2726292e-01  -5.6140564e-01  -3.0346251e-02   4.2484751e-01  -1.1683307e+00   2.7311626e-01
   8.7000000e-01   6.3828459e-01   1.1835038e+00  -4.0967438e-01   2.7311626e-01  -1.0621188e-01   1.5628319e+00
   8.7166667e-01   6.4857222e-01   7.2831002e-01  -4.8554001e-01  -8.6486815e-01   6.5244439e-01  -7.8900252e-01
   8.7333333e-01   6.5806809e-01   1.5628319e+00   1.2138500e-01   2.7311626e-01   3.4898188e-01   4.5519376e-02
   8.7500000e-01   6.5806809e-01   4.2484751e-01   5.7657876e-01   4.5519376e-02   7.2831002e-01  -5.6140564e-01
   8.7666667e-01   6.6674678e-01   1.2138500e-01   9.5590690e-01   7.2831002e-01   9.5590690e-01  -3.3380876e-01
   8.7833333e-01   6.7463333e-01   1.3352350e+00   1.0317725e+00   6.5244439e-01   1.1076382e+00   3.4898188e-01
   8.8000000e-01   6.8171970e-01   1.1076382e+00   1.0317725e+00  -1.0621188e-01   1.0317725e+00   1.1076382e+00
   8.8166667e-01   6.8800487e-01   1.2593694e+00  -5.6140564e-01  -1.2441963e+00   5.0071314e-01   8.8004127e-01
   8.8333333e-01   6.9349486e-01  -3.2167026e+00  -1.2441963e+00  -1.3959275e+00   4.2484751e-01  -6.3727127e-01
   8.8500000e-01   6.9820272e-01  -2.9132401e+00  -1.6993900e+00  -1.1683307e+00  -1.8207750e-01  -1.0621188e-01
   8.8666667e-01   7.0214834e-01  -1.0165994e+00  -4.0967438e-01   3.4898188e-01  -1.1683307e+00  -7.1313689e-01
   8.8833333e-01   7.0535823e-01   8.0417564e-01  -5.6140564e-01  -3.0346251e-02  -1.6993900e+00  -1.8511213e+00
   8.9000000e-01   7.0786527e-01   5.0071314e-01  -3.0346251e-02   5.0071314e-01  -7.1313689e-01  -7.1313689e-01
   8.9166667e-01   7.0970842e-01   7.2831002e-01   3.4898188e-01   8.0417564e-01  -3.0346251e-02   1.2138500e-01
   8.9333333e-01   7.1093193e-01   1.0317725e+00   3.4898188e-01   8.0417564e-01   7.2831002e-01   5.7657876e-01
   8.9500000e-01   7.1158532e-01   1.3352350e+00   1.2593694e+00   5.0071314e-01   6.5244439e-01   1.2593694e+00
   8.9666667e-01   7.1172231e-01  -3.3380876e-01   2.7311626e-01  -3.3380876e-01  -2.5794313e-01   5.7657876e-01
   8.9833333e-01   7.1140045e-01  -2.5794313e-01  -4.8554001e-01  -6.3727127e-01  -3.3380876e-01  -1.8207750e-01
   9.0000000e-01   7.1068023e-01  -5.6140564e-01   3.4898188e-01   1.9725063e-01   3.4898188e-01  -5.6140564e-01
   9.0166667e-01   7.0962439e-01   3.4898188e-01  -3.3380876e-01  -3.3380876e-01  -1.0621188e-01  -3.0346251e-02
   9.0333333e-01   7.0829716e-01  -1.0621188e-01  -1.8207750e-01  -3.0346251e-02  -1.0165994e+00   1.2138500e-01
   9.0500000e-01   7.0676318e-01   1.3352350e+00   3.4898188e-01   3.4898188e-01   1.9725063e-01  -3.0346251e-02
   9.0666667e-01   7.0508690e-01  -4.0967438e-01   5.0071314e-01  -1.8207750e-01  -1.0924650e+00  -1.0924650e+00
   9.0833333e-01   7.0333159e-01   6.5244439e-01   9.5590690e-01   8.0417564e-01  -2.5794313e-01  -1.3200619e+00
   9.1000000e-01   7.0155847e-01   5.0071314e-01   4.2484751e-01   7.2831002e-01   8.8004127e-01   2.7311626e-01
   9.1166667e-01   6.9977797e-01   8.0417564e-01   5.7657876e-01   1.9725063e-01   7.2831002e-01   1.4111007e+00
   9.1333333e-01   6.9809969e-01  -4.0967438e-01  -3.0346251e-02  -7.1313689e-01   1.2138500e-01   5.0071314e-01
   9.1500000e-01   6.9657395e-01  -9.4073377e-01  -4.0967438e-01  -1.0165994e+00  -1.0621188e-01  -2.5794313e-01
   9.1666667e-01   6.9524560e-01  -4.0967438e-01  -3.0346251e-02  -3.0346251e-02  -4.8554001e-01  -9.4073377e-01
   9.1833333e-01   6.9415331e-01  -5.6140564e-01  -1.8207750e-01  -1.8207750e-01  -1.0924650e+00  -1.1683307e+00
   9.2000000e-01   6.9332887e-01  -3.3380876e-01  -4.0967438e-01   4.2484751e-01   4.2484751e-01   1.9725063e-01
   9.2166667e-01   6.9279664e-01   8.0417564e-01   2.7311626e-01  -1.8207750e-01  -5.6140564e-01   1.2138500e-01
   9.2333333e-01   6.9257331e-01   1.9725063e-01   1.2138500e-01  -1.8207750e-01  -1.8207750e-01   3.4898188e-01
   9.2500000e-01   6.9266741e-01   4.5519376e-02   6.5244439e-01   4.2484751e-01   5.0071314e-01   2.4732194e+00
   9.2666667e-01   6.9307904e-01  -1.0165994e+00   2.7311626e-01  -1.0621188e-01   6.5244439e-01   3.4898188e-01
   9.2833333e-01   6.9379995e-01  -2.0028525e+00   5.7657876e-01  -4.8554001e-01   4.5519376e-02   1.2138500e-01
   9.3000000e-01   6.9481327e-01  -6.3727127e-01   2.7311626e-01   2.7311626e-01   1.2138500e-01   1.2138500e-01
   9.3166667e-01   6.9609393e-01   8.0417564e-01   5.7657876e-01   5.7657876e-01  -3.0346251e-02   2.7311626e-01
   9.3333333e-01   6.9760847e-01  -2.5794313e-01  -9.4073377e-01  -1.0621188e-01   6.5244439e-01  -3.0346251e-02
   9.3500000e-01   6.9931576e-01  -4.8554001e-01  -1.4717932e+00  -1.0621188e-01  -3.0346251e-02  -6.3727127e-01
   9.3666667e-01   7.0116722e-01  -1.0924650e+00  -2.5339119e+00  -5.6140564e-01   4.5519376e-02  -1.1683307e+00
   9.3833333e-01   7.0310733e-01   1.6386975e+00  -2.0028525e+00  -4.0967438e-01   4.2484751e-01  -1.0924650e+00
   9.4000000e-01   7.0507445e-01   1.1835038e+00  -1.4717932e+00  -3.0346251e-02  -1.0924650e+00  -7.1313689e-01
   9.4166667e-01   7.0700144e-01  -1.8207750e-01   4.5519376e-02   3.4898188e-01  -1.3200619e+00  -4.0967438e-01
   9.4333333e-01   7.0881632e-01   1.5628319e+00   1.8662944e+00   8.0417564e-01  -4.0967438e-01   5.7657876e-01
   9.4500000e-01   7.1044359e-01   1.1835038e+00   2.0938913e+00   9.5590690e-01  -7.8900252e-01   2.7311626e-01
   9.4666667e-01   7.1179683e-01  -7.8900252e-01   1.9421600e+00   1.1076382e+00  -3.0346251e-02   1.1076382e+00
   9.4833333e-01   7.1279933e-01  -9.4073377e-01   3.4898188e-01   7.2831002e-01   7.2831002e-01   1.7145632e+00
   9.5000000e-01   7.1337633e-01  -9.4073377e-01  -5.6140564e-01   1.9725063e-01   1.4111007e+00  -3.3380876e-01
   9.5166667e-01   7.1344729e-01  -4.8554001e-01  -6.3727127e-01   5.7657876e-01   5.7657876e-01  -1.0621188e-01
   9.5333333e-01   7.1293269e-01  -7.1313689e-01  -1.0165994e+00   2.7311626e-01  -3.0346251e-02  -2.5794313e-01
   9.5500000e-01   7.1175575e-01   4.2484751e-01  -6.3727127e-01  -1.8207750e-01   4.5519376e-02   4.5519376e-02
   9.5666667e-01   7.0984302e-01   3.4898188e-01   9.5590690e-01  -8.6486815e-01   2.7311626e-01   3.4898188e-01
   9.5833333e-01   7.0712567e-01   1.1835038e+00   1.1835038e+00   1.9725063e-01   3.4898188e-01   5.0071314e-01
   9.6000000e-01   7.0354028e-01   4.2484751e-01   6.5244439e-01  -4.0967438e-01  -8.6486815e-01  -9.4073377e-01
   9.6166667e-01   6.9903017e-01   7.2831002e-01  -2.5794313e-01   1.9725063e-01   1.2138500e-01   5.0071314e-01
   9.6333333e-01   6.9354600e-01   4.2484751e-01  -1.0621188e-01   5.7657876e-01   1.9725063e-01   6.5244439e-01
   9.6500000e-01   6.8704663e-01   1.0317725e+00   5.0071314e-01   6.5244439e-01   9.5590690e-01  -4.0967438e-01
   9.6666667e-01   6.7949974e-01  -3.3380876e-01   1.9725063e-01  -2.5794313e-01  -8.6486815e-01  -6.3727127e-01
   9.6833333e-01   6.7088271e-01  -1.9269869e+00   9.5590690e-01   1.1835038e+00  -1.0924650e+00   1.9725063e-01
   9.7000000e-01   6.6118277e-01  -1.9269869e+00   3.4898188e-01   2.7311626e-01  -4.8554001e-01  -1.0621188e-01
   9.7166667e-01   6.5039748e-01   1.2138500e-01  -3.0346251e-02   3.4898188e-01   4.5519376e-02   8.8004127e-01
   9.7333333e-01   6.3853517e-01   2.7311626e-01   1.2138500e-01  -1.8207750e-01  -7.1313689e-01   1.9725063e-01
   9.7500000e-01   6.2561465e-01  -1.0621188e-01  -6.3727127e-01  -1.1683307e+00  -8.6486815e-01  -6.3727127e-01
   9.7666667e-01   6.1166548e-01  -8.6486815e-01  -1.8207750e-01  -1.0924650e+00  -3.3380876e-01  -7.8900252e-01
   9.7833333e-01   5.9672768e-01   4.5519376e-02   5.0071314e-01  -2.5794313e-01   8.0417564e-01  -9.4073377e-01
   9.8000000e-01   5.8085143e-01   9.5590690e-01   5.0071314e-01  -2.5794313e-01   8.8004127e-01  -4.8554001e-01
   9.8166667e-01   5.6409548e-01   1.7904288e+00  -8.6486815e-01  -8.6486815e-01  -3.0346251e-02  -1.0165994e+00
   9.8333333e-01   5.4652393e-01   1.1835038e+00  -7.1313689e-01   8.0417564e-01  -1.2441963e+00  -1.1683307e+00
   9.8500000e-01   5.2822138e-01   8.0417564e-01   5.0071314e-01   8.0417564e-01  -5.6140564e-01   5.0071314e-01
   9.8666667e-01   5.0927301e-01  -3.3380876e-01   1.5628319e+00   8.0417564e-01  -6.3727127e-01   1.1076382e+00
   9.8833333e-01   4.8977067e-01  -1.8207750e-01   8.8004127e-01   2.7311626e-01  -4.0967438e-01   1.1835038e+00
   9.9000000e-01   4.6981194e-01  -1.1683307e+00   1.4869663e+00   8.0417564e-01   1.4111007e+00   6.5244439e-01
   9.9166667e-01   4.4949900e-01   1.3352350e+00   5.7657876e-01  -1.6235244e+00   7.2831002e-01  -7.8900252e-01
   9.9333333e-01   4.2893757e-01   7.2831002e-01  -1.6235244e+00  -1.1683307e+00  -1.0924650e+00  -2.6856432e+00
   9.9500000e-01   4.0823567e-01   2.7311626e-01  -2.0787182e+00   2.7311626e-01   1.4111007e+00  -1.2441963e+00
   9.9666667e-01   3.8750244e-01  -1.0621188e-01  -9.4073377e-01   2.7311626e-01  -3.0346251e-02   5.0071314e-01
   9.9833333e-01   3.6684694e-01  -2.0028525e+00  -3.3380876e-01  -1.0621188e-01   4.2484751e-01   8.0417564e-01
   1.0000000e+00   3.4637687e-01  -2.9891057e+00  -5.6140564e-01  -3.3380876e-01   1.5628319e+00   1.8662944e+00
   1.0016667e+00   3.2619746e-01  -1.9269869e+00  -7.8900252e-01  -3.0346251e-02   6.5244439e-01  -1.2441963e+00
   1.0033333e+00   3.0641023e-01   1.0317725e+00  -5.6140564e-01   1.2138500e-01  -1.8511213e+00  -4.2788214e+00
   1.0050000e+00   2.8711192e-01   8.8004127e-01   6.5244439e-01   9.5590690e-01  -6.3727127e-01   7.2831002e-01
   1.0066667e+00   2.6839345e-01   1.2593694e+00   1.4111007e+00   2.7311626e-01   1.2138500e-01   3.6112038e+00
   1.0083333e+00   2.5033895e-01   2.5490851e+00   6.5244439e-01   1.1835038e+00   1.9725063e-01   1.7145632e+00
   1.0100000e+00   2.3302489e-01   1.1835038e+00   2.7311626e-01   5.0071314e-01  -2.8373744e+00  -1.1683307e+00
   1.0116667e+00   2.1651935e-01  -2.5794313e-01   1.1835038e+00   4.5519376e-02   3.4898188e-01   6.5244439e-01
   1.0133333e+00   2.0088135e-01  -8.6486815e-01   1.2138500e-01   2.7311626e-01   2.5490851e+00   2.0180257e+00
   1.0150000e+00   1.8616033e-01  -6.3727127e-01  -5.6140564e-01  -1.3200619e+00   5.0071314e-01  -1.1683307e+00
   1.0166667e+00   1.7239581e-01  -1.0621188e-01  -2.5794313e-01  -2.5794313e-01   1.1835038e+00  -1.2441963e+00
   1.0183333e+00   1.5961308e-01  -3.3380876e-01  -1.0621188e-01  -1.0621188e-01  -3.0346251e-02  -8.6486815e-01
   1.0200000e+00   1.4783423e-01  -3.0346251e-02   3.4898188e-01   2.7311626e-01  -4.8554001e-01  -5.6140564e-01
   1.0216667e+00   1.3706971e-01   7.2831002e-01   7.2831002e-01   4.2484751e-01   1.1076382e+00   1.9725063e-01
   1.0233333e+00   1.2731812e-01   1.9725063e-01  -6.3727127e-01   2.7311626e-01  -1.0621188e-01  -3.3380876e-01
   1.0250000e+00   1.1856821e-01   9.5590690e-01  -1.8207750e-01  -1.8207750e-01  -1.0165994e+00  -6.3727127e-01
   1.0266667e+00   1.1079926e-01  -7.1313689e-01   1.2138500e-01   1.2138500e-01  -2.5794313e-01   4.5519376e-02
   1.0283333e+00   1.0398168e-01   1.3352350e+00  -2.5794313e-01   3.4898188e-01  -3.3380876e-01  -3.0346251e-02
   1.0300000e+00   9.8077617e-02   3.4898188e-01   4.2484751e-01   1.2138500e-01  -4.8554001e-01  -1.0621188e-01
   1.0316667e+00   9.3041732e-02   1.4869663e+00   7.2831002e-01   4.2484751e-01   6.5244439e-01   8.8004127e-01
   1.0333333e+00   8.8821998e-02  -2.0028525e+00   1.0317725e+00   2.7311626e-01  -7.1313689e-01  -1.8207750e-01
   1.0350000e+00   8.5360635e-02  -2.7615088e+00   1.0317725e+00  -4.0967438e-01  -6.3727127e-01   4.2484751e-01
   1.0366667e+00   8.2595054e-02  -3.0649713e+00  -3.3380876e-01  -4.0967438e-01  -3.0346251e-02  -1.8207750e-01
   1.0383333e+00   8.0458866e-02  -2.0787182e+00  -1.7752557e+00  -3.0346251e-02   3.4898188e-01   8.8004127e-01
   1.0400000e+00   7.8882893e-02  -1.3959275e+00   3.4898188e-01   7.2831002e-01   8.8004127e-01   8.0417564e-01
   1.0416667e+00   7.7796225e-02  -7.8900252e-01  -7.8900252e-01   6.5244439e-01  -3.0346251e-02  -3.3380876e-01
   1.0433333e+00   7.7127219e-02  -2.0787182e+00  -1.8207750e-01  -1.8207750e-01   4.5519376e-02  -1.2441963e+00
   1.0450000e+00   7.6804524e-02  -9.4073377e-01   4.5519376e-02  -1.0621188e-01  -2.5794313e-01  -1.3200619e+00
   1.0466667e+00   7.6758046e-02   2.8525476e+00  -1.8207750e-01  -4.8554001e-01   3.4898188e-01  -1.3200619e+00
   1.0483333e+00   7.6919848e-02   2.7008163e+00   3.4898188e-01  -1.0621188e-01   1.8662944e+00  -4.0967438e-01
   1.0500000e+00   7.7225025e-02   2.3214882e+00   1.2138500e-01   1.9725063e-01  -4.8554001e-01  -3.3380876e-01
   1.0516667e+00   7.7612435e-02   5.7657876e-01  -2.5794313e-01   1.2138500e-01  -1.6235244e+00  -1.1683307e+00
   1.0533333e+00   7.8023559e-02   1.9725063e-01  -1.0621188e-01   3.4898188e-01  -4.0967438e-01  -7.1313689e-01
   1.0550000e+00   7.8404561e-02  -3.3380876e-01  -4.0967438e-01  -1.0924650e+00  -3.3380876e-01   1.0317725e+00
   1.0566667e+00   7.8714471e-02  -3.3380876e-01  -1.4717932e+00  -1.5476588e+00  -3.3380876e-01   1.9725063e-01
   1.0583333e+00   7.8913240e-02  -1.0621188e-01  -3.0346251e-02  -4.0967438e-01   3.4898188e-01   5.0071314e-01
   1.0600000e+00   7.8966976e-02  -2.5794313e-01   4.5519376e-02  -7.1313689e-01  -7.8900252e-01   3.4898188e-01
   1.0616667e+00   7.8848151e-02  -6.3727127e-01   1.2138500e-01  -5.6140564e-01   5.0071314e-01   5.0071314e-01
   1.0633333e+00   7.8535596e-02   1.2138500e-01   1.9725063e-01   1.9725063e-01  -1.2441963e+00   1.9725063e-01
   1.0650000e+00   7.8014519e-02  -1.7752557e+00  -5.6140564e-01   1.2138500e-01  -6.3727127e-01   4.5519376e-02
   1.0666667e+00   7.7276273e-02   7.2831002e-01   8.8004127e-01   5.7657876e-01   1.6386975e+00   1.7145632e+00
   1.0683333e+00   7.6318170e-02   1.1835038e+00  -1.0621188e-01   1.9725063e-01   5.7657876e-01   1.2593694e+00
   1.0700000e+00   7.5143092e-02   1.1835038e+00   1.2138500e-01   1.9725063e-01   9.5590690e-01   5.0071314e-01
   1.0716667e+00   7.3759098e-02   2.1697569e+00  -1.0621188e-01   1.2138500e-01   1.5628319e+00   1.2593694e+00
   1.0733333e+00   7.2178924e-02   2.2456226e+00  -4.0967438e-01  -4.0967438e-01   4.2484751e-01   1.9725063e-01
   1.0750000e+00   7.0419430e-02  -7.1313689e-01  -4.0967438e-01  -4.0967438e-01   2.7311626e-01  -8.6486815e-01
   1.0766667e+00   6.8500992e-02  -1.4717932e+00   1.6386975e+00   3.4898188e-01  -1.0621188e-01   4.5519376e-02
   1.0783333e+00   6.6446899e-02  -2.3063151e+00   2.7311626e-01  -2.5794313e-01  -9.4073377e-01  -1.7752557e+00
   1.0800000e+00   6.4282659e-02  -4.0967438e-01   5.7657876e-01   8.8004127e-01  -7.8900252e-01  -2.5794313e-01
   1.0816667e+00   6.2035366e-02   4.2484751e-01  -1.8207750e-01   7.2831002e-01  -2.0028525e+00  -4.0967438e-01
   1.0833333e+00   5.9733022e-02  -7.8900252e-01   1.2138500e-01   8.0417564e-01   2.7311626e-01  -2.5794313e-01
   1.0850000e+00   5.7403891e-02  -7.8900252e-01   3.4898188e-01  -3.0346251e-02   1.7145632e+00   1.1076382e+00
   1.0866667e+00   5.5075879e-02   2.7311626e-01  -2.5794313e-01  -7.1313689e-01   2.0938913e+00   1.2138500e-01
   1.0883333e+00   5.2775951e-02   1.0317725e+00  -1.8207750e-01  -4.8554001e-01   1.4869663e+00  -4.8554001e-01
   1.0900000e+00   5.0521327e-02   2.7311626e-01  -2.5794313e-01   2.7311626e-01  -5.6140564e-01  -1.4717932e+00
   1.0916667e+00   4.8343713e-02   1.9725063e-01  -1.8207750e-01   5.7657876e-01  -5.6140564e-01   2.7311626e-01
   1.0933333e+00   4.6265801e-02  -3.0346251e-02  -3.3380876e-01   4.2484751e-01  -9.4073377e-01   4.2484751e-01
   1.0950000e+00   4.4306016e-02  -1.0621188e-01  -3.3380876e-01   5.0071314e-01  -1.2441963e+00  -3.0346251e-02
   1.0966667e+00   4.2479715e-02   8.0417564e-01   1.9725063e-01   8.0417564e-01   5.7657876e-01   7.2831002e-01
   1.0983333e+00   4.0798981e-02  -4.8554001e-01   4.5519376e-02  -1.8207750e-01  -7.8900252e-01  -1.6993900e+00
   1.1000000e+00   3.9272499e-02  -8.6486815e-01  -1.8207750e-01  -6.3727127e-01   3.4898188e-01  -6.3727127e-01
   1.1016667e+00   3.7905503e-02   2.7311626e-01  -3.0346251e-02  -2.5794313e-01   1.6386975e+00   1.4111007e+00
   1.1033333e+00   3.6699805e-02  -8.6486815e-01   4.2484751e-01  -6.3727127e-01  -2.5794313e-01   1.1076382e+00
   1.1050000e+00   3.5653889e-02   4.2484751e-01   5.0071314e-01   4.5519376e-02  -1.0621188e-01   1.9421600e+00
   1.1066667e+00   3.4763073e-02   8.8004127e-01  -2.5794313e-01  -3.0346251e-02  -3.3380876e-01   4.2484751e-01
   1.1083333e+00   3.4019729e-02  -3.3380876e-01  -3.3380876e-01  -1.8207750e-01  -1.0924650e+00  -1.3959275e+00
   1.1100000e+00   3.3413567e-02  -4.0967438e-01   4.5519376e-02  -1.0621188e-01  -1.5476588e+00  -9.4073377e-01
   1.1116667e+00   3.2931950e-02  -9.4073377e-01  -1.2441963e+00  -5.6140564e-01  -1.4717932e+00  -1.5476588e+00
   1.1133333e+00   3.2560259e-02  -1.0165994e+00  -1.2441963e+00  -3.0346251e-02   1.4869663e+00  -1.8207750e-01
   1.1150000e+00   3.2282277e-02  -4.0967438e-01  -8.6486815e-01  -3.0346251e-02   4.5519376e-02  -3.3380876e-01
   1.1166667e+00   3.2080605e-02  -6.3727127e-01  -8.6486815e-01  -1.8207750e-01  -1.8207750e-01  -4.0967438e-01
   1.1183333e+00   3.1937074e-02   2.6249507e+00   1.0317725e+00   1.2138500e-01   1.8662944e+00   1.0317725e+00
   1.1200000e+00   3.1833169e-02   4.5519376e-02   5.0071314e-01  -2.5794313e-01   7.2831002e-01   3.4898188e-01
   1.1216667e+00   3.1750439e-02   1.2593694e+00  -1.8207750e-01  -2.5794313e-01  -1.0621188e-01   1.0317725e+00
   1.1233333e+00   3.1670898e-02  -3.3380876e-01   2.7311626e-01  -3.0346251e-02  -7.8900252e-01   4.5519376e-02
   1.1250000e+00   3.1570686e-02  -1.8207750e-01   5.7657876e-01   4.5519376e-02   5.0071314e-01  -2.5794313e-01
   1.1266667e+00   6.0734606e-03  -1.0165994e+00   1.1835038e+00   1.2138500e-01   8.8004127e-01   1.9725063e-01
   1.1283333e+00   6.1195205e-03   5.7657876e-01   8.8004127e-01   4.5519376e-02  -5.6140564e-01   1.9725063e-01
   1.1300000e+00   6.1653766e-03  -1.0621188e-01   1.0317725e+00   4.5519376e-02  -1.8511213e+00   4.2484751e-01
   1.1316667e+00   6.0925031e-03  -1.0621188e-01  -1.0621188e-01   3.4898188e-01  -1.5476588e+00  -4.8554001e-01
   1.1333333e+00   6.0275456e-03  -6.3727127e-01  -3.3380876e-01  -4.0967438e-01  -2.5794313e-01  -1.0621188e-01
   1.1350000e+00   5.9383709e-03  -1.6993900e+00  -1.3959275e+00  -9.4073377e-01   9.5590690e-01   1.2138500e-01
   1.1366667e+00   5.8211994e-03  -4.0967438e-01  -5.6140564e-01  -3.0346251e-02   1.5628319e+00   1.2593694e+00
   1.1383333e+00   5.6731757e-03  -1.5476588e+00  -2.5794313e-01  -2.5794313e-01   7.2831002e-01  -3.3380876e-01
   1.1400000e+00   5.4924096e-03   1.9725063e-01   5.7657876e-01  -1.8207750e-01  -3.0346251e-02  -1.0165994e+00
   1.1416667e+00   5.2779957e-03   4.2484751e-01  -1.8207750e-01  -3.3380876e-01  -7.8900252e-01  -8.6486815e-01
   1.1433333e+00   5.0300094e-03   1.7145632e+00   1.9725063e-01   1.2138500e-01  -5.6140564e-01  -3.0346251e-02
   1.1450000e+00   4.7494817e-03  -1.8207750e-01  -1.0621188e-01  -5.6140564e-01   2.7311626e-01   1.2138500e-01
   1.1466667e+00   4.4383520e-03  -1.3200619e+00  -4.8554001e-01   1.2138500e-01   4.2484751e-01   2.7311626e-01
   1.1483333e+00   4.0994021e-03  -3.3380876e-01   5.0071314e-01  -3.0346251e-02  -1.0165994e+00  -3.0346251e-02
   1.1500000e+00   3.7361720e-03  -5.6140564e-01  -1.0924650e+00   5.0071314e-01   5.7657876e-01   9.5590690e-01
   1.1516667e+00   3.3528608e-03   3.4898188e-01   1.2138500e-01   1.9725063e-01   1.9421600e+00   1.7904288e+00
   1.1533333e+00   2.9542142e-03   1.9725063e-01   8.0417564e-01   6.5244439e-01   1.1076382e+00   1.3352350e+00
   1.1550000e+00   2.5454023e-03   5.7657876e-01   1.9725063e-01   4.2484751e-01  -1.6235244e+00   3.4898188e-01
   1.1566667e+00   2.1318911e-03   3.1560101e+00   5.0071314e-01   3.4898188e-01  -4.8554001e-01  -1.1683307e+00
   1.1583333e+00   1.7193087e-03   9.5590690e-01   2.7311626e-01  -1.8207750e-01  -1.4717932e+00  -1.6993900e+00
   1.1600000e+00   1.3133126e-03  -1.0621188e-01   8.0417564e-01   6.5244439e-01   5.0071314e-01  -1.8207750e-01
   1.1616667e+00   9.1945754e-04  -3.0346251e-02   1.9725063e-01   5.7657876e-01  -1.0621188e-01  -1.0621188e-01
   1.1633333e+00   5.2657640e-04  -1.4717932e+00  -1.8207750e-01   1.2138500e-01  -4.0967438e-01   1.0317725e+00
   1.1650000e+00   6.5334485e-05  -7.8900252e-01  -6.3727127e-01  -1.0621188e-01   4.5519376e-02   1.9725063e-01
   1.1666667e+00  -3.5372517e-04   1.5628319e+00  -1.6993900e+00  -9.4073377e-01  -8.6486815e-01  -2.3821807e+00
   1.1683333e+00  -7.2574655e-04   1.9421600e+00  -1.0165994e+00  -4.8554001e-01   2.7311626e-01  -2.1545838e+00
   1.1700000e+00  -1.0470364e-03  -1.0621188e-01  -4.8554001e-01  -1.8207750e-01   3.4898188e-01  -6.3727127e-01
   1.1716667e+00  -1.3150915e-03  -2.0028525e+00  -5.6140564e-01  -5.6140564e-01  -1.0621188e-01  -2.5794313e-01
   1.1733333e+00  -1.5285969e-03  -1.8511213e+00   3.4898188e-01  -1.0621188e-01   4.2484751e-01   8.0417564e-01
   1.1750000e+00  -1.6873967e-03  -1.3200619e+00   8.0417564e-01   4.2484751e-01   9.5590690e-01   9.5590690e-01
   1.1766667e+00  -1.7924397e-03  -1.4717932e+00   8.0417564e-01   7.2831002e-01  -1.6993900e+00   5.7657876e-01
   1.1783333e+00  -1.8457021e-03   6.5244439e-01   1.2593694e+00   1.3352350e+00  -9.4073377e-01   5.7657876e-01
   1.1800000e+00  -1.8500908e-03  -1.2441963e+00   5.0071314e-01   5.7657876e-01  -2.5794313e-01  -4.0967438e-01
   1.1816667e+00  -1.8093303e-03   6.5244439e-01   8.0417564e-01   5.7657876e-01  -1.0924650e+00  -1.3200619e+00
   1.1833333e+00  -1.7278367e-03   1.9421600e+00  -3.3380876e-01   6.5244439e-01   8.8004127e-01   5.0071314e-01
   1.1850000e+00  -1.6105835e-03   2.0938913e+00  -1.0165994e+00  -7.8900252e-01   1.7145632e+00   1.2593694e+00
   1.1866667e+00  -1.4629610e-03   4.5519376e-02  -8.6486815e-01  -9.4073377e-01   1.1076382e+00   1.2593694e+00
   1.1883333e+00  -1.2906347e-03  -1.6993900e+00  -5.6140564e-01  -6.3727127e-01   5.7657876e-01  -2.5794313e-01
   1.1900000e+00  -1.0994055e-03  -3.3380876e-01   3.4898188e-01   2.7311626e-01   9.5590690e-01   7.2831002e-01
   1.1916667e+00  -8.9507458e-04   5.0071314e-01   1.9725063e-01  -1.8207750e-01   1.2138500e-01   5.7657876e-01
   1.1933333e+00  -6.8331651e-04  -2.5794313e-01  -6.3727127e-01  -1.8207750e-01  -3.0346251e-02   1.9725063e-01
   1.1950000e+00  -4.6956244e-04  -2.5794313e-01   5.0071314e-01   4.5519376e-02  -1.0621188e-01   4.2484751e-01
   1.1966667e+00  -2.5889660e-04   3.4898188e-01   9.5590690e-01   9.5590690e-01   5.7657876e-01   8.8004127e-01
   1.1983333e+00  -5.5966472e-05  -2.0028525e+00   4.5519376e-02   2.7311626e-01  -3.0346251e-02  -4.8554001e-01
   1.2000000e+00   4.8115923e-05  -2.3821807e+00   7.2831002e-01   5.0071314e-01   6.5244439e-01  -4.0967438e-01
   1.2016667e+00   1.1537083e-04   2.7311626e-01   5.0071314e-01   5.0071314e-01   4.2484751e-01   1.2138500e-01
   1.2033333e+00   1.8094673e-04  -4.0967438e-01  -4.0967438e-01  -1.0621188e-01  -1.0621188e-01  -2.5794313e-01
   1.2050000e+00   2.4318125e-04   7.2831002e-01  -4.8554001e-01  -6.3727127e-01  -6.3727127e-01  -1.0924650e+00
   1.2066667e+00   3.0050855e-04   3.4898188e-01  -1.3200619e+00  -8.6486815e-01  -4.0967438e-01  -1.6993900e+00
   1.2083333e+00   3.5149674e-04   5.7657876e-01  -1.6235244e+00  -6.3727127e-01  -6.3727127e-01  -1.1683307e+00
   1.2100000e+00   3.9488223e-04   2.0938913e+00  -4.0967438e-01  -4.0967438e-01  -4.0967438e-01  -3.3380876e-01
   1.2116667e+00   4.2959989e-04   1.7145632e+00   4.2484751e-01   3.4898188e-01  -1.8207750e-01   5.0071314e-01
   1.2133333e+00   4.5480811e-04   2.0938913e+00  -1.0621188e-01   1.2138500e-01   4.5519376e-02   2.7311626e-01
   1.2150000e+00   4.6990825e-04  -5.6140564e-01   5.7657876e-01  -1.8207750e-01   5.7657876e-01   4.5519376e-02
   1.2166667e+00   4.7455769e-04  -1.8207750e-01   6.5244439e-01  -3.3380876e-01   8.0417564e-01   5.0071314e-01
   1.2183333e+00   4.6867640e-04  -2.3821807e+00   5.0071314e-01  -4.8554001e-01   7.2831002e-01   3.4898188e-01
   1.2200000e+00   4.5244665e-04   6.5244439e-01   8.8004127e-01  -2.5794313e-01  -1.0924650e+00  -1.8207750e-01
   1.2216667e+00   4.2630593e-04  -7.1313689e-01   7.2831002e-01   2.7311626e-01  -1.4717932e+00  -9.4073377e-01
   1.2233333e+00   3.9093345e-04  -7.8900252e-01   4.2484751e-01   1.0317725e+00   1.9725063e-01   6.5244439e-01
   1.2250000e+00   3.4723040e-04  -6.3727127e-01   9.5590690e-01   1.3352350e+00   5.0071314e-01   1.1835038e+00
   1.2266667e+00   2.9629466e-04   1.9725063e-01   5.0071314e-01   5.0071314e-01  -1.0924650e+00   4.5519376e-02
   1.2283333e+00   2.3939068e-04  -1.8207750e-01  -4.8554001e-01   4.2484751e-01  -1.3200619e+00  -9.4073377e-01
   1.2300000e+00   1.7791534e-04   1.2138500e-01  -4.8554001e-01   8.8004127e-01  -5.6140564e-01  -7.8900252e-01
   1.2316667e+00  -4.0207894e-04   1.7904288e+00  -7.1313689e-01  -1.0621188e-01  -2.5794313e-01  -9.4073377e-01
   1.2333333e+00  -5.4401219e-04   1.4111007e+00  -6.3727127e-01  -2.5794313e-01   8.0417564e-01   5.0071314e-01
   1.2350000e+00  -6.6259628e-04   5.7657876e-01  -1.7752557e+00  -4.8554001e-01   1.1076382e+00   6.5244439e-01
   1.2366667e+00  -7.5686883e-04  -1.2441963e+00  -7.8900252e-01  -5.6140564e-01   1.1835038e+00   6.5244439e-01
   1.2383333e+00  -8.2652385e-04  -1.0165994e+00   1.2138500e-01  -6.3727127e-01   3.4898188e-01   1.2138500e-01
   1.2400000e+00  -8.7187031e-04  -2.5794313e-01   6.5244439e-01  -1.8207750e-01  -1.8207750e-01   8.8004127e-01
   1.2416667e+00  -8.9377805e-04   8.0417564e-01   1.1076382e+00   1.9725063e-01  -1.3200619e+00   6.5244439e-01
   1.2433333e+00  -1.0054844e-04   4.5519376e-02   5.7657876e-01   5.0071314e-01  -3.3380876e-01   5.0071314e-01
   1.2450000e+00  -1.0874396e-04  -7.8900252e-01   3.4898188e-01  -1.0621188e-01   2.7311626e-01   3.4898188e-01
   1.2466667e+00  -1.1296812e-04   1.2138500e-01  -4.8554001e-01   7.2831002e-01   6.5244439e-01   7.2831002e-01
   1.2483333e+00  -1.1356212e-04   4.2484751e-01  -1.5476588e+00   1.2138500e-01   1.2138500e-01  -1.0621188e-01
   1.2500000e+00  -1.1094321e-04   2.7311626e-01  -1.0621188e-01   4.5519376e-02   4.5519376e-02  -9.4073377e-01
   1.2516667e+00  -1.0558492e-04  -3.0346251e-02  -1.8207750e-01   4.5519376e-02   4.2484751e-01  -1.0924650e+00
   1.2533333e+00  -9.7997023e-05  -3.3380876e-01   1.9725063e-01   3.4898188e-01   4.2484751e-01   4.5519376e-02
   1.2550000e+00  -8.8705961e-05   8.8004127e-01   8.8004127e-01   1.0317725e+00   4.5519376e-02   1.2138500e-01
   1.2566667e+00  -7.8236076e-05   8.0417564e-01   5.7657876e-01  -3.0346251e-02  -7.1313689e-01  -1.8207750e-01
   1.2583333e+00  -6.7092491e-05   1.9725063e-01  -2.5794313e-01  -1.8207750e-01  -2.5794313e-01  -8.6486815e-01
   1.2600000e+00  -5.5745880e-05  -1.6993900e+00  -8.6486815e-01   4.2484751e-01   3.4898188e-01  -2.5794313e-01
   1.2616667e+00  -4.4619592e-05  -8.6486815e-01   1.2138500e-01  -2.5794313e-01   8.8004127e-01   6.5244439e-01
   1.2633333e+00  -3.4079403e-05  -1.6993900e+00   5.7657876e-01  -2.5794313e-01   9.5590690e-01   7.2831002e-01
   1.2650000e+00  -2.4426034e-05  -1.0621188e-01   5.0071314e-01   1.9725063e-01   1.1835038e+00   1.2138500e-01
   1.2666667e+00  -1.5890558e-05   3.4898188e-01  -3.0346251e-02  -8.6486815e-01   1.9725063e-01   2.7311626e-01
   1.2683333e+00  -8.6326409e-06   1.1835038e+00  -8.6486815e-01  -3.0346251e-02  -1.6993900e+00  -4.8554001e-01
   1.2700000e+00  -2.7415123e-06   1.8662944e+00  -1.0621188e-01   1.2138500e-01  -4.0967438e-01   2.7311626e-01
   1.2716667e+00  -1.6611766e-05   1.2138500e-01  -3.0346251e-02   4.5519376e-02  -4.0967438e-01   5.0071314e-01
   1.2733333e+00  -5.4740792e-05   5.7657876e-01   4.2484751e-01   2.7311626e-01  -1.8207750e-01   1.4869663e+00
   1.2750000e+00  -9.1430041e-05   4.2484751e-01  -7.1313689e-01  -1.0621188e-01  -1.0621188e-01   1.1076382e+00
   1.2766667e+00  -1.2602136e-04   1.1835038e+00   3.4898188e-01  -4.0967438e-01  -7.8900252e-01  -4.0967438e-01
   1.2783333e+00  -1.5789610e-04  -4.0967438e-01  -4.0967438e-01  -1.8207750e-01  -7.8900252e-01  -2.3063151e+00
   1.2800000e+00  -1.8648266e-04  -1.0621188e-01   8.8004127e-01   1.2138500e-01   1.7904288e+00   1.9725063e-01
   1.2816667e+00  -2.1126343e-04  -1.6993900e+00  -3.0346251e-02  -3.3380876e-01   1.9725063e-01  -7.8900252e-01
   1.2833333e+00  -2.3178123e-04  -2.7615088e+00   1.9725063e-01  -2.5794313e-01  -4.0967438e-01  -7.8900252e-01
   1.2850000e+00  -2.4764537e-04  -1.3200619e+00   1.2138500e-01   5.7657876e-01   1.9725063e-01   5.0071314e-01
   1.2866667e+00  -2.5853704e-04  -4.8554001e-01  -3.0346251e-02  -1.0621188e-01  -3.0346251e-02   1.9725063e-01
   1.2883333e+00  -2.6421437e-04  -3.3380876e-01  -6.3727127e-01  -1.0621188e-01  -1.6235244e+00  -5.6140564e-01
   1.2900000e+00  -2.6451683e-04  -4.0967438e-01   1.2138500e-01   6.5244439e-01  -2.5794313e-01   4.2484751e-01
   1.2916667e+00  -2.5936907e-04  -4.0967438e-01  -2.5794313e-01  -1.8207750e-01   1.4869663e+00   5.7657876e-01
   1.2933333e+00  -2.4878408e-04   6.5244439e-01   4.5519376e-02   3.4898188e-01   8.8004127e-01   4.5519376e-02
   1.2950000e+00  -2.3286550e-04   1.1835038e+00  -1.8207750e-01  -4.0967438e-01  -9.4073377e-01  -1.3200619e+00
   1.2966667e+00  -2.1180916e-04  -2.3063151e+00   4.5519376e-02   5.0071314e-01  -9.4073377e-01  -8.6486815e-01
   1.2983333e+00  -1.8590344e-04  -2.0028525e+00   1.9725063e-01   1.1076382e+00   5.7657876e-01   1.0317725e+00
   1.3000000e+00  -1.2115451e-04  -1.2441963e+00   3.4898188e-01   8.0417564e-01   1.4869663e+00   2.2456226e+00
   1.3016667e+00  -8.3337614e-05  -4.8554001e-01   3.4898188e-01  -4.8554001e-01   2.7311626e-01   1.0317725e+00
   1.3033333e+00  -4.2715415e-05  -1.2441963e+00  -4.8554001e-01  -4.0967438e-01  -1.5476588e+00  -9.4073377e-01
   1.3050000e+00  -3.1763440e-18  -8.6486815e-01  -3.3380876e-01   3.4898188e-01  -8.6486815e-01  -8.6486815e-01
   1.3066667e+00  -6.5660732e-06   5.0071314e-01  -7.1313689e-01   8.0417564e-01  -3.0346251e-02   1.1076382e+00
   1.3083333e+00  -1.4669913e-05   6.5244439e-01   7.2831002e-01   5.7657876e-01   2.7311626e-01   1.1835038e+00
   1.3100000e+00  -2.4254254e-05   5.7657876e-01   4.5519376e-02  -9.4073377e-01   5.0071314e-01   4.5519376e-02
   1.3116667e+00  -3.5184435e-05   2.7311626e-01  -1.8207750e-01  -1.7752557e+00  -3.0346251e-02  -1.1683307e+00
   1.3133333e+00  -4.7244802e-05   1.1076382e+00  -1.8207750e-01  -7.8900252e-01   1.2138500e-01  -1.0924650e+00
   1.3150000e+00  -6.0138091e-05   2.1697569e+00  -4.0967438e-01   1.9725063e-01  -7.8900252e-01   2.7311626e-01
   1.3166667e+00  -7.3488056e-05   1.5628319e+00  -4.0967438e-01   9.5590690e-01  -1.1683307e+00   1.2138500e-01
   1.3183333e+00  -8.6845454e-05   3.1560101e+00  -1.8207750e-01   6.5244439e-01   1.9725063e-01  -1.0621188e-01
   1.3200000e+00  -9.9697379e-05   5.7657876e-01   2.7311626e-01  -3.0346251e-02   2.7311626e-01  -1.1683307e+00
   1.3216667e+00  -1.1147990e-04   1.2593694e+00   3.4898188e-01  -7.8900252e-01  -3.0346251e-02  -1.2441963e+00
   1.3233333e+00  -1.2159377e-04   1.1076382e+00   1.9725063e-01  -4.0967438e-01   1.6386975e+00   8.8004127e-01
   1.3250000e+00  -1.2942275e-04   1.0317725e+00  -4.0967438e-01  -5.6140564e-01  -3.0346251e-02   1.9725063e-01
   1.3266667e+00  -1.3435435e-04  -1.8207750e-01   1.9725063e-01   3.4898188e-01  -3.0346251e-02   1.2593694e+00
   1.3283333e+00  -1.3580207e-04   4.5519376e-02  -2.5794313e-01  -3.3380876e-01  -5.6140564e-01   1.9725063e-01
   1.3300000e+00  -1.3322890e-04   4.2484751e-01  -5.6140564e-01  -4.8554001e-01  -2.5794313e-01   1.9725063e-01
   1.3316667e+00  -1.2617094e-04   4.5519376e-02  -1.8207750e-01   4.5519376e-02   5.7657876e-01   4.5519376e-02
   1.3333333e+00  -1.1426071e-04   9.5590690e-01  -3.3380876e-01  -4.8554001e-01  -1.8207750e-01  -1.0924650e+00
   1.3350000e+00  -9.7249130e-05  -6.3727127e-01  -2.5794313e-01  -5.6140564e-01  -1.8207750e-01  -1.3200619e+00
   1.3366667e+00  -7.5025424e-05  -1.8511213e+00  -4.0967438e-01  -1.0621188e-01  -4.0967438e-01  -7.8900252e-01
   1.3383333e+00  -4.7634148e-05  -1.9269869e+00   8.0417564e-01   8.8004127e-01  -4.0967438e-01  -1.8207750e-01
   1.3400000e+00  -1.5288555e-05  -2.4580463e+00   9.5590690e-01   9.5590690e-01   2.7311626e-01  -3.0346251e-02
   1.3416667e+00  -4.6197272e-05  -1.9269869e+00  -3.3380876e-01   1.1835038e+00  -1.8207750e-01  -3.0346251e-02
   1.3433333e+00  -1.3248975e-04  -5.6140564e-01   8.0417564e-01   4.2484751e-01  -1.8207750e-01   1.1076382e+00
   1.3450000e+00  -2.2434151e-04   1.4111007e+00   2.7311626e-01  -7.1313689e-01  -9.4073377e-01   5.0071314e-01
   1.3466667e+00  -3.1987363e-04  -3.3380876e-01  -4.8554001e-01  -6.3727127e-01   3.4898188e-01   8.0417564e-01
   1.3483333e+00  -4.1692047e-04   7.2831002e-01  -3.0346251e-02   1.0317725e+00   1.2138500e-01   8.8004127e-01
   1.3500000e+00  -5.1306468e-04   4.2484751e-01  -7.1313689e-01   2.7311626e-01  -5.6140564e-01  -1.2441963e+00
   1.3516667e+00  -6.0568269e-04  -3.0346251e-02  -7.1313689e-01  -7.8900252e-01  -4.8554001e-01  -1.4717932e+00
   1.3533333e+00  -6.9200032e-04   1.1835038e+00  -5.6140564e-01  -5.6140564e-01  -1.8207750e-01   1.9725063e-01
   1.3550000e+00  -7.6915752e-04   7.2831002e-01  -5.6140564e-01  -3.0346251e-02   1.0317725e+00   7.2831002e-01
   1.3566667e+00  -8.3428117e-04   4.2484751e-01   5.7657876e-01  -1.8207750e-01   1.0317725e+00   8.8004127e-01
   1.3583333e+00  -8.8456413e-04   7.2831002e-01   7.2831002e-01  -1.0924650e+00   1.9725063e-01  -2.5794313e-01
   1.3600000e+00  -9.1734937e-04   5.7657876e-01  -3.0346251e-02   4.5519376e-02  -1.3200619e+00  -1.5476588e+00
   1.3616667e+00  -8.3045140e-04   8.0417564e-01   1.9725063e-01  -8.6486815e-01  -7.8900252e-01  -9.4073377e-01
   1.3633333e+00  -7.4713981e-04   1.4869663e+00   1.2138500e-01   3.4898188e-01  -4.8554001e-01   8.0417564e-01
   1.3650000e+00  -6.3825839e-04  -2.5794313e-01   1.9725063e-01  -1.0621188e-01  -1.0621188e-01   5.7657876e-01
   1.3666667e+00  -5.0445902e-04  -1.5476588e+00   9.5590690e-01   5.7657876e-01   7.2831002e-01   6.5244439e-01
   1.3683333e+00  -3.4710068e-04  -1.4717932e+00   1.1076382e+00   5.7657876e-01  -7.8900252e-01  -7.1313689e-01
   1.3700000e+00  -1.6826759e-04  -3.2167026e+00   1.9725063e-01   1.2138500e-01  -7.1313689e-01  -1.0165994e+00
   1.3716667e+00   4.2947235e-04  -2.2304494e+00   2.7311626e-01   1.9725063e-01   1.8662944e+00   8.0417564e-01
   1.3733333e+00   3.9390319e-04   1.3352350e+00   4.5519376e-02   3.4898188e-01   6.5244439e-01   1.5628319e+00
   1.3750000e+00   3.4994103e-04   3.5353382e+00  -7.1313689e-01  -1.0621188e-01  -4.8554001e-01  -5.6140564e-01
   1.3766667e+00   2.9910756e-04   2.7766819e+00  -1.0621188e-01   4.2484751e-01   2.7311626e-01   4.5519376e-02
   1.3783333e+00   2.4321695e-04   5.0071314e-01  -4.0967438e-01  -7.1313689e-01  -4.0967438e-01  -5.6140564e-01
   1.3800000e+00   1.8434925e-04   2.7311626e-01  -1.0621188e-01  -1.8207750e-01   1.9725063e-01  -5.6140564e-01
   1.3816667e+00   1.2481848e-04   8.8004127e-01   1.9725063e-01  -1.0621188e-01   2.7311626e-01   6.5244439e-01
   1.3833333e+00   6.7136317e-05  -6.3727127e-01  -1.8207750e-01  -5.6140564e-01  -1.8207750e-01   8.0417564e-01
   1.3850000e+00   1.3972281e-05  -1.0165994e+00  -5.6140564e-01   9.5590690e-01   5.7657876e-01   2.0180257e+00
   1.3866667e+00  -1.1610120e-03  -9.4073377e-01   4.2484751e-01   2.7311626e-01  -3.0346251e-02   8.8004127e-01
   1.3883333e+00  -1.0760787e-03  -3.0346251e-02  -1.8207750e-01   5.7657876e-01   3.4898188e-01  -1.8511213e+00
   1.3900000e+00  -9.2471826e-04   4.5519376e-02   3.4898188e-01  -5.6140564e-01   1.9725063e-01  -1.3200619e+00
   1.3916667e+00  -7.0092508e-04   3.4898188e-01   1.9725063e-01   5.7657876e-01  -1.8207750e-01  -3.0346251e-02
   1.3933333e+00  -3.9953360e-04  -1.8511213e+00  -1.3200619e+00   5.0071314e-01  -6.3727127e-01   8.0417564e-01
   1.3950000e+00  -1.6370159e-05  -1.3200619e+00   5.7657876e-01  -1.1683307e+00  -1.4717932e+00  -3.3380876e-01
   1.3966667e+00   4.5160910e-04  -1.7752557e+00   9.5590690e-01   1.9725063e-01  -1.0165994e+00   1.9725063e-01
   1.3983333e+00   1.0061990e-03  -1.0165994e+00  -7.8900252e-01  -7.1313689e-01  -2.5794313e-01  -1.8207750e-01
   1.4000000e+00   1.6478485e-03   1.0317725e+00   4.2484751e-01   5.7657876e-01  -1.0621188e-01   4.5519376e-02
   1.4016667e+00   2.3755889e-03   1.1076382e+00  -2.5794313e-01   1.2138500e-01   3.4898188e-01   1.9725063e-01
   1.4033333e+00   3.1869915e-03   7.2831002e-01  -4.0967438e-01  -4.0967438e-01   9.5590690e-01   3.4898188e-01
   1.4050000e+00   4.0781557e-03   1.2138500e-01  -1.8207750e-01  -7.8900252e-01  -4.0967438e-01  -6.3727127e-01
   1.4066667e+00   5.0052895e-03   5.7657876e-01  -1.8207750e-01  -1.0621188e-01   1.2138500e-01  -2.5794313e-01
   1.4083333e+00   5.8942102e-03   8.0417564e-01   4.2484751e-01   3.4898188e-01   8.0417564e-01   1.2138500e-01
   1.4100000e+00   6.8295896e-03  -1.2441963e+00  -1.0621188e-01   1.2138500e-01   1.1076382e+00   5.0071314e-01
   1.4116667e+00   7.8054244e-03  -2.5794313e-01  -1.0621188e-01   5.0071314e-01   8.0417564e-01   5.0071314e-01
   1.4133333e+00   8.8152974e-03  -4.8554001e-01  -5.6140564e-01  -1.8207750e-01  -1.0924650e+00   5.7657876e-01
   1.4150000e+00   9.8525015e-03  -2.4580463e+00   4.2484751e-01  -4.8554001e-01  -1.3200619e+00  -1.1683307e+00
   1.4166667e+00   1.3059315e-02  -4.0967438e-01   1.2138500e-01  -4.0967438e-01  -1.0621188e-01  -1.0165994e+00
   1.4183333e+00   1.4137384e-02  -1.0621188e-01   1.0317725e+00  -3.3380876e-01  -3.0346251e-02  -1.8207750e-01
   1.4200000e+00   1.5209321e-02  -1.8207750e-01   1.9725063e-01   5.0071314e-01  -3.0346251e-02  -3.3380876e-01
   1.4216667e+00   1.6269308e-02  -1.6993900e+00   1.9725063e-01   1.2138500e-01  -1.0621188e-01   1.2138500e-01
   1.4233333e+00   1.7312078e-02  -4.8554001e-01  -2.5794313e-01   4.5519376e-02   5.0071314e-01  -4.0967438e-01
   1.4250000e+00   1.8333001e-02   7.2831002e-01   4.5519376e-02   2.7311626e-01   7.2831002e-01   7.2831002e-01
   1.4266667e+00   4.9329632e-02  -8.6486815e-01  -1.8207750e-01  -3.3380876e-01   4.2484751e-01  -3.3380876e-01
   1.4283333e+00   4.9945479e-02   7.2831002e-01  -1.0621188e-01   4.2484751e-01  -2.5794313e-01  -3.0346251e-02
   1.4300000e+00   5.0730231e-02   1.9725063e-01   4.5519376e-02   8.0417564e-01  -4.0967438e-01   1.1076382e+00
   1.4316667e+00   5.1688029e-02   1.4111007e+00  -7.8900252e-01   1.9725063e-01  -9.4073377e-01  -6.3727127e-01
   1.4333333e+00   5.2819453e-02   1.2138500e-01  -2.5794313e-01  -1.0621188e-01   4.2484751e-01  -1.7752557e+00
   1.4350000e+00   5.4121357e-02  -3.3380876e-01  -5.6140564e-01  -1.0621188e-01   1.9725063e-01  -7.8900252e-01
   1.4366667e+00   5.5586770e-02  -1.0621188e-01   3.4898188e-01   2.7311626e-01   5.0071314e-01   5.0071314e-01
   1.4383333e+00   5.7204889e-02   2.7311626e-01   5.0071314e-01   7.2831002e-01   1.4869663e+00   1.6386975e+00
   1.4400000e+00   5.8961163e-02  -1.8207750e-01  -2.5794313e-01  -4.8554001e-01   8.0417564e-01   1.3352350e+00
   1.4416667e+00   6.0837463e-02   5.0071314e-01   7.2831002e-01   5.7657876e-01  -3.0346251e-02   1.5628319e+00
   1.4433333e+00   6.2812350e-02  -3.0346251e-02   2.7311626e-01  -1.8207750e-01  -3.3380876e-01   1.2138500e-01
   1.4450000e+00   1.0366370e-01  -8.6486815e-01  -2.5794313e-01  -2.5794313e-01   4.5519376e-02   1.2138500e-01
   1.4466667e+00   1.0931286e-01   5.7657876e-01  -4.0967438e-01  -2.5794313e-01  -5.6140564e-01   1.2138500e-01
   1.4483333e+00   1.1588890e-01   5.7657876e-01   5.0071314e-01  -4.8554001e-01  -1.8207750e-01  -2.5794313e-01
   1.4500000e+00   1.2343849e-01   4.2484751e-01   1.9725063e-01  -5.6140564e-01   5.0071314e-01  -8.6486815e-01
   1.4516667e+00   1.3199970e-01   1.0317725e+00  -1.8207750e-01  -3.3380876e-01   4.2484751e-01  -3.0346251e-02
   1.4533333e+00   1.4160106e-01   6.5244439e-01   5.7657876e-01   1.0317725e+00   4.5519376e-02   5.7657876e-01
   1.4550000e+00   1.5226085e-01   2.7311626e-01  -8.6486815e-01   3.4898188e-01  -8.6486815e-01  -3.0346251e-02
   1.4566667e+00   1.6398643e-01  -4.8554001e-01   1.9725063e-01   1.9725063e-01  -1.3959275e+00  -6.3727127e-01
   1.4583333e+00   1.7677380e-01  -2.4580463e+00  -3.3380876e-01  -1.8207750e-01   5.7657876e-01  -7.1313689e-01
   1.4600000e+00   1.9060729e-01   5.7657876e-01   5.7657876e-01   8.0417564e-01  -1.0621188e-01   3.4898188e-01
   1.4616667e+00   2.0545943e-01  -1.8511213e+00  -4.8554001e-01  -3.3380876e-01   5.0071314e-01  -1.8207750e-01
   1.4633333e+00   2.2118815e-01  -1.5476588e+00  -4.0967438e-01   1.2138500e-01  -3.3380876e-01  -4.8554001e-01
   1.4650000e+00   2.3779122e-01   8.0417564e-01   9.5590690e-01   9.5590690e-01  -1.8207750e-01   1.9725063e-01
   1.4666667e+00   2.5524846e-01   3.4898188e-01  -6.3727127e-01   1.9725063e-01  -9.4073377e-01   4.2484751e-01
   1.4683333e+00   2.7349115e-01   1.2138500e-01  -8.6486815e-01   1.9725063e-01   1.2138500e-01   5.7657876e-01
   1.4700000e+00   2.9244140e-01   4.2484751e-01  -3.3380876e-01  -1.8207750e-01  -6.3727127e-01  -8.6486815e-01
   1.4716667e+00   3.1201299e-01  -7.1313689e-01  -3.3380876e-01   1.9725063e-01   4.5519376e-02  -2.7615088e+00
   1.4733333e+00   3.3211235e-01   5.0071314e-01  -3.3380876e-01   3.4898188e-01   5.0071314e-01  -4.0967438e-01
   1.4750000e+00   3.5263961e-01   5.7657876e-01   5.7657876e-01   1.2138500e-01   1.0317725e+00   1.5628319e+00
   1.4766667e+00   3.7348976e-01   1.9725063e-01   2.7311626e-01  -5.6140564e-01   5.7657876e-01   1.9725063e-01
   1.4783333e+00   3.9455392e-01   2.7311626e-01   1.9725063e-01   2.7311626e-01   9.5590690e-01   5.0071314e-01
   1.4800000e+00   4.1572056e-01   1.2138500e-01  -7.8900252e-01  -1.0621188e-01   3.4898188e-01   7.2831002e-01
   1.4816667e+00   4.3687691e-01  -1.0621188e-01   8.8004127e-01   4.5519376e-02  -1.3200619e+00   5.0071314e-01
   1.4833333e+00   4.5791028e-01  -6.3727127e-01   5.7657876e-01   1.2138500e-01  -1.6993900e+00   5.0071314e-01
   1.4850000e+00   4.7870939e-01  -1.0924650e+00   8.8004127e-01   3.4898188e-01  -6.3727127e-01  -5.6140564e-01
   1.4866667e+00   4.9916568e-01  -7.8900252e-01   4.2484751e-01   3.4898188e-01   5.0071314e-01  -6.3727127e-01
   1.4883333e+00   5.1917464e-01   5.0071314e-01   4.5519376e-02   1.2138500e-01   8.0417564e-01  -4.0967438e-01
   1.4900000e+00   5.3863695e-01   8.8004127e-01  -1.3959275e+00  -8.6486815e-01  -1.0621188e-01  -4.8554001e-01
   1.4916667e+00   5.5745968e-01   8.0417564e-01   1.9725063e-01   2.7311626e-01   4.2484751e-01   4.2484751e-01
   1.4933333e+00   5.7555728e-01  -1.8207750e-01   2.7311626e-01  -1.8207750e-01  -1.0621188e-01   7.2831002e-01
   1.4950000e+00   5.9285252e-01  -1.0924650e+00  -1.8207750e-01   1.9725063e-01   9.5590690e-01   1.4869663e+00
   1.4966667e+00   6.0927726e-01   1.6386975e+00  -3.0346251e-02   1.1076382e+00   1.2138500e-01   6.5244439e-01
   1.4983333e+00   6.2473250e-01   2.7311626e-01  -3.0346251e-02   1.9725063e-01   1.1076382e+00  -7.8900252e-01
   1.5000000e+00   6.2473250e-01   2.2456226e+00   4.5519376e-02  -1.0621188e-01   4.2484751e-01  -3.3380876e-01
   1.5016667e+00   6.3909860e-01   5.7657876e-01  -3.0346251e-02   4.2484751e-01  -1.8207750e-01   4.2484751e-01
   1.5033333e+00   6.5243631e-01  -1.8207750e-01  -4.8554001e-01  -1.0621188e-01  -1.1683307e+00  -2.5794313e-01
   1.5050000e+00   6.6472264e-01  -1.0924650e+00   1.9725063e-01  -4.8554001e-01  -3.0346251e-02   4.5519376e-02
   1.5066667e+00   6.7594618e-01  -8.6486815e-01  -5.6140564e-01  -1.8207750e-01   3.4898188e-01   1.2138500e-01
   1.5083333e+00   6.8610715e-01   5.7657876e-01  -2.5794313e-01   3.4898188e-01   1.9725063e-01   5.0071314e-01
   1.5100000e+00   6.8610715e-01   1.1835038e+00   4.5519376e-02   1.2138500e-01   3.4898188e-01  -4.0967438e-01
   1.5116667e+00   6.8610715e-01   5.7657876e-01   5.7657876e-01  -3.3380876e-01   4.2484751e-01  -2.5794313e-01
   1.5133333e+00   6.8610715e-01  -1.4717932e+00  -3.0346251e-02  -7.1313689e-01  -4.8554001e-01   4.5519376e-02
   1.5150000e+00   6.8610715e-01   4.5519376e-02  -1.0621188e-01  -3.3380876e-01  -9.4073377e-01  -7.1313689e-01
   1.5166667e+00   6.8610715e-01  -8.6486815e-01  -3.0346251e-02   3.4898188e-01  -1.5476588e+00  -1.6993900e+00
   1.5183333e+00   6.8610715e-01  -6.3727127e-01  -3.0346251e-02   2.7311626e-01  -6.3727127e-01  -2.1545838e+00
   1.5200000e+00   6.8610715e-01  -3.0346251e-02  -1.8207750e-01  -1.8207750e-01  -1.0621188e-01  -1.9269869e+00
   1.5216667e+00   6.8610715e-01  -8.6486815e-01   4.2484751e-01   4.5519376e-02   5.0071314e-01  -4.0967438e-01
   1.5233333e+00   6.8610715e-01  -5.6140564e-01   5.0071314e-01   5.7657876e-01   4.2484751e-01  -2.5794313e-01
   1.5250000e+00   6.8610715e-01  -2.5794313e-01  -2.5794313e-01  -2.5794313e-01   1.6386975e+00   4.5519376e-02
   1.5266667e+00   6.8610715e-01  -1.6993900e+00  -9.4073377e-01  -2.5794313e-01   1.1835038e+00   1.2138500e-01
   1.5283333e+00   6.8610715e-01   8.8004127e-01  -1.3200619e+00  -1.0621188e-01   8.0417564e-01   1.9725063e-01
   1.5300000e+00   6.8610715e-01   2.9284132e+00   1.1835038e+00  -1.0621188e-01  -1.0621188e-01   6.5244439e-01
   1.5316667e+00   6.8610715e-01   9.5590690e-01   5.7657876e-01  -4.0967438e-01  -7.8900252e-01   6.5244439e-01
   1.5333333e+00   6.8610715e-01   3.4898188e-01   3.4898188e-01  -3.0346251e-02  -1.5476588e+00   5.0071314e-01
   1.5350000e+00   6.8610715e-01  -1.2441963e+00  -1.8207750e-01   2.7311626e-01  -3.0346251e-02   1.3352350e+00
   1.5366667e+00   6.8610715e-01  -1.1683307e+00  -7.8900252e-01   2.7311626e-01  -3.0346251e-02  -4.8554001e-01
   1.5383333e+00   6.8610715e-01  -5.6140564e-01  -2.5794313e-01   4.5519376e-02  -1.0924650e+00  -1.1683307e+00
   1.5400000e+00   6.8610715e-01  -1.0621188e-01   8.8004127e-01  -1.0621188e-01  -7.1313689e-01  -3.3380876e-01
   1.5416667e+00   6.8610715e-01  -7.1313689e-01  -7.8900252e-01   1.2138500e-01  -3.0346251e-02  -1.0621188e-01
   1.5433333e+00   6.8610715e-01   5.0071314e-01   3.4898188e-01   8.8004127e-01   1.4111007e+00   8.0417564e-01
   1.5450000e+00   6.8610715e-01   8.0417564e-01  -3.3380876e-01  -8.6486815e-01   6.5244439e-01   5.7657876e-01
   1.5466667e+00   6.8610715e-01   1.9725063e-01  -1.1683307e+00  -4.0967438e-01  -5.6140564e-01  -3.0346251e-02
   1.5483333e+00   6.8610715e-01  -7.8900252e-01   1.2138500e-01  -1.8207750e-01   6.5244439e-01   5.7657876e-01
   1.5500000e+00   6.8610715e-01   3.4898188e-01  -1.8511213e+00  -7.8900252e-01   4.5519376e-02   1.0317725e+00
   1.5516667e+00   6.8610715e-01  -1.4717932e+00  -3.0346251e-02  -1.8207750e-01  -5.6140564e-01   1.2138500e-01
   1.5533333e+00   6.8610715e-01   1.4111007e+00   2.1697569e+00   5.7657876e-01  -2.5794313e-01   4.2484751e-01
   1.5550000e+00   6.8610715e-01   6.5244439e-01  -1.0621188e-01  -1.0621188e-01  -4.8554001e-01   4.5519376e-02
   1.5566667e+00   6.8610715e-01   6.5244439e-01   4.5519376e-02   1.2138500e-01  -1.0621188e-01  -4.8554001e-01
   1.5583333e+00   6.8610715e-01  -7.8900252e-01  -1.3200619e+00   2.7311626e-01   3.4898188e-01  -1.0621188e-01
   1.5600000e+00   6.8610715e-01   7.2831002e-01   7.2831002e-01   3.4898188e-01   9.5590690e-01   4.2484751e-01
   1.5616667e+00   6.8610715e-01   1.5628319e+00  -3.0346251e-02   1.9725063e-01  -2.5794313e-01  -4.8554001e-01
   1.5633333e+00   6.8610715e-01   1.1835038e+00  -1.8207750e-01   2.7311626e-01   4.5519376e-02  -2.5794313e-01
   1.5650000e+00   6.8610715e-01  -5.6140564e-01  -3.0346251e-02  -3.3380876e-01  -1.0621188e-01  -1.5476588e+00
   1.5666667e+00   6.8610715e-01   4.5519376e-02   4.5519376e-02  -3.3380876e-01  -4.8554001e-01  -2.0787182e+00
   1.5683333e+00   6.8610715e-01  -1.5476588e+00   7.2831002e-01   6.5244439e-01  -9.4073377e-01  -2.2304494e+00
   1.5700000e+00   6.8610715e-01  -1.0621188e-01   1.5628319e+00   7.2831002e-01  -1.0621188e-01   1.9725063e-01
   1.5716667e+00   6.8610715e-01  -3.0346251e-02  -1.0621188e-01  -1.8207750e-01   1.2138500e-01   1.7145632e+00
   1.5733333e+00   6.8610715e-01  -7.1313689e-01  -4.8554001e-01   7.2831002e-01   7.2831002e-01   3.0042788e+00
   1.5750000e+00   6.8610715e-01   1.9725063e-01  -1.3200619e+00  -4.0967438e-01  -1.8207750e-01   5.7657876e-01
   1.5766667e+00   6.8610715e-01  -5.6140564e-01  -4.0967438e-01   4.5519376e-02  -6.3727127e-01  -8.6486815e-01
   1.5783333e+00   6.8610715e-01   1.2138500e-01   2.7311626e-01   8.0417564e-01  -5.6140564e-01  -4.8554001e-01
   1.5800000e+00   6.8610715e-01   1.0317725e+00   5.0071314e-01   5.0071314e-01   2.7311626e-01   3.4898188e-01
   1.5816667e+00   6.8610715e-01   8.0417564e-01   7.2831002e-01  -3.0346251e-02  -2.5794313e-01  -1.8207750e-01
   1.5833333e+00   6.8610715e-01   4.2484751e-01   2.7311626e-01  -3.0346251e-02  -2.5794313e-01   1.9725063e-01
   1.5850000e+00   6.8610715e-01   5.7657876e-01   7.2831002e-01   1.2138500e-01   5.7657876e-01  -2.5794313e-01
   1.5866667e+00   6.8610715e-01  -1.8207750e-01  -6.3727127e-01   4.5519376e-02   9.5590690e-01   4.2484751e-01
   1.5883333e+00   6.8610715e-01  -7.8900252e-01   5.7657876e-01   5.0071314e-01   1.1835038e+00   1.5628319e+00
   1.5900000e+00   6.8610715e-01  -4.0967438e-01   2.7311626e-01  -7.8900252e-01   5.7657876e-01   1.2138500e-01
   1.5916667e+00   6.8610715e-01  -1.0621188e-01  -3.3380876e-01  -4.8554001e-01   1.1076382e+00   1.2138500e-01
   1.5933333e+00   6.8610715e-01  -1.0165994e+00  -3.3380876e-01  -4.0967438e-01  -1.0621188e-01  -5.6140564e-01
   1.5950000e+00   6.9521678e-01  -5.6140564e-01   1.1835038e+00   4.5519376e-02   2.7311626e-01  -9.4073377e-01
   1.5966667e+00   6.9521678e-01  -1.8207750e-01   1.9725063e-01  -3.0346251e-02  -2.5794313e-01  -6.3727127e-01
   1.5983333e+00   6.9521678e-01   1.9725063e-01  -1.1683307e+00  -1.0621188e-01  -4.8554001e-01  -4.8554001e-01
   1.6000000e+00   7.0329695e-01   2.0180257e+00  -7.8900252e-01   8.0417564e-01  -5.6140564e-01  -5.6140564e-01
   1.6016667e+00   7.1037988e-01   1.9421600e+00   1.3352350e+00   5.0071314e-01  -1.1683307e+00  -1.2441963e+00
   1.6033333e+00   7.1650669e-01   1.2593694e+00  -5.6140564e-01   1.9725063e-01  -7.8900252e-01  -1.3200619e+00
   1.6050000e+00   7.2172716e-01   1.0317725e+00  -7.1313689e-01  -4.8554001e-01  -1.3200619e+00  -8.6486815e-01
   1.6066667e+00   7.2609829e-01  -1.1683307e+00  -7.8900252e-01  -4.8554001e-01  -4.8554001e-01  -4.8554001e-01
   1.6083333e+00   7.2968336e-01  -1.4717932e+00  -6.3727127e-01   1.9725063e-01  -3.3380876e-01   5.7657876e-01
   1.6100000e+00   7.3255089e-01  -1.6993900e+00  -6.3727127e-01   4.5519376e-02  -9.4073377e-01   6.5244439e-01
   1.6116667e+00   7.3477309e-01   1.9725063e-01  -9.4073377e-01   5.0071314e-01   8.0417564e-01   1.9421600e+00
   1.6133333e+00   7.3642505e-01  -1.8207750e-01   1.4111007e+00   2.7311626e-01   1.3352350e+00   1.1835038e+00
   1.6150000e+00   7.3758304e-01   6.5244439e-01   5.0071314e-01  -3.0346251e-02   1.0317725e+00   5.7657876e-01
   1.6166667e+00   7.3832372e-01  -1.3200619e+00  -2.5794313e-01  -1.0621188e-01   5.0071314e-01   3.4898188e-01
   1.6183333e+00   7.3872272e-01  -9.4073377e-01   4.5519376e-02  -1.8207750e-01  -7.8900252e-01  -3.0346251e-02
   1.6200000e+00   7.3885345e-01  -3.0346251e-02   1.2138500e-01   1.9725063e-01   4.5519376e-02  -7.8900252e-01
   1.6216667e+00   7.3878624e-01  -4.8554001e-01  -2.4580463e+00  -1.8207750e-01   7.2831002e-01  -8.6486815e-01
   1.6233333e+00   7.3858736e-01   1.5628319e+00   4.5519376e-02   2.7311626e-01   2.7311626e-01   9.5590690e-01
   1.6250000e+00   7.3818986e-01   1.1835038e+00   1.1835038e+00  -4.0967438e-01  -9.4073377e-01  -2.5794313e-01
   1.6266667e+00   7.3774172e-01   1.1076382e+00   1.2138500e-01   2.7311626e-01   5.7657876e-01   9.5590690e-01
   1.6283333e+00   7.3731546e-01   1.2593694e+00  -1.8207750e-01   4.5519376e-02   5.0071314e-01   1.0317725e+00
   1.6300000e+00   7.3695760e-01  -1.4717932e+00   3.4898188e-01  -3.0346251e-02   1.9725063e-01   8.0417564e-01
   1.6316667e+00   7.3670820e-01  -2.4580463e+00  -8.6486815e-01   1.9725063e-01  -4.8554001e-01  -2.5794313e-01
   1.6333333e+00   7.3660073e-01  -2.4580463e+00   1.9725063e-01   1.2138500e-01  -9.4073377e-01  -2.5794313e-01
   1.6350000e+00   7.3666181e-01  -7.8900252e-01  -2.5794313e-01   4.5519376e-02   2.7311626e-01   5.7657876e-01
   1.6366667e+00   7.3691133e-01   9.5590690e-01   1.2138500e-01  -4.0967438e-01  -3.3380876e-01  -4.0967438e-01
   1.6383333e+00   7.3736254e-01   5.7657876e-01   5.0071314e-01  -1.8207750e-01  -2.5794313e-01  -1.0621188e-01
   1.6400000e+00   7.3802218e-01  -2.5794313e-01  -7.8900252e-01  -1.8207750e-01  -5.6140564e-01  -1.8207750e-01
   1.6416667e+00   7.3889083e-01   6.5244439e-01   3.0042788e+00   4.2484751e-01  -7.1313689e-01   4.2484751e-01
   1.6433333e+00   7.3996342e-01  -1.5476588e+00   7.2831002e-01   3.4898188e-01  -1.0621188e-01   2.7311626e-01
   1.6450000e+00   7.4122938e-01  -1.8207750e-01   9.5590690e-01  -3.0346251e-02   1.2138500e-01  -1.0621188e-01
   1.6466667e+00   7.4267365e-01  -3.0346251e-02  -6.3727127e-01  -6.3727127e-01   1.1835038e+00  -8.6486815e-01
   1.6483333e+00   7.4427691e-01  -3.0346251e-02  -2.3063151e+00  -3.0346251e-02  -1.8207750e-01  -1.2441963e+00
   1.6500000e+00   7.4601640e-01   2.7311626e-01  -1.9269869e+00   4.5519376e-02   7.2831002e-01  -3.3380876e-01
   1.6516667e+00   7.4786654e-01   4.2484751e-01  -1.0924650e+00  -5.6140564e-01   9.5590690e-01   4.5519376e-02
   1.6533333e+00   7.4979959e-01  -2.5794313e-01   1.9725063e-01  -1.8207750e-01   5.7657876e-01   2.7311626e-01
   1.6550000e+00   7.5178653e-01  -1.0165994e+00  -8.6486815e-01  -1.8207750e-01  -3.0346251e-02  -4.0967438e-01
   1.6566667e+00   7.5379736e-01  -2.5794313e-01  -5.6140564e-01  -1.0621188e-01  -5.6140564e-01  -1.0621188e-01
   1.6583333e+00   7.5580218e-01   1.5628319e+00   5.7657876e-01  -2.5794313e-01  -3.3380876e-01   2.7311626e-01
   1.6600000e+00   7.5770809e-01   2.2456226e+00   3.4898188e-01  -2.5794313e-01  -9.4073377e-01  -3.3380876e-01
   1.6616667e+00   7.5945371e-01   1.7145632e+00   2.3214882e+00   5.0071314e-01  -1.0621188e-01   3.4898188e-01
   1.6633333e+00   7.6109504e-01  -6.3727127e-01   5.7657876e-01  -3.3380876e-01   9.5590690e-01   1.6386975e+00
   1.6650000e+00   7.6261127e-01  -7.1313689e-01  -3.0346251e-02   4.2484751e-01   5.7657876e-01   8.8004127e-01
   1.6666667e+00   7.6398508e-01  -4.0967438e-01   3.0801444e+00   1.2138500e-01   1.9725063e-01   1.9725063e-01
   1.6683333e+00   7.6520265e-01   1.2138500e-01   2.7311626e-01   4.2484751e-01   5.7657876e-01   1.9725063e-01
   1.6700000e+00   7.6625386e-01   5.0071314e-01   3.4898188e-01   4.2484751e-01  -5.6140564e-01  -2.5794313e-01
   1.6716667e+00   7.6713257e-01   1.4111007e+00   1.4869663e+00   7.2831002e-01  -4.8554001e-01   7.2831002e-01
   1.6733333e+00   7.6783648e-01   2.7311626e-01  -1.0165994e+00  -1.8207750e-01   1.2138500e-01   1.2593694e+00
   1.6750000e+00   7.6836703e-01  -6.3727127e-01  -2.0028525e+00  -4.0967438e-01   9.5590690e-01   1.9725063e-01
   1.6766667e+00   7.6872933e-01  -2.0787182e+00  -1.4717932e+00  -5.6140564e-01   5.7657876e-01  -1.5476588e+00
   1.6783333e+00   7.6893189e-01  -1.2441963e+00  -4.8554001e-01   2.7311626e-01   3.4898188e-01  -8.6486815e-01
   1.6800000e+00   7.6898610e-01  -1.1683307e+00  -3.0346251e-02  -6.3727127e-01  -6.3727127e-01  -9.4073377e-01
   1.6816667e+00   7.6890620e-01   3.4898188e-01   7.2831002e-01   2.7311626e-01  -5.6140564e-01  -5.6140564e-01
   1.6833333e+00   7.6870857e-01  -1.0165994e+00  -7.8900252e-01  -2.5794313e-01   3.4898188e-01   1.9725063e-01
   1.6850000e+00   7.6841135e-01  -7.1313689e-01   1.7145632e+00   1.2138500e-01  -3.0346251e-02   4.2484751e-01
   1.6866667e+00   7.6803411e-01  -8.6486815e-01   1.6386975e+00  -3.0346251e-02   1.9725063e-01   6.5244439e-01
   1.6883333e+00   7.6759691e-01  -1.8511213e+00  -4.0967438e-01  -1.0621188e-01   1.1076382e+00   1.2138500e-01
   1.6900000e+00   7.6712032e-01   8.0417564e-01   1.0317725e+00   1.0317725e+00   8.0417564e-01  -4.8554001e-01
   1.6916667e+00   7.6662460e-01   1.5628319e+00   8.8004127e-01   7.2831002e-01   4.5519376e-02  -2.5794313e-01
   1.6933333e+00   7.6612932e-01   8.0417564e-01  -1.0165994e+00  -2.5794313e-01  -2.5794313e-01  -7.1313689e-01
   1.6950000e+00   7.6565285e-01   3.4898188e-01  -2.8373744e+00  -5.6140564e-01  -2.5794313e-01  -1.1683307e+00
   1.6966667e+00   7.6505773e-01   8.0417564e-01   1.2138500e-01   4.2484751e-01  -1.8207750e-01  -5.6140564e-01
   1.6983333e+00   7.6449786e-01   1.2138500e-01   1.2138500e-01   4.5519376e-02  -4.0967438e-01  -2.5794313e-01
   1.7000000e+00   7.6398952e-01   5.7657876e-01   5.0071314e-01   4.2484751e-01   2.7311626e-01   4.2484751e-01
   1.7016667e+00   7.6354719e-01  -4.0967438e-01   1.1076382e+00   6.5244439e-01  -1.0621188e-01   5.0071314e-01
   1.7033333e+00   7.6318351e-01  -7.8900252e-01  -4.0967438e-01  -2.5794313e-01  -4.0967438e-01   4.5519376e-02
   1.7050000e+00   7.6290905e-01  -8.6486815e-01  -7.8900252e-01   1.2138500e-01  -9.4073377e-01  -1.8207750e-01
   1.7066667e+00   7.6273218e-01  -1.8207750e-01  -4.0967438e-01  -4.0967438e-01  -7.1313689e-01   1.2138500e-01
   1.7083333e+00   7.6265891e-01   2.7311626e-01  -3.3380876e-01   1.2138500e-01   1.2138500e-01  -3.0346251e-02
   1.7100000e+00   7.6269304e-01   1.3352350e+00   3.4898188e-01  -2.5794313e-01   1.2138500e-01   4.5519376e-02
   1.7116667e+00   7.6283603e-01   4.2484751e-01  -1.0924650e+00  -4.8554001e-01   8.8004127e-01   4.2484751e-01
   1.7133333e+00   7.6308711e-01  -1.0621188e-01   1.4869663e+00   1.4111007e+00  -4.0967438e-01   6.5244439e-01
   1.7150000e+00   7.6344334e-01  -8.6486815e-01   1.0317725e+00   5.0071314e-01  -1.8207750e-01  -5.6140564e-01
   1.7166667e+00   7.6389980e-01   3.3836070e+00  -3.0346251e-02  -4.0967438e-01   4.2484751e-01   1.9725063e-01
   1.7183333e+00   7.6444972e-01   1.3352350e+00   9.5590690e-01  -1.0621188e-01   1.9725063e-01   5.7657876e-01
   1.7200000e+00   7.6508474e-01   8.8004127e-01   1.8662944e+00   6.5244439e-01  -4.0967438e-01   4.2484751e-01
   1.7216667e+00   7.6579496e-01   2.7311626e-01  -1.0924650e+00  -4.0967438e-01  -1.1683307e+00  -7.8900252e-01
   1.7233333e+00   7.6656933e-01  -4.0967438e-01  -1.1683307e+00  -2.5794313e-01  -1.0165994e+00   1.2138500e-01
   1.7250000e+00   7.6739584e-01  -1.3959275e+00  -1.9269869e+00  -5.6140564e-01  -5.6140564e-01  -9.4073377e-01
   1.7266667e+00   7.6826193e-01  -6.3727127e-01   4.5519376e-02  -1.8207750e-01  -1.0621188e-01  -7.8900252e-01
   1.7283333e+00   7.6915434e-01  -1.9269869e+00  -9.4073377e-01  -7.1313689e-01   1.9725063e-01  -3.3380876e-01
   1.7300000e+00   7.7005987e-01  -4.0967438e-01  -1.2441963e+00  -1.0924650e+00   1.9725063e-01  -4.8554001e-01
   1.7316667e+00   7.7087713e-01  -1.6235244e+00  -6.3727127e-01  -3.3380876e-01   5.7657876e-01  -7.1313689e-01
   1.7333333e+00   7.7160280e-01   6.5244439e-01  -1.6993900e+00  -5.6140564e-01   3.4898188e-01  -7.1313689e-01
   1.7350000e+00   7.7229002e-01  -1.0924650e+00   1.0317725e+00  -1.0621188e-01   6.5244439e-01   4.2484751e-01
   1.7366667e+00   7.7293109e-01  -1.2441963e+00  -2.2304494e+00  -1.8207750e-01   5.7657876e-01   6.5244439e-01
   1.7383333e+00   7.7351972e-01  -1.1683307e+00   5.0071314e-01  -5.6140564e-01  -4.0967438e-01  -4.8554001e-01
   1.7400000e+00   7.7405157e-01  -4.0967438e-01   2.8525476e+00   1.2138500e-01   3.4898188e-01   8.0417564e-01
   1.7416667e+00   7.7452391e-01   5.7657876e-01   1.7145632e+00   4.2484751e-01   1.2138500e-01   4.2484751e-01
   1.7433333e+00   7.7493591e-01  -1.6993900e+00   1.0317725e+00  -3.3380876e-01  -1.0621188e-01  -3.0346251e-02
   1.7450000e+00   7.7528828e-01   1.9725063e-01   6.5244439e-01   6.5244439e-01   5.0071314e-01   6.5244439e-01
   1.7466667e+00   7.7558356e-01  -1.0924650e+00   1.9725063e-01   2.7311626e-01   8.0417564e-01   1.9725063e-01
   1.7483333e+00   7.7582570e-01  -2.5794313e-01   1.2138500e-01   5.0071314e-01   5.0071314e-01   6.5244439e-01
   1.7500000e+00   7.7602001e-01   2.2456226e+00  -1.0621188e-01   5.0071314e-01  -1.8207750e-01   4.2484751e-01
   1.7516667e+00   7.7617306e-01   2.8525476e+00   9.5590690e-01   8.0417564e-01   1.9725063e-01   7.2831002e-01
   1.7533333e+00   7.7629228e-01   1.4111007e+00  -7.1313689e-01  -1.0621188e-01  -4.8554001e-01   1.2138500e-01
   1.7550000e+00   7.7638587e-01   2.0180257e+00  -2.5794313e-01   1.2138500e-01  -4.0967438e-01   3.4898188e-01
   1.7566667e+00   7.7646233e-01   4.5519376e-02  -7.8900252e-01  -1.8207750e-01  -9.4073377e-01  -1.0165994e+00
   1.7583333e+00   7.7653061e-01   1.2138500e-01  -7.1313689e-01   4.2484751e-01  -4.0967438e-01  -7.8900252e-01
   1.7600000e+00   7.7659938e-01  -2.3063151e+00  -2.5794313e-01   4.5519376e-02   4.5519376e-02  -7.8900252e-01
   1.7616667e+00   7.7667715e-01   1.0317725e+00  -1.6993900e+00   5.7657876e-01   8.0417564e-01   1.9725063e-01
   1.7633333e+00   7.7677181e-01   2.7311626e-01   1.4111007e+00  -3.0346251e-02   2.7311626e-01   5.7657876e-01
   1.7650000e+00   7.7689053e-01  -8.6486815e-01   2.9284132e+00   2.7311626e-01   3.4898188e-01   5.7657876e-01
   1.7666667e+00   7.7701757e-01  -3.3380876e-01   1.6386975e+00   4.5519376e-02   1.3352350e+00   9.5590690e-01
   1.7683333e+00   7.7703939e-01  -1.0621188e-01  -1.7752557e+00  -2.5794313e-01   8.0417564e-01   4.2484751e-01
   1.7700000e+00   7.7708616e-01  -4.0967438e-01   4.5519376e-02  -6.3727127e-01  -5.6140564e-01  -3.0346251e-02
   1.7716667e+00   7.7716393e-01  -1.5476588e+00  -1.5476588e+00  -5.6140564e-01  -1.6993900e+00  -1.0924650e+00
   1.7733333e+00   7.7727797e-01  -2.1545838e+00  -2.3063151e+00  -7.8900252e-01  -8.6486815e-01  -2.0028525e+00
   1.7750000e+00   7.7743289e-01  -2.0028525e+00  -4.4305526e+00  -7.1313689e-01  -1.8207750e-01  -1.9269869e+00
   1.7766667e+00   7.7763227e-01  -4.0967438e-01  -7.1313689e-01   4.5519376e-02   7.2831002e-01  -1.4717932e+00
   1.7783333e+00   7.7787891e-01   4.5519376e-02  -8.6486815e-01   4.2484751e-01   8.8004127e-01  -1.0621188e-01
   1.7800000e+00   7.7817463e-01   9.5590690e-01   2.2456226e+00   8.8004127e-01  -2.5794313e-01   5.0071314e-01
   1.7816667e+00   7.7852048e-01   3.1560101e+00   2.2456226e+00   1.0317725e+00  -1.0924650e+00   2.7311626e-01
   1.7833333e+00   7.7891636e-01   1.6386975e+00   1.4869663e+00   4.2484751e-01  -1.4717932e+00   6.5244439e-01
   1.7850000e+00   7.7936150e-01   4.5519376e-02   1.9725063e-01   3.4898188e-01  -6.3727127e-01   7.2831002e-01
   1.7866667e+00   7.7985409e-01   2.3214882e+00   1.7904288e+00   9.5590690e-01   4.2484751e-01   1.5628319e+00
   1.7883333e+00   7.8039158e-01   1.1835038e+00   5.0071314e-01   1.9725063e-01   1.2593694e+00   1.1076382e+00
   1.7900000e+00   7.8097070e-01  -1.8207750e-01   2.2456226e+00   3.4898188e-01   1.6386975e+00   1.3352350e+00
   1.7916667e+00   7.8158745e-01  -8.6486815e-01   1.0317725e+00  -1.0621188e-01  -1.0621188e-01  -1.0621188e-01
   1.7933333e+00   7.8223710e-01  -7.1313689e-01  -9.4073377e-01  -3.3380876e-01  -1.8207750e-01  -5.6140564e-01
   1.7950000e+00   7.8291462e-01  -1.0165994e+00  -1.0165994e+00  -2.5794313e-01   2.7311626e-01  -9.4073377e-01
   1.7966667e+00   7.8361422e-01   1.2138500e-01  -7.1313689e-01  -4.8554001e-01  -1.8207750e-01  -1.0165994e+00
   1.7983333e+00   7.8432995e-01  -3.0346251e-02  -1.8511213e+00  -2.5794313e-01  -6.3727127e-01   1.2138500e-01
   1.8000000e+00   7.8505549e-01  -4.8554001e-01   1.2593694e+00  -1.8207750e-01  -3.0346251e-02  -3.3380876e-01
   1.8016667e+00   7.8578434e-01  -1.8207750e-01  -4.0967438e-01  -4.0967438e-01   1.2138500e-01  -1.6993900e+00
   1.8033333e+00   7.8639560e-01   2.7311626e-01  -1.2441963e+00  -1.8207750e-01  -3.3380876e-01  -1.0165994e+00
   1.8050000e+00   7.8693821e-01  -3.0346251e-02   1.7145632e+00  -5.6140564e-01  -1.8207750e-01  -8.6486815e-01
   1.8066667e+00   7.8745231e-01  -6.3727127e-01   1.9725063e-01   1.2138500e-01   1.2138500e-01   1.2138500e-01
   1.8083333e+00   7.8793546e-01   9.5590690e-01   3.4898188e-01   7.2831002e-01   1.2138500e-01   4.2484751e-01
   1.8100000e+00   7.8838610e-01   1.4869663e+00   8.0417564e-01  -1.8207750e-01   1.2138500e-01   1.0317725e+00
   1.8116667e+00   7.8880361e-01   1.2138500e-01   3.4898188e-01   4.5519376e-02   4.5519376e-02   4.2484751e-01
   1.8133333e+00   7.8918829e-01   9.5590690e-01   1.5628319e+00   6.5244439e-01  -7.1313689e-01   1.9725063e-01
   1.8150000e+00   7.8954122e-01   5.0071314e-01   4.5519376e-02   3.4898188e-01  -7.8900252e-01  -3.0346251e-02
   1.8166667e+00   7.8986426e-01  -1.0621188e-01   1.5628319e+00   1.9725063e-01   5.7657876e-01   4.5519376e-02
   1.8183333e+00   7.9016016e-01  -2.5794313e-01  -1.8207750e-01  -6.3727127e-01   8.8004127e-01   5.7657876e-01
   1.8200000e+00   7.9043213e-01  -3.3380876e-01  -2.5794313e-01   2.7311626e-01   3.4898188e-01   6.5244439e-01
   1.8216667e+00   7.9068383e-01  -2.5794313e-01  -1.8207750e-01  -4.8554001e-01  -1.2441963e+00  -1.0621188e-01
   1.8233333e+00   7.9091947e-01   7.2831002e-01   1.9725063e-01  -5.6140564e-01  -1.4717932e+00  -4.0967438e-01
   1.8250000e+00   7.9135967e-01   5.7657876e-01  -2.0028525e+00  -7.1313689e-01  -8.6486815e-01  -6.3727127e-01
   1.8266667e+00   7.9157299e-01  -6.3727127e-01  -3.0346251e-02   3.4898188e-01   1.9725063e-01   7.2831002e-01
   1.8283333e+00   7.9178743e-01  -1.3200619e+00  -1.8207750e-01  -1.8207750e-01   4.2484751e-01  -3.0346251e-02
   1.8300000e+00   7.9200675e-01  -1.4717932e+00  -1.0924650e+00  -1.0621188e-01   1.2138500e-01  -1.3200619e+00
   1.8316667e+00   7.9223420e-01  -1.4717932e+00   5.7657876e-01  -4.0967438e-01   4.5519376e-02  -7.8900252e-01
   1.8333333e+00   7.9247258e-01  -1.0924650e+00   4.2484751e-01  -1.0621188e-01  -1.8207750e-01   6.5244439e-01
