# Supplementary material for: Detecting Nasal Vowels in Speech Interfaces Based on Surface Electromyography
Source: PLoS One. 2015 Jun 12;10(6):e0127040. doi: 10.1371/journal.pone.0127040 (PMC4466523; doi:10.1371/journal.pone.0127040)
Supplement: S1 Data — (ZIP) [file pone.0127040.s001.zip › PLosOneData/aligned/SV/SV-vnp-un-r3-ALIGNED.txt]

   0.0000000e+00   8.0417797e-01   2.5490851e+00  -8.6486815e-01   4.2484751e-01   9.5590690e-01   8.8004127e-01
   1.6666667e-03   8.0374672e-01   3.9146663e+00  -4.0967438e-01   2.7311626e-01  -1.0621188e-01   4.2484751e-01
   3.3333333e-03   8.0329955e-01   4.2181289e+00   5.0071314e-01   3.4898188e-01   1.9725063e-01   4.2484751e-01
   5.0000000e-03   8.0283603e-01   1.1076382e+00   1.2138500e-01  -7.8900252e-01  -9.4073377e-01  -2.5794313e-01
   6.6666667e-03   8.0235527e-01   8.0417564e-01   2.7311626e-01  -3.0346251e-02  -3.0346251e-02   4.5519376e-02
   8.3333333e-03   8.0185651e-01  -1.6235244e+00   4.5519376e-02  -3.0346251e-02   1.2138500e-01   4.5519376e-02
   1.0000000e-02   8.0133858e-01  -2.6856432e+00   4.2484751e-01   5.0071314e-01   3.4898188e-01   8.8004127e-01
   1.1666667e-02   8.0080017e-01  -1.4717932e+00  -3.0346251e-02   6.5244439e-01   1.5628319e+00   1.1076382e+00
   1.3333333e-02   8.0024003e-01  -1.0165994e+00  -5.6140564e-01  -1.0621188e-01   1.0317725e+00   4.2484751e-01
   1.5000000e-02   7.9965665e-01   9.5590690e-01  -1.0621188e-01  -4.0967438e-01  -4.0967438e-01  -9.4073377e-01
   1.6666667e-02   7.9634747e-01   4.5519376e-02   5.0071314e-01  -1.8207750e-01  -8.6486815e-01  -1.4717932e+00
   1.8333333e-02   7.9560002e-01  -9.4073377e-01   5.0071314e-01   1.9725063e-01  -2.5794313e-01   9.5590690e-01
   2.0000000e-02   7.9482271e-01  -1.4717932e+00  -4.0967438e-01   1.2138500e-01  -2.5794313e-01   7.2831002e-01
   2.1666667e-02   7.9401546e-01   3.4898188e-01  -3.3380876e-01  -3.0346251e-02  -1.0621188e-01   5.0071314e-01
   2.3333333e-02   7.9317857e-01  -1.3200619e+00  -4.8554001e-01  -3.0346251e-02  -1.0924650e+00  -1.6235244e+00
   2.5000000e-02   7.9231270e-01  -2.5794313e-01   1.9725063e-01  -7.8900252e-01  -2.5794313e-01  -1.5476588e+00
   2.6666667e-02   7.9141877e-01  -5.6140564e-01  -6.3727127e-01  -8.6486815e-01  -7.1313689e-01  -1.4717932e+00
   2.8333333e-02   7.9049808e-01  -2.5794313e-01  -4.8554001e-01  -4.0967438e-01   7.2831002e-01   3.4898188e-01
   3.0000000e-02   7.8944794e-01  -3.3380876e-01  -6.3727127e-01   1.9725063e-01   4.2484751e-01   1.2593694e+00
   3.1666667e-02   7.8837256e-01  -1.0621188e-01  -1.8207750e-01   5.7657876e-01   4.2484751e-01   1.5628319e+00
   3.3333333e-02   7.8729380e-01  -1.8207750e-01   1.1835038e+00   5.7657876e-01   1.1835038e+00   1.6386975e+00
   3.5000000e-02   7.8621462e-01  -3.3380876e-01   9.5590690e-01  -2.5794313e-01  -3.3380876e-01  -7.8900252e-01
   3.6666667e-02   7.8513752e-01   8.0417564e-01   5.0071314e-01   4.5519376e-02  -1.8207750e-01  -6.3727127e-01
   3.8333333e-02   7.8406476e-01   1.0317725e+00   1.9725063e-01   6.5244439e-01   1.9725063e-01   2.7311626e-01
   4.0000000e-02   7.8299827e-01  -4.0967438e-01   9.5590690e-01   9.5590690e-01   8.0417564e-01   1.4869663e+00
   4.1666667e-02   7.8193965e-01  -7.1313689e-01  -3.3380876e-01  -7.1313689e-01   1.1076382e+00   4.2484751e-01
   4.3333333e-02   7.8089027e-01  -4.8554001e-01   1.2593694e+00  -1.8207750e-01  -1.8207750e-01  -6.3727127e-01
   4.5000000e-02   7.7985102e-01   1.1076382e+00   7.2831002e-01  -5.6140564e-01  -7.1313689e-01  -9.4073377e-01
   4.6666667e-02   7.7882295e-01   2.0180257e+00  -7.1313689e-01  -2.5794313e-01  -8.6486815e-01  -4.8554001e-01
   4.8333333e-02   7.7780661e-01   2.3214882e+00  -9.4073377e-01  -4.0967438e-01  -4.8554001e-01  -6.3727127e-01
   5.0000000e-02   7.7680260e-01   3.2318757e+00  -5.6140564e-01   8.0417564e-01  -3.3380876e-01  -1.0621188e-01
   5.1666667e-02   7.7581129e-01   1.7904288e+00  -1.0621188e-01   2.7311626e-01  -9.4073377e-01  -1.0165994e+00
   5.3333333e-02   7.7483294e-01   2.7311626e-01  -8.6486815e-01  -4.8554001e-01  -7.1313689e-01  -1.0924650e+00
   5.5000000e-02   7.6831279e-01  -2.3821807e+00  -5.6140564e-01  -7.8900252e-01  -1.8207750e-01  -8.6486815e-01
   5.6666667e-02   7.6733038e-01  -2.5794313e-01  -7.1313689e-01   6.5244439e-01   4.2484751e-01   1.9725063e-01
   5.8333333e-02   7.6372313e-01  -9.4073377e-01   1.9725063e-01   8.8004127e-01   9.5590690e-01   7.2831002e-01
   6.0000000e-02   7.6290099e-01  -3.3380876e-01   3.4898188e-01   4.5519376e-02  -1.0621188e-01  -2.5794313e-01
   6.1666667e-02   7.6210830e-01  -1.1683307e+00   1.2138500e-01  -1.8207750e-01   1.9725063e-01  -2.5794313e-01
   6.3333333e-02   7.6134292e-01  -1.7752557e+00   4.5519376e-02   1.9725063e-01   4.2484751e-01   2.7311626e-01
   6.5000000e-02   7.6060243e-01  -4.8554001e-01   1.9725063e-01   8.0417564e-01  -1.0621188e-01   5.0071314e-01
   6.6666667e-02   7.5988416e-01   2.7766819e+00   8.0417564e-01   6.5244439e-01  -7.8900252e-01   2.7311626e-01
   6.8333333e-02   7.5918519e-01   1.9421600e+00   1.3352350e+00  -1.0621188e-01   5.0071314e-01   2.2456226e+00
   7.0000000e-02   7.5850243e-01   1.0317725e+00   2.7311626e-01  -4.0967438e-01   2.7311626e-01   1.8662944e+00
   7.1666667e-02   7.5783298e-01  -6.3727127e-01  -4.0967438e-01  -4.8554001e-01  -7.8900252e-01   5.0071314e-01
   7.3333333e-02   7.5717394e-01  -1.0924650e+00   4.2484751e-01  -1.0621188e-01  -3.0346251e-02   1.9725063e-01
   7.5000000e-02   7.5652243e-01   1.2138500e-01   8.0417564e-01   4.2484751e-01   1.0317725e+00   8.0417564e-01
   7.6666667e-02   7.5587615e-01  -2.5794313e-01   1.9725063e-01   4.5519376e-02   4.2484751e-01   8.0417564e-01
   7.8333333e-02   7.5523277e-01   2.7311626e-01  -3.3380876e-01   1.2138500e-01   1.3352350e+00   7.2831002e-01
   8.0000000e-02   7.5459063e-01   1.9725063e-01  -4.0967438e-01   1.9725063e-01   1.2138500e-01  -1.0621188e-01
   8.1666667e-02   7.5394835e-01   1.9725063e-01  -8.6486815e-01   5.7657876e-01  -1.6993900e+00  -1.2441963e+00
   8.3333333e-02   7.5330497e-01  -1.8207750e-01  -6.3727127e-01   4.5519376e-02  -1.7752557e+00  -2.5339119e+00
   8.5000000e-02   7.5266028e-01  -1.0165994e+00  -4.0967438e-01  -9.4073377e-01  -3.3380876e-01  -8.6486815e-01
   8.6666667e-02   7.5189311e-01  -5.6140564e-01  -7.8900252e-01  -4.8554001e-01   8.8004127e-01  -3.3380876e-01
   8.8333333e-02   7.5114248e-01   1.2593694e+00  -4.0967438e-01   3.4898188e-01   8.0417564e-01   4.2484751e-01
   9.0000000e-02   7.5041055e-01   2.4732194e+00  -1.8207750e-01   8.0417564e-01  -1.0621188e-01   1.9725063e-01
   9.1666667e-02   7.4969938e-01   5.0071314e-01  -3.3380876e-01   4.5519376e-02  -1.0924650e+00  -1.3200619e+00
   9.3333333e-02   7.4901069e-01   3.4898188e-01  -3.3380876e-01  -3.0346251e-02  -1.0165994e+00  -1.0924650e+00
   9.5000000e-02   7.4834634e-01   1.1076382e+00  -4.0967438e-01  -4.8554001e-01  -4.8554001e-01  -7.1313689e-01
   9.6666667e-02   7.4770779e-01   9.5590690e-01   1.2138500e-01  -1.8207750e-01  -1.2441963e+00  -6.3727127e-01
   9.8333333e-02   7.4709648e-01  -7.8900252e-01   1.5628319e+00   6.5244439e-01   4.2484751e-01   9.5590690e-01
   1.0000000e-01   7.4651386e-01   1.9725063e-01   1.4111007e+00   1.0317725e+00   4.2484751e-01   1.7904288e+00
   1.0166667e-01   7.4596110e-01  -6.3727127e-01   7.2831002e-01  -1.8207750e-01   5.0071314e-01   8.8004127e-01
   1.0333333e-01   7.4543944e-01  -2.5339119e+00  -3.0346251e-02  -7.1313689e-01   3.4898188e-01  -1.9269869e+00
   1.0500000e-01   7.4494992e-01  -5.6140564e-01   1.2138500e-01   2.7311626e-01   1.1835038e+00  -1.0621188e-01
   1.0666667e-01   7.4449358e-01  -1.8511213e+00  -7.8900252e-01  -4.0967438e-01   9.5590690e-01  -4.0967438e-01
   1.0833333e-01   7.4407137e-01  -1.8511213e+00  -1.4717932e+00   1.9725063e-01   1.8662944e+00   1.1076382e+00
   1.1000000e-01   7.4161867e-01  -1.3200619e+00  -6.3727127e-01   1.1076382e+00  -1.0621188e-01   1.4869663e+00
   1.1166667e-01   7.4154081e-01   8.8004127e-01   4.5519376e-02   1.1835038e+00  -8.6486815e-01   2.0180257e+00
   1.1333333e-01   7.4152005e-01   5.7657876e-01   2.7311626e-01  -3.0346251e-02  -4.8554001e-01   5.0071314e-01
   1.1500000e-01   7.4155529e-01   8.0417564e-01  -3.0346251e-02  -9.4073377e-01  -4.0967438e-01  -1.2441963e+00
   1.1666667e-01   7.4164447e-01   9.5590690e-01   2.7311626e-01  -1.0165994e+00  -8.6486815e-01  -1.6993900e+00
   1.1833333e-01   7.4178523e-01  -1.0924650e+00  -3.0346251e-02  -1.0165994e+00  -1.2441963e+00  -1.6235244e+00
   1.2000000e-01   7.4197447e-01  -1.8207750e-01   1.0317725e+00   3.4898188e-01  -3.3380876e-01  -5.6140564e-01
   1.2166667e-01   7.4220874e-01   1.2138500e-01   1.2138500e-01  -1.8207750e-01   4.2484751e-01   4.2484751e-01
   1.2333333e-01   7.4248433e-01  -5.6140564e-01   1.2138500e-01   8.0417564e-01   1.1835038e+00   1.1076382e+00
   1.2500000e-01   7.4279709e-01  -1.0621188e-01   1.2138500e-01  -1.0621188e-01   1.0317725e+00   9.5590690e-01
   1.2666667e-01   7.4314316e-01  -8.6486815e-01   6.5244439e-01  -1.0621188e-01  -1.1683307e+00   4.5519376e-02
   1.2833333e-01   7.4351826e-01   1.9421600e+00   3.4898188e-01  -3.0346251e-02   8.8004127e-01  -2.5794313e-01
   1.3000000e-01   7.4391854e-01   1.9725063e-01  -4.8554001e-01   4.5519376e-02   1.3352350e+00  -1.8207750e-01
   1.3166667e-01   7.4434013e-01   2.0180257e+00  -1.0621188e-01   5.7657876e-01   1.1835038e+00   1.6386975e+00
   1.3333333e-01   7.4477958e-01   4.5519376e-02  -3.0346251e-02  -3.0346251e-02   4.5519376e-02   8.0417564e-01
   1.3500000e-01   7.4523365e-01  -1.6235244e+00   5.7657876e-01   2.7311626e-01  -6.3727127e-01   1.9725063e-01
   1.3666667e-01   7.4569958e-01  -7.1313689e-01   1.1076382e+00   6.5244439e-01  -3.0346251e-02   3.4898188e-01
   1.3833333e-01   7.4617496e-01   7.2831002e-01   1.1835038e+00   5.7657876e-01  -4.0967438e-01   5.7657876e-01
   1.4000000e-01   7.4665799e-01   1.1076382e+00  -1.8207750e-01  -2.5794313e-01  -1.3200619e+00  -7.1313689e-01
   1.4166667e-01   7.4712875e-01   1.3352350e+00  -7.8900252e-01  -4.0967438e-01  -7.1313689e-01  -1.2441963e+00
   1.4333333e-01   7.4750482e-01   6.5244439e-01  -2.5794313e-01   6.5244439e-01  -2.6097776e+00  -1.3200619e+00
   1.4500000e-01   7.4790331e-01  -9.4073377e-01   1.2138500e-01   1.0317725e+00  -3.3380876e-01  -4.8554001e-01
   1.4666667e-01   7.4832489e-01   4.2484751e-01   4.2484751e-01  -3.0346251e-02  -7.1313689e-01   1.5628319e+00
   1.4833333e-01   7.4876986e-01  -1.1683307e+00   5.7657876e-01  -6.3727127e-01  -9.4073377e-01  -2.2304494e+00
   1.5000000e-01   7.4923821e-01   2.7311626e-01  -1.2441963e+00  -1.5476588e+00   5.0071314e-01  -1.3959275e+00
   1.5166667e-01   7.4972952e-01   9.5590690e-01  -3.3380876e-01  -4.0967438e-01   1.1076382e+00  -1.0165994e+00
   1.5333333e-01   7.5024303e-01   1.5628319e+00  -1.8207750e-01  -7.1313689e-01   6.5244439e-01  -3.0346251e-02
   1.5500000e-01   7.5077759e-01   1.1076382e+00  -5.6140564e-01  -1.5476588e+00   1.9725063e-01  -1.8207750e-01
   1.5666667e-01   7.5133180e-01  -3.3380876e-01  -7.8900252e-01  -6.3727127e-01  -3.3380876e-01  -4.8554001e-01
   1.5833333e-01   7.5190387e-01  -9.4073377e-01  -9.4073377e-01   1.9725063e-01   1.2138500e-01   1.9725063e-01
   1.6000000e-01   7.5249159e-01  -3.3380876e-01  -1.0165994e+00   6.5244439e-01  -4.0967438e-01   4.2484751e-01
   1.6166667e-01   7.5309263e-01  -1.0924650e+00  -2.5794313e-01   7.2831002e-01  -4.0967438e-01  -1.0621188e-01
   1.6333333e-01   7.5370428e-01  -8.6486815e-01   6.5244439e-01   1.1076382e+00   5.7657876e-01   3.4898188e-01
   1.6500000e-01   7.5432387e-01  -1.8207750e-01   3.4898188e-01   7.2831002e-01   6.5244439e-01   5.0071314e-01
   1.6666667e-01   7.5494815e-01  -3.0346251e-02   7.2831002e-01   1.2138500e-01   1.3352350e+00   2.0938913e+00
   1.6833333e-01   7.5557422e-01   4.5519376e-02   1.2138500e-01  -3.0346251e-02   6.5244439e-01   1.7145632e+00
   1.7000000e-01   7.5619891e-01  -1.0165994e+00   2.7311626e-01  -4.8554001e-01  -5.6140564e-01  -3.0346251e-02
   1.7166667e-01   7.5681912e-01  -9.4073377e-01   3.4898188e-01   6.5244439e-01  -8.6486815e-01  -3.0346251e-02
   1.7333333e-01   7.5743181e-01   1.9725063e-01   1.2138500e-01   1.9725063e-01  -7.1313689e-01   1.2138500e-01
   1.7500000e-01   7.5803415e-01  -9.4073377e-01   1.5628319e+00  -3.0346251e-02  -1.3200619e+00  -4.8554001e-01
   1.7666667e-01   7.5862367e-01  -4.8554001e-01   2.5490851e+00   3.4898188e-01  -1.8207750e-01  -1.8207750e-01
   1.7833333e-01   7.5910816e-01   3.4898188e-01   5.0071314e-01  -1.8207750e-01   4.2484751e-01  -1.8207750e-01
   1.8000000e-01   7.5955519e-01  -1.0621188e-01   4.5519376e-02  -4.0967438e-01  -7.8900252e-01  -1.4717932e+00
   1.8166667e-01   7.6000319e-01  -1.0621188e-01  -9.4073377e-01  -4.0967438e-01  -1.6235244e+00  -1.3200619e+00
   1.8333333e-01   7.6045188e-01   1.2138500e-01  -1.0165994e+00   1.2138500e-01   8.8004127e-01  -6.3727127e-01
   1.8500000e-01   7.6090106e-01   4.5519376e-02  -1.8511213e+00   3.4898188e-01   2.8525476e+00   1.8662944e+00
   1.8666667e-01   7.6135071e-01  -1.1683307e+00  -1.3959275e+00   1.2138500e-01   1.8662944e+00   5.7657876e-01
   1.8833333e-01   7.6180085e-01  -1.8207750e-01  -2.5794313e-01   1.2138500e-01   8.0417564e-01  -4.0967438e-01
   1.9000000e-01   7.6225209e-01   1.9725063e-01  -2.5794313e-01  -7.8900252e-01  -3.3380876e-01  -1.6235244e+00
   1.9166667e-01   7.6270533e-01   1.1835038e+00   4.5519376e-02   1.2138500e-01  -1.1683307e+00  -1.8207750e-01
   1.9333333e-01   7.6316203e-01   1.2138500e-01  -1.0165994e+00  -1.0621188e-01  -8.6486815e-01   1.2138500e-01
   1.9500000e-01   7.6362423e-01   1.1076382e+00  -3.0346251e-02   6.5244439e-01  -8.6486815e-01  -1.8207750e-01
   1.9666667e-01   7.6409465e-01   7.2831002e-01   5.0071314e-01   1.1835038e+00  -6.3727127e-01  -2.5794313e-01
   1.9833333e-01   7.6457658e-01   2.7311626e-01  -1.8207750e-01  -1.8207750e-01  -3.0346251e-02   4.2484751e-01
   2.0000000e-01   7.6507410e-01  -4.0967438e-01   7.2831002e-01   4.2484751e-01   5.0071314e-01   1.0317725e+00
   2.0166667e-01   7.6559175e-01  -1.0621188e-01   1.4869663e+00   4.2484751e-01   4.5519376e-02  -3.0346251e-02
   2.0333333e-01   7.6613458e-01   1.9725063e-01  -3.0346251e-02  -7.1313689e-01   4.2484751e-01  -1.0165994e+00
   2.0500000e-01   7.6670796e-01  -5.6140564e-01  -7.8900252e-01  -1.2441963e+00  -2.5794313e-01  -1.8207750e-01
   2.0666667e-01   7.6731748e-01   2.7311626e-01  -2.5794313e-01  -6.3727127e-01  -7.1313689e-01  -8.6486815e-01
   2.0833333e-01   7.6796872e-01   1.2593694e+00   1.1835038e+00   1.1076382e+00  -2.0028525e+00   8.0417564e-01
   2.1000000e-01   7.6866693e-01   1.4869663e+00   2.3214882e+00   1.3352350e+00  -7.1313689e-01   1.1835038e+00
   2.1166667e-01   7.6941673e-01   2.2456226e+00   1.7904288e+00   1.2138500e-01   1.1835038e+00   1.1076382e+00
   2.1333333e-01   7.7018369e-01   8.0417564e-01   8.8004127e-01  -4.8554001e-01   5.7657876e-01   4.5519376e-02
   2.1500000e-01   7.7092480e-01  -4.8554001e-01  -4.8554001e-01  -5.6140564e-01   1.9421600e+00   8.0417564e-01
   2.1666667e-01   7.7174377e-01  -1.2441963e+00  -1.8511213e+00  -3.0346251e-02   5.7657876e-01   3.4898188e-01
   2.1833333e-01   7.7264025e-01  -7.1313689e-01  -1.3200619e+00   4.5519376e-02   1.2138500e-01  -7.8900252e-01
   2.2000000e-01   7.7361087e-01  -1.6235244e+00  -1.6235244e+00  -2.5794313e-01   2.7311626e-01  -9.4073377e-01
   2.2166667e-01   7.7464888e-01  -1.1683307e+00  -2.1545838e+00  -5.6140564e-01  -1.0621188e-01  -5.6140564e-01
   2.2333333e-01   7.7574398e-01  -3.3380876e-01  -8.6486815e-01  -3.3380876e-01  -1.3200619e+00  -1.5476588e+00
   2.2500000e-01   7.7688171e-01  -1.0165994e+00   5.0071314e-01   1.2138500e-01  -4.0967438e-01  -7.1313689e-01
   2.2666667e-01   7.7804350e-01  -2.6856432e+00   6.5244439e-01  -6.3727127e-01  -8.6486815e-01   1.9725063e-01
   2.2833333e-01   7.7920661e-01  -8.6486815e-01   3.4898188e-01   4.2484751e-01   8.0417564e-01   1.4111007e+00
   2.3000000e-01   7.8034358e-01  -3.0346251e-02   9.5590690e-01   1.5628319e+00   5.0071314e-01   8.8004127e-01
   2.3166667e-01   7.8142268e-01   1.2138500e-01   1.6386975e+00   5.7657876e-01  -9.4073377e-01   4.5519376e-02
   2.3333333e-01   7.8240751e-01   1.5628319e+00   1.1835038e+00   1.3352350e+00   4.5519376e-02   1.1076382e+00
   2.3500000e-01   7.8325731e-01  -1.1683307e+00  -2.5794313e-01  -1.0621188e-01  -2.0787182e+00  -6.3727127e-01
   2.3666667e-01   7.8392696e-01  -1.7752557e+00  -4.0967438e-01  -3.3380876e-01  -3.0346251e-02  -1.1683307e+00
   2.3833333e-01   7.8436738e-01  -9.4073377e-01  -1.6235244e+00  -8.6486815e-01   4.2484751e-01  -1.0165994e+00
   2.4000000e-01   7.8452572e-01  -2.5794313e-01  -8.6486815e-01  -2.5794313e-01   8.0417564e-01   5.0071314e-01
   2.4166667e-01   7.8434565e-01   2.7311626e-01  -6.3727127e-01   5.0071314e-01   8.0417564e-01   1.2593694e+00
   2.4333333e-01   7.8376820e-01  -1.0165994e+00  -3.3380876e-01  -4.8554001e-01   5.7657876e-01   8.0417564e-01
   2.4500000e-01   7.8273179e-01  -1.0621188e-01  -6.3727127e-01  -2.5794313e-01   3.4898188e-01  -3.3380876e-01
   2.4666667e-01   7.8117316e-01   7.2831002e-01   1.0317725e+00   5.7657876e-01   5.0071314e-01   4.5519376e-02
   2.4833333e-01   7.7902799e-01   1.9421600e+00   5.0071314e-01   4.5519376e-02   7.2831002e-01   5.0071314e-01
   2.5000000e-01   7.7611936e-01   1.3352350e+00  -3.0346251e-02   1.9725063e-01   1.2138500e-01   1.2138500e-01
   2.5166667e-01   7.7249432e-01   7.2831002e-01  -3.3380876e-01  -5.6140564e-01  -2.5794313e-01  -1.3200619e+00
   2.5333333e-01   7.6811107e-01   1.1076382e+00  -3.3380876e-01  -1.0621188e-01   3.4898188e-01   1.1076382e+00
   2.5500000e-01   7.6290927e-01   1.7145632e+00   3.4898188e-01  -3.3380876e-01   4.2484751e-01   1.6386975e+00
   2.5666667e-01   7.5683105e-01   2.7311626e-01   1.9725063e-01  -8.6486815e-01   9.5590690e-01  -4.0967438e-01
   2.5833333e-01   7.4982179e-01   3.4898188e-01   4.5519376e-02  -3.3380876e-01   7.2831002e-01  -1.0165994e+00
   2.6000000e-01   7.4183129e-01   6.5244439e-01  -4.8554001e-01   4.2484751e-01  -1.4717932e+00  -1.4717932e+00
   2.6166667e-01   7.3281466e-01   1.1835038e+00  -1.8207750e-01   1.1835038e+00  -9.4073377e-01   1.3352350e+00
   2.6333333e-01   7.2273319e-01   5.0071314e-01   4.5519376e-02  -3.0346251e-02   4.5519376e-02   6.5244439e-01
   2.6500000e-01   7.1155531e-01  -3.3380876e-01   7.2831002e-01  -4.8554001e-01  -1.6235244e+00  -1.8207750e-01
   2.6666667e-01   6.9925749e-01  -1.6235244e+00   3.4898188e-01  -7.1313689e-01  -2.0787182e+00  -1.6235244e+00
   2.6833333e-01   6.8582502e-01  -1.0621188e-01   8.0417564e-01  -2.5794313e-01   9.5590690e-01   1.0317725e+00
   2.7000000e-01   6.7125260e-01   4.2484751e-01   6.5244439e-01  -1.0621188e-01   7.2831002e-01   4.2484751e-01
   2.7166667e-01   6.5554496e-01  -4.0967438e-01   7.2831002e-01   7.2831002e-01  -2.5794313e-01   4.5519376e-02
   2.7333333e-01   6.3871737e-01  -1.2441963e+00   5.0071314e-01   2.7311626e-01  -1.0621188e-01  -6.3727127e-01
   2.7500000e-01   6.2079590e-01  -3.0346251e-02  -8.6486815e-01  -2.5794313e-01   5.0071314e-01  -4.8554001e-01
   2.7666667e-01   6.0181764e-01  -2.5794313e-01  -1.0165994e+00  -2.5794313e-01   8.8004127e-01   5.7657876e-01
   2.7833333e-01   5.8183076e-01  -1.0924650e+00  -3.0346251e-02  -2.5794313e-01   4.2484751e-01   5.0071314e-01
   2.8000000e-01   5.6089435e-01   2.7311626e-01   4.5519376e-02  -2.5794313e-01   1.0317725e+00   9.5590690e-01
   2.8166667e-01   5.3907817e-01  -3.3380876e-01   3.4898188e-01  -2.5794313e-01   4.2484751e-01  -2.5794313e-01
   2.8333333e-01   5.1646222e-01   7.2831002e-01  -2.5794313e-01   1.2138500e-01  -1.8207750e-01  -6.3727127e-01
   2.8500000e-01   4.9307846e-01   1.3352350e+00  -4.0967438e-01   2.7311626e-01  -1.3200619e+00   4.2484751e-01
   2.8666667e-01   4.6901951e-01  -6.3727127e-01  -1.4717932e+00   4.2484751e-01  -8.6486815e-01   5.7657876e-01
   2.8833333e-01   4.4447538e-01   4.5519376e-02  -4.0967438e-01   6.5244439e-01   5.0071314e-01   2.7311626e-01
   2.9000000e-01   4.1956050e-01  -1.6235244e+00  -7.8900252e-01   4.5519376e-02   4.2484751e-01   4.5519376e-02
   2.9166667e-01   3.9439451e-01  -2.0787182e+00  -2.5794313e-01  -4.8554001e-01  -4.8554001e-01  -4.8554001e-01
   2.9333333e-01   3.6910113e-01  -6.3727127e-01  -5.6140564e-01   4.5519376e-02   1.9725063e-01   1.2138500e-01
   2.9500000e-01   3.4380686e-01   5.7657876e-01   1.1076382e+00   5.7657876e-01   8.0417564e-01   5.0071314e-01
   2.9666667e-01   3.1863968e-01   7.2831002e-01   1.5628319e+00   1.2138500e-01  -4.0967438e-01  -3.0346251e-02
   2.9833333e-01   2.9372772e-01   2.7311626e-01   1.1835038e+00   5.0071314e-01  -1.9269869e+00  -1.3200619e+00
   3.0000000e-01   2.6919785e-01  -1.8207750e-01  -7.8900252e-01  -5.6140564e-01  -1.3200619e+00  -1.0924650e+00
   3.0166667e-01   2.4517436e-01   1.9725063e-01   5.0071314e-01   3.4898188e-01   1.2138500e-01   1.9725063e-01
   3.0333333e-01   2.2177750e-01  -4.8554001e-01  -1.0621188e-01  -1.0621188e-01   8.0417564e-01  -1.9269869e+00
   3.0500000e-01   1.9912229e-01   1.9725063e-01   3.4898188e-01   1.9725063e-01   4.2484751e-01  -6.3727127e-01
   3.0666667e-01   1.7731708e-01   4.2484751e-01   2.7311626e-01  -3.3380876e-01   1.3352350e+00   1.1076382e+00
   3.0833333e-01   1.5646250e-01   4.2484751e-01  -4.8554001e-01  -4.8554001e-01   5.0071314e-01   1.2593694e+00
   3.1000000e-01   1.3665024e-01   8.0417564e-01  -3.0346251e-02   4.5519376e-02   6.5244439e-01   1.4869663e+00
   3.1166667e-01   1.1796210e-01  -1.0621188e-01  -2.5794313e-01  -1.0621188e-01  -1.0924650e+00  -6.3727127e-01
   3.1333333e-01   1.0046908e-01   4.2484751e-01   4.2484751e-01   5.0071314e-01  -1.0924650e+00   1.9725063e-01
   3.1500000e-01   8.4230632e-02  -3.0346251e-02   4.5519376e-02  -3.0346251e-02  -1.7752557e+00  -9.4073377e-01
   3.1666667e-01   6.9294065e-02  -1.6235244e+00   6.5244439e-01   4.2484751e-01  -4.0967438e-01  -5.6140564e-01
   3.1833333e-01   5.5694087e-02  -2.5794313e-01   1.1076382e+00  -1.0621188e-01  -7.1313689e-01  -2.5794313e-01
   3.2000000e-01   4.3452540e-02  -1.8207750e-01   2.7311626e-01   2.7311626e-01   8.8004127e-01   8.0417564e-01
   3.2166667e-01   3.2449481e-02   6.5244439e-01  -3.0346251e-02   7.2831002e-01   1.4869663e+00   1.2593694e+00
   3.2333333e-01   2.2828674e-02  -7.8900252e-01  -4.0967438e-01  -4.0967438e-01   2.7311626e-01   5.0071314e-01
   3.2500000e-01   1.4574368e-02  -6.3727127e-01  -1.0924650e+00   4.5519376e-02  -4.8554001e-01   1.9725063e-01
   3.2666667e-01   7.6578086e-03   4.5519376e-02  -3.3380876e-01   1.9725063e-01  -8.6486815e-01  -7.1313689e-01
   3.2833333e-01   2.0378368e-03  -1.0621188e-01   1.9725063e-01  -3.0346251e-02   9.5590690e-01  -1.0621188e-01
   3.3000000e-01  -2.3383469e-03   4.2484751e-01   4.5519376e-02  -4.0967438e-01   1.1076382e+00   1.2138500e-01
   3.3166667e-01  -5.5342574e-03   1.9725063e-01   4.5519376e-02  -4.8554001e-01   4.2484751e-01   4.5519376e-02
   3.3333333e-01  -7.6230658e-03  -1.0621188e-01   5.0071314e-01   4.5519376e-02   1.4111007e+00   1.0317725e+00
   3.3500000e-01  -8.6864182e-03  -3.0346251e-02   6.5244439e-01  -2.5794313e-01  -3.0346251e-02  -9.4073377e-01
   3.3666667e-01  -8.8131549e-03   1.9725063e-01   8.0417564e-01  -1.8207750e-01  -1.4717932e+00  -8.6486815e-01
   3.3833333e-01  -8.0979494e-03   9.5590690e-01  -1.8207750e-01  -2.5794313e-01  -7.1313689e-01  -4.0967438e-01
   3.4000000e-01  -6.6398943e-03   1.6386975e+00  -9.4073377e-01   4.2484751e-01  -4.8554001e-01   5.0071314e-01
   3.4166667e-01  -4.5410520e-03  -1.0621188e-01  -6.3727127e-01   2.7311626e-01  -7.1313689e-01  -1.8207750e-01
   3.4333333e-01  -1.9049985e-03  -3.0346251e-02  -1.2441963e+00  -4.0967438e-01  -4.8554001e-01  -1.8207750e-01
   3.4500000e-01   1.1646198e-03   7.2831002e-01  -7.8900252e-01   4.5519376e-02  -4.8554001e-01  -4.8554001e-01
   3.4666667e-01   4.5654909e-03  -4.8554001e-01  -1.0621188e-01  -2.5794313e-01  -1.1683307e+00  -1.0165994e+00
   3.4833333e-01   8.1979841e-03  -4.8554001e-01   5.0071314e-01   5.0071314e-01  -1.0165994e+00   5.7657876e-01
   3.5000000e-01   1.1966416e-02  -2.5794313e-01   1.9725063e-01  -3.0346251e-02   3.4898188e-01  -1.8207750e-01
   3.5166667e-01   1.5780221e-02  -1.6993900e+00   5.7657876e-01   5.0071314e-01   1.9725063e-01   1.2138500e-01
   3.5333333e-01   1.9555001e-02  -9.4073377e-01   5.7657876e-01   7.2831002e-01   4.2484751e-01   1.1835038e+00
   3.5500000e-01   2.3213453e-02  -4.0967438e-01   5.7657876e-01   5.7657876e-01   1.9725063e-01   1.1835038e+00
   3.5666667e-01   2.6611628e-02  -1.1683307e+00  -1.0621188e-01   4.5519376e-02   8.0417564e-01  -3.3380876e-01
   3.5833333e-01   2.9721647e-02   2.7311626e-01   4.5519376e-02  -3.0346251e-02   1.1076382e+00   4.5519376e-02
   3.6000000e-01   3.2552483e-02   1.9725063e-01  -1.0621188e-01  -4.0967438e-01   5.0071314e-01  -4.0967438e-01
   3.6166667e-01   3.5062146e-02  -2.5794313e-01  -5.6140564e-01  -7.1313689e-01  -1.3200619e+00  -1.6235244e+00
   3.6333333e-01   3.7217454e-02   1.9725063e-01   4.2484751e-01   5.0071314e-01  -9.4073377e-01   2.7311626e-01
   3.6500000e-01   3.8994069e-02   2.3973538e+00   2.7311626e-01   5.7657876e-01   8.8004127e-01   1.4111007e+00
   3.6666667e-01   4.0376414e-02   2.3214882e+00   4.5519376e-02   4.5519376e-02   6.5244439e-01  -2.5794313e-01
   3.6833333e-01   4.1357441e-02   8.8004127e-01  -7.1313689e-01  -5.6140564e-01   5.0071314e-01  -3.0346251e-02
   3.7000000e-01   4.1938276e-02  -3.3380876e-01  -7.8900252e-01   4.5519376e-02  -3.3380876e-01  -4.8554001e-01
   3.7166667e-01   4.2127744e-02   5.0071314e-01  -1.8207750e-01   5.0071314e-01   1.0317725e+00   5.7657876e-01
   3.7333333e-01   4.1941782e-02  -7.8900252e-01  -5.6140564e-01  -3.0346251e-02  -4.8554001e-01  -2.5794313e-01
   3.7500000e-01   4.1402761e-02  -1.1683307e+00  -1.0621188e-01  -2.5794313e-01  -1.4717932e+00  -6.3727127e-01
   3.7666667e-01   4.0538718e-02   1.2138500e-01   4.2484751e-01  -3.3380876e-01   1.9725063e-01   8.8004127e-01
   3.7833333e-01   3.9382532e-02  -1.5476588e+00  -1.8207750e-01  -7.1313689e-01   2.7311626e-01  -7.1313689e-01
   3.8000000e-01   3.7971037e-02  -1.0165994e+00  -8.6486815e-01  -3.3380876e-01  -1.8207750e-01  -3.0346251e-02
   3.8166667e-01   3.6344111e-02  -4.8554001e-01   1.2593694e+00   4.5519376e-02  -1.0621188e-01  -1.0621188e-01
   3.8333333e-01   3.4543743e-02  -1.0924650e+00   8.0417564e-01   1.2138500e-01   6.5244439e-01   7.2831002e-01
   3.8500000e-01   3.2613101e-02  -1.6993900e+00  -3.3380876e-01  -3.0346251e-02  -4.8554001e-01  -4.0967438e-01
   3.8666667e-01   3.0595616e-02  -1.6235244e+00  -1.1683307e+00   7.2831002e-01   2.7311626e-01  -3.3380876e-01
   3.8833333e-01   2.8534104e-02  -1.0621188e-01  -4.8554001e-01   5.0071314e-01  -6.3727127e-01   4.5519376e-02
   3.9000000e-01   1.8597667e-02   1.6386975e+00   2.7311626e-01   2.7311626e-01  -1.5476588e+00  -7.1313689e-01
   3.9166667e-01   1.6976889e-02   1.1835038e+00   5.7657876e-01  -4.0967438e-01  -1.0621188e-01  -1.6235244e+00
   3.9333333e-01   1.5552850e-02   1.3352350e+00   5.7657876e-01  -3.3380876e-01   1.2593694e+00   3.4898188e-01
   3.9500000e-01   1.4339030e-02   8.0417564e-01  -6.3727127e-01  -2.5794313e-01   8.0417564e-01   8.8004127e-01
   3.9666667e-01   1.1797721e-02  -4.8554001e-01  -1.0621188e-01  -2.5794313e-01  -2.5794313e-01  -3.0346251e-02
   3.9833333e-01   8.1624158e-03  -1.8207750e-01   1.2138500e-01  -1.8207750e-01  -1.3959275e+00  -1.6993900e+00
   4.0000000e-01   6.8544579e-03  -1.8207750e-01   1.1076382e+00   6.5244439e-01   4.5519376e-02  -4.0967438e-01
   4.0166667e-01   5.5302110e-03  -3.3380876e-01   5.0071314e-01   2.7311626e-01   4.5519376e-02   1.1835038e+00
   4.0333333e-01   4.2093847e-03   2.1697569e+00   1.2138500e-01   2.7311626e-01  -7.8900252e-01   8.8004127e-01
   4.0500000e-01   2.9115213e-03  -6.3727127e-01   4.5519376e-02   4.5519376e-02  -3.0346251e-02  -9.4073377e-01
   4.0666667e-01   1.6555890e-03   5.7657876e-01  -8.6486815e-01  -1.0621188e-01   1.1835038e+00   1.9725063e-01
   4.0833333e-01   4.2393536e-04   9.5590690e-01  -5.6140564e-01  -1.8207750e-01  -3.3380876e-01   7.2831002e-01
   4.1000000e-01  -1.9330206e-03   1.0317725e+00  -4.0967438e-01  -2.5794313e-01  -1.0621188e-01  -1.0621188e-01
   4.1166667e-01  -2.9331373e-03  -5.6140564e-01  -6.3727127e-01  -3.0346251e-02   3.4898188e-01  -7.8900252e-01
   4.1333333e-01  -3.7985613e-03  -5.6140564e-01   5.0071314e-01   1.2138500e-01  -1.8207750e-01  -3.0346251e-02
   4.1500000e-01  -4.5210639e-03   4.5519376e-02   5.0071314e-01   5.0071314e-01   4.5519376e-02   1.3352350e+00
   4.1666667e-01  -5.0954029e-03  -1.8207750e-01   1.2138500e-01  -1.0621188e-01  -4.0967438e-01  -1.8207750e-01
   4.1833333e-01  -5.5193278e-03  -1.0621188e-01   1.0317725e+00   9.5590690e-01   4.2484751e-01  -3.3380876e-01
   4.2000000e-01  -5.7935211e-03  -3.0346251e-02   6.5244439e-01   5.7657876e-01   6.5244439e-01   8.0417564e-01
   4.2166667e-01  -5.9214795e-03  -7.1313689e-01  -1.8207750e-01  -1.8207750e-01  -7.8900252e-01  -3.0346251e-02
   4.2333333e-01  -5.9093405e-03   1.9725063e-01  -9.4073377e-01  -3.3380876e-01   5.7657876e-01  -7.8900252e-01
   4.2500000e-01  -5.7656589e-03   1.3352350e+00  -9.4073377e-01  -1.0621188e-01   9.5590690e-01   1.9725063e-01
   4.2666667e-01  -5.5011419e-03  -6.3727127e-01  -1.5476588e+00  -4.0967438e-01  -3.0346251e-02  -1.1683307e+00
   4.2833333e-01  -5.1283477e-03   2.7311626e-01   1.2138500e-01  -3.3380876e-01  -8.6486815e-01   1.2138500e-01
   4.3000000e-01  -4.6613577e-03   2.7311626e-01   1.9725063e-01   5.7657876e-01  -1.0621188e-01   8.8004127e-01
   4.3166667e-01  -4.1154289e-03   8.0417564e-01   8.0417564e-01   1.9725063e-01  -1.5476588e+00  -1.8207750e-01
   4.3333333e-01  -3.5066357e-03  -2.5794313e-01   8.0417564e-01  -1.8207750e-01  -9.4073377e-01  -5.6140564e-01
   4.3500000e-01  -2.8515078e-03   6.5244439e-01   1.5628319e+00   5.0071314e-01   4.5519376e-02   5.7657876e-01
   4.3666667e-01  -2.1666747e-03  -6.3727127e-01   1.1076382e+00  -7.1313689e-01   1.4869663e+00   1.2138500e-01
   4.3833333e-01  -1.4685210e-03  -1.6235244e+00   1.5628319e+00   2.7311626e-01  -2.5794313e-01  -4.0967438e-01
   4.4000000e-01  -7.7286177e-04   1.1076382e+00  -5.6140564e-01  -3.3380876e-01  -5.6140564e-01   7.2831002e-01
   4.4166667e-01  -9.4643293e-05  -1.2441963e+00  -8.6486815e-01  -1.0621188e-01   8.8004127e-01   1.2138500e-01
   4.4333333e-01   4.4820053e-04  -1.0165994e+00  -7.8900252e-01  -4.0967438e-01   1.5628319e+00   1.9725063e-01
   4.4500000e-01   9.4627521e-04   4.2484751e-01  -1.0924650e+00  -1.0621188e-01  -2.5794313e-01  -3.0346251e-02
   4.4666667e-01   1.4083212e-03  -8.6486815e-01  -1.9269869e+00  -1.0621188e-01   1.3352350e+00   8.0417564e-01
   4.4833333e-01   1.8256224e-03   4.5519376e-02  -1.0165994e+00   2.7311626e-01   1.2593694e+00  -2.5794313e-01
   4.5000000e-01   2.1906869e-03   6.5244439e-01   3.4898188e-01   5.7657876e-01   5.7657876e-01   8.0417564e-01
   4.5166667e-01   2.4973674e-03   5.0071314e-01   5.0071314e-01   4.2484751e-01  -1.9269869e+00   5.0071314e-01
   4.5333333e-01   2.7409501e-03   7.2831002e-01   2.0180257e+00   2.7311626e-01  -3.0346251e-02   7.2831002e-01
   4.5500000e-01   2.9182126e-03   1.4111007e+00   1.7904288e+00   5.0071314e-01  -3.3380876e-01  -3.0346251e-02
   4.5666667e-01   3.0274481e-03   5.7657876e-01   1.2138500e-01   1.2138500e-01   1.2138500e-01   1.2138500e-01
   4.5833333e-01   3.0684576e-03  -1.0924650e+00  -2.5794313e-01   5.7657876e-01   5.0071314e-01   1.9725063e-01
   4.6000000e-01   3.0425106e-03  -4.0967438e-01   1.2138500e-01  -1.8207750e-01  -7.1313689e-01   4.5519376e-02
   4.6166667e-01   2.9522747e-03   1.2138500e-01  -3.0346251e-02  -7.1313689e-01  -1.3200619e+00  -8.6486815e-01
   4.6333333e-01   2.8017179e-03  -1.6993900e+00  -7.1313689e-01  -5.6140564e-01  -1.0165994e+00  -8.6486815e-01
   4.6500000e-01   2.5959852e-03  -1.4717932e+00  -4.0967438e-01   9.5590690e-01   4.5519376e-02  -1.8207750e-01
   4.6666667e-01   2.3412533e-03  -1.6993900e+00   8.8004127e-01   1.3352350e+00   1.9725063e-01  -1.0924650e+00
   4.6833333e-01   2.0445664e-03   7.2831002e-01   1.7904288e+00   1.4869663e+00   4.2484751e-01   2.7311626e-01
   4.7000000e-01   1.7136586e-03   1.2593694e+00   8.8004127e-01  -2.5794313e-01   3.4898188e-01   1.9725063e-01
   4.7166667e-01   1.3567643e-03  -8.6486815e-01  -1.8207750e-01  -4.8554001e-01  -1.0621188e-01  -4.8554001e-01
   4.7333333e-01   9.8242555e-04   1.0317725e+00  -4.8554001e-01  -7.1313689e-01  -1.8207750e-01  -6.3727127e-01
   4.7500000e-01   5.9929498e-04   8.0417564e-01  -2.3063151e+00  -1.0924650e+00   1.0317725e+00   4.2484751e-01
   4.7666667e-01   2.1594420e-04   1.6386975e+00  -1.6993900e+00  -1.4717932e+00  -1.2441963e+00  -4.8554001e-01
   4.7833333e-01  -2.1463197e-04   4.2484751e-01  -4.8554001e-01  -2.5794313e-01  -1.6235244e+00  -1.1683307e+00
   4.8000000e-01  -6.9074568e-04   2.5490851e+00  -8.6486815e-01  -1.8207750e-01   3.4898188e-01   4.5519376e-02
   4.8166667e-01  -1.1254047e-03   2.2456226e+00   2.7311626e-01   3.4898188e-01   5.7657876e-01   6.5244439e-01
   4.8333333e-01  -1.5113150e-03   2.0938913e+00  -3.3380876e-01  -3.0346251e-02  -1.8207750e-01  -1.8207750e-01
   4.8500000e-01  -1.8426677e-03   3.4898188e-01  -7.1313689e-01   1.2138500e-01  -4.8554001e-01  -3.0346251e-02
   4.8666667e-01  -2.1151900e-03  -3.0346251e-02   1.1835038e+00   1.2593694e+00   7.2831002e-01   8.8004127e-01
   4.8833333e-01  -2.3261587e-03   5.0071314e-01   1.1076382e+00   8.8004127e-01   1.9421600e+00   1.8662944e+00
   4.9000000e-01  -2.4743766e-03   3.4898188e-01  -1.0621188e-01   5.7657876e-01  -3.0346251e-02   1.1835038e+00
   4.9166667e-01  -2.5601165e-03  -7.1313689e-01   1.9725063e-01   4.2484751e-01  -1.3200619e+00  -9.4073377e-01
   4.9333333e-01  -2.5850338e-03  -4.0967438e-01   5.7657876e-01  -3.0346251e-02   1.2138500e-01  -4.0967438e-01
   4.9500000e-01  -2.5520527e-03  -1.4717932e+00   5.7657876e-01  -7.1313689e-01  -7.1313689e-01  -1.6235244e+00
   4.9666667e-01  -2.4652288e-03  -2.1545838e+00  -1.0621188e-01  -5.6140564e-01  -1.0621188e-01  -1.7752557e+00
   4.9833333e-01  -2.3295940e-03  -7.8900252e-01   2.7311626e-01  -3.0346251e-02   1.2138500e-01  -1.0165994e+00
   5.0000000e-01  -2.1509871e-03   2.1697569e+00  -3.0346251e-02   4.2484751e-01  -1.8207750e-01   6.5244439e-01
   5.0166667e-01  -1.9358753e-03   1.9421600e+00   9.5590690e-01   6.5244439e-01   4.5519376e-02   1.4111007e+00
   5.0333333e-01  -1.6911715e-03   1.2138500e-01  -2.5794313e-01   3.4898188e-01  -3.0346251e-02   8.8004127e-01
   5.0500000e-01  -1.4240506e-03   3.4898188e-01  -2.5794313e-01   4.2484751e-01   1.6386975e+00   1.6386975e+00
   5.0666667e-01  -1.1417719e-03  -1.0924650e+00   2.7311626e-01   6.5244439e-01   1.4869663e+00   2.0938913e+00
   5.0833333e-01  -8.5150758e-04  -1.0924650e+00  -7.1313689e-01  -4.8554001e-01  -3.3380876e-01  -2.5794313e-01
   5.1000000e-01  -5.6018484e-04  -1.3200619e+00  -1.0924650e+00  -4.8554001e-01  -3.0346251e-02  -7.1313689e-01
   5.1166667e-01  -2.7434156e-04  -1.5476588e+00  -1.1683307e+00  -3.3380876e-01  -1.0924650e+00  -2.1545838e+00
   5.1333333e-01  -3.5454077e-18  -3.0649713e+00  -5.6140564e-01  -7.8900252e-01  -3.0346251e-02  -1.0165994e+00
   5.1500000e-01   1.2930280e-04   1.2138500e-01   4.5519376e-02  -1.0621188e-01   1.2138500e-01   2.7311626e-01
   5.1666667e-01   2.5477581e-04  -1.3200619e+00  -4.8554001e-01  -4.8554001e-01  -2.5794313e-01   4.5519376e-02
   5.1833333e-01   3.7361334e-04  -6.3727127e-01   3.4898188e-01   1.2138500e-01  -1.0165994e+00  -3.3380876e-01
   5.2000000e-01   4.8318850e-04  -1.3200619e+00  -1.0621188e-01  -3.0346251e-02  -3.0346251e-02  -5.6140564e-01
   5.2166667e-01   5.8111503e-04  -9.4073377e-01   5.7657876e-01   1.2138500e-01  -6.3727127e-01  -1.5476588e+00
   5.2333333e-01   6.6530263e-04  -4.0967438e-01   1.1835038e+00   8.0417564e-01   2.7311626e-01   2.7311626e-01
   5.2500000e-01   7.3400431e-04  -5.6140564e-01   7.2831002e-01   6.5244439e-01  -3.3380876e-01   4.2484751e-01
   5.2666667e-01   7.8585503e-04  -1.0621188e-01   1.0317725e+00   4.2484751e-01  -3.3380876e-01   1.2138500e-01
   5.2833333e-01   8.1990007e-04   1.5628319e+00   1.3352350e+00   2.7311626e-01   7.2831002e-01   1.7145632e+00
   5.3000000e-01   8.3561292e-04   1.7904288e+00   8.0417564e-01   3.4898188e-01   5.7657876e-01   1.8662944e+00
   5.3166667e-01   8.3290319e-04   3.0042788e+00   5.0071314e-01   8.0417564e-01   4.2484751e-01   1.7904288e+00
   5.3333333e-01   8.1211205e-04   1.1835038e+00  -4.8554001e-01  -3.0346251e-02  -4.8554001e-01  -4.0967438e-01
   5.3500000e-01   7.7399874e-04   1.2138500e-01  -1.2441963e+00  -5.6140564e-01  -8.6486815e-01  -1.2441963e+00
   5.3666667e-01   7.1971546e-04   1.1835038e+00  -7.8900252e-01  -7.8900252e-01   1.2138500e-01  -7.1313689e-01
   5.3833333e-01   6.5077406e-04  -1.8207750e-01  -7.8900252e-01  -9.4073377e-01  -3.3380876e-01  -1.2441963e+00
   5.4000000e-01   5.6900335e-04   1.1835038e+00  -9.4073377e-01  -6.3727127e-01   7.2831002e-01  -4.8554001e-01
   5.4166667e-01   4.7649988e-04  -4.0967438e-01  -9.4073377e-01   4.2484751e-01   8.0417564e-01   1.9725063e-01
   5.4333333e-01   3.7557253e-04   5.7657876e-01   1.2138500e-01   7.2831002e-01   8.0417564e-01   9.5590690e-01
   5.4500000e-01   2.6868286e-04  -6.3727127e-01   4.2484751e-01   1.9725063e-01   8.8004127e-01   7.2831002e-01
   5.4666667e-01   1.5838262e-04   3.4898188e-01   1.0317725e+00   2.7311626e-01   1.9725063e-01   6.5244439e-01
   5.4833333e-01   4.7250213e-05   1.2138500e-01   1.4111007e+00   1.2138500e-01  -4.8554001e-01  -3.0346251e-02
   5.5000000e-01  -1.3989530e-04  -2.5794313e-01   4.5519376e-02   1.2138500e-01  -1.8207750e-01   5.0071314e-01
   5.5166667e-01  -3.6763330e-04  -9.4073377e-01   4.5519376e-02  -1.8207750e-01   1.2138500e-01   1.9725063e-01
   5.5333333e-01  -5.7049338e-04  -1.1683307e+00  -8.6486815e-01  -2.5794313e-01   1.9725063e-01  -1.8207750e-01
   5.5500000e-01  -7.4557351e-04  -1.1683307e+00  -8.6486815e-01  -4.0967438e-01   1.1076382e+00   4.2484751e-01
   5.5666667e-01  -8.9083607e-04  -1.1683307e+00  -2.5794313e-01  -5.6140564e-01   1.0317725e+00   1.9725063e-01
   5.5833333e-01  -1.0050989e-03  -1.8207750e-01   3.4898188e-01  -8.6486815e-01  -4.0967438e-01  -1.6993900e+00
   5.6000000e-01  -1.0880046e-03   5.0071314e-01   5.0071314e-01   1.9725063e-01  -1.8511213e+00  -2.4580463e+00
   5.6166667e-01  -1.1399721e-03  -1.3200619e+00   1.9725063e-01   5.0071314e-01  -1.3959275e+00  -1.3200619e+00
   5.6333333e-01  -1.1621314e-03  -9.4073377e-01  -2.5794313e-01   3.4898188e-01  -7.1313689e-01  -1.8207750e-01
   5.6500000e-01  -1.1562453e-03  -1.0621188e-01  -8.6486815e-01  -1.0621188e-01  -3.3380876e-01  -3.3380876e-01
   5.6666667e-01  -1.1246198e-03   1.0317725e+00  -2.5794313e-01   1.9725063e-01  -2.5794313e-01  -4.8554001e-01
   5.6833333e-01  -1.0700077e-03   1.6386975e+00   1.9725063e-01   6.5244439e-01  -2.5794313e-01   4.2484751e-01
   5.7000000e-01  -9.9550689e-04   2.0938913e+00   2.7311626e-01   9.5590690e-01   1.2138500e-01   5.7657876e-01
   5.7166667e-01  -9.0445754e-04   1.0317725e+00   1.2138500e-01   4.2484751e-01  -3.0346251e-02  -3.0346251e-02
   5.7333333e-01  -8.0034010e-04  -8.6486815e-01   4.2484751e-01  -1.8207750e-01   2.7311626e-01   2.7311626e-01
   5.7500000e-01  -6.8667731e-04  -7.1313689e-01  -3.0346251e-02  -6.3727127e-01   4.2484751e-01  -3.3380876e-01
   5.7666667e-01  -5.6694216e-04  -2.6097776e+00   3.4898188e-01  -2.5794313e-01   7.2831002e-01   1.9725063e-01
   5.7833333e-01  -4.4447405e-04  -8.6486815e-01   9.5590690e-01   8.0417564e-01   1.5628319e+00   8.0417564e-01
   5.8000000e-01  -3.2240479e-04  -1.3200619e+00  -3.0346251e-02   1.9725063e-01   1.1835038e+00   9.5590690e-01
   5.8166667e-01  -2.0359560e-04  -8.6486815e-01  -9.4073377e-01  -2.5794313e-01   2.7311626e-01   5.0071314e-01
   5.8333333e-01  -9.0586258e-05  -7.1313689e-01  -4.0967438e-01  -3.3380876e-01  -3.0346251e-02   4.2484751e-01
   5.8500000e-01   3.6808705e-07   5.0071314e-01  -1.8207750e-01  -3.0346251e-02  -4.0967438e-01   1.2138500e-01
   5.8666667e-01   2.7168424e-06   1.9725063e-01  -3.3380876e-01   9.5590690e-01   3.4898188e-01   3.4898188e-01
   5.8833333e-01   4.5903148e-06   4.2484751e-01  -1.0621188e-01   4.2484751e-01  -3.0346251e-02   4.5519376e-02
   5.9000000e-01   5.8982551e-06  -2.5794313e-01   1.1835038e+00  -3.0346251e-02   8.0417564e-01  -2.5794313e-01
   5.9166667e-01   6.5759042e-06  -5.6140564e-01   6.5244439e-01  -6.3727127e-01  -8.6486815e-01  -1.1683307e+00
   5.9333333e-01   6.5880174e-06  -9.4073377e-01  -1.8207750e-01  -1.0165994e+00  -9.4073377e-01  -1.4717932e+00
   5.9500000e-01   5.9318305e-06   1.1076382e+00  -7.8900252e-01  -1.8207750e-01   5.7657876e-01  -3.0346251e-02
   5.9666667e-01   4.6388165e-06   9.5590690e-01  -1.6235244e+00  -3.3380876e-01   3.4898188e-01   6.5244439e-01
   5.9833333e-01   2.7751216e-06   2.7311626e-01  -3.3380876e-01   8.8004127e-01   1.2138500e-01   7.2831002e-01
   6.0000000e-01   4.4061273e-07  -1.8207750e-01  -3.3380876e-01  -2.5794313e-01  -1.0621188e-01  -3.3380876e-01
   6.0166667e-01  -2.2334836e-06   7.2831002e-01   1.0317725e+00  -1.8207750e-01   3.4898188e-01  -4.0967438e-01
   6.0333333e-01  -5.0883225e-06   2.2456226e+00   8.8004127e-01  -3.3380876e-01  -4.0967438e-01  -7.1313689e-01
   6.0500000e-01  -7.9424829e-06  -1.0621188e-01   4.5519376e-02  -2.5794313e-01   3.4898188e-01  -4.8554001e-01
   6.0666667e-01  -1.0598185e-05   1.1076382e+00   1.2138500e-01   9.5590690e-01   4.5519376e-02   1.9725063e-01
   6.0833333e-01  -1.2848504e-05  -4.0967438e-01  -1.0621188e-01   1.9725063e-01  -7.8900252e-01  -1.2441963e+00
   6.1000000e-01  -1.4485382e-05  -1.0165994e+00  -4.0967438e-01   1.0317725e+00  -2.5794313e-01   4.5519376e-02
   6.1166667e-01  -1.5308156e-05  -3.0346251e-02  -3.3380876e-01  -3.0346251e-02   8.0417564e-01   4.2484751e-01
   6.1333333e-01  -1.5132364e-05   1.2138500e-01   1.9725063e-01  -3.0346251e-02   1.6386975e+00   5.7657876e-01
   6.1500000e-01  -1.8971715e-04  -2.5794313e-01   8.0417564e-01  -6.3727127e-01   2.7311626e-01  -6.3727127e-01
   6.1666667e-01  -2.0576214e-04  -4.8554001e-01  -5.6140564e-01  -1.8207750e-01  -8.6486815e-01  -2.5794313e-01
   6.1833333e-01  -2.1813104e-04   3.4898188e-01  -2.5794313e-01   7.2831002e-01   7.2831002e-01   1.4111007e+00
   6.2000000e-01  -2.2635789e-04  -3.3380876e-01  -1.0621188e-01   1.9725063e-01  -1.8207750e-01   1.0317725e+00
   6.2166667e-01  -2.3002903e-04   2.7311626e-01  -1.8207750e-01  -9.4073377e-01  -1.4717932e+00   1.2138500e-01
   6.2333333e-01  -2.2879614e-04  -1.0621188e-01   1.1076382e+00  -2.5794313e-01  -7.1313689e-01  -3.0346251e-02
   6.2500000e-01  -2.2238924e-04  -4.0967438e-01   1.2138500e-01  -7.8900252e-01  -1.1683307e+00  -3.3380876e-01
   6.2666667e-01  -2.1062904e-04   4.5519376e-02   4.2484751e-01   1.9725063e-01  -3.3380876e-01   1.2138500e-01
   6.2833333e-01  -1.9343849e-04   1.1076382e+00   8.0417564e-01   4.5519376e-02   8.0417564e-01   5.0071314e-01
   6.3000000e-01  -1.7085281e-04   6.5244439e-01   8.8004127e-01   5.7657876e-01   3.4898188e-01   9.5590690e-01
   6.3166667e-01  -1.4302787e-04  -1.8207750e-01  -4.0967438e-01   1.0317725e+00   3.4898188e-01   5.0071314e-01
   6.3333333e-01  -1.1024638e-04  -1.0924650e+00  -1.0165994e+00  -3.0346251e-02   4.5519376e-02  -4.8554001e-01
   6.3500000e-01  -7.2921493e-05  -1.0621188e-01   4.5519376e-02  -7.1313689e-01   4.2484751e-01  -1.6993900e+00
   6.3666667e-01  -3.1597573e-05   1.0317725e+00  -4.8554001e-01  -7.8900252e-01   6.5244439e-01  -1.1683307e+00
   6.3833333e-01  -5.4638441e-06   4.2484751e-01  -4.8554001e-01  -3.3380876e-01  -7.8900252e-01  -1.6993900e+00
   6.4000000e-01  -2.7209382e-05   1.9725063e-01  -3.3380876e-01   7.2831002e-01   1.9725063e-01  -7.1313689e-01
   6.4166667e-01  -5.2778956e-05  -1.0621188e-01  -2.5794313e-01   1.9725063e-01  -3.3380876e-01  -4.0967438e-01
   6.4333333e-01  -8.1690537e-05   1.3352350e+00   3.4898188e-01   8.0417564e-01   5.0071314e-01   1.9421600e+00
   6.4500000e-01  -1.1328452e-04   1.4111007e+00   1.2138500e-01  -3.3380876e-01  -8.6486815e-01   8.8004127e-01
   6.4666667e-01  -1.4673167e-04   8.8004127e-01   1.9725063e-01  -6.3727127e-01  -1.8511213e+00  -4.0967438e-01
   6.4833333e-01  -1.8104711e-04  -5.6140564e-01  -1.0621188e-01  -1.8207750e-01  -4.0967438e-01   2.7311626e-01
   6.5000000e-01  -2.1511052e-04  -3.0346251e-02  -9.4073377e-01  -4.8554001e-01  -1.8207750e-01  -1.6993900e+00
   6.5166667e-01  -2.4769215e-04  -4.0967438e-01  -1.0621188e-01  -5.6140564e-01   8.8004127e-01  -2.0028525e+00
   6.5333333e-01  -2.7748420e-04  -8.6486815e-01   4.5519376e-02  -7.1313689e-01   5.0071314e-01  -1.1683307e+00
   6.5500000e-01  -3.0313708e-04  -5.6140564e-01  -2.5794313e-01   5.7657876e-01   1.1835038e+00   2.7311626e-01
   6.5666667e-01  -3.2329947e-04  -1.8207750e-01  -3.3380876e-01   4.5519376e-02   2.7311626e-01   7.2831002e-01
   6.5833333e-01  -3.3666154e-04  -2.5794313e-01   3.4898188e-01   6.5244439e-01   1.2138500e-01   2.0180257e+00
   6.6000000e-01  -3.4199992e-04   4.5519376e-02  -2.5794313e-01   4.5519376e-02  -4.0967438e-01  -3.0346251e-02
   6.6166667e-01  -3.3822329e-04  -3.3380876e-01  -3.3380876e-01   4.5519376e-02  -5.6140564e-01  -4.0967438e-01
   6.6333333e-01  -3.2441731e-04   5.0071314e-01   7.2831002e-01   4.2484751e-01  -1.8207750e-01   7.2831002e-01
   6.6500000e-01  -2.9988736e-04  -1.0621188e-01   5.0071314e-01   4.5519376e-02  -1.8207750e-01   2.7311626e-01
   6.6666667e-01  -2.6419778e-04   1.1835038e+00   8.8004127e-01   8.0417564e-01   4.2484751e-01   3.4898188e-01
   6.6833333e-01  -2.1720624e-04   7.2831002e-01   5.0071314e-01   8.8004127e-01   1.9725063e-01   4.2484751e-01
   6.7000000e-01  -1.5909180e-04  -3.3380876e-01   2.7311626e-01  -3.0346251e-02  -7.1313689e-01  -1.8207750e-01
   6.7166667e-01  -9.0375554e-05  -4.0967438e-01   5.0071314e-01  -3.3380876e-01  -2.5794313e-01  -3.0346251e-02
   6.7333333e-01  -3.5288492e-05  -1.8207750e-01   2.7311626e-01  -3.3380876e-01  -1.0621188e-01   8.0417564e-01
   6.7500000e-01  -8.1624075e-05   1.2138500e-01  -5.6140564e-01  -1.0621188e-01   6.5244439e-01   5.0071314e-01
   6.7666667e-01  -1.3276637e-04   2.7311626e-01   2.7311626e-01  -1.8207750e-01  -3.0346251e-02   1.1835038e+00
   6.7833333e-01  -1.8767365e-04  -1.1683307e+00   1.2138500e-01  -3.3380876e-01  -1.0165994e+00  -1.3959275e+00
   6.8000000e-01  -2.4505668e-04  -5.6140564e-01  -1.8207750e-01  -3.3380876e-01  -1.8207750e-01  -2.9132401e+00
   6.8166667e-01  -3.0339711e-04  -1.0924650e+00  -1.8207750e-01  -3.3380876e-01   4.2484751e-01  -3.4442995e+00
   6.8333333e-01  -3.6097495e-04  -1.3200619e+00   1.9725063e-01   4.5519376e-02   1.2593694e+00  -8.6486815e-01
   6.8500000e-01  -4.1590506e-04  -1.8511213e+00  -4.8554001e-01  -3.0346251e-02   4.2484751e-01  -4.0967438e-01
   6.8666667e-01  -4.6618213e-04  -7.8900252e-01  -4.0967438e-01  -3.3380876e-01  -2.5794313e-01   8.0417564e-01
   6.8833333e-01  -5.0973325e-04   3.4898188e-01  -1.0621188e-01   7.2831002e-01  -3.0346251e-02   1.7904288e+00
   6.9000000e-01  -5.4447705e-04  -4.0967438e-01   1.9725063e-01  -4.8554001e-01  -5.6140564e-01   1.9725063e-01
   6.9166667e-01  -5.6838806e-04   6.5244439e-01   1.1835038e+00   1.2138500e-01   1.0317725e+00   1.3352350e+00
   6.9333333e-01  -5.7956466e-04   1.2593694e+00  -4.8554001e-01  -3.3380876e-01   8.0417564e-01   1.2593694e+00
   6.9500000e-01  -5.7629864e-04   5.0071314e-01  -4.8554001e-01   1.9725063e-01  -2.5794313e-01   2.7311626e-01
   6.9666667e-01  -5.5714463e-04  -9.4073377e-01   5.7657876e-01   9.5590690e-01  -6.3727127e-01   2.7311626e-01
   6.9833333e-01  -5.2098689e-04   1.2138500e-01   5.7657876e-01   5.0071314e-01  -1.0924650e+00  -1.0621188e-01
   7.0000000e-01  -4.6710161e-04  -1.0165994e+00   1.2138500e-01  -9.4073377e-01  -5.6140564e-01  -1.8207750e-01
   7.0166667e-01  -3.9521225e-04   3.3836070e+00   4.2484751e-01   1.9725063e-01  -3.3380876e-01  -3.0346251e-02
   7.0333333e-01  -3.0553581e-04   2.3973538e+00  -6.3727127e-01   4.5519376e-02  -9.4073377e-01  -1.2441963e+00
   7.0500000e-01  -1.9881809e-04   1.7145632e+00  -2.5794313e-01   1.9725063e-01   1.2138500e-01  -1.7752557e+00
   7.0666667e-01  -7.6355989e-05  -7.1313689e-01  -6.3727127e-01  -5.6140564e-01   4.5519376e-02  -1.6993900e+00
   7.0833333e-01  -1.0880296e-06  -1.0924650e+00  -8.6486815e-01  -5.6140564e-01  -5.6140564e-01  -1.0924650e+00
   7.1000000e-01   4.3353655e-02  -3.3380876e-01   2.7311626e-01   1.9725063e-01  -2.5794313e-01   1.2138500e-01
   7.1166667e-01   4.4115523e-02  -3.3380876e-01   6.5244439e-01   9.5590690e-01   1.1076382e+00   1.8662944e+00
   7.1333333e-01   4.4925138e-02  -1.0165994e+00   3.4898188e-01   5.7657876e-01   4.2484751e-01   1.8662944e+00
   7.1500000e-01   4.5791670e-02  -1.3200619e+00   6.5244439e-01   1.9725063e-01  -5.6140564e-01   1.4869663e+00
   7.1666667e-01   4.6724221e-02  -4.0967438e-01   1.1835038e+00  -3.0346251e-02   4.5519376e-02   1.3352350e+00
   7.1833333e-01   4.7731652e-02  -5.6140564e-01   5.0071314e-01   6.5244439e-01   1.1076382e+00   9.5590690e-01
   7.2000000e-01   4.8822407e-02  -4.8554001e-01  -3.0346251e-02  -3.0346251e-02   1.3352350e+00  -1.0924650e+00
   7.2166667e-01   5.0004344e-02  -1.0621188e-01  -5.6140564e-01  -2.5794313e-01   6.5244439e-01  -1.6993900e+00
   7.2333333e-01   5.1284571e-02  -4.0967438e-01  -8.6486815e-01  -2.5794313e-01  -6.3727127e-01  -2.5794313e-01
   7.2500000e-01   5.2669294e-02   5.7657876e-01   6.5244439e-01   2.7311626e-01  -6.3727127e-01  -3.3380876e-01
   7.2666667e-01   5.4163691e-02  -7.8900252e-01  -4.8554001e-01  -3.3380876e-01  -1.8207750e-01  -1.0924650e+00
   7.2833333e-01   5.5771795e-02  -1.1683307e+00  -2.5794313e-01  -9.4073377e-01   2.7311626e-01  -3.0346251e-02
   7.3000000e-01   5.7496404e-02   1.9725063e-01   4.5519376e-02   1.2138500e-01  -2.5794313e-01   1.9725063e-01
   7.3166667e-01   5.9339028e-02   8.8004127e-01   3.4898188e-01   3.4898188e-01  -4.0967438e-01  -5.6140564e-01
   7.3333333e-01   6.1299854e-02   4.5519376e-02  -1.8207750e-01  -1.0621188e-01  -4.0967438e-01   1.2138500e-01
   7.3500000e-01   7.0283653e-02   1.2138500e-01  -3.3380876e-01   1.9725063e-01  -6.3727127e-01   4.5519376e-02
   7.3666667e-01   7.2794010e-02  -3.3380876e-01   2.7311626e-01   8.8004127e-01  -1.0621188e-01   1.1835038e+00
   7.3833333e-01   7.5398380e-02   1.2138500e-01   5.7657876e-01   4.2484751e-01   1.2593694e+00   1.4869663e+00
   7.4000000e-01   7.8085675e-02   7.2831002e-01   1.2138500e-01  -2.5794313e-01   7.2831002e-01  -4.0967438e-01
   7.4166667e-01   8.0851232e-02  -7.1313689e-01  -2.5794313e-01  -1.8207750e-01   4.5519376e-02  -1.6993900e+00
   7.4333333e-01   8.3688127e-02  -4.8554001e-01   4.5519376e-02  -1.0165994e+00  -2.5794313e-01  -7.1313689e-01
   7.4500000e-01   8.6588988e-02  -1.0621188e-01  -1.0621188e-01  -4.8554001e-01  -7.1313689e-01  -5.6140564e-01
   7.4666667e-01   8.9546883e-02  -1.8207750e-01  -1.0621188e-01  -1.0621188e-01  -9.4073377e-01  -3.0346251e-02
   7.4833333e-01   9.2555613e-02   1.7904288e+00  -1.8207750e-01   1.2138500e-01  -6.3727127e-01   5.0071314e-01
   7.5000000e-01   9.5610005e-02   9.5590690e-01   4.5519376e-02   9.5590690e-01   1.1076382e+00   8.8004127e-01
   7.5166667e-01   9.8706218e-02   2.7008163e+00   1.2138500e-01   1.2138500e-01   8.8004127e-01  -1.0621188e-01
   7.5333333e-01   1.0184199e-01  -9.4073377e-01   1.2138500e-01  -1.2441963e+00   5.7657876e-01  -2.5794313e-01
   7.5500000e-01   1.0501693e-01  -7.1313689e-01   2.7311626e-01  -2.5794313e-01   5.7657876e-01   9.5590690e-01
   7.5666667e-01   1.1817850e-01  -9.4073377e-01  -3.0346251e-02  -4.0967438e-01  -1.0621188e-01   1.9725063e-01
   7.5833333e-01   1.2162385e-01  -1.1683307e+00  -3.0346251e-02  -3.0346251e-02  -3.0346251e-02   1.1076382e+00
   7.6000000e-01   1.2515643e-01  -2.5339119e+00  -5.6140564e-01   4.5519376e-02  -4.0967438e-01  -4.8554001e-01
   7.6166667e-01   1.2879375e-01  -4.0967438e-01  -1.8207750e-01  -7.1313689e-01  -1.3200619e+00  -1.6993900e+00
   7.6333333e-01   1.3255602e-01   1.4111007e+00   1.9725063e-01   4.2484751e-01  -4.0967438e-01  -7.8900252e-01
   7.6500000e-01   1.3646612e-01   4.2484751e-01  -4.0967438e-01   3.4898188e-01   4.5519376e-02  -5.6140564e-01
   7.6666667e-01   1.4054937e-01   3.4898188e-01   6.5244439e-01   1.1835038e+00  -3.0346251e-02   1.1835038e+00
   7.6833333e-01   1.4483333e-01  -1.4717932e+00   5.7657876e-01   1.9725063e-01   2.7311626e-01   1.9725063e-01
   7.7000000e-01   1.4934598e-01  -2.0028525e+00   1.9725063e-01   5.7657876e-01  -1.0621188e-01  -3.0346251e-02
   7.7166667e-01   1.5411770e-01  -1.8511213e+00   4.2484751e-01   6.5244439e-01  -1.8207750e-01  -7.1313689e-01
   7.7333333e-01   1.5918300e-01  -8.6486815e-01   4.5519376e-02  -1.0621188e-01  -1.8207750e-01  -6.3727127e-01
   7.7500000e-01   1.6457532e-01  -2.3821807e+00  -5.6140564e-01  -7.1313689e-01   1.9725063e-01  -4.0967438e-01
   7.7666667e-01   1.7032853e-01  -3.3380876e-01  -4.8554001e-01  -5.6140564e-01  -1.0621188e-01  -2.5794313e-01
   7.7833333e-01   1.7647641e-01  -4.8554001e-01  -4.0967438e-01  -3.3380876e-01   4.2484751e-01  -3.3380876e-01
   7.8000000e-01   1.8305219e-01   3.4898188e-01   1.2138500e-01   2.7311626e-01   4.5519376e-02  -7.8900252e-01
   7.8166667e-01   1.9008800e-01   1.9421600e+00  -1.8207750e-01   7.2831002e-01  -4.8554001e-01   1.9725063e-01
   7.8333333e-01   1.9761430e-01   7.2831002e-01   8.0417564e-01  -5.6140564e-01   1.2138500e-01   6.5244439e-01
   7.8500000e-01   2.0565936e-01   3.4898188e-01   4.2484751e-01   1.2138500e-01   5.0071314e-01   1.9725063e-01
   7.8666667e-01   2.1424872e-01   1.7904288e+00   5.0071314e-01  -4.0967438e-01   5.7657876e-01   3.4898188e-01
   7.8833333e-01   2.2340465e-01   7.2831002e-01   8.8004127e-01   4.5519376e-02   1.0317725e+00   1.4111007e+00
   7.9000000e-01   2.3314568e-01   1.2593694e+00   4.5519376e-02   2.7311626e-01   1.4111007e+00   2.4732194e+00
   7.9166667e-01   2.4348609e-01   3.5353382e+00  -3.3380876e-01   2.7311626e-01   8.8004127e-01   2.6249507e+00
   7.9333333e-01   2.5443553e-01   2.6249507e+00  -6.3727127e-01   1.2138500e-01  -1.0924650e+00  -4.0967438e-01
   7.9500000e-01   2.6599858e-01   1.0317725e+00  -8.6486815e-01  -7.1313689e-01  -1.0924650e+00  -2.3821807e+00
   7.9666667e-01   2.7817450e-01   2.4732194e+00  -3.3380876e-01  -2.5794313e-01   5.7657876e-01  -1.2441963e+00
   7.9833333e-01   2.9095692e-01   8.8004127e-01  -1.3959275e+00  -4.8554001e-01   3.4898188e-01   4.5519376e-02
   8.0000000e-01   3.0433366e-01   6.5244439e-01   1.9725063e-01   8.0417564e-01  -2.5794313e-01   1.2593694e+00
   8.0166667e-01   3.1828662e-01  -1.0165994e+00   7.2831002e-01   1.9725063e-01  -4.8554001e-01  -5.6140564e-01
   8.0333333e-01   3.3279172e-01  -1.2441963e+00   7.2831002e-01  -1.0621188e-01  -4.8554001e-01  -1.0165994e+00
   8.0500000e-01   3.4781895e-01   9.5590690e-01   8.8004127e-01   3.4898188e-01   1.1076382e+00   1.3352350e+00
   8.0666667e-01   3.6333026e-01  -8.6486815e-01   7.2831002e-01  -1.0621188e-01  -3.3380876e-01   1.9725063e-01
   8.0833333e-01   3.7928619e-01  -9.4073377e-01   2.7311626e-01  -1.8207750e-01   4.5519376e-02   4.2484751e-01
   8.1000000e-01   3.9564003e-01  -2.6097776e+00  -1.3200619e+00  -3.3380876e-01   5.7657876e-01  -7.8900252e-01
   8.1166667e-01   4.1234004e-01  -1.8207750e-01  -1.0924650e+00  -2.5794313e-01  -6.3727127e-01  -8.6486815e-01
   8.1333333e-01   4.2932997e-01   9.5590690e-01  -1.0924650e+00  -1.0621188e-01  -1.7752557e+00  -2.0787182e+00
   8.1500000e-01   4.4654948e-01   9.5590690e-01  -1.0165994e+00  -5.6140564e-01  -1.8511213e+00  -3.6718963e+00
   8.1666667e-01   4.6393476e-01   8.8004127e-01   1.2138500e-01  -3.3380876e-01   5.7657876e-01  -1.3200619e+00
   8.1833333e-01   4.8141912e-01   2.2456226e+00   1.1076382e+00   2.7311626e-01   8.8004127e-01   6.5244439e-01
   8.2000000e-01   4.9893363e-01   5.7657876e-01   1.3352350e+00   1.0317725e+00   9.5590690e-01   2.4732194e+00
   8.2166667e-01   5.1640789e-01  -1.4717932e+00  -5.6140564e-01   8.0417564e-01   5.7657876e-01   2.3214882e+00
   8.2333333e-01   5.3377069e-01  -7.1313689e-01  -1.8207750e-01   8.0417564e-01   6.5244439e-01   1.2593694e+00
   8.2500000e-01   5.5095082e-01  -4.0967438e-01   7.2831002e-01   4.5519376e-02   4.2484751e-01   3.4898188e-01
   8.2666667e-01   5.6787783e-01  -1.6235244e+00   1.2138500e-01  -4.8554001e-01   1.9725063e-01   3.4898188e-01
   8.2833333e-01   5.8448280e-01  -7.8900252e-01  -7.1313689e-01  -6.3727127e-01   1.9725063e-01  -3.0346251e-02
   8.3000000e-01   6.0069909e-01  -1.1683307e+00  -6.3727127e-01  -1.5476588e+00  -1.6235244e+00  -1.6235244e+00
   8.3166667e-01   6.1646307e-01  -9.4073377e-01  -6.3727127e-01  -9.4073377e-01  -8.6486815e-01  -1.1683307e+00
   8.3333333e-01   6.3171488e-01  -9.4073377e-01  -6.3727127e-01  -4.0967438e-01  -3.3380876e-01  -1.3200619e+00
   8.3500000e-01   6.4639905e-01  -1.9269869e+00  -3.0346251e-02   5.0071314e-01  -3.0346251e-02   8.8004127e-01
   8.3666667e-01   6.6046515e-01  -1.0621188e-01   1.9725063e-01   1.9725063e-01  -1.8207750e-01   8.8004127e-01
   8.3833333e-01   6.7386836e-01   5.7657876e-01   4.5519376e-02  -4.0967438e-01  -7.1313689e-01  -5.6140564e-01
   8.4000000e-01   6.8656994e-01   2.7766819e+00  -3.0346251e-02   2.7311626e-01  -1.0621188e-01   8.8004127e-01
   8.4166667e-01   6.9853749e-01   8.0417564e-01  -1.0621188e-01  -1.0621188e-01   8.8004127e-01   8.0417564e-01
   8.4333333e-01   7.0974578e-01   1.4869663e+00  -1.8207750e-01   2.7311626e-01  -1.0924650e+00  -9.4073377e-01
   8.4500000e-01   7.2017656e-01   6.5244439e-01  -3.0346251e-02   5.7657876e-01  -8.6486815e-01  -9.4073377e-01
   8.4666667e-01   7.2981893e-01   4.2484751e-01   7.2831002e-01   3.4898188e-01   7.2831002e-01  -1.0621188e-01
   8.4833333e-01   7.3866936e-01  -8.6486815e-01   1.5628319e+00   1.0317725e+00   1.4869663e+00   1.3352350e+00
   8.5000000e-01   7.4673172e-01  -8.6486815e-01   2.2456226e+00   1.1076382e+00   8.8004127e-01   2.1697569e+00
   8.5166667e-01   7.5401690e-01  -2.5794313e-01   1.4869663e+00   5.0071314e-01  -4.8554001e-01   7.2831002e-01
   8.5333333e-01   7.6054319e-01  -1.0621188e-01   5.0071314e-01   7.2831002e-01  -1.0165994e+00  -1.0924650e+00
   8.5500000e-01   7.6633541e-01  -1.0165994e+00  -5.6140564e-01  -3.0346251e-02  -2.5794313e-01  -1.7752557e+00
   8.5666667e-01   7.7142473e-01  -2.3063151e+00  -1.4717932e+00  -4.8554001e-01   6.5244439e-01  -7.8900252e-01
   8.5833333e-01   7.7584839e-01  -1.6235244e+00  -1.5476588e+00  -7.8900252e-01   5.7657876e-01  -5.6140564e-01
   8.6000000e-01   7.7964902e-01  -1.0924650e+00  -1.0924650e+00  -7.1313689e-01   1.2138500e-01  -7.8900252e-01
   8.6166667e-01   7.8287386e-01  -1.0621188e-01  -6.3727127e-01  -5.6140564e-01  -1.0924650e+00  -8.6486815e-01
   8.6333333e-01   7.8557441e-01   1.4869663e+00  -4.0967438e-01  -2.5794313e-01  -1.8511213e+00   4.5519376e-02
   8.6500000e-01   7.8780545e-01   3.6112038e+00  -3.0346251e-02  -3.0346251e-02   1.9725063e-01   3.4898188e-01
   8.6666667e-01   7.8962449e-01   1.4869663e+00  -4.0967438e-01  -3.3380876e-01  -1.8207750e-01   6.5244439e-01
   8.6833333e-01   7.9109063e-01   7.2831002e-01  -1.0621188e-01  -1.8207750e-01  -7.8900252e-01  -7.1313689e-01
   8.7000000e-01   7.9226422e-01  -8.6486815e-01   1.9725063e-01   4.5519376e-02   1.3352350e+00  -4.0967438e-01
   8.7166667e-01   7.9320560e-01  -1.1683307e+00  -2.5794313e-01  -3.0346251e-02   2.0938913e+00   8.0417564e-01
   8.7333333e-01   7.9397436e-01  -1.7752557e+00   1.0317725e+00   5.7657876e-01   9.5590690e-01   1.1835038e+00
   8.7500000e-01   7.9462857e-01  -5.6140564e-01   1.1835038e+00   1.0317725e+00   7.2831002e-01   1.2593694e+00
   8.7666667e-01   7.9522402e-01   3.4898188e-01   1.9725063e-01   1.2138500e-01   6.5244439e-01   1.5628319e+00
   8.7833333e-01   7.9581319e-01   5.0071314e-01  -6.3727127e-01  -3.3380876e-01  -1.8207750e-01   2.7311626e-01
   8.8000000e-01   7.9644478e-01   4.2484751e-01   1.1835038e+00   1.5628319e+00  -4.8554001e-01   4.5519376e-02
   8.8166667e-01   7.9716285e-01  -4.8554001e-01  -1.0621188e-01   1.2138500e-01  -7.1313689e-01  -4.8554001e-01
   8.8333333e-01   7.9800609e-01  -8.6486815e-01   3.4898188e-01   1.0317725e+00  -4.0967438e-01  -7.1313689e-01
   8.8500000e-01   7.9900754e-01   4.2484751e-01   7.2831002e-01   5.7657876e-01   2.0180257e+00   1.1076382e+00
   8.8666667e-01   8.0019382e-01  -2.5794313e-01  -1.3959275e+00  -7.8900252e-01   3.4898188e-01  -5.6140564e-01
   8.8833333e-01   8.0158486e-01  -1.0621188e-01  -2.5339119e+00  -7.8900252e-01  -4.8554001e-01  -1.6235244e+00
   8.9000000e-01   8.0319348e-01   2.7311626e-01  -5.6140564e-01  -5.6140564e-01  -1.3959275e+00  -1.3200619e+00
   8.9166667e-01   8.0502521e-01   4.5519376e-02   8.8004127e-01   1.9725063e-01  -6.3727127e-01   4.5519376e-02
   8.9333333e-01   8.0707825e-01   1.9725063e-01   1.6386975e+00   2.7311626e-01  -2.5794313e-01   5.0071314e-01
   8.9500000e-01   8.0934315e-01  -3.0346251e-02   1.2593694e+00  -3.3380876e-01  -7.1313689e-01  -3.0346251e-02
   8.9666667e-01   8.1180315e-01  -1.0924650e+00   1.9725063e-01  -7.8900252e-01  -3.0346251e-02  -1.0924650e+00
   8.9833333e-01   8.1443426e-01  -1.2441963e+00  -1.6993900e+00  -1.2441963e+00   1.4111007e+00  -7.1313689e-01
   9.0000000e-01   8.1720544e-01  -1.7752557e+00  -2.1545838e+00  -7.8900252e-01   6.5244439e-01  -3.3380876e-01
   9.0166667e-01   8.2007903e-01  -1.1683307e+00  -2.0787182e+00  -4.0967438e-01  -5.6140564e-01  -6.3727127e-01
   9.0333333e-01   8.2301111e-01  -1.6235244e+00  -3.3380876e-01   8.8004127e-01   8.8004127e-01   2.1697569e+00
   9.0500000e-01   8.2595215e-01  -2.3821807e+00   1.0317725e+00   3.4898188e-01  -7.1313689e-01   1.0317725e+00
   9.0666667e-01   8.2884760e-01   1.4111007e+00   1.7904288e+00   7.2831002e-01   3.4898188e-01   1.0317725e+00
   9.0833333e-01   8.3163836e-01   3.0801444e+00   1.4111007e+00   1.4111007e+00   1.0317725e+00   1.2138500e-01
   9.1000000e-01   8.3426182e-01   1.1076382e+00   4.5519376e-02   3.4898188e-01  -4.8554001e-01  -7.8900252e-01
   9.1166667e-01   8.3665258e-01   3.4898188e-01  -5.6140564e-01  -4.8554001e-01  -1.0621188e-01  -1.8207750e-01
   9.1333333e-01   8.3874300e-01   1.8662944e+00  -7.8900252e-01  -4.0967438e-01   4.5519376e-02  -2.5794313e-01
   9.1500000e-01   8.4046459e-01   1.4869663e+00   8.0417564e-01   5.0071314e-01  -1.8207750e-01   1.9725063e-01
   9.1666667e-01   8.4174845e-01   1.2593694e+00   1.1835038e+00   4.5519376e-02  -4.0967438e-01  -6.3727127e-01
   9.1833333e-01   8.4252645e-01   5.0071314e-01   1.5628319e+00  -3.0346251e-02  -1.0621188e-01   4.2484751e-01
   9.2000000e-01   8.4273204e-01  -2.5794313e-01   1.7904288e+00   5.0071314e-01   1.0317725e+00   4.2484751e-01
   9.2166667e-01   8.4230114e-01   4.5519376e-02   2.7311626e-01   4.5519376e-02   3.4898188e-01   7.2831002e-01
   9.2333333e-01   8.4117293e-01  -1.0621188e-01  -4.8554001e-01   3.4898188e-01  -4.0967438e-01   1.2138500e-01
   9.2500000e-01   8.3929100e-01  -2.5794313e-01  -1.6235244e+00  -2.5794313e-01  -1.1683307e+00  -1.3200619e+00
   9.2666667e-01   8.3660375e-01   5.7657876e-01  -1.6235244e+00  -4.0967438e-01  -1.1683307e+00  -1.3959275e+00
   9.2833333e-01   8.3306533e-01   1.1076382e+00  -1.3200619e+00   1.2138500e-01  -3.0346251e-02   5.7657876e-01
   9.3000000e-01   8.2863636e-01  -2.5794313e-01   2.7311626e-01   1.9725063e-01   8.8004127e-01   3.4898188e-01
   9.3166667e-01   8.2328421e-01  -1.2441963e+00   1.2138500e-01   1.2138500e-01   1.7145632e+00   9.5590690e-01
   9.3333333e-01   8.1698399e-01  -1.2441963e+00   4.2484751e-01  -7.8900252e-01   9.5590690e-01  -9.4073377e-01
   9.3500000e-01   8.0971846e-01  -5.6140564e-01  -3.3380876e-01  -1.0924650e+00  -7.8900252e-01  -1.0924650e+00
   9.3666667e-01   8.0147865e-01   2.7311626e-01   1.2138500e-01   1.9725063e-01  -1.7752557e+00   1.2138500e-01
   9.3833333e-01   7.9226401e-01  -4.0967438e-01  -3.3380876e-01   3.4898188e-01  -2.6856432e+00  -4.0967438e-01
   9.4000000e-01   7.8208248e-01  -1.0621188e-01   4.5519376e-02   4.5519376e-02   2.7311626e-01   1.2593694e+00
   9.4166667e-01   7.7095045e-01   1.1835038e+00   4.5519376e-02  -1.8207750e-01   2.7311626e-01  -3.3380876e-01
   9.4333333e-01   7.5889278e-01   3.0042788e+00  -1.0621188e-01  -4.8554001e-01  -1.8207750e-01  -1.9269869e+00
   9.4500000e-01   7.4594234e-01   1.7904288e+00   1.1076382e+00   1.9725063e-01   9.5590690e-01   1.2138500e-01
   9.4666667e-01   7.3214017e-01  -2.5794313e-01   6.5244439e-01   2.7311626e-01   1.2593694e+00  -1.8207750e-01
   9.4833333e-01   7.1753421e-01   2.7311626e-01   3.4898188e-01   4.5519376e-02   3.4898188e-01   2.7311626e-01
   9.5000000e-01   7.0217963e-01  -2.3821807e+00   2.7311626e-01   1.2138500e-01  -1.0165994e+00   4.5519376e-02
   9.5166667e-01   6.8613837e-01  -3.8236276e+00   3.4898188e-01   1.9725063e-01   8.0417564e-01   4.5519376e-02
   9.5333333e-01   6.6947763e-01  -2.0787182e+00  -2.5794313e-01  -3.0346251e-02   3.4898188e-01   5.0071314e-01
   9.5500000e-01   6.5226951e-01   1.1076382e+00   2.7311626e-01   2.7311626e-01   1.1835038e+00   1.7904288e+00
   9.5666667e-01   6.3459022e-01   2.4732194e+00   3.4898188e-01   1.9725063e-01  -3.3380876e-01   1.5628319e+00
   9.5833333e-01   6.1651918e-01   5.7657876e-01  -3.3380876e-01  -1.8207750e-01  -9.4073377e-01  -7.1313689e-01
   9.6000000e-01   5.9813818e-01   9.5590690e-01   1.2138500e-01   7.2831002e-01   1.2138500e-01   8.8004127e-01
   9.6166667e-01   5.7953040e-01  -1.6235244e+00  -5.6140564e-01   2.7311626e-01   3.4898188e-01  -9.4073377e-01
   9.6333333e-01   5.6077954e-01  -1.0924650e+00  -3.3380876e-01  -3.0346251e-02   4.5519376e-02  -1.1683307e+00
   9.6500000e-01   5.4196887e-01  -4.8554001e-01   3.4898188e-01   4.5519376e-02  -1.0621188e-01  -3.3380876e-01
   9.6666667e-01   5.2318028e-01  -1.8207750e-01   1.2138500e-01  -5.6140564e-01  -3.0346251e-02  -3.3380876e-01
   9.6833333e-01   5.0449344e-01   1.0317725e+00  -2.0028525e+00  -4.0967438e-01  -7.1313689e-01  -8.6486815e-01
   9.7000000e-01   4.8598494e-01   1.5628319e+00  -7.1313689e-01   4.2484751e-01   5.7657876e-01  -6.3727127e-01
   9.7166667e-01   4.6772747e-01   5.7657876e-01   1.6386975e+00   4.2484751e-01   1.2593694e+00  -1.0621188e-01
   9.7333333e-01   4.4978908e-01  -1.8207750e-01   7.2831002e-01   3.4898188e-01   9.5590690e-01   1.9421600e+00
   9.7500000e-01   4.3223255e-01  -4.8554001e-01   4.5519376e-02  -4.0967438e-01   1.2138500e-01   4.2484751e-01
   9.7666667e-01   4.1511474e-01   6.5244439e-01  -1.8207750e-01  -6.3727127e-01  -1.1683307e+00   1.9725063e-01
   9.7833333e-01   3.9848617e-01  -1.0621188e-01   3.4898188e-01   6.5244439e-01   4.5519376e-02  -1.8207750e-01
   9.8000000e-01   3.8239054e-01   1.9725063e-01   1.9725063e-01   1.0317725e+00  -1.8207750e-01   5.7657876e-01
   9.8166667e-01   3.6686447e-01   8.0417564e-01   1.2138500e-01   5.0071314e-01  -9.4073377e-01  -1.8207750e-01
   9.8333333e-01   3.5193727e-01   1.4111007e+00  -1.8207750e-01   3.4898188e-01  -3.3380876e-01   4.5519376e-02
   9.8500000e-01   3.3762876e-01  -1.8207750e-01  -7.8900252e-01  -3.3380876e-01  -1.8511213e+00  -7.1313689e-01
   9.8666667e-01   3.2395554e-01  -2.3063151e+00   3.4898188e-01   1.2138500e-01  -9.4073377e-01  -8.6486815e-01
   9.8833333e-01   3.1092521e-01  -1.1683307e+00  -4.0967438e-01  -3.0346251e-02   1.9725063e-01  -7.8900252e-01
   9.9000000e-01   2.9853794e-01  -3.0346251e-02  -2.5794313e-01   5.7657876e-01   1.7145632e+00   1.0317725e+00
   9.9166667e-01   2.8678706e-01   2.7311626e-01  -3.0346251e-02  -3.0346251e-02   1.7904288e+00   1.7145632e+00
   9.9333333e-01   2.7565956e-01  -1.0621188e-01   4.2484751e-01  -9.4073377e-01   9.5590690e-01   4.5519376e-02
   9.9500000e-01   2.6513646e-01  -1.0165994e+00   4.2484751e-01  -7.1313689e-01  -1.1683307e+00  -7.1313689e-01
   9.9666667e-01   2.5519344e-01  -4.0967438e-01   8.8004127e-01   2.7311626e-01  -3.3380876e-01   6.5244439e-01
   9.9833333e-01   2.4580138e-01   8.8004127e-01  -1.0621188e-01   2.7311626e-01   5.7657876e-01  -1.0621188e-01
   1.0000000e+00   2.3692710e-01   2.2456226e+00  -1.8207750e-01  -3.0346251e-02   1.2138500e-01  -1.1683307e+00
   1.0016667e+00   2.2853401e-01   1.7145632e+00  -1.0621188e-01   1.9725063e-01  -3.3380876e-01  -7.1313689e-01
   1.0033333e+00   2.2058289e-01  -3.3380876e-01   1.9725063e-01  -3.3380876e-01  -1.2441963e+00  -1.3200619e+00
   1.0050000e+00   2.1303262e-01  -1.2441963e+00   3.4898188e-01  -7.8900252e-01  -1.4717932e+00  -1.8511213e+00
   1.0066667e+00   2.0584094e-01  -1.0165994e+00   2.7311626e-01   5.7657876e-01  -6.3727127e-01   7.2831002e-01
   1.0083333e+00   1.9896522e-01   7.2831002e-01  -1.0621188e-01  -3.0346251e-02  -1.0621188e-01   3.4898188e-01
   1.0100000e+00   1.9236320e-01  -3.0346251e-02  -7.1313689e-01  -1.0621188e-01   1.7145632e+00   2.0180257e+00
   1.0116667e+00   1.8599368e-01   1.9725063e-01  -4.8554001e-01  -3.0346251e-02   1.7145632e+00   1.8662944e+00
   1.0133333e+00   1.7981719e-01  -7.1313689e-01   4.5519376e-02  -9.4073377e-01   2.7311626e-01  -7.8900252e-01
   1.0150000e+00   1.7379659e-01  -3.3380876e-01   1.2138500e-01  -3.3380876e-01  -8.6486815e-01  -1.0924650e+00
   1.0166667e+00   1.6789765e-01   8.8004127e-01   5.7657876e-01   3.4898188e-01  -9.4073377e-01  -5.6140564e-01
   1.0183333e+00   1.6208951e-01   3.4898188e-01   8.8004127e-01   3.4898188e-01  -7.8900252e-01  -1.8207750e-01
   1.0200000e+00   1.5634316e-01   5.7657876e-01  -3.0346251e-02   8.0417564e-01   7.2831002e-01   9.5590690e-01
   1.0216667e+00   1.5063546e-01  -1.0621188e-01  -5.6140564e-01   4.2484751e-01  -3.3380876e-01   1.2138500e-01
   1.0233333e+00   1.4495053e-01  -1.0165994e+00  -4.0967438e-01   4.5519376e-02   1.9725063e-01   1.9725063e-01
   1.0250000e+00   1.3359716e-01  -2.0787182e+00  -4.0967438e-01   4.2484751e-01   8.0417564e-01   6.5244439e-01
   1.0266667e+00   1.2791419e-01  -1.7752557e+00   3.4898188e-01   3.4898188e-01   1.0317725e+00   1.1835038e+00
   1.0283333e+00   1.2222482e-01  -1.2441963e+00  -2.5794313e-01  -4.0967438e-01   5.0071314e-01   4.5519376e-02
   1.0300000e+00   1.1653273e-01  -7.8900252e-01  -6.3727127e-01   1.2138500e-01  -1.0621188e-01  -1.1683307e+00
   1.0316667e+00   1.1084564e-01  -7.1313689e-01   1.2138500e-01   6.5244439e-01   4.5519376e-02  -4.0967438e-01
   1.0333333e+00   1.0517496e-01  -3.3380876e-01  -1.0621188e-01   1.9725063e-01  -1.8207750e-01  -4.0967438e-01
   1.0350000e+00   9.9535378e-02   5.7657876e-01   4.2484751e-01   1.1076382e+00  -3.0346251e-02   1.4111007e+00
   1.0366667e+00   9.3944464e-02   6.5244439e-01   1.9725063e-01  -5.6140564e-01  -6.3727127e-01  -7.1313689e-01
   1.0383333e+00   8.8422164e-02   2.6249507e+00  -3.0346251e-02  -1.8207750e-01   1.1076382e+00   5.0071314e-01
   1.0400000e+00   8.2990319e-02   1.1835038e+00  -1.8207750e-01  -5.6140564e-01   4.2484751e-01  -1.0165994e+00
   1.0416667e+00   7.7672074e-02   2.3214882e+00  -4.0967438e-01  -2.5794313e-01   2.7311626e-01  -2.5794313e-01
   1.0433333e+00   7.2491402e-02   1.1076382e+00  -8.6486815e-01  -1.1683307e+00  -9.4073377e-01  -1.0165994e+00
   1.0450000e+00   6.7472488e-02   1.4869663e+00  -1.8207750e-01   4.5519376e-02  -1.4717932e+00  -3.0346251e-02
   1.0466667e+00   6.2639209e-02   9.5590690e-01   2.7311626e-01   5.7657876e-01   4.2484751e-01   2.7311626e-01
   1.0483333e+00   5.8014614e-02   6.5244439e-01   1.2138500e-01   5.0071314e-01   4.2484751e-01   7.2831002e-01
   1.0500000e+00   5.3620417e-02   1.9725063e-01  -3.0346251e-02   1.9725063e-01   7.2831002e-01  -5.6140564e-01
   1.0516667e+00   4.9476535e-02  -1.0165994e+00  -2.5794313e-01   4.5519376e-02   9.5590690e-01   7.2831002e-01
   1.0533333e+00   4.5600666e-02  -3.0346251e-02   3.4898188e-01  -1.8207750e-01   1.0317725e+00   6.5244439e-01
   1.0550000e+00   4.2001135e-02  -1.3200619e+00   4.5519376e-02  -3.0346251e-02   6.5244439e-01   1.2593694e+00
   1.0566667e+00   3.8697962e-02  -6.3727127e-01   5.0071314e-01  -3.0346251e-02  -1.3959275e+00   3.4898188e-01
   1.0583333e+00   3.5700283e-02  -1.0165994e+00   1.9725063e-01   1.2138500e-01  -1.5476588e+00  -3.0346251e-02
   1.0600000e+00   2.2104531e-02   1.2138500e-01   5.7657876e-01   4.5519376e-02  -4.0967438e-01   8.0417564e-01
   1.0616667e+00   2.2277700e-02  -5.6140564e-01  -1.0165994e+00  -6.3727127e-01   5.0071314e-01  -1.8207750e-01
   1.0633333e+00   2.2591302e-02   9.5590690e-01  -7.1313689e-01  -3.3380876e-01  -8.6486815e-01  -1.6993900e+00
   1.0650000e+00   2.3019040e-02  -6.3727127e-01  -1.6235244e+00   1.9725063e-01   5.0071314e-01  -7.1313689e-01
   1.0666667e+00   2.4113307e-02  -2.5794313e-01   7.2831002e-01   8.0417564e-01   4.2484751e-01  -1.0621188e-01
   1.0683333e+00   2.3306942e-02  -3.3380876e-01   8.0417564e-01  -1.8207750e-01   1.9725063e-01  -1.8207750e-01
   1.0700000e+00   2.2479051e-02  -2.5794313e-01   5.7657876e-01   1.2138500e-01  -4.8554001e-01  -5.6140564e-01
   1.0716667e+00   2.1642006e-02  -4.8554001e-01   7.2831002e-01  -2.5794313e-01  -1.6235244e+00   7.2831002e-01
   1.0733333e+00   2.0804133e-02   5.0071314e-01   4.2484751e-01   5.7657876e-01   4.5519376e-02   1.1835038e+00
   1.0750000e+00   1.9960643e-02   8.8004127e-01   8.8004127e-01   8.8004127e-01   1.2593694e+00   3.4898188e-01
   1.0766667e+00   1.9144843e-02   8.8004127e-01   3.4898188e-01   4.5519376e-02   5.0071314e-01   4.5519376e-02
   1.0783333e+00   1.8366006e-02  -1.0621188e-01   5.0071314e-01   1.2138500e-01  -2.5794313e-01  -1.8511213e+00
   1.0800000e+00   1.7631982e-02  -4.0967438e-01   1.1076382e+00   2.7311626e-01  -5.6140564e-01  -7.1313689e-01
   1.0816667e+00   1.6949078e-02  -1.1683307e+00   1.1835038e+00   4.2484751e-01   1.1076382e+00   7.2831002e-01
   1.0833333e+00   1.6321987e-02  -1.7752557e+00   2.7311626e-01  -5.6140564e-01   4.5519376e-02   1.0317725e+00
   1.0850000e+00   1.5753748e-02  -1.5476588e+00  -1.7752557e+00  -1.0924650e+00   1.2138500e-01  -1.0621188e-01
   1.0866667e+00   1.5245746e-02  -3.2167026e+00  -2.3063151e+00  -1.2441963e+00   6.5244439e-01  -1.2441963e+00
   1.0883333e+00   1.4797753e-02  -1.2441963e+00  -2.3821807e+00   2.7311626e-01   6.5244439e-01   5.0071314e-01
   1.0900000e+00   1.0927346e-02   5.7657876e-01  -1.5476588e+00   1.9725063e-01   4.2484751e-01   1.1835038e+00
   1.0916667e+00   1.0542136e-02   5.7657876e-01  -2.0028525e+00  -6.3727127e-01   3.4898188e-01  -1.3959275e+00
   1.0933333e+00   1.0120370e-02   1.5628319e+00   9.5590690e-01   8.0417564e-01  -4.8554001e-01  -3.0346251e-02
   1.0950000e+00   9.6619269e-03   2.0180257e+00   3.1560101e+00   1.7145632e+00  -9.4073377e-01   7.2831002e-01
   1.0966667e+00   9.1676777e-03   2.1697569e+00   2.8525476e+00   1.4869663e+00  -2.5794313e-01   2.0938913e+00
   1.0983333e+00   8.6394588e-03   3.4898188e-01   1.4111007e+00   3.4898188e-01   2.7311626e-01   1.4869663e+00
   1.1000000e+00   8.0800370e-03  -9.4073377e-01  -1.0165994e+00  -1.2441963e+00   5.0071314e-01  -2.5794313e-01
   1.1016667e+00   7.4930455e-03  -1.4717932e+00  -2.0787182e+00  -1.8511213e+00  -3.3380876e-01  -1.6235244e+00
   1.1033333e+00   6.8829007e-03  -3.3380876e-01  -2.5339119e+00  -1.9269869e+00  -1.6993900e+00  -1.5476588e+00
   1.1050000e+00   6.2547062e-03  -7.8900252e-01  -1.1683307e+00  -2.5794313e-01  -8.6486815e-01  -1.1683307e+00
   1.1066667e+00   5.6141373e-03  -2.5794313e-01  -1.8207750e-01   1.2138500e-01   4.5519376e-02   1.9725063e-01
   1.1083333e+00   4.9673156e-03   1.5628319e+00   6.5244439e-01   4.2484751e-01   1.2138500e-01   8.0417564e-01
   1.1100000e+00   4.3206745e-03   5.0071314e-01   5.7657876e-01   4.2484751e-01  -6.3727127e-01  -4.8554001e-01
   1.1116667e+00   3.6808185e-03  -1.8207750e-01  -1.8207750e-01  -2.5794313e-01  -5.6140564e-01  -6.3727127e-01
   1.1133333e+00   3.0543798e-03  -4.8554001e-01  -2.5794313e-01   3.4898188e-01  -9.4073377e-01  -4.0967438e-01
   1.1150000e+00   2.4478765e-03  -1.6235244e+00   3.4898188e-01   1.2138500e-01   4.2484751e-01   5.7657876e-01
   1.1166667e+00   1.8675733e-03  -5.6140564e-01   2.3214882e+00   9.5590690e-01   5.0071314e-01   5.0071314e-01
   1.1183333e+00   1.2837389e-03  -3.3380876e-01   2.1697569e+00   1.0317725e+00   1.4111007e+00   1.9421600e+00
   1.1200000e+00   6.5786320e-04  -8.6486815e-01   1.2138500e-01   1.2138500e-01  -2.5794313e-01  -6.3727127e-01
   1.1216667e+00   9.0100491e-05   1.5628319e+00  -2.5794313e-01   4.5519376e-02  -2.3821807e+00  -1.8511213e+00
   1.1233333e+00  -4.1456472e-04   1.2593694e+00  -1.7752557e+00   1.2138500e-01  -7.8900252e-01  -1.5476588e+00
   1.1250000e+00  -8.5247799e-04   2.7311626e-01  -2.1545838e+00  -4.0967438e-01  -1.0621188e-01  -1.1683307e+00
   1.1266667e+00  -1.2213355e-03  -7.1313689e-01  -1.9269869e+00  -1.6235244e+00  -1.0165994e+00  -1.8511213e+00
   1.1283333e+00  -1.5201739e-03  -1.8207750e-01  -2.5794313e-01  -1.0165994e+00  -1.0621188e-01  -7.8900252e-01
   1.1300000e+00  -1.7493311e-03   4.5519376e-02   7.2831002e-01  -1.8207750e-01   1.9421600e+00   1.6386975e+00
   1.1316667e+00  -1.9103802e-03   5.0071314e-01   1.4111007e+00  -1.8207750e-01   8.8004127e-01   2.3214882e+00
   1.1333333e+00  -2.0060403e-03   3.4898188e-01   4.5519376e-02  -4.0967438e-01  -7.8900252e-01  -9.4073377e-01
   1.1350000e+00  -2.0400657e-03   4.2484751e-01   3.4898188e-01   5.0071314e-01   1.0317725e+00   8.8004127e-01
   1.1366667e+00  -2.0171193e-03   2.7311626e-01   2.7311626e-01  -3.0346251e-02   7.2831002e-01   6.5244439e-01
   1.1383333e+00  -1.9426321e-03   8.8004127e-01  -1.3200619e+00  -7.1313689e-01  -7.1313689e-01  -1.0924650e+00
   1.1400000e+00  -1.8226536e-03   5.7657876e-01  -7.1313689e-01   7.2831002e-01   5.0071314e-01  -2.5794313e-01
   1.1416667e+00  -1.6636969e-03  -3.3380876e-01   5.7657876e-01   4.5519376e-02  -4.8554001e-01   4.5519376e-02
   1.1433333e+00  -1.4725821e-03  -1.6993900e+00   5.0071314e-01  -3.0346251e-02   3.4898188e-01  -4.0967438e-01
   1.1450000e+00  -1.2562816e-03  -2.0787182e+00   8.8004127e-01   8.8004127e-01   1.0317725e+00   5.7657876e-01
   1.1466667e+00  -1.0217714e-03   5.7657876e-01  -1.0621188e-01   2.7311626e-01   9.5590690e-01   9.5590690e-01
   1.1483333e+00  -7.7588964e-04   2.0180257e+00   3.4898188e-01   2.7311626e-01  -3.3380876e-01  -1.0621188e-01
   1.1500000e+00  -5.2520805e-04  -4.0967438e-01  -4.0967438e-01   4.2484751e-01   4.5519376e-02  -3.0346251e-02
   1.1516667e+00  -2.7591480e-04   4.5519376e-02  -1.0621188e-01   3.4898188e-01   3.4898188e-01   1.2593694e+00
   1.1533333e+00  -3.3714018e-05   5.7657876e-01   4.2484751e-01   2.7311626e-01   1.2138500e-01   8.0417564e-01
   1.1550000e+00   7.5188249e-05   4.5519376e-02   1.4111007e+00   5.0071314e-01  -4.0967438e-01   8.8004127e-01
   1.1566667e+00   1.6334953e-04   4.2484751e-01   1.4869663e+00   6.5244439e-01   9.5590690e-01   1.1835038e+00
   1.1583333e+00   2.4969578e-04   6.5244439e-01   1.5628319e+00   1.0317725e+00   9.5590690e-01   1.3352350e+00
   1.1600000e+00   3.3190923e-04  -4.8554001e-01   1.1835038e+00   1.0317725e+00   3.4898188e-01   3.4898188e-01
   1.1616667e+00   4.0781233e-04   5.7657876e-01   1.2138500e-01   4.5519376e-02  -2.5794313e-01  -3.3380876e-01
   1.1633333e+00   4.7541609e-04   9.5590690e-01  -1.0924650e+00  -6.3727127e-01  -1.3959275e+00  -1.8511213e+00
   1.1650000e+00   5.3296464e-04  -3.3380876e-01  -1.3959275e+00  -2.0787182e+00   1.2138500e-01  -1.6993900e+00
   1.1666667e+00   5.7897450e-04  -1.7752557e+00  -1.8511213e+00  -2.1545838e+00   4.5519376e-02  -1.0924650e+00
   1.1683333e+00   6.1226749e-04  -4.8554001e-01  -1.2441963e+00  -7.8900252e-01  -3.0346251e-02  -7.8900252e-01
   1.1700000e+00   6.3199632e-04  -1.1683307e+00  -1.6235244e+00  -2.5794313e-01  -1.0165994e+00  -7.8900252e-01
   1.1716667e+00   6.3766205e-04  -1.3200619e+00  -1.5476588e+00   5.0071314e-01   1.2138500e-01  -3.3380876e-01
   1.1733333e+00   6.2912297e-04  -3.0346251e-02   2.7311626e-01   3.4898188e-01   5.0071314e-01   3.4898188e-01
   1.1750000e+00   3.9265979e-04   5.7657876e-01   7.2831002e-01   4.5519376e-02   1.0317725e+00   1.0317725e+00
   1.1766667e+00   2.3071176e-04   5.0071314e-01   8.8004127e-01  -5.6140564e-01  -2.5794313e-01  -3.0346251e-02
   1.1783333e+00   1.4235355e-04   1.1835038e+00   1.5628319e+00   4.2484751e-01  -4.8554001e-01   4.2484751e-01
   1.1800000e+00   5.1853666e-05   1.4869663e+00   1.5628319e+00   1.9725063e-01  -1.6993900e+00  -3.0346251e-02
   1.1816667e+00  -1.0462211e-04   2.7311626e-01   6.5244439e-01   5.0071314e-01  -4.8554001e-01   6.5244439e-01
   1.1833333e+00  -3.3434913e-04  -1.8207750e-01  -3.3380876e-01   6.5244439e-01   9.5590690e-01   1.1076382e+00
   1.1850000e+00  -5.4091613e-04   2.7311626e-01  -4.0967438e-01  -3.3380876e-01   3.4898188e-01   1.2138500e-01
   1.1866667e+00  -7.2128650e-04  -4.8554001e-01  -4.8554001e-01  -3.3380876e-01   1.2138500e-01  -3.3380876e-01
   1.1883333e+00  -8.7323403e-04   1.0317725e+00   1.2138500e-01  -1.8207750e-01   7.2831002e-01   1.1835038e+00
   1.1900000e+00  -9.9533765e-04  -1.0621188e-01   2.7311626e-01  -4.0967438e-01  -3.0346251e-02  -8.6486815e-01
   1.1916667e+00  -1.0869573e-03  -2.5794313e-01   1.9725063e-01   3.4898188e-01   4.2484751e-01  -7.8900252e-01
   1.1933333e+00  -1.1481922e-03  -9.4073377e-01  -1.0621188e-01   5.7657876e-01   5.7657876e-01   2.7311626e-01
   1.1950000e+00  -1.1798241e-03  -7.1313689e-01  -1.0621188e-01   6.5244439e-01   5.0071314e-01   1.6386975e+00
   1.1966667e+00  -9.8629115e-05   1.2138500e-01  -9.4073377e-01   2.7311626e-01  -4.0967438e-01  -3.0346251e-02
   1.1983333e+00  -1.1117048e-04   8.0417564e-01  -4.8554001e-01   5.0071314e-01  -5.6140564e-01  -8.6486815e-01
   1.2000000e+00  -1.1925909e-04   3.4898188e-01  -3.0346251e-02   8.0417564e-01  -1.8207750e-01  -8.6486815e-01
   1.2016667e+00  -1.2328614e-04   1.2138500e-01   2.7311626e-01   5.7657876e-01   4.5519376e-02  -4.0967438e-01
   1.2033333e+00  -1.2371334e-04  -9.4073377e-01   9.5590690e-01   4.5519376e-02   3.4898188e-01  -3.0346251e-02
   1.2050000e+00  -1.2104667e-04  -1.8511213e+00   2.7311626e-01   2.7311626e-01   9.5590690e-01  -3.0346251e-02
   1.2066667e+00  -1.1581129e-04  -3.3380876e-01   1.2138500e-01  -2.5794313e-01  -1.0621188e-01  -6.3727127e-01
   1.2083333e+00  -1.0852818e-04   6.5244439e-01  -7.8900252e-01  -3.3380876e-01  -1.0621188e-01  -5.6140564e-01
   1.2100000e+00  -9.9693393e-05   2.6249507e+00  -3.3380876e-01  -3.3380876e-01   1.2138500e-01  -3.0346251e-02
   1.2116667e+00  -8.9760684e-05   7.2831002e-01   7.2831002e-01  -6.3727127e-01  -3.0346251e-02  -1.0621188e-01
   1.2133333e+00  -7.9127815e-05  -4.0967438e-01   1.1076382e+00  -4.8554001e-01   4.2484751e-01   8.0417564e-01
   1.2150000e+00  -6.8127010e-05  -1.0621188e-01   1.2138500e-01   2.7311626e-01  -3.3380876e-01  -3.0346251e-02
   1.2166667e+00  -5.7019628e-05  -5.6140564e-01  -1.0621188e-01  -3.0346251e-02  -8.6486815e-01  -4.8554001e-01
   1.2183333e+00  -4.5995054e-05  -1.6235244e+00   7.2831002e-01   8.8004127e-01   7.2831002e-01  -4.0967438e-01
   1.2200000e+00  -3.5173628e-05  -1.6993900e+00  -3.3380876e-01   1.2138500e-01   1.0317725e+00   3.4898188e-01
   1.2216667e+00  -2.4613253e-05  -4.0967438e-01  -5.6140564e-01   9.5590690e-01   6.5244439e-01   8.0417564e-01
   1.2233333e+00  -1.4319181e-05  -7.8900252e-01  -1.0924650e+00  -1.8207750e-01  -4.8554001e-01  -8.6486815e-01
   1.2250000e+00  -4.2563945e-06   2.7311626e-01  -1.0165994e+00  -9.4073377e-01  -1.5476588e+00  -1.4717932e+00
   1.2266667e+00  -6.6606282e-05   9.5590690e-01  -1.3200619e+00   6.5244439e-01  -4.0967438e-01   2.7311626e-01
   1.2283333e+00  -1.8277037e-04   1.4869663e+00  -1.8207750e-01   4.2484751e-01  -8.6486815e-01   1.3352350e+00
   1.2300000e+00  -2.9667022e-04   1.1835038e+00  -1.0621188e-01   1.2138500e-01  -8.6486815e-01   7.2831002e-01
   1.2316667e+00  -4.0625067e-04   3.4898188e-01   2.7311626e-01  -4.0967438e-01  -1.0924650e+00  -9.4073377e-01
   1.2333333e+00  -5.0947394e-04  -5.6140564e-01   8.8004127e-01  -1.5476588e+00   2.7311626e-01  -9.4073377e-01
   1.2350000e+00  -6.0434386e-04  -5.6140564e-01   6.5244439e-01  -4.0967438e-01   1.1835038e+00   1.9725063e-01
   1.2366667e+00  -6.8893221e-04  -4.8554001e-01   9.5590690e-01  -4.8554001e-01   4.2484751e-01  -1.0621188e-01
   1.2383333e+00  -8.2006131e-04   5.0071314e-01   3.4898188e-01   3.4898188e-01   1.3352350e+00   3.4898188e-01
   1.2400000e+00  -8.6334760e-04   1.1835038e+00  -3.0346251e-02   8.0417564e-01   1.5628319e+00   1.0317725e+00
   1.2416667e+00  -8.8990820e-04  -3.3380876e-01  -2.5794313e-01   3.4898188e-01   2.7311626e-01  -3.3380876e-01
   1.2433333e+00  -8.9861029e-04  -8.6486815e-01   3.4898188e-01   3.4898188e-01  -4.8554001e-01   2.7311626e-01
   1.2450000e+00  -8.8857944e-04  -8.6486815e-01  -3.0346251e-02   1.0317725e+00  -8.6486815e-01   6.5244439e-01
   1.2466667e+00  -8.5923249e-04   3.4898188e-01   2.7311626e-01   4.5519376e-02  -2.0787182e+00   4.5519376e-02
   1.2483333e+00  -8.1030894e-04   3.4898188e-01   1.9725063e-01  -6.3727127e-01  -1.0165994e+00  -1.8207750e-01
   1.2500000e+00  -7.4189895e-04   6.5244439e-01  -2.5794313e-01  -1.3200619e+00  -1.1683307e+00  -1.0924650e+00
   1.2516667e+00  -6.5446789e-04   1.2138500e-01  -3.3380876e-01  -5.6140564e-01   3.4898188e-01   1.9725063e-01
   1.2533333e+00  -5.4887548e-04  -6.3727127e-01  -6.3727127e-01  -7.1313689e-01  -3.0346251e-02  -2.5794313e-01
   1.2550000e+00  -4.2638846e-04   2.7311626e-01  -1.0621188e-01   4.5519376e-02   1.1835038e+00   5.0071314e-01
   1.2566667e+00  -2.8868601e-04   1.4869663e+00  -4.8554001e-01  -4.0967438e-01   4.5519376e-02  -4.8554001e-01
   1.2583333e+00  -1.3785665e-04   5.7657876e-01  -8.6486815e-01   8.0417564e-01   8.8004127e-01   3.4898188e-01
   1.2600000e+00   4.7447559e-06  -2.5794313e-01  -3.3380876e-01   6.5244439e-01   8.0417564e-01   1.1835038e+00
   1.2616667e+00   3.6893177e-05  -4.0967438e-01  -3.3380876e-01  -4.8554001e-01  -5.6140564e-01   8.0417564e-01
   1.2633333e+00   6.6536471e-05  -7.8900252e-01  -6.3727127e-01  -1.8207750e-01  -1.0621188e-01   8.0417564e-01
   1.2650000e+00   9.2853607e-05  -1.6993900e+00  -1.0621188e-01   1.1076382e+00   4.2484751e-01   4.2484751e-01
   1.2666667e+00   1.1514538e-04  -5.6140564e-01  -2.5794313e-01   1.9725063e-01   1.0317725e+00  -1.3200619e+00
   1.2683333e+00   1.3285965e-04  -1.0621188e-01   4.5519376e-02   4.2484751e-01   3.4898188e-01   1.9725063e-01
   1.2700000e+00   1.4561194e-04  -8.6486815e-01   1.9725063e-01  -2.5794313e-01   3.4898188e-01   4.2484751e-01
   1.2716667e+00   1.5320069e-04   9.5590690e-01   6.5244439e-01  -1.0924650e+00   3.4898188e-01  -3.3380876e-01
   1.2733333e+00   1.5561645e-04   1.2138500e-01   8.0417564e-01  -1.0924650e+00  -1.1683307e+00  -1.3200619e+00
   1.2750000e+00   1.5304462e-04  -1.6235244e+00   2.7311626e-01   3.4898188e-01  -9.4073377e-01  -7.8900252e-01
   1.2766667e+00   1.4586143e-04  -3.3684338e+00   1.2138500e-01   3.4898188e-01   2.7311626e-01   3.4898188e-01
   1.2783333e+00   1.3462309e-04   1.2138500e-01   1.9725063e-01   1.2138500e-01  -1.2441963e+00  -6.3727127e-01
   1.2800000e+00   1.2004833e-04   8.0417564e-01   4.5519376e-02   2.7311626e-01  -4.8554001e-01   1.9725063e-01
   1.2816667e+00   1.0299472e-04  -4.8554001e-01  -1.8207750e-01  -4.8554001e-01   1.2138500e-01  -1.6993900e+00
   1.2833333e+00   8.4429294e-05   1.7904288e+00   5.0071314e-01   3.4898188e-01   5.7657876e-01  -4.0967438e-01
   1.2850000e+00   6.5394428e-05   1.8662944e+00   1.9725063e-01   5.0071314e-01   1.9725063e-01   1.7145632e+00
   1.2866667e+00   4.6969793e-05   1.6386975e+00  -2.5794313e-01   5.0071314e-01  -1.0924650e+00  -4.8554001e-01
   1.2883333e+00   3.0231714e-05   2.7008163e+00  -4.0967438e-01   9.5590690e-01  -2.5794313e-01  -1.0924650e+00
   1.2900000e+00   1.6211071e-05   7.2831002e-01  -1.4717932e+00  -1.8207750e-01   2.7311626e-01  -9.4073377e-01
   1.2916667e+00   5.8511798e-06  -1.1683307e+00  -1.8207750e-01  -6.3727127e-01   1.1076382e+00  -3.3380876e-01
   1.2933333e+00  -3.2946354e-08  -3.3380876e-01   1.2138500e-01  -4.8554001e-01   1.3352350e+00   1.2593694e+00
   1.2950000e+00  -7.9252181e-07  -1.0621188e-01   4.5519376e-02  -7.1313689e-01  -1.1683307e+00  -1.8207750e-01
   1.2966667e+00  -1.0530192e-04  -7.8900252e-01   9.5590690e-01   3.4898188e-01  -6.3727127e-01  -1.8207750e-01
   1.2983333e+00  -2.6016183e-04   5.7657876e-01   6.5244439e-01   5.0071314e-01  -3.0346251e-02   1.2138500e-01
   1.3000000e+00  -4.2088920e-04   5.0071314e-01   6.5244439e-01  -2.5794313e-01   4.2484751e-01   4.2484751e-01
   1.3016667e+00  -5.8402209e-04   5.0071314e-01  -1.8207750e-01   5.0071314e-01   4.2484751e-01   8.0417564e-01
   1.3033333e+00  -7.4576985e-04  -8.6486815e-01  -1.8207750e-01   2.7311626e-01  -2.5794313e-01   2.7311626e-01
   1.3050000e+00  -9.0208450e-04  -1.6993900e+00  -7.8900252e-01  -1.0621188e-01  -4.8554001e-01  -5.6140564e-01
   1.3066667e+00  -1.0487449e-03  -1.0165994e+00   4.5519376e-02   1.2138500e-01  -4.0967438e-01  -1.0165994e+00
   1.3083333e+00  -1.1814509e-03  -2.2304494e+00  -1.8207750e-01   5.0071314e-01   5.0071314e-01   5.0071314e-01
   1.3100000e+00  -1.2959277e-03  -1.4717932e+00  -2.5794313e-01   6.5244439e-01   1.4111007e+00   1.4869663e+00
   1.3116667e+00  -1.3880363e-03  -7.1313689e-01   4.5519376e-02  -2.5794313e-01   2.7311626e-01   8.8004127e-01
   1.3133333e+00  -1.4538896e-03  -2.5794313e-01   3.4898188e-01   5.7657876e-01   5.7657876e-01   2.7311626e-01
   1.3150000e+00  -1.4899691e-03   1.2138500e-01   4.5519376e-02  -3.0346251e-02  -3.3380876e-01   2.7311626e-01
   1.3166667e+00  -1.4932415e-03  -9.4073377e-01  -2.5794313e-01  -1.8207750e-01  -2.5794313e-01   1.2138500e-01
   1.3183333e+00  -1.4612705e-03  -1.3200619e+00   4.5519376e-02  -3.3380876e-01  -1.8207750e-01   9.5590690e-01
   1.3200000e+00  -1.3923214e-03  -1.8511213e+00  -4.8554001e-01  -4.8554001e-01   5.0071314e-01   6.5244439e-01
   1.3216667e+00  -1.2854542e-03  -3.3380876e-01   3.4898188e-01   4.5519376e-02   6.5244439e-01  -1.8207750e-01
   1.3233333e+00  -1.1406034e-03  -4.0967438e-01  -4.0967438e-01  -1.3200619e+00  -3.0346251e-02  -1.2441963e+00
   1.3250000e+00  -9.5864020e-04   1.2138500e-01   7.2831002e-01  -6.3727127e-01   4.2484751e-01   1.0317725e+00
   1.3266667e+00  -7.4141543e-04   4.2484751e-01  -3.0346251e-02  -1.8207750e-01  -5.6140564e-01  -2.5794313e-01
   1.3283333e+00  -4.9177923e-04   9.5590690e-01  -8.6486815e-01  -2.5794313e-01  -6.3727127e-01  -2.9891057e+00
   1.3300000e+00  -2.1357705e-04   1.9421600e+00  -1.0621188e-01   6.5244439e-01   1.2138500e-01  -1.4717932e+00
   1.3316667e+00   4.4874119e-05   1.7904288e+00   5.7657876e-01   4.2484751e-01  -3.3380876e-01   8.8004127e-01
   1.3333333e+00   2.0203799e-04   1.0317725e+00   1.9725063e-01   5.0071314e-01  -3.3380876e-01   4.2484751e-01
   1.3350000e+00   3.5657314e-04   1.0317725e+00  -8.6486815e-01  -2.5794313e-01  -3.3380876e-01   4.5519376e-02
   1.3366667e+00   5.0482712e-04   1.3352350e+00   1.5628319e+00   1.2138500e-01   7.2831002e-01   1.2593694e+00
   1.3383333e+00   6.4323872e-04   2.0938913e+00   5.0071314e-01   3.4898188e-01   1.4111007e+00   1.7904288e+00
   1.3400000e+00   7.6842873e-04   2.0180257e+00  -9.4073377e-01   2.7311626e-01   2.7311626e-01  -1.8207750e-01
   1.3416667e+00   8.7728880e-04   2.3214882e+00  -4.0967438e-01   5.0071314e-01   2.7311626e-01   1.9725063e-01
   1.3433333e+00   9.6706663e-04   1.3352350e+00   1.9725063e-01  -1.0621188e-01  -7.8900252e-01  -1.2441963e+00
   1.3450000e+00   1.0354451e-03  -2.5794313e-01   1.2138500e-01  -1.1683307e+00  -4.8554001e-01  -2.7615088e+00
   1.3466667e+00   1.0806137e-03   1.0317725e+00  -3.0346251e-02  -4.0967438e-01   3.4898188e-01  -3.3380876e-01
   1.3483333e+00   1.1013305e-03   1.0317725e+00   4.2484751e-01   1.2138500e-01  -1.0621188e-01   4.2484751e-01
   1.3500000e+00   1.0969737e-03   2.2456226e+00   3.4898188e-01   1.2138500e-01  -1.8207750e-01   1.7145632e+00
   1.3516667e+00   1.0675809e-03  -1.0621188e-01   4.2484751e-01  -3.0346251e-02  -1.0165994e+00   2.0180257e+00
   1.3533333e+00   1.0138752e-03  -1.6993900e+00  -1.0621188e-01  -2.5794313e-01  -1.9269869e+00   4.5519376e-02
   1.3550000e+00   9.3727815e-04  -2.3063151e+00   5.0071314e-01  -3.3380876e-01  -4.8554001e-01  -2.6856432e+00
   1.3566667e+00   8.3990879e-04  -1.0165994e+00  -1.0621188e-01  -3.3380876e-01   1.4111007e+00  -1.0165994e+00
   1.3583333e+00   7.2456857e-04  -3.0346251e-02  -1.8207750e-01   1.9725063e-01   2.7008163e+00   1.1076382e+00
   1.3600000e+00   5.9471344e-04  -3.0346251e-02  -3.0346251e-02   1.2138500e-01   1.0317725e+00   5.0071314e-01
   1.3616667e+00   4.5441242e-04  -1.8207750e-01  -4.0967438e-01   1.2138500e-01  -4.0967438e-01  -1.0621188e-01
   1.3633333e+00   3.0829501e-04  -2.3063151e+00  -5.6140564e-01   1.2138500e-01  -8.6486815e-01  -7.1313689e-01
   1.3650000e+00  -1.5636771e-03  -2.5794313e-01  -4.0967438e-01   4.5519376e-02  -9.4073377e-01  -1.3959275e+00
   1.3666667e+00  -1.4449679e-03   8.0417564e-01  -3.0346251e-02   7.2831002e-01  -4.8554001e-01  -3.0346251e-02
   1.3683333e+00  -1.2263600e-03  -1.0165994e+00   1.2138500e-01   9.5590690e-01   4.2484751e-01   2.1697569e+00
   1.3700000e+00  -8.9828891e-04  -4.8554001e-01   4.5519376e-02   1.9725063e-01  -3.0346251e-02   1.8662944e+00
   1.3716667e+00   8.2107869e-04   5.7657876e-01  -3.0346251e-02  -7.8900252e-01   4.5519376e-02   1.4869663e+00
   1.3733333e+00   7.8844276e-03   8.0417564e-01   4.5519376e-02  -7.1313689e-01  -4.0967438e-01  -7.1313689e-01
   1.3750000e+00   1.6249459e-02  -1.1683307e+00   4.2484751e-01  -5.6140564e-01  -7.8900252e-01  -2.0787182e+00
   1.3766667e+00   1.8115482e-02  -3.3684338e+00   4.5519376e-02   2.7311626e-01  -2.5794313e-01  -4.2029557e+00
   1.3783333e+00   2.0027018e-02  -2.2304494e+00  -3.0346251e-02   1.2593694e+00   8.0417564e-01  -5.6140564e-01
   1.3800000e+00   2.1973026e-02  -8.6486815e-01   5.0071314e-01   4.2484751e-01   4.5519376e-02   3.4898188e-01
   1.3816667e+00   2.3942428e-02   1.1835038e+00   7.2831002e-01   1.2138500e-01  -1.0621188e-01   3.4898188e-01
   1.3833333e+00   2.5924286e-02   1.1076382e+00  -1.0621188e-01  -3.3380876e-01  -3.0346251e-02  -1.0621188e-01
   1.3850000e+00   2.9883345e-02  -1.4717932e+00   4.5519376e-02   7.2831002e-01   1.4869663e+00   1.3352350e+00
   1.3866667e+00   3.1840861e-02  -4.8554001e-01  -2.5794313e-01  -2.5794313e-01  -1.8207750e-01   5.0071314e-01
   1.3883333e+00   3.3771742e-02   3.4898188e-01  -7.8900252e-01  -3.3380876e-01  -3.3380876e-01  -1.0621188e-01
   1.3900000e+00   3.5668069e-02   1.3352350e+00   3.4898188e-01   1.0317725e+00  -2.5794313e-01   5.0071314e-01
   1.3916667e+00   3.7522879e-02   1.9725063e-01   1.9725063e-01   2.7311626e-01  -3.3380876e-01   1.4869663e+00
   1.3933333e+00   3.9330235e-02   2.1697569e+00   2.7311626e-01  -1.0621188e-01   3.4898188e-01   9.5590690e-01
   1.3950000e+00   4.1085267e-02   3.4898188e-01  -1.8207750e-01  -1.6993900e+00   6.5244439e-01  -1.0924650e+00
   1.3966667e+00   4.2784200e-02  -5.6140564e-01   2.7311626e-01  -1.2441963e+00   1.2138500e-01  -1.6235244e+00
   1.3983333e+00   4.4424349e-02  -9.4073377e-01  -7.1313689e-01   2.7311626e-01  -7.8900252e-01  -7.1313689e-01
   1.4000000e+00   4.6004094e-02  -8.6486815e-01  -3.0346251e-02   1.9725063e-01  -1.6235244e+00  -3.3380876e-01
   1.4016667e+00   4.7522838e-02  -4.0967438e-01   4.5519376e-02   4.2484751e-01  -2.5794313e-01  -2.5794313e-01
   1.4033333e+00   5.0057324e-02   4.5519376e-02   1.9725063e-01  -1.8207750e-01   1.2138500e-01   1.2138500e-01
   1.4050000e+00   5.1217512e-02  -7.8900252e-01  -7.8900252e-01  -4.0967438e-01   1.0317725e+00   1.9725063e-01
   1.4066667e+00   5.2314793e-02   1.2138500e-01  -3.0346251e-02   8.8004127e-01   1.3352350e+00   1.4111007e+00
   1.4083333e+00   5.3357014e-02  -1.0621188e-01  -3.0346251e-02   6.5244439e-01   3.4898188e-01   5.7657876e-01
   1.4100000e+00   5.4352966e-02  -1.0165994e+00   1.2138500e-01   1.2138500e-01   1.0317725e+00   7.2831002e-01
   1.4116667e+00   5.5312139e-02   1.9725063e-01   1.9725063e-01  -4.0967438e-01   1.2138500e-01   7.2831002e-01
   1.4133333e+00   5.6244458e-02   6.5244439e-01   3.4898188e-01  -5.6140564e-01  -1.0621188e-01   9.5590690e-01
   1.4150000e+00   5.7160001e-02   4.2484751e-01   8.0417564e-01   1.2138500e-01  -7.8900252e-01  -1.0621188e-01
   1.4166667e+00   5.8068709e-02  -1.8207750e-01   8.8004127e-01   8.0417564e-01   1.2138500e-01  -4.0967438e-01
   1.4183333e+00   5.8980103e-02   2.7311626e-01  -4.0967438e-01  -1.8207750e-01  -2.5794313e-01  -6.3727127e-01
   1.4200000e+00   5.9902987e-02  -1.0165994e+00  -6.3727127e-01   1.9725063e-01  -1.8207750e-01  -3.3380876e-01
   1.4216667e+00   6.0845186e-02  -4.8554001e-01   8.0417564e-01   4.2484751e-01   4.2484751e-01   1.9725063e-01
   1.4233333e+00   6.1813288e-02  -1.0621188e-01  -3.0346251e-02   3.4898188e-01   5.7657876e-01   5.7657876e-01
   1.4250000e+00   6.2812415e-02   5.7657876e-01  -7.1313689e-01  -1.8207750e-01   5.0071314e-01  -3.0346251e-02
   1.4266667e+00   1.7219860e-01   1.1835038e+00  -1.1683307e+00  -3.3380876e-01   5.0071314e-01  -8.6486815e-01
   1.4283333e+00   1.8175174e-01   9.5590690e-01   1.9725063e-01  -1.0621188e-01   1.2138500e-01  -1.7752557e+00
   1.4300000e+00   1.9172912e-01   5.7657876e-01  -1.0621188e-01   1.2138500e-01  -5.6140564e-01  -4.8554001e-01
   1.4316667e+00   2.0209900e-01   4.5519376e-02  -1.8207750e-01  -3.0346251e-02  -4.8554001e-01   8.0417564e-01
   1.4333333e+00   2.1282681e-01   8.8004127e-01  -7.1313689e-01  -7.8900252e-01  -1.3959275e+00  -6.3727127e-01
   1.4350000e+00   2.2387563e-01  -4.0967438e-01   1.9725063e-01  -3.3380876e-01  -4.0967438e-01  -3.3380876e-01
   1.4366667e+00   2.3520675e-01   4.2484751e-01   6.5244439e-01   6.5244439e-01   6.5244439e-01   1.3352350e+00
   1.4383333e+00   2.4678021e-01   1.9725063e-01   1.2138500e-01   5.0071314e-01  -1.0621188e-01   2.7311626e-01
   1.4400000e+00   2.5855535e-01  -1.0924650e+00   1.1835038e+00   1.2138500e-01  -4.0967438e-01  -1.0621188e-01
   1.4416667e+00   2.7049138e-01   5.0071314e-01   8.0417564e-01  -2.5794313e-01  -2.5794313e-01   3.4898188e-01
   1.4433333e+00   2.8254793e-01  -1.8207750e-01  -1.4717932e+00  -4.8554001e-01   4.5519376e-02   4.5519376e-02
   1.4450000e+00   2.9468562e-01  -9.4073377e-01  -7.1313689e-01   2.7311626e-01   5.0071314e-01   3.4898188e-01
   1.4466667e+00   3.0686656e-01  -1.4717932e+00  -5.6140564e-01   4.5519376e-02   2.7311626e-01   3.4898188e-01
   1.4483333e+00   3.1905483e-01   5.7657876e-01  -4.0967438e-01  -2.5794313e-01   2.7311626e-01   3.4898188e-01
   1.4500000e+00   3.3121694e-01   6.5244439e-01   4.2484751e-01   1.9725063e-01   9.5590690e-01   3.4898188e-01
   1.4516667e+00   3.4332222e-01  -1.0621188e-01  -1.3200619e+00  -6.3727127e-01   4.5519376e-02  -2.7615088e+00
   1.4533333e+00   3.5534318e-01  -4.8554001e-01   4.2484751e-01   4.5519376e-02   6.5244439e-01  -1.0924650e+00
   1.4550000e+00   3.6725575e-01  -7.1313689e-01   1.4111007e+00   6.5244439e-01   4.5519376e-02   4.2484751e-01
   1.4566667e+00   3.7903956e-01  -5.6140564e-01   4.5519376e-02   3.4898188e-01  -1.0621188e-01   2.7311626e-01
   1.4583333e+00   3.9063284e-01   4.5519376e-02   4.2484751e-01  -1.8207750e-01  -2.5794313e-01  -1.0621188e-01
   1.4600000e+00   4.0194345e-01  -8.6486815e-01   4.2484751e-01  -1.0621188e-01   2.7311626e-01  -7.8900252e-01
   1.4616667e+00   4.0194345e-01   1.4869663e+00   2.7311626e-01   1.2138500e-01   5.7657876e-01   2.7311626e-01
   1.4633333e+00   4.0194345e-01   7.2831002e-01  -1.0621188e-01  -4.0967438e-01   1.9725063e-01   5.7657876e-01
   1.4650000e+00   4.0194345e-01   7.2831002e-01   8.8004127e-01   3.4898188e-01   8.0417564e-01   1.5628319e+00
   1.4666667e+00   4.0194345e-01  -7.8900252e-01  -7.8900252e-01  -3.3380876e-01  -5.6140564e-01   4.5519376e-02
   1.4683333e+00   4.0194345e-01  -1.2441963e+00  -1.2441963e+00  -3.0346251e-02   4.5519376e-02  -3.3380876e-01
   1.4700000e+00   4.0194345e-01  -9.4073377e-01   8.8004127e-01  -6.3727127e-01   5.0071314e-01  -4.0967438e-01
   1.4716667e+00   4.0194345e-01  -4.8554001e-01  -1.8207750e-01  -1.0621188e-01  -4.8554001e-01  -5.6140564e-01
   1.4733333e+00   4.0194345e-01   5.0071314e-01   1.9725063e-01   5.0071314e-01  -8.6486815e-01  -9.4073377e-01
   1.4750000e+00   4.0194345e-01  -1.8207750e-01  -3.0346251e-02   5.0071314e-01   7.2831002e-01   1.9725063e-01
   1.4766667e+00   4.0194345e-01   5.7657876e-01  -4.8554001e-01  -3.3380876e-01  -3.3380876e-01  -2.5794313e-01
   1.4783333e+00   4.0194345e-01   4.5519376e-02  -1.0621188e-01   6.5244439e-01  -5.6140564e-01   1.3352350e+00
   1.4800000e+00   4.0194345e-01   1.2138500e-01  -4.0967438e-01   1.9725063e-01  -7.8900252e-01   1.2138500e-01
   1.4816667e+00   4.0194345e-01  -4.0967438e-01  -1.8207750e-01  -1.0621188e-01  -5.6140564e-01  -1.3200619e+00
   1.4833333e+00   4.0194345e-01  -1.9269869e+00   4.5519376e-02  -1.8207750e-01   2.7311626e-01  -4.8554001e-01
   1.4850000e+00   4.0194345e-01   1.0317725e+00  -2.5794313e-01   2.7311626e-01   2.7311626e-01   1.1835038e+00
   1.4866667e+00   4.0194345e-01   8.0417564e-01  -3.0346251e-02   3.4898188e-01  -3.0346251e-02   4.5519376e-02
   1.4883333e+00   4.0194345e-01   9.5590690e-01   3.4898188e-01   5.7657876e-01  -1.0621188e-01  -1.8207750e-01
   1.4900000e+00   4.0194345e-01   1.0317725e+00  -5.6140564e-01  -1.8207750e-01   5.0071314e-01  -7.1313689e-01
   1.4916667e+00   4.0194345e-01  -4.0967438e-01  -3.3380876e-01  -3.0346251e-02   2.7311626e-01  -7.1313689e-01
   1.4933333e+00   4.0194345e-01  -1.5476588e+00  -2.5794313e-01  -2.5794313e-01  -3.0346251e-02   1.2138500e-01
   1.4950000e+00   4.0194345e-01   1.0317725e+00   4.5519376e-02   4.2484751e-01   8.8004127e-01   1.0317725e+00
   1.4966667e+00   4.0194345e-01  -3.3380876e-01  -4.8554001e-01  -3.3380876e-01   4.5519376e-02   4.5519376e-02
   1.4983333e+00   4.0194345e-01   1.3352350e+00  -3.3380876e-01  -1.8207750e-01  -1.0621188e-01  -7.1313689e-01
   1.5000000e+00   4.0194345e-01   4.5519376e-02   5.0071314e-01   8.8004127e-01   6.5244439e-01   2.7311626e-01
   1.5016667e+00   4.0194345e-01  -4.8554001e-01   2.7311626e-01   7.2831002e-01   3.4898188e-01   9.5590690e-01
   1.5033333e+00   4.0194345e-01   3.4898188e-01  -3.3380876e-01  -3.0346251e-02  -4.0967438e-01   1.2138500e-01
   1.5050000e+00   4.0194345e-01   1.2138500e-01  -4.0967438e-01  -1.8207750e-01  -4.0967438e-01   3.4898188e-01
   1.5066667e+00   4.0194345e-01   9.5590690e-01   2.7311626e-01  -3.0346251e-02   3.4898188e-01   1.5628319e+00
   1.5083333e+00   4.0194345e-01   4.5519376e-02  -3.0346251e-02  -3.3380876e-01  -1.8207750e-01   1.1835038e+00
   1.5100000e+00   4.0194345e-01  -1.0621188e-01   4.2484751e-01  -1.8207750e-01  -7.8900252e-01  -1.3200619e+00
   1.5116667e+00   4.0194345e-01   1.2138500e-01  -3.0346251e-02  -6.3727127e-01  -1.2441963e+00  -2.5339119e+00
   1.5133333e+00   4.0194345e-01  -6.3727127e-01   3.4898188e-01   4.2484751e-01   4.5519376e-02   1.2138500e-01
   1.5150000e+00   4.0194345e-01  -8.6486815e-01  -1.0621188e-01   4.2484751e-01  -2.5794313e-01   9.5590690e-01
   1.5166667e+00   4.0194345e-01   3.4898188e-01  -7.1313689e-01   6.5244439e-01  -2.5794313e-01   8.0417564e-01
   1.5183333e+00   4.0194345e-01   5.7657876e-01   1.2138500e-01  -3.0346251e-02   1.2138500e-01  -3.3380876e-01
   1.5200000e+00   4.0194345e-01   1.0317725e+00   1.2138500e-01  -1.0621188e-01   1.2138500e-01  -9.4073377e-01
   1.5216667e+00   4.0194345e-01  -6.3727127e-01  -1.2441963e+00  -7.8900252e-01  -1.8207750e-01  -9.4073377e-01
   1.5233333e+00   4.0194345e-01  -1.0165994e+00  -7.8900252e-01   2.7311626e-01   4.2484751e-01   1.9725063e-01
   1.5250000e+00   4.0194345e-01  -4.8554001e-01  -1.8207750e-01   4.2484751e-01   4.5519376e-02   1.2138500e-01
   1.5266667e+00   4.0194345e-01   5.7657876e-01   2.7311626e-01  -1.8207750e-01  -4.8554001e-01  -1.2441963e+00
   1.5283333e+00   4.0194345e-01  -3.3380876e-01   1.6386975e+00  -3.0346251e-02   8.0417564e-01   4.5519376e-02
   1.5300000e+00   4.0194345e-01  -6.3727127e-01   3.4898188e-01   4.5519376e-02  -5.6140564e-01  -4.8554001e-01
   1.5316667e+00   4.0194345e-01  -3.0346251e-02  -5.6140564e-01   6.5244439e-01   4.5519376e-02   4.5519376e-02
   1.5333333e+00   4.0194345e-01  -3.3380876e-01   1.2593694e+00   6.5244439e-01   6.5244439e-01   1.9725063e-01
   1.5350000e+00   4.0194345e-01  -7.8900252e-01  -4.0967438e-01  -7.8900252e-01   4.5519376e-02  -7.8900252e-01
   1.5366667e+00   4.0194345e-01   1.3352350e+00  -1.8207750e-01   6.5244439e-01   5.7657876e-01   5.0071314e-01
   1.5383333e+00   4.0194345e-01  -1.8207750e-01   6.5244439e-01   4.2484751e-01   5.0071314e-01   1.2138500e-01
   1.5400000e+00   4.0194345e-01   1.1076382e+00   1.2138500e-01   4.2484751e-01   5.7657876e-01   2.0180257e+00
   1.5416667e+00   4.0194345e-01  -3.3380876e-01  -1.8207750e-01  -3.0346251e-02   1.2138500e-01   5.7657876e-01
   1.5433333e+00   4.0194345e-01   1.1835038e+00  -1.8207750e-01  -1.8207750e-01   4.2484751e-01  -3.0346251e-02
   1.5450000e+00   4.0194345e-01   2.0180257e+00   4.2484751e-01  -3.0346251e-02  -3.0346251e-02   2.7311626e-01
   1.5466667e+00   4.0194345e-01   2.1697569e+00  -4.0967438e-01   3.4898188e-01  -6.3727127e-01   9.5590690e-01
   1.5483333e+00   4.0194345e-01   1.2593694e+00  -3.3380876e-01  -1.8207750e-01   2.7311626e-01   6.5244439e-01
   1.5500000e+00   4.0194345e-01  -4.8554001e-01  -4.8554001e-01  -3.3380876e-01   1.9725063e-01  -4.8554001e-01
   1.5516667e+00   4.0194345e-01   3.4898188e-01  -1.0621188e-01   3.4898188e-01  -4.8554001e-01  -1.0924650e+00
   1.5533333e+00   4.0194345e-01   7.2831002e-01  -8.6486815e-01  -3.3380876e-01  -9.4073377e-01  -8.6486815e-01
   1.5550000e+00   4.0194345e-01  -1.2441963e+00  -7.1313689e-01  -1.0621188e-01   1.2138500e-01  -3.0346251e-02
   1.5566667e+00   4.0194345e-01  -1.3200619e+00  -9.4073377e-01  -3.3380876e-01   1.2138500e-01  -4.8554001e-01
   1.5583333e+00   4.0194345e-01  -2.5339119e+00   7.2831002e-01  -6.3727127e-01  -4.0967438e-01  -1.2441963e+00
   1.5600000e+00   4.0194345e-01  -1.8511213e+00   8.0417564e-01  -3.0346251e-02  -9.4073377e-01  -4.0967438e-01
   1.5616667e+00   4.0194345e-01  -1.8207750e-01  -4.0967438e-01   2.7311626e-01  -3.0346251e-02   3.4898188e-01
   1.5633333e+00   4.0194345e-01   5.0071314e-01   3.4898188e-01   5.7657876e-01  -3.3380876e-01   4.5519376e-02
   1.5650000e+00   4.0194345e-01   9.5590690e-01   5.0071314e-01   6.5244439e-01   1.9725063e-01   5.7657876e-01
   1.5666667e+00   4.0194345e-01   1.3352350e+00   4.2484751e-01   1.2138500e-01   6.5244439e-01   4.2484751e-01
   1.5683333e+00   4.0194345e-01   1.1076382e+00   6.5244439e-01   1.9725063e-01   4.2484751e-01   6.5244439e-01
   1.5700000e+00   4.0194345e-01  -4.8554001e-01   7.2831002e-01   1.9725063e-01  -2.5794313e-01   1.9725063e-01
   1.5716667e+00   4.0194345e-01  -7.1313689e-01  -1.0621188e-01   4.5519376e-02   2.7311626e-01  -7.1313689e-01
   1.5733333e+00   4.0194345e-01  -3.3380876e-01  -4.8554001e-01  -3.0346251e-02  -1.8207750e-01  -1.5476588e+00
   1.5750000e+00   4.0194345e-01  -1.0924650e+00   4.5519376e-02  -3.3380876e-01  -6.3727127e-01  -4.8554001e-01
   1.5766667e+00   4.0194345e-01  -7.1313689e-01   2.7311626e-01   4.5519376e-02  -5.6140564e-01  -3.0346251e-02
   1.5783333e+00   4.0194345e-01  -1.2441963e+00   5.7657876e-01   3.4898188e-01   6.5244439e-01   4.2484751e-01
   1.5800000e+00   4.0194345e-01  -1.8511213e+00   1.9725063e-01  -2.5794313e-01   1.9725063e-01   1.9725063e-01
   1.5816667e+00   4.0194345e-01  -1.8207750e-01  -6.3727127e-01  -4.0967438e-01  -5.6140564e-01  -2.5794313e-01
   1.5833333e+00   4.0194345e-01   1.1835038e+00  -2.5794313e-01   1.9725063e-01  -6.3727127e-01   1.4111007e+00
   1.5850000e+00   4.1307159e-01   2.7311626e-01  -2.5794313e-01  -4.0967438e-01  -2.5794313e-01   1.9725063e-01
   1.5866667e+00   4.2401627e-01   1.5628319e+00  -8.6486815e-01  -7.1313689e-01  -3.0346251e-02  -5.6140564e-01
   1.5883333e+00   4.3478094e-01   6.5244439e-01  -9.4073377e-01  -5.6140564e-01   8.0417564e-01  -4.8554001e-01
   1.5900000e+00   4.3478094e-01  -1.6235244e+00   4.2484751e-01   4.2484751e-01   5.7657876e-01  -2.5794313e-01
   1.5916667e+00   4.4537334e-01  -1.6993900e+00  -4.0967438e-01   2.7311626e-01  -1.8207750e-01   5.7657876e-01
   1.5933333e+00   4.5580512e-01   7.2831002e-01   6.5244439e-01   5.7657876e-01   1.2138500e-01   4.5519376e-02
   1.5950000e+00   4.6609140e-01  -1.0621188e-01   1.4869663e+00  -3.0346251e-02   5.0071314e-01   7.2831002e-01
   1.5966667e+00   4.7625033e-01   1.5628319e+00   6.5244439e-01   2.7311626e-01  -3.0346251e-02   2.7311626e-01
   1.5983333e+00   4.8630251e-01   8.8004127e-01  -5.6140564e-01  -3.0346251e-02   4.5519376e-02   6.5244439e-01
   1.6000000e+00   4.9627042e-01   2.2456226e+00   1.2138500e-01   1.9725063e-01   5.7657876e-01   7.2831002e-01
   1.6016667e+00   5.0617776e-01  -4.0967438e-01   1.9725063e-01  -1.0621188e-01  -1.0621188e-01   4.5519376e-02
   1.6033333e+00   5.1604881e-01  -4.0967438e-01   2.7311626e-01  -1.0621188e-01  -7.1313689e-01  -7.1313689e-01
   1.6050000e+00   5.2590776e-01   1.2138500e-01   3.4898188e-01   5.7657876e-01  -1.8207750e-01  -2.5794313e-01
   1.6066667e+00   5.3577802e-01   8.0417564e-01  -1.0165994e+00  -1.8207750e-01   5.7657876e-01  -4.8554001e-01
   1.6083333e+00   5.4568158e-01   4.2484751e-01  -1.0621188e-01   5.0071314e-01   4.5519376e-02   5.0071314e-01
   1.6100000e+00   5.5563838e-01   4.5519376e-02  -7.1313689e-01  -3.0346251e-02  -5.6140564e-01   2.7311626e-01
   1.6116667e+00   5.6566569e-01   1.9725063e-01  -9.4073377e-01   2.7311626e-01  -6.3727127e-01   1.9725063e-01
   1.6133333e+00   5.7577761e-01  -5.6140564e-01  -3.3380876e-01  -4.8554001e-01   7.2831002e-01   4.2484751e-01
   1.6150000e+00   5.8598460e-01  -2.1545838e+00  -5.6140564e-01  -2.5794313e-01   1.2138500e-01   6.5244439e-01
   1.6166667e+00   5.9629307e-01  -2.2304494e+00   8.0417564e-01  -7.1313689e-01   1.2138500e-01  -9.4073377e-01
   1.6183333e+00   6.0670503e-01  -1.3200619e+00   1.2138500e-01  -3.0346251e-02   6.5244439e-01  -4.0967438e-01
   1.6200000e+00   6.1707585e-01   1.1835038e+00   2.7311626e-01  -3.0346251e-02  -3.3380876e-01  -4.8554001e-01
   1.6216667e+00   6.2750063e-01   1.0317725e+00   5.7657876e-01  -3.0346251e-02  -7.8900252e-01  -6.3727127e-01
   1.6233333e+00   6.3799318e-01   8.0417564e-01   8.8004127e-01   3.4898188e-01  -4.0967438e-01   2.7311626e-01
   1.6250000e+00   6.4854109e-01   4.5519376e-02  -3.0346251e-02  -1.0621188e-01  -1.8511213e+00  -6.3727127e-01
   1.6266667e+00   6.5912816e-01   1.7145632e+00   7.2831002e-01   4.2484751e-01  -7.8900252e-01  -3.0346251e-02
   1.6283333e+00   6.6973450e-01   1.0317725e+00  -3.0346251e-02   4.5519376e-02   3.4898188e-01  -4.0967438e-01
   1.6300000e+00   6.8033684e-01   7.2831002e-01  -7.1313689e-01   2.7311626e-01   9.5590690e-01   7.2831002e-01
   1.6316667e+00   6.9090878e-01   5.7657876e-01  -5.6140564e-01  -1.8207750e-01   8.8004127e-01  -1.0621188e-01
   1.6333333e+00   7.0142115e-01  -4.0967438e-01   1.2138500e-01  -3.3380876e-01   1.2138500e-01  -5.6140564e-01
   1.6350000e+00   7.1184241e-01  -1.2441963e+00   3.4898188e-01   1.2138500e-01  -3.3380876e-01   4.5519376e-02
   1.6366667e+00   7.2213912e-01  -5.6140564e-01   4.2484751e-01   1.2138500e-01   7.2831002e-01   8.8004127e-01
   1.6383333e+00   7.3227638e-01   1.9725063e-01   5.0071314e-01  -3.0346251e-02   8.0417564e-01   5.0071314e-01
   1.6400000e+00   7.4221833e-01   1.9725063e-01   8.0417564e-01   2.7311626e-01   1.2138500e-01   4.5519376e-02
   1.6416667e+00   7.5192869e-01  -1.4717932e+00   3.4898188e-01   1.9725063e-01  -2.5794313e-01   2.7311626e-01
   1.6433333e+00   7.6137119e-01  -1.8511213e+00   1.2138500e-01  -3.0346251e-02  -1.3200619e+00   1.9725063e-01
   1.6450000e+00   7.7051025e-01  -6.3727127e-01   1.9725063e-01  -1.0621188e-01  -3.3380876e-01   4.5519376e-02
   1.6466667e+00   7.7931130e-01  -4.8554001e-01  -5.6140564e-01  -3.3380876e-01   1.2138500e-01   1.2138500e-01
   1.6483333e+00   7.8774152e-01   1.9421600e+00  -2.5794313e-01   4.5519376e-02   3.4898188e-01   5.0071314e-01
   1.6500000e+00   7.9577002e-01   8.0417564e-01  -7.1313689e-01  -2.5794313e-01  -3.3380876e-01  -1.3200619e+00
   1.6516667e+00   8.0336845e-01   4.2484751e-01  -2.5794313e-01   1.9725063e-01   7.2831002e-01  -8.6486815e-01
   1.6533333e+00   8.1051143e-01   8.0417564e-01  -7.1313689e-01  -4.0967438e-01  -4.8554001e-01  -1.1683307e+00
   1.6550000e+00   8.1710668e-01  -3.0346251e-02  -4.8554001e-01  -1.0621188e-01   3.4898188e-01  -3.3380876e-01
   1.6566667e+00   8.2309904e-01   1.9725063e-01  -3.0346251e-02   3.4898188e-01   5.0071314e-01   5.7657876e-01
   1.6583333e+00   8.2856463e-01  -4.8554001e-01  -7.1313689e-01  -3.0346251e-02   9.5590690e-01   4.2484751e-01
   1.6600000e+00   8.3349664e-01   1.9725063e-01   8.8004127e-01  -2.5794313e-01   1.2593694e+00   1.1076382e+00
   1.6616667e+00   8.3789320e-01  -4.0967438e-01  -1.0924650e+00  -2.5794313e-01  -8.6486815e-01  -3.3380876e-01
   1.6633333e+00   8.4175721e-01  -1.8511213e+00  -7.1313689e-01   3.4898188e-01  -5.6140564e-01  -1.8207750e-01
   1.6650000e+00   8.4509660e-01   4.5519376e-02   4.5519376e-02   3.4898188e-01  -1.0165994e+00  -1.2441963e+00
   1.6666667e+00   8.4792371e-01   2.6249507e+00   2.7311626e-01   1.0317725e+00   1.2138500e-01   5.0071314e-01
   1.6683333e+00   8.5025537e-01   5.7657876e-01  -4.0967438e-01   8.0417564e-01  -1.8207750e-01   8.0417564e-01
   1.6700000e+00   8.5211247e-01   6.5244439e-01  -1.0621188e-01  -2.5794313e-01  -4.0967438e-01  -4.0967438e-01
   1.6716667e+00   8.5351979e-01  -2.5794313e-01   1.9725063e-01  -5.6140564e-01  -1.0924650e+00  -6.3727127e-01
   1.6733333e+00   8.5450510e-01  -1.0621188e-01   8.0417564e-01  -4.0967438e-01  -3.0346251e-02  -4.8554001e-01
   1.6750000e+00   8.5509910e-01  -6.3727127e-01   7.2831002e-01  -1.0621188e-01   4.2484751e-01  -6.3727127e-01
   1.6766667e+00   8.5533489e-01  -1.8207750e-01   9.5590690e-01   1.2138500e-01   1.2138500e-01  -3.0346251e-02
   1.6783333e+00   8.5524696e-01  -1.0165994e+00  -2.5794313e-01  -3.3380876e-01  -3.3380876e-01  -9.4073377e-01
   1.6800000e+00   8.5487131e-01  -2.1545838e+00   2.7311626e-01   1.9725063e-01   4.2484751e-01   1.2138500e-01
   1.6816667e+00   8.5424420e-01  -5.6140564e-01   5.7657876e-01   3.4898188e-01   1.5628319e+00   1.8662944e+00
   1.6833333e+00   8.5340213e-01  -4.8554001e-01   1.2138500e-01   1.9725063e-01   1.2138500e-01   1.1076382e+00
   1.6850000e+00   8.5238103e-01   1.9421600e+00   6.5244439e-01   8.0417564e-01   2.7311626e-01   1.0317725e+00
   1.6866667e+00   8.5121564e-01   1.6386975e+00   4.2484751e-01   5.7657876e-01  -1.0621188e-01   6.5244439e-01
   1.6883333e+00   8.4993930e-01   1.7145632e+00   1.3352350e+00   5.7657876e-01   7.2831002e-01   1.0317725e+00
   1.6900000e+00   8.4858336e-01   1.0317725e+00  -6.3727127e-01  -5.6140564e-01  -1.8207750e-01  -5.6140564e-01
   1.6916667e+00   8.4700688e-01   7.2831002e-01  -1.3200619e+00  -4.8554001e-01  -7.1313689e-01  -9.4073377e-01
   1.6933333e+00   8.4538887e-01  -1.2441963e+00  -1.4717932e+00  -4.8554001e-01  -1.0924650e+00  -1.3959275e+00
   1.6950000e+00   8.4375639e-01  -2.2304494e+00  -1.1683307e+00  -4.0967438e-01  -5.6140564e-01  -1.6993900e+00
   1.6966667e+00   8.4213418e-01  -4.8554001e-01  -1.2441963e+00  -1.8207750e-01   9.5590690e-01  -2.5794313e-01
   1.6983333e+00   8.4054445e-01  -1.0621188e-01   1.2138500e-01  -4.8554001e-01   1.3352350e+00  -1.8207750e-01
   1.7000000e+00   8.3900693e-01  -1.1683307e+00  -4.0967438e-01  -4.8554001e-01   4.2484751e-01  -1.0621188e-01
   1.7016667e+00   8.3753831e-01  -1.4717932e+00   1.9725063e-01   6.5244439e-01   1.2593694e+00   1.0317725e+00
   1.7033333e+00   8.3615286e-01  -3.0346251e-02   1.9725063e-01   1.9725063e-01   1.2138500e-01   1.1835038e+00
   1.7050000e+00   8.3486168e-01   3.4898188e-01   1.4111007e+00   5.0071314e-01  -4.0967438e-01   4.5519376e-02
   1.7066667e+00   8.3367354e-01  -2.5794313e-01   5.7657876e-01   2.7311626e-01  -1.2441963e+00  -2.5794313e-01
   1.7083333e+00   8.3259416e-01  -2.5794313e-01   6.5244439e-01   7.2831002e-01  -7.1313689e-01   4.2484751e-01
   1.7100000e+00   8.3162699e-01  -5.6140564e-01   8.8004127e-01   3.4898188e-01  -1.0621188e-01   4.2484751e-01
   1.7116667e+00   8.3077298e-01  -4.0967438e-01   5.7657876e-01   5.0071314e-01   1.5628319e+00   1.1835038e+00
   1.7133333e+00   8.3003091e-01  -1.8207750e-01   1.2138500e-01  -1.0165994e+00   1.4869663e+00   1.1076382e+00
   1.7150000e+00   8.2939746e-01  -7.8900252e-01  -1.0924650e+00  -6.3727127e-01   4.5519376e-02   1.9725063e-01
   1.7166667e+00   8.2886760e-01   1.7904288e+00  -3.0346251e-02   3.4898188e-01  -3.3380876e-01  -8.6486815e-01
   1.7183333e+00   8.2843477e-01   1.7904288e+00  -1.0621188e-01   1.9725063e-01  -1.4717932e+00  -2.2304494e+00
   1.7200000e+00   8.2809091e-01   8.0417564e-01  -3.3380876e-01   1.2138500e-01  -1.0621188e-01  -1.3959275e+00
   1.7216667e+00   8.2782718e-01   1.0317725e+00   5.0071314e-01   5.0071314e-01  -3.3380876e-01  -1.8207750e-01
   1.7233333e+00   8.2763374e-01   1.3352350e+00  -4.0967438e-01  -3.0346251e-02  -1.2441963e+00  -1.8207750e-01
   1.7250000e+00   8.2750029e-01   1.2138500e-01   1.2138500e-01   3.4898188e-01  -4.8554001e-01  -4.8554001e-01
   1.7266667e+00   8.2732111e-01   1.9725063e-01  -3.0346251e-02   2.7311626e-01  -7.1313689e-01  -7.1313689e-01
   1.7283333e+00   8.2709505e-01   3.4898188e-01  -1.0621188e-01   4.2484751e-01   8.8004127e-01   5.7657876e-01
   1.7300000e+00   8.2688201e-01  -2.0028525e+00  -8.6486815e-01  -5.6140564e-01  -4.0967438e-01  -1.0621188e-01
   1.7316667e+00   8.2667608e-01  -2.4580463e+00  -3.0346251e-02  -1.0621188e-01   5.7657876e-01   5.7657876e-01
   1.7333333e+00   8.2647277e-01  -7.8900252e-01   4.2484751e-01   1.2138500e-01   8.0417564e-01   8.8004127e-01
   1.7350000e+00   8.2626891e-01   9.5590690e-01   7.2831002e-01  -1.0621188e-01   9.5590690e-01   7.2831002e-01
   1.7366667e+00   8.2606304e-01  -7.1313689e-01   7.2831002e-01  -5.6140564e-01   5.0071314e-01   1.2138500e-01
   1.7383333e+00   8.2585504e-01  -9.4073377e-01  -1.0621188e-01  -3.3380876e-01   5.7657876e-01   1.2138500e-01
   1.7400000e+00   8.2564628e-01   1.7904288e+00   1.1835038e+00   5.0071314e-01   5.0071314e-01   9.5590690e-01
   1.7416667e+00   8.2543959e-01   2.7766819e+00   2.1697569e+00   6.5244439e-01  -8.6486815e-01   7.2831002e-01
   1.7433333e+00   8.2523897e-01   2.2456226e+00   2.7311626e-01  -1.8207750e-01  -7.1313689e-01   2.7311626e-01
   1.7450000e+00   8.2504959e-01   1.7145632e+00  -1.3959275e+00  -1.8207750e-01  -9.4073377e-01  -1.0165994e+00
   1.7466667e+00   8.2487759e-01   1.3352350e+00  -1.0924650e+00   1.9725063e-01  -6.3727127e-01  -7.8900252e-01
   1.7483333e+00   8.2472959e-01   4.2484751e-01  -2.6097776e+00  -5.6140564e-01  -9.4073377e-01  -7.8900252e-01
   1.7500000e+00   8.2461304e-01  -1.2441963e+00  -1.9269869e+00  -5.6140564e-01  -5.6140564e-01  -2.5794313e-01
   1.7516667e+00   8.2453525e-01  -1.2441963e+00  -1.0621188e-01  -1.0621188e-01   5.0071314e-01   1.2138500e-01
   1.7533333e+00   8.2450387e-01  -1.0924650e+00   1.2138500e-01  -4.0967438e-01   3.4898188e-01  -1.8207750e-01
   1.7550000e+00   8.2452594e-01  -4.8554001e-01   2.7311626e-01   4.5519376e-02   1.0317725e+00   4.2484751e-01
   1.7566667e+00   8.2460828e-01   5.0071314e-01   8.8004127e-01   4.2484751e-01   4.2484751e-01   3.4898188e-01
   1.7583333e+00   8.2475677e-01   4.2484751e-01   1.4111007e+00   8.0417564e-01   4.2484751e-01   1.0317725e+00
   1.7600000e+00   8.2497663e-01  -2.5794313e-01   2.0938913e+00   8.8004127e-01   2.7311626e-01   1.2593694e+00
   1.7616667e+00   8.2524821e-01  -2.5339119e+00   2.1697569e+00  -1.0621188e-01   8.8004127e-01   4.5519376e-02
   1.7633333e+00   8.2544621e-01  -3.0649713e+00  -5.6140564e-01   1.2138500e-01   3.4898188e-01  -3.3380876e-01
   1.7650000e+00   8.2570684e-01  -2.6097776e+00  -7.8900252e-01  -1.0621188e-01  -7.1313689e-01  -6.3727127e-01
   1.7666667e+00   8.2603380e-01  -7.8900252e-01  -8.6486815e-01  -2.5794313e-01  -4.0967438e-01  -8.6486815e-01
   1.7683333e+00   8.2643029e-01   8.0417564e-01  -7.1313689e-01   4.5519376e-02   1.2138500e-01  -3.3380876e-01
   1.7700000e+00   8.2689856e-01   2.0180257e+00   2.7311626e-01  -3.0346251e-02  -3.0346251e-02  -3.3380876e-01
   1.7716667e+00   8.2744008e-01   1.2593694e+00  -1.0621188e-01   1.9725063e-01  -3.0346251e-02   1.2138500e-01
   1.7733333e+00   8.2805553e-01   6.5244439e-01   8.0417564e-01   4.5519376e-02   5.7657876e-01   6.5244439e-01
   1.7750000e+00   8.2874463e-01   1.6386975e+00   6.5244439e-01   5.7657876e-01   1.2138500e-01   7.2831002e-01
   1.7766667e+00   8.2950636e-01   1.5628319e+00   1.3352350e+00   1.9725063e-01   2.7311626e-01   1.2138500e-01
   1.7783333e+00   8.3033871e-01   1.7904288e+00  -2.5794313e-01  -3.3380876e-01  -1.8207750e-01  -7.1313689e-01
   1.7800000e+00   8.3123885e-01   1.2138500e-01  -4.0967438e-01  -7.8900252e-01  -5.6140564e-01  -1.1683307e+00
   1.7816667e+00   8.3220312e-01  -8.6486815e-01  -1.5476588e+00  -6.3727127e-01  -8.6486815e-01  -5.6140564e-01
   1.7833333e+00   8.3322720e-01  -1.2441963e+00  -5.6140564e-01  -3.0346251e-02  -1.8207750e-01  -4.8554001e-01
   1.7850000e+00   8.3430582e-01  -1.8207750e-01   6.5244439e-01   1.2138500e-01   1.2138500e-01   2.7311626e-01
   1.7866667e+00   8.3543334e-01   6.5244439e-01   7.2831002e-01   5.0071314e-01   4.5519376e-02   3.4898188e-01
   1.7883333e+00   8.3660320e-01  -3.0346251e-02   5.0071314e-01   5.0071314e-01   4.2484751e-01   9.5590690e-01
   1.7900000e+00   8.3780858e-01  -2.5794313e-01   4.2484751e-01   4.2484751e-01   4.5519376e-02   8.0417564e-01
   1.7916667e+00   8.3904217e-01  -5.6140564e-01   6.5244439e-01  -4.0967438e-01  -4.0967438e-01  -6.3727127e-01
   1.7933333e+00   8.4029631e-01  -7.1313689e-01  -1.0621188e-01  -3.3380876e-01  -4.0967438e-01  -1.1683307e+00
   1.7950000e+00   8.4156294e-01  -8.6486815e-01  -1.3200619e+00  -4.0967438e-01   3.4898188e-01  -5.6140564e-01
   1.7966667e+00   8.4283411e-01  -8.6486815e-01  -4.0967438e-01  -1.8207750e-01   1.0317725e+00   3.4898188e-01
   1.7983333e+00   8.4397556e-01   1.9725063e-01  -3.3380876e-01  -1.0621188e-01   1.2138500e-01   5.7657876e-01
   1.8000000e+00   8.4504046e-01   9.5590690e-01  -3.3380876e-01   2.7311626e-01  -5.6140564e-01   5.7657876e-01
   1.8016667e+00   8.4607205e-01   4.5519376e-02  -2.5794313e-01   4.5519376e-02  -6.3727127e-01   1.2138500e-01
   1.8033333e+00   8.4706715e-01  -8.6486815e-01   4.5519376e-02   1.9725063e-01  -1.0621188e-01  -3.0346251e-02
   1.8050000e+00   8.4802350e-01   9.5590690e-01   1.2138500e-01   3.4898188e-01   3.4898188e-01   3.4898188e-01
   1.8066667e+00   8.4893992e-01   8.0417564e-01   1.2138500e-01   4.5519376e-02   4.5519376e-02  -2.5794313e-01
   1.8083333e+00   8.4981640e-01   5.0071314e-01  -3.3380876e-01   1.2138500e-01  -3.0346251e-02  -1.0621188e-01
   1.8100000e+00   8.5065385e-01   1.2138500e-01   1.9725063e-01   4.2484751e-01   8.8004127e-01   4.2484751e-01
   1.8116667e+00   8.5145420e-01   1.2138500e-01   1.2593694e+00   4.5519376e-02   1.1835038e+00   4.2484751e-01
   1.8133333e+00   8.5222034e-01   3.4898188e-01   2.7311626e-01  -1.0621188e-01  -1.8207750e-01   1.2138500e-01
   1.8150000e+00   8.5295572e-01   8.8004127e-01  -3.3380876e-01  -2.5794313e-01  -6.3727127e-01  -4.0967438e-01
   1.8166667e+00   8.5366468e-01   7.2831002e-01   8.0417564e-01   1.2138500e-01  -1.3200619e+00  -9.4073377e-01
   1.8183333e+00   8.5435186e-01   5.0071314e-01   1.2138500e-01  -4.8554001e-01  -9.4073377e-01  -1.0165994e+00
   1.8200000e+00   8.5502248e-01  -2.5794313e-01   1.2138500e-01  -3.0346251e-02   1.2138500e-01  -7.8900252e-01
