# Supplementary material for: Detecting Nasal Vowels in Speech Interfaces Based on Surface Electromyography
Source: PLoS One. 2015 Jun 12;10(6):e0127040. doi: 10.1371/journal.pone.0127040 (PMC4466523; doi:10.1371/journal.pone.0127040)
Supplement: S1 Data — (ZIP) [file pone.0127040.s001.zip › PLosOneData/EmgData/CM/EMG/1 - Sil-r1 - Channel1.txt]

2076
2068
2054
2086
2055
2051
2048
2063
2045
2062
2080
2081
2079
2083
2079
2079
2094
2078
2073
2073
2061
2071
2060
2049
2052
2048
2063
2048
2020
2028
2051
2075
2072
2053
2055
2053
2062
2065
2066
2074
2075
2092
2067
2067
2080
2070
2059
2044
2078
2069
2055
2082
2085
2096
2068
2070
2056
2063
2055
2056
2064
2069
2062
2067
2074
2059
2065
2073
2065
2064
2058
2065
2053
2064
2078
2062
2096
2075
2072
2069
2052
2063
2042
2068
2076
2072
2070
2057
2052
2052
2060
2064
2064
2085
2071
2057
2057
2043
2050
2076
2072
2065
2078
2077
2089
2063
2062
2044
2057
2074
2076
2079
2073
2068
2057
2050
2069
2059
2068
2061
2066
2069
2070
2080
2059
2055
2074
2058
2059
2060
2068
2069
2065
2061
2071
2072
2080
2075
2082
2063
2067
2054
2049
2050
2070
2082
2077
2079
2061
2056
2064
2073
2064
2054
2062
2073
2059
2051
2073
2080
2070
2063
2082
2073
2089
2059
2064
2060
2035
2035
2037
2050
2054
2081
2080
2070
2070
2074
2085
2063
2066
2074
2077
2073
2060
2050
2072
2063
2043
2052
2065
2069
2063
2072
2072
2072
2068
2073
2068
2050
2061
2081
2056
2076
2094
2063
2061
2051
2069
2074
2068
2073
2064
2063
2047
2054
2060
2068
2082
2068
2056
2068
2085
2093
2070
2051
2040
2059
2062
2087
2071
2082
2073
2074
2066
2056
2036
2051
2071
2067
2060
2039
2042
2069
2068
2069
2088
2079
2076
2066
2079
2056
2077
2057
2050
2069
2062
2073
2061
2066
2082
2062
2046
2065
2064
2082
2069
2055
2049
2056
2061
2063
2078
2073
2057
2076
2073
2071
2075
2059
2063
2058
2072
2059
2064
2074
2064
2070
2065
2073
2074
2066
2069
2064
2063
2062
2050
2044
2048
2052
2046
2070
2074
2075
2065
2073
2077
2084
2079
2063
2065
2069
2065
2070
2063
2068
2061
2069
2068
2060
2075
2052
2051
2058
2052
2067
2078
2063
2065
2065
2079
2075
2070
2069
2058
2071
2093
2064
2053
2077
2064
2060
2058
2065
2071
2064
2058
2066
2056
2051
2083
2071
2080
2063
2069
2076
2077
2070
2061
2057
2056
2048
2063
2045
2064
2076
2077
2075
2059
2062
2070
2065
2086
2052
2061
2071
2077
2067
2059
2075
2069
2071
2057
2069
2067
2067
2059
2077
2075
2054
2064
2059
2080
2076
2053
2063
2063
2057
2075
2061
2089
2061
2059
2071
2052
2052
2081
2072
2052
2064
2081
2065
2076
2098
2092
2086
2082
2097
2075
2068
2053
2052
2051
2047
2063
2058
2060
2057
2048
2061
2055
2042
2040
2055
2051
2064
2056
2052
2070
2077
2068
2060
2068
2080
2068
2083
2073
2072
2070
2060
2058
2072
2059
2066
2075
2083
2084
2061
2069
2077
2050
2059
2078
2069
2069
2082
2067
2058
2062
2080
2049
2061
2063
2070
2074
2071
2090
2072
2065
2071
2073
2055
2036
2058
2064
2049
2069
2058
2067
2078
2056
2062
2072
2079
2062
2060
2061
2059
2060
2080
2067
2063
2062
2070
2058
2082
2092
2106
2082
2065
2066
2066
2052
2044
2044
2058
2060
2058
2068
2057
2081
2065
2075
2072
2064
2073
2077
2082
2068
2061
2071
2075
2066
2044
2052
2060
2059
2049
2060
2073
2054
2087
2056
2061
2056
2063
2082
2096
2078
2059
2068
2073
2078
2050
2055
2048
2040
2071
2071
2076
2078
2090
2082
2045
2057
2061
2049
2048
2050
2060
2064
2062
2095
2095
2082
2074
2062
2034
2052
2079
2075
2063
2066
2068
2070
2055
2055
2048
2052
2059
2075
2085
2076
2066
2072
2076
2061
2078
2080
2056
2040
2026
2042
2052
2081
2074
2084
2081
2063
2076
2085
2071
2056
2059
2058
2053
2076
2064
2068
2076
2069
2069
2060
2055
2062
2058
2064
2082
2072
2064
2067
2074
2061
2045
2065
2058
2073
2069
2076
2076
2055
2048
2066
2083
2059
2049
2068
2065
2058
2087
2071
2055
2056
2068
2069
2052
2064
2070
2063
2063
2059
2064
2065
2074
2079
2071
2075
2063
2058
2078
2069
2067
2064
2057
2055
2044
2067
2092
2062
2054
2049
2054
2067
2074
2065
2067
2068
2054
2067
2087
2076
2070
2063
2057
2055
2063
2068
2052
2059
2030
2049
2055
2080
2091
2092
2088
2068
2069
2078
2074
2052
2034
2041
2063
2056
2070
2061
2072
2089
2074
2066
2071
2065
2061
2083
2073
2078
2075
2063
2071
2042
2034
2072
2060
2057
2069
2059
2056
2069
2071
2069
2057
2064
2069
2084
2080
2056
2069
2083
2072
2064
2057
2070
2081
2057
2065
2050
2038
2052
2033
2033
2065
2088
2093
2076
2059
2076
2081
2062
2067
2066
2062
2077
2073
2067
2066
2046
2062
2051
2044
2074
2094
2078
2083
2072
2062
2046
2050
2067
2071
2073
2067
2074
2066
2056
2078
2077
2048
2057
2069
2090
2067
2053
2063
2059
2060
2042
2045
2059
2078
2071
2078
2078
2071
2069
2063
2068
2063
2063
2064
2074
2057
2054
2060
2079
2080
2065
2057
2050
2068
2060
2055
2053
2072
2058
2072
2077
2077
2100
2060
2073
2063
2068
2080
2090
2088
2078
2075
2048
2040
2062
2050
2050
2050
2052
2064
2055
2049
2059
2063
2082
2054
2037
2039
2071
2066
2049
2073
2054
2061
2054
2082
2075
2089
2084
2069
2052
2067
2066
2061
2068
2078
2081
2062
2056
2040
2068
2083
2070
2070
2091
2059
2051
2069
2059
2062
2049
2067
2082
2063
2071
2078
2060
2067
2070
2066
2079
2062
2059
2037
2051
2036
2067
2097
2090
2072
2056
2066
2077
2078
2076
2064
2076
2065
2073
2070
2068
2056
2055
2055
2056
2066
2076
2071
2040
2060
2044
2064
2069
2048
2074
2088
2075
2072
2076
2090
2067
2055
2064
2071
2061
2044
2041
2049
2061
2062
2069
2077
2074
2054
2053
2055
2053
2067
2076
2081
2082
2087
2070
2052
2051
2055
2050
2080
2080
2071
2062
2057
2070
2053
2053
2075
2095
2093
2086
2090
2048
2064
2064
2065
2053
2068
2049
2049
2051
2057
2077
2066
2081
2092
2070
2054
2046
2043
2063
2067
2065
2068
2052
2034
2064
2063
2085
2083
2079
2058
2063
2052
2088
2069
2064
2053
2082
2072
2040
2041
2060
2069
2072
2084
2075
2080
2072
2061
2074
2086
2054
2046
2067
2080
2078
2064
2054
2051
2060
2053
2069
2059
2077
2063
2068
2058
2072
2097
2083
2088
2068
2043
2038
2056
2058
2049
2074
2056
2080
2081
2082
2068
2055
2059
2053
2055
2054
2044
2068
2060
2067
2083
2100
2097
2097
2077
2060
2045
2051
2059
2053
2068
2069
2082
2065
2049
2049
2063
2061
2075
2069
2080
2070
2045
2051
2040
2051
2057
2077
2082
2079
2080
2091
2062
2045
2059
2062
2073
2078
2087
2083
2063
2082
2070
2042
2060
2035
2050
2057
2064
2071
2095
2069
2070
2067
2062
2062
2054
2060
2060
2071
2073
2075
2090
2071
2047
2070
2061
2073
2066
2055
2049
2062
2066
2059
2073
2071
2069
2068
2090
2085
2063
2044
2046
2060
2060
2040
2084
2080
2066
2083
2067
2070
2072
2066
2061
2070
2085
2078
2059
2030
2042
2037
2048
2069
2088
2081
2063
2057
2058
2086
2068
2061
2063
2077
2076
2070
2048
2065
2089
2077
2075
2062
2064
2067
2055
2045
2044
2048
2051
2061
2079
2078
2079
2072
2074
2081
2078
2076
2066
2061
2070
2064
2046
2017
2045
2076
2095
2095
2079
2067
2078
2062
2063
2046
2046
2064
2062
2074
2063
2055
2055
2056
2082
2059
2066
2061
2082
2098
2110
2085
2080
2078
2090
2063
2075
2041
2050
2048
2033
2053
2069
2051
2033
2061
2055
2042
2030
2048
2055
2063
2050
2043
2078
2078
2054
2081
2086
2102
2088
2047
2049
2028
2060
2080
2071
2086
2075
2092
2080
2066
2077
2063
2075
2053
2057
2075
2073
2060
2036
2059
2070
2080
2078
2070
2082
2077
2064
2081
2079
2080
2070
2055
2054
2068
2072
2062
2069
2056
2079
2077
2059
2067
2054
2043
2079
2073
2065
2059
2074
2070
2062
2076
2097
2068
2061
2057
2059
2062
2064
2067
2068
2038
2044
2036
2028
2046
2059
2067
2082
2083
2072
2081
2086
2084
2063
2067
2060
2076
2074
2057
2048
2057
2074
2054
2065
2079
2070
2070
2075
2077
2056
2042
2057
2045
2072
2067
2065
2068
2051
2065
2062
2077
2079
2076
2065
2066
2051
2072
2076
2078
2076
2061
2041
2068
2090
2080
2082
2050
2041
2040
2053
2060
2064
2066
2044
2075
2093
2078
2071
2062
2063
2079
2075
2070
2065
2078
2057
2065
2061
2063
2058
2074
2053
2052
2049
2055
2060
2063
2070
2076
2075
2060
2070
2065
2059
2071
2069
2079
2077
2085
2075
2074
2062
2046
2073
2070
2057
2061
2071
2066
2060
2041
2042
2047
2079
2083
2075
2067
2057
2050
2065
2085
2103
2087
2092
2079
2069
2056
2053
2060
2052
2050
2072
2041
2053
2048
2054
2070
2078
2074
2059
2060
2050
2064
2088
2085
2075
2076
2069
2072
2061
2061
2048
2057
2065
2057
2064
2059
2054
2059
2084
2076
2070
2065
2081
2060
2049
2066
2074
2074
2078
2058
2056
2055
2071
2066
2048
2059
2067
2081
2096
2076
2072
2063
2068
2052
2041
2048
2071
2067
2045
2070
2107
2089
2085
2066
2072
2072
2084
2058
2052
2061
2041
2070
2063
2052
2052
2087
2058
2066
2076
2060
2048
2055
2076
2058
2057
2069
2044
2058
2067
2065
2072
2080
2094
2072
2080
2071
2063
2068
2091
2062
2049
2043
2037
2053
2065
2071
2048
2058
2069
2066
2072
2087
2069
2080
2051
2037
2057
2057
2076
2085
2075
2077
2075
2069
2056
2039
2048
2068
2060
2065
2068
2067
2065
2056
2042
2075
2075
2073
2063
2062
2073
2067
2076
2089
2084
2062
2050
2050
2058
2056
2049
2059
2054
2064
2066
2065
2066
2059
2073
2056
2083
2071
2053
2065
2069
2080
2098
2104
2079
2099
2102
2075
2069
2051
2048
2045
2046
2046
2062
2039
2034
2039
2037
2064
2064
2062
2060
2060
2049
2058
2061
2051
2066
2083
2090
2069
2083
2072
2088
2077
2081
2076
2041
2057
2066
2069
2074
2089
2067
2087
2063
2048
2034
2064
2074
2071
2060
2068
2082
2073
2070
2058
2028
2042
2064
2080
2082
2061
2067
2065
2080
2078
2070
2080
2079
2063
2062
2060
2038
2034
2054
2064
2067
2081
2071
2079
2060
2080
2068
2067
2070
2063
2068
2066
2058
2056
2066
2041
2061
2086
2054
2057
2083
2088
2079
2071
2074
2050
2059
2066
2062
2067
2056
2065
2092
2075
2044
2047
2039
2066
2075
2095
2080
2083
2059
2057
2043
2073
2080
2081
2078
2052
2053
2067
2065
2064
2057
2045
2050
2068
2076
2087
2080
2060
2064
2070
2053
2069
2080
2059
2058
2091
2078
2079
2060
2048
2054
2052
2056
2067
2053
2048
2066
2071
2075
2070
2074
2081
2064
2068
2063
2072
2051
2060
2071
2073
2089
2081
2062
2072
2060
2063
2058
2068
2080
2070
2039
2038
2055
2074
2056
2082
2071
2064
2080
2058
2061
2055
2048
2059
2075
2068
2078
2081
2064
2049
2058
2066
2076
2068
2071
2078
2081
2066
2062
2065
2074
2069
2074
2057
2058
2051
2048
2066
2076
2086
2069
2060
2057
2062
2064
2055
2065
2056
2088
2085
2074
2074
2059
2055
2070
2065
2071
2067
2068
2069
2054
2059
2059
2065
2069
2062
2057
2066
2070
2069
2056
2064
2069
2061
2062
2062
2072
2068
2053
2057
2068
2065
2079
2104
2087
2073
2082
2072
2052
2063
2053
2049
2054
2048
2056
2053
2054
2059
2068
2060
2064
2085
2066
2084
2083
2085
2072
2064
2066
2059
2064
2072
2066
2069
2062
2079
2070
2053
2063
2065
2051
2060
2055
2073
2071
2070
2066
2080
2063
2069
2050
2041
2062
2076
2086
2078
2086
2048
2045
2079
2082
2074
2070
2071
2072
2053
2057
2055
2075
2062
2060
2045
2074
2060
2053
2064
2068
2075
2075
2063
2048
2063
2075
2085
2077
2054
2060
2019
2049
2073
2071
2064
2074
2078
2084
2071
2074
2084
2073
2060
2058
2045
2038
2062
2060
2068
2057
2067
2071
2065
2066
2067
2085
2077
2074
2062
2063
2054
2065
2069
2057
2057
2056
2069
2083
2058
2060
2063
2056
2055
2068
2064
2077
2063
2084
2082
2069
2085
2066
2078
2073
2080
2100
2088
2067
2077
2063
2055
2044
2041
2036
2051
2038
2051
2037
2052
2063
2077
2067
2045
2054
2046
2062
2059
2064
2065
2069
2088
2080
2080
2090
2065
2065
2058
2059
2078
2085
2077
2065
2074
2080
2082
2066
2070
2061
2065
2064
2061
2055
2046
2050
2055
2065
2050
2068
2075
2094
2076
2071
2064
2063
2066
2069
2063
2063
2063
2057
2079
2070
2075
2075
2056
2057
2040
2045
2058
2052
2069
2063
2067
2092
2087
2058
2053
2041
2063
2071
2080
2104
2056
2077
2073
2068
2075
2072
2062
2065
2062
2058
2068
2043
2043
2043
2068
2082
2078
2064
2070
2076
2076
2076
2064
2051
2062
2056
2065
2083
2058
2071
2045
2066
2081
2071
2075
2067
2066
2073
2071
2063
2068
2051
2051
2060
2076
2070
2064
2056
2060
2066
2066
2064
2051
2060
2063
2072
2070
2077
2071
2077
2062
2070
2064
2060
2074
2075
2066
2073
2058
2053
2045
2073
2087
2066
2056
2076
2081
2065
2048
2054
2068
2061
2057
2061
2056
2063
2065
2080
2069
2066
2064
2068
2063
2063
2060
2065
2081
2075
2051
2063
2056
2074
2066
2069
2056
2060
2054
2074
2057
2056
2058
2078
2075
2076
2073
2064
2077
2074
2053
2062
2052
2067
2069
2062
2061
2069
2086
2087
2081
2073
2055
2062
2065
2077
2062
2052
2036
2049
2066
2067
2068
2073
2069
2065
2080
2078
2061
2069
2062
2070
2079
2056
2059
2049
2042
2051
2059
2064
2092
2077
2076
2078
2076
2071
2059
2056
2063
2063
2079
2077
2070
2064
2053
2062
2064
2089
2063
2058
2074
2063
2061
2071
2061
2053
2063
2060
2056
2073
2058
2066
2066
2076
2074
2048
2041
2071
2076
2074
2057
2044
2048
2066
2066
2086
2073
2088
2084
2078
2068
2072
2062
2061
2076
2053
2066
2058
2053
2049
2054
2070
2072
2063
2074
2070
2071
2065
2072
2084
2068
2069
2064
2064
2067
2075
2078
2055
2061
2062
2063
2069
2068
2061
2067
2066
2051
2051
2049
2060
2054
2071
2075
2058
2076
2067
2052
2046
2059
2078
2080
2084
2086
2069
2067
2072
2059
2058
2056
2050
2064
2071
2060
2068
2060
2092
2069
2071
2070
2069
2059
2070
2065
2075
2060
2066
2069
2087
2068
2058
2044
2051
2059
2052
2068
2074
2076
2077
2081
2084
2075
2068
2068
2050
2038
2048
2044
2053
2050
2075
2067
2085
2079
2077
2072
2085
2097
2092
2104
2093
2086
2078
2062
2043
2031
2032
2031
2048
2038
2063
2045
2055
2048
2055
2065
2065
2058
2059
2074
2070
2058
2061
2091
2080
2085
2068
2070
2074
2083
2073
2053
2063
2073
2067
2052
2067
2075
2064
2065
2074
2076
2071
2068
2054
2071
2051
2057
2064
2052
2062
2076
2075
2066
2078
2058
2052
2058
2061
2076
2083
2073
2062
2078
2071
2051
2048
2070
2080
2073
2071
2051
2053
2059
2052
2050
2069
2071
2070
2077
2070
2070
2073
2063
2060
2054
2067
2068
2073
2056
2062
2070
2077
2066
2074
2072
2050
2061
2069
2080
2072
2064
2079
2066
2057
2060
2056
2063
2067
2045
2041
2052
2077
2084
2086
2071
2074
2080
2052
2067
2061
2063
2086
2091
2074
2070
2066
2054
2051
2048
2049
2046
2052
2063
2062
2071
2077
2091
2079
2060
2058
2078
2063
2053
2067
2065
2065
2088
2059
2060
2061
2072
2064
2056
2064
2075
2063
2059
2056
2067
2076
2072
2064
2069
2064
2078
2061
2061
2048
2052
2066
2071
2070
2063
2072
2069
2049
2045
2063
2079
2068
2056
2061
2060
2065
2075
2070
2061
2072
2078
2078
2065
2075
2082
2075
2078
2065
2074
2067
2058
2061
2077
2060
2050
2057
2063
2047
2063
2069
2064
2071
2087
2084
2059
2051
2061
2059
2067
2068
2072
2081
2066
2067
2050
2041
2055
2071
2076
2069
2062
2067
2095
2082
2066
2062
2058
2061
2062
2049
2054
2060
2071
2060
2058
2051
2069
2076
2068
2060
2065
2072
2070
2081
2071
2076
2086
2082
2065
2024
2027
2031
2044
2060
2089
2095
2085
2073
2079
2069
2048
2047
2038
2061
2077
2093
2085
2088
2079
2054
2062
2071
2051
2035
2041
2063
2041
2062
2082
2063
2070
2072
2072
2084
2096
2075
2060
2044
2042
2067
2071
2087
2072
2066
2066
2063
2062
2072
2070
2062
2043
2051
2041
2062
2073
2094
2083
2062
2054
2049
2051
2071
2074
2070
2072
2054
2061
2052
2067
2087
2081
2078
2080
2076
2077
2056
2055
2054
2068
2067
2073
2073
2068
2048
2049
2055
2066
2070
2077
2072
2058
2071
2064
2062
2058
2068
2060
2064
2073
2064
2084
2094
2067
2066
2043
2052
2071
2070
2059
2057
2036
2041
2046
2066
2083
2079
2091
2087
2078
2062
2043
2044
2054
2072
2061
2059
2079
2081
2097
2089
2086
2077
2062
2053
2051
2063
2073
2072
2077
2073
2081
2079
2091
2080
2056
2070
2062
2054
2044
2052
2053
2056
2071
2062
2045
2041
2033
2051
2062
2044
2031
2070
2079
2053
2070
2093
2080
2073
2075
2063
2046
2085
2089
2090
2069
2054
2053
2054
2076
2087
2069
2076
2066
2046
2038
2071
2067
2072
2064
2059
2067
2057
2092
2064
2045
2048
2061
2087
2072
2065
2057
2059
2069
2090
2081
2076
2077
2067
2058
2074
2070
2050
2055
2062
2059
2044
2051
2046
2043
2065
2065
2079
2099
2083
2087
2069
2039
2061
2039
2045
2071
2077
2065
2085
2080
2069
2078
2070
2071
2067
2056
2072
2074
2076
2081
2071
2036
2038
2041
2045
2069
2090
2081
2081
2085
2057
2056
2057
2072
2062
2056
2082
2069
2049
2066
2081
2098
2089
2062
2064
2068
2081
2069
2065
2066
2048
2052
2059
2083
2071
2055
2054
2054
2065
2056
2041
2042
2071
2085
2078
2078
2084
2060
2060
2034
2035
2070
2077
2070
2080
2067
2079
2054
2066
2071
2077
2040
2049
2054
2055
2065
2069
2071
2066
2076
2081
2083
2075
2041
2022
2047
2074
2090
2072
2075
2072
2063
2063
2072
2085
2088
2067
2064
2062
2054
2066
2066
2072
2075
2061
2049
2034
2051
2095
2051
2084
2096
2081
2061
2061
2084
2084
2077
2064
2039
2042
2056
2061
2080
2077
2084
2107
2095
2064
2070
2070
2059
2036
2033
2056
2085
2059
2059
2058
2045
2041
2050
2052
2082
2095
2093
2083
2070
2061
2055
2065
2056
2061
2065
2073
2075
2065
2067
2064
2062
2063
2078
2088
2075
2071
2064
2050
2071
2079
2043
2067
2065
2073
2075
2065
2055
2072
2051
2050
2056
2060
2073
2061
2057
2068
2054
2083
2070
2050
2076
2106
2070
2051
2041
2049
2045
2061
2084
2065
2068
2080
2088
2094
2085
2086
2083
2044
2039
2039
2030
2060
2071
2070
2076
2081
2057
2049
2061
2052
2056
2064
2080
2074
2049
2071
2092
2075
2077
2046
2052
2057
2073
2081
2073
2074
2060
2055
2071
2075
2065
2057
2079
2070
2069
2067
2073
2066
2070
2055
2042
2060
2059
2073
2057
2052
2072
2086
2067
2060
2048
2046
2070
2063
2073
2077
2093
2079
2067
2064
2068
2058
2054
2059
2056
2044
2060
2066
2085
2063
2070
2072
2064
2064
2064
2054
2057
2064
2086
2071
2057
2059
2079
2068
2048
2061
2066
2067
2066
2081
2056
2061
2081
2078
2073
2065
2080
2103
