# Supplementary material for: Detecting Nasal Vowels in Speech Interfaces Based on Surface Electromyography
Source: PLoS One. 2015 Jun 12;10(6):e0127040. doi: 10.1371/journal.pone.0127040 (PMC4466523; doi:10.1371/journal.pone.0127040)
Supplement: S1 Data — (ZIP) [file pone.0127040.s001.zip › PLosOneData/EmgData/CM/EMG/1 - Sil-r1 - Channel2.txt]

2069
2054
2059
2068
2068
2076
2035
2064
2066
2069
2086
2086
2062
2080
2076
2058
2064
2077
2074
2049
2029
2083
2078
2068
2068
2075
2094
2054
2043
2036
2045
2088
2085
2082
2067
2074
2054
2034
2056
2060
2062
2070
2077
2079
2088
2068
2062
2058
2073
2058
2042
2050
2054
2073
2076
2091
2078
2070
2059
2046
2063
2072
2082
2081
2069
2044
2050
2071
2067
2067
2051
2053
2052
2079
2075
2063
2067
2080
2078
2059
2048
2062
2062
2098
2101
2074
2052
2069
2067
2066
2051
2061
2066
2061
2062
2059
2052
2053
2062
2070
2068
2058
2066
2060
2088
2051
2061
2078
2045
2092
2080
2080
2081
2070
2064
2050
2035
2048
2064
2071
2081
2059
2079
2060
2061
2074
2075
2066
2069
2053
2031
2059
2068
2061
2066
2068
2071
2068
2086
2064
2094
2097
2074
2060
2057
2047
2064
2075
2050
2067
2069
2060
2067
2058
2023
2056
2064
2074
2075
2069
2074
2082
2089
2072
2076
2065
2071
2082
2070
2060
2046
2046
2053
2062
2062
2040
2040
2075
2093
2088
2078
2062
2069
2086
2071
2050
2055
2048
2058
2063
2076
2059
2049
2075
2082
2076
2067
2073
2067
2029
2047
2071
2065
2076
2081
2073
2067
2056
2070
2056
2065
2082
2070
2061
2063
2057
2064
2074
2036
2044
2074
2096
2089
2088
2063
2045
2058
2088
2075
2063
2060
2057
2062
2065
2067
2078
2071
2053
2045
2041
2070
2070
2072
2035
2032
2045
2076
2092
2083
2108
2100
2062
2068
2058
2030
2066
2055
2084
2084
2078
2077
2042
2056
2071
2056
2070
2070
2059
2040
2046
2070
2101
2084
2050
2051
2076
2077
2070
2069
2054
2049
2070
2073
2045
2055
2077
2067
2074
2090
2083
2034
2034
2073
2083
2070
2075
2078
2083
2068
2056
2056
2062
2054
2045
2067
2061
2053
2072
2085
2077
2065
2074
2064
2072
2075
2066
2069
2070
2056
2053
2062
2066
2070
2057
2028
2047
2089
2061
2054
2072
2052
2077
2083
2097
2080
2060
2067
2075
2076
2060
2036
2050
2085
2081
2071
2059
2072
2070
2066
2054
2049
2046
2064
2040
2076
2094
2092
2072
2062
2048
2065
2069
2066
2043
2045
2060
2092
2098
2074
2052
2059
2086
2084
2065
2056
2063
2055
2054
2047
2063
2079
2093
2066
2054
2052
2046
2038
2066
2084
2057
2088
2112
2102
2069
2068
2064
2059
2059
2063
2048
2048
2040
2056
2049
2051
2061
2085
2097
2064
2053
2048
2082
2098
2112
2092
2069
2073
2045
2020
2055
2080
2074
2055
2063
2067
2070
2065
2056
2053
2077
2100
2090
2068
2067
2049
2062
2079
2062
2070
2051
2031
2067
2055
2064
2062
2050
2070
2073
2086
2085
2067
2048
2029
2066
2102
2092
2076
2032
2066
2073
2062
2077
2086
2064
2061
2055
2045
2080
2079
2078
2078
2069
2051
2060
2069
2072
2057
2058
2086
2076
2049
2056
2069
2063
2067
2060
2058
2051
2040
2075
2072
2067
2055
2083
2069
2068
2069
2063
2063
2077
2057
2026
2053
2101
2091
2068
2081
2089
2082
2073
2066
2046
2043
2058
2049
2025
2027
2054
2091
2093
2073
2084
2088
2086
2075
2070
2061
2065
2043
2032
2071
2091
2060
2061
2055
2054
2062
2061
2074
2096
2069
2054
2035
2070
2093
2072
2071
2056
2061
2097
2068
2059
2075
2071
2064
2074
2045
2051
2056
2071
2063
2062
2060
2078
2091
2086
2068
2050
2019
2026
2074
2099
2073
2075
2103
2067
2061
2052
2056
2060
2076
2062
2075
2082
2072
2070
2071
2051
2056
2042
2056
2051
2058
2060
2093
2069
2020
2055
2100
2110
2082
2066
2064
2058
2072
2062
2058
2050
2046
2084
2089
2084
2082
2060
2053
2025
2067
2060
2063
2093
2077
2064
2053
2048
2060
2074
2059
2082
2078
2079
2064
2062
2060
2053
2067
2079
2057
2066
2046
2061
2088
2073
2059
2042
2032
2040
2102
2110
2098
2078
2074
2043
2056
2074
2070
2053
2062
2071
2063
2061
2055
2026
2061
2092
2070
2062
2077
2093
2071
2067
2048
2033
2026
2029
2072
2091
2089
2072
2084
2083
2066
2076
2085
2043
2025
2059
2054
2054
2065
2098
2101
2085
2074
2064
2033
2023
2080
2073
2073
2057
2077
2074
2064
2075
2079
2060
2051
2068
2081
2072
2061
2057
2073
2067
2062
2071
2076
2069
2070
2092
2087
2055
2040
2052
2071
2055
2055
2070
2051
2095
2080
2044
2072
2062
2086
2094
2067
2039
2039
2046
2052
2061
2078
2104
2102
2078
2063
2033
2044
2053
2068
2071
2083
2078
2078
2069
2068
2039
2066
2048
2007
2028
2105
2110
2085
2066
2068
2073
2058
2068
2073
2066
2072
2085
2043
2035
2074
2077
2039
2065
2084
2082
2076
2060
2059
2032
2055
2085
2090
2044
2076
2097
2072
2043
2064
2075
2071
2061
2054
2066
2079
2069
2042
2053
2065
2061
2072
2059
2067
2087
2078
2071
2050
2057
2064
2066
2049
2049
2031
2057
2106
2065
2055
2082
2088
2103
2085
2069
2062
2062
2062
2040
2049
2068
2059
2076
2051
2043
2044
2055
2096
2067
2025
2077
2094
2080
2090
2071
2078
2055
2034
2052
2066
2077
2080
2085
2087
2072
2054
2061
2076
2060
2064
2038
2055
2072
2059
2060
2091
2093
2074
2067
2055
2054
2098
2075
2040
2044
2046
2059
2076
2062
2070
2057
2073
2072
2070
2066
2056
2064
2084
2086
2061
2037
2086
2084
2076
2078
2069
2063
2038
2033
2007
2061
2083
2077
2095
2077
2081
2057
2026
2067
2084
2089
2080
2083
2065
2048
2056
2077
2070
2081
2032
2040
2086
2080
2063
2062
2060
2043
2026
2087
2092
2070
2050
2067
2077
2070
2024
2018
2054
2110
2102
2087
2070
2071
2027
2029
2093
2097
2065
2090
2065
2072
2073
2050
2006
2060
2095
2075
2045
2044
2081
2081
2074
2076
2067
2071
2046
2048
2039
2024
2072
2054
1991
2079
2115
2062
2035
2028
2080
2172
2172
2085
2018
2055
2051
2088
2044
2050
2101
2076
2060
2049
2061
2044
2091
2082
2076
2068
2058
2038
2051
2065
2048
2027
2042
2066
2048
2066
2083
2082
2080
2075
2076
2066
2062
2087
2063
2070
2066
2052
2091
2082
2046
2067
2080
2065
2050
2062
2024
2053
2078
2068
2067
2071
2071
2061
2076
2057
2070
2077
2066
2038
2057
2072
2088
2083
2080
2038
2050
2062
2046
2060
2077
2098
2082
2058
2068
2070
2042
2032
2084
2099
2090
2066
2061
2033
2030
2044
2056
2068
2076
2096
2095
2071
2040
2091
2086
2054
2072
2079
2075
2056
2058
2038
2071
2089
2079
2050
2053
2078
2036
2057
2079
2080
2051
2050
2045
2056
2042
2061
2079
2061
2073
2106
2089
2076
2072
2048
2028
2038
2073
2075
2067
2073
2099
2103
2062
2041
2048
2048
2039
2068
2079
2065
2057
2090
2059
2059
2084
2040
2062
2067
2072
2082
2111
2091
2057
2076
2034
2035
2060
2035
2081
2051
2041
2090
2099
2086
2070
2091
2048
2047
2069
2082
2068
2064
2047
2037
2071
2059
2017
2071
2083
2088
2112
2083
2063
2081
2069
2033
2060
2075
2085
2071
2036
2042
2031
2055
2048
2069
2099
2073
2045
2063
2098
2044
2059
2060
2101
2100
2068
2053
2030
2083
2106
2075
2063
2060
2043
2060
2062
2067
2061
2049
2024
2071
2079
2084
2086
2073
2077
2051
2072
2065
2069
2068
2067
2041
2011
2052
2075
2079
2099
2102
2077
2088
2068
2059
2063
2058
2055
2050
2034
2063
2037
2055
2091
2076
2081
2089
2070
2062
2083
2086
2058
2064
2072
2073
2060
2050
2043
2044
2036
2064
2091
2064
2066
2086
2081
2056
2050
2073
2063
2037
2051
2080
2079
2082
2091
2077
2054
2031
2060
2075
2026
2079
2064
2067
2080
2075
2085
2079
2098
2085
2055
2059
2059
2050
2052
2092
2067
2066
2059
2037
2047
2072
2060
2030
2058
2101
2089
2066
2072
2063
2032
2088
2070
2074
2096
2076
2055
2054
2063
2078
2075
2039
2041
2034
2053
2083
2074
2077
2073
2076
2069
2054
2054
2089
2077
2069
2041
2056
2079
2057
2067
2080
2066
2041
2039
2075
2074
2058
2065
2079
2078
2075
2068
2075
2071
2064
2062
2038
2051
2060
2061
2053
2043
2068
2082
2094
2072
2070
2066
2060
2086
2084
2071
2059
2056
2060
2046
2064
2081
2082
2069
2044
2046
2067
2060
2057
2077
2055
2068
2069
2085
2086
2059
2057
2054
2044
2044
2079
2087
2077
2063
2075
2080
2042
2060
2074
2079
2081
2076
2060
2057
2054
2052
2070
2067
2055
2037
2040
2084
2075
2056
2058
2082
2081
2072
2067
2054
2078
2061
2057
2087
2096
2066
2050
2055
2056
2054
2055
2070
2077
2085
2062
2065
2052
2054
2075
2062
2069
2068
2079
2075
2068
2062
2044
2055
2081
2070
2046
2012
2064
2100
2086
2073
2072
2048
2086
2088
2082
2077
2054
2066
2072
2051
2048
2064
2065
2043
2061
2067
2074
2069
2051
2061
2068
2068
2067
2071
2065
2052
2058
2068
2079
2075
2054
2030
2091
2082
2071
2067
2074
2054
2073
2077
2071
2056
2066
2053
2056
2073
2058
2085
2062
2033
2048
2067
2089
2090
2075
2063
2074
2084
2073
2062
2067
2071
2069
2057
2025
2024
2088
2095
2074
2072
2073
2068
2071
2062
2049
2051
2058
2061
2068
2072
2067
2062
2067
2057
2071
2082
2079
2059
2074
2056
2031
2048
2081
2073
2069
2058
2067
2090
2088
2081
2062
2072
2070
2072
2066
2060
2059
2067
2065
2051
2051
2048
2066
2070
2049
2036
2061
2082
2086
2083
2081
2078
2066
2082
2087
2069
2051
2042
2061
2070
2051
2064
2076
2065
2046
2067
2066
2049
2082
2078
2085
2075
2073
2073
2043
2068
2057
2081
2068
2064
2067
2054
2081
2069
2059
2055
2058
2052
2071
2070
2063
2040
2040
2058
2083
2077
2085
2073
2073
2080
2074
2054
2049
2039
2084
2077
2073
2093
2070
2053
2077
2064
2060
2072
2039
2064
2075
2067
2063
2046
2056
2044
2050
2083
2071
2034
2083
2105
2089
2047
2051
2055
2083
2094
2081
2062
2064
2059
2064
2071
2056
2042
2052
2052
2075
2059
2073
2071
2077
2080
2079
2067
2056
2072
2078
2060
2048
2043
2051
2053
2086
2075
2051
2080
2082
2081
2087
2059
2069
2053
2058
2048
2052
2094
2092
2071
2069
2065
2046
2049
2038
2056
2066
2094
2078
2065
2061
2067
2082
2083
2076
2064
2052
2050
2048
2047
2067
2079
2083
2074
2058
2066
2070
2070
2063
2066
2070
2055
2065
2070
2064
2066
2062
2057
2062
2068
2067
2048
2051
2077
2054
2056
2067
2089
2082
2092
2073
2067
2068
2071
2063
2041
2043
2067
2079
2060
2055
2042
2048
2063
2091
2098
2083
2079
2081
2050
2045
2075
2074
2074
2068
2052
2053
2076
2068
2068
2063
2047
2062
2067
2071
2069
2059
2042
2047
2067
2088
2082
2073
2078
2065
2060
2062
2055
2039
2055
2100
2082
2056
2067
2075
2093
2086
2058
2069
2059
2036
2059
2067
2083
2083
2072
2069
2048
2053
2062
2054
2051
2069
2064
2061
2051
2056
2079
2088
2081
2063
2056
2061
2076
2070
2060
2067
2053
2084
2081
2058
2056
2068
2075
2067
2054
2057
2063
2083
2079
2068
2048
2044
2052
2084
2086
2070
2061
2066
2079
2080
2072
2064
2060
2077
2083
2061
2035
2046
2076
2066
2060
2058
2076
2076
2061
2055
2075
2074
2062
2058
2070
2073
2077
2073
2072
2070
2032
2022
2064
2092
2090
2081
2073
2065
2049
2051
2059
2066
2056
2057
2070
2086
2079
2081
2056
2051
2060
2064
2077
2080
2068
2062
2072
2060
2059
2046
2062
2068
2060
2054
2071
2085
2109
2084
2078
2064
2033
2044
2073
2072
2054
2049
2046
2063
2087
2085
2081
2079
2077
2055
2046
2064
2070
2072
2066
2078
2079
2053
2060
2077
2079
2063
2052
2044
2051
2067
2064
2066
2054
2042
2055
2093
2097
2071
2058
2060
2067
2061
2064
2045
2081
2076
2057
2026
2028
2087
2106
2081
2073
2079
2050
2072
2093
2086
2065
2065
2048
2041
2055
2072
2070
2063
2065
2075
2067
2051
2057
2062
2070
2079
2071
2071
2071
2072
2066
2073
2065
2091
2092
2071
2052
2038
2052
2069
2065
2076
2079
2072
2052
2066
2051
2064
2071
2076
2061
2054
2052
2049
2069
2085
2090
2079
2064
2066
2064
2046
2044
2053
2066
2050
2087
2086
2066
2064
2062
2084
2077
2059
2060
2048
2059
2045
2055
2085
2083
2074
2070
2047
2039
2074
2075
2068
2046
2044
2084
2098
2090
2060
2057
2078
2074
2073
2054
2056
2058
2072
2067
2042
2041
2064
2087
2082
2073
2067
2069
2071
2067
2080
2050
2046
2061
2043
2074
2076
2067
2097
2093
2084
2077
2064
2052
2068
2050
2054
2071
2055
2055
2058
2058
2067
2079
2072
2048
2038
2083
2060
2076
2102
2068
2084
2067
2050
2068
2083
2074
2055
2069
2063
2041
2028
2058
2074
2083
2085
2083
2082
2075
2072
2068
2049
2059
2063
2066
2032
2049
2083
2046
2045
2067
2088
2090
2080
2084
2069
2043
2046
2060
2071
2056
2044
2070
2088
2091
2079
2060
2077
2070
2052
2034
2071
2056
2023
2055
2049
2092
2105
2065
2071
2086
2096
2074
2075
2061
2076
2060
2061
2054
2056
2070
2051
2066
2063
2064
2075
2077
2069
2069
2063
2057
2052
2031
2071
2079
2075
2065
2071
2059
2048
2049
2059
2072
2056
2063
2062
2083
2090
2077
2092
2070
2046
2050
2068
2072
2079
2067
2053
2074
2072
2063
2051
2064
2063
2064
2064
2068
2063
2055
2072
2068
2060
2048
2055
2060
2062
2080
2080
2085
2080
2063
2058
2071
2056
2064
2063
2071
2062
2011
2023
2107
2111
2055
2064
2077
2099
2086
2078
2065
2066
2057
2040
2061
2062
2063
2064
2062
2051
2063
2058
2062
2066
2063
2079
2080
2066
2052
2053
2075
2084
2079
2067
2055
2060
2079
2081
2064
2055
2064
2042
2030
2065
2067
2083
2083
2068
2061
2065
2063
2073
2076
2071
2049
2041
2064
2076
2043
2062
2056
2071
2092
2093
2073
2064
2063
2064
2073
2071
2060
2052
2051
2065
2070
2066
2070
2062
2059
2046
2050
2072
2074
2077
2074
2060
2076
2046
2074
2099
2087
2067
2069
2062
2055
2052
2057
2070
2070
2039
2032
2061
2088
2094
2081
2067
2067
2070
2069
2059
2056
2061
2046
2016
2045
2082
2105
2057
2049
2083
2087
2068
2080
2070
2079
2074
2066
2048
2026
2043
2068
2076
2083
2069
2054
2068
2059
2082
2101
2078
2056
2048
2077
2079
2063
2056
2049
2067
2066
2048
2046
2052
2068
2064
2046
2051
2077
2090
2080
2089
2094
2075
2056
2051
2053
2044
2052
2021
2058
2098
2093
2091
2059
2067
2077
2073
2067
2064
2051
2080
2066
2070
2035
2046
2075
2070
2076
2067
2050
2073
2069
2062
2069
2076
2072
2058
2038
2062
2087
2071
2043
2060
2063
2062
2081
2080
2058
2063
2070
2068
2076
2046
2059
2092
2070
2074
2069
2063
2067
2073
2066
2063
2044
2038
2010
2001
2095
2133
2099
2083
2083
2077
2065
2082
2071
2067
2057
2044
2053
2057
2058
2067
2061
2061
2045
2037
2069
2091
2080
2084
2070
2068
2068
2043
2049
2068
2080
2051
2064
2071
2059
2070
2084
2088
2063
2048
2076
2086
2068
2063
2068
2048
2046
2070
2070
2070
2049
2050
2085
2073
2048
2042
2074
2068
2060
2076
2080
2073
2064
2043
2047
2068
2073
2089
2071
2078
2073
2059
2057
2023
2072
2095
2092
2071
2054
2048
2065
2052
2049
2054
2070
2046
2071
2056
2075
2091
2095
2095
2085
2069
2054
2055
2065
2042
2041
2065
2063
2048
2072
2083
2083
2074
2051
2086
2075
2061
2043
2027
2059
2099
2095
2040
2025
2092
2096
2075
2082
2061
2060
2064
2077
2070
2066
2066
2026
2048
2067
2079
2080
2068
2070
2055
2037
2070
2072
2065
2053
2081
2096
2094
2070
2048
2062
2076
2060
2051
2032
2053
2057
2080
2071
2043
2064
2082
2090
2041
2050
2094
2080
2071
2077
2084
2055
2044
2070
2061
2071
2072
2051
2074
2059
2040
2042
2074
2086
2071
2077
2074
2071
2076
2076
2059
2055
2051
2059
2069
2038
2033
2071
2092
2056
2078
2099
2076
2063
2059
2082
2066
2056
2075
2083
2061
2048
2057
2058
2070
2064
2064
2061
2046
2050
2044
2057
2089
2100
2092
2074
2071
2039
2040
2059
2069
2067
2050
2061
2079
2078
2102
2094
2086
2064
2033
2017
2068
2082
2041
2059
2074
2071
2081
2060
2078
2100
2085
2067
2035
2009
2052
2077
2081
2064
2091
2100
2076
2051
2055
2058
2066
2050
2049
2056
2078
2073
2073
2077
2081
2075
2048
2041
2053
2070
2044
2044
2065
2095
2076
2074
2089
2086
2066
2072
2062
2056
2055
2054
2076
2081
2080
2075
2055
2052
2033
2008
2063
2099
2090
2091
2077
2072
2059
2033
2024
2070
2085
2073
2053
2070
2079
2055
2074
2063
2059
2067
2057
2049
2063
2086
2066
2073
2067
2054
2075
2073
2058
2081
2064
2068
2087
2083
2069
2053
2063
2061
2057
2042
2055
2059
2040
2060
2105
2103
2072
2070
2069
2072
2056
2023
2020
2082
2089
2067
2056
2053
2085
2085
2065
2061
2077
2071
2043
2061
2078
2076
2056
2060
2054
2066
2063
2053
2054
2079
2081
2071
2055
2076
2101
2098
2069
2063
2050
2061
2071
2048
2050
2042
2041
2051
2100
2089
2079
2082
2055
2065
2074
2050
2053
2083
2067
2086
2068
2044
2057
2057
2050
2065
2065
2060
2066
2080
2060
2063
2097
2055
2049
2067
2081
2067
2051
2067
2062
2088
2087
2075
2069
2076
2051
2036
2050
2069
2071
2091
2083
2082
2075
2053
2066
2025
2034
2063
2062
2077
2061
2055
2075
2067
2026
2048
2092
2109
2095
2056
2048
2091
2088
2049
2054
2054
2043
2057
2082
2091
2081
2068
2066
2080
2064
2070
2043
2033
2039
2088
2065
2066
2063
2042
2102
2092
2082
2070
2070
2054
2078
2078
2055
2045
2058
2079
2062
2062
2067
2053
2052
2042
2062
2067
2056
2051
2080
2077
2096
2082
2074
2065
2035
2077
2058
2045
2093
2076
2084
2070
2077
2079
2066
2050
2032
2052
2075
2070
2062
2072
2058
2066
2060
2061
2079
2072
2060
2051
2053
2075
2046
2064
2078
2079
2052
2045
2097
2119
2068
2082
2071
2049
2059
2075
2071
2049
2040
2015
2045
2060
2075
2074
2086
2085
2086
2063
2076
2084
2078
2084
2061
2051
2048
2044
2034
2046
2059
2081
2089
2080
2038
2080
2075
2078
2072
2053
2063
2071
2093
2088
2076
2039
2048
2053
2055
2078
2071
2049
2054
2061
2080
2085
2070
2069
2058
2059
2055
2067
2059
2056
2071
2096
2064
2050
2087
2094
2079
2059
2053
2049
2037
2063
2059
2065
2079
2050
2060
2088
2097
2077
2037
2053
2091
2086
2060
2053
2074
2067
2068
2037
2057
2088
2070
2036
2060
2080
2060
2042
2028
2043
2088
2099
2096
2103
2074
2062
2056
2071
2043
2052
2061
2050
2058
2071
2088
2078
2075
2067
2061
2053
2035
2020
2057
2091
2083
2066
2074
2092
2089
2099
2064
2069
2071
2066
2047
2046
2049
2034
2043
2085
2097
2088
2036
2059
2082
2081
2092
2064
2064
2063
2039
2061
2075
2075
2076
2054
2070
2058
2062
2053
2055
2070
2058
2058
2063
2072
2066
2081
2094
2071
2057
2086
2067
2061
2061
2052
2058
2054
2051
2066
2078
2094
2083
2073
2050
2048
2036
2052
2086
2092
2078
2081
2073
2078
2064
2057
2053
2056
2040
2052
2082
2083
2060
2071
2069
2066
2056
2060
2070
