# Supplementary material for: Detecting Nasal Vowels in Speech Interfaces Based on Surface Electromyography
Source: PLoS One. 2015 Jun 12;10(6):e0127040. doi: 10.1371/journal.pone.0127040 (PMC4466523; doi:10.1371/journal.pone.0127040)
Supplement: S1 Data — (ZIP) [file pone.0127040.s001.zip › PLosOneData/EmgData/CM/EMG/1 - Sil-r1 - Channel4.txt]

2063
2071
2075
2074
2060
2068
2057
2057
2059
2063
2067
2068
2072
2077
2063
2068
2071
2074
2061
2052
2058
2067
2067
2069
2070
2068
2068
2062
2059
2061
2066
2069
2068
2067
2071
2080
2065
2062
2068
2076
2072
2065
2056
2063
2065
2053
2056
2056
2067
2062
2067
2075
2076
2074
2070
2069
2058
2056
2054
2062
2076
2069
2068
2073
2069
2071
2076
2060
2044
2059
2061
2070
2062
2071
2065
2064
2073
2072
2070
2067
2065
2065
2065
2061
2058
2058
2062
2067
2059
2066
2068
2072
2069
2069
2063
2066
2062
2064
2065
2072
2069
2069
2069
2075
2078
2059
2051
2046
2059
2067
2061
2062
2065
2068
2067
2071
2068
2073
2071
2071
2064
2059
2072
2067
2063
2069
2077
2066
2064
2051
2056
2068
2072
2064
2059
2058
2063
2063
2067
2063
2066
2063
2062
2060
2058
2070
2080
2076
2072
2077
2072
2067
2066
2063
2052
2056
2054
2060
2065
2073
2078
2077
2074
2065
2059
2059
2063
2063
2061
2066
2066
2073
2069
2069
2059
2062
2062
2065
2068
2066
2066
2068
2063
2071
2077
2062
2055
2054
2056
2064
2069
2066
2069
2077
2071
2064
2059
2061
2065
2060
2067
2067
2064
2069
2067
2072
2069
2063
2070
2057
2066
2068
2073
2073
2068
2063
2062
2068
2059
2065
2070
2073
2061
2065
2058
2059
2058
2061
2062
2069
2063
2064
2060
2066
2073
2071
2071
2063
2054
2058
2060
2070
2065
2071
2068
2067
2070
2067
2066
2070
2069
2067
2067
2059
2060
2067
2063
2065
2059
2069
2070
2066
2064
2071
2073
2065
2059
2055
2057
2064
2071
2071
2063
2061
2067
2073
2067
2070
2067
2069
2056
2060
2068
2065
2055
2068
2068
2072
2063
2064
2066
2070
2068
2074
2070
2066
2065
2059
2058
2058
2057
2067
2067
2072
2063
2068
2078
2079
2082
2073
2052
2054
2056
2070
2073
2067
2056
2068
2060
2055
2068
2066
2061
2063
2069
2072
2069
2063
2063
2060
2065
2071
2063
2059
2072
2066
2073
2075
2063
2063
2064
2068
2074
2072
2064
2055
2063
2061
2059
2059
2063
2065
2069
2068
2066
2066
2072
2067
2060
2058
2061
2059
2069
2067
2069
2073
2072
2069
2069
2068
2056
2062
2064
2059
2063
2067
2068
2062
2069
2074
2067
2064
2060
2061
2065
2066
2063
2069
2068
2066
2069
2070
2073
2067
2061
2058
2058
2054
2061
2062
2068
2062
2063
2062
2062
2072
2075
2067
2064
2064
2071
2068
2068
2070
2065
2063
2061
2056
2063
2062
2065
2059
2059
2069
2071
2071
2068
2064
2065
2079
2070
2053
2053
2063
2068
2071
2065
2074
2078
2073
2060
2061
2066
2063
2058
2063
2064
2063
2064
2063
2062
2067
2067
2074
2073
2070
2067
2064
2063
2066
2068
2071
2071
2067
2065
2067
2063
2060
2058
2060
2061
2075
2075
2077
2072
2065
2060
2069
2067
2064
2062
2065
2057
2062
2065
2062
2069
2070
2066
2065
2061
2067
2071
2069
2073
2079
2071
2058
2054
2063
2058
2055
2063
2068
2063
2066
2070
2073
2073
2069
2067
2068
2067
2071
2071
2057
2061
2061
2058
2060
2061
2076
2082
2072
2063
2070
2073
2068
2066
2064
2061
2067
2057
2054
2060
2058
2058
2064
2077
2074
2066
2069
2056
2078
2078
2070
2073
2068
2057
2055
2061
2062
2069
2061
2062
2069
2061
2075
2072
2075
2071
2070
2065
2068
2067
2058
2053
2061
2057
2061
2065
2069
2066
2076
2074
2063
2062
2071
2071
2074
2069
2057
2052
2055
2063
2065
2066
2072
2070
2063
2068
2068
2063
2059
2064
2068
2071
2080
2071
2066
2066
2065
2064
2061
2058
2054
2066
2070
2069
2073
2072
2059
2057
2052
2059
2066
2063
2064
2074
2078
2065
2063
2064
2073
2063
2059
2057
2067
2072
2067
2063
2064
2064
2064
2069
2067
2065
2067
2068
2071
2062
2063
2062
2064
2060
2072
2072
2068
2067
2070
2061
2067
2068
2074
2063
2061
2061
2065
2065
2060
2060
2066
2076
2071
2059
2055
2062
2067
2059
2069
2075
2079
2072
2071
2076
2058
2056
2060
2071
2059
2065
2063
2054
2065
2064
2070
2066
2066
2066
2061
2056
2057
2063
2063
2063
2065
2071
2063
2070
2068
2072
2070
2070
2070
2069
2072
2064
2065
2076
2073
2062
2045
2053
2065
2061
2060
2062
2070
2075
2074
2073
2070
2071
2076
2071
2065
2068
2061
2062
2069
2065
2058
2063
2057
2061
2053
2053
2058
2066
2077
2066
2066
2071
2073
2073
2070
2066
2067
2069
2065
2065
2065
2070
2067
2064
2063
2062
2062
2070
2065
2061
2066
2070
2059
2056
2062
2071
2063
2064
2069
2065
2070
2075
2073
2066
2066
2061
2052
2055
2068
2071
2070
2064
2066
2067
2061
2058
2069
2068
2067
2065
2066
2066
2065
2060
2072
2074
2068
2060
2059
2061
2057
2064
2067
2061
2067
2065
2063
2069
2070
2066
2078
2075
2076
2073
2071
2075
2068
2055
2049
2057
2053
2061
2066
2067
2068
2063
2061
2072
2077
2080
2071
2062
2068
2057
2055
2061
2070
2074
2070
2072
2049
2053
2063
2065
2068
2061
2070
2065
2065
2066
2061
2070
2071
2078
2070
2070
2068
2068
2063
2064
2062
2062
2060
2070
2069
2059
2067
2070
2067
2063
2076
2067
2070
2066
2053
2053
2058
2056
2065
2073
2074
2074
2069
2067
2066
2064
2059
2064
2071
2067
2058
2063
2068
2068
2066
2048
2062
2066
2069
2069
2076
2073
2075
2068
2064
2070
2065
2064
2060
2061
2056
2061
2066
2063
2064
2060
2066
2069
2063
2073
2077
2069
2066
2075
2071
2069
2066
2062
2057
2060
2058
2062
2060
2060
2063
2066
2075
2072
2064
2067
2071
2065
2063
2066
2065
2061
2063
2073
2066
2064
2057
2056
2071
2074
2069
2066
2072
2071
2067
2061
2060
2068
2067
2064
2052
2064
2069
2069
2076
2075
2080
2078
2064
2054
2050
2059
2063
2067
2062
2064
2063
2067
2069
2068
2068
2062
2064
2055
2068
2068
2072
2070
2072
2061
2074
2074
2064
2086
2087
2058
2029
2032
2053
2059
2064
2069
2070
2067
2072
2076
2075
2073
2072
2074
2067
2065
2063
2067
2062
2063
2067
2076
2075
2058
2057
2055
2048
2051
2066
2070
2078
2069
2055
2068
2078
2071
2071
2069
2088
2080
2046
2027
2039
2062
2063
2071
2069
2082
2073
2074
2073
2084
2084
2066
2048
2047
2058
2051
2055
2054
2065
2077
2078
2084
2085
2090
2061
2038
2039
2045
2053
2066
2073
2078
2071
2073
2074
2081
2086
2075
2069
2054
2054
2065
2072
2066
2068
2061
2062
2058
2046
2052
2073
2075
2062
2063
2078
2072
2073
2068
2048
2038
2054
2072
2077
2075
2084
2086
2080
2065
2058
2053
2050
2054
2074
2089
2078
2062
2053
2047
2054
2059
2068
2074
2075
2063
2068
2066
2071
2068
2075
2074
2058
2044
2049
2062
2081
2089
2091
2050
2035
2055
2065
2077
2064
2063
2061
2068
2075
2084
2076
2051
2054
2071
2074
2069
2065
2058
2056
2064
2066
2066
2069
2062
2070
2081
2077
2057
2045
2053
2056
2069
2085
2090
2080
2054
2041
2053
2063
2070
2071
2070
2067
2058
2067
2069
2060
2067
2072
2076
2072
2067
2072
2076
2078
2080
2074
2056
2050
2052
2055
2060
2060
2063
2059
2073
2071
2063
2058
2069
2081
2074
2070
2077
2066
2056
2049
2058
2061
2065
2077
2068
2067
2062
2065
2077
2086
2078
2059
2057
2057
2067
2059
2067
2058
2049
2057
2079
2092
2059
2040
2047
2062
2069
2072
2069
2067
2078
2074
2070
2065
2067
2067
2063
2059
2070
2082
2078
2060
2055
2056
2056
2058
2064
2075
2075
2054
2028
2053
2071
2073
2089
2090
2079
2053
2053
2056
2056
2057
2061
2068
2075
2078
2079
2075
2067
2076
2073
2071
2080
2068
2051
2049
2054
2057
2069
2071
2067
2064
2067
2066
2072
2069
2068
2069
2070
2071
2066
2065
2069
2072
2066
2062
2059
2068
2064
2056
2049
2057
2064
2071
2064
2070
2063
2072
2069
2075
2079
2075
2068
2073
2067
2067
2078
2087
2045
2019
2042
2056
2053
2059
2064
2069
2080
2075
2073
2073
2076
2083
2072
2074
2072
2045
2043
2058
2059
2058
2063
2071
2071
2074
2072
2079
2073
2079
2059
2038
2037
2056
2062
2066
2068
2080
2070
2065
2067
2064
2069
2069
2071
2065
2067
2069
2070
2060
2057
2057
2055
2062
2079
2081
2078
2059
2046
2048
2057
2066
2061
2064
2060
2073
2078
2074
2075
2064
2072
2066
2064
2076
2074
2076
2064
2057
2051
2040
2057
2068
2068
2050
2060
2065
2075
2077
2067
2080
2083
2079
2064
2057
2053
2052
2060
2057
2069
2071
2074
2064
2069
2057
2063
2073
2072
2064
2066
2072
2064
2057
2064
2059
2066
2066
2057
2061
2062
2069
2066
2079
2076
2077
2061
2059
2055
2067
2068
2064
2079
2075
2063
2060
2050
2057
2067
2081
2078
2071
2057
2048
2061
2057
2067
2066
2070
2066
2068
2075
2071
2081
2080
2058
2036
2048
2054
2069
2063
2069
2064
2068
2069
2068
2079
2075
2064
2058
2067
2073
2082
2070
2064
2045
2044
2054
2053
2058
2063
2070
2073
2076
2075
2083
2085
2075
2056
2055
2054
2059
2059
2068
2071
2062
2051
2060
2060
2066
2062
2071
2071
2069
2059
2051
2054
2063
2067
2077
2076
2069
2082
2075
2058
2052
2045
2059
2062
2072
2065
2064
2067
2064
2065
2064
2070
2061
2067
2066
2067
2073
2083
2082
2067
2053
2052
2056
2060
2064
2070
2073
2063
2061
2066
2070
2071
2069
2078
2062
2053
2056
2059
2060
2069
2077
2079
2067
2060
2055
2058
2068
2068
2070
2058
2080
2077
2064
2045
2054
2064
2066
2068
2073
2080
2080
2067
2056
2060
2056
2062
2063
2070
2071
2060
2060
2058
2063
2070
2066
2062
2068
2068
2077
2076
2073
2066
2061
2056
2060
2056
2069
2067
2065
2069
2074
2066
2066
2059
2062
2066
2051
2060
2069
2064
2061
2064
2064
2060
2064
2070
2081
2065
2064
2070
2073
2062
2067
2060
2062
2065
2061
2066
2070
2072
2069
2060
2053
2062
2065
2064
2073
2073
2067
2068
2062
2062
2068
2066
2065
2070
2067
2071
2059
2062
2063
2061
2056
2063
2068
2071
2076
2065
2070
2069
2074
2073
2070
2073
2059
2052
2067
2058
2057
2064
2065
2063
2068
2065
2054
2063
2065
2069
2078
2075
2070
2060
2058
2064
2066
2064
2069
2058
2069
2069
2067
2067
2065
2076
2074
2071
2066
2059
2063
2059
2059
2062
2057
2065
2072
2071
2068
2058
2056
2071
2074
2073
2069
2067
2064
2065
2062
2065
2065
2072
2072
2066
2073
2075
2060
2050
2056
2058
2059
2063
2071
2078
2073
2069
2066
2063
2070
2070
2069
2066
2066
2068
2070
2076
2062
2058
2063
2071
2076
2061
2055
2056
2065
2067
2066
2066
2068
2062
2067
2067
2067
2070
2067
2071
2068
2067
2057
2055
2059
2066
2071
2068
2060
2060
2067
2065
2082
2077
2052
2055
2054
2059
2069
2071
2073
2063
2066
2068
2063
2066
2062
2067
2073
2063
2065
2063
2070
2070
2076
2073
2065
2056
2060
2065
2068
2068
2065
2069
2072
2074
2070
2067
2060
2065
2061
2064
2066
2064
2064
2067
2066
2064
2064
2059
2070
2070
2063
2067
2063
2063
2076
2074
2068
2060
2070
2069
2058
2059
2063
2065
2062
2065
2077
2078
2063
2062
2063
2070
2070
2066
2067
2065
2065
2061
2064
2063
2063
2060
2056
2071
2060
2064
2075
2071
2066
2067
2066
2067
2069
2059
2061
2057
2068
2067
2075
2076
2070
2066
2071
2061
2049
2057
2059
2062
2066
2070
2075
2070
2069
2070
2076
2073
2060
2058
2057
2058
2054
2060
2067
2079
2076
2067
2066
2068
2068
2069
2060
2058
2070
2078
2076
2070
2067
2060
2072
2078
2060
2055
2058
2061
2060
2059
2060
2060
2063
2063
2063
2068
2074
2065
2065
2070
2072
2073
2064
2055
2066
2072
2073
2069
2067
2068
2061
2054
2056
2064
2064
2063
2071
2066
2075
2069
2077
2074
2066
2062
2055
2063
2067
2072
2073
2065
2062
2067
2065
2068
2062
2061
2076
2075
2065
2060
2061
2062
2067
2060
2062
2059
2059
2064
2063
2069
2073
2072
2067
2069
2069
2073
2069
2072
2067
2060
2059
2063
2057
2063
2067
2067
2064
2071
2068
2065
2059
2055
2062
2069
2075
2080
2066
2059
2060
2061
2068
2072
2070
2073
2066
2062
2064
2062
2065
2068
2067
2068
2064
2074
2069
2057
2062
2069
2071
2067
2061
2061
2057
2073
2070
2067
2061
2058
2064
2063
2064
2066
2063
2064
2067
2069
2071
2064
2074
2076
2073
2070
2065
2062
2057
2058
2060
2064
2068
2061
2063
2063
2066
2073
2073
2065
2070
2070
2062
2064
2058
2065
2059
2055
2067
2069
2070
2064
2074
2083
2076
2069
2061
2048
2058
2057
2058
2068
2069
2067
2067
2071
2071
2067
2062
2058
2067
2071
2076
2073
2066
2067
2064
2061
2061
2063
2064
2065
2065
2061
2067
2059
2066
2057
2066
2073
2070
2073
2073
2066
2071
2059
2059
2059
2067
2071
2070
2072
2062
2070
2061
2057
2068
2063
2072
2067
2064
2065
2067
2057
2065
2060
2062
2066
2076
2069
2055
2063
2066
2062
2073
2072
2072
2070
2074
2068
2064
2066
2071
2071
2063
2060
2061
2064
2069
2070
2076
2059
2062
2061
2058
2056
2068
2070
2068
2072
2070
2070
2064
2065
2068
2063
2069
2066
2077
2068
2052
2055
2065
2063
2071
2070
2070
2069
2065
2062
2062
2063
2065
2066
2067
2067
2068
2062
2065
2060
2061
2070
2073
2076
2072
2067
2061
2054
2062
2070
2070
2061
2066
2055
2058
2066
2068
2068
2067
2068
2078
2074
2072
2065
2070
2064
2062
2058
2059
2064
2062
2064
2065
2069
2071
2076
2068
2075
2061
2062
2075
2070
2060
2048
2058
2068
2072
2065
2064
2065
2074
2071
2072
2066
2066
2069
2066
2063
2064
2055
2059
2071
2072
2063
2054
2054
2068
2077
2079
2071
2069
2073
2065
2063
2066
2062
2062
2073
2072
2059
2061
2050
2074
2076
2061
2059
2065
2065
2068
2071
2073
2074
2064
2064
2061
2058
2063
2064
2068
2071
2069
2065
2059
2068
2070
2058
2069
2066
2065
2063
2062
2064
2065
2070
2073
2071
2070
2064
2070
2071
2060
2055
2065
2066
2062
2062
2065
2066
2061
2067
2073
2062
2067
2066
2078
2081
2075
2062
2058
2059
2059
2060
2065
2058
2073
2071
2066
2073
2072
2063
2059
2063
2071
2064
2055
2061
2069
2073
2074
2065
2054
2053
2070
2067
2069
2072
2067
2069
2056
2061
2068
2071
2065
2065
2076
2077
2067
2058
2059
2061
2060
2055
2060
2059
2064
2069
2082
2072
2069
2075
2071
2061
2070
2072
2070
2063
2065
2059
2062
2057
2055
2059
2069
2075
2071
2067
2069
2056
2064
2067
2068
2071
2068
2076
2076
2071
2068
2064
2061
2067
2062
2056
2060
2065
2068
2073
2068
2069
2067
2070
2067
2061
2064
2069
2073
2069
2058
2058
2062
2063
2075
2072
2068
2066
2074
2073
2062
2069
2061
2046
2055
2063
2065
2074
2072
2069
2059
2055
2062
2066
2076
2078
2072
2074
2081
2071
2062
2045
2048
2053
2066
2069
2059
2070
2071
2068
2073
2071
2055
2058
2067
2073
2067
2059
2063
2067
2066
2068
2073
2069
2065
2067
2073
2073
2071
2061
2061
2054
2044
2045
2057
2067
2068
2068
2065
2079
2083
2074
2065
2058
2055
2060
2062
2070
2066
2076
2083
2070
2071
2062
2058
2061
2063
2059
2061
2059
2064
2073
2068
2068
2072
2065
2065
2062
2074
2075
2059
2058
2068
2071
2069
2067
2062
2064
2065
2066
2065
2061
2070
2079
2076
2060
2054
2067
2059
2060
2059
2068
2074
2069
2068
2069
2067
2063
2072
2075
2071
2065
2067
2062
2056
2053
2056
2066
2070
2067
2063
2062
2071
2075
2064
2063
2069
2064
2061
2046
2056
2079
2091
2083
2060
2069
2079
2063
2048
2050
2058
2071
2063
2066
2065
2065
2068
2067
2065
2069
2069
2063
2063
2070
2068
2067
2073
2078
2074
2062
2060
2054
2061
2065
2070
2071
2069
2058
2060
2076
2071
2056
2059
2068
2065
2069
2069
2067
2067
2061
2058
2066
2070
2076
2078
2068
2064
2049
2057
2062
2084
2085
2077
2058
2067
2052
2045
2050
2057
2067
2071
2078
2075
2072
2073
2087
2075
2053
2043
2050
2056
2069
2079
2089
2090
2079
2057
2052
2052
2044
2051
2071
2081
2066
2058
2068
2066
2052
2077
2095
2102
2084
2038
2035
2046
2055
2065
2071
2084
2057
2064
2070
2062
2076
2085
2070
2041
2051
2058
2060
2079
2077
2081
2090
2066
2045
2043
2056
2070
2084
2072
2053
2050
2054
2066
2078
2086
2064
2052
2073
2078
2061
2046
2056
2064
2078
2087
2093
2070
2049
2029
2031
2065
2076
2087
2089
2057
2060
2064
2057
2057
2070
2080
2064
2056
2058
2073
2081
2077
2070
2061
2059
2061
2067
2081
2069
2040
2031
2041
2062
2069
2079
2088
2084
2062
2072
2081
2092
2089
2035
2026
2038
2037
2045
2079
2097
2097
2066
2061
2062
2051
2057
2101
2130
2095
1994
1976
2035
2062
2068
2064
2065
2080
2085
2083
2068
2069
2083
2071
2081
2068
2039
2032
2067
2095
2101
2063
2036
2073
2084
2052
2053
2072
2059
2055
2060
2050
2058
2080
2081
2086
2069
2059
2043
2044
2082
2083
2076
2087
2062
2042
2046
2055
2058
2074
2056
2070
2096
2097
2083
2024
2014
2049
2066
2078
2079
2090
2083
2069
2057
2047
2044
2056
2059
2088
2146
2119
1998
1977
2040
2072
2076
2065
2084
2079
2067
2062
2054
2066
2099
2088
2081
2061
2048
2049
2050
2082
2075
2044
2034
2042
2068
2089
2075
2080
2099
2095
2062
2049
2030
2058
2081
2102
2072
2034
2011
2027
2052
2071
2079
2096
2103
2096
2087
2069
2063
2046
2043
2048
2056
2059
2073
2089
2096
2050
2027
2055
2075
2084
2060
2066
2074
2072
2074
2074
2099
2094
2037
2014
2049
2071
2068
2057
2051
2099
2114
2068
2029
2054
2049
2042
2066
2076
2087
2087
2074
2045
2039
2058
2052
2086
2097
2078
2034
2032
2062
2078
2085
2089
2084
2081
2082
2037
2059
2084
2050
2014
2035
2055
2077
2073
2082
2087
2089
2064
2054
2071
2084
2060
2055
2057
2029
2038
2076
2096
2101
2083
2043
2041
2060
2064
2075
2104
2094
2043
2052
2068
2068
2076
2071
2054
2041
2036
2071
2086
2067
2046
2080
2096
2097
2106
2106
2035
1998
2009
2042
2073
2068
2076
2089
2094
2074
2053
2036
2054
2072
2088
2091
2068
2062
2074
2087
2076
2046
2029
2052
2071
2062
2045
2068
2088
2081
2074
2070
2066
2076
2073
2057
2041
2059
2067
2075
2094
2109
2088
2012
2003
2050
2086
2097
2070
2030
2064
2094
2065
2049
2064
2039
2052
2077
2103
2116
2095
2028
2034
2053
2057
2067
2063
2075
2084
2082
2076
2072
2066
2087
2100
2052
2015
2014
2039
2053
2087
2089
2086
2080
2095
2071
2044
2022
2038
2051
2086
2083
2083
2087
2096
2085
2057
2057
2031
2044
2046
2066
2087
2084
2085
2070
2053
2058
2050
2052
2064
2059
2057
2073
2090
2073
2081
2082
2049
2071
2082
2072
2062
2031
2050
2064
2090
2089
2043
2045
2050
2060
2069
2074
2067
2075
2074
2071
2079
2077
2069
2072
2060
2050
2052
2063
2074
2075
2059
2067
2075
2049
2054
2061
2057
2063
2075
2081
2082
2074
2064
2066
2062
2059
2067
2075
2057
2044
2065
2075
2065
2056
2055
2060
2063
2069
2077
