# Supplementary material for: Detecting Nasal Vowels in Speech Interfaces Based on Surface Electromyography
Source: PLoS One. 2015 Jun 12;10(6):e0127040. doi: 10.1371/journal.pone.0127040 (PMC4466523; doi:10.1371/journal.pone.0127040)
Supplement: S1 Data — (ZIP) [file pone.0127040.s001.zip › PLosOneData/EmgData/CM/EMG/1 - Sil-r1 - Channel5.txt]

2061
2061
2060
2067
2072
2070
2067
2069
2064
2063
2064
2065
2068
2065
2053
2051
2060
2066
2062
2062
2066
2069
2069
2074
2076
2076
2069
2057
2058
2065
2076
2075
2073
2072
2061
2058
2054
2054
2063
2076
2068
2065
2061
2062
2062
2067
2058
2060
2065
2064
2070
2071
2064
2069
2063
2064
2063
2061
2064
2071
2074
2072
2070
2072
2069
2065
2060
2056
2054
2067
2065
2066
2060
2072
2067
2071
2067
2061
2065
2061
2058
2065
2064
2069
2070
2069
2070
2070
2066
2071
2068
2062
2067
2066
2063
2065
2064
2064
2061
2060
2061
2069
2071
2063
2066
2061
2071
2056
2059
2063
2063
2065
2066
2070
2067
2069
2062
2064
2071
2074
2070
2068
2065
2065
2064
2064
2066
2070
2067
2066
2066
2070
2070
2062
2063
2065
2062
2066
2066
2067
2069
2067
2059
2060
2060
2063
2068
2066
2063
2067
2067
2064
2060
2060
2060
2063
2063
2067
2064
2073
2076
2075
2071
2062
2063
2064
2062
2062
2058
2061
2067
2075
2073
2068
2061
2064
2070
2068
2061
2058
2066
2068
2067
2068
2074
2076
2069
2058
2060
2064
2068
2062
2061
2066
2060
2063
2065
2069
2070
2067
2069
2067
2054
2065
2072
2073
2074
2067
2066
2062
2062
2064
2065
2069
2068
2060
2054
2060
2058
2063
2075
2077
2078
2073
2064
2062
2068
2067
2060
2068
2067
2064
2057
2058
2061
2058
2065
2066
2068
2069
2069
2070
2065
2071
2065
2068
2074
2073
2065
2061
2056
2064
2069
2063
2067
2072
2067
2071
2064
2068
2057
2061
2067
2067
2068
2067
2060
2060
2066
2070
2071
2067
2064
2064
2066
2067
2065
2061
2063
2066
2067
2066
2069
2056
2060
2068
2071
2075
2071
2068
2064
2065
2065
2067
2062
2057
2059
2063
2062
2068
2071
2075
2075
2075
2070
2061
2068
2074
2076
2065
2055
2063
2061
2066
2073
2069
2061
2071
2064
2062
2063
2058
2059
2067
2069
2074
2072
2060
2064
2062
2064
2067
2065
2065
2065
2062
2057
2069
2072
2072
2068
2068
2066
2067
2063
2060
2064
2063
2061
2066
2080
2075
2074
2063
2060
2056
2067
2066
2060
2057
2061
2062
2074
2078
2074
2071
2064
2062
2054
2060
2071
2069
2066
2066
2067
2066
2065
2059
2054
2061
2068
2066
2068
2071
2072
2073
2068
2066
2066
2063
2060
2064
2063
2066
2065
2062
2064
2068
2074
2068
2068
2066
2065
2055
2057
2065
2068
2066
2062
2067
2070
2067
2062
2063
2060
2065
2065
2067
2068
2070
2073
2064
2062
2065
2067
2072
2067
2061
2061
2074
2077
2063
2061
2057
2063
2066
2066
2065
2069
2066
2060
2065
2069
2073
2072
2075
2062
2064
2060
2057
2057
2062
2065
2068
2066
2062
2060
2061
2066
2067
2066
2076
2075
2064
2068
2070
2072
2068
2061
2064
2063
2071
2073
2068
2064
2065
2059
2070
2070
2071
2067
2065
2061
2062
2061
2062
2071
2064
2067
2072
2070
2064
2065
2060
2067
2073
2066
2061
2066
2072
2070
2063
2067
2060
2057
2059
2068
2072
2068
2068
2064
2063
2058
2058
2066
2064
2064
2063
2068
2067
2066
2068
2065
2069
2063
2069
2061
2060
2061
2067
2071
2071
2071
2065
2064
2059
2058
2063
2068
2067
2065
2072
2065
2067
2066
2065
2066
2061
2064
2062
2060
2062
2064
2066
2060
2060
2068
2082
2077
2069
2059
2063
2067
2061
2063
2060
2058
2059
2067
2074
2069
2069
2063
2067
2075
2069
2060
2060
2066
2068
2061
2058
2060
2065
2068
2065
2067
2071
2073
2068
2072
2059
2056
2060
2064
2059
2065
2068
2068
2069
2065
2071
2076
2069
2063
2054
2062
2065
2070
2068
2068
2068
2063
2061
2066
2064
2056
2055
2069
2071
2064
2062
2059
2069
2072
2074
2067
2061
2059
2055
2058
2066
2070
2072
2075
2068
2069
2072
2065
2071
2060
2061
2064
2063
2063
2062
2064
2067
2065
2067
2063
2063
2064
2071
2057
2062
2064
2072
2073
2063
2065
2067
2076
2076
2072
2059
2061
2066
2058
2057
2062
2061
2059
2066
2065
2064
2060
2063
2063
2064
2070
2074
2074
2070
2059
2069
2070
2068
2068
2055
2049
2053
2062
2063
2067
2069
2070
2070
2064
2065
2072
2068
2071
2074
2069
2070
2067
2072
2064
2065
2057
2052
2057
2063
2064
2065
2065
2071
2071
2072
2071
2067
2064
2066
2065
2063
2067
2063
2062
2063
2060
2067
2075
2072
2073
2062
2054
2055
2066
2070
2067
2069
2067
2064
2062
2062
2059
2059
2070
2075
2071
2066
2064
2070
2061
2067
2071
2069
2064
2064
2059
2064
2068
2062
2065
2067
2067
2062
2064
2069
2072
2070
2071
2067
2061
2071
2070
2060
2055
2058
2061
2069
2065
2067
2069
2067
2064
2069
2068
2063
2070
2069
2065
2065
2066
2069
2065
2061
2062
2065
2067
2061
2059
2057
2058
2069
2068
2068
2069
2075
2066
2064
2062
2069
2062
2064
2066
2074
2075
2073
2063
2051
2062
2067
2059
2062
2058
2057
2071
2071
2067
2071
2071
2069
2063
2067
2067
2065
2070
2067
2069
2060
2062
2064
2062
2061
2063
2070
2065
2068
2071
2071
2075
2066
2073
2063
2054
2056
2058
2063
2071
2066
2063
2060
2066
2062
2063
2067
2065
2073
2074
2072
2069
2072
2071
2062
2059
2063
2056
2061
2068
2071
2066
2055
2063
2066
2063
2072
2068
2066
2063
2059
2062
2067
2068
2069
2071
2075
2070
2063
2060
2055
2055
2063
2067
2066
2061
2066
2067
2073
2076
2077
2077
2069
2062
2055
2045
2054
2058
2061
2068
2073
2065
2068
2076
2071
2070
2065
2063
2056
2060
2067
2072
2066
2067
2070
2075
2075
2069
2062
2063
2066
2063
2064
2061
2059
2054
2066
2070
2065
2066
2071
2068
2072
2066
2058
2062
2065
2067
2063
2060
2065
2070
2078
2074
2061
2055
2053
2063
2065
2064
2072
2073
2068
2070
2069
2065
2060
2064
2062
2066
2059
2062
2062
2060
2071
2074
2077
2069
2069
2059
2063
2069
2076
2071
2060
2065
2056
2070
2074
2060
2057
2062
2067
2068
2064
2064
2066
2067
2064
2067
2068
2066
2063
2066
2070
2070
2072
2070
2062
2058
2062
2074
2068
2062
2059
2067
2061
2054
2060
2069
2073
2066
2057
2064
2072
2068
2074
2081
2086
2075
2066
2062
2049
2051
2052
2059
2054
2059
2067
2084
2098
2100
2079
2050
2041
2040
2048
2056
2060
2065
2073
2085
2084
2082
2072
2070
2060
2059
2055
2057
2063
2073
2070
2067
2053
2059
2070
2077
2069
2076
2075
2063
2044
2046
2053
2069
2080
2072
2074
2065
2048
2050
2059
2074
2073
2068
2072
2070
2067
2064
2066
2072
2072
2076
2070
2056
2055
2063
2063
2065
2067
2070
2073
2072
2070
2066
2060
2058
2061
2070
2080
2073
2063
2043
2059
2054
2054
2059
2080
2081
2075
2071
2064
2057
2054
2056
2062
2071
2082
2072
2065
2067
2066
2055
2051
2055
2058
2068
2077
2084
2078
2068
2062
2067
2066
2057
2072
2069
2063
2059
2061
2064
2065
2063
2074
2085
2077
2065
2052
2056
2058
2061
2067
2074
2066
2057
2059
2065
2068
2066
2069
2067
2060
2066
2073
2080
2069
2070
2072
2073
2057
2058
2056
2060
2062
2059
2065
2066
2064
2072
2079
2074
2068
2062
2057
2058
2065
2064
2065
2062
2071
2072
2075
2086
2076
2052
2041
2045
2049
2060
2077
2068
2065
2060
2058
2065
2070
2071
2069
2074
2077
2074
2064
2070
2070
2064
2053
2068
2068
2054
2045
2052
2060
2068
2064
2062
2069
2075
2071
2070
2069
2067
2072
2075
2063
2066
2064
2059
2054
2059
2062
2063
2073
2079
2074
2072
2057
2043
2053
2064
2071
2084
2071
2079
2065
2063
2055
2046
2053
2060
2069
2083
2083
2068
2051
2054
2071
2064
2056
2059
2064
2069
2071
2065
2065
2069
2077
2079
2074
2059
2060
2059
2061
2062
2058
2066
2082
2077
2071
2066
2059
2053
2059
2060
2062
2061
2069
2071
2073
2065
2063
2057
2062
2062
2070
2068
2067
2074
2068
2065
2057
2057
2067
2074
2079
2063
2048
2051
2056
2059
2069
2076
2073
2083
2077
2070
2071
2069
2061
2062
2063
2062
2058
2055
2054
2062
2064
2063
2067
2068
2079
2078
2083
2071
2071
2063
2059
2055
2049
2060
2070
2078
2081
2077
2065
2053
2053
2060
2062
2065
2066
2069
2062
2070
2071
2070
2072
2072
2067
2065
2065
2078
2073
2063
2056
2055
2063
2063
2066
2064
2069
2073
2064
2061
2055
2063
2073
2071
2071
2064
2064
2065
2064
2075
2075
2074
2069
2060
2048
2047
2056
2066
2069
2066
2059
2066
2070
2067
2070
2071
2070
2064
2055
2058
2058
2066
2068
2065
2062
2067
2070
2069
2073
2063
2063
2057
2063
2071
2073
2073
2058
2043
2046
2061
2068
2069
2079
2076
2074
2066
2064
2067
2081
2080
2061
2057
2054
2058
2056
2064
2064
2069
2075
2071
2069
2058
2048
2066
2070
2073
2073
2066
2062
2061
2067
2075
2072
2066
2065
2057
2066
2075
2079
2067
2066
2058
2058
2054
2055
2065
2072
2067
2071
2076
2067
2073
2074
2064
2056
2060
2066
2072
2077
2067
2062
2063
2059
2057
2067
2069
2063
2064
2067
2061
2064
2069
2065
2070
2070
2062
2068
2069
2073
2075
2068
2062
2059
2059
2057
2062
2061
2056
2066
2072
2067
2078
2073
2068
2069
2064
2061
2061
2068
2070
2060
2065
2065
2062
2063
2065
2059
2064
2069
2074
2072
2073
2067
2055
2056
2061
2068
2072
2069
2067
2064
2064
2064
2063
2065
2070
2063
2069
2062
2066
2072
2073
2066
2071
2073
2078
2069
2060
2046
2051
2059
2067
2073
2068
2066
2063
2060
2058
2063
2074
2074
2066
2073
2077
2069
2061
2065
2068
2071
2068
2056
2056
2067
2066
2064
2062
2064
2065
2062
2058
2067
2075
2074
2073
2068
2070
2065
2068
2064
2064
2062
2056
2056
2060
2067
2069
2070
2069
2069
2070
2065
2071
2072
2071
2072
2065
2062
2053
2054
2062
2074
2069
2069
2066
2066
2061
2068
2071
2070
2065
2056
2057
2065
2068
2070
2064
2064
2070
2066
2057
2062
2071
2060
2062
2068
2075
2075
2074
2072
2069
2068
2065
2058
2055
2059
2064
2065
2068
2066
2061
2070
2067
2073
2073
2079
2073
2066
2054
2057
2055
2067
2066
2069
2072
2068
2069
2067
2066
2055
2054
2057
2063
2068
2063
2067
2068
2069
2067
2069
2074
2077
2068
2067
2065
2064
2062
2057
2062
2059
2064
2064
2065
2066
2071
2064
2066
2063
2067
2066
2064
2066
2063
2060
2066
2067
2072
2065
2064
2064
2061
2067
2067
2065
2070
2062
2064
2061
2073
2064
2065
2069
2068
2062
2067
2068
2070
2057
2062
2065
2063
2066
2067
2064
2067
2065
2063
2069
2072
2064
2060
2058
2066
2071
2063
2066
2058
2059
2063
2069
2073
2068
2070
2068
2068
2065
2064
2057
2063
2068
2072
2067
2061
2059
2068
2075
2080
2064
2056
2062
2066
2069
2071
2058
2055
2054
2059
2074
2070
2073
2066
2063
2065
2067
2067
2066
2062
2067
2068
2064
2056
2063
2067
2071
2075
2067
2059
2060
2059
2061
2065
2063
2062
2062
2068
2066
2063
2069
2071
2068
2061
2056
2058
2070
2075
2077
2075
2069
2059
2061
2061
2051
2056
2056
2062
2068
2069
2064
2067
2079
2075
2064
2066
2075
2076
2067
2054
2060
2064
2055
2055
2061
2074
2079
2071
2069
2062
2063
2060
2066
2073
2074
2060
2054
2061
2060
2058
2064
2065
2066
2068
2072
2072
2070
2068
2068
2063
2070
2071
2071
2065
2067
2062
2064
2061
2062
2067
2070
2071
2067
2064
2066
2061
2056
2063
2069
2072
2064
2062
2066
2062
2055
2062
2062
2067
2076
2073
2065
2063
2056
2058
2059
2064
2070
2074
2076
2066
2065
2067
2076
2080
2065
2051
2055
2065
2068
2055
2051
2058
2064
2065
2070
2070
2073
2061
2059
2067
2072
2072
2065
2064
2062
2075
2067
2063
2062
2070
2071
2066
2064
2061
2055
2051
2062
2065
2073
2074
2072
2071
2070
2062
2056
2056
2067
2072
2070
2068
2072
2072
2069
2067
2060
2052
2062
2062
2064
2058
2060
2070
2078
2078
2067
2065
2057
2059
2057
2061
2071
2066
2067
2068
2073
2074
2065
2066
2064
2061
2057
2053
2063
2073
2075
2070
2060
2062
2057
2064
2067
2066
2069
2066
2070
2072
2073
2067
2062
2053
2060
2065
2061
2068
2070
2065
2064
2065
2069
2065
2066
2069
2061
2068
2072
2065
2064
2071
2068
2063
2062
2062
2060
2068
2067
2072
2067
2062
2066
2063
2064
2057
2059
2066
2068
2064
2063
2063
2072
2076
2073
2070
2072
2070
2060
2064
2059
2061
2063
2060
2062
2063
2058
2061
2064
2066
2070
2073
2070
2072
2072
2073
2069
2059
2064
2065
2067
2062
2062
2066
2062
2067
2065
2063
2068
2065
2066
2071
2068
2073
2069
2068
2060
2054
2058
2059
2063
2064
2069
2071
2063
2065
2073
2074
2065
2059
2072
2070
2067
2064
2064
2062
2068
2060
2061
2064
2065
2068
2068
2065
2073
2068
2061
2054
2059
2065
2069
2071
2069
2076
2072
2067
2061
2056
2063
2055
2057
2068
2075
2076
2079
2073
2058
2060
2056
2058
2058
2067
2069
2075
2071
2067
2067
2066
2071
2074
2070
2069
2066
2062
2057
2059
2065
2070
2067
2065
2073
2063
2063
2064
2058
2058
2074
2074
2071
2069
2064
2060
2044
2059
2061
2058
2065
2067
2073
2078
2073
2069
2070
2067
2066
2063
2060
2060
2066
2067
2063
2058
2055
2062
2061
2062
2078
2071
2071
2062
2053
2063
2066
2077
2072
2067
2070
2058
2062
2065
2069
2065
2069
2059
2058
2059
2065
2068
2066
2068
2073
2074
2070
2064
2069
2065
2062
2061
2061
2066
2069
2066
2061
2065
2068
2076
2068
2067
2063
2065
2071
2061
2053
2054
2065
2072
2076
2064
2062
2062
2069
2070
2068
2066
2070
2072
2061
2060
2061
2070
2069
2071
2074
2063
2059
2055
2061
2064
2067
2067
2070
2067
2062
2058
2071
2068
2072
2076
2077
2063
2056
2047
2057
2070
2064
2067
2064
2065
2069
2062
2072
2071
2067
2069
2069
2064
2065
2061
2058
2062
2060
2059
2063
2069
2069
2071
2074
2070
2066
2067
2065
2066
2068
2069
2067
2074
2071
2068
2068
2061
2058
2050
2053
2056
2068
2069
2071
2073
2063
2069
2075
2071
2066
2069
2073
2071
2064
2063
2064
2061
2055
2053
2057
2062
2072
2073
2068
2075
2071
2063
2059
2066
2075
2063
2060
2062
2061
2064
2070
2065
2063
2062
2067
2066
2064
2064
2067
2074
2068
2064
2063
2067
2068
2062
2075
2071
2066
2062
2061
2059
2054
2045
2055
2062
2071
2066
2071
2069
2069
2073
2073
2066
2062
2065
2063
2059
2065
2070
2068
2069
2068
2066
2071
2074
2076
2071
2065
2058
2063
2064
2061
2063
2061
2060
2064
2063
2069
2064
2073
2078
2071
2062
2062
2063
2062
2061
2064
2066
2065
2068
2068
2060
2059
2066
2070
2071
2064
2060
2065
2065
2072
2068
2068
2063
2066
2070
2066
2067
2069
2062
2064
2062
2062
2064
2062
2064
2073
2075
2065
2061
2065
2071
2067
2066
2069
2063
2062
2061
2065
2063
2064
2068
2060
2065
2065
2063
2071
2074
2062
2056
2061
2067
2070
2066
2069
2061
2058
2069
2072
2066
2062
2060
2071
2068
2064
2067
2069
2065
2061
2057
2064
2067
2068
2067
2064
2072
2076
2070
2065
2066
2067
2066
2069
2070
2063
2066
2066
2061
2052
2055
2064
2066
2069
2071
2075
2073
2066
2070
2060
2059
2062
2062
2060
2063
2071
2075
2067
2067
2074
2069
2069
2071
2074
2070
2066
2067
2059
2054
2059
2067
2063
2062
2067
2070
2070
2062
2060
2063
2070
2068
2063
2061
2063
2068
2071
2068
2065
2064
2069
2071
2072
2066
2059
2053
2063
2075
2067
2058
2068
2072
2069
2068
2065
2062
2061
2060
2064
2067
2071
2063
2072
2074
2077
2068
2069
2054
2063
2063
2050
2051
2057
2064
2069
2074
2072
2071
2071
2067
2072
2077
2075
2076
2075
2069
2066
2055
2051
2062
2076
2076
2069
2067
2060
2064
2058
2054
2053
2050
2056
2069
2075
2071
2074
2076
2071
2066
2064
2070
2073
2075
2069
2064
2070
2063
2057
2054
2065
2065
2063
2051
2055
2056
2059
2064
2067
2078
2077
2074
2080
2079
2071
2067
2067
2065
2064
2060
2065
2068
2071
2071
2071
2068
2052
2038
2048
2052
2062
2084
2100
2081
2060
2055
2050
2050
2079
2080
2076
2063
2051
2053
2061
2075
2072
2065
2069
2064
2060
2065
2067
2080
2083
2071
2063
2060
2065
2061
2057
2041
2051
2062
2068
2075
2080
2084
2079
2077
2066
2054
2051
2048
2060
2068
2079
2072
2061
2069
2067
2066
2064
2063
2057
2061
2081
2081
2062
2060
2055
2066
2081
2078
2063
2060
2055
2056
2070
2068
2066
2072
2085
2084
2067
2048
2063
2075
2061
2051
2062
2063
2067
2073
2070
2070
2057
2058
2071
2084
2089
2071
2049
2052
2057
2072
2081
2081
2076
2065
2060
2064
2071
2062
2085
2088
2056
2031
2033
2050
2057
2076
2081
2070
2057
2050
2034
2044
2079
2130
2097
2020
2013
2066
2121
2120
2062
2109
2049
1974
2026
2040
2029
2085
2133
2099
2085
2061
2053
2055
2048
2058
2057
2063
2071
2067
2060
2067
2069
2066
2085
2083
2072
2059
2068
2068
2067
2058
2072
2072
2069
2060
2055
2046
2064
2067
2076
2076
2090
2089
2049
2029
2041
2050
2053
2059
2079
2089
2081
2094
2077
2062
2059
2051
2063
2082
2078
2049
2027
2046
2070
2073
2081
2088
2083
2099
2094
2051
2026
2036
2055
2070
2071
2065
2065
2077
2087
2076
2063
2022
2027
2051
2081
2083
2083
2091
2090
2066
2059
2057
2060
2059
2073
2074
2053
2062
2077
2062
2042
2044
2065
2080
2067
2063
2062
2065
2074
2075
2078
2064
2051
2055
2068
2074
2065
2055
2064
2064
2078
2075
2077
2075
2067
2059
2063
2068
2072
2068
2045
2058
2075
2083
2073
2081
2086
2081
2069
2019
2012
2033
2060
2068
2083
2086
2084
2077
2075
2054
2055
2048
2050
2065
2075
2077
2076
2079
2074
2057
2055
2061
2055
2068
2052
2052
2073
2077
2080
2080
2084
2061
2050
2059
2064
2064
2056
2063
2068
2072
2073
2068
2067
2043
2043
2049
2064
2088
2077
2066
2078
2080
2074
2078
2088
2073
2054
2049
2061
2060
2071
2070
2063
2049
2050
2067
2099
2094
2051
2045
2035
2052
2068
2086
2082
2060
2065
2070
2065
2048
2061
2081
2087
2077
2068
2068
2061
2051
2056
2063
2064
2075
2072
2066
2052
2072
2061
2072
2071
2067
2033
2059
2076
2072
2070
2077
2069
2085
2076
2065
2051
2049
2058
2050
2062
2084
2082
2084
2056
2055
2061
2069
2041
2048
2070
2093
2089
2084
2048
2034
2035
2045
2075
2079
2073
2057
2072
2086
2084
2085
2082
2075
2044
2042
2058
2074
2080
2103
2070
2053
2027
2034
2060
2056
2086
2088
2101
2093
2049
2024
2025
2044
2049
2072
2115
2082
2051
2067
2069
2070
2074
2063
2074
2075
2034
2030
2078
2083
2095
2092
2068
2075
2054
2032
2028
2057
2034
2088
2107
2068
2045
2082
2060
2048
2071
2080
2089
2080
2077
2061
2058
2067
2048
2036
2045
2067
2066
2060
2062
2071
2074
2073
2078
2080
2069
2069
2052
2041
2045
2062
2065
2075
2068
2067
2091
2080
2069
2068
2059
2061
2060
2060
2060
2063
2059
2058
2064
2067
2071
2074
2062
2058
2058
2065
2066
2057
2053
2059
2060
2076
2080
