# Supplementary material for: Detecting Nasal Vowels in Speech Interfaces Based on Surface Electromyography
Source: PLoS One. 2015 Jun 12;10(6):e0127040. doi: 10.1371/journal.pone.0127040 (PMC4466523; doi:10.1371/journal.pone.0127040)
Supplement: S1 Data — (ZIP) [file pone.0127040.s001.zip › PLosOneData/EmgData/CM/EMG/10 - CM-vorapl-e-r1 - Channel1.txt]

2032
2041
2063
2062
2069
2067
2088
2069
2052
2066
2067
2074
2068
2069
2060
2047
2055
2064
2068
2055
2074
2085
2072
2065
2076
2062
2061
2087
2094
2067
2063
2058
2044
2044
2063
2061
2049
2063
2076
2062
2078
2070
2083
2082
2057
2060
2063
2076
2073
2048
2067
2078
2077
2076
2060
2075
2067
2052
2050
2057
2052
2078
2055
2073
2071
2052
2042
2075
2078
2069
2068
2050
2090
2087
2071
2059
2082
2078
2074
2038
2056
2065
2049
2070
2076
2058
2078
2067
2060
2072
2075
2064
2052
2062
2052
2063
2055
2071
2053
2055
2083
2070
2060
2056
2039
2072
2072
2063
2084
2068
2077
2065
2084
2077
2066
2052
2055
2048
2066
2081
2069
2055
2079
2064
2081
2066
2062
2066
2070
2055
2068
2059
2064
2093
2079
2054
2059
2059
2067
2082
2071
2095
2058
2060
2061
2046
2051
2072
2070
2060
2057
2064
2062
2061
2069
2057
2048
2070
2103
2073
2070
2063
2061
2065
2068
2067
2065
2065
2081
2054
2055
2073
2088
2065
2043
2060
2056
2081
2067
2064
2060
2043
2050
2062
2066
2081
2057
2084
2039
2053
2084
2087
2090
2090
2076
2066
2057
2063
2036
2064
2057
2053
2076
2054
2075
2066
2075
2073
2060
2063
2095
2046
2049
2064
2055
2041
2058
2072
2080
2070
2082
2064
2065
2055
2055
2071
2058
2076
2078
2075
2060
2062
2071
2056
2055
2065
2036
2062
2073
2070
2070
2086
2085
2068
2051
2055
2067
2069
2059
2076
2072
2080
2056
2074
2081
2053
2062
2057
2055
2064
2063
2063
2048
2050
2075
2086
2065
2063
2056
2071
2084
2081
2049
2057
2066
2066
2066
2075
2073
2072
2075
2075
2064
2070
2057
2053
2059
2055
2072
2060
2076
2082
2053
2073
2070
2053
2057
2048
2069
2068
2054
2072
2062
2069
2073
2068
2055
2058
2049
2060
2081
2066
2082
2082
2100
2079
2071
2102
2077
2084
2075
2072
2101
2072
2063
2045
2027
2030
2042
2043
2034
2063
2044
2059
2048
2048
2046
2068
2065
2065
2056
2060
2051
2083
2075
2097
2081
2080
2084
2057
2074
2082
2069
2068
2043
2059
2075
2082
2067
2075
2040
2035
2059
2069
2069
2066
2071
2071
2075
2064
2066
2070
2089
2085
2072
2069
2070
2068
2032
2037
2066
2065
2079
2068
2047
2030
2082
2094
2076
2087
2069
2069
2055
2046
2059
2069
2068
2049
2065
2081
2076
2069
2049
2054
2061
2058
2075
2075
2096
2079
2066
2059
2046
2066
2083
2068
2069
2052
2056
2061
2058
2061
2082
2050
2075
2067
2056
2051
2060
2060
2046
2055
2083
2081
2074
2049
2059
2087
2075
2078
2073
2043
2033
2059
2054
2063
2071
2094
2080
2078
2073
2078
2087
2077
2051
2050
2072
2063
2063
2058
2061
2044
2056
2063
2071
2066
2078
2084
2070
2060
2062
2074
2058
2048
2058
2068
2065
2060
2063
2062
2081
2096
2056
2055
2046
2018
2078
2091
2082
2055
2066
2066
2056
2060
2085
2081
2039
2040
2087
2086
2053
2072
2063
2056
2068
2069
2070
2072
2067
2071
2062
2056
2063
2061
2067
2094
2057
2063
2071
2053
2073
2068
2064
2063
2065
2054
2055
2067
2058
2063
2079
2073
2051
2061
2056
2071
2066
2087
2081
2081
2065
2071
2068
2041
2076
2064
2072
2073
2075
2073
2076
2094
2066
2049
2054
2065
2063
2053
2058
2059
2057
2064
2058
2073
2076
2071
2058
2060
2068
2058
2070
2069
2076
2062
2055
2060
2051
2061
2069
2078
2079
2061
2067
2082
2079
2080
2076
2052
2053
2053
2069
2050
2041
2060
2068
2074
2072
2069
2069
2076
2095
2089
2072
2053
2058
2061
2050
2057
2075
2054
2042
2053
2085
2093
2053
2057
2048
2083
2060
2068
2064
2051
2074
2077
2055
2072
2082
2069
2069
2075
2065
2060
2057
2089
2060
2043
2072
2065
2060
2054
2065
2069
2082
2073
2044
2048
2063
2062
2063
2074
2069
2085
2073
2041
2042
2062
2070
2076
2071
2080
2069
2086
2075
2083
2082
2044
2061
2032
2062
2066
2051
2070
2066
2090
2096
2069
2043
2053
2060
2054
2067
2071
2075
2059
2078
2077
2063
2058
2098
2075
2064
2045
2050
2049
2052
2060
2038
2073
2073
2076
2056
2070
2085
2092
2069
2054
2051
2057
2054
2064
2068
2075
2060
2056
2070
2091
2059
2040
2061
2064
2067
2073
2074
2091
2053
2055
2051
2091
2058
2046
2093
2085
2091
2076
2100
2101
2074
2067
2054
2052
2036
2029
2063
2042
2061
2077
2036
2039
2037
2046
2070
2068
2078
2054
2060
2049
2054
2069
2086
2102
2085
2070
2060
2076
2060
2061
2076
2063
2070
2064
2061
2081
2073
2094
2059
2065
2058
2053
2058
2079
2054
2023
2046
2078
2069
2078
2070
2095
2073
2067
2077
2067
2058
2068
2069
2041
2049
2051
2064
2073
2065
2043
2073
2063
2056
2076
2088
2082
2073
2072
2055
2052
2050
2050
2055
2054
2070
2080
2073
2074
2095
2081
2064
2052
2045
2062
2081
2070
2062
2053
2068
2076
2077
2082
2067
2062
2044
2061
2070
2074
2068
2079
2075
2064
2081
2054
2039
2055
2057
2071
2053
2069
2068
2050
2058
2059
2082
2070
2078
2071
2052
2064
2072
2059
2063
2073
2067
2070
2086
2066
2075
2096
2063
2058
2040
2058
2070
2060
2041
2068
2060
2067
2063
2086
2070
2082
2095
2060
2066
2061
2073
2077
2061
2058
2051
2057
2041
2038
2051
2087
2076
2069
2070
2059
2062
2083
2065
2036
2074
2076
2068
2062
2092
2089
2071
2065
2047
2022
2067
2069
2069
2075
2070
2059
2080
2085
2053
2051
2083
2062
2053
2048
2060
2043
2104
2103
2086
2087
2053
2056
2058
2068
2042
2056
2054
2044
2062
2059
2068
2068
2083
2079
2076
2045
2059
2059
2078
2066
2069
2068
2081
2050
2055
2082
2073
2064
2084
2083
2059
2055
2058
2072
2056
2088
2076
2050
2061
2084
2075
2064
2046
2064
2058
2053
2064
2069
2051
2064
2056
2090
2094
2051
2053
2057
2085
2048
2044
2064
2068
2071
2074
2066
2053
2037
2068
2072
2077
2079
2074
2052
2074
2069
2053
2082
2072
2067
2072
2063
2068
2063
2074
2068
2068
2068
2068
2068
2039
2056
2065
2071
2072
2070
2059
2069
2078
2054
2069
2077
2067
2044
2059
2071
2071
2062
2077
2084
2065
2059
2065
2048
2063
2033
2056
2052
2070
2076
2069
2087
2085
2078
2064
2070
2065
2071
2077
2095
2076
2040
2038
2043
2032
2057
2067
2065
2060
2070
2078
2056
2087
2073
2083
2075
2071
2062
2088
2060
2071
2080
2071
2040
2052
2070
2060
2042
2064
2057
2057
2066
2061
2063
2076
2071
2082
2084
2088
2084
2079
2042
2054
2033
2059
2093
2063
2072
2087
2048
2090
2030
2026
2055
2083
2055
2053
2070
2106
2067
2065
2055
2038
2064
2071
2067
2070
2059
2066
2038
2088
2056
2056
2087
2055
2063
2112
2084
2010
2036
2101
2085
2046
2049
2083
2064
2063
2071
2093
2069
2087
2102
2071
2101
2094
2055
2022
2093
2045
2020
2049
2026
2078
2094
2060
2050
2068
2032
2055
2062
2074
2071
2013
2053
2073
2094
2064
2071
2078
2055
2097
2068
2060
2067
2055
2077
2060
2074
2046
2078
2072
2070
2069
2065
2054
2052
2098
2048
2065
2070
2064
2055
2082
2031
2059
2064
2056
2120
2074
2046
2073
2072
2081
2049
2068
2083
2065
2045
2052
2082
2080
2086
2082
2074
2059
2032
2077
2042
2064
2082
2074
2064
2102
2080
2062
2059
2057
2048
2068
2063
2043
2052
2034
2040
2089
2081
2079
2108
2072
2062
2032
2100
2085
2084
2039
2052
2099
2058
2088
2040
2052
2073
2038
2076
2092
2029
2076
2035
2066
2087
2063
2037
2073
2063
2076
2105
2037
2052
2080
2056
2063
2074
2069
2102
2042
2032
2054
2062
2071
2076
2033
2074
2086
2055
2076
2046
2090
2072
2048
2078
2041
2061
2084
2052
2079
2083
2060
2067
2064
2036
2046
2066
2063
2061
2063
2065
2080
2081
2048
2067
2093
2064
2062
2072
2060
2060
2065
2049
2053
2057
2073
2074
2068
2052
2045
2054
2042
2065
2066
2089
2065
2048
2071
2077
2061
2079
2065
2089
2050
2049
2087
2081
2064
2063
2064
2056
2060
2056
2060
2051
2058
2067
2092
2095
2060
2082
2035
2018
2075
2063
2092
2085
2077
2026
2077
2062
2029
2035
2078
2071
2092
2062
2051
2062
2048
2054
2084
2084
2058
2083
2080
2091
2043
2051
2055
2073
2067
2055
2076
2076
2054
2067
2074
2077
2064
2069
2068
2053
2086
2043
2064
2064
2061
2079
2051
2060
2085
2064
2064
2059
2054
2072
2062
2066
2094
2057
2025
2056
2053
2052
2067
2072
2083
2079
2054
2056
2090
2069
2079
2064
2069
2078
2078
2105
2064
2043
2082
2062
2067
2085
2054
2065
2056
2066
2078
2040
2066
2045
2057
2056
2063
2073
2050
2065
2063
2063
2079
2061
2078
2077
2072
2068
2066
2072
2054
2067
2060
2077
2064
2048
2067
2069
2042
2062
2059
2048
2076
2090
2080
2065
2072
2058
2073
2063
2062
2053
2049
2073
2060
2081
2055
2064
2034
2066
2095
2066
2059
2065
2065
2080
2065
2049
2065
2069
2071
2058
2052
2080
2082
2089
2046
2043
2024
2070
2067
2102
2054
2103
2041
2036
2070
2085
2066
2073
2055
2058
2063
2069
2074
2067
2059
2072
2062
2076
2104
2049
2058
2036
2102
2060
2060
2073
2066
2041
2067
2062
2071
2079
2038
2052
2051
2076
2070
2078
2067
2075
2082
2087
2081
2086
2084
2103
2100
2069
2087
2088
2038
2035
2045
2038
2045
2058
2027
2043
2064
2060
2047
2074
2042
2047
2058
2072
2064
2072
2074
2070
2079
2081
2099
2063
2079
2077
2051
2064
2081
2067
2072
2059
2066
2048
2064
2070
2065
2064
2060
2071
2077
2075
2055
2066
2080
2072
2063
2046
2062
2068
2056
2070
2068
2068
2064
2068
2071
2094
2065
2053
2078
2036
2042
2057
2067
2083
2057
2045
2064
2078
2058
2076
2075
2066
2074
2061
2072
2056
2027
2077
2065
2074
2057
2059
2079
2068
2083
2070
2050
2048
2080
2075
2060
2078
2058
2071
2053
2056
2073
2082
2081
2079
2057
2061
2067
2046
2069
2055
2048
2086
2078
2087
2059
2059
2058
2063
2053
2060
2063
2075
2087
2079
2040
2056
2079
2070
2066
2093
2061
2045
2065
2059
2055
2064
2067
2066
2067
2051
2046
2070
2079
2071
2066
2054
2064
2068
2078
2061
2067
2071
2062
2048
2073
2060
2082
2055
2085
2085
2084
2072
2079
2073
2071
2028
2034
2054
2058
2061
2053
2063
2065
2065
2049
2061
2091
2084
2085
2046
2065
2073
2067
2078
2077
2069
2055
2058
2065
2078
2076
2062
2051
2064
2042
2059
2077
2054
2054
2068
2067
2068
2068
2067
2080
2085
2061
2071
2061
2061
2057
2083
2064
2080
2077
2071
2039
2049
2063
2046
2063
2061
2070
2069
2065
2082
2074
2072
2065
2073
2055
2060
2078
2065
2065
2078
2082
2086
2071
2055
