# Supplementary material for: Detecting Nasal Vowels in Speech Interfaces Based on Surface Electromyography
Source: PLoS One. 2015 Jun 12;10(6):e0127040. doi: 10.1371/journal.pone.0127040 (PMC4466523; doi:10.1371/journal.pone.0127040)
Supplement: S1 Data — (ZIP) [file pone.0127040.s001.zip › PLosOneData/EmgData/CM/EMG/10 - CM-vorapl-e-r1 - Channel2.txt]

2067
2058
2058
2060
2067
2062
2070
2062
2076
2074
2065
2066
2071
2073
2053
2036
2050
2079
2081
2066
2036
2024
2055
2107
2102
2088
2072
2071
2069
2071
2059
2063
2056
2048
2065
2061
2062
2071
2067
2046
2038
2026
2071
2116
2091
2051
2074
2093
2076
2054
2068
2072
2082
2059
2057
2061
2065
2072
2062
2071
2058
2052
2052
2045
2073
2085
2060
2070
2060
2080
2094
2057
2066
2056
2084
2083
2070
2074
2076
2058
2047
2060
2044
2044
2090
2091
2076
2058
2046
2078
2088
2075
2038
2059
2072
2061
2043
2073
2092
2075
2085
2074
2061
2038
2042
2041
2042
2098
2096
2083
2087
2075
2079
2067
2044
2051
2051
2059
2049
2063
2057
2068
2080
2080
2077
2063
2074
2070
2057
2056
2069
2064
2068
2073
2071
2075
2064
2064
2053
2057
2051
2043
2036
2065
2098
2084
2066
2079
2044
2079
2081
2070
2035
2057
2069
2074
2078
2077
2066
2040
2060
2100
2084
2050
2046
2063
2083
2067
2077
2068
2058
2063
2062
2058
2059
2059
2059
2059
2057
2060
2046
2049
2081
2092
2074
2070
2062
2072
2062
2044
2045
2065
2098
2095
2078
2073
2073
2054
2057
2064
2056
2075
2077
2049
2062
2063
2044
2057
2069
2085
2083
2063
2052
2063
2051
2033
2065
2100
2101
2095
2069
2065
2052
2051
2060
2067
2056
2062
2060
2076
2056
2046
2074
2063
2056
2078
2089
2086
2078
2040
2060
2070
2062
2073
2062
2041
2078
2073
2057
2062
2072
2064
2064
2076
2074
2067
2061
2026
2044
2077
2065
2065
2040
2061
2095
2103
2097
2075
2064
2066
2050
2066
2044
2051
2075
2056
2049
2064
2084
2083
2079
2067
2044
2051
2068
2075
2064
2063
2076
2069
2053
2065
2086
2073
2066
2030
2064
2074
2065
2075
2071
2083
2066
2051
2066
2063
2058
2045
2039
2043
2075
2093
2063
2062
2090
2085
2052
2068
2070
2085
2072
2070
2059
2049
2083
2075
2072
2054
2072
2058
2035
2050
2060
2058
2051
2056
2063
2090
2096
2082
2065
2066
2064
2074
2065
2041
2067
2067
2059
2085
2094
2074
2068
2060
2069
1988
2048
2086
2083
2081
2063
2055
2066
2068
2071
2065
2075
2067
2070
2064
2077
2086
2070
2044
2045
2046
2078
2066
2065
2034
2043
2088
2096
2088
2066
2068
2058
2043
2069
2083
2065
2051
2046
2068
2081
2071
2063
2066
2073
2065
2056
2074
2054
2053
2052
2053
2057
2071
2045
2077
2100
2088
2074
2061
2096
2088
2068
2056
2055
2079
2054
2067
2059
2040
2069
2073
2051
2043
2078
2080
2055
2055
2076
2075
2098
2074
2052
2038
2052
2084
2059
2060
2057
2075
2041
2089
2039
2028
2068
2095
2092
2064
2073
2057
2078
2079
2070
2072
2061
2062
2058
2038
2048
2060
2076
2084
2066
2054
2059
2038
2083
2089
2091
2057
2038
2075
2079
2071
2056
2065
2073
2077
2045
2074
2087
2044
2052
2066
2046
2062
2086
2062
2049
2076
2098
2066
2051
2067
2075
2055
2039
2063
2098
2075
2059
2064
2070
2066
2055
2071
2048
2050
2077
2058
2048
2065
2092
2085
2081
2041
2055
2060
2100
2101
2055
2027
2056
2074
2069
2063
2084
2076
2067
2076
2051
2062
2076
2087
2065
2051
2042
2042
2076
2071
2030
2055
2074
2075
2086
2056
2035
2123
2118
2080
2070
2062
2070
2048
2040
2033
2052
2077
2065
2077
2062
2045
2036
2081
2109
2065
2052
2069
2088
2092
2061
2062
2057
2066
2049
2072
2056
2070
2079
2081
2063
2062
2058
2056
2040
2070
2080
2064
2069
2088
2074
2042
2059
2055
2030
2045
2064
2071
2102
2108
2097
2083
2043
2020
2074
2074
2068
2075
2100
2060
2044
2061
2077
2071
2031
2053
2048
2025
2078
2132
2077
2058
2094
2020
2040
2094
2037
2060
2082
2116
2080
2053
2072
2097
2035
2042
2056
2049
2076
2114
2073
2034
2041
2063
2046
2033
2064
2093
2086
2095
2060
2043
2055
2062
2065
2089
2072
2068
2068
2097
2091
2063
2042
2035
2044
2075
2082
2068
2062
2073
2071
2075
2070
2069
2049
2042
2066
2053
2065
2071
2070
2081
2060
2086
2114
2078
2039
2044
2074
2071
2042
2040
2043
2060
2033
2064
2111
2123
2091
2071
2022
2031
2096
2081
2071
2049
2049
2092
2078
2060
2054
2073
2070
2031
2031
2041
2075
2103
2076
2085
2098
2072
2046
2066
2061
2051
2065
2077
2065
2070
2060
2069
2055
2070
2068
2052
2022
2059
2067
2062
2083
2086
2056
2054
2035
2060
2098
2100
2072
2088
2072
2062
2058
2060
2066
2070
2054
2037
2055
2051
2057
2061
2067
2077
2076
2071
2056
2085
2062
2061
2076
2097
2073
2062
2077
2064
2072
2057
2053
2054
2072
2074
2073
2067
2067
2063
2051
2054
2054
2038
2093
2091
2069
2060
2067
2061
2009
2035
2096
2098
2091
2082
2075
2047
2073
2090
2071
2070
2017
2015
2052
2084
2082
2078
2065
2073
2076
2046
2071
2059
2069
2085
2058
2041
2069
2077
2084
2064
2054
2046
2080
2085
2088
2044
2054
2078
2073
2067
2052
2060
2089
2056
2035
2071
2075
2080
2074
2051
2041
2055
2066
2094
2061
2031
2051
2075
2083
2072
2043
2048
2075
2089
2053
2074
2091
2078
2071
2067
2048
2064
2075
2061
2051
2082
2063
2052
2039
2050
2078
2069
2042
2045
2075
2103
2101
2065
2079
2092
2071
2035
2011
2038
2080
2055
2087
2093
2087
2077
2075
2065
2028
2065
2064
2039
2068
2099
2082
2071
2086
2054
2062
2055
2066
2019
2084
2073
2078
2069
2079
2057
2053
2046
2020
2080
2083
2065
2090
2038
2039
2067
2085
2098
2100
2110
2082
2048
2048
2084
2065
2051
2046
2042
2048
2058
2035
2061
2094
2065
2090
2086
2070
2052
2055
2062
2033
2068
2083
2088
2086
2078
2063
2047
2070
2065
2056
2073
2058
2043
2055
2046
2089
2059
2027
2082
2082
2093
2093
2079
2055
2063
2048
2065
2086
2077
2068
2036
2063
2065
2068
2070
2083
2058
2042
2052
2061
2050
2063
2090
2074
2066
2037
2068
2076
2082
2054
2076
2090
2075
2037
2042
2093
2073
2063
2064
2053
2042
2066
2055
2084
2068
2067
2061
2068
2076
2074
2074
2075
2048
2038
2040
2051
2068
2095
2099
2096
2087
2072
2071
2048
2057
2039
2072
2058
2040
2100
2074
2070
2060
2051
2030
2042
2074
2087
2087
2086
2088
2071
2076
2060
2067
2042
2073
2071
2044
2063
2078
2080
2081
2058
2050
2049
2024
2053
2082
2091
2086
2076
2057
2072
2066
2058
2048
2076
2076
2071
2036
2058
2075
2076
2069
2064
2049
2066
2075
2062
2051
2072
2060
2059
2036
2060
2083
2106
2082
2055
2060
2085
2071
2041
2060
2099
2056
2076
2065
2053
2051
2074
2049
2057
2064
2097
2072
2061
2061
2080
2072
2060
2059
2030
2070
2086
2046
2059
2068
2074
2086
2092
2054
2052
2067
2050
2031
2078
2109
2072
2049
2074
2067
2013
2040
2077
2087
2079
2077
2085
2101
2094
2078
2033
2066
2056
2074
2063
2060
2055
2011
2013
2047
2063
2080
2094
2081
2068
2081
2081
2062
2082
2061
2025
2046
2083
2082
2079
2058
2074
2040
2075
2070
2053
2081
2068
2059
2060
2066
2057
2050
2068
2063
2059
2059
2073
2098
2094
2065
2095
2057
2054
2055
2050
2102
2073
2071
2074
2050
2040
2034
2045
2086
2082
2075
2086
2081
2075
2045
2076
2064
2059
2077
2094
2027
2041
2059
2033
2026
2091
2117
2094
2074
2082
2082
2079
2089
2024
2054
2054
2051
2059
2065
2050
2069
2077
2057
2050
2089
2092
2086
2076
2062
2082
2058
2057
2036
2042
2058
2046
2083
2103
2064
2073
2061
2039
2060
2084
2062
2067
2059
2080
2082
2037
2103
2037
2033
2069
2055
2071
2080
2076
2069
2052
2063
2059
2090
2087
2073
2055
2059
2075
2052
2059
2035
2069
2088
2055
2073
2085
2043
2055
2065
2058
2102
2079
2071
2068
2079
2072
2054
2054
2070
2063
2063
2066
2051
2058
2040
2065
2098
2063
2056
2063
2088
2068
2069
2089
2041
2058
2061
2033
2068
2083
2080
2076
2074
2059
2064
2068
2086
2056
2052
2053
2072
2078
2052
2043
2080
2095
2087
2067
2080
2062
2049
2034
2034
2051
2084
2091
2069
2079
2084
2055
2066
2102
2045
2057
2085
2055
2046
2074
2058
2080
2076
2061
2045
2071
2063
2071
2061
2060
2058
2068
2061
2084
2096
2075
2070
2040
2054
2062
2089
2078
2056
2053
2062
2077
2065
2075
2100
2058
2071
2061
2049
2063
2054
2045
2056
2063
2056
2053
2045
2055
2104
2102
2073
2082
2087
2038
2067
2092
2083
2057
2054
2051
2042
2046
2061
2038
2066
2074
2091
2102
2083
2094
2074
2040
2054
2072
2093
2069
2073
2057
2056
2042
2045
2080
2079
2084
2066
2064
2040
2043
2042
2052
2071
2107
2102
2071
2058
2059
2064
2091
2073
2074
2073
2064
2050
2048
2050
2051
2050
2071
2055
2078
2060
2074
2081
2083
2062
2067
2083
2073
2081
2067
2051
2056
2037
2057
2070
2080
2060
2045
2063
2050
2075
2079
2090
2066
2067
2062
2059
2073
2090
2080
2078
2064
2054
2041
2064
2063
2059
2060
2053
2043
2093
2096
2073
2070
2045
2068
2099
2052
2063
2031
2048
2070
2067
2069
2089
2080
2075
2062
2058
2030
2064
2065
2091
2070
2085
2083
2070
2066
2063
2051
2058
2058
2054
2071
2060
2051
2052
2044
2089
2093
2081
2056
2040
2054
2083
2079
2080
2056
2070
2073
2061
2095
2056
2043
2058
2042
2064
2068
2080
2066
2058
2063
2056
2040
2076
2087
2062
2065
2053
2033
2058
2081
2080
2072
2076
2058
2060
2061
2040
2075
2087
2073
2068
2076
2076
2061
2043
2072
2092
2076
2055
2041
2077
2059
2048
2046
2072
2075
2070
2061
2071
2063
2066
2065
2030
2056
2080
2091
2088
2070
2057
2065
2073
2054
2055
2077
2059
2072
2067
2048
2071
2072
2078
2054
2075
2062
2065
2067
2061
2089
2077
2051
2043
2047
2088
2078
2074
2058
2063
2050
2059
2062
2031
2049
2088
2088
2085
2105
2094
2080
2054
2038
2053
2058
2055
2065
2075
2073
2054
2049
2079
2065
2063
2061
2074
2057
2069
2064
2062
2052
2096
2084
2069
2055
2048
2037
2055
2073
2062
2068
2090
2102
2082
2066
2065
2058
2056
2037
2020
2055
2085
2078
2063
2076
2074
2030
2047
2115
2103
2086
2039
2050
2067
2076
2002
1986
2081
2118
2101
2084
2075
2083
2073
2071
2061
2062
2069
2062
2070
2052
2051
2037
2055
2075
2059
2048
2064
2067
2050
2053
2083
2104
2081
2064
2058
2067
2069
2063
2063
2050
2077
2057
2054
2085
2100
2089
2068
2053
2062
2055
2027
2052
2068
2050
2053
2101
2087
2060
2037
2065
2097
2082
2069
2071
2061
2061
2080
2064
2066
2068
2054
2048
2061
2072
2093
2081
2057
2041
2051
2063
2082
2096
2073
2040
2050
2059
2070
2078
2050
2096
2100
2081
2063
2062
2058
