# Supplementary material for: Detecting Nasal Vowels in Speech Interfaces Based on Surface Electromyography
Source: PLoS One. 2015 Jun 12;10(6):e0127040. doi: 10.1371/journal.pone.0127040 (PMC4466523; doi:10.1371/journal.pone.0127040)
Supplement: S1 Data — (ZIP) [file pone.0127040.s001.zip › PLosOneData/EmgData/CM/EMG/10 - CM-vorapl-e-r1 - Channel3.txt]

2061
2061
2063
2060
2070
2069
2071
2065
2067
2076
2065
2068
2070
2069
2063
2068
2065
2067
2064
2058
2069
2061
2064
2062
2060
2065
2062
2062
2068
2063
2067
2059
2062
2070
2068
2071
2075
2073
2069
2065
2067
2068
2071
2063
2059
2065
2069
2067
2065
2066
2068
2062
2057
2058
2059
2064
2068
2067
2067
2072
2059
2060
2067
2071
2070
2060
2066
2069
2072
2074
2076
2063
2070
2064
2068
2066
2065
2070
2064
2062
2067
2068
2064
2070
2066
2064
2062
2057
2067
2066
2068
2066
2063
2068
2065
2064
2060
2068
2075
2073
2068
2067
2063
2062
2067
2066
2066
2065
2067
2070
2070
2068
2068
2063
2059
2061
2060
2061
2067
2068
2071
2067
2068
2059
2065
2064
2067
2070
2066
2060
2068
2068
2074
2074
2065
2062
2062
2066
2063
2069
2061
2065
2068
2071
2067
2067
2069
2076
2068
2068
2067
2063
2059
2062
2065
2071
2070
2068
2068
2063
2070
2067
2063
2063
2066
2064
2065
2063
2070
2065
2067
2069
2063
2064
2069
2066
2063
2071
2070
2067
2068
2066
2073
2066
2062
2058
2057
2063
2063
2064
2078
2070
2065
2064
2062
2061
2066
2061
2059
2068
2065
2072
2075
2067
2072
2070
2067
2066
2061
2066
2065
2061
2066
2066
2060
2059
2067
2068
2071
2066
2064
2068
2071
2064
2060
2059
2061
2070
2065
2065
2065
2068
2072
2063
2064
2071
2063
2070
2064
2061
2063
2066
2073
2066
2060
2061
2066
2063
2069
2075
2066
2073
2069
2066
2069
2070
2068
2064
2062
2058
2064
2065
2066
2069
2074
2074
2071
2065
2059
2064
2070
2068
2063
2068
2073
2072
2066
2064
2058
2065
2065
2067
2067
2076
2065
2066
2074
2069
2068
2064
2063
2065
2063
2069
2066
2063
2069
2059
2064
2066
2064
2067
2063
2070
2073
2059
2063
2059
2067
2069
2072
2071
2072
2062
2055
2063
2063
2063
2061
2062
2060
2068
2070
2063
2065
2063
2072
2076
2072
2064
2063
2066
2066
2057
2070
2069
2073
2071
2066
2068
2063
2065
2057
2065
2055
2063
2067
2075
2066
2068
2070
2066
2068
2061
2055
2062
2072
2074
2067
2064
2063
2065
2064
2066
2072
2079
2067
2070
2066
2066
2054
2064
2082
2076
2073
2071
2065
2069
2064
2062
2066
2065
2070
2067
2066
2063
2061
2063
2060
2072
2071
2065
2063
2074
2078
2068
2067
2065
2068
2060
2059
2061
2061
2070
2067
2081
2079
2065
2066
2067
2065
2060
2056
2067
2071
2064
2064
2060
2069
2077
2065
2078
2061
2055
2057
2066
2062
2063
2072
2066
2077
2070
2074
2060
2069
2066
2079
2070
2048
2057
2070
2077
2069
2049
2061
2057
2073
2072
2057
2064
2070
2062
2065
2069
2065
2070
2068
2065
2058
2055
2060
2067
2075
2072
2074
2072
2074
2062
2061
2065
2066
2063
2061
2062
2062
2074
2068
2066
2067
2061
2073
2068
2062
2067
2061
2071
2055
2072
2073
2063
2069
2068
2060
2068
2075
2061
2046
2050
2072
2063
2054
2059
2068
2079
2083
2084
2075
2063
2065
2070
2061
2063
2062
2053
2058
2071
2056
2056
2062
2065
2067
2071
2076
2065
2062
2072
2073
2072
2072
2067
2073
2058
2060
2066
2056
2069
2071
2069
2068
2063
2065
2067
2070
2062
2061
2055
2060
2064
2079
2073
2080
2076
2068
2066
2063
2061
2073
2060
2061
2061
2060
2070
2069
2066
2059
2054
2060
2071
2072
2072
2072
2071
2064
2061
2062
2062
2069
2065
2072
2071
2067
2063
2069
2064
2061
2066
2054
2067
2066
2060
2060
2060
2063
2073
2068
2078
2081
2068
2058
2063
2070
2073
2054
2070
2062
2055
2067
2071
2068
2073
2069
2069
2075
2053
2058
2059
2058
2066
2068
2071
2066
2066
2076
2072
2069
2077
2067
2063
2061
2051
2063
2060
2074
2074
2059
2067
2086
2105
2021
2045
2065
2062
2064
2071
2070
2061
2067
2061
2065
2065
2069
2079
2070
2066
2059
2072
2065
2064
2066
2067
2061
2065
2062
2068
2071
2073
2065
2058
2062
2062
2064
2069
2069
2063
2070
2064
2069
2070
2065
2070
2070
2064
2067
2066
2062
2068
2067
2069
2072
2067
2061
2052
2059
2074
2070
2064
2060
2060
2058
2081
2064
2073
2070
2064
2057
2055
2053
2071
2070
2071
2060
2065
2067
2068
2068
2072
2073
2070
2072
2066
2073
2068
2062
2056
2052
2052
2058
2061
2070
2069
2069
2063
2070
2073
2077
2075
2058
2060
2067
2066
2057
2061
2073
2065
2070
2067
2065
2064
2066
2063
2067
2063
2059
2060
2065
2078
2070
2074
2068
2061
2060
2055
2061
2066
2066
2069
2078
2080
2078
2071
2068
2059
2055
2064
2066
2065
2065
2067
2063
2062
2059
2068
2067
2078
2076
2066
2066
2057
2065
2066
2062
2058
2052
2069
2075
2083
2080
2043
2059
2077
2069
2068
2071
2064
2070
2055
2066
2065
2061
2063
2061
2056
2061
2067
2066
2071
2074
2081
2072
2060
2071
2064
2064
2057
2061
2062
2067
2073
2069
2065
2065
2064
2063
2058
2069
2070
2066
2062
2071
2074
2063
2069
2065
2068
2071
2054
2062
2066
2064
2068
2063
2067
2065
2064
2076
2070
2065
2061
2067
2062
2055
2062
2069
2060
2068
2066
2066
2075
2076
2059
2064
2068
2067
2070
2065
2072
2072
2068
2062
2069
2060
2065
2060
2059
2058
2059
2068
2071
2082
2078
2072
2069
2062
2056
2070
2062
2064
2068
2059
2064
2065
2064
2065
2066
2068
2076
2070
2059
2064
2064
2062
2062
2085
2075
2072
2074
2062
2056
2055
2054
2073
2060
2080
2068
2067
2063
2066
2053
2071
2061
2061
2060
2068
2071
2066
2062
2070
2069
2069
2068
2066
2066
2055
2063
2071
2062
2073
2067
2056
2070
2072
2067
2076
2060
2060
2061
2072
2065
2043
2072
2074
2054
2064
2071
2068
2067
2075
2076
2060
2062
2063
2065
2071
2076
2072
2069
2072
2064
2061
2061
2067
2060
2063
2070
2064
2072
2063
2074
2072
2066
2069
2063
2064
2054
2055
2060
2068
2072
2066
2064
2066
2071
2070
2064
2066
2070
2066
2068
2063
2064
2070
2060
2063
2066
2060
2052
2060
2063
2078
2072
2071
2068
2075
2071
2063
2051
2061
2070
2071
2075
2079
2068
2067
2064
2066
2071
2068
2067
2062
2049
2059
2054
2059
2063
2067
2073
2079
2079
2074
2064
2067
2061
2065
2062
2064
2066
2065
2063
2067
2066
2065
2071
2069
2066
2062
2063
2068
2065
2068
2070
2065
2065
2062
2064
2065
2064
2072
2067
2075
2074
2068
2068
2069
2070
2067
2059
2068
2073
2073
2062
2055
2058
2060
2067
2065
2056
2069
2077
2065
2072
2067
2065
2072
2068
2073
2062
2066
2062
2066
2065
2071
2066
2063
2066
2065
2071
2073
2062
2063
2068
2069
2062
2069
2064
2064
2065
2068
2055
2061
2072
2062
2061
2065
2072
2065
2071
2064
2067
2065
2058
2061
2068
2073
2075
2073
2069
2073
2066
2057
2064
2071
2053
2058
2060
2069
2060
2066
2078
2068
2067
2062
2060
2063
2071
2068
2062
2073
2065
2067
2058
2072
2066
2073
2067
2075
2067
2056
2062
2065
2069
2071
2067
2061
2058
2060
2065
2079
2056
2060
2065
2061
2063
2065
2069
2058
2070
2071
2075
2073
2061
2063
2069
2072
2058
2068
2068
2072
2064
2060
2061
2063
2067
2062
2064
2058
2059
2071
2062
2068
2073
2074
2078
2074
2073
2071
2066
2063
2062
2070
2065
2061
2066
2067
2055
2064
2066
2062
2060
2067
2068
2071
2073
2072
2066
2066
2055
2055
2069
2072
2067
2072
2064
2068
2069
2065
2065
2068
2068
2054
2060
2058
2059
2066
2061
2071
2072
2068
2062
2066
2075
2058
2062
2061
2062
2063
2073
2069
2072
2061
2063
2071
2059
2065
2066
2063
2069
2064
2059
2062
2066
2073
2065
2064
2067
2067
2080
2063
2065
2065
2065
2064
2065
2062
2057
2067
2060
2068
2068
2067
2069
2065
2070
2072
2067
2060
2062
2067
2065
2064
2069
2063
2070
2068
2058
2059
2076
2058
2069
2063
2063
2062
2065
2068
2072
2074
2064
2063
2062
2066
2067
2069
2061
2061
2059
2060
2063
2068
2072
2073
2070
2066
2063
2052
2069
2060
2064
2067
2076
2057
2073
2067
2066
2059
2065
2062
2065
2072
2071
2072
2067
2061
2065
2054
2068
2070
2068
2065
2064
2061
2065
2070
2065
2073
2062
2063
2069
2069
2066
2073
2068
2068
2060
2055
2068
2070
2068
2074
2071
2056
2060
2068
2074
2064
2063
2072
2070
2066
2062
2070
2064
2063
2070
2064
2062
2067
2064
2070
2064
2064
2055
2066
2068
2074
2072
2065
2058
2075
2064
2067
2068
2069
2064
2066
2063
2055
2065
2073
2069
2070
2064
2065
2067
2065
2065
2071
2067
2074
2069
2080
2069
2060
2062
2064
2062
2067
2065
2063
2071
2069
2061
2061
2057
2066
2067
2065
2068
2067
2060
2060
2063
2062
2068
2072
2064
2074
2064
2074
2066
2076
2071
2063
2055
2056
2071
2056
2066
2067
2061
2069
2060
2068
2073
2059
2066
2066
2078
2073
2064
2061
2062
2069
2069
2057
2070
2065
2061
2060
2062
2057
2073
2063
2068
2070
2065
2069
2072
2071
2061
2066
2069
2066
2065
2061
2062
2059
2068
2073
2072
2061
2069
2069
2066
2062
2067
2068
2073
2075
2058
2064
2070
2071
2064
2062
2067
2063
2065
2065
2073
2066
2067
2061
2069
2060
2070
2067
2061
2066
2068
2065
2076
2062
2057
2067
2070
2066
2067
2060
2060
2062
2067
2073
2076
2067
2070
2062
2070
2068
2059
2064
2064
2061
2067
2071
2073
2069
2059
2068
2061
2065
2068
2067
2067
2069
2074
2067
2070
2064
2066
2061
2064
2066
2064
2069
2070
2068
2065
2067
2063
2064
2054
2060
2063
2064
2081
2071
2063
2061
2073
2065
2063
2067
2066
2071
2068
2065
2062
2065
2058
2067
2066
2065
2069
2070
2065
2066
2073
2072
2065
2070
2073
2061
2058
2064
2060
2066
2071
2071
2068
2058
2063
2070
2066
2068
2072
2072
2065
2062
2062
2068
2068
2064
2067
2067
2076
2058
2063
2068
2074
2073
2071
2065
2064
2067
2064
2065
2065
2065
2068
2067
2064
2062
2069
2073
2070
2072
2064
2065
2067
2071
2061
2061
2070
2073
2073
2062
2068
2061
2057
2065
2065
2061
2067
2070
2060
2069
2067
2068
2067
2070
2068
2059
2070
2072
2067
2071
2070
2063
2068
2070
2058
2062
2067
2068
2057
2056
2063
2062
2068
2067
2063
2068
2067
2069
2072
2069
2066
2065
2061
2067
2069
2074
2071
2063
2061
2058
2062
2065
2063
2058
2067
2065
2066
2067
2070
2065
2072
2068
2070
2067
2062
2069
2067
2066
2059
2064
2073
2062
2058
2065
2060
2066
2063
2065
2073
2066
2069
2071
2065
2070
2067
2064
2060
2064
2072
2065
2064
2064
2074
2062
2063
2064
2069
2065
2061
2065
2065
2058
2055
2066
2071
2077
2069
2068
2058
2066
2062
2063
2067
2064
2071
2069
2065
2072
2066
2072
2069
2064
2061
2068
2060
