# Supplementary material for: Detecting Nasal Vowels in Speech Interfaces Based on Surface Electromyography
Source: PLoS One. 2015 Jun 12;10(6):e0127040. doi: 10.1371/journal.pone.0127040 (PMC4466523; doi:10.1371/journal.pone.0127040)
Supplement: S1 Data — (ZIP) [file pone.0127040.s001.zip › PLosOneData/EmgData/CM/EMG/10 - CM-vorapl-e-r1 - Channel4.txt]

2057
2059
2063
2069
2070
2067
2068
2065
2068
2072
2066
2074
2075
2069
2068
2073
2059
2060
2056
2059
2070
2067
2070
2069
2056
2053
2061
2064
2071
2061
2059
2064
2062
2064
2072
2067
2070
2063
2067
2075
2075
2069
2069
2070
2063
2066
2069
2066
2068
2065
2069
2061
2056
2046
2049
2057
2060
2066
2072
2071
2066
2063
2064
2072
2071
2070
2057
2072
2082
2080
2072
2060
2068
2064
2075
2068
2061
2066
2064
2057
2067
2067
2062
2062
2063
2060
2065
2054
2059
2066
2069
2068
2068
2070
2062
2068
2065
2059
2052
2076
2083
2078
2070
2061
2064
2071
2063
2063
2059
2061
2064
2066
2086
2072
2046
2050
2049
2053
2070
2074
2070
2067
2070
2065
2071
2070
2070
2066
2065
2062
2062
2068
2071
2069
2062
2057
2066
2071
2067
2076
2068
2071
2060
2066
2068
2055
2056
2046
2054
2067
2068
2059
2059
2070
2069
2071
2075
2071
2069
2063
2060
2068
2063
2072
2073
2073
2071
2056
2063
2065
2067
2055
2068
2071
2072
2068
2077
2069
2052
2044
2054
2056
2063
2075
2066
2064
2073
2072
2064
2055
2066
2075
2076
2077
2065
2058
2066
2061
2059
2066
2058
2070
2073
2062
2070
2061
2049
2070
2077
2079
2069
2060
2061
2065
2060
2061
2075
2066
2059
2064
2066
2062
2061
2066
2070
2065
2060
2074
2057
2058
2076
2071
2079
2071
2058
2059
2055
2072
2066
2058
2059
2065
2069
2070
2070
2062
2075
2062
2054
2058
2053
2078
2084
2076
2068
2067
2071
2054
2043
2048
2070
2072
2066
2069
2078
2065
2080
2067
2060
2066
2058
2069
2063
2071
2074
2064
2063
2068
2060
2065
2061
2060
2059
2070
2064
2053
2074
2073
2080
2074
2070
2065
2051
2059
2065
2058
2059
2063
2066
2064
2069
2063
2065
2077
2084
2071
2065
2058
2079
2064
2065
2060
2051
2061
2061
2061
2062
2062
2064
2069
2058
2072
2083
2075
2075
2067
2060
2074
2074
2068
2068
2064
2049
2049
2069
2067
2060
2065
2062
2067
2063
2067
2068
2077
2065
2063
2056
2065
2073
2073
2078
2059
2062
2061
2063
2063
2059
2064
2061
2073
2071
2059
2063
2067
2077
2070
2061
2075
2073
2077
2064
2056
2086
2061
2065
2053
2085
2048
2075
2077
2063
2063
2071
2067
2059
2070
2067
2065
2072
2069
2076
2055
2039
2070
2075
2055
2067
2067
2081
2054
2068
2089
2052
2080
2063
2045
2067
2077
2072
2064
2065
2067
2047
2061
2075
2074
2074
2073
2049
2067
2069
2073
2076
2059
2051
2064
2075
2064
2073
2060
2056
2061
2073
2043
2063
2055
2107
2102
2079
2025
2027
2043
2048
2087
2058
2064
2052
2068
2056
2094
2081
2052
2068
2080
2074
2077
2067
2061
2049
2056
2064
2062
2061
2066
2062
2071
2085
2078
2049
2041
2057
2074
2081
2065
2055
2067
2086
2086
2051
2036
2079
2081
2030
2042
2046
2086
2098
2075
2049
2049
2088
2098
2073
2062
2102
2092
2038
1998
2047
2091
2098
2063
2012
2023
2057
2079
2088
2090
2063
2038
2064
2078
2075
2071
2074
2100
2088
2059
2038
2059
2081
2082
2062
2051
2063
2061
2039
2049
2059
2089
2090
2078
2064
2063
2067
2068
2058
2067
2089
2084
2052
2037
2064
2064
2074
2064
2066
2059
2069
2071
2093
2076
2017
2046
2070
2064
2075
2080
2064
2059
2056
2068
2075
2079
2071
2064
2069
2098
2079
2042
2034
2039
2061
2040
2044
2068
2080
2075
2087
2077
2081
2082
2063
2050
2097
2115
2063
2028
2020
2051
2071
2056
2051
2038
2068
2100
2101
2077
2053
2067
2083
2076
2061
2061
2062
2061
2043
2070
2059
2070
2068
2061
2087
2071
2037
2065
2064
2086
2079
2063
2049
2051
2056
2047
2055
2093
2084
2066
2070
2079
2080
2060
2064
2088
2078
2038
2071
2059
2070
2063
2079
2049
2061
2088
2073
2074
2067
2060
2038
2062
2072
2083
2075
2060
2026
2038
2088
2064
2083
2082
2072
2074
2071
2049
2069
2078
2057
2044
2054
2072
2062
2051
2049
2083
2102
2083
2080
2043
2046
2059
2056
2054
2064
2066
2074
2100
2062
2037
2074
2076
2074
2060
2057
2066
2076
2079
2050
2062
2046
2072
2078
2056
2046
2051
2069
2091
2091
2097
2102
2062
1995
2003
2026
2061
2104
2115
2043
2028
2067
2096
2101
2091
2066
2060
2053
2038
2053
2097
2076
2046
2054
2059
2071
2089
2100
2069
2020
2055
2079
2065
2072
2069
2045
2053
2104
2094
2034
2039
2067
2070
2069
2063
2061
2067
2075
2062
2065
2082
2093
2088
2048
2035
2049
2060
2038
2050
2074
2071
2076
2080
2075
2078
2061
2077
2076
2058
2057
2071
2079
2063
2052
2055
2052
2053
2084
2076
2087
2080
2076
2080
2053
2046
2063
2080
2059
2038
2037
2080
2072
2067
2054
2074
2071
2051
2068
2079
2078
2101
2056
2071
2055
2050
2057
2071
2064
2061
2088
2054
2032
2069
2096
2076
2088
2079
2046
2045
2064
2066
2035
2059
2079
2068
2058
2067
2067
2074
2056
2057
2096
2071
2053
2071
2044
2059
2065
2072
2071
2073
2063
2064
2072
2049
2054
2065
2069
2050
2063
2074
2075
2049
2057
2067
2063
2061
2063
2071
2067
2062
2063
2056
2058
2073
2075
2081
2079
2062
2054
2063
2057
2074
2053
2067
2080
2073
2067
2058
2060
2050
2074
2071
2060
2076
2073
2062
2060
2051
2075
2061
2062
2072
2078
2084
2079
2055
2024
2063
2087
2060
2064
2066
2061
2071
2135
2091
2017
2019
2049
2043
2083
2071
2071
2070
2074
2062
2073
2071
2055
2076
2068
2078
2074
2054
2058
2067
2090
2082
2065
2081
2073
2041
2032
2054
2062
2065
2061
2067
2072
2066
2061
2071
2068
2060
2088
2082
2060
2066
2071
2072
2057
2060
2070
2063
2057
2054
2062
2069
2081
2086
2060
2060
2054
2055
2066
2074
2070
2056
2059
2068
2075
2087
2068
2066
2068
2060
2054
2060
2063
2070
2057
2056
2064
2069
2071
2072
2076
2065
2063
2064
2064
2067
2055
2060
2068
2065
2068
2072
2062
2057
2063
2058
2057
2060
2083
2086
2070
2066
2066
2065
2070
2073
2075
2057
2059
2063
2067
2066
2058
2058
2071
2058
2077
2069
2065
2060
2078
2085
2075
2068
2068
2056
2047
2055
2071
2086
2076
2077
2075
2057
2057
2039
2062
2055
2064
2050
2073
2083
2066
2070
2072
2067
2068
2063
2065
2083
2086
2079
2066
2053
2067
2067
2050
2050
2055
2039
2046
2065
2080
2083
2096
2097
2074
2048
2049
2058
2077
2070
2078
2069
2072
2062
2066
2061
2062
2052
2059
2068
2076
2078
2062
2067
2070
2055
2043
2044
2060
2068
2074
2065
2066
2056
2069
2088
2055
2070
2080
2076
2091
2074
2065
2067
2068
2066
2059
2062
2067
2061
2063
2054
2053
2060
2062
2061
2052
2075
2068
2075
2065
2080
2062
2070
2065
2068
2070
2067
2054
2065
2098
2078
2059
2040
2067
2073
2074
2065
2073
2046
2065
2074
2057
2061
2064
2060
2067
2066
2067
2069
2071
2067
2077
2060
2051
2051
2050
2074
2077
2069
2076
2071
2056
2055
2072
2068
2065
2056
2075
2070
2075
2070
2066
2060
2066
2065
2061
2065
2059
2071
2072
2057
2069
2056
2064
2069
2072
2066
2070
2072
2057
2059
2052
2064
2072
2069
2079
2075
2063
2072
2075
2057
2073
2060
2066
2071
2057
2064
2063
2065
2075
2074
2073
2066
2060
2063
2062
2061
2066
2066
2061
2057
2081
2075
2046
2087
2090
2072
2059
2057
2033
2061
2075
2072
2063
2050
2072
2074
2054
2068
2061
2080
2057
2069
2080
2074
2081
2070
2064
2058
2058
2056
2068
2076
2077
2039
2051
2041
2060
2091
2077
2062
2077
2056
2070
2062
2051
2087
2069
2060
2065
2074
2063
2069
2057
2058
2075
2081
2066
2051
2057
2076
2071
2065
2058
2057
2058
2058
2088
2085
2053
2066
2072
2068
2058
2057
2061
2073
2070
2062
2070
2076
2077
2064
2061
2062
2064
2059
2055
2069
2074
2067
2052
2061
2051
2072
2074
2069
2062
2063
2081
2075
2069
2058
2067
2064
2051
2067
2073
2067
2056
2056
2066
2089
2063
2066
2058
2065
2056
2066
2075
2071
2062
2067
2069
2083
2066
2067
2049
2053
2069
2072
2082
2072
2073
2071
2056
2060
2065
2058
2057
2068
2064
2067
2082
2068
2054
2055
2068
2060
2061
2053
2072
2075
2057
2052
2066
2076
2066
2071
2082
2076
2045
2053
2066
2075
2067
2079
2084
2083
2062
2058
2067
2062
2055
2070
2067
2058
2063
2060
2066
2064
2057
2055
2060
2066
2063
2069
2075
2065
2075
2066
2069
2070
2083
2072
2061
2054
2042
2058
2066
2080
2060
2037
2063
2078
2085
2080
2078
2069
2055
2074
2080
2064
2053
2070
2070
2066
2066
2069
2067
2058
2050
2060
2067
2057
2062
2067
2065
2082
2070
2070
2061
2052
2064
2061
2068
2066
2077
2074
2076
2069
2064
2062
2064
2059
2046
2071
2060
2050
2061
2062
2066
2061
2076
2080
2060
2075
2067
2063
2070
2070
2068
2063
2068
2063
2059
2065
2067
2066
2073
2068
2055
2073
2065
2065
2063
2066
2072
2075
2065
2053
2054
2070
2069
2073
2064
2054
2063
2074
2066
2064
2064
2071
2070
2065
2063
2066
2051
2073
2066
2058
2052
2073
2068
2075
2063
2075
2061
2070
2063
2066
2068
2066
2060
2048
2051
2073
2069
2073
2076
2072
2061
2068
2067
2065
2062
2063
2071
2067
2063
2070
2062
2062
2054
2064
2056
2073
2065
2064
2079
2063
2071
2058
2067
2072
2067
2058
2066
2069
2071
2061
2058
2070
2070
2064
2065
2066
2059
2071
2073
2065
2059
2065
2066
2065
2072
2062
2067
2061
2069
2067
2069
2065
2063
2062
2072
2074
2065
2064
2052
2067
2061
2072
2071
2062
2064
2064
2067
2064
2071
2057
2073
2062
2072
2067
2068
2067
2060
2076
2068
2060
2056
2063
2070
2068
2067
2038
2049
2066
2076
2087
2071
2076
2076
2062
2062
2069
2067
2061
2065
2070
2062
2065
2052
2069
2074
2077
2063
2074
2071
2070
2067
2065
2061
2054
2071
2063
2060
2068
2060
2070
2063
2064
2073
2075
2071
2059
2061
2064
2055
2055
2075
2073
2063
2069
2064
2063
2065
2072
2066
2070
2070
2071
2066
2067
2058
2065
2062
2076
2066
2069
2063
2066
2056
2071
2071
2060
2046
2061
2072
2071
2069
2063
2066
2067
2068
2051
2057
2071
2072
2076
2072
2069
2066
2065
2058
2055
2060
2061
2073
2069
2077
2060
2078
2078
2058
2059
2061
2062
2056
2057
2063
2061
2063
2058
2062
2070
2066
2071
2078
2075
2069
2069
2078
2067
2065
2062
2058
2071
2063
2044
2054
2077
2074
2059
2061
2063
2055
2061
2064
2068
2076
2055
2068
2064
2062
2079
2068
2070
2064
2071
2071
2064
2068
2074
2062
2065
2069
2060
2046
2049
2060
2076
2073
2071
2062
2064
2072
2066
2069
2074
2071
2077
2070
2061
2073
2068
2072
2064
2070
2064
2068
2071
