# Supplementary material for: Detecting Nasal Vowels in Speech Interfaces Based on Surface Electromyography
Source: PLoS One. 2015 Jun 12;10(6):e0127040. doi: 10.1371/journal.pone.0127040 (PMC4466523; doi:10.1371/journal.pone.0127040)
Supplement: S1 Data — (ZIP) [file pone.0127040.s001.zip › PLosOneData/EmgData/CM/EMG/10 - CM-vorapl-e-r1 - Channel5.txt]

2070
2066
2068
2065
2067
2069
2059
2056
2060
2061
2058
2063
2069
2069
2062
2072
2072
2074
2063
2061
2063
2066
2067
2071
2062
2065
2071
2072
2072
2065
2062
2061
2069
2058
2068
2061
2058
2052
2056
2060
2069
2069
2069
2066
2058
2065
2066
2065
2071
2080
2079
2069
2063
2063
2069
2060
2053
2051
2060
2065
2075
2068
2067
2066
2072
2076
2069
2073
2065
2071
2065
2057
2063
2060
2063
2057
2055
2060
2064
2067
2070
2066
2064
2068
2073
2074
2076
2068
2060
2067
2068
2070
2067
2067
2069
2075
2069
2058
2054
2064
2067
2081
2075
2066
2064
2067
2070
2075
2066
2057
2054
2049
2062
2054
2053
2060
2065
2061
2075
2070
2071
2067
2069
2071
2070
2071
2068
2070
2064
2068
2067
2065
2066
2066
2066
2071
2065
2063
2065
2070
2069
2066
2055
2055
2055
2052
2055
2055
2061
2070
2076
2069
2065
2074
2078
2076
2068
2064
2064
2067
2069
2066
2065
2065
2066
2074
2063
2063
2066
2057
2062
2064
2073
2069
2072
2068
2070
2053
2046
2051
2059
2056
2068
2076
2074
2072
2072
2071
2058
2046
2059
2076
2086
2077
2065
2062
2063
2070
2063
2066
2058
2067
2069
2069
2062
2059
2050
2060
2061
2071
2066
2061
2066
2071
2067
2058
2070
2067
2062
2068
2064
2070
2076
2069
2068
2061
2058
2060
2058
2049
2061
2079
2081
2080
2070
2058
2049
2061
2066
2064
2069
2068
2064
2057
2067
2074
2079
2075
2057
2062
2054
2065
2068
2070
2077
2061
2062
2060
2055
2056
2067
2070
2065
2068
2069
2064
2086
2084
2073
2059
2037
2061
2062
2067
2075
2073
2066
2061
2071
2070
2056
2059
2064
2079
2073
2068
2062
2063
2072
2062
2069
2068
2052
2051
2058
2057
2060
2068
2068
2065
2072
2075
2072
2071
2074
2068
2061
2061
2068
2064
2069
2062
2057
2071
2068
2057
2054
2050
2059
2072
2067
2064
2086
2082
2077
2069
2063
2072
2072
2072
2070
2064
2050
2051
2069
2066
2063
2062
2065
2072
2067
2065
2065
2077
2073
2067
2055
2058
2070
2065
2068
2060
2061
2063
2056
2058
2054
2060
2075
2076
2078
2067
2069
2072
2084
2066
2039
2079
2075
2057
2074
2072
2071
2016
2067
2102
2083
2040
2068
2065
2066
2078
2072
2023
2058
2099
2088
2072
2057
2051
2060
2064
2059
2083
2072
2053
2071
2065
2067
2060
2070
2088
2069
2067
2063
2004
2052
2095
2086
2062
2071
2063
2058
2067
2080
2064
2068
2071
2081
2057
2053
2068
2074
2060
2048
2057
2067
2050
2084
2087
2057
2076
2075
2049
2080
2079
2063
2065
2073
2049
2043
2048
2046
2071
2058
2045
2065
2091
2078
2099
2056
2062
2079
2072
2062
2078
2050
2053
2075
2077
2063
2052
2053
2056
2079
2079
2072
2064
2055
2059
2060
2068
2074
2066
2070
2070
2070
2083
2066
2038
2038
2066
2065
2057
2048
2075
2118
2123
2056
2013
2035
2071
2094
2063
2065
2065
2068
2074
2070
2065
2087
2090
2066
2015
2002
2037
2067
2072
2054
2051
2070
2076
2081
2082
2081
2084
2086
2075
2059
2070
2089
2096
2050
2024
2044
2049
2043
2067
2059
2072
2079
2079
2066
2071
2073
2074
2060
2058
2072
2072
2064
2056
2065
2060
2075
2079
2092
2072
2051
2048
2063
2042
2034
2053
2058
2073
2086
2093
2068
2077
2067
2062
2061
2064
2076
2073
2059
2084
2077
2058
2044
2038
2065
2065
2065
2050
2059
2071
2066
2067
2081
2072
2074
2060
2082
2094
2070
2035
2029
2054
2103
2080
2069
2035
2036
2068
2065
2058
2065
2076
2083
2067
2065
2092
2071
2044
2029
2070
2088
2079
2054
2039
2056
2085
2059
2058
2078
2125
2097
2051
2040
2055
2057
2052
2042
2061
2088
2090
2070
2052
2080
2048
2044
2068
2044
2057
2081
2063
2072
2018
2077
2111
2119
2090
2036
2028
2041
2084
2101
2069
2055
2078
2042
2041
2038
2102
2110
2017
1992
2081
2096
2078
2050
2076
2073
2070
2105
2061
2046
2083
2051
2046
2074
2059
2062
2076
2062
2066
2069
2058
2065
2059
2064
2068
2081
2051
2036
2109
2077
2060
2061
2078
2073
2082
2057
2050
2060
2081
2063
2033
2053
2057
2059
2064
2080
2131
2136
2068
2032
2056
2056
2030
2031
2033
2067
2095
2084
2061
2057
2056
2065
2072
2060
2072
2087
2080
2071
2075
2069
2066
2053
2043
2066
2081
2058
2040
2048
2083
2075
2060
2075
2071
2051
2080
2104
2100
2048
2027
2058
2071
2065
2082
2080
2057
2056
2055
2069
2088
2077
2049
2041
2067
2066
2080
2062
2034
2040
2067
2076
2080
2070
2069
2065
2075
2061
2066
2075
2094
2082
2063
2039
2056
2062
2061
2069
2050
2080
2075
2067
2073
2064
2054
2051
2072
2081
2055
2060
2063
2058
2055
2055
2055
2067
2064
2056
2077
2075
2084
2050
2089
2071
2075
2074
2060
2056
2021
2065
2074
2078
2092
2063
2049
2069
2065
2056
2067
2067
2062
2038
2039
2091
2080
2058
2071
2069
2075
2053
2059
2086
2051
2100
2071
2026
2055
2074
2077
2066
2075
2081
2054
2046
2045
2055
2075
2073
2062
2061
2073
2074
2062
2065
2053
2068
2051
2090
2098
2074
2054
2053
2058
2068
2070
2049
2069
2067
2049
2081
2073
2054
2072
2069
2059
2067
2084
2086
2079
2073
2053
2052
2044
2032
2058
2072
2078
2073
2032
2058
2083
2081
2077
2070
2068
2094
2088
2051
2050
2054
2052
2067
2081
2103
2068
2051
2045
2044
2035
2058
2061
2084
2076
2086
2061
2052
2066
2067
2058
2071
2077
2074
2076
2064
2057
2047
2052
2064
2082
2092
2075
2072
2069
2068
2059
2060
2055
2055
2061
2069
2062
2056
2068
2069
2066
2077
2056
2067
2076
2076
2079
2080
2053
2061
2057
2054
2058
2065
2056
2066
2074
2069
2084
2074
2060
2067
2066
2060
2047
2055
2086
2085
2078
2067
2064
2062
2059
2056
2073
2073
2065
2057
2050
2060
2065
2063
2075
2094
2072
2054
2055
2058
2076
2079
2072
2060
2055
2057
2058
2061
2066
2070
2060
2051
2053
2080
2087
2059
2077
2097
2078
2059
2058
2065
2055
2048
2052
2065
2071
2071
2069
2070
2047
2043
2069
2078
2072
2084
2086
2060
2052
2068
2071
2061
2063
2064
2090
2092
2064
2051
2044
2053
2054
2058
2060
2074
2045
2056
2070
2069
2086
2089
2072
2071
2059
2060
2074
2080
2073
2069
2068
2061
2062
2059
2072
2061
2057
2043
2046
2076
2087
2079
2077
2063
2062
2056
2062
2062
2061
2067
2076
2065
2065
2069
2071
2062
2062
2061
2062
2078
2078
2068
2059
2067
2073
2050
2050
2055
2061
2069
2064
2067
2067
2067
2073
2052
2070
2078
2079
2090
2077
2070
2054
2056
2058
2057
2062
2061
2061
2072
2069
2065
2049
2064
2068
2064
2071
2070
2067
2063
2065
2060
2072
2073
2077
2065
2046
2052
2069
2067
2068
2065
2048
2066
2081
2081
2074
2065
2059
2065
2066
2052
2053
2061
2064
2067
2078
2074
2066
2065
2062
2077
2076
2072
2055
2047
2053
2055
2061
2067
2075
2063
2051
2067
2074
2077
2061
2070
2069
2069
2087
2067
2055
2069
2054
2053
2060
2062
2071
2068
2059
2060
2059
2068
2065
2071
2072
2069
2065
2059
2063
2042
2067
2078
2077
2084
2077
2067
2068
2064
2053
2063
2067
2060
2054
2059
2064
2068
2064
2071
2077
2068
2066
2062
2064
2066
2064
2068
2062
2066
2067
2067
2063
2063
2066
2070
2061
2076
2068
2062
2062
2061
2060
2067
2048
2061
2081
2071
2071
2069
2068
2061
2065
2077
2078
2066
2062
2055
2052
2055
2066
2072
2072
2072
2061
2055
2049
2065
2072
2057
2056
2070
2068
2064
2066
2070
2070
2057
2059
2067
2082
2071
2066
2073
2071
2074
2067
2066
2057
2056
2062
2057
2064
2061
2061
2066
2071
2078
2073
2063
2056
2059
2064
2069
2070
2069
2066
2063
2064
2057
2062
2070
2070
2065
2070
2076
2063
2066
2077
2066
2062
2044
2052
2063
2077
2067
2066
2063
2065
2067
2062
2062
2061
2068
2062
2064
2072
2076
2068
2060
2053
2057
2064
2064
2064
2066
2081
2068
2054
2064
2065
2063
2058
2065
2073
2068
2065
2059
2066
2072
2077
2063
2062
2070
2072
2066
2068
2068
2058
2064
2065
2067
2063
2078
2070
2059
2052
2057
2061
2055
2052
2073
2068
2066
2065
2063
2078
2077
2065
2067
2074
2052
2063
2073
2071
2069
2066
2071
2077
2064
2069
2061
2055
2048
2060
2066
2071
2066
2069
2071
2070
2072
2063
2056
2062
2062
2065
2070
2064
2069
2057
2056
2068
2075
2066
2069
2064
2061
2059
2064
2062
2066
2042
2065
2085
2084
2082
2074
2055
2051
2065
2067
2059
2060
2069
2060
2063
2068
2076
2058
2053
2059
2070
2077
2075
2070
2061
2062
2075
2071
2062
2060
2045
2056
2069
2080
2066
2070
2064
2067
2069
2065
2066
2069
2063
2061
2072
2066
2066
2076
2064
2064
2065
2067
2067
2064
2060
2058
2055
2063
2066
2082
2073
2075
2061
2056
2060
2064
2062
2064
2063
2065
2075
2065
2068
2072
2074
2072
2069
2057
2059
2046
2059
2074
2075
2065
2073
2072
2072
2062
2063
2060
2068
2071
2049
2064
2073
2062
2072
2079
2075
2062
2060
2064
2065
2065
2066
2062
2071
2063
2062
2069
2070
2060
2057
2055
2074
2075
2068
2058
2061
2063
2071
2073
2062
2071
2071
2067
2067
2072
2075
2058
2054
2050
2055
2056
2063
2061
2061
2071
2069
2074
2064
2068
2066
2069
2065
2068
2068
2075
2073
2065
2064
2074
2071
2069
2058
2057
2056
2059
2060
2070
2076
2067
2057
2065
2070
2072
2069
2068
2067
2068
2065
2070
2062
2070
2062
2059
2063
2065
2072
2066
2064
2070
2068
2055
2065
2073
2066
2064
2064
2070
2064
2075
2068
2068
2063
2056
2064
2063
2055
2052
2065
2069
2068
2070
2049
2059
2075
2081
2070
2067
2078
2075
2063
2063
2065
2063
2061
2064
2072
2071
2072
2056
2060
2056
2060
2063
2069
2063
2065
2074
2078
2074
2064
2071
2066
2064
2065
2065
2061
2065
2064
2073
2070
2068
2063
2053
2057
2056
2060
2071
2076
2064
2057
2064
2069
2070
2075
2077
2079
2073
2066
2057
2064
2060
2057
2063
2071
2068
2062
2060
2058
2065
2069
2070
2062
2064
2061
2059
2060
2067
2063
2070
2063
2074
2071
2061
2075
2069
2068
2076
2071
2065
2065
2065
2060
2056
2061
2064
2060
2066
2070
2077
2068
2055
2060
2061
2064
2066
2074
2066
2070
2071
2058
2065
2061
2060
2064
2071
2068
2065
2066
2064
2063
2065
2072
2074
2068
2065
2052
2066
2073
2072
2068
2061
2064
2068
2056
2050
2062
2081
2060
2065
2060
2062
2068
2066
2073
2068
2069
2066
2068
2072
2073
2061
2062
2067
2064
2066
2065
2066
2065
2070
2068
2061
2060
2074
2073
2067
2063
2065
2070
2063
2055
2055
2065
2064
2066
2071
2065
2066
2068
