# Supplementary material for: Detecting Nasal Vowels in Speech Interfaces Based on Surface Electromyography
Source: PLoS One. 2015 Jun 12;10(6):e0127040. doi: 10.1371/journal.pone.0127040 (PMC4466523; doi:10.1371/journal.pone.0127040)
Supplement: S1 Data — (ZIP) [file pone.0127040.s001.zip › PLosOneData/EmgData/CM/EMG/11 - CM-vnp-an-r1 - Channel1.txt]

2080
2081
2062
2052
2052
2079
2082
2071
2067
2058
2074
2062
2081
2081
2092
2045
2059
2042
2062
2059
2076
2085
2081
2060
2064
2078
2064
2064
2048
2063
2068
2064
2064
2058
2074
2083
2062
2070
2083
2060
2072
2050
2060
2048
2072
2065
2073
2070
2065
2060
2057
2083
2091
2051
2039
2054
2062
2071
2063
2066
2064
2062
2057
2067
2085
2060
2060
2059
2067
2078
2068
2072
2085
2061
2074
2069
2065
2060
2050
2063
2069
2079
2051
2050
2067
2076
2079
2089
2068
2046
2055
2051
2062
2071
2072
2073
2074
2076
2075
2071
2075
2064
2058
2064
2048
2038
2069
2076
2054
2081
2073
2079
2064
2062
2076
2071
2074
2067
2056
2053
2052
2055
2057
2079
2080
2061
2075
2068
2055
2064
2057
2074
2069
2084
2056
2075
2063
2064
2072
2061
2066
2033
2061
2063
2071
2073
2076
2074
2070
2065
2071
2064
2070
2067
2052
2070
2069
2054
2064
2064
2074
2062
2060
2090
2076
2043
2053
2049
2069
2076
2060
2067
2059
2061
2063
2067
2070
2070
2085
2072
2071
2074
2073
2060
2063
2074
2071
2061
2056
2060
2067
2076
2056
2053
2071
2068
2057
2076
2056
2060
2072
2067
2069
2048
2048
2075
2061
2082
2055
2069
2049
2081
2084
2085
2068
2066
2063
2062
2079
2064
2060
2045
2035
2064
2060
2068
2069
2076
2076
2067
2069
2073
2062
2078
2059
2056
2050
2050
2063
2053
2066
2088
2091
2085
2074
2087
2093
2083
2073
2076
2087
2058
2049
2055
2049
2055
2045
2037
2043
2053
2068
2043
2031
2054
2065
2060
2051
2076
2073
2076
2088
2063
2041
2051
2066
2066
2080
2079
2067
2085
2084
2073
2053
2064
2069
2067
2066
2070
2069
2065
2075
2057
2051
2063
2068
2070
2087
2075
2065
2055
2079
2063
2055
2068
2059
2065
2052
2079
2048
2059
2062
2057
2074
2072
2072
2060
2062
2066
2081
2062
2068
2070
2072
2074
2075
2061
2065
2072
2073
2059
2053
2066
2049
2061
2055
2037
2034
2063
2090
2091
2076
2075
2074
2068
2057
2062
2059
2055
2056
2062
2077
2089
2097
2081
2054
2060
2068
2058
2078
2061
2059
2060
2073
2054
2062
2066
2061
2069
2052
2066
2056
2060
2067
2057
2060
2058
2066
2070
2070
2074
2067
2074
2081
2068
2079
2058
2062
2068
2070
2067
2056
2072
2070
2065
2049
2063
2053
2043
2041
2081
2092
2072
2065
2078
2057
2045
2049
2066
2064
2086
2089
2098
2088
2060
2056
2068
2077
2086
2051
2062
2060
2051
2062
2058
2072
2070
2072
2063
2056
2051
2065
2076
2062
2072
2070
2059
2052
2054
2054
2046
2056
2073
2080
2082
2082
2080
2063
2046
2061
2063
2075
2065
2063
2053
2076
2074
2039
2063
2065
2096
2077
2069
2072
2057
2046
2056
2060
2070
2081
2082
2063
2063
2060
2095
2071
2051
2037
2047
2051
2075
2073
2068
2060
2061
2071
2087
2071
2049
2048
2063
2065
2068
2074
2058
2065
2081
2069
2059
2078
2045
2064
2065
2085
2090
2071
2076
2056
2056
2066
2051
2076
2077
2049
2073
2072
2093
2070
2070
2060
2068
2062
2063
2045
2060
2085
2074
2036
2044
2072
2089
2074
2057
2064
2068
2073
2052
2069
2065
2084
2074
2059
2071
2068
2072
2055
2063
2081
2049
2067
2063
2058
2055
2060
2069
2071
2078
2062
2046
2063
2064
2073
2075
2083
2065
2070
2070
2073
2057
2065
2075
2076
2056
2041
2056
2068
2070
2075
2059
2059
2066
2071
2058
2076
2053
2059
2073
2053
2070
2077
2061
2062
2067
2056
2072
2067
2073
2066
2065
2067
2050
2063
2061
2064
2085
2075
2057
2064
2072
2064
2059
2061
2061
2054
2053
2071
2073
2056
2064
2071
2073
2068
2061
2064
2077
2081
2057
2061
2092
2084
2048
2065
2054
2061
2055
2056
2066
2065
2061
2067
2068
2073
2077
2062
2072
2042
2053
2071
2076
2104
2104
2098
2104
2092
2096
2068
2059
2041
2044
2040
2041
2047
2059
2056
2065
2054
2053
2059
2060
2049
2049
2044
2054
2061
2066
2057
2062
2081
2076
2066
2081
2100
2087
2072
2056
2065
2070
2076
2077
2076
2065
2081
2069
2067
2056
2063
2063
2061
2060
2046
2073
2085
2087
2081
2059
2046
2062
2067
2076
2074
2062
2060
2076
2060
2065
2045
2062
2068
2069
2080
2063
2059
2048
2063
2067
2075
2084
2080
2035
2073
2066
2067
2070
2067
2056
2067
2075
2077
2083
2072
2056
2050
2057
2057
2056
2072
2062
2064
2060
2077
2080
2064
2049
2047
2072
2074
2080
2071
2072
2043
2068
2065
2058
2070
2070
2060
2069
2081
2055
2067
2067
2058
2061
2072
2069
2064
2085
2068
2064
2066
2068
2054
2068
2070
2060
2066
2054
2054
2070
2071
2050
2074
2079
2099
2087
2068
2085
2061
2055
2047
2060
2051
2050
2053
2053
2056
2068
2077
2082
2080
2049
2064
2078
2063
2063
2060
2058
2075
2076
2064
2054
2072
2053
2054
2072
2091
2076
2054
2066
2084
2062
2063
2054
2071
2069
2056
2068
2062
2070
2054
2034
2074
2089
2064
2089
2071
2067
2069
2063
2062
2045
2060
2069
2066
2061
2070
2081
2064
2041
2040
2057
2076
2045
2072
2072
2067
2070
2096
2085
2061
2049
2069
2061
2068
2075
2067
2083
2062
2039
2043
2043
2083
2075
2072
2066
2083
2081
2076
2091
2076
2033
2033
2063
2078
2062
2070
2061
2069
2041
2087
2094
2076
2069
2034
2068
2062
2055
2048
2053
2079
2069
2070
2066
2071
2072
2061
2075
2052
2065
2068
2066
2051
2037
2032
2060
2103
2102
2063
2073
2074
2059
2061
2097
2062
2052
2062
2061
2069
2069
2083
2054
2058
2045
2064
2069
2063
2077
2070
2062
2083
2071
2068
2061
2062
2054
2083
2069
2050
2049
2062
2069
2079
2070
2082
2049
2040
2049
2066
2060
2068
2078
2074
2069
2073
2084
2091
2082
2067
2054
2042
2060
2064
2066
2064
2063
2070
2076
2070
2053
2075
2063
2062
2062
2050
2050
2053
2061
2060
2087
2081
2091
2086
2073
2056
2055
2048
2042
2056
2061
2078
2079
2084
2086
2049
2036
2056
2077
2071
2059
2067
2060
2062
2075
2057
2060
2073
2060
2063
2069
2059
2056
2057
2066
2066
2067
2082
2063
2068
2050
2069
2069
2076
2062
2059
2065
2064
2054
2076
2073
2074
2058
2062
2072
2066
2061
2071
2086
2060
2049
2056
2070
2058
2059
2049
2076
2069
2070
2076
2078
2071
2080
2094
2094
2089
2074
2083
2062
2060
2041
2043
2046
2056
2035
2046
2062
2051
2055
2049
2065
2059
2066
2051
2033
2044
2058
2077
2117
2081
2079
2074
2059
2067
2088
2071
2063
2078
2089
2067
2063
2066
2063
2060
2047
2051
2067
2061
2087
2093
2072
2039
2056
2059
2064
2067
2055
2082
2075
2067
2051
2061
2076
2066
2075
2061
2066
2063
2062
2051
2051
2052
2067
2048
2083
2081
2056
2048
2052
2057
2055
2061
2074
2092
2082
2076
2080
2060
2066
2057
2080
2091
2080
2069
2063
2059
2075
2080
2066
2062
2041
2055
2049
2053
2061
2056
2069
2060
2073
2067
2073
2092
2061
2084
2064
2050
2059
2059
2046
2064
2074
2087
2060
2066
2069
2051
2071
2057
2061
2063
2072
2066
2071
2069
2055
2062
2059
2071
2076
2066
2054
2061
2084
2091
2067
2065
2054
2065
2079
2077
2045
2065
2079
2070
2039
2054
2057
2071
2076
2097
2064
2060
2059
2077
2073
2052
2063
2046
2054
2060
2061
2090
2072
2076
2086
2060
2051
2072
2081
2063
2050
2055
2064
2085
2089
2094
2047
2045
2070
2065
2052
2045
2036
2059
2064
2082
2086
2076
2048
2044
2053
2043
2082
2086
2089
2071
2068
2043
2052
2057
2072
2077
2085
2079
2082
2041
2039
2052
2065
2071
2089
2096
2068
2052
2069
2076
2083
2070
2049
2053
2037
2043
2042
2065
2064
2056
2076
2083
2067
2068
2078
2066
2072
2073
2082
2059
2066
2062
2053
2062
2072
2073
2061
2059
2055
2056
2076
2065
2067
2071
2060
2068
2070
2057
2066
2068
2061
2063
2061
2064
2069
2088
2093
2078
2055
2061
2043
2065
2064
2092
2078
2050
2077
2071
2046
2055
2070
2061
2061
2054
2068
2060
2059
2065
2082
2076
2073
2055
2058
2063
2073
2052
2074
2081
2087
2092
2080
2044
2026
2027
2064
2067
2058
2063
2069
2087
2072
2064
2073
2093
2052
2034
2068
2068
2060
2058
2074
2066
2070
2083
2074
2058
2051
2070
2071
2054
2065
2080
2067
2073
2062
2073
2056
2072
2062
2061
2074
2070
2051
2066
2066
2079
2094
2051
2068
2061
2066
2076
2042
2060
2062
2048
2065
2078
2082
2078
2056
2070
2063
2063
2057
2057
2059
2067
2057
2067
2062
2074
2062
2071
2076
2052
2059
2079
2070
2062
2075
2082
2062
2042
2028
2050
2064
2068
2087
2078
2072
2062
2080
2073
2076
2063
2046
2060
2051
2065
2068
2071
2078
2091
2087
2077
2079
2085
2091
2083
2060
2056
2041
2050
2058
2050
2054
2040
2058
2071
2080
2042
2048
2038
2038
2048
2051
2059
2060
2081
2070
2079
2079
2089
2079
2094
2078
2075
2085
2064
2060
2060
2084
2060
2063
2060
2049
2070
2068
2070
2052
2049
2059
2084
2071
2069
2069
2073
2071
2061
2046
2068
2054
2094
2051
2066
2072
2065
2063
2078
2056
2049
2048
2063
2065
2072
2069
2098
2087
2079
2072
2072
2075
2037
2044
2052
2066
2058
2074
2074
2064
2063
2071
2060
2076
2066
2088
2070
2043
2049
2050
2073
2088
2057
2076
2065
2066
2058
2077
2093
2058
2070
2068
2056
2058
2064
2058
2084
2057
2059
2075
2062
2091
2088
2046
2061
2062
2063
2083
2062
2058
2073
2052
2058
2061
2061
2068
2051
2077
2061
2059
2060
2074
2086
2081
2070
2073
2087
2051
2045
2052
2074
2098
2079
2065
2043
2030
2034
2057
2056
2052
2074
2079
2074
2062
2068
2066
2063
2053
2080
2056
2071
2074
2046
2077
2053
2053
2083
2070
2079
2069
2037
2052
2056
2073
2082
2066
2069
2074
2092
2068
2071
2030
2056
2041
2076
2093
2117
2043
2035
2036
2064
2040
2076
2086
2063
2073
2060
2086
2074
2067
2068
2052
2058
2044
2044
2045
2068
2069
2093
2076
2067
2073
2071
2066
2068
2090
2066
2063
2050
2070
2048
2091
2042
2091
2061
2079
2063
2079
2067
2063
2080
2058
2054
2044
2082
2071
2094
2073
2044
2061
2065
2062
2044
2079
2072
2072
2086
2059
2042
2058
2051
2060
2062
2076
2053
2089
2071
2073
2088
2067
2065
2057
2080
2029
2048
2046
2071
2042
2058
2066
2095
2108
2076
2066
2081
2071
2072
2068
2049
2053
2058
2051
2075
2059
2078
2066
2052
2054
2081
2054
2078
2079
2060
2057
2059
2094
2085
2065
2054
2067
2039
2036
2074
2054
2051
2068
2101
2075
2053
2073
2072
2067
2068
2055
2067
2055
2049
2070
2066
2066
2043
2080
2062
2087
2099
2081
2070
2088
2041
2035
2069
2079
2032
2040
2075
2069
2085
2084
2090
2053
2037
2088
2084
2071
2042
2043
2075
2070
2057
2072
2071
2076
2079
2094
2096
2042
2023
2052
2091
2055
2046
2067
2082
2080
2069
2077
2051
2069
2028
2065
2078
2048
2050
2074
2056
2068
2057
2074
2083
2072
2083
2055
2079
2079
2064
2023
2113
2073
2002
2071
2039
2056
2063
2067
2058
2078
2060
2059
2093
2075
2069
2053
2030
2050
2105
2114
2100
2068
2109
2128
2057
2055
2058
2042
2069
2014
2082
2034
2030
2048
2046
2041
2066
2055
2095
2073
2062
2043
2061
2070
2065
2058
2046
2049
2060
2096
2075
2099
2067
2072
2053
2056
2059
2116
2064
2076
2062
2033
2077
2087
2055
2076
2050
2078
2066
2064
2037
2071
2083
2064
2118
2100
2017
2052
2054
2060
2078
2054
2065
2075
2061
2066
2049
2064
2072
2078
2063
2063
2065
2053
2050
2070
2074
2061
2065
2083
2063
2092
2051
2082
2070
2106
2054
2032
2062
2042
2060
2075
2045
2068
2060
2075
2089
2099
2066
2069
2049
2062
2053
2057
2069
2049
2057
2077
2083
2059
2067
2057
2042
2064
2091
2082
2120
2069
2042
2037
2060
2082
2043
2085
2076
2042
2022
2062
2117
2102
2050
2052
2055
2071
2035
2048
2107
2104
2056
2072
2075
2066
2051
2058
2056
2095
2075
2046
2089
2038
2099
2100
2102
2065
2030
2030
2068
2057
2090
2044
2049
2073
2056
2046
2059
2059
2059
2058
2072
2068
2080
2058
2045
2079
2082
2052
2076
2084
2072
2077
2097
2047
2062
2056
2048
2078
2063
2042
2096
2101
