# Supplementary material for: Detecting Nasal Vowels in Speech Interfaces Based on Surface Electromyography
Source: PLoS One. 2015 Jun 12;10(6):e0127040. doi: 10.1371/journal.pone.0127040 (PMC4466523; doi:10.1371/journal.pone.0127040)
Supplement: S1 Data — (ZIP) [file pone.0127040.s001.zip › PLosOneData/EmgData/CM/EMG/11 - CM-vnp-an-r1 - Channel2.txt]

2084
2080
2061
2063
2031
2058
2082
2095
2067
2069
2049
2056
2058
2076
2087
2042
2072
2077
2059
2075
2080
2072
2066
2051
2044
2057
2086
2088
2067
2052
2070
2052
2062
2063
2057
2059
2060
2074
2093
2083
2076
2062
2068
2046
2040
2057
2088
2083
2066
2068
2052
2025
2042
2082
2086
2056
2082
2091
2062
2047
2098
2097
2077
2054
2058
2060
2075
2038
2048
2080
2078
2080
2067
2069
2051
2065
2029
2041
2061
2085
2086
2091
2072
2059
2063
2062
2082
2080
2062
2070
2056
2058
2062
2032
2058
2080
2052
2041
2072
2069
2060
2057
2082
2079
2079
2055
2057
2083
2083
2080
2068
2071
2059
2050
2055
2040
2050
2054
2050
2041
2069
2071
2091
2089
2075
2073
2076
2072
2063
2071
2070
2057
2050
2051
2017
2062
2105
2061
2075
2095
2091
2072
2066
2055
2061
2067
2058
2051
2068
2086
2073
2054
2043
2039
2067
2082
2064
2057
2054
2064
2097
2077
2068
2074
2078
2065
2047
2064
2081
2080
2063
2067
2066
2071
2042
2054
2085
2068
2074
2065
2054
2045
2064
2073
2082
2057
2059
2067
2060
2054
2073
2055
2066
2063
2090
2077
2072
2073
2061
2050
2040
2047
2073
2071
2090
2087
2039
2061
2071
2074
2067
2064
2070
2070
2060
2056
2064
2057
2072
2061
2063
2069
2070
2067
2046
2036
2034
2065
2097
2094
2074
2065
2085
2090
2073
2049
2056
2041
2050
2069
2080
2091
2086
2087
2066
2046
2077
2064
2052
2057
2072
2060
2061
2052
2054
2090
2074
2065
2055
2046
2067
2070
2062
2086
2085
2072
2059
2077
2064
2063
2067
2054
2056
2054
2058
2044
2064
2061
2053
2083
2072
2066
2067
2075
2079
2082
2067
2053
2078
2040
2038
2073
2096
2082
2080
2067
2049
2038
2078
2077
2072
2073
2066
2070
2049
2036
2052
2072
2062
2050
2082
2057
2047
2080
2090
2079
2081
2059
2071
2069
2046
2063
2065
2075
2054
2057
2061
2085
2099
2071
2063
2039
2037
2022
2072
2099
2083
2084
2079
2074
2072
2048
2043
2041
2056
2086
2065
2047
2059
2070
2053
2086
2087
2082
2086
2062
2066
2055
2069
2041
2062
2083
2076
2069
2067
2056
2039
2050
2078
2067
2073
2085
2051
2053
2048
2052
2063
2096
2080
2069
2052
2043
2039
2092
2118
2087
2073
2068
2062
2049
2050
2037
2086
2067
2050
2044
2078
2086
2073
2071
2069
2062
2060
2078
2069
2070
2052
2058
2056
2070
2052
2033
2086
2072
2067
2082
2070
2067
2066
2067
2071
2075
2078
2074
2048
2040
2065
2069
2076
2066
2060
2040
2042
2072
2069
2076
2056
2061
2091
2077
2076
2070
2082
2070
2051
2051
2056
2057
2089
2055
2051
2056
2068
2074
2055
2061
2063
2082
2083
2090
2078
2070
2064
2062
2061
2068
2055
2046
2065
2081
2057
2069
2043
2058
2076
2075
2043
2030
2051
2080
2111
2112
2089
2096
2056
2058
2059
2048
2051
2072
2068
2044
2061
2067
2081
2065
2056
2041
2067
2055
2044
2068
2068
2078
2081
2069
2069
2072
2050
2086
2085
2076
2049
2056
2045
2045
2069
2050
2079
2088
2084
2090
2038
2058
2111
2092
1998
2031
2067
2085
2090
2066
2040
2073
2086
2074
2062
2064
2082
2035
2048
2076
2077
2080
2058
2064
2096
2066
2053
2071
2074
2074
2066
2067
2030
2085
2063
2076
2064
2050
2058
2064
2072
2041
2041
2105
2089
2045
2068
2063
2064
2067
2080
2061
2075
2103
2043
2027
2040
2045
2066
2088
2102
2075
2070
2067
2061
2066
2097
2064
2062
2053
2057
2044
2053
2046
2052
2080
2080
2078
2066
2077
2071
2079
2090
2072
2062
2064
2051
2049
2049
2068
2072
2062
2026
2010
2073
2112
2113
2075
2064
2083
2085
2050
2033
2055
2089
2093
2078
2050
2055
2054
2051
2068
2071
2077
2064
2049
2038
2062
2058
2079
2078
2086
2062
2072
2079
2070
2072
2082
2063
2068
2085
2080
2059
2059
2050
2030
2056
2057
2048
2076
2112
2095
2067
2025
2041
2067
2075
2069
2069
2060
2071
2052
2050
2063
2092
2087
2069
2066
2071
2063
2049
2051
2058
2076
2075
2083
2086
2078
2071
2058
2048
2042
2048
2029
2025
2062
2057
2054
2103
2128
2078
2090
2088
2077
2071
2078
2049
2061
2050
2052
2054
2039
2039
2073
2070
2075
2054
2087
2070
2065
2058
2077
2075
2056
2093
2073
2044
2019
2046
2089
2089
2090
2083
2088
2075
2051
2058
2057
2046
2049
2048
2036
2071
2107
2068
2069
2092
2046
2051
2083
2092
2086
2074
2069
2036
2046
2068
2069
2055
2058
2073
2066
2053
2073
2075
2065
2080
2080
2083
2055
2041
2056
2064
2080
2069
2072
2088
2072
2061
2066
2056
2015
2060
2094
2063
2061
2085
2058
2069
2081
2075
2072
2067
2073
2076
2067
2057
2039
2048
2066
2039
2073
2078
2079
2071
2072
2071
2066
2056
2067
2028
2070
2078
2080
2086
2076
2054
2035
2065
2094
2077
2074
2033
2059
2078
2073
2063
2054
2065
2075
2070
2068
2059
2032
2071
2092
2080
2077
2041
2040
2081
2072
2074
2071
2066
2042
2062
2061
2071
2061
2087
2082
2067
2062
2065
2042
2056
2072
2075
2053
2060
2074
2055
2031
2070
2105
2077
2065
2052
2060
2068
2071
2080
2083
2089
2083
2063
2018
2045
2054
2034
2111
2097
2085
2074
2074
2054
2048
2050
2082
2063
2067
2067
2029
2050
2088
2100
2073
2046
2041
2045
2093
2088
2063
2073
2063
2044
2055
2083
2057
2023
2086
2084
2066
2075
2064
2048
2079
2050
2034
2042
2076
2094
2108
2096
2069
2068
2048
2035
2078
2075
2068
2081
2074
2064
2061
2071
2064
2053
2045
2048
2056
2061
2078
2067
2067
2065
2060
2088
2071
2071
2085
2080
2069
2045
2059
2078
2065
2056
2066
2074
2046
2023
2037
2057
2093
2099
2091
2052
2068
2096
2070
2062
2079
2075
2053
2033
2043
2028
2007
2088
2117
2088
2081
2049
2062
2074
2082
2089
2069
2075
2046
2038
2051
2064
2082
2065
2079
2067
2070
2065
2081
2021
2036
2049
2085
2074
2072
2135
2115
2010
2007
2078
2092
2078
2063
2057
2083
2099
2054
2025
1998
2082
2100
2068
2064
2074
2086
2066
2041
2065
2106
2097
2057
2048
2035
2074
2075
2068
2080
2067
2053
2045
2041
2063
2046
2073
2067
2043
2083
2090
2092
2074
2082
2088
2065
2055
2061
2046
2058
2068
2072
2067
2076
2026
2097
2096
2059
2078
2079
2079
2077
2058
2025
2061
2057
2059
2032
2040
2038
2061
2096
2099
2088
2070
2062
2070
2056
2071
2028
2055
2069
2064
2080
2068
2084
2082
2059
2062
2053
2039
2076
2098
2097
2077
2067
2055
2062
2050
2025
2041
2067
2056
2091
2108
2071
2035
2049
2069
2064
2080
2070
2070
2079
2059
2050
2081
2037
2063
2089
2087
2097
2063
2036
2065
2063
2050
2059
2082
2067
2075
2064
2030
2043
2058
2069
2081
2090
2090
2055
2069
2061
2048
2046
2056
2062
2083
2081
2078
2082
2075
2062
2062
2057
2048
2035
2048
2088
2093
2064
2045
2041
2080
2073
2080
2088
2079
2082
2076
2067
2054
2053
2056
2053
2036
2059
2097
2083
2050
2041
2060
2085
2076
2073
2067
2085
2054
2008
2068
2081
2066
2060
2074
2090
2085
2071
2049
2024
2070
2088
2081
2063
2036
2060
2068
2077
2086
2070
2078
2054
2068
2058
2072
2077
2077
2050
2080
2054
2059
2058
2048
2052
2050
2059
2075
2082
2064
2072
2059
2061
2037
2043
2089
2052
2052
2103
2090
2066
2066
2069
2104
2051
2067
2083
2067
2061
2048
2036
2043
2071
2103
2058
2065
2025
2055
2081
2079
2069
2026
2103
2097
2073
2074
2060
2064
2065
2041
2060
2075
2044
2064
2042
2033
2034
2103
2095
2072
2045
2083
2089
2121
2090
2056
2076
2057
2045
2063
2024
2038
2080
2060
2076
2093
2083
2066
2057
2059
2060
2062
2070
2049
2034
2070
2072
2073
2066
2051
2071
2059
2066
2076
2075
2041
2036
2052
2088
2083
2067
2097
2097
2073
2067
2073
2060
2037
2059
2062
2062
2067
2071
2066
2059
2030
2027
2050
2074
2095
2081
2058
2089
2084
2096
2075
2043
2056
2075
2061
2044
2048
2042
2075
2077
2062
2059
2064
2065
2063
2079
2058
2100
2091
2109
2066
2020
2026
2044
2084
2076
2057
2061
2075
2091
2065
2099
2123
2006
2023
2037
2034
2039
2086
2133
2082
2067
2034
2070
2047
2048
2078
2072
2040
2027
2087
2104
2084
2065
2075
2060
2044
2034
2104
2082
2061
2054
2067
2073
2053
2077
2070
2058
2058
2063
2058
2029
2040
2083
2077
2073
2064
2077
2056
2063
2086
2079
2074
2068
2067
2076
2079
2073
2038
2029
2074
2089
2067
2059
2049
2059
2085
2045
2012
2080
2103
2079
2074
2043
2066
2069
2044
2099
2083
2076
2043
2048
2064
2040
2064
2074
2070
2064
2087
2073
2057
2054
2060
2040
2064
2077
2074
2096
2077
2058
2073
2051
2061
2062
2040
2023
2031
2080
2098
2087
2060
2062
2081
2071
2065
2056
2060
2085
2073
2049
2038
2053
2098
2088
2075
2044
2051
2055
2037
2077
2070
2083
2076
2070
2099
2081
2067
2069
2069
2052
2074
2054
2061
2027
2019
2073
2122
2085
2020
2049
2075
2093
2090
2046
2077
2066
2076
2074
2067
2054
2051
2060
2069
2057
2072
2059
2029
2055
2097
2094
2068
2067
2043
2041
2065
2089
2065
2087
2076
2057
2081
2092
2058
2068
2054
2057
2051
2059
2046
2039
2081
2063
2063
2066
2059
2050
2050
2079
2100
2097
2095
2076
2057
2070
2050
2064
2070
2065
2034
2046
2037
2077
2053
2045
2078
2089
2083
2068
2081
2073
2060
2045
2063
2052
2088
2078
2080
2090
2032
2054
2051
2054
2067
2081
2055
2058
2078
2093
2061
2055
2070
2070
2081
2078
2033
2046
2049
2071
2081
2065
2066
2051
2062
2075
2056
2068
2069
2071
2086
2071
2072
2076
2050
2057
2049
2050
2061
2061
2056
2072
2067
2101
2083
2074
2083
2067
2045
2056
2077
2054
2066
2060
2059
2032
2040
2100
2100
2075
2070
2057
2042
2022
2074
2104
2068
2071
2083
2065
2070
2080
2036
2071
2078
2078
2072
2069
2049
2056
2084
2068
2062
2066
2051
2053
2062
2084
2076
2072
2046
2025
2048
2077
2065
2085
2054
2072
2083
2099
2069
2051
2044
2058
2081
2051
2050
2079
2101
2080
2045
2051
2081
2066
2052
2062
2067
2075
2074
2062
2029
2035
2052
2085
2065
2074
2079
2085
2060
2072
2073
2093
2065
2048
2063
2060
2080
2024
2052
2073
2068
2059
2105
2097
2064
2046
2039
2075
2065
2056
2075
2062
2055
2072
2079
2076
2089
2079
2073
2031
2042
2072
2078
2077
2038
2063
2070
2073
2075
2081
2081
2078
2060
2031
2024
2054
2069
2040
2060
2103
2066
2097
2075
2061
2051
2070
2065
2064
2044
2083
2067
2071
2055
2045
2033
2057
2089
2093
2076
2068
2060
2096
2089
2070
2068
2059
2058
2050
2043
2060
2062
2070
2058
2057
2041
2094
2094
2056
2050
2069
2049
2071
2070
2095
2070
2052
2096
2083
2042
2054
2061
2056
2065
2005
2056
2083
2124
2099
2065
2079
2039
2053
2055
2060
2062
2080
2039
2055
2024
2098
2120
2064
2073
2051
2101
2055
2025
2030
2116
2062
2068
2082
2041
2070
2033
2077
2013
2113
2100
2029
2105
2073
2137
2060
2004
1993
2104
2139
2081
2035
2117
2113
2042
1996
2044
2027
2061
2046
2091
2075
2110
2084
2043
2056
2086
2041
2107
2029
2050
2065
2100
2066
2062
2087
2076
2036
2055
2070
2041
2082
2048
2086
2078
2056
2075
2048
2061
2073
2085
2036
2050
2085
2092
2085
2063
2085
2069
2065
2059
2014
2029
2063
2109
2090
2063
2073
2043
2062
2083
2051
2052
2066
2063
2087
2062
2035
2068
2074
2060
2081
2079
2073
2045
2034
2038
2089
2086
2067
2062
2082
2062
2069
2089
2072
2067
2048
2052
2044
2089
2083
2051
2066
2074
2075
2074
2081
2061
2062
2061
2051
2049
2039
2071
2076
2075
2053
2053
2080
2097
2069
2070
2079
2074
2083
2079
2045
2049
2076
2067
2063
2020
2050
2052
2044
2077
2070
2093
2086
2092
2082
2053
2038
2062
2073
2076
2069
2056
2057
2080
2077
2048
2063
2076
2068
2064
2068
2079
2051
2059
2074
2062
2076
2055
2044
2084
2062
2049
2074
2064
2067
2082
2063
2074
2066
2040
2040
2051
2079
2101
2083
2039
2040
2023
2075
2102
2070
2052
2068
2097
2065
2078
2093
2088
2080
2051
2058
2069
2070
