# Supplementary material for: Detecting Nasal Vowels in Speech Interfaces Based on Surface Electromyography
Source: PLoS One. 2015 Jun 12;10(6):e0127040. doi: 10.1371/journal.pone.0127040 (PMC4466523; doi:10.1371/journal.pone.0127040)
Supplement: S1 Data — (ZIP) [file pone.0127040.s001.zip › PLosOneData/EmgData/CM/EMG/11 - CM-vnp-an-r1 - Channel3.txt]

2067
2065
2071
2072
2066
2066
2068
2057
2057
2065
2070
2067
2065
2066
2071
2061
2074
2061
2064
2065
2073
2069
2063
2058
2058
2066
2073
2072
2061
2064
2064
2067
2064
2068
2066
2068
2069
2068
2070
2062
2068
2064
2069
2064
2069
2069
2070
2064
2066
2064
2060
2067
2061
2064
2074
2066
2070
2069
2064
2068
2071
2068
2066
2066
2066
2065
2064
2060
2066
2065
2068
2069
2066
2060
2073
2068
2066
2067
2061
2072
2067
2071
2064
2064
2066
2068
2069
2065
2067
2071
2068
2065
2067
2056
2061
2067
2066
2065
2069
2060
2061
2063
2071
2075
2070
2063
2068
2065
2066
2071
2067
2067
2063
2063
2069
2060
2067
2064
2065
2060
2065
2077
2067
2065
2065
2065
2067
2073
2072
2064
2068
2067
2066
2065
2062
2067
2070
2068
2069
2062
2059
2066
2069
2070
2065
2067
2071
2062
2065
2067
2065
2065
2064
2065
2066
2062
2067
2069
2067
2062
2069
2067
2063
2073
2066
2062
2064
2065
2063
2069
2064
2064
2065
2067
2065
2069
2069
2063
2070
2063
2063
2058
2067
2063
2068
2066
2066
2070
2063
2064
2067
2065
2072
2076
2068
2060
2063
2068
2062
2064
2064
2063
2070
2066
2065
2069
2068
2071
2058
2064
2060
2068
2069
2068
2067
2073
2064
2071
2069
2062
2059
2064
2063
2069
2061
2063
2064
2068
2069
2064
2066
2070
2071
2072
2064
2061
2066
2064
2070
2072
2070
2067
2071
2069
2061
2067
2068
2061
2060
2055
2065
2063
2067
2063
2061
2068
2066
2067
2076
2074
2075
2064
2059
2069
2071
2064
2059
2067
2055
2069
2062
2063
2065
2068
2068
2070
2074
2063
2060
2062
2062
2065
2067
2066
2065
2074
2067
2072
2064
2062
2063
2060
2061
2068
2062
2070
2070
2065
2078
2063
2066
2064
2059
2068
2061
2065
2067
2064
2062
2075
2062
2059
2070
2075
2072
2068
2070
2061
2067
2064
2067
2065
2067
2070
2064
2071
2067
2063
2064
2056
2062
2063
2068
2061
2068
2069
2063
2072
2076
2067
2068
2063
2061
2066
2066
2069
2063
2055
2059
2064
2072
2073
2074
2073
2060
2059
2061
2061
2067
2067
2065
2062
2069
2071
2072
2071
2060
2060
2060
2062
2068
2061
2071
2070
2079
2063
2046
2063
2065
2065
2063
2066
2077
2077
2071
2061
2063
2058
2064
2062
2057
2067
2070
2069
2069
2072
2063
2061
2061
2074
2069
2067
2065
2066
2057
2058
2065
2074
2068
2068
2065
2063
2069
2063
2068
2067
2074
2062
2055
2061
2063
2070
2062
2063
2063
2070
2071
2073
2067
2067
2064
2064
2061
2067
2067
2070
2061
2063
2069
2060
2058
2067
2069
2062
2072
2062
2066
2062
2064
2066
2067
2068
2074
2058
2057
2071
2065
2062
2068
2074
2067
2067
2067
2061
2066
2066
2064
2064
2060
2065
2068
2067
2060
2062
2066
2066
2068
2073
2069
2077
2067
2068
2061
2061
2062
2063
2059
2056
2064
2076
2078
2074
2070
2067
2060
2062
2064
2060
2077
2060
2065
2070
2060
2075
2068
2051
2056
2064
2064
2066
2057
2065
2079
2082
2073
2068
2075
2069
2070
2069
2065
2063
2060
2063
2077
2063
2052
2064
2071
2078
2068
2067
2067
2066
2061
2061
2074
2072
2057
2057
2059
2070
2070
2064
2066
2061
2076
2074
2062
2070
2068
2072
2065
2071
2069
2072
2044
2056
2064
2065
2075
2068
2068
2064
2065
2068
2069
2068
2070
2064
2060
2059
2065
2075
2083
2052
2062
2067
2065
2063
2060
2068
2067
2068
2054
2059
2071
2084
2063
2066
2066
2065
2062
2058
2061
2066
2062
2065
2074
2069
2077
2069
2069
2070
2065
2061
2062
2066
2072
2068
2061
2065
2065
2071
2064
2063
2073
2062
2072
2072
2066
2063
2063
2067
2063
2064
2060
2066
2063
2060
2072
2069
2069
2070
2067
2070
2060
2060
2060
2063
2066
2072
2065
2060
2066
2070
2076
2065
2067
2063
2063
2063
2061
2061
2059
2062
2064
2068
2077
2063
2064
2065
2066
2083
2076
2063
2073
2069
2065
2065
2063
2067
2073
2071
2066
2067
2062
2060
2060
2065
2066
2064
2072
2065
2066
2068
2067
2067
2067
2058
2066
2065
2064
2065
2068
2066
2071
2068
2063
2069
2074
2068
2066
2063
2066
2060
2054
2062
2062
2072
2062
2067
2067
2064
2068
2065
2067
2059
2079
2077
2070
2062
2065
2072
2066
2058
2073
2062
2063
2059
2065
2073
2062
2071
2073
2074
2068
2053
2059
2059
2062
2062
2070
2067
2062
2070
2069
2072
2074
2066
2070
2067
2066
2069
2069
2066
2062
2070
2064
2063
2051
2055
2070
2077
2074
2066
2058
2066
2076
2063
2050
2073
2074
2066
2067
2068
2071
2063
2064
2063
2051
2063
2071
2078
2072
2067
2066
2074
2075
2059
2061
2059
2070
2072
2074
2073
2063
2058
2062
2064
2058
2061
2064
2069
2065
2075
2068
2065
2064
2063
2073
2070
2063
2067
2061
2067
2068
2070
2063
2059
2062
2062
2061
2071
2062
2067
2069
2071
2064
2062
2072
2074
2074
2067
2064
2064
2066
2061
2068
2055
2063
2062
2064
2067
2072
2065
2067
2068
2067
2059
2061
2066
2062
2063
2058
2073
2080
2069
2067
2062
2067
2072
2069
2064
2061
2065
2070
2065
2063
2059
2058
2061
2068
2062
2068
2077
2070
2073
2064
2056
2062
2070
2069
2071
2078
2069
2064
2060
2061
2072
2049
2058
2067
2071
2063
2059
2067
2072
2078
2072
2071
2066
2065
2068
2069
2066
2060
2072
2062
2071
2066
2063
2059
2060
2051
2062
2081
2078
2075
2065
2057
2060
2064
2072
2066
2067
2061
2059
2058
2050
2070
2084
2080
2081
2077
2068
2061
2046
2058
2062
2062
2062
2064
2063
2068
2071
2070
2063
2070
2068
2069
2066
2068
2065
2060
2062
2065
2077
2080
2077
2062
2058
2062
2064
2067
2060
2063
2069
2077
2072
2069
2067
2065
2064
2064
2060
2061
2060
2060
2071
2068
2073
2071
2064
2063
2067
2065
2073
2065
2066
2069
2065
2073
2061
2066
2068
2058
2068
2062
2059
2060
2079
2085
2087
2047
2056
2063
2086
2072
2050
2087
2092
2023
2058
2064
2074
2056
2063
2075
2054
2079
2066
2041
2054
2067
2079
2081
2072
2075
2079
2042
2059
2059
2067
2078
2061
2062
2072
2073
2069
2066
2064
2064
2066
2064
2062
2073
2067
2067
2059
2064
2069
2069
2062
2064
2073
2073
2055
2063
2061
2066
2061
2067
2063
2067
2069
2073
2074
2069
2069
2072
2067
2071
2050
2058
2064
2074
2063
2064
2062
2064
2061
2085
2075
2062
2064
2071
2075
2067
2072
2062
2055
2059
2065
2070
2072
2063
2068
2058
2059
2064
2075
2073
2073
2071
2075
2058
2063
2063
2067
2061
2065
2062
2061
2060
2068
2062
2061
2065
2064
2068
2075
2072
2059
2068
2077
2079
2073
2066
2059
2057
2054
2059
2069
2068
2071
2062
2068
2077
2069
2062
2069
2069
2063
2058
2059
2065
2072
2064
2062
2073
2065
2066
2063
2062
2070
2061
2069
2070
2065
2069
2064
2070
2070
2065
2061
2069
2068
2072
2059
2063
2066
2067
2067
2067
2076
2075
2059
2064
2060
2058
2068
2071
2066
2061
2063
2055
2072
2072
2069
2071
2065
2061
2072
2058
2066
2069
2069
2062
2063
2073
2070
2061
2061
2067
2060
2063
2072
2074
2074
2059
2055
2060
2069
2074
2073
2072
2062
2061
2071
2069
2060
2065
2063
2063
2067
2073
2059
2070
2063
2076
2066
2053
2066
2072
2079
2067
2069
2074
2063
2066
2069
2063
2060
2060
2067
2064
2066
2068
2068
2076
2076
2077
2070
2066
2059
2065
2057
2057
2053
2060
2053
2070
2078
2070
2051
2060
2067
2063
2068
2067
2077
2074
2064
2063
2058
2062
2075
2070
2074
2070
2056
2051
2066
2074
2070
2081
2056
2056
2068
2083
2070
2066
2066
2064
2060
2071
2062
2064
2060
2064
2063
2062
2066
2058
2063
2073
2070
2065
2068
2067
2066
2072
2070
2069
2061
2057
2058
2060
2067
2066
2071
2069
2072
2063
2070
2066
2064
2060
2056
2058
2063
2068
2077
2069
2073
2069
2063
2069
2072
2077
2065
2064
2057
2061
2062
2067
2072
2066
2073
2069
2078
2069
2068
2060
2056
2067
2070
2059
2059
2063
2056
2059
2069
2070
2079
2072
2064
2061
2069
2079
2080
2076
2070
2060
2066
2048
2058
2056
2063
2069
2083
2049
2062
2066
2060
2071
2074
2077
2071
2050
2055
2084
2084
2088
2056
2046
2045
2055
2053
2061
2080
2068
2062
2074
2068
2072
2077
2061
2065
2059
2068
2072
2073
2067
2065
2061
2062
2062
2065
2071
2073
2063
2062
2062
2060
2063
2069
2067
2065
2065
2073
2069
2061
2070
2065
2066
2066
2062
2069
2070
2070
2060
2065
2073
2067
2062
2063
2055
2061
2064
2068
2075
2071
2066
2059
2067
2076
2060
2055
2075
2067
2070
2069
2063
2065
2061
2058
2064
2061
2068
2067
2069
2061
2054
2055
2072
2071
2073
2070
2065
2068
2064
2049
2065
2071
2070
2064
2062
2069
2060
2060
2078
2080
2067
2072
2061
2071
2060
2063
2065
2069
2059
2068
2063
2064
2072
2073
2070
2063
2068
2068
2057
2062
2061
2070
2057
2070
2075
2060
2063
2073
2066
2059
2061
2057
2073
2072
2067
2071
2072
2058
2060
2066
2062
2060
2056
2061
2060
2070
2066
2061
2063
2062
2067
2074
2071
2077
2068
2070
2076
2072
2064
2072
2067
2053
2053
2063
2061
2068
2073
2074
2065
2061
2062
2063
2054
2065
2064
2067
2063
2070
2061
2070
2066
2067
2064
2072
2071
2073
2063
2058
2067
2061
2061
2068
2064
2061
2069
2073
2065
2059
2072
2071
2066
2068
2065
2060
2063
2066
2069
2075
2053
2057
2064
2062
2053
2067
2065
2074
2072
2067
2062
2061
2072
2071
2067
2075
2062
2059
2070
2068
2071
2062
2074
2056
2063
2055
2061
2061
2066
2073
2076
2063
2064
2071
2073
2070
2073
2069
2061
2076
2063
2060
2063
2055
2061
2070
2065
2072
2069
2064
2067
2069
2069
2064
2058
2069
2073
2059
2068
2060
2068
2061
2071
2056
2064
2056
2067
2059
2072
2060
2064
2072
2073
2062
2070
2066
2063
2065
2060
2067
2074
2072
2068
2067
2066
2065
2051
2057
2066
2059
2068
2070
2068
2079
2068
2063
2064
2069
2061
2056
2058
2066
2078
2063
2053
2071
2068
2083
2066
2074
2066
2060
2056
2061
2071
2056
2067
2063
2074
2071
2064
2070
2072
2069
2065
2075
2065
2072
2063
2066
2058
2057
2065
2073
2065
2061
2063
2062
2073
2070
2069
2068
2074
2065
2072
2066
2062
2060
2057
2062
2058
2072
2082
2061
2074
2065
2066
2042
2053
2055
2072
2074
2078
2067
2074
2066
2069
2068
2057
2054
2066
2050
2074
2066
2082
2091
2080
2059
2073
2060
2071
2044
2052
2066
2065
2060
2063
2051
2060
2065
2085
2085
2068
2070
2069
2064
2053
2064
2071
2061
2041
2081
2070
2062
2070
2064
2068
2077
2072
2062
2061
2058
2051
2041
2073
2084
2079
2073
2075
2076
2045
2062
2079
2067
2074
2062
2063
2051
2080
2083
2083
2039
2069
2081
2053
2052
2066
2070
2086
2051
2081
2071
2072
2064
2069
2065
2062
2058
2055
2060
2052
2065
2057
2058
2078
2101
2069
2076
2053
2058
2079
2050
2061
2043
2076
2060
2075
2065
2073
2060
2088
2053
2036
2056
2099
2064
2065
2049
2071
2074
2085
2057
2078
2038
2027
2058
2091
2058
2017
2070
2084
2101
2027
2087
2121
2077
2038
2110
2073
1996
2047
2037
2033
2101
2059
2084
2076
2047
2088
2078
2046
2083
2074
2081
2072
2069
2093
2044
2045
2077
2061
2080
2004
2052
2067
2064
2059
2065
2078
2079
2060
2074
2062
2077
2052
2052
2066
2089
2043
2074
2081
2048
2084
2031
2061
2057
2072
2081
2067
2068
2082
2071
2062
2058
2052
2066
2073
2072
2083
2042
2046
2060
2061
2073
2063
2057
2052
2081
2099
2070
2060
2066
2062
2083
2052
2062
2046
2052
2067
2057
2062
2082
2086
2075
2087
2068
2061
2063
2057
2055
2049
2072
2085
2062
2066
2066
2071
2058
2063
2057
2066
2073
2070
2067
2069
2054
2071
2071
2079
2075
2045
2057
2062
2082
2063
2055
2082
2079
2066
2082
2076
2051
2050
2053
2052
2070
2075
2071
2066
2075
2079
2078
2072
2060
2069
2054
2059
2055
2059
2070
2067
2058
2064
2062
2073
2069
2086
2072
2061
2071
2066
2054
2049
2057
2069
2083
2078
2072
2067
2069
2048
2059
2080
2071
2048
2061
2079
2073
2081
2051
2081
2076
2066
2059
2052
2071
2073
2057
