# Supplementary material for: Detecting Nasal Vowels in Speech Interfaces Based on Surface Electromyography
Source: PLoS One. 2015 Jun 12;10(6):e0127040. doi: 10.1371/journal.pone.0127040 (PMC4466523; doi:10.1371/journal.pone.0127040)
Supplement: S1 Data — (ZIP) [file pone.0127040.s001.zip › PLosOneData/EmgData/CM/EMG/11 - CM-vnp-an-r1 - Channel4.txt]

2072
2066
2064
2067
2066
2064
2066
2062
2057
2059
2060
2066
2074
2058
2062
2060
2068
2069
2071
2063
2071
2075
2066
2064
2069
2069
2072
2073
2068
2067
2063
2056
2045
2052
2071
2072
2078
2069
2065
2060
2075
2069
2069
2070
2065
2066
2061
2055
2077
2081
2073
2074
2054
2053
2060
2061
2068
2056
2054
2061
2073
2073
2072
2068
2066
2064
2069
2066
2068
2070
2073
2076
2062
2058
2076
2076
2062
2064
2050
2068
2074
2076
2059
2058
2066
2064
2074
2071
2059
2068
2066
2061
2066
2061
2066
2065
2064
2066
2068
2070
2067
2068
2061
2060
2071
2069
2070
2066
2065
2072
2069
2068
2060
2055
2065
2061
2061
2063
2070
2069
2067
2073
2057
2065
2066
2057
2069
2079
2077
2064
2063
2060
2063
2066
2064
2067
2067
2060
2068
2065
2068
2063
2060
2065
2072
2076
2072
2067
2054
2062
2059
2064
2065
2070
2065
2062
2068
2061
2066
2070
2073
2067
2065
2066
2062
2062
2066
2067
2059
2065
2059
2074
2075
2072
2061
2063
2068
2056
2075
2068
2060
2060
2069
2070
2072
2064
2075
2071
2059
2066
2071
2069
2063
2061
2063
2059
2065
2071
2063
2060
2060
2055
2071
2070
2074
2074
2072
2073
2066
2060
2053
2064
2070
2066
2063
2074
2074
2073
2070
2067
2058
2052
2062
2057
2058
2076
2073
2072
2071
2063
2067
2075
2070
2071
2060
2065
2066
2063
2064
2063
2065
2068
2071
2068
2057
2061
2070
2065
2069
2059
2062
2067
2071
2073
2067
2064
2063
2064
2063
2067
2068
2065
2060
2072
2070
2069
2058
2069
2057
2065
2052
2065
2068
2075
2076
2056
2069
2071
2068
2069
2067
2067
2071
2060
2061
2063
2064
2063
2082
2065
2072
2063
2061
2071
2066
2064
2050
2061
2065
2055
2071
2072
2069
2076
2066
2065
2068
2077
2064
2081
2067
2065
2056
2069
2060
2056
2071
2071
2076
2065
2063
2062
2060
2065
2058
2078
2073
2059
2062
2065
2065
2066
2063
2068
2068
2057
2062
2082
2089
2082
2073
2065
2054
2048
2047
2069
2065
2057
2061
2066
2074
2076
2071
2061
2054
2053
2063
2063
2067
2062
2054
2063
2087
2067
2075
2073
2078
2083
2060
2064
2075
2020
2065
2072
2097
2039
2071
2066
2071
2054
2050
2034
2074
2072
2086
2073
2079
2059
2058
2062
2055
2074
2060
2067
2064
2075
2063
2063
2064
2065
2079
2075
2039
2061
2070
2070
2059
2081
2069
2079
2071
2061
2071
2057
2045
2068
2063
2074
2053
2063
2055
2074
2081
2071
2058
2066
2075
2067
2056
2052
2057
2062
2066
2069
2070
2062
2063
2064
2066
2066
2065
2058
2073
2063
2086
2072
2057
2066
2063
2059
2064
2061
2062
2055
2055
2066
2064
2069
2057
2056
2073
2082
2088
2072
2058
2073
2069
2064
2044
2061
2071
2063
2077
2064
2072
2065
2066
2067
2055
2070
2068
2069
2056
2074
2081
2069
2053
2051
2053
2072
2076
2073
2067
2066
2054
2060
2060
2066
2068
2072
2071
2072
2053
2071
2074
2044
2075
2070
2052
2062
2070
2061
2068
2080
2055
2069
2070
2071
2079
2068
2036
2072
2055
2055
2068
2045
2061
2083
2086
2079
2048
2060
2069
2071
2072
2063
2079
2077
2063
2062
2065
2061
2056
2040
2054
2077
2079
2063
2066
2076
2073
2068
2049
2073
2056
2073
2064
2054
2076
2068
2068
2065
2069
2051
2056
2065
2063
2066
2075
2069
2059
2068
2084
2078
2057
2042
2045
2083
2094
2062
2050
2058
2070
2070
2061
2062
2069
2080
2073
2064
2060
2059
2062
2062
2062
2060
2058
2084
2074
2056
2063
2052
2062
2078
2068
2063
2057
2078
2065
2066
2058
2073
2062
2070
2056
2087
2069
2048
2058
2064
2070
2080
2066
2070
2066
2052
2049
2075
2064
2057
2067
2070
2074
2080
2062
2068
2069
2068
2064
2063
2053
2068
2069
2068
2057
2053
2078
2081
2084
2064
2064
2066
2066
2071
2056
2053
2054
2058
2062
2063
2067
2074
2073
2069
2075
2082
2093
2079
2048
2038
2050
2063
2077
2072
2051
2066
2078
2069
2060
2064
2063
2052
2069
2055
2072
2086
2083
2062
2067
2076
2086
2058
2042
2038
2056
2066
2083
2079
2059
2061
2067
2094
2091
2073
2029
2054
2055
2061
2042
2066
2063
2071
2069
2073
2076
2078
2064
2039
2058
2099
2098
2069
2025
2059
2093
2099
2081
2030
2027
2044
2080
2098
2075
2059
2069
2078
2061
2050
2033
2057
2066
2037
2062
2076
2083
2076
2077
2073
2073
2085
2101
2093
2054
2030
2035
2056
2051
2068
2063
2072
2067
2077
2079
2074
2092
2083
2051
2052
2064
2056
2049
2070
2060
2041
2052
2074
2085
2077
2081
2087
2055
2055
2057
2057
2070
2079
2055
2070
2070
2059
2061
2068
2082
2065
2067
2085
2081
2059
2048
2044
2051
2057
2048
2068
2080
2080
2067
2078
2085
2073
2059
2071
2073
2068
2051
2059
2060
2054
2061
2067
2085
2081
2061
2040
2040
2078
2083
2056
2084
2078
2076
2076
2055
2035
2078
2063
2071
2052
2081
2049
2090
2031
2067
2061
2073
2104
2098
2062
2058
2038
2050
2057
2072
2080
2050
2062
2070
2077
2040
2066
2064
2086
2078
2065
2069
2044
2041
2067
2070
2075
2078
2082
2074
2042
2056
2074
2066
2074
2062
2068
2068
2060
2073
2077
2091
2092
2044
2009
2021
2057
2068
2073
2070
2086
2089
2092
2074
2035
2076
2113
2101
2041
1978
2049
2103
2075
2022
2049
2039
2074
2085
2081
2088
2129
2063
2001
2033
2051
2090
2124
2082
1996
2023
2067
2077
2072
2114
2119
2070
2010
2035
2063
2054
2078
2080
2081
2091
2061
2050
2053
2051
2057
2066
2067
2077
2086
2076
2067
2069
2057
2067
2068
2050
2051
2065
2074
2062
2059
2064
2079
2081
2090
2082
2056
2034
2043
2057
2062
2067
2059
2058
2080
2089
2082
2060
2057
2067
2072
2060
2069
2080
2087
2081
2055
2054
2067
2073
2053
2050
2051
2061
2065
2071
2067
2069
2079
2059
2056
2066
2070
2059
2073
2080
2096
2070
2040
2030
2058
2072
2086
2072
2068
2073
2107
2079
2064
2053
2055
2083
2032
2039
2067
2052
2079
2084
2056
2056
2072
2082
2009
2048
2120
2060
2054
2081
2060
2056
2078
2095
2075
2072
2073
2050
2039
2045
2053
2071
2063
2060
2059
2056
2067
2077
2075
2080
2083
2055
2056
2052
2050
2078
2080
2078
2070
2047
2066
2073
2093
2048
2031
2063
2066
2055
2048
2060
2076
2094
2081
2081
2072
2070
2071
2060
2067
2064
2042
2061
2070
2066
2066
2076
2038
2061
2059
2065
2084
2085
2080
2069
2041
2035
2074
2079
2074
2066
2060
2042
2060
2090
2090
2080
2071
2049
2043
2070
2119
2098
2012
2008
2038
2051
2066
2082
2078
2081
2070
2076
2075
2075
2072
2055
2061
2070
2092
2088
2062
2032
2032
2044
2065
2062
2067
2072
2073
2057
2061
2070
2079
2100
2094
2066
2016
2033
2055
2072
2079
2069
2076
2089
2083
2069
2053
2074
2073
2076
2051
2034
2031
2081
2077
2081
2076
2073
2064
2044
2057
2065
2062
2083
2110
2097
2046
2017
2051
2057
2048
2049
2065
2091
2078
2077
2070
2053
2062
2062
2084
2069
2051
2070
2050
2056
2083
2061
2076
2078
2053
2045
2043
2061
2080
2096
2091
2078
2044
2045
2083
2055
2052
2056
2045
2085
2049
2064
2068
2043
2079
2087
2061
2083
2067
2079
2076
2060
2053
2053
2069
2044
2043
2077
2070
2059
2080
2050
2049
2080
2108
2087
2049
2031
2059
2097
2098
2055
2033
2058
2059
2040
2046
2058
2061
2077
2084
2106
2108
2090
2044
2026
2036
2044
2077
2066
2057
2068
2075
2102
2079
2041
2046
2056
2079
2088
2047
2037
2062
2093
2094
2072
2057
2050
2039
2059
2070
2101
2070
2046
2065
2077
2051
2046
2057
2086
2078
2058
2075
2069
2059
2064
2065
2062
2070
2075
2072
2067
2058
2086
2056
2051
2057
2076
2077
2062
2061
2040
2064
2050
2067
2076
2079
2076
2060
2064
2080
2075
2073
2073
2071
2066
2060
2040
2073
2081
2057
2056
2060
2063
2072
2058
2058
2080
2084
2042
2064
2068
2076
2074
2048
2055
2064
2058
2056
2083
2085
2068
2077
2064
2053
2069
2080
2070
2063
2052
2088
2097
2045
2044
2016
2059
2095
2061
2050
2046
2071
2089
2095
2057
2077
2102
2022
2069
2076
2044
2068
2055
2055
2038
2080
2101
2054
2065
2067
2058
2075
2088
2083
2045
2055
2029
2062
2063
2072
2070
2070
2071
2071
2072
2058
2060
2066
2059
2057
2053
2069
2051
2051
2075
2080
2085
2060
2045
2058
2082
2090
2067
2048
2082
2071
2050
2055
2060
2055
2066
2073
2065
2063
2086
2073
2057
2064
2061
2077
2082
2074
2070
2065
2048
2024
2028
2064
2086
2055
2071
2112
2067
2079
2061
2073
2075
2064
2054
2057
2069
2064
2073
2058
2064
2065
2073
2065
2055
2060
2067
2060
2060
2077
2061
2058
2066
2069
2049
2071
2075
2062
2075
2077
2066
2077
2080
2075
2057
2063
2053
2059
2065
2078
2050
2067
2070
2061
2072
2068
2080
2080
2055
2064
2056
2068
2065
2066
2067
2068
2079
2074
2068
2057
2058
2046
2052
2060
2079
2079
2069
2059
2058
2068
2072
2056
2062
2058
2077
2086
2068
2031
2060
2067
2066
2055
2065
2065
2074
2068
2080
2091
2085
2099
2064
2025
2025
2037
2039
2069
2088
2092
2068
2068
2063
2063
2065
2077
2068
2087
2067
2055
2059
2066
2057
2048
2058
2100
2119
2093
2032
2048
2061
2039
2042
2062
2064
2067
2070
2073
2088
2072
2055
2054
2083
2120
2085
2005
2032
2053
2074
2079
2064
2067
2076
2095
2058
2054
2054
2069
2062
2064
2068
2067
2061
2063
2090
2102
2074
2060
2052
2042
2069
2076
2076
2083
2076
2054
2046
2039
2066
2071
2073
2065
2065
2072
2077
2069
2057
2032
2059
2092
2105
2082
2075
2055
2044
2074
2055
2045
2062
2063
2069
2055
2060
2077
2077
2081
2074
2052
2051
2070
2075
2059
2072
2056
2056
2066
2083
2101
2103
2043
2009
2034
2045
2050
2072
2087
2076
2077
2064
2086
2094
2054
2040
2053
2086
2103
2068
2029
2047
2042
2072
2062
2067
2067
2065
2081
2085
2079
2070
2055
2050
2067
2086
2058
2041
2067
2072
2078
2052
2059
2067
2088
2081
2074
2073
2062
2070
2067
2061
2045
2057
2067
2070
2054
2045
2076
2073
2076
2068
2064
2068
2066
2066
2069
2073
2062
2055
2064
2043
2089
2102
2083
2055
2035
2045
2052
2060
2057
2065
2075
2078
2048
2078
2073
2085
2063
2054
2062
2065
2054
2055
2046
2083
2088
2086
2060
2059
2058
2062
2073
2051
2063
2075
2081
2056
2058
2063
2077
2065
2049
2047
2073
2068
2056
2076
2086
2083
2048
2038
2067
2063
2067
2061
2076
2063
2058
2076
2089
2056
2052
2066
2073
2045
2045
2053
2075
2087
2081
2074
2080
2070
2074
2057
2047
2037
2071
2083
2066
2065
2052
2040
2020
2083
2112
2089
2102
2046
2019
2031
2088
2091
2051
2061
2080
2095
2065
2088
2056
2034
2066
2069
2064
2029
2045
2062
2080
2080
2076
2069
2089
2081
2058
2077
2082
2057
2059
2074
2085
2032
2042
2056
2063
2063
2077
2079
2051
2035
2084
2099
2087
2068
2091
2033
2050
2072
2089
2010
2048
2071
2097
2084
2043
2118
2068
2039
2029
2025
2070
2038
2083
2094
2079
2055
2075
2027
2036
2103
2077
2085
2103
2093
2081
2096
2036
2022
2082
2108
2084
2080
2052
2033
2042
2024
2103
2109
2081
2084
2062
2067
2076
2035
2049
2042
2044
2056
2083
2073
2095
2091
2074
2071
2051
2057
2051
2071
2067
2026
2049
2080
2070
2063
2058
2084
2092
2041
2030
2065
2089
2093
2064
2082
2066
2058
2079
2037
2009
2076
2079
2074
2046
2045
2055
2038
2082
2093
2087
2076
2075
2083
2064
2054
2081
2057
2066
2048
2070
2080
2063
2052
2042
2039
2054
2097
2084
2093
2094
2063
2059
2034
2038
2058
2067
2075
2055
2066
2068
2063
2050
2067
2055
2049
2082
2104
2082
2078
2046
2045
2083
2091
2076
2041
2054
2053
2041
2068
2080
2087
2072
2069
2073
2055
2036
2038
2045
2080
2068
2059
2076
2078
2071
2078
2096
2092
2071
2032
2019
2052
2094
2096
2068
2064
2061
2065
2040
2086
2057
2075
2071
2057
2070
2077
2050
2055
2049
2066
2115
2089
2053
2066
2085
2081
2055
2027
2051
2047
2071
2083
2059
2078
2074
2042
2096
2080
2072
2030
2042
2106
2094
