# Supplementary material for: Detecting Nasal Vowels in Speech Interfaces Based on Surface Electromyography
Source: PLoS One. 2015 Jun 12;10(6):e0127040. doi: 10.1371/journal.pone.0127040 (PMC4466523; doi:10.1371/journal.pone.0127040)
Supplement: S1 Data — (ZIP) [file pone.0127040.s001.zip › PLosOneData/EmgData/CM/EMG/11 - CM-vnp-an-r1 - Channel5.txt]

2072
2057
2060
2063
2065
2070
2074
2068
2066
2062
2057
2065
2068
2068
2062
2056
2060
2062
2065
2072
2072
2074
2070
2065
2065
2069
2069
2067
2071
2072
2069
2052
2048
2054
2068
2068
2072
2071
2062
2068
2078
2069
2070
2068
2060
2060
2059
2056
2063
2068
2074
2073
2060
2056
2053
2067
2083
2071
2060
2060
2066
2066
2067
2067
2063
2063
2073
2065
2060
2067
2069
2075
2073
2063
2060
2066
2060
2057
2054
2057
2069
2074
2067
2069
2074
2067
2069
2061
2055
2060
2065
2068
2068
2068
2068
2069
2069
2058
2059
2071
2066
2071
2073
2071
2069
2060
2062
2059
2065
2070
2062
2065
2062
2062
2061
2065
2073
2063
2062
2065
2057
2060
2060
2068
2065
2069
2068
2069
2071
2062
2062
2076
2076
2073
2067
2067
2066
2062
2066
2064
2063
2060
2056
2063
2070
2067
2067
2059
2062
2076
2070
2066
2059
2063
2063
2065
2069
2066
2071
2075
2071
2062
2063
2065
2059
2064
2068
2069
2059
2056
2063
2068
2072
2073
2070
2067
2068
2061
2059
2063
2064
2064
2069
2073
2070
2069
2066
2060
2056
2064
2070
2062
2062
2059
2063
2066
2069
2070
2068
2068
2074
2068
2069
2064
2067
2066
2065
2069
2068
2059
2054
2063
2070
2070
2063
2074
2072
2058
2066
2069
2066
2067
2067
2068
2065
2061
2059
2068
2068
2060
2058
2072
2070
2068
2063
2057
2058
2060
2063
2065
2069
2072
2073
2073
2063
2066
2068
2066
2072
2067
2067
2061
2062
2061
2065
2067
2061
2065
2062
2061
2060
2059
2066
2073
2068
2067
2069
2079
2068
2063
2056
2061
2056
2070
2062
2048
2070
2071
2080
2079
2069
2073
2074
2062
2052
2065
2070
2067
2072
2056
2060
2063
2066
2070
2071
2062
2051
2057
2063
2064
2067
2071
2075
2080
2074
2071
2065
2073
2042
2064
2069
2068
2059
2083
2070
2055
2059
2063
2062
2067
2068
2058
2051
2066
2054
2070
2072
2063
2067
2082
2076
2089
2066
2055
2048
2045
2059
2065
2073
2074
2075
2083
2067
2053
2056
2053
2053
2068
2082
2072
2067
2058
2058
2061
2072
2076
2061
2060
2057
2060
2057
2072
2085
2046
2055
2070
2088
2092
2090
2085
2060
2044
2033
2071
2093
2050
2075
2061
2039
2062
2043
2044
2083
2077
2079
2076
2077
2071
2071
2046
2036
2065
2094
2079
2060
2060
2069
2062
2067
2074
2077
2066
2057
2069
2071
2057
2063
2070
2067
2067
2062
2077
2068
2046
2055
2067
2064
2070
2066
2053
2040
2108
2098
2080
2062
2064
2069
2064
2042
2031
2053
2063
2063
2067
2075
2055
2075
2068
2084
2062
2067
2053
2064
2073
2088
2073
2067
2071
2063
2058
2060
2059
2068
2063
2060
2051
2053
2058
2051
2055
2079
2086
2097
2074
2065
2067
2055
2065
2053
2060
2069
2070
2064
2062
2072
2046
2065
2083
2063
2067
2070
2073
2068
2067
2065
2078
2058
2053
2061
2055
2060
2066
2050
2068
2081
2079
2072
2066
2063
2048
2086
2086
2067
2070
2064
2050
2056
2066
2063
2064
2070
2064
2067
2059
2045
2042
2085
2088
2085
2068
2052
2063
2046
2068
2070
2060
2064
2083
2074
2072
2058
2050
2058
2066
2071
2050
2082
2082
2079
2076
2068
2059
2063
2058
2059
2064
2064
2058
2056
2068
2074
2067
2067
2084
2065
2057
2066
2059
2085
2049
2080
2094
2083
2050
2056
2073
2054
2032
2056
2084
2060
2054
2100
2085
2045
2038
2057
2084
2086
2069
2058
2070
2065
2065
2070
2060
2048
2061
2077
2062
2050
2058
2064
2053
2069
2071
2074
2083
2066
2051
2065
2070
2058
2064
2060
2063
2064
2084
2071
2067
2072
2081
2068
2054
2060
2071
2067
2049
2041
2090
2067
2093
2081
2060
2054
2052
2038
2078
2087
2065
2068
2069
2061
2078
2036
2066
2089
2078
2077
2083
2059
2051
2062
2049
2022
2075
2073
2068
2078
2056
2046
2093
2083
2083
2076
2066
2048
2049
2061
2064
2072
2084
2080
2074
2060
2058
2078
2067
2057
2055
2059
2016
2076
2097
2074
2076
2079
2070
2065
2078
2068
2039
2039
2036
2058
2068
2078
2079
2081
2076
2088
2070
2050
2054
2063
2041
2055
2087
2081
2060
2049
2057
2079
2083
2043
2058
2070
2079
2066
2060
2076
2076
2057
2051
2052
2064
2080
2090
2076
2062
2060
2059
2040
2050
2065
2102
2078
2041
2039
2063
2112
2071
2053
2054
2059
2072
2062
2060
2069
2057
2069
2078
2067
2059
2081
2076
2047
2043
2059
2078
2093
2084
2062
2047
2050
2049
2065
2070
2071
2068
2066
2078
2081
2058
2058
2068
2068
2068
2075
2079
2070
2041
2037
2064
2067
2070
2061
2071
2075
2077
2080
2098
2058
2023
2044
2059
2056
2073
2068
2065
2076
2072
2069
2055
2069
2081
2083
2081
2062
2044
2042
2061
2075
2078
2080
2069
2054
2066
2056
2058
2072
2075
2082
2078
2082
2062
2039
2042
2072
2080
2079
2084
2059
2046
2041
2050
2073
2051
2071
2081
2091
2080
2044
2056
2081
2026
2051
2086
2088
2068
2070
2017
2103
2081
2060
2091
2058
2057
2064
2000
2065
2124
2099
2068
2024
2042
2072
2062
2051
2063
2094
2074
2041
2052
2075
2081
2066
2050
2037
2080
2089
2077
2084
2034
2032
2067
2090
2077
2059
2081
2060
2058
2073
2070
2077
2082
2056
2029
2035
2072
2068
2026
2067
2087
2083
2085
2104
2086
2044
2040
2066
2075
2049
2044
2051
2065
2051
2078
2098
2081
2053
2063
2057
2071
2084
2088
2026
1999
2049
2105
2109
2063
2048
2054
2064
2067
2083
2102
2092
2063
2037
2038
2038
2057
2066
2063
2082
2104
2088
2043
2041
2063
2064
2067
2076
2083
2079
2073
2069
2052
2058
2054
2054
2058
2048
2072
2094
2068
2049
2063
2073
2076
2092
2073
2061
2054
2053
2055
2065
2060
2062
2068
2076
2074
2049
2050
2069
2072
2060
2068
2082
2081
2065
2058
2070
2071
2061
2060
2053
2044
2077
2073
2075
2050
2067
2077
2061
2073
2107
2115
2053
1994
2029
2079
2070
2051
2040
2066
2096
2102
2046
2047
2057
2085
2106
2110
2063
2041
2044
2054
2068
2075
2084
2068
2074
2058
2043
2052
2097
2042
2049
2081
2061
2053
2062
2050
2061
2085
2077
2053
2073
2086
2071
2070
2061
2064
2055
2055
2070
2057
2047
2068
2080
2074
2069
2060
2069
2066
2082
2078
2061
2066
2068
2090
2059
2045
2050
2057
2049
2048
2051
2060
2066
2057
2082
2083
2083
2079
2078
2067
2077
2096
2078
2050
2039
2050
2049
2056
2053
2050
2051
2074
2101
2085
2075
2061
2058
2046
2054
2089
2088
2044
2048
2053
2057
2055
2056
2088
2083
2065
2069
2069
2072
2057
2066
2082
2089
2066
2051
2041
2063
2068
2055
2057
2074
2074
2069
2055
2073
2064
2060
2078
2073
2070
2048
2075
2066
2071
2076
2046
2039
2063
2062
2065
2070
2076
2074
2066
2084
2078
2064
2049
2054
2077
2082
2064
2065
2073
2065
2078
2063
2053
2061
2062
2070
2046
2053
2061
2080
2080
2062
2081
2081
2061
2057
2059
2071
2081
2076
2078
2069
2044
2040
2059
2076
2054
2049
2071
2104
2089
2055
2058
2052
2043
2055
2095
2064
2044
2077
2060
2049
2083
2066
2058
2065
2073
2070
2068
2070
2070
2104
2078
2058
2013
2045
2093
2086
2058
2038
2055
2063
2049
2080
2079
2018
2071
2102
2089
2082
2066
2067
2077
2063
2041
2046
2034
2026
2098
2081
2085
2086
2058
2033
2057
2077
2096
2089
2081
2050
2041
2060
2089
2057
2026
2039
2059
2046
2067
2071
2070
2092
2105
2077
2057
2063
2074
2058
2046
2051
2079
2092
2059
2027
2043
2091
2088
2066
2063
2070
2052
2036
2039
2064
2101
2085
2071
2075
2077
2052
2061
2061
2055
2057
2056
2058
2078
2083
2075
2051
2044
2078
2083
2057
2082
2117
2060
2019
2041
2057
2076
2077
2071
2054
2063
2073
2075
2064
2061
2058
2061
2081
2080
2061
2058
2052
2061
2067
2068
2073
2075
2060
2066
2059
2079
2072
2073
2081
2065
2035
2043
2069
2065
2078
2083
2065
2057
2037
2057
2071
2067
2072
2079
2078
2072
2046
2055
2074
2081
2054
2056
2074
2071
2063
2078
2075
2068
2060
2057
2061
2055
2050
2081
2073
2050
2076
2051
2053
2072
2054
2089
2072
2028
2092
2099
2046
2062
2020
2083
2098
2082
2041
2057
2119
2067
2053
2041
2081
2068
2060
2054
2036
2071
2083
2073
2072
2077
2031
2060
2083
2086
2068
2066
2042
2056
2070
2079
2064
2042
2005
2072
2076
2074
2045
2073
2106
2090
2066
2033
2035
2091
2107
2079
2035
2032
2065
2061
2061
2079
2068
2041
2092
2071
2067
2074
2070
2054
2060
2067
2076
2092
2075
2037
2006
2103
2105
2046
2024
2060
2081
2065
2036
2056
2101
2090
2061
2063
2057
2073
2075
2055
2055
2000
2106
2094
2088
2075
2072
2055
2041
2038
2069
2057
2048
2050
2090
2094
2049
2063
2053
2077
2068
2058
2076
2089
2093
2057
2052
2101
2081
2051
2046
2050
1995
2100
2091
2061
2063
2063
2061
2073
2046
2063
2064
2057
2068
2100
2055
2065
2061
2060
2076
2075
2076
2081
2075
2059
2040
2031
2014
2086
2098
2055
2047
2063
2080
2082
2069
2055
2094
2082
2066
2041
2051
2067
2074
2069
2059
2043
2068
2077
2056
2055
2065
2079
2054
2050
2076
2087
2052
2052
2069
2065
2041
2038
2116
2098
2083
2070
2059
2069
2071
2061
2056
2085
2058
2042
2048
2062
2080
2085
2070
2082
2078
2052
2030
2066
2077
2073
2067
2069
2048
2082
2057
2040
2053
2066
2062
2060
2066
2060
2068
2077
2069
2064
2079
2090
2062
2081
2060
2065
2059
2066
2061
2063
2060
2065
2067
2074
2069
2061
2060
2042
2061
2070
2075
2082
2088
2065
2068
2058
2057
2052
2054
2061
2070
2069
2077
2060
2038
2028
2074
2107
2098
2091
2092
2051
2054
2064
2051
2050
2065
2067
2066
2057
2057
2067
2069
2074
2069
2067
2061
2067
2059
2042
2063
2078
2075
2083
2088
2086
2062
2043
2044
2065
2040
2043
2066
2099
2093
2065
2064
2081
2070
2031
2025
2055
2081
2093
2085
2063
2063
2073
2076
2075
2055
2054
2050
2065
2081
2063
2069
2078
2059
2054
2072
2065
2059
2053
2048
2066
2063
2065
2066
2071
2069
2077
2092
2085
2084
2061
2052
2049
2054
2053
2060
2059
2056
2077
2082
2081
2060
2059
2080
2083
2061
2063
2069
2075
2076
2060
2031
2055
2078
2067
2068
2070
2056
2045
2064
2087
2081
2082
2083
2063
2031
2033
2065
2062
2045
2075
2100
2099
2072
2032
2038
2069
2073
2048
2065
2078
2064
2102
2079
2043
2052
2082
2052
2034
2042
2040
2059
2068
2066
2093
2106
2066
2067
2077
2118
2124
2033
1988
2012
2045
2083
2100
2062
2072
2074
2090
2061
2046
2065
2074
2074
2054
2050
2042
2044
2058
2065
2109
2113
2110
2140
2068
1976
2022
2060
2044
2063
2038
2052
2037
2061
2107
2122
2112
2059
2043
2023
2045
2098
2064
2092
2077
2099
2078
2081
2036
1986
2064
2077
2070
2022
2052
2063
2060
2091
2095
2072
2071
2073
2072
2073
2108
2053
2027
2074
2093
2077
2020
2012
2076
2084
2064
2068
2105
2060
2024
2070
2086
2063
2108
2096
2046
2061
2099
2036
2049
2026
2087
2040
2044
2076
2085
2078
2034
2030
2087
2116
2082
2018
2040
2083
2043
1996
2048
2122
2075
2053
2093
2108
2110
2085
2001
1994
2059
2084
2099
2127
2060
1995
2052
2055
2097
2094
2084
2085
2054
2058
2071
2074
2049
2077
2053
2067
2082
2065
2090
2080
2051
2071
2056
2061
2061
2081
2082
2035
2041
2096
2058
2075
2081
2075
2097
2058
2016
2044
2067
2090
2066
2069
2086
2054
2063
2059
2057
2078
2019
2068
2067
2076
2079
2050
2074
2090
2099
2100
2058
2031
2031
2046
2087
2065
2062
2059
2053
2102
2068
2072
2060
2034
2033
2084
2086
2080
2079
2076
2066
2045
2053
2075
2068
2057
2050
2053
2055
2059
2069
2076
2083
2022
2049
2103
2092
2080
2065
2053
2073
2096
2056
2067
2077
2050
2026
2071
2091
2061
2059
2065
2066
2072
2045
2049
2063
2076
2063
2059
2088
2061
2057
2062
2084
2072
2073
2054
2049
2061
2093
2079
2063
2066
2052
2073
2065
2060
2064
2079
2064
2072
2075
2080
2070
2058
2044
2060
2099
2088
2050
2053
2065
2060
2064
2040
2037
2063
2082
2080
2078
2066
2068
2055
2064
2067
2064
2034
2042
2076
2091
