# Supplementary material for: Detecting Nasal Vowels in Speech Interfaces Based on Surface Electromyography
Source: PLoS One. 2015 Jun 12;10(6):e0127040. doi: 10.1371/journal.pone.0127040 (PMC4466523; doi:10.1371/journal.pone.0127040)
Supplement: S1 Data — (ZIP) [file pone.0127040.s001.zip › PLosOneData/EmgData/CM/EMG/12 - CM-voralp-aa-r1 - Channel1.txt]

2076
2063
2051
2062
2086
2070
2065
2068
2079
2065
2067
2059
2060
2040
2063
2067
2077
2075
2065
2077
2080
2070
2066
2069
2052
2077
2052
2043
2042
2060
2080
2069
2069
2085
2063
2077
2070
2074
2064
2068
2061
2061
2061
2058
2065
2075
2063
2065
2049
2078
2075
2059
2050
2063
2061
2065
2071
2092
2054
2049
2070
2075
2062
2073
2065
2067
2075
2056
2094
2058
2049
2043
2062
2076
2078
2063
2062
2064
2058
2061
2069
2063
2068
2060
2063
2079
2064
2049
2074
2066
2080
2065
2071
2074
2083
2061
2069
2058
2053
2083
2055
2048
2038
2066
2060
2078
2081
2065
2066
2060
2062
2057
2058
2053
2079
2066
2070
2079
2065
2057
2063
2064
2053
2042
2070
2080
2067
2075
2087
2073
2050
2058
2073
2070
2072
2063
2060
2057
2065
2080
2083
2070
2077
2050
2068
2053
2062
2051
2062
2055
2076
2078
2067
2072
2087
2079
2079
2053
2068
2058
2049
2072
2075
2054
2058
2063
2068
2080
2072
2055
2057
2069
2062
2063
2062
2073
2084
2077
2063
2055
2050
2060
2073
2063
2059
2064
2068
2061
2053
2069
2057
2046
2076
2085
2071
2068
2078
2062
2067
2058
2079
2075
2057
2061
2071
2046
2066
2065
2053
2065
2088
2090
2070
2064
2046
2058
2073
2082
2077
2054
2051
2057
2060
2059
2086
2089
2069
2073
2089
2078
2070
2041
2049
2057
2060
2060
2063
2051
2058
2066
2059
2071
2057
2070
2053
2062
2075
2082
2078
2072
2060
2039
2052
2071
2071
2070
2071
2056
2060
2069
2069
2062
2073
2067
2065
2056
2068
2057
2074
2095
2066
2065
2079
2067
2075
2063
2055
2056
2061
2046
2055
2069
2064
2061
2092
2087
2067
2059
2063
2037
2067
2086
2077
2063
2085
2064
2057
2086
2053
2042
2050
2058
2040
2051
2070
2062
2071
2072
2076
2070
2076
2076
2085
2076
2058
2074
2069
2032
2051
2090
2072
2024
2059
2085
2074
2062
2060
2079
2071
2067
2066
2077
2075
2065
2046
2042
2072
2073
2065
2059
2050
2044
2056
2067
2087
2068
2060
2055
2091
2084
2076
2072
2086
2094
2091
2088
2094
2048
2050
2062
2058
2049
2032
2041
2033
2060
2040
2039
2063
2066
2069
2037
2044
2047
2027
2061
2063
2070
2073
2075
2077
2076
2063
2072
2080
2087
2088
2059
2035
2066
2082
2074
2070
2061
2082
2090
2070
2065
2050
2073
2070
2082
2073
2048
2050
2055
2090
2057
2059
2085
2077
2081
2064
2061
2075
2056
2046
2070
2060
2057
2082
2069
2079
2046
2066
2054
2061
2062
2082
2068
2065
2050
2069
2051
2044
2061
2057
2037
2086
2086
2092
2086
2051
2070
2062
2076
2070
2044
2066
2071
2062
2067
2082
2068
2049
2039
2060
2063
2061
2067
2069
2064
2068
2076
2057
2057
2081
2082
2065
2047
2051
2068
2070
2083
2094
2054
2063
2056
2083
2071
2059
2052
2054
2048
2044
2071
2096
2067
2066
2066
2076
2052
2046
2084
2085
2056
2043
2045
2070
2082
2061
2062
2072
2064
2056
2057
2053
2058
2058
2055
2085
2078
2069
2054
2057
2069
2074
2074
2084
2064
2048
2046
2098
2044
2040
2071
2071
2076
2061
2099
2083
2061
2048
2056
2075
2061
2035
2035
2060
2068
2067
2054
2058
2082
2085
2077
2084
2068
2067
2065
2068
2050
2044
2055
2047
2059
2080
2081
2071
2065
2077
2079
2055
2057
2056
2072
2079
2072
2065
2054
2057
2068
2069
2044
2063
2057
2057
2075
2069
2075
2090
2078
2053
2056
2071
2072
2064
2063
2068
2070
2069
2045
2074
2085
2085
2069
2059
2063
2063
2056
2048
2049
2055
2062
2062
2066
2075
2095
2090
2064
2055
2050
2056
2070
2072
2067
2080
2071
2075
2073
2079
2061
2058
2044
2063
2083
2071
2061
2050
2061
2070
2075
2079
2061
2061
2043
2050
2070
2063
2087
2070
2057
2066
2078
2059
2063
2083
2071
2060
2056
2036
2036
2057
2080
2075
2081
2078
2089
2090
2063
2049
2054
2052
2057
2052
2070
2055
2052
2054
2073
2105
2078
2063
2068
2055
2058
2073
2062
2068
2049
2073
2080
2066
2064
2061
2052
2060
2070
2082
2070
2080
2079
2084
2079
2082
2060
2037
2051
2055
2046
2056
2055
2059
2084
2082
2074
2069
2086
2066
2052
2067
2067
2045
2067
2071
2049
2067
2064
2075
2060
2063
2082
2085
2070
2045
2060
2065
2064
2079
2071
2072
2080
2072
2060
2071
2078
2067
2066
2053
2048
2065
2079
2060
2078
2068
2053
2030
2053
2076
2067
2052
2023
2076
2087
2092
2072
2073
2099
2085
2076
2093
2075
2102
2097
2070
2059
2045
2038
2056
2017
2023
2048
2063
2057
2063
2021
2070
2058
2054
2076
2059
2050
2058
2090
2085
2086
2053
2067
2078
2075
2055
2055
2082
2060
2067
2091
2095
2059
2060
2058
2052
2070
2082
2068
2054
2077
2054
2075
2072
2046
2036
2072
2077
2072
2072
2078
2076
2056
2059
2061
2069
2060
2064
2076
2065
2074
2066
2073
2063
2088
2071
2044
2062
2051
2060
2063
2061
2068
2091
2095
2063
2044
2038
2061
2086
2052
2088
2074
2083
2065
2054
2080
2074
2063
2052
2049
2071
2061
2062
2071
2054
2072
2090
2084
2079
2052
2076
2053
2042
2062
2068
2066
2079
2070
2071
2066
2049
2044
2050
2059
2092
2087
2083
2075
2065
2067
2051
2070
2061
2063
2055
2049
2064
2091
2084
2048
2070
2061
2055
2062
2072
2084
2064
2066
2069
2039
2068
2061
2050
2073
2063
2079
2076
2067
2065
2060
2060
2055
2074
2071
2074
2076
2057
2057
2071
2073
2062
2067
2049
2043
2054
2075
2072
2069
2077
2064
2075
2065
2069
2067
2072
2058
2024
2044
2065
2064
2074
2079
2074
2078
2075
2057
2070
2061
2076
2064
2050
2049
2061
2078
2074
2083
2079
2049
2060
2080
2079
2073
2046
2055
2071
2102
2043
2039
2048
2076
2077
2071
2059
2080
2079
2064
2064
2074
2073
2065
2051
2036
2058
2066
2074
2066
2061
2065
2085
2073
2061
2060
2062
2058
2060
2066
2078
2066
2084
2067
2068
2069
2081
2044
2050
2081
2060
2084
2061
2076
2083
2042
2068
2075
2065
2074
2069
2055
2067
2066
2065
2081
2089
2083
2078
2075
2048
2048
2036
2084
2069
2057
2055
2050
2036
2065
2068
2076
2067
2070
2064
2046
2076
2043
2068
2066
2066
2066
2052
2066
2064
2069
2087
2085
2072
2069
2054
2028
2039
2062
2079
2087
2077
2064
2057
2066
2057
2084
2082
2096
2066
2054
2051
2060
2065
2052
2065
2051
2051
2072
2090
2100
2058
2062
2061
2065
2078
2078
2060
2056
2069
2060
2046
2063
2066
2084
2074
2092
2052
2048
2063
2074
2066
2052
2059
2081
2087
2064
2058
2056
2051
2077
2072
2060
2075
2070
2063
2071
2065
2076
2053
2054
2066
2062
2062
2081
2061
2049
2055
2099
2098
2055
2081
2052
2056
2057
2060
2060
2056
2044
2062
2057
2091
2088
2078
2082
2074
2072
2056
2076
2069
2054
2073
2062
2053
2052
2062
2035
2022
2075
2057
2072
2081
2088
2078
2032
2082
2050
2055
2077
2064
2057
2070
2092
2055
2061
2066
2076
2054
2065
2086
2075
2108
2080
2067
2086
2098
2016
2050
2029
2042
2047
2044
2071
2071
2061
2040
2015
2035
2062
2056
2066
2096
2079
2066
2048
2081
2078
2082
2086
2067
2041
2094
2086
2075
2102
2031
2006
2020
2070
2068
2083
2091
2090
2076
2059
2046
2056
2079
2075
2088
2032
2087
2027
2034
2037
2066
2077
2068
2082
2067
2094
2102
2026
2033
2083
2072
2063
2050
2060
2046
2077
2073
2090
2052
2049
2058
2078
2093
2072
2080
2052
2031
2079
2092
2045
2061
2046
2075
2061
2093
2061
2048
2064
2075
2083
2065
2031
2053
2054
2084
2083
2079
2069
2077
2052
2022
2064
2068
2094
2056
2053
2050
2078
2050
2054
2090
2063
2043
2076
2065
2074
2069
2081
2022
2078
2054
2053
2072
2084
2069
2070
2086
2063
2031
2070
2039
2098
2045
2079
2090
2038
2085
2066
2038
2081
2071
2063
2048
2085
2068
2069
2070
2082
2086
2057
2026
1995
2050
2095
2112
2035
2054
2054
2094
2060
2099
2105
2056
2013
2071
2124
2003
2058
2124
2031
2049
2069
2035
2076
2078
2049
2093
2132
2052
2042
2063
2069
2033
2056
2045
2072
2052
2074
2108
2096
2026
2067
2085
2089
2051
2046
2092
2100
2067
2045
2038
2109
2029
2033
2082
2054
2074
2087
2057
2027
2074
2070
2088
2101
2019
2015
2089
2079
2084
2039
2083
2063
2088
2057
2076
2070
2040
2038
2062
2103
2074
2107
2027
2042
2069
2057
2052
2065
2110
2132
2019
2028
2053
2076
2078
2099
2088
2059
2077
2042
2035
2071
2080
2083
2073
2039
2083
2055
2068
2063
2088
2078
2089
2059
2027
2059
2103
2114
1999
2082
2048
2074
2082
2059
2048
2037
2079
2087
2051
2082
2098
2062
2057
2089
2095
2077
2030
2074
2049
2055
2025
2041
2076
2057
2048
2079
2083
2058
2079
2058
2103
2072
2077
2033
2074
2055
2062
2096
2026
2037
2082
2048
2076
2056
2110
2055
2057
2072
2091
2068
2056
2084
2073
2107
2040
2042
2091
2059
2015
2103
2099
2050
2037
2035
2059
2030
2049
2068
2104
2067
2059
2105
2015
2089
2066
2056
2071
2087
2053
2055
2061
2061
2084
2088
2054
2073
2031
2047
2069
2079
2079
2068
2035
2050
2057
2110
2046
2050
2059
2094
2069
2100
2082
2086
2058
2098
2040
2050
2053
2083
2044
2057
2051
2063
2083
2067
2084
2055
2053
2060
2054
2070
2080
2068
2068
2065
2050
2076
2045
2079
2102
2096
2061
2035
2039
2047
2057
2074
2070
2066
2073
2060
2102
2029
2099
2045
2031
2066
2061
2083
2081
2070
2081
2097
2096
2130
2102
2061
2049
2102
2035
2046
2049
2028
2064
2037
2054
2059
2037
2067
2055
2069
2057
2051
2035
2060
2069
2080
2060
2101
2067
2088
2110
2106
2077
2089
1988
2018
2084
2065
2073
2085
2085
2068
2063
2086
2113
2076
2062
2036
2041
2056
2061
2068
2084
2062
2049
2082
2063
2060
2099
2059
2067
2056
2008
2116
2065
2064
2060
2040
2102
2057
2068
2078
2046
2033
2105
2054
2051
2070
2087
2080
2054
2046
2065
2074
2056
2068
2082
2052
2076
2069
2077
2066
2064
2059
2045
2068
2031
2065
2050
2074
2108
2068
2050
2068
2084
2076
2059
2079
2041
2053
2077
2070
2083
2051
2055
2079
2081
2069
2078
2091
2059
2037
2067
2136
2052
2003
2058
2073
2072
2068
2042
2050
2066
2058
2052
2078
2086
2101
2055
2052
2084
2074
2062
2078
2064
2078
2103
2068
2068
2068
2065
2053
2046
2049
2094
2041
2084
2035
2053
2070
2052
2059
2073
2085
2040
2046
2071
2079
2075
2068
2060
2081
2078
2074
2076
2079
2074
2068
2068
2077
2083
2057
2040
2083
2104
2082
2017
2009
2079
2056
2073
2061
2048
2062
2101
2070
2052
2050
2049
2087
2057
2069
2059
2076
2101
2072
2065
2085
2091
2068
2061
2060
2061
2032
2062
2071
2083
2035
2084
2065
2079
2072
2052
2070
2099
2069
2013
2044
2060
2063
2063
2076
2078
2071
2054
2067
2077
2069
2053
2069
2063
2063
2067
2051
2069
2065
2076
2063
2075
2073
2073
2063
2051
2067
2070
2082
2086
2078
2054
2064
2064
2055
2044
2067
2049
2057
2056
2073
2050
2066
2065
2085
2081
2079
2061
2053
2078
2091
2071
2069
2048
2059
2055
2083
2067
2054
2055
2074
2062
2068
2090
2044
2048
2068
2074
2065
2054
2041
2068
2062
2070
2074
2072
2070
2080
2072
2065
2055
2076
2081
2079
2067
2032
2057
2062
2070
2063
2080
2086
2058
2070
2043
2067
2066
2054
2073
2056
2058
2079
2057
2048
2065
2068
2059
2077
2066
2087
2055
2067
2074
2074
2048
2059
2063
2074
2060
2075
2058
2048
2044
2053
2091
2071
2067
2060
2067
2091
2056
2070
2059
2058
2060
2044
2057
2092
2092
2081
2069
2094
2047
2051
2056
2055
2066
2052
2080
2059
2057
2065
2049
2076
2079
2055
2076
2064
2064
2044
2090
2072
2083
2070
2065
2055
2049
2050
2069
2041
2064
2073
2070
2066
2075
2083
2055
2069
2068
2060
2055
2072
2066
2075
2057
2064
2094
2065
2063
2069
2034
2059
2068
2066
2059
2076
2075
2067
2069
