# Supplementary material for: Detecting Nasal Vowels in Speech Interfaces Based on Surface Electromyography
Source: PLoS One. 2015 Jun 12;10(6):e0127040. doi: 10.1371/journal.pone.0127040 (PMC4466523; doi:10.1371/journal.pone.0127040)
Supplement: S1 Data — (ZIP) [file pone.0127040.s001.zip › PLosOneData/EmgData/CM/EMG/12 - CM-voralp-aa-r1 - Channel2.txt]

2087
2068
2067
2051
2060
2078
2076
2058
2060
2068
2062
2079
2080
2045
2039
2066
2088
2077
2057
2075
2075
2045
2038
2064
2073
2085
2077
2059
2066
2046
2057
2076
2080
2071
2062
2068
2068
2063
2037
2057
2077
2070
2077
2062
2067
2067
2046
2057
2064
2074
2082
2062
2048
2073
2072
2063
2067
2081
2068
2065
2078
2069
2059
2060
2061
2055
2059
2063
2076
2063
2079
2066
2047
2073
2068
2030
2050
2062
2042
2073
2125
2108
2086
2066
2047
2052
2063
2059
2062
2055
2072
2075
2067
2074
2078
2058
2049
2058
2051
2050
2052
2061
2087
2088
2061
2063
2078
2087
2073
2046
2068
2062
2081
2072
2071
2064
2060
2055
2056
2052
2031
2061
2071
2077
2068
2077
2062
2067
2081
2062
2070
2070
2081
2083
2071
2055
2055
2037
2044
2074
2070
2062
2080
2072
2071
2070
2063
2060
2061
2048
2059
2074
2062
2041
2062
2079
2081
2070
2064
2041
2055
2093
2083
2057
2066
2050
2073
2082
2058
2063
2045
2059
2070
2025
2063
2078
2103
2102
2067
2069
2058
2059
2066
2066
2048
2058
2072
2059
2063
2073
2079
2072
2068
2050
2061
2055
2064
2043
2066
2080
2057
2070
2089
2068
2063
2076
2079
2066
2043
2046
2067
2082
2069
2065
2050
2049
2076
2090
2087
2065
2068
2052
2074
2065
2059
2046
2065
2089
2085
2057
2056
2059
2067
2069
2049
2055
2079
2067
2060
2072
2064
2060
2057
2055
2050
2079
2086
2060
2073
2079
2079
2078
2066
2046
2054
2060
2064
2058
2046
2078
2097
2067
2064
2064
2058
2081
2088
2080
2063
2058
2055
2069
2067
2064
2054
2061
2062
2074
2072
2048
2021
2033
2068
2094
2108
2079
2070
2058
2075
2067
2073
2061
2061
2065
2066
2064
2044
2051
2088
2078
2063
2064
2060
2060
2046
2038
2079
2090
2061
2062
2082
2072
2103
2066
2049
2057
2076
2057
2060
2092
2115
2012
2011
2059
2065
2081
2046
2038
2075
2088
2095
2080
2061
2061
2071
2084
2073
2067
2035
2062
2066
2067
2078
2079
2083
2054
2061
2051
2080
2071
2039
2053
2071
2075
2077
2041
2072
2076
2067
2051
2073
2079
2043
2072
2060
2048
2057
2085
2091
2071
2042
2055
2051
2065
2065
2063
2085
2084
2077
2069
2072
2080
2055
2044
2074
2071
2066
2067
2067
2061
2055
2063
2055
2055
2084
2085
2066
2068
2047
2066
2074
2080
2065
2058
2061
2042
2054
2061
2083
2082
2063
2071
2070
2080
2069
2067
2066
2070
2056
2051
2057
2059
2064
2066
2040
2063
2083
2080
2082
2068
2062
2059
2053
2044
2069
2091
2083
2066
2067
2063
2055
2063
2078
2083
2058
2062
2067
2056
2057
2044
2056
2070
2076
2073
2085
2066
2079
2056
2045
2072
2081
2076
2082
2057
2054
2078
2070
2068
2079
2068
2039
2034
2023
2076
2081
2070
2065
2084
2081
2067
2058
2057
2077
2058
2052
2085
2079
2058
2035
2033
2060
2092
2095
2084
2074
2059
2078
2071
2059
2063
2056
2073
2062
2071
2044
2062
2036
2061
2054
2078
2087
2055
2076
2055
2075
2073
2055
2067
2080
2066
2063
2060
2104
2086
2045
2064
2074
2058
2044
2075
2038
2038
2059
2067
2091
2082
2050
2070
2070
2057
2046
2037
2072
2094
2090
2084
2081
2078
2066
2077
2043
2043
2058
2072
2064
2072
2065
2071
2060
2061
2056
2050
2074
2065
2061
2053
2067
2078
2075
2053
2051
2056
2061
2105
2085
2075
2061
2070
2057
2070
2087
2046
2041
2058
2043
2081
2093
2074
2053
2051
2067
2068
2062
2073
2077
2059
2076
2082
2066
2045
2048
2043
2077
2073
2068
2077
2068
2063
2053
2061
2086
2058
2060
2065
2083
2086
2070
2048
2063
2068
2067
2067
2072
2064
2060
2079
2075
2068
2062
2053
2060
2062
2064
2072
2055
2063
2059
2063
2074
2072
2060
2081
2067
2038
2065
2090
2081
2083
2058
2058
2062
2071
2079
2081
2073
2071
2069
2057
2058
2073
2070
2064
2042
2028
2066
2069
2058
2072
2046
2051
2099
2110
2098
2083
2022
2038
2069
2076
2076
2049
2045
2065
2073
2067
2076
2060
2070
2057
2066
2053
2076
2088
2075
2063
2075
2051
2083
2071
2055
2066
2066
2037
2063
2079
2075
2051
2048
2080
2076
2035
2055
2087
2088
2081
2056
2027
2055
2081
2104
2097
2066
2060
2078
2028
2040
2076
2089
2077
2047
2053
2073
2072
2063
2058
2073
2043
2084
2061
2059
2039
2048
2095
2134
2084
2089
2058
1989
2013
2054
2125
2126
2011
2055
2055
2081
2089
2032
2088
2062
2102
2032
2081
2142
2006
2029
2116
2086
2029
2076
2031
2046
2041
2058
2097
2100
2001
2060
2086
2077
2069
2081
2050
2045
2059
2078
2044
2073
2094
2087
2086
2063
2050
2059
2069
2065
2072
2069
2050
2075
2078
2063
2060
2054
2069
2058
2062
2052
2059
2084
2099
2085
2074
2066
2065
2070
2076
2066
2043
2049
2059
2059
2066
2074
2058
2063
2055
2068
2056
2075
2083
2065
2059
2048
2064
2078
2080
2087
2082
2058
2059
2036
2052
2076
2063
2055
2070
2088
2085
2080
2054
2041
2078
2062
2059
2063
2056
2059
2060
2067
2039
2037
2094
2104
2101
2081
2069
2052
2070
2055
2056
2047
2048
2084
2066
2079
2052
2048
2046
2077
2096
2083
2039
2055
2075
2081
2086
2077
2064
2075
2063
2060
2049
2050
2055
2053
2065
2080
2075
2055
2047
2070
2076
2063
2051
2055
2034
2036
2088
2101
2069
2066
2071
2043
2081
2091
2086
2060
2060
2061
2071
2088
2070
2062
2066
2078
2072
2050
2044
2049
2053
2050
2055
2054
2060
2082
2082
2071
2081
2072
2052
2052
2062
2070
2052
2082
2091
2065
2036
2051
2087
2084
2067
2053
2065
2076
2069
2068
2055
2064
2076
2054
2055
2080
2067
2050
2064
2084
2066
2053
2051
2065
2052
2061
2085
2075
2077
2076
2051
2050
2093
2079
2074
2056
2046
2079
2080
2071
2050
2067
2070
2053
2046
2059
2063
2095
2088
2065
2048
2058
2100
2078
2062
2044
2061
2089
2070
2061
2057
2065
2063
2051
2069
2045
2086
2082
2057
2062
2066
2082
2063
2066
2048
2068
2033
2044
2076
2091
2084
2061
2058
2055
2089
2083
2074
2048
2064
2055
2052
2056
2069
2070
2083
2061
2081
2062
2049
2045
2057
2083
2065
2076
2068
2059
2052
2064
2062
2078
2093
2081
2065
2068
2084
2051
2043
2048
2066
2069
2051
2083
2084
2063
2051
2048
2045
2093
2085
2075
2067
2061
2072
2081
2080
2051
2047
2068
2080
2072
2084
2062
2040
2048
2069
2048
2047
2058
2093
2082
2075
2057
2059
2077
2096
2069
2063
2049
2061
2067
2092
2087
2061
2068
2069
2045
2054
2063
2048
2026
2069
2080
2054
2088
2091
2086
2050
2043
2065
2082
2070
2086
2071
2035
2068
2092
2063
2056
2052
2062
2071
2080
2063
2050
2059
2087
2073
2062
2048
2043
2046
2069
2101
2085
2070
2050
2074
2079
2066
2065
2061
2064
2055
2022
2041
2042
2068
2097
2098
2095
2087
2075
2060
2076
2061
2067
2038
2023
2077
2087
2089
2069
2077
2053
2053
2068
2064
2041
2071
2066
2059
2079
2061
2069
2077
2063
2052
2082
2066
2055
2041
2063
2058
2056
2098
2079
2070
2068
2069
2063
2058
2071
2067
2048
2067
2076
2074
2063
2071
2067
2040
2046
2104
2077
2063
2049
2076
2089
2085
2074
2080
2058
2053
2060
2055
2023
2043
2084
2080
2084
2062
2080
2049
2043
2075
2086
2066
2066
2090
2072
2066
2051
2063
2053
2059
2065
2076
2062
2084
2058
2062
2065
2070
2063
2063
2042
2072
2089
2065
2062
2060
2053
2059
2060
2039
2044
2093
2108
2072
2071
2016
2072
2052
2100
2104
2052
2037
2068
2084
2083
2060
2062
2046
2043
2066
2070
2087
2090
2053
2059
2068
2056
2048
2020
2028
2091
2103
2078
2080
2068
2045
2085
2094
2066
2052
2062
2031
2056
2070
2062
2083
2092
2048
2071
2076
2036
2075
2038
2083
2096
2079
2070
2066
2071
2076
2060
2047
2045
2044
2056
2101
2080
2050
2067
2100
2080
2066
2062
2060
2052
2042
2077
2045
2065
2057
2092
2088
2066
2044
2028
2057
2033
2069
2106
2085
2063
2079
2074
2057
2064
2025
2080
2049
2064
2057
2102
2096
2083
2063
2066
2057
2059
2065
2048
2068
2051
2085
2050
2052
2050
2044
2066
2089
2086
2072
2062
2061
2061
2034
2048
2052
2088
2087
2088
2062
2049
2089
2068
2073
2066
2064
2067
2075
2055
2048
2079
2051
2050
2076
2097
2075
2046
2080
2066
2068
2066
2065
2054
2051
2032
2048
2070
2070
2083
2123
2056
2032
2026
2089
2082
2093
2081
2074
2085
2074
2059
2063
2053
2042
2052
2057
2067
2033
2094
2085
2080
2073
2083
2060
2035
2039
2074
2081
2061
2077
2058
2072
2071
2079
2050
2053
2069
2080
2058
2060
2050
2070
2077
2073
2041
2078
2085
2037
2034
2080
2063
2094
2061
2064
2072
2086
2077
2053
2063
2039
2078
2055
2091
2075
2074
2056
2047
2084
2045
2057
2058
2074
2070
2061
2045
2054
2080
2092
2081
2070
2046
2084
2058
2075
2057
2053
2079
2078
2046
2064
2060
2058
2046
2068
2087
2055
2043
2066
2088
2059
2061
2073
2072
2110
2072
2066
2055
2034
2059
2060
2060
2078
2060
2071
2062
2073
2048
2026
2041
2071
2123
2082
2060
2056
2038
2081
2077
2065
2081
2066
2058
2046
2058
2079
2074
2098
2049
2051
2082
2059
2064
2071
2070
2054
2067
2076
2073
2064
2071
2066
2043
2067
2069
2070
2081
2060
2058
2048
2045
2041
2061
2100
2096
2079
2071
2063
2040
2070
2075
2082
2088
2061
2053
2033
2096
2062
2057
2069
2071
2065
2077
2035
2065
2044
2072
2075
2105
2074
2063
2069
2045
2057
2048
2076
2055
2059
2085
2081
2060
2054
2056
2089
2067
2069
2031
2058
2075
2071
2071
2081
2071
2058
2046
2041
2097
2099
2015
2068
2085
2045
2073
2092
2106
2090
2071
2066
2080
2054
2040
2060
2058
2044
2068
2085
2073
2072
2073
2065
2050
2057
2049
2044
2057
2060
2056
2119
2060
2079
2086
2076
2078
2042
2078
2069
2065
2059
2056
2055
2059
2061
2073
2058
2069
2088
2069
2061
2056
2084
2081
2084
2050
2015
2034
2047
2074
2110
2104
2075
2063
2074
2062
2032
2056
2083
2053
2073
2082
2055
2049
2060
2064
2048
2080
2087
2082
2067
2067
2066
2051
2052
2043
2102
2067
2059
2067
2067
2096
2072
2068
2068
2063
2062
2040
2035
2072
2071
2066
2074
2066
2063
2075
2063
2064
2049
2080
2087
2080
2060
2066
2057
2070
2059
2044
2056
2061
2080
2087
2056
2062
2058
2069
2065
2050
2080
2084
2081
2072
2063
2031
2062
2079
2087
2073
2064
2077
2069
2059
2050
2058
2079
2065
2051
2036
2068
2069
2077
2078
2064
2044
2084
2099
2036
2056
2059
2060
2080
2096
2088
2062
2057
2049
2064
2060
2069
2055
2061
2071
2068
2062
2059
2075
2068
2057
2074
2077
2071
2056
2065
2063
2044
2090
2071
2071
2067
2083
2066
2083
2058
2054
2038
2057
2050
2063
2049
2071
2078
2078
2079
2065
2055
2073
2090
2073
2075
2075
2065
2071
2056
2038
2051
2084
2077
2058
2062
2072
2056
2060
2053
2066
2061
2060
2066
2067
2076
2081
2078
2092
2056
2040
2055
2065
2075
2062
2082
2070
2076
2058
2056
2072
2067
2060
2070
2059
2040
2025
2056
2081
2103
2092
2077
2077
2046
2045
2030
2071
2095
2059
2056
2074
2073
2061
2066
2064
2072
2064
2064
2063
2075
2059
2054
2059
2045
2073
2064
2033
2080
2099
2093
2073
2069
2063
2062
2070
2065
2049
2035
2059
2082
2091
2057
2073
2052
2054
2089
2076
2068
2059
2078
2088
2057
2069
2043
2059
2076
2067
2069
2054
2068
2071
2052
2053
2061
2076
2069
2044
2069
2054
2064
2062
2069
2087
2074
2088
2071
2074
2048
2065
2073
2087
2071
2071
2059
2057
2054
2057
2057
2033
2060
2077
2080
2071
2053
2069
2063
2071
2066
2048
2065
2057
2084
2076
2059
2077
2065
2075
2050
2032
2041
2044
2071
2084
2077
2076
2051
2089
2070
2086
2064
2034
2078
2071
2086
2082
2067
2058
2065
2060
2071
2058
2046
2056
2077
2060
2065
2061
2075
2061
2062
