# Supplementary material for: Detecting Nasal Vowels in Speech Interfaces Based on Surface Electromyography
Source: PLoS One. 2015 Jun 12;10(6):e0127040. doi: 10.1371/journal.pone.0127040 (PMC4466523; doi:10.1371/journal.pone.0127040)
Supplement: S1 Data — (ZIP) [file pone.0127040.s001.zip › PLosOneData/EmgData/CM/EMG/12 - CM-voralp-aa-r1 - Channel4.txt]

2065
2064
2067
2066
2071
2062
2055
2059
2066
2070
2069
2063
2065
2065
2065
2067
2069
2065
2068
2077
2072
2065
2057
2055
2069
2057
2062
2055
2067
2064
2070
2064
2062
2061
2065
2073
2070
2063
2062
2059
2062
2064
2074
2063
2066
2062
2059
2072
2067
2068
2063
2065
2067
2074
2069
2058
2070
2068
2055
2057
2064
2064
2066
2071
2068
2074
2067
2066
2064
2063
2067
2061
2069
2064
2072
2069
2073
2061
2059
2062
2072
2065
2068
2060
2065
2071
2067
2065
2066
2060
2067
2062
2066
2072
2075
2069
2063
2062
2061
2072
2076
2066
2056
2061
2057
2066
2065
2067
2070
2065
2066
2065
2067
2067
2077
2071
2066
2064
2063
2065
2056
2063
2056
2064
2072
2069
2065
2070
2074
2063
2061
2063
2069
2072
2075
2065
2059
2063
2072
2077
2058
2064
2065
2055
2066
2061
2069
2065
2065
2070
2070
2072
2065
2067
2070
2070
2072
2059
2060
2060
2054
2072
2067
2063
2067
2067
2067
2068
2062
2059
2065
2072
2063
2062
2072
2067
2073
2063
2059
2063
2064
2060
2066
2059
2066
2064
2074
2065
2064
2063
2069
2073
2068
2063
2074
2071
2067
2063
2059
2068
2066
2062
2056
2064
2071
2067
2061
2054
2058
2065
2075
2077
2072
2069
2064
2064
2068
2071
2072
2065
2061
2059
2064
2064
2067
2065
2072
2071
2065
2057
2055
2070
2072
2078
2073
2076
2060
2066
2061
2063
2066
2064
2064
2065
2063
2060
2065
2079
2077
2072
2071
2059
2066
2067
2057
2058
2069
2055
2067
2076
2070
2061
2064
2067
2078
2067
2062
2058
2066
2075
2079
2067
2063
2065
2061
2066
2053
2059
2075
2073
2066
2065
2071
2077
2068
2050
2049
2033
2083
2080
2081
2071
2064
2065
2076
2066
2062
2066
2063
2045
2051
2063
2058
2067
2084
2073
2064
2070
2072
2058
2074
2082
2071
2055
2046
2052
2072
2052
2056
2067
2075
2042
2086
2075
2052
2076
2080
2103
2083
2046
2041
2031
2021
2066
2079
2072
2105
2068
2048
2093
2093
2068
2057
2045
2055
2108
2015
2099
2101
2063
2048
2064
2048
2062
2051
2045
2077
2068
2069
2071
2075
2079
2073
2065
2046
2075
2073
2051
2059
2058
2044
2073
2076
2075
2056
2071
2057
2069
2069
2064
2054
2062
2067
2074
2072
2078
2065
2060
2057
2069
2041
2072
2076
2078
2066
2063
2069
2067
2064
2069
2072
2072
2062
2061
2059
2059
2077
2067
2078
2077
2067
2071
2054
2055
2062
2054
2058
2065
2067
2069
2081
2076
2066
2056
2056
2067
2073
2071
2070
2059
2072
2062
2072
2063
2089
2076
2067
2049
2057
2066
2064
2063
2066
2071
2066
2073
2065
2066
2068
2073
2071
2066
2061
2052
2059
2062
2081
2071
2068
2054
2076
2073
2075
2061
2039
2058
2069
2075
2063
2069
2064
2071
2074
2079
2066
2065
2071
2085
2068
2019
2033
2058
2067
2062
2075
2085
2088
2069
2057
2063
2071
2075
2065
2052
2055
2048
2052
2036
2077
2086
2068
2071
2071
2073
2056
2069
2073
2068
2064
2071
2055
2054
2081
2074
2062
2070
2078
2062
2070
2079
2078
2065
2064
2037
2030
2066
2078
2063
2056
2076
2096
2084
2051
2037
2051
2054
2065
2060
2066
2107
2084
2059
2058
2062
2052
2070
2081
2069
2060
2061
2050
2042
2046
2059
2068
2066
2075
2098
2090
2074
2050
2042
2037
2065
2082
2091
2107
2068
2045
2049
2054
2049
2053
2058
2078
2068
2069
2081
2063
2065
2066
2058
2055
2058
2069
2077
2071
2067
2073
2075
2076
2074
2070
2086
2067
2044
2043
2070
2060
2053
2048
2055
2066
2068
2070
2065
2068
2079
2087
2074
2049
2041
2060
2062
2067
2073
2067
2066
2070
2079
2073
2060
2065
2060
2066
2076
2063
2055
2053
2076
2088
2066
2034
2040
2060
2052
2069
2083
2083
2085
2084
2094
2064
2050
2039
2056
2069
2062
2051
2047
2054
2064
2074
2078
2072
2080
2079
2072
2096
2093
2057
2042
2028
2044
2056
2069
2063
2070
2068
2074
2090
2074
2063
2061
2054
2079
2080
2056
2039
2051
2069
2061
2050
2066
2082
2070
2077
2053
2057
2051
2062
2064
2071
2077
2082
2076
2079
2070
2056
2061
2064
2056
2065
2067
2062
2046
2069
2082
2060
2054
2076
2076
2063
2061
2072
2072
2081
2081
2044
2032
2042
2057
2079
2044
2086
2061
2053
2089
2094
2083
2078
2062
2059
2061
2046
2077
2065
2055
2062
2071
2054
2066
2045
2015
2076
2094
2051
2075
2065
2097
2054
2088
2100
2025
2052
2105
2073
2037
2046
2092
2034
2039
2099
2063
2044
2099
2044
2046
2052
2098
2076
2052
2075
2069
2049
2055
2113
2044
2034
2076
2069
2102
2052
2069
2056
2047
2048
2070
2066
2088
2063
2073
2077
2067
2050
2070
2073
2065
2061
2056
2039
2083
2063
2066
2068
2071
2055
2082
2082
2069
2059
2064
2056
2062
2088
2078
2050
2027
2049
2069
2068
2072
2080
2081
2098
2097
2061
2050
2034
2082
2098
2057
2026
2039
2067
2052
2063
2086
2104
2094
2049
2030
2072
2128
2086
2000
2021
2103
2127
2045
1991
2066
2060
2070
2084
2080
2068
2057
2062
2061
2058
2069
2070
2090
2100
2084
2062
2026
2049
2081
2076
2051
2061
2044
2065
2078
2054
2053
2085
2077
2060
2069
2085
2074
2049
2045
2072
2068
2076
2059
2048
2066
2079
2083
2046
2061
2071
2068
2073
2071
2060
2055
2062
2082
2074
2066
2060
2075
2076
2056
2050
2063
2063
2076
2060
2034
2065
2060
2078
2092
2072
2057
2062
2071
2090
2087
2038
2058
2071
2060
2056
2062
2053
2099
2057
2045
2066
2069
2062
2042
2060
2079
2071
2060
2109
2030
2062
2078
2065
2059
2057
2055
2084
2082
2078
2054
2061
2066
2070
2065
2059
2064
2076
2081
2071
2083
2057
2063
2051
2036
2061
2061
2064
2073
2061
2066
2069
2052
2064
2084
2072
2061
2066
2069
2060
2060
2071
2071
2075
2074
2068
2073
2060
2062
2071
2060
2042
2051
2069
2094
2076
2055
2060
2068
2068
2064
2083
2079
2067
2061
2054
2064
2065
2087
2070
2062
2061
2056
2068
2062
2049
2066
2068
2062
2069
2076
2070
2066
2065
2067
2057
2074
2068
2070
2074
2079
2048
2038
2055
2067
2066
2075
2080
2084
2070
2055
2042
2061
2074
2068
2070
2068
2074
2055
2061
2067
2050
2066
2079
2075
2068
2062
2075
2086
2061
2037
2059
2061
2068
2076
2052
2052
2063
2074
2075
2062
2073
2079
2072
2051
2054
2076
2082
2073
2058
2057
2087
2086
2041
2039
2060
2079
2068
2081
2073
2054
2047
2054
2065
2068
2063
2074
2056
2060
2066
2077
2069
2072
2073
2074
2082
2089
2064
2053
2053
2058
2070
2065
2062
2060
2064
2077
2074
2065
2056
2059
2055
2062
2070
2075
2069
2080
2076
2069
2048
2058
2066
2050
2065
2057
2063
2048
2062
2086
2075
2065
2069
2067
2070
2066
2067
2071
2063
2058
2062
2055
2057
2060
2071
2068
2065
2058
2060
2062
2066
2068
2072
2084
2059
2059
2064
2061
2067
2060
2077
2081
2057
2075
2073
2068
2054
2059
2073
2070
2058
2057
2063
2057
2062
2074
2066
2092
2076
2051
2046
2050
2064
2067
2071
2077
2079
2081
2076
2057
2048
2054
2066
2075
2071
2065
2061
2042
2067
2081
2086
2080
2055
2060
2061
2069
2070
2063
2063
2065
2067
2069
2063
2074
2078
2059
2046
2053
2057
2063
2070
2062
2076
2075
2070
2056
2055
2072
2067
2073
2074
2072
2060
2059
2063
2072
2060
2072
2056
2060
2036
2064
2075
2081
2068
2070
2069
2078
2054
2074
2074
2072
2075
2064
2049
2060
2075
2066
2068
2052
2062
2068
2076
2052
2066
2053
2059
2078
2059
2076
2071
2062
2072
2065
2071
2057
2059
2053
2060
2073
2076
2067
2058
2056
2056
2080
2066
2059
2081
2075
2074
2061
2054
2071
2074
2065
2051
2065
2073
2067
2067
2062
2064
2075
2070
2051
2069
2052
2053
2086
2067
2072
2068
2063
2063
2071
2063
2068
2071
2066
2058
2070
2062
2076
2061
2064
2071
2068
2056
2065
2041
2053
2097
2074
2073
2056
2068
2055
2077
2076
2067
2071
2061
2070
2067
2064
2068
2056
2063
2067
2076
2063
2068
2060
2076
2061
2072
2068
2066
2059
2054
2054
2048
2071
2069
2058
2063
2075
2056
2087
2082
2068
2068
2065
2064
2057
2069
2066
2068
2075
2056
2058
2070
2045
2063
2077
2062
2066
2065
2081
2062
2062
2051
2067
2077
2071
2069
2078
2074
2059
2062
2061
2076
2074
2048
2067
2068
2070
2063
2067
2060
2072
2075
2075
2074
2069
2070
2084
2054
2058
2055
2061
2058
2068
2061
2065
2067
2058
2078
2078
2070
2067
2067
2053
2066
2063
2067
2061
2059
2057
2062
2081
2068
2076
2061
2084
2072
2058
2056
2060
2062
2051
2060
2070
2066
2057
2064
2079
2073
2072
2063
2065
2050
2060
2062
2069
2055
2082
2055
2070
2070
2066
2067
2066
2061
2071
2081
2071
2070
2054
2084
2049
2062
2055
2073
2075
2054
2054
2061
2067
2061
2066
2069
2078
2071
2080
2067
2061
2049
2071
2060
2076
2059
2065
2065
2057
2054
2070
2066
2053
2076
2065
2069
2066
2074
2076
2070
2068
2070
2063
2048
2064
2053
2061
2066
2067
2071
2084
2071
2078
2068
2071
2056
2060
2057
2067
2065
2075
2081
2057
2067
2055
2048
2066
2077
2074
2078
2078
2069
2078
2061
2064
2059
2068
2054
2049
2080
2063
2068
2068
2073
2059
2068
2062
2061
2055
2064
2067
2066
2064
2069
2071
2075
2067
2074
2064
2059
2064
2059
2073
2060
2055
2043
2058
2065
2081
2056
2087
2079
2065
2069
2060
2064
2058
2051
2063
2063
2068
2069
2064
2071
2064
2051
2063
2069
2075
2069
2071
2075
2078
2070
2070
2061
2049
2071
2065
2063
2064
2059
2070
2051
2071
2068
2078
2070
2070
2057
2061
2057
2080
2065
2062
2075
2076
2055
2070
2074
2063
2063
2070
2069
2065
2066
2067
2065
2055
2067
2063
2063
2069
2070
2071
2071
2060
2067
2066
2057
2075
2070
2063
2061
2083
2055
2076
2062
2076
2064
2050
2070
2054
2062
2071
2076
2071
2065
2058
2064
2061
2068
2063
2063
2065
2067
2069
2068
2070
2065
2059
2054
2052
2068
2074
2082
2075
2068
2071
2066
2069
2052
2060
2068
2067
2064
2063
2065
2064
2071
2078
2070
2059
2052
2055
2070
2063
2064
2073
2070
2073
2063
2076
2051
2067
2063
2060
2082
2070
2066
2061
2067
2067
2059
2062
2060
2057
2069
2062
2070
2072
2057
2064
2063
2060
2072
2075
2063
2072
2074
2065
2064
2062
2048
2070
2070
2078
2075
2058
2062
2063
2052
2071
2066
2060
2073
2065
2052
2061
2071
2075
2071
2070
2058
2058
2063
2066
2066
2071
2072
2069
2054
2068
2067
2066
2055
2059
2080
2074
2063
2066
2091
2064
2072
2054
2055
2059
2068
2062
2070
2074
2057
2072
2054
2062
2069
2067
2069
2063
2063
2070
2067
2058
2067
2079
2070
2064
2062
2063
2069
2058
2073
2047
2079
2064
2065
2083
2071
2068
2057
2043
2064
2069
2077
2062
2060
2060
2067
2066
2059
2061
2076
2065
2063
2073
2066
2068
2065
2071
2066
2058
2066
2064
2066
2061
2066
2063
2063
2068
2081
2070
2067
2072
2056
2053
2051
2050
2065
2067
2073
2071
2066
2070
2062
2076
2066
2065
2060
2059
2064
2063
2074
2068
2055
2066
2065
2070
2067
2054
2068
2073
2069
2067
2065
2062
2060
2056
2056
2065
2062
2069
2070
2086
2077
2075
2069
2063
2060
2071
2070
2067
2061
2065
2058
2061
2049
2074
2068
2062
2055
2072
2081
2080
2072
2059
2061
2057
2060
2065
2063
2063
2066
2064
2067
2074
2064
2064
2062
2062
2069
2069
2069
2064
2069
2071
2071
2069
2052
2058
2062
2052
2059
2063
2072
2076
2064
2071
2070
2071
2071
2055
2062
2049
2066
2079
2080
2068
2076
2065
2070
2069
2068
2058
2059
2067
2064
2064
2060
2067
2061
2054
2057
2068
2070
2060
2058
2072
2078
2082
2072
2072
2057
2059
2068
2065
2069
2059
2057
2064
2064
2064
2065
2059
2067
2067
2073
2059
2063
2059
2059
2073
2075
2073
2066
2068
2061
2067
2057
2060
2051
2063
2069
2073
2069
2060
2062
2062
2066
2072
