# Supplementary material for: Detecting Nasal Vowels in Speech Interfaces Based on Surface Electromyography
Source: PLoS One. 2015 Jun 12;10(6):e0127040. doi: 10.1371/journal.pone.0127040 (PMC4466523; doi:10.1371/journal.pone.0127040)
Supplement: S1 Data — (ZIP) [file pone.0127040.s001.zip › PLosOneData/EmgData/CM/EMG/12 - CM-voralp-aa-r1 - Channel5.txt]

2061
2065
2066
2069
2069
2064
2058
2056
2059
2069
2071
2062
2060
2058
2060
2063
2065
2066
2072
2073
2069
2070
2063
2065
2074
2062
2056
2064
2069
2064
2071
2070
2053
2052
2062
2067
2071
2069
2075
2071
2069
2066
2066
2064
2067
2065
2063
2069
2073
2071
2064
2061
2061
2066
2065
2063
2065
2063
2061
2061
2065
2072
2069
2069
2069
2067
2067
2064
2056
2064
2068
2069
2073
2076
2074
2073
2061
2053
2051
2057
2067
2064
2063
2065
2061
2068
2065
2065
2070
2064
2064
2060
2063
2069
2070
2069
2069
2063
2056
2066
2074
2074
2070
2068
2057
2056
2060
2063
2067
2064
2064
2069
2070
2070
2073
2073
2068
2069
2069
2065
2053
2056
2060
2068
2072
2067
2063
2065
2071
2065
2063
2061
2065
2065
2065
2069
2067
2067
2069
2068
2057
2069
2072
2065
2061
2057
2066
2060
2063
2067
2072
2074
2063
2057
2065
2070
2078
2065
2065
2065
2059
2062
2061
2065
2069
2066
2065
2069
2072
2070
2071
2069
2060
2055
2061
2072
2071
2068
2063
2065
2063
2063
2055
2054
2069
2075
2079
2070
2062
2053
2063
2071
2071
2072
2069
2063
2058
2062
2060
2071
2072
2072
2070
2061
2062
2063
2069
2057
2058
2068
2073
2073
2074
2067
2063
2065
2067
2069
2071
2069
2059
2053
2063
2070
2070
2066
2069
2065
2066
2055
2048
2064
2068
2074
2074
2074
2064
2063
2064
2069
2067
2071
2069
2057
2062
2057
2058
2071
2077
2073
2066
2054
2067
2071
2062
2060
2073
2063
2062
2081
2074
2064
2062
2070
2078
2073
2054
2056
2054
2063
2069
2064
2074
2063
2067
2079
2065
2055
2066
2072
2075
2061
2074
2083
2070
2051
2047
2055
2069
2076
2081
2065
2047
2041
2055
2065
2074
2080
2071
2059
2050
2049
2063
2076
2087
2079
2058
2071
2105
2095
2041
2033
2038
2053
2063
2070
2068
2053
2051
2075
2076
2084
2099
2055
2040
2063
2105
2105
2105
2048
1993
2018
2011
2042
2053
2075
2102
2076
2102
2128
2115
2080
2007
2031
2077
2056
2012
2075
2082
2083
2081
2043
2026
2090
2038
2046
2075
2080
2074
2066
2046
2089
2088
2077
2055
2060
2052
2067
2077
2075
2052
2083
2071
2052
2056
2073
2074
2070
2059
2069
2068
2062
2052
2059
2068
2073
2065
2061
2068
2063
2036
2068
2079
2073
2078
2070
2068
2075
2063
2073
2072
2069
2060
2064
2061
2062
2062
2058
2068
2062
2062
2089
2083
2058
2050
2050
2054
2059
2062
2069
2070
2076
2075
2061
2073
2075
2075
2063
2054
2041
2074
2067
2083
2069
2062
2063
2066
2059
2073
2073
2063
2064
2061
2066
2061
2064
2057
2054
2066
2076
2080
2068
2068
2072
2070
2068
2076
2054
2056
2042
2072
2072
2070
2054
2061
2062
2076
2085
2074
2058
2061
2072
2057
2062
2053
2082
2073
2078
2080
2058
2046
2056
2071
2070
2058
2064
2080
2070
2068
2070
2076
2081
2067
2051
2053
2054
2062
2032
2065
2067
2080
2077
2069
2076
2061
2070
2071
2063
2068
2062
2058
2051
2066
2077
2082
2069
2069
2049
2058
2070
2072
2076
2081
2063
2040
2053
2080
2070
2064
2073
2065
2063
2051
2052
2069
2065
2076
2073
2065
2064
2060
2065
2089
2058
2036
2054
2077
2083
2069
2063
2056
2053
2052
2082
2087
2070
2054
2065
2072
2086
2053
2042
2048
2084
2085
2085
2069
2072
2082
2028
2014
2042
2070
2082
2087
2084
2100
2090
2060
2051
2066
2053
2058
2061
2066
2077
2074
2068
2049
2055
2071
2075
2075
2079
2069
2051
2069
2069
2066
2066
2057
2054
2058
2061
2069
2071
2064
2060
2068
2075
2078
2070
2068
2061
2060
2073
2078
2071
2060
2070
2077
2063
2038
2050
2071
2074
2062
2058
2070
2071
2073
2062
2048
2049
2066
2064
2064
2076
2082
2077
2066
2076
2083
2099
2056
2025
2039
2051
2052
2055
2074
2071
2058
2070
2074
2089
2076
2063
2063
2062
2061
2065
2060
2053
2061
2081
2087
2062
2060
2063
2067
2064
2061
2067
2066
2089
2079
2057
2041
2056
2070
2063
2046
2057
2071
2067
2088
2089
2064
2048
2067
2066
2070
2066
2052
2055
2084
2089
2064
2061
2064
2056
2046
2060
2067
2055
2075
2074
2070
2070
2070
2082
2073
2068
2063
2063
2067
2076
2054
2059
2066
2058
2060
2055
2083
2065
2078
2075
2082
2081
2065
2045
2065
2060
2042
2065
2069
2053
2045
2074
2107
2099
2050
2013
2048
2124
2075
2049
2065
2041
2066
2118
2093
2054
2056
2080
2081
2019
2024
2097
2036
2052
2067
2040
2063
2111
2080
2040
2059
2076
2074
2076
2071
2068
2067
2030
2035
2073
2102
2108
2066
2072
2062
2057
2035
2043
2051
2077
2071
2071
2066
2082
2077
2063
2035
2041
2079
2086
2069
2063
2080
2087
2060
2047
2054
2075
2061
2049
2067
2061
2065
2058
2095
2067
2077
2080
2063
2035
2059
2069
2055
2053
2058
2053
2071
2087
2109
2088
2041
2050
2079
2059
2063
2044
2036
2040
2069
2074
2082
2085
2088
2083
2034
2056
2076
2066
2039
2065
2111
2104
2010
2019
2044
2043
2061
2126
2151
2042
1995
2030
2044
2065
2072
2075
2077
2082
2089
2081
2084
2072
2055
2043
2052
2048
2064
2083
2077
2064
2078
2083
2073
2073
2074
2049
2034
2037
2055
2068
2066
2059
2058
2068
2073
2091
2063
2035
2084
2104
2085
2064
2053
2064
2062
2054
2067
2065
2057
2058
2052
2074
2054
2063
2054
2074
2087
2049
2044
2058
2076
2084
2069
2063
2057
2088
2083
2056
2051
2054
2049
2098
2089
2045
2025
2077
2036
2062
2073
2101
2070
2058
2075
2077
2058
2044
2061
2066
2097
2064
2037
2073
2092
2078
2077
2053
2053
2001
2056
2059
2115
2091
2052
2014
2072
2098
2091
2073
2060
2061
2037
2037
2074
2100
2069
2076
2068
2063
2071
2064
2062
2040
2056
2050
2073
2090
2065
2060
2052
2050
2054
2103
2056
2098
2113
2058
2052
2054
2049
2066
2067
2061
2067
2061
2041
2035
2047
2099
2108
2099
2067
2056
2072
2068
2063
2056
2045
2052
2068
2070
2065
2065
2060
2057
2080
2069
2077
2075
2074
2068
2064
2077
2061
2056
2048
2045
2064
2093
2057
2046
2060
2064
2067
2067
2082
2080
2068
2055
2023
2056
2086
2092
2069
2065
2080
2075
2052
2062
2057
2060
2058
2062
2062
2076
2077
2067
2058
2057
2065
2068
2073
2094
2077
2037
2043
2055
2059
2056
2073
2078
2064
2041
2036
2073
2078
2083
2094
2055
2080
2093
2057
2041
2063
2072
2055
2066
2083
2076
2052
2050
2087
2076
2030
2061
2049
2040
2045
2071
2065
2074
2079
2075
2084
2081
2061
2066
2079
2077
2073
2071
2074
2053
2055
2065
2059
2052
2054
2069
2074
2059
2051
2061
2074
2074
2076
2077
2067
2058
2062
2051
2066
2065
2068
2062
2072
2091
2076
2065
2055
2067
2068
2068
2076
2059
2050
2067
2074
2057
2052
2065
2062
2065
2070
2067
2060
2067
2075
2060
2052
2074
2068
2068
2074
2077
2061
2063
2081
2077
2042
2064
2072
2058
2061
2062
2064
2065
2064
2060
2066
2066
2029
2083
2069
2075
2071
2056
2072
2071
2061
2066
2069
2073
2071
2072
2072
2062
2057
2059
2059
2062
2063
2071
2066
2040
2048
2074
2076
2056
2068
2084
2081
2078
2070
2060
2066
2073
2071
2052
2056
2057
2067
2061
2058
2060
2071
2071
2051
2060
2065
2076
2077
2073
2065
2071
2060
2066
2067
2067
2066
2073
2060
2079
2067
2058
2052
2056
2045
2055
2073
2083
2078
2072
2067
2073
2068
2072
2057
2059
2064
2059
2063
2062
2071
2055
2079
2085
2065
2064
2065
2052
2068
2067
2069
2062
2065
2070
2065
2072
2070
2062
2060
2056
2056
2053
2060
2071
2080
2072
2072
2075
2075
2055
2046
2044
2070
2080
2084
2072
2065
2068
2068
2065
2065
2066
2063
2066
2060
2059
2060
2066
2065
2054
2070
2077
2072
2068
2059
2060
2070
2066
2061
2070
2060
2055
2057
2069
2064
2068
2067
2067
2065
2062
2077
2072
2067
2077
2069
2064
2066
2062
2073
2062
2063
2040
2066
2068
2067
2072
2069
2063
2073
2069
2068
2068
2062
2063
2067
2062
2075
2076
2064
2058
2060
2066
2074
2062
2069
2064
2062
2080
2063
2064
2054
2060
2065
2066
2067
2065
2073
2069
2069
2065
2071
2066
2062
2062
2065
2061
2074
2052
2044
2067
2071
2077
2080
2072
2070
2071
2060
2043
2059
2060
2057
2065
2063
2063
2067
2070
2069
2062
2068
2070
2063
2068
2068
2058
2063
2079
2074
2076
2071
2069
2074
2056
2058
2067
2064
2061
2056
2059
2056
2066
2066
2067
2081
2070
2059
2063
2068
2068
2060
2067
2067
2064
2068
2060
2058
2080
2072
2068
2074
2070
2061
2055
2056
2061
2063
2066
2068
2069
2066
2070
2073
2063
2061
2071
2055
2064
2058
2064
2065
2071
2066
2063
2059
2065
2067
2064
2063
2065
2074
2075
2079
2075
2062
2059
2054
2056
2060
2065
2071
2066
2065
2056
2070
2056
2059
2075
2068
2088
2073
2077
2070
2062
2061
2060
2058
2067
2062
2068
2063
2069
2073
2064
2063
2057
2064
2060
2071
2072
2064
2063
2056
2063
2076
2068
2066
2066
2061
2065
2065
2056
2058
2067
2061
2073
2066
2067
2058
2067
2068
2069
2072
2073
2074
2065
2067
2066
2053
2063
2079
2077
2071
2061
2060
2053
2055
2059
2068
2064
2062
2067
2072
2057
2069
2072
2072
2070
2070
2070
2064
2061
2060
2059
2061
2056
2060
2062
2067
2062
2069
2069
2074
2076
2067
2073
2068
2059
2037
2063
2071
2063
2069
2078
2061
2069
2076
2074
2060
2052
2057
2066
2066
2073
2072
2066
2065
2065
2051
2065
2079
2079
2071
2059
2059
2065
2059
2070
2062
2067
2068
2067
2070
2064
2065
2067
2058
2066
2068
2070
2075
2071
2066
2062
2061
2069
2067
2053
2066
2058
2064
2066
2065
2063
2066
2058
2055
2061
2059
2068
2064
2065
2073
2067
2064
2064
2072
2071
2072
2067
2067
2068
2064
2063
2074
2054
2053
2063
2068
2079
2067
2065
2057
2049
2060
2074
2073
2060
2068
2072
2071
2065
2071
2070
2064
2062
2058
2063
2072
2067
2067
2074
2069
2058
2056
2045
2067
2079
2083
2063
2059
2054
2060
2061
2054
2068
2074
2068
2067
2072
2075
2072
2073
2070
2066
2058
2061
2061
2072
2068
2063
2063
2060
2069
2074
2072
2061
2063
2066
2060
2065
2070
2063
2067
2064
2063
2061
2068
2066
2067
2063
2074
2071
2070
2058
2063
2061
2057
2071
2074
2073
2068
2064
2068
2066
2062
2063
2070
2069
2072
2065
2059
2058
2057
2069
2065
2051
2071
2074
2073
2065
2068
2065
2070
2065
2074
2063
2062
2065
2064
2068
2062
2065
2064
2063
2070
2067
2061
2056
2054
2068
2072
2078
2086
2081
2065
2063
2052
2055
2056
2055
2060
2073
2070
2067
2070
2060
2067
2070
2069
2063
2055
2060
2065
2068
2063
2072
2071
2078
2058
2068
2063
2064
2067
2068
2058
2062
2060
2068
2079
2069
2061
2060
2046
2059
2068
2071
2059
2075
2077
2068
2071
2070
2059
2068
2072
2065
2072
2066
2062
2063
2067
2064
2063
2064
2066
2070
2072
2065
2061
2061
2064
2066
2066
2065
2066
2058
2069
2074
2065
2056
2075
2076
2073
2070
2074
2079
2075
2057
2059
2052
2065
2068
2064
2064
2066
2062
2060
2061
2070
2065
2066
2072
2075
2068
2061
2063
2062
2066
2064
2057
2069
2074
2068
2060
2073
2072
2075
2062
2065
2067
2070
2072
2073
2074
2066
2058
2046
2054
2078
2083
2075
2060
2060
2057
2062
2066
2062
2063
2057
2065
2065
2068
2067
2063
2071
2064
2063
2068
2069
2067
2070
2068
2066
2068
2069
2064
2067
2066
2068
2053
2055
2052
2063
2071
2063
2066
2072
2072
2071
2071
2075
2075
2063
2065
2055
2058
2076
2082
2069
2067
2067
2063
2066
2065
2060
2061
2069
2061
2064
2066
2070
2063
2064
2064
2071
2076
2060
2053
2074
2077
2082
2074
2071
2064
2059
2062
2063
2066
2061
2065
2059
2064
2066
2069
2063
2064
2061
2065
2059
2069
2065
2059
2072
2082
2076
2061
2066
2064
2062
2062
2065
2071
2070
2068
2066
2066
2060
2062
2059
2061
2058
