# Supplementary material for: Detecting Nasal Vowels in Speech Interfaces Based on Surface Electromyography
Source: PLoS One. 2015 Jun 12;10(6):e0127040. doi: 10.1371/journal.pone.0127040 (PMC4466523; doi:10.1371/journal.pone.0127040)
Supplement: S1 Data — (ZIP) [file pone.0127040.s001.zip › PLosOneData/EmgData/CM/EMG/13 - CM-voral-isso-close-r1 - Channel1.txt]

2079
2086
2103
2073
2056
2068
2071
2060
2072
2059
2049
2062
2050
2066
2063
2055
2076
2077
2062
2059
2062
2072
2061
2062
2068
2055
2056
2065
2074
2072
2070
2070
2059
2065
2062
2058
2065
2066
2069
2071
2056
2072
2061
2077
2082
2074
2066
2073
2051
2057
2066
2054
2057
2076
2067
2068
2054
2049
2058
2075
2089
2063
2055
2065
2087
2070
2058
2061
2072
2076
2079
2058
2068
2056
2059
2052
2063
2066
2074
2062
2082
2077
2073
2063
2056
2079
2061
2068
2053
2060
2054
2050
2063
2070
2062
2055
2070
2072
2068
2056
2054
2074
2063
2072
2071
2047
2060
2073
2059
2058
2070
2066
2052
2080
2073
2061
2050
2068
2080
2080
2081
2063
2070
2053
2048
2055
2066
2064
2064
2060
2062
2077
2080
2072
2077
2063
2051
2071
2084
2039
2069
2082
2053
2059
2057
2056
2058
2075
2068
2068
2070
2057
2045
2069
2074
2072
2082
2082
2073
2065
2059
2073
2071
2060
2056
2071
2055
2068
2047
2064
2072
2065
2052
2054
2054
2067
2065
2076
2075
2065
2065
2070
2068
2079
2065
2065
2063
2057
2062
2068
2078
2062
2052
2066
2067
2075
2067
2068
2077
2085
2070
2059
2058
2064
2055
2080
2084
2058
2052
2060
2058
2055
2066
2062
2080
2076
2059
2054
2073
2074
2060
2061
2074
2070
2081
2075
2074
2067
2069
2074
2049
2056
2061
2071
2060
2073
2050
2062
2057
2068
2080
2079
2074
2071
2072
2066
2052
2042
2042
2072
2067
2065
2081
2082
2076
2068
2064
2050
2064
2050
2058
2065
2045
2062
2085
2077
2067
2072
2073
2043
2061
2071
2060
2064
2065
2066
2069
2080
2064
2065
2061
2063
2089
2089
2073
2056
2061
2073
2065
2062
2081
2058
2061
2050
2065
2073
2057
2063
2058
2060
2061
2066
2065
2068
2075
2074
2073
2082
2061
2045
2059
2075
2053
2089
2071
2068
2068
2055
2067
2071
2076
2054
2068
2054
2063
2056
2051
2073
2078
2067
2078
2062
2063
2059
2062
2070
2081
2078
2064
2069
2068
2056
2050
2054
2061
2070
2062
2069
2056
2057
2069
2097
2070
2086
2108
2122
2102
2063
2067
2062
2044
2048
2044
2061
2049
2037
2047
2058
2068
2064
2069
2049
2045
2042
2045
2034
2057
2054
2076
2087
2079
2085
2092
2067
2076
2059
2070
2078
2065
2073
2065
2069
2060
2067
2068
2046
2061
2084
2072
2059
2068
2085
2073
2063
2050
2067
2071
2057
2072
2068
2064
2074
2061
2075
2069
2029
2052
2073
2066
2063
2058
2075
2097
2062
2069
2057
2063
2069
2057
2048
2062
2072
2071
2074
2079
2064
2067
2059
2073
2080
2053
2055
2041
2072
2076
2071
2063
2063
2073
2058
2049
2075
2074
2090
2081
2064
2049
2048
2035
2077
2097
2067
2069
2050
2082
2052
2055
2089
2070
2081
2054
2055
2072
2077
2064
2049
2060
2061
2073
2049
2083
2074
2069
2046
2045
2075
2080
2112
2078
2066
2066
2052
2055
2054
2067
2058
2056
2054
2050
2073
2078
2061
2062
2058
2063
2067
2061
2076
2062
2054
2065
2071
2060
2058
2055
2063
2063
2064
2052
2078
2085
2056
2072
2071
2042
2058
2082
2071
2057
2066
2087
2067
2081
2081
2081
2062
2061
2062
2053
2051
2075
2077
2068
2088
2063
2058
2055
2065
2049
2068
2072
2084
2072
2060
2070
2062
2072
2061
2065
2059
2067
2060
2045
2076
2062
2080
2059
2054
2065
2067
2068
2048
2048
2071
2072
2081
2075
2057
2066
2065
2072
2075
2069
2071
2056
2068
2083
2060
2037
2060
2079
2076
2076
2066
2064
2060
2063
2050
2076
2084
2066
2061
2061
2032
2048
2078
2104
2106
2077
2050
2061
2072
2067
2078
2063
2063
2071
2047
2068
2040
2070
2056
2072
2063
2067
2060
2076
2084
2059
2066
2062
2067
2058
2041
2067
2082
2077
2058
2055
2074
2076
2074
2063
2061
2041
2052
2071
2078
2060
2071
2076
2075
2062
2073
2062
2059
2056
2063
2086
2065
2057
2033
2077
2063
2077
2070
2073
2065
2070
2052
2075
2062
2067
2066
2071
2070
2074
2063
2058
2063
2074
2051
2059
2050
2062
2051
2070
2088
2088
2092
2067
2057
2056
2055
2037
2052
2066
2064
2079
2062
2054
2074
2073
2052
2056
2085
2069
2052
2075
2083
2059
2058
2066
2057
2066
2063
2059
2076
2069
2059
2072
2072
2065
2081
2077
2088
2067
2077
2046
2058
2053
2056
2059
2070
2074
2084
2074
2055
2050
2060
2066
2061
2071
2046
2046
2072
2070
2076
2075
2083
2088
2097
2107
2097
2086
2065
2066
2052
2049
2051
2026
2045
2050
2052
2046
2054
2044
2044
2056
2051
2052
2042
2068
2076
2083
2086
2054
2051
2054
2079
2072
2086
2080
2082
2088
2067
2062
2056
2067
2061
2066
2073
2070
2079
2061
2071
2049
2055
2059
2045
2076
2070
2057
2068
2069
2084
2097
2074
2075
2065
2065
2054
2045
2051
2056
2067
2065
2058
2056
2055
2069
2078
2069
2072
2060
2051
2058
2056
2053
2082
2096
2067
2039
2049
2063
2085
2075
2074
2073
2061
2052
2066
2077
2079
2079
2064
2061
2057
2048
2040
2070
2055
2062
2071
2062
2068
2086
2096
2053
2059
2062
2063
2062
2057
2076
2073
2058
2062
2051
2048
2059
2094
2100
2089
2085
2053
2056
2055
2064
2056
2066
2067
2061
2078
2067
2054
2057
2063
2064
2057
2074
2074
2062
2056
2083
2060
2061
2054
2062
2061
2069
2055
2067
2071
2067
2065
2073
2046
2067
2069
2066
2066
2051
2045
2050
2092
2096
2075
2058
2059
2062
2071
2063
2071
2079
2076
2059
2058
2039
2050
2065
2059
2057
2084
2106
2073
2075
2063
2064
2065
2064
2070
2058
2067
2052
2072
2070
2073
2044
2058
2067
2060
2067
2066
2073
2062
2060
2078
2080
2077
2092
2069
2062
2074
2072
2055
2055
2048
2054
2065
2057
2051
2055
2075
2068
2066
2092
2090
2068
2064
2064
2055
2071
2071
2074
2056
2043
2045
2066
2054
2067
2057
2079
2064
2082
2073
2077
2061
2066
2077
2081
2054
2058
2081
2070
2084
2070
2066
2059
2069
2037
2062
2064
2081
2075
2080
2078
2056
2040
2055
2067
2075
2074
2067
2072
2073
2056
2063
2068
2058
2072
2065
2065
2048
2066
2065
2056
2080
2071
2059
2063
2074
2072
2060
2057
2076
2085
2074
2077
2065
2060
2068
2073
2059
2073
2062
2067
2076
2058
2052
2058
2063
2064
2068
2091
2053
2060
2068
2053
2051
2077
2079
2076
2085
2058
2051
2048
2034
2053
2052
2061
2074
2083
2093
2084
2082
2052
2050
2043
2055
2080
2071
2072
2074
2067
2061
2073
2073
2076
2068
2064
2070
2076
2078
2082
2057
2046
2040
2055
2066
2087
2101
2077
2033
2044
2074
2077
2083
2094
2059
2039
2061
2048
2056
2067
2086
2074
2054
2050
2060
2080
2050
2075
2081
2072
2069
2056
2073
2065
2093
2059
2053
2066
2059
2087
2079
2078
2063
2039
2049
2048
2057
2068
2077
2091
2068
2058
2070
2072
2058
2020
2069
2072
2055
2060
2089
2110
2103
2081
2084
2054
2081
2085
2061
2072
2061
2043
2010
2045
2064
2055
2044
2057
2062
2063
2061
2065
2042
2045
2059
2046
2054
2053
2070
2089
2076
2083
2097
2073
2037
2075
2071
2079
2078
2067
2057
2074
2069
2071
2065
2063
2063
2056
2054
2048
2057
2070
2072
2073
2068
2079
2060
2081
2076
2071
2071
2068
2066
2057
2065
2062
2067
2062
2059
2070
2078
2058
2061
2061
2062
2073
2077
2065
2060
2058
2076
2064
2058
2060
2054
2045
2063
2052
2066
2075
2066
2067
2071
2081
2075
2063
2063
2068
2066
2062
2073
2072
2065
2068
2070
2064
2070
2048
2057
2069
2067
2068
2080
2090
2067
2067
2059
2051
2079
2065
2072
2060
2057
2058
2061
2071
2087
2073
2074
2073
2069
2037
2057
2074
2053
2079
2069
2055
2060
2074
2073
2070
2068
2079
2063
2049
2079
2063
2061
2064
2072
2070
2052
2064
2065
2060
2071
2074
2059
2067
2058
2059
2061
2062
2066
2071
2067
2069
2076
2053
2051
2055
2075
2074
2085
2071
2094
2050
2045
2071
2068
2078
2062
2081
2057
2035
2046
2052
2055
2080
2079
2073
2076
2070
2086
2074
2063
2075
2063
2060
2060
2052
2065
2062
2060
2070
2077
2066
2044
2058
2065
2058
2059
2071
2084
2081
2067
2060
2069
2063
2057
2065
2073
2065
2057
2043
2067
2086
2068
2075
2085
2080
2072
2070
2046
2064
2052
2069
2075
2058
2065
2067
2070
2050
2040
2060
2091
2067
2059
2071
2060
2053
2059
2071
2081
2088
2077
2075
2066
2058
2075
2050
2080
2068
2075
2045
2068
2063
2035
2038
2057
2080
2079
2076
2080
2077
2070
2063
2041
2067
2067
2062
2072
2061
2072
2066
2078
2096
2062
2087
2039
2033
2041
2069
2086
2095
2087
2056
2050
2054
2055
2047
2077
2082
2081
2064
2049
2050
2068
2059
2087
2073
2064
2051
2078
2071
2055
2072
2056
2052
2065
2066
2058
2070
2085
2082
2097
2082
2064
2055
2066
2084
2055
2055
2057
2065
2064
2073
2054
2060
2072
2055
2071
2080
2047
2043
2062
2072
2069
2081
2088
2042
2065
2071
2052
2067
2074
2069
2062
2075
2068
2058
2062
2073
2077
2059
2060
2057
2054
2038
2075
2062
2061
2060
2063
2074
2071
2075
2063
2058
2068
2066
2075
2069
2083
2070
2062
2063
2061
2078
2068
2051
2068
2061
2058
2065
2046
2062
2069
2072
2068
2058
2068
2082
2086
2080
2085
2096
2096
2101
2095
2067
2065
2046
2064
2057
2022
2048
2058
2044
2037
2044
2065
2048
2075
2041
2066
2059
2054
2052
2064
2082
2092
2063
2051
2079
2089
2073
2066
2061
2046
2063
2086
2066
2071
2074
2073
2074
2062
2066
2063
2065
2086
2060
2042
2050
2075
2094
2058
2049
2062
2080
2072
2068
2050
2051
2064
2057
2063
2075
2092
2094
2068
2040
2059
2054
2063
2072
2064
2064
2064
2071
2078
2061
2071
2066
2058
2045
2064
2054
2050
2051
2063
2066
2070
2065
2086
2090
2082
2071
2050
2054
2072
2082
2083
2058
2060
2074
2066
2072
2057
2064
2056
2059
2054
2068
2072
2053
2075
2077
2061
2070
2071
2078
2070
2073
2072
2056
2063
2067
2066
2052
2043
2068
2058
2075
2076
2061
2055
2056
2081
2054
2072
2070
2073
2074
2078
2066
2083
2065
2051
2063
2052
2060
2062
2072
2060
2083
2068
2061
2060
2037
2074
2091
2045
2084
2078
2068
2036
2061
2065
2076
2055
2074
2089
2057
2061
2069
2087
2077
2072
2053
2053
2054
2052
2063
2081
2069
2076
2056
2037
2056
2044
2045
2065
2085
2070
2077
2073
2064
2095
2088
2074
2050
2067
2048
2060
2068
2081
2070
2071
2079
2065
2044
2074
2059
2070
2068
2054
2043
2065
2070
2054
2063
2077
2055
2052
2055
2059
2064
2078
2079
2066
2069
2095
2093
2069
2050
2059
2057
2070
2054
2072
2044
2044
2068
2072
2062
2062
2079
2070
2058
2063
2055
2056
2066
2068
2076
2087
2070
2056
2064
2057
2060
2081
2081
2050
2059
2069
2085
2073
2058
2059
2044
2049
2044
2072
2063
2048
2065
2096
2092
2086
2088
2093
2051
2044
2063
2065
2052
2056
2090
2073
2033
2053
2072
2078
2059
2060
2069
2061
2060
2060
2073
2069
2061
2059
2061
2069
2066
2078
2057
2070
2068
2058
2058
2071
2078
2080
2071
2060
2069
2069
2078
2068
2064
2066
2054
2050
2057
2095
2074
2059
2051
2036
2061
2073
2087
2069
2062
2052
2064
2078
2079
2065
2062
2070
2054
2052
2076
2057
2064
2080
2065
2051
2059
2056
2071
2084
2078
2077
2066
2053
2051
2051
2066
2068
2085
2088
2081
2067
2062
2055
2064
2060
2066
2052
2069
2053
2069
2051
2078
2071
2063
2065
2052
2066
2058
2068
2043
2058
2082
2085
2065
2064
2067
2042
2052
2079
2072
2066
2067
2069
2060
2072
2074
2073
2063
2054
2068
2087
2074
2055
2036
2062
2041
2062
2053
2077
2080
2065
2085
2064
2070
2087
2083
2094
2096
2074
2076
2058
2045
2053
2049
2052
2044
2046
2049
2075
2047
2050
2059
2060
2050
2055
2038
2058
2046
2066
2088
2090
2068
2066
2076
2074
2067
2082
2073
2064
2079
2064
2072
2076
2064
2053
2048
2045
2065
2077
2070
2072
2066
2063
2076
2083
2063
2070
2073
2056
2066
2055
2067
2064
2056
2069
2060
2054
2058
2061
2071
2082
2079
2068
2060
2051
2056
2059
2082
2084
2079
2074
2052
2053
2085
2068
2059
2062
2066
2052
2061
2085
2075
2077
2066
2068
2049
2068
2067
2074
2072
2082
2051
2057
2069
2067
2067
2058
2052
2063
2062
2051
2062
2073
2080
2055
2058
2062
2062
2066
2073
2051
2065
2078
2088
2086
2071
2068
2072
2075
2088
2067
2048
2039
2049
2076
2069
2070
2063
2041
2066
2074
2077
2087
2054
2069
2064
2056
2089
2071
2069
2053
2075
2063
2068
2079
2059
2063
2050
2060
2050
2071
2081
2070
2057
2077
2067
2063
2052
2043
2057
2083
2066
2066
2092
2069
2042
2045
2058
2058
2071
2055
2063
2066
2078
2088
2076
2064
2069
2061
2056
2060
2072
2067
2083
2072
2044
2056
2054
2058
2063
2075
2063
2069
2063
2054
2070
2064
2061
2061
2069
2055
2065
2048
2056
2070
2075
2072
2069
2070
2069
2056
2080
2075
2069
2048
2075
2076
2082
2038
2058
2065
2070
2070
2060
2056
2058
2061
2067
2076
2067
2069
2059
2059
2059
2083
2079
2062
2055
2061
2063
2054
2073
2064
2076
2079
2065
2057
2070
2076
2083
2068
2062
2067
2058
2058
2073
2046
2060
2062
2058
2065
2055
2044
2070
2075
2081
2077
2066
2067
2057
2060
2065
2068
2062
2080
2074
2061
2042
2056
2078
2089
2060
2056
2051
2072
2065
2073
2076
2066
2078
2070
2076
2068
2067
2049
2059
2044
2055
2062
2074
2065
2065
2062
2054
2080
2053
2066
2063
2081
2064
2085
2077
2074
2070
2077
2039
2062
2077
2065
2056
2056
2068
2054
2065
2071
2055
2066
2072
2048
2050
2053
2065
2062
2063
2071
2069
2078
2082
2079
2068
2057
2066
2071
2075
2064
2055
2064
2069
2082
2069
2076
2070
2069
2068
2057
2063
2065
2081
2056
2059
2051
2045
2063
2055
2069
2068
2071
2054
2053
2084
2077
2051
2056
2077
2071
2076
2050
2058
2069
2073
2068
2051
2063
2066
2058
2072
2072
2073
2065
2068
2065
2058
2063
2064
2067
2064
2068
2075
2049
2045
2069
2082
2072
2063
2059
2064
2086
2104
2079
2056
2082
2115
2085
2045
2049
2041
2077
2062
2068
2052
2042
2059
2048
2051
2052
2043
2055
2051
2030
2056
2065
2060
2069
2072
2074
2087
2066
2068
2071
2072
2068
2066
2078
2077
2061
2071
2061
2054
2071
2057
2060
2071
2061
2065
2067
2068
2072
2068
2066
2058
2066
2069
2066
2086
2066
2067
2066
2052
2049
2065
2090
2075
2052
2073
2048
2058
2041
2051
2064
2091
2077
2086
2068
2080
2051
2062
2068
2073
2088
2062
2068
2061
2067
2076
2066
2048
2050
2050
2067
2074
2058
2061
2070
2056
2074
2073
2075
2076
2087
2052
2063
2076
2063
2050
2062
2070
2069
2051
2035
2056
2069
2080
2075
2091
2068
2054
2057
2070
2050
2055
2070
2075
2075
2076
2067
2063
2051
2083
2084
2078
2082
2077
2068
2061
2073
2063
2059
2042
2059
2061
2065
2055
2049
2057
2065
2077
2058
2073
2066
2079
2059
2068
2069
2068
2072
2065
2076
2057
2066
2076
2068
2051
2057
2061
2061
2053
2081
2077
2056
2052
2054
2071
2078
2053
2065
2071
2064
2067
2061
2062
2061
2053
2061
2073
2046
2072
2066
2071
2066
2074
2066
2069
2073
2071
2062
2056
2078
2060
2058
2057
2075
2076
2064
2063
2082
2073
2072
2079
2059
2049
2060
2071
2060
2058
2080
2052
2055
2060
2063
2061
2080
2073
2057
2061
2066
2064
2073
2087
2090
2053
2064
2061
2048
2062
2056
2055
2068
2069
2086
2065
2054
2070
2072
2071
2073
2074
2056
2065
2059
2064
2061
2057
2044
2052
2067
2080
2073
2077
2078
2078
2087
2068
2064
2052
2064
2064
2072
2055
2058
2064
2053
2051
2078
2072
2071
2047
2053
2075
2080
2091
2074
2061
2055
2042
2062
2062
2086
2049
2055
2073
2052
2071
2070
2065
2064
2072
2053
2063
2074
2076
2083
2063
2063
2082
2071
2060
2070
2055
2036
2058
2056
2083
2071
2073
2060
2057
2052
2046
2061
2070
2071
2068
2066
2075
2054
2053
2086
2080
2073
2062
2073
2069
2065
2057
2073
2081
2083
2080
2052
2057
2051
2054
2060
2061
2057
2058
2065
2076
2081
2035
2070
2071
2063
2062
2063
2078
2063
2066
2079
2076
2060
2057
2067
2058
2071
2068
2075
2063
2063
2079
2061
2071
2066
2078
2074
2073
2052
2036
2059
2063
2063
2105
2087
2061
2061
2060
2069
2079
2084
2065
2057
2043
2058
2074
2071
