# Supplementary material for: Detecting Nasal Vowels in Speech Interfaces Based on Surface Electromyography
Source: PLoS One. 2015 Jun 12;10(6):e0127040. doi: 10.1371/journal.pone.0127040 (PMC4466523; doi:10.1371/journal.pone.0127040)
Supplement: S1 Data — (ZIP) [file pone.0127040.s001.zip › PLosOneData/EmgData/CM/EMG/13 - CM-voral-isso-close-r1 - Channel2.txt]

2051
2058
2085
2074
2076
2081
2069
2061
2068
2061
2053
2062
2063
2069
2054
2063
2068
2058
2067
2055
2045
2067
2071
2083
2078
2050
2028
2060
2113
2089
2084
2068
2055
2043
2048
2057
2058
2070
2080
2083
2070
2069
2064
2068
2064
2056
2065
2068
2070
2056
2051
2058
2067
2056
2065
2069
2069
2074
2066
2063
2068
2080
2076
2058
2068
2066
2063
2055
2061
2063
2057
2058
2063
2061
2075
2073
2056
2065
2072
2064
2085
2075
2045
2051
2083
2095
2062
2044
2052
2079
2073
2068
2062
2066
2061
2042
2039
2081
2089
2077
2080
2071
2043
2079
2065
2055
2073
2073
2068
2052
2073
2083
2074
2074
2061
2050
2056
2056
2065
2066
2068
2077
2073
2075
2062
2066
2072
2060
2060
2055
2057
2070
2063
2064
2073
2063
2073
2068
2065
2062
2060
2058
2066
2065
2068
2066
2063
2066
2065
2067
2073
2061
2050
2054
2059
2060
2055
2083
2089
2083
2080
2070
2075
2064
2050
2056
2061
2066
2045
2079
2098
2088
2061
2066
2047
2065
2060
2067
2066
2061
2053
2068
2065
2068
2060
2059
2070
2071
2061
2065
2062
2058
2062
2071
2083
2062
2037
2053
2080
2073
2083
2072
2072
2072
2059
2055
2065
2080
2066
2068
2065
2047
2047
2064
2069
2074
2062
2058
2072
2077
2068
2070
2056
2034
2048
2084
2099
2082
2075
2055
2050
2080
2082
2064
2057
2058
2058
2057
2063
2070
2078
2075
2069
2065
2064
2051
2049
2065
2063
2068
2079
2069
2082
2073
2074
2063
2063
2061
2064
2063
2071
2058
2050
2045
2068
2085
2071
2074
2064
2062
2046
2048
2056
2070
2073
2070
2073
2088
2067
2068
2073
2078
2074
2071
2054
2049
2062
2075
2066
2056
2074
2066
2072
2053
2056
2069
2066
2048
2050
2067
2068
2048
2080
2081
2072
2087
2085
2074
2059
2050
2064
2065
2060
2065
2056
2070
2079
2063
2060
2068
2068
2062
2067
2064
2063
2056
2058
2070
2068
2064
2065
2067
2069
2052
2050
2053
2042
2065
2082
2086
2095
2081
2071
2071
2061
2070
2065
2061
2055
2064
2056
2070
2060
2062
2065
2062
2057
2051
2045
2076
2082
2085
2055
2068
2085
2085
2070
2054
2054
2068
2070
2064
2053
2063
2057
2051
2041
2059
2092
2097
2066
2053
2076
2072
2059
2050
2076
2067
2067
2066
2067
2075
2109
2056
2016
2039
2067
2086
2073
2078
2055
2063
2069
2073
2058
2064
2085
2059
2067
2076
2060
2078
2085
2066
2069
2043
2026
2043
2058
2080
2092
2094
2077
2078
2073
2060
2055
2040
2072
2070
2079
2100
2045
2045
2092
2066
2061
2061
2088
2092
2086
2048
2046
2110
2045
2015
2042
2061
2065
2055
2070
2075
2065
2059
2072
2073
2071
2064
2061
2077
2085
2061
2082
2053
2100
1998
2032
2089
2071
2097
2060
2075
2062
2083
2068
2047
2049
2070
2069
2056
2071
2072
2082
2073
2054
2064
2071
2060
2041
2060
2081
2075
2053
2064
2071
2066
2068
2065
2073
2089
2074
2066
2068
2030
2034
2066
2093
2069
2081
2062
2048
2070
2068
2073
2055
2074
2078
2061
2069
2060
2058
2021
2053
2106
2065
2063
2074
2078
2070
2071
2078
2069
2065
2058
2064
2055
2052
2062
2062
2058
2062
2067
2079
2062
2066
2064
2079
2074
2069
2073
2051
2044
2051
2048
2082
2092
2099
2085
2077
2063
2062
2047
2040
2071
2066
2068
2067
2067
2077
2070
2040
2057
2074
2069
2066
2062
2054
2076
2093
2072
2058
2064
2040
2063
2068
2077
2067
2067
2075
2091
2070
2064
2066
2065
2065
2047
2047
2049
2072
2084
2082
2071
2068
2058
2063
2073
2058
2057
2064
2060
2059
2062
2075
2082
2080
2074
2083
2028
2056
2075
2048
2060
2090
2086
2082
2077
2081
2070
2064
2068
2047
2039
2071
2063
2065
2069
2066
2063
2044
2055
2073
2074
2083
2060
2047
2052
2065
2094
2072
2065
2073
2061
2061
2089
2074
2071
2055
2063
2063
2061
2064
2044
2071
2083
2081
2063
2059
2060
2051
2050
2073
2081
2071
2052
2065
2100
2062
2045
2082
2082
2072
2063
2062
2063
2063
2059
2078
2058
2065
2074
2071
2069
2068
2069
2062
2046
2051
2057
2077
2079
2078
2075
2054
2035
2058
2088
2082
2080
2085
2073
2071
2070
2057
2060
2054
2046
2054
2081
2034
2044
2098
2099
2079
2065
2063
2076
2069
2088
2064
2064
2072
2042
2058
2062
2058
2061
2076
2077
2077
2071
2049
2064
2055
2063
2038
2060
2091
2087
2070
2074
2026
2049
2085
2084
2076
2082
2070
2066
2066
2066
2055
2043
2062
2071
2059
2045
2065
2038
2054
2092
2097
2075
2083
2086
2073
2039
2014
2069
2098
2088
2066
2062
2071
2081
2070
2053
2060
2060
2045
2042
2081
2076
2038
2065
2082
2097
2075
2084
2048
2059
2074
2060
2060
2062
2048
2076
2090
2079
2073
2073
2060
2041
2059
2058
2069
2075
2053
2053
2065
2066
2066
2065
2072
2077
2060
2064
2077
2072
2051
2052
2054
2065
2073
2094
2085
2080
2062
2052
2058
2052
2019
2076
2099
2079
2076
2081
2061
2043
2068
2068
2058
2068
2064
2071
2079
2072
2072
2060
2039
2046
2034
2046
2068
2080
2086
2102
2088
2069
2064
2069
2048
2041
2062
2089
2095
2080
2059
2044
2053
2039
2071
2097
2082
2075
2058
2052
2050
2063
2065
2075
2049
2065
2077
2078
2062
2067
2060
2035
2028
2076
2089
2085
2070
2072
2071
2067
2063
2028
2061
2094
2084
2051
2065
2061
2072
2061
2082
2076
2046
2050
2043
2066
2069
2062
2079
2084
2076
2080
2050
2056
2074
2069
2065
2072
2058
2051
2073
2052
2031
2069
2089
2079
2066
2065
2050
2071
2062
2095
2086
2065
2056
2060
2054
2049
2079
2067
2065
2072
2070
2060
2053
2056
2074
2069
2064
2079
2051
2055
2067
2063
2046
2056
2068
2076
2084
2093
2087
2067
2049
2074
2071
2064
2059
2062
2053
2052
2072
2057
2038
2065
2076
2053
2080
2085
2046
2046
2078
2092
2083
2089
2053
2052
2065
2057
2065
2079
2065
2046
2063
2046
2062
2092
2090
2088
2064
2062
2073
2060
2033
1993
2074
2121
2084
2076
2045
2064
2066
2088
2055
2054
2079
2078
2072
2056
2065
2071
2061
2072
2032
2046
2057
2060
2081
2052
2045
2055
2086
2107
2059
2055
2065
2080
2075
2066
2090
2071
2048
2068
2073
2078
2063
2053
2063
2057
2062
2008
2022
2098
2061
2062
2094
2046
2082
2111
2086
2059
2072
2038
2049
2064
2085
2077
2053
2067
2083
2066
2053
2059
2056
2055
2038
2058
2055
2055
2085
2096
2093
2088
2068
2067
2058
2050
2072
2080
2062
2034
2053
2058
2077
2065
2062
2052
2070
2083
2080
2068
2045
2045
2072
2076
2081
2093
2057
2035
2049
2064
2109
2093
2061
2053
2078
2056
2064
2053
2057
2060
2051
2026
2048
2085
2070
2060
2054
2074
2077
2075
2097
2073
2063
2071
2059
2064
2062
2087
2082
2063
2055
2079
2056
2052
2048
2047
2069
2057
2070
2072
2081
2066
2058
2084
2093
2082
2057
2070
2066
2057
2056
2028
2005
2054
2096
2110
2097
2058
2081
2067
2068
2070
2068
2054
2045
2037
2057
2086
2082
2080
2069
2058
2029
2056
2075
2074
2093
2063
2056
2061
2050
2030
2059
2085
2086
2061
2083
2082
2088
2091
2082
2054
2045
2056
2053
2057
2059
2042
2010
2046
2102
2110
2091
2077
2058
2038
2067
2073
2062
2079
2070
2067
2054
2045
2057
2081
2082
2068
2057
2059
2031
2059
2060
2073
2079
2083
2055
2048
2086
2103
2081
2075
2052
2054
2059
2063
2066
2052
2054
2080
2084
2079
2062
2055
2048
2037
2041
2074
2098
2079
2053
2052
2049
2083
2101
2073
2081
2072
2063
2074
2060
2043
2054
2073
2053
2073
2070
2054
2065
2060
2051
2049
2080
2079
2070
2077
2066
2034
2034
2073
2094
2100
2088
2066
2068
2061
2049
2044
2037
2071
2063
2083
2070
2064
2042
2072
2096
2046
2046
2063
2074
2065
2076
2084
2042
2058
2072
2077
2096
2065
2050
2052
2054
2075
2053
2072
2074
2072
2077
2080
2082
2067
2061
2040
2049
2020
2060
2086
2076
2064
2057
2054
2060
2097
2095
2090
2078
2058
2055
2021
2038
2050
2089
2088
2042
2076
2105
2074
2076
2072
2056
2046
2046
2048
2074
2056
2091
2087
2064
2034
2069
2095
2064
2067
2069
2068
2064
2049
2058
2054
2073
2078
2072
2084
2060
2057
2053
2056
2070
2074
2084
2073
2069
2062
2058
2062
2060
2071
2061
2052
2057
2043
2030
2061
2091
2071
2081
2110
2065
2083
2057
2073
2052
2071
2035
2042
2048
2058
2103
2091
2089
2086
2058
2028
2034
2056
2085
2019
2049
2084
2093
2096
2062
2079
2072
2067
2079
2059
2062
2059
2044
2066
2070
2081
2045
2041
2043
2055
2088
2086
2066
2080
2076
2070
2062
2063
2042
2059
2029
2077
2110
2085
2080
2065
2052
2038
2063
2084
2061
2061
2104
2071
2062
2062
2070
2070
2072
2045
2048
2074
2056
2051
2050
2087
2082
2085
2076
2045
2050
2093
2082
2067
2069
2037
2049
2065
2069
2077
2086
2078
2062
2066
2049
2023
2069
2095
2053
2026
2069
2091
2061
2058
2083
2098
2090
2058
2055
2080
2060
2073
2049
2070
2068
2050
2063
2066
2058
2038
2049
2074
2092
2093
2087
2078
2026
2044
2088
2089
2066
2060
2029
2053
2063
2096
2077
2079
2079
2063
2031
2044
2078
2081
2070
2058
2025
2063
2085
2087
2070
2081
2073
2048
2057
2053
2050
2076
2108
2105
2079
2052
2040
2048
2053
2059
2044
2058
2063
2063
2061
2056
2044
2099
2102
2067
2056
2061
2060
2051
2059
2082
2093
2083
2067
2041
2068
2085
2073
2068
2028
2021
2041
2092
2083
2062
2051
2052
2105
2106
2093
2081
2073
2071
2054
2018
2031
2083
2077
2053
2054
2079
2072
2066
2057
2054
2083
2089
2076
2068
2063
2067
2048
2080
2084
2069
2057
2028
2025
2063
2065
2070
2089
2101
2115
2084
2072
2075
2066
2023
2021
2040
2072
2081
2074
2060
2075
2060
2064
2083
2092
2071
2079
2067
2051
2064
2053
2025
2035
2055
2071
2069
2085
2091
2069
2088
2070
2069
2073
2058
2078
2050
2038
2061
2072
2062
2054
2066
2050
2066
2048
2057
2074
2054
2099
2083
2099
2059
2079
2097
2067
2059
2078
2076
2058
2055
2065
2042
2037
2065
2090
2066
2053
2036
2091
2095
2087
2059
2062
2050
2050
2061
2075
2046
2044
2071
2065
2051
2092
2095
2087
2092
2077
2071
2067
2023
2044
2080
2074
2074
2063
2070
2061
2035
2073
2055
2035
2068
2110
2075
2062
2051
2062
2037
2060
2094
2098
2073
2087
2060
2054
2066
2069
2066
2038
2062
2076
2056
2064
2043
2063
2074
2089
2051
2042
2073
2088
2082
2078
2079
2066
2044
2063
2063
2054
2055
2057
2069
2066
2060
2044
2094
2079
2050
2028
2065
2112
2084
2055
2046
2075
2068
2057
2050
2059
2092
2074
2036
2062
2086
2089
2071
2065
2050
2024
2063
2074
2055
2089
2090
2086
2081
2072
2053
2054
2073
2078
2073
2037
2030
2056
2067
2041
2043
2092
2118
2085
2074
2073
2073
2077
2052
2057
2059
2049
2058
2066
2059
2069
2080
2066
2054
2037
2049
2092
2082
2067
2065
2065
2072
2079
2068
2050
2069
2082
2078
2081
2067
2065
2073
2059
2055
2069
2062
2027
2067
2092
2089
2078
2066
2064
2068
2056
2061
2049
2057
2066
2032
2062
2079
2089
2082
2065
2076
2081
2068
2057
2046
2036
2083
2084
2066
2074
2077
2055
2067
2058
2070
2076
2062
2082
2074
2063
2057
2052
2049
2045
2053
2075
2080
2071
2060
2041
2077
2069
2064
2073
2070
2065
2057
2073
2077
2074
2067
2070
2071
2062
2029
2071
2071
2065
2071
2067
2043
2059
2054
2078
2077
2061
2061
2082
2081
2075
2081
2055
2081
2072
2065
2057
2042
2035
2076
2080
2059
2048
2072
2078
2063
2046
2072
2068
2066
2090
2064
2087
2074
2083
2075
2053
2055
2079
2063
2056
2080
2062
2054
2040
2063
2072
2063
2029
2019
2087
2126
2097
2092
2065
2053
2000
2045
2060
2066
2086
2062
2080
2080
2085
2077
2044
2062
2083
2062
2057
2066
2041
2075
2074
2075
2061
2044
2063
2090
2052
2062
2099
2079
2035
2060
2089
2080
2082
2026
2048
2090
2081
2075
2054
2044
2038
2012
2065
2112
2105
2093
2079
2078
2068
2057
2058
2064
2073
2066
2061
2053
2057
2059
2044
2073
2073
2060
2059
2066
2051
2060
2070
2075
2073
2076
2092
2067
2063
2051
2058
2052
2075
2096
2088
2046
2071
2041
2072
2087
2088
2068
2053
2032
2060
2067
2088
2074
2062
2018
2038
2092
2083
2053
2063
2091
2084
2052
2050
2058
2079
2062
2058
2067
2044
2057
2094
2063
2051
2053
2078
2097
2081
2073
2065
2043
2052
2053
2067
2075
2064
2054
2042
2079
2077
2031
2050
2087
2085
2079
2087
2066
2075
2081
2069
2050
2043
2048
2026
2068
2090
2079
2079
2066
2049
2041
2066
2077
2088
2066
2031
2072
2092
2059
2040
2055
2068
2039
2052
2070
2094
2096
2039
2054
2079
2082
2083
2074
2065
2064
2045
2049
2061
2062
2076
2058
2037
2040
2072
2067
2076
2061
2065
2067
2081
2083
2068
2069
2070
2071
2030
2051
2083
2073
2074
2060
2062
2066
2069
2080
2058
2065
2067
2050
2070
2063
2051
2067
2075
2095
2075
2065
2053
2048
2043
2049
2092
2092
2082
2066
2063
2053
2034
2014
2040
2078
2084
2096
2126
2095
2072
2051
2067
2054
2060
2052
2035
2055
2064
2062
2069
2080
2088
2051
2012
2060
2104
2097
2083
2076
2068
2059
2059
2071
2056
2056
2051
2070
2058
2063
2068
2063
2050
2057
2074
2037
2048
2102
2098
2092
2091
2070
2062
2060
2064
2045
2048
2042
2078
2072
2083
2070
2040
2036
2042
2073
2097
2098
2073
2072
2048
2066
2069
2068
2059
2062
2085
2087
2074
2063
2067
2071
2055
2044
2063
2059
2060
2067
2051
2040
2054
2082
2081
2071
2060
2083
2088
2082
2071
2059
2070
2053
2060
2073
2060
2061
2060
2068
2057
2055
2037
2057
2087
2072
2084
2078
2070
2068
2069
2073
2062
2050
2049
2077
2082
2057
2052
2044
2074
2066
2066
2073
2070
2036
2084
2060
2048
2075
2086
2071
2059
2066
2067
2072
2080
2078
2102
2059
2029
2059
2063
2061
2065
2051
2070
2069
2067
2056
2046
2057
2071
2077
2076
2069
2079
2061
2066
2088
2072
2070
2069
2065
2070
2064
2039
2052
2076
2064
2033
2064
2078
2053
2032
2083
2074
2069
2060
2055
2084
2091
2090
2086
2067
2065
2062
2053
2037
2048
2066
2063
2074
2076
2075
2049
2059
2088
2073
2079
2063
2054
2065
2067
2075
2063
2068
2085
2071
2068
2040
2027
2051
2068
2090
2072
2078
2071
2060
2068
2055
2066
2065
2083
2069
2068
2052
2061
2068
2073
2081
2055
2070
2077
2066
2049
2064
2068
2071
2056
2064
2066
2037
2058
2108
2087
2064
2075
2046
2047
2062
2036
2040
2076
2082
2081
2061
2084
2087
2084
2059
2058
2076
2063
2029
2041
2079
2072
2090
2063
2066
2090
2071
2058
2054
2063
2070
2069
2066
2046
2036
2071
2076
2080
2074
2064
2049
2035
2066
2076
2068
2070
2071
2083
2057
2068
2058
2066
2065
2065
2061
2068
2065
2044
2026
2081
2105
2080
2041
2080
2049
2046
2064
2093
2094
2089
2068
2056
2073
2062
2051
2054
2055
2050
2060
2058
2071
2075
2069
2063
2068
2067
2043
2062
2063
2068
2082
2081
2072
2060
2045
2046
2075
2098
2074
2064
2051
2038
2041
2068
2090
2088
2077
2040
2060
2074
2058
2059
2071
2059
2080
2078
2050
2040
2064
2065
2078
2088
2083
2059
2089
2083
2072
2068
2064
2066
2058
2061
2049
2039
2042
2052
2072
2080
2060
2064
2063
2065
2088
2090
2071
2049
2075
2092
2073
2055
2065
2055
2055
2053
2049
2071
2080
2080
2066
2080
2060
2055
2093
2072
2069
2055
2062
2061
2064
2070
2066
2055
2055
2041
2045
2089
2101
2078
2044
2061
2078
2081
2068
2041
2041
2076
2068
2060
2081
2076
2076
2068
2067
2076
2056
2050
2062
2062
2068
2075
2047
2057
2081
2075
2071
2057
2072
2053
2038
2050
2066
2064
2084
2100
2051
2077
2097
2070
2063
2090
2052
2046
2040
2053
2073
2059
2075
2067
2067
2076
2053
2070
2072
2063
2055
2071
2066
2071
2070
2070
2063
2054
2033
2054
2070
2057
2083
2086
2075
2056
2063
2084
2078
2064
2052
2057
2059
2083
2067
2051
2067
2093
2069
2067
2058
2055
2059
2060
2066
2050
2063
2052
2077
2084
2083
2072
2062
2056
2073
2058
2064
2066
2059
2072
2082
2061
2075
2069
2068
2076
2067
2040
2051
2078
2052
2038
2082
2094
2073
2075
2067
2064
2067
2063
2047
2054
2051
2063
2078
2072
