# Supplementary material for: Detecting Nasal Vowels in Speech Interfaces Based on Surface Electromyography
Source: PLoS One. 2015 Jun 12;10(6):e0127040. doi: 10.1371/journal.pone.0127040 (PMC4466523; doi:10.1371/journal.pone.0127040)
Supplement: S1 Data — (ZIP) [file pone.0127040.s001.zip › PLosOneData/EmgData/CM/EMG/13 - CM-voral-isso-close-r1 - Channel4.txt]

2070
2070
2067
2066
2065
2064
2059
2058
2065
2068
2066
2068
2064
2069
2059
2067
2065
2058
2056
2060
2065
2072
2072
2070
2068
2064
2059
2060
2069
2071
2068
2067
2059
2064
2064
2069
2070
2066
2067
2069
2066
2063
2063
2073
2067
2066
2065
2063
2062
2059
2073
2066
2067
2067
2062
2062
2065
2065
2065
2071
2066
2069
2065
2058
2065
2060
2059
2066
2067
2069
2071
2063
2064
2076
2072
2072
2068
2073
2059
2061
2064
2067
2061
2061
2057
2063
2061
2065
2062
2068
2061
2068
2065
2076
2073
2064
2067
2064
2063
2067
2071
2073
2065
2072
2054
2054
2063
2066
2066
2065
2067
2066
2064
2070
2061
2065
2065
2071
2069
2063
2062
2065
2069
2061
2063
2070
2066
2068
2063
2060
2067
2073
2073
2069
2065
2058
2065
2067
2067
2069
2067
2062
2067
2067
2064
2060
2061
2061
2066
2065
2073
2063
2073
2076
2073
2062
2058
2058
2058
2055
2065
2067
2076
2071
2068
2073
2065
2071
2064
2065
2062
2061
2062
2071
2066
2073
2067
2067
2063
2062
2063
2073
2068
2065
2055
2061
2065
2063
2065
2071
2060
2060
2058
2069
2070
2070
2067
2068
2069
2063
2064
2061
2055
2063
2071
2065
2058
2062
2066
2071
2063
2064
2065
2071
2068
2071
2063
2066
2064
2074
2067
2066
2062
2060
2064
2061
2056
2057
2062
2067
2073
2074
2072
2069
2069
2063
2066
2076
2073
2066
2058
2055
2069
2064
2061
2063
2065
2064
2057
2063
2070
2068
2076
2065
2062
2068
2066
2062
2062
2066
2074
2069
2063
2064
2069
2065
2061
2068
2069
2060
2060
2066
2068
2069
2072
2059
2077
2072
2060
2062
2067
2069
2066
2058
2061
2068
2072
2072
2063
2057
2071
2070
2063
2058
2055
2064
2066
2065
2066
2067
2065
2067
2064
2068
2059
2063
2068
2080
2077
2066
2056
2069
2055
2063
2066
2071
2073
2065
2060
2060
2058
2059
2059
2061
2073
2070
2071
2072
2065
2059
2061
2063
2071
2064
2063
2063
2067
2072
2079
2075
2074
2065
2061
2055
2054
2065
2062
2063
2064
2063
2072
2071
2064
2067
2067
2074
2078
2058
2044
2059
2060
2078
2079
2087
2063
2058
2063
2059
2060
2062
2069
2059
2061
2071
2075
2069
2062
2060
2067
2062
2060
2059
2070
2069
2075
2066
2067
2058
2060
2068
2061
2070
2061
2050
2065
2071
2074
2077
2068
2071
2061
2067
2039
2071
2070
2079
2073
2058
2070
2070
2042
2050
2078
2072
2063
2064
2080
2063
2063
2061
2071
2090
2077
2051
2072
2067
2055
2055
2073
2069
2049
2059
2060
2069
2035
2046
2085
2110
2099
2085
2056
2054
2055
2061
2059
2064
2057
2071
2088
2052
2037
2058
2073
2067
2083
2068
2088
2060
2053
2064
2070
2057
2073
2053
2042
2088
2070
2058
2070
2070
2051
2059
2089
2076
2098
2076
2065
2060
2079
2050
2056
2062
2063
2058
2062
2065
2056
2060
2056
2073
2072
2077
2071
2066
2059
2060
2069
2060
2065
2068
2064
2058
2057
2053
2068
2065
2064
2068
2079
2066
2055
2062
2061
2073
2063
2069
2063
2062
2067
2074
2077
2066
2066
2067
2055
2057
2074
2058
2074
2071
2076
2067
2061
2063
2067
2065
2067
2060
2061
2075
2064
2059
2059
2068
2058
2065
2079
2080
2066
2071
2058
2055
2065
2076
2070
2073
2076
2067
2065
2063
2061
2059
2062
2070
2060
2072
2070
2069
2063
2064
2063
2064
2049
2077
2075
2077
2067
2066
2066
2057
2056
2069
2065
2066
2059
2064
2070
2067
2065
2069
2075
2070
2068
2058
2067
2065
2054
2070
2069
2062
2063
2075
2063
2063
2069
2069
2061
2067
2066
2063
2071
2071
2069
2068
2064
2065
2067
2062
2068
2059
2072
2063
2058
2069
2074
2070
2075
2057
2054
2072
2067
2064
2071
2065
2065
2068
2063
2069
2046
2073
2077
2070
2061
2066
2065
2063
2065
2063
2062
2067
2065
2066
2063
2063
2063
2074
2066
2071
2072
2065
2054
2065
2070
2059
2069
2057
2063
2076
2066
2069
2072
2066
2060
2068
2066
2059
2070
2064
2075
2064
2065
2062
2061
2066
2061
2068
2068
2063
2066
2060
2066
2060
2069
2070
2059
2067
2068
2062
2068
2066
2069
2069
2065
2061
2064
2068
2052
2071
2079
2072
2067
2066
2058
2061
2063
2063
2066
2068
2064
2059
2064
2071
2073
2059
2053
2069
2077
2065
2061
2072
2060
2060
2060
2070
2066
2073
2071
2069
2060
2072
2052
2060
2066
2070
2060
2073
2074
2066
2053
2066
2064
2055
2052
2070
2051
2078
2070
2078
2062
2068
2064
2066
2070
2064
2059
2064
2067
2054
2070
2072
2075
2070
2069
2067
2066
2061
2037
2058
2072
2077
2071
2074
2068
2065
2064
2067
2066
2063
2066
2061
2065
2068
2061
2066
2055
2071
2066
2070
2055
2060
2073
2075
2061
2062
2075
2074
2078
2071
2066
2070
2072
2064
2065
2061
2057
2062
2063
2062
2061
2059
2065
2073
2061
2063
2060
2069
2070
2064
2064
2060
2071
2071
2071
2071
2070
2064
2067
2061
2070
2068
2064
2066
2062
2060
2064
2067
2065
2065
2067
2060
2061
2062
2064
2068
2068
2069
2077
2064
2052
2070
2068
2066
2064
2062
2079
2081
2068
2064
2059
2060
2057
2064
2062
2061
2070
2063
2051
2060
2071
2069
2068
2067
2069
2071
2064
2067
2068
2068
2059
2056
2063
2073
2075
2067
2065
2064
2067
2063
2071
2069
2068
2056
2060
2067
2068
2064
2071
2072
2069
2066
2068
2058
2066
2070
2067
2072
2071
2057
2033
2067
2071
2080
2072
2071
2073
2067
2063
2069
2065
2063
2064
2064
2057
2060
2069
2072
2066
2063
2071
2069
2069
2058
2060
2065
2057
2067
2055
2075
2071
2068
2070
2062
2068
2066
2072
2060
2053
2073
2077
2068
2071
2064
2061
2065
2059
2074
2068
2060
2059
2062
2060
2064
2058
2069
2079
2076
2078
2056
2049
2078
2065
2066
2063
2062
2071
2075
2066
2056
2060
2060
2064
2063
2066
2068
2070
2060
2066
2071
2071
2077
2066
2069
2051
2065
2075
2069
2062
2060
2062
2070
2062
2059
2071
2072
2063
2050
2060
2076
2079
2073
2066
2067
2071
2069
2064
2067
2058
2066
2065
2069
2064
2061
2065
2066
2067
2062
2066
2074
2066
2059
2059
2060
2069
2066
2073
2075
2068
2059
2051
2070
2076
2080
2074
2073
2069
2065
2056
2069
2063
2060
2067
2063
2064
2062
2068
2062
2062
2083
2068
2063
2062
2062
2061
2069
2058
2058
2075
2067
2063
2068
2067
2067
2059
2072
2069
2067
2063
2062
2050
2063
2074
2064
2069
2075
2068
2056
2069
2065
2065
2059
2069
2058
2066
2069
2070
2063
2066
2066
2071
2078
2066
2048
2069
2059
2068
2073
2075
2077
2067
2057
2048
2059
2073
2052
2055
2080
2107
2087
2082
2070
2073
2057
2052
2056
2053
2058
2057
2058
2074
2064
2046
2036
2063
2085
2084
2082
2084
2062
2064
2071
2071
2057
2072
2071
2050
2052
2063
2067
2057
2058
2056
2070
2084
2090
2084
2042
2063
2070
2071
2071
2071
2062
2061
2067
2070
2057
2066
2072
2050
2061
2079
2078
2065
2049
2043
2066
2087
2067
2072
2078
2071
2067
2067
2067
2064
2057
2062
2052
2054
2068
2076
2065
2062
2060
2065
2066
2073
2057
2073
2072
2067
2062
2048
2059
2068
2074
2077
2073
2071
2065
2065
2051
2062
2068
2064
2072
2061
2059
2049
2068
2069
2070
2067
2063
2064
2071
2052
2064
2063
2054
2073
2080
2085
2068
2061
2061
2068
2062
2056
2066
2059
2056
2063
2076
2072
2067
2063
2055
2052
2077
2066
2068
2072
2054
2057
2070
2080
2076
2067
2059
2060
2057
2057
2070
2071
2057
2057
2071
2073
2077
2071
2063
2072
2070
2064
2064
2055
2061
2074
2070
2058
2058
2063
2062
2074
2072
2065
2076
2070
2062
2073
2058
2065
2052
2053
2074
2070
2065
2081
2076
2069
2070
2071
2059
2054
2065
2060
2077
2073
2065
2059
2063
2068
2066
2067
2055
2056
2055
2044
2058
2085
2083
2084
2066
2065
2060
2063
2074
2067
2055
2065
2070
2057
2062
2070
2074
2069
2062
2076
2073
2057
2053
2058
2077
2058
2076
2078
2079
2063
2057
2058
2059
2062
2068
2073
2065
2059
2070
2068
2067
2064
2063
2070
2058
2056
2069
2066
2082
2077
2062
2065
2065
2066
2074
2068
2061
2053
2062
2070
2070
2051
2066
2075
2071
2077
2069
2066
2057
2051
2062
2076
2073
2053
2076
2073
2064
2052
2063
2060
2063
2068
2067
2052
2077
2082
2079
2066
2051
2059
2067
2060
2061
2071
2069
2058
2080
2065
2063
2069
2071
2065
2051
2035
2067
2088
2075
2085
2069
2055
2052
2046
2058
2097
2076
2069
2076
2065
2055
2048
2065
2053
2063
2078
2070
2063
2071
2061
2067
2063
2056
2059
2042
2065
2086
2087
2078
2050
2065
2084
2083
2065
2055
2055
2057
2062
2069
2075
2078
2063
2063
2055
2050
2070
2059
2078
2069
2073
2065
2059
2060
2064
2062
2074
2063
2071
2056
2068
2082
2066
2052
2057
2058
2068
2057
2066
2073
2072
2075
2075
2076
2067
2060
2057
2060
2064
2050
2067
2065
2058
2073
2070
2067
2056
2066
2073
2063
2066
2075
2059
2057
2073
2065
2065
2063
2067
2069
2065
2063
2059
2054
2066
2070
2059
2055
2065
2067
2073
2070
2078
2066
2059
2061
2071
2060
2062
2070
2067
2073
2065
2064
2063
2068
2070
2061
2051
2059
2070
2070
2076
2069
2067
2069
2064
2066
2066
2064
2068
2062
2067
2065
2070
2060
2067
2071
2069
2065
2060
2058
2071
2065
2055
2069
2056
2055
2066
2091
2074
2069
2065
2065
2055
2060
2039
2074
2090
2073
2082
2067
2059
2061
2058
2064
2064
2058
2059
2068
2064
2072
2054
2068
2073
2061
2060
2060
2068
2073
2069
2070
2070
2060
2075
2061
2053
2057
2067
2075
2069
2057
2059
2071
2060
2055
2053
2073
2073
2070
2063
2072
2056
2073
2068
2071
2071
2058
2059
2067
2074
2071
2057
2056
2062
2069
2079
2070
2069
2048
2060
2061
2074
2073
2068
2049
2064
2066
2076
2077
2075
2060
2063
2057
2065
2077
2064
2062
2072
2063
2070
2076
2057
2058
2056
2066
2073
2069
2072
2052
2052
2070
2084
2066
2072
2061
2051
2074
2082
2077
2066
2059
2061
2055
2075
2078
2071
2063
2049
2065
2065
2050
2063
2076
2074
2066
2080
2091
2080
2056
2035
2044
2065
2069
2076
2071
2066
2059
2061
2057
2068
2070
2081
2066
2055
2062
2074
2078
2065
2073
2060
2063
2063
2056
2054
2075
2084
2069
2056
2068
2066
2071
2065
2060
2053
2068
2072
2071
2069
2061
2065
2064
2061
2068
2052
2053
2071
2065
2069
2067
2070
2061
2060
2073
2065
2063
2066
2060
2069
2070
2069
2059
2056
2075
2061
2056
2068
2058
2075
2072
2078
2067
2065
2066
2071
2067
2059
2059
2061
2074
2059
2062
2054
2059
2077
2077
2069
2059
2071
2064
2061
2059
2069
2078
2072
2067
2063
2070
2059
2050
2066
2063
2056
2069
2061
2063
2076
2067
2070
2066
2062
2060
2056
2066
2068
2071
2072
2068
2072
2066
2057
2062
2066
2064
2058
2068
2066
2070
2073
2078
2075
2067
2058
2060
2067
2055
2064
2060
2062
2066
2064
2072
2072
2068
2062
2069
2071
2068
2069
2063
2060
2063
2062
2058
2067
2063
2070
2079
2061
2075
2063
2073
2074
2073
2068
2056
2061
2061
2066
2069
2068
2070
2073
2066
2069
2059
2058
2066
2061
2062
2066
2074
2072
2069
2065
2059
2061
2066
2067
2063
2059
2073
2060
2069
2072
2065
2064
2072
2070
2073
2065
2061
2064
2060
2062
2064
2065
2059
2059
2071
2080
2079
2071
2068
2060
2059
2068
2059
2060
2065
2053
2054
2071
2072
2066
2067
2064
2066
2058
2063
2067
2065
2066
2068
2068
2078
2066
2069
2072
2071
2063
2062
2060
2070
2061
2059
2066
2064
2064
2068
2062
2068
2073
2067
2075
2065
2060
2066
2072
2068
2066
2046
2065
2067
2071
2062
2058
2064
2078
2075
2058
2059
2058
2074
2067
2066
2066
2070
2061
2063
2071
2069
2058
2063
2065
2057
2064
2077
2073
2070
2064
2063
2063
2055
2053
2066
2066
2066
2071
2063
2074
2071
2067
2068
2065
2063
2062
2066
2065
2069
2062
2062
2069
2070
2072
2062
2059
2060
2066
2063
2066
2067
2069
2068
2064
2061
2073
2066
2060
2063
2058
2068
2074
2078
2069
2066
2067
2061
2070
2064
2060
2066
2067
2069
2060
2065
2061
2063
2065
2068
2057
2064
2077
2073
2071
2073
2073
2056
2067
2055
2055
2058
2068
2070
2070
2064
2067
2068
2069
2058
2056
2070
2063
2058
2064
2078
2067
2065
2070
2066
2065
2067
2059
2061
2078
2065
2061
2059
2069
2068
2067
2066
2077
2065
2054
2065
2070
2060
2067
2073
2072
2071
2068
2063
2057
2058
2068
2068
2068
2068
2071
2069
2066
2068
2056
2062
2065
2067
2066
2063
2070
2068
2056
2067
2065
2062
2060
2066
2063
2071
2072
2064
2065
2064
2066
2063
2067
2061
2063
2073
2066
2073
2061
2058
2051
2057
2065
2069
2071
2067
2071
2074
2070
2060
2054
2069
2073
2075
2067
2065
2055
2055
2068
2060
2067
2061
2066
2069
2063
2071
2063
2063
2068
2066
2069
2074
2065
2062
2062
2060
2067
2062
2062
2052
2065
2074
2072
2066
2069
2073
2062
2060
2059
2063
2068
2069
2069
2071
2074
2068
2061
2060
2060
2061
2073
2061
2064
2068
2065
2068
2074
2067
2069
2062
2061
2067
2066
2071
2075
2066
2058
2060
2057
2050
2070
2062
2062
2073
2075
2077
2062
2054
2065
2068
2071
2070
2071
2067
2065
2060
2061
2067
2062
2068
2063
2062
2061
2065
2064
2072
2067
2061
2061
2066
2071
2070
2068
2072
2070
2071
2065
2070
2068
2055
2056
2059
2066
2052
2079
2066
2065
2061
2075
2075
2060
2063
2070
2077
2072
2062
2061
2063
2065
2081
2068
2067
2070
2067
2054
2053
2069
2070
2064
2066
2065
2070
2062
2056
2063
2057
2067
2073
2071
2066
2059
2064
2073
2067
2070
2071
2073
2063
2063
2061
2059
2065
2066
2066
2063
2069
2055
2068
2073
2064
2065
2061
2070
2063
2054
2062
2066
2068
2063
2070
2063
2058
2066
2069
2078
2071
2051
2057
2074
2070
2074
2069
2059
2065
2057
2071
2073
2076
2062
2059
2062
2067
2064
2057
2062
2065
2068
2076
2069
2069
2069
2058
2063
2056
2064
2064
2066
2062
2071
2068
2062
2064
2067
2062
2062
2065
2071
2065
2070
2066
2063
2068
2075
2072
2058
2062
2060
2055
2070
2072
2067
2066
2062
2060
2066
2072
2069
2071
2066
2075
2071
2063
2061
2069
2063
2065
2072
2069
2063
2057
2062
2071
2066
2065
2065
2064
2074
2062
2064
2059
2065
2059
2060
2062
2067
2078
2077
2073
2075
2067
2070
2063
2061
2060
2063
2067
2060
2059
2065
2065
2062
2072
2068
2067
2067
2067
2066
2060
2068
2068
2069
2068
2063
2069
2078
2074
2064
2063
2068
2058
2055
2066
2060
2069
2060
2060
2070
2066
2066
2071
2069
2071
2068
2073
2059
2063
2073
2058
2061
2064
2060
2062
2058
2064
2072
2072
2069
2069
2072
2060
2059
2066
2073
2070
2059
2057
2061
2073
2073
2063
2064
2067
2074
2065
2072
2068
2065
2068
2068
2072
2070
2064
2065
2074
2064
2062
2061
2057
2059
2068
2072
2070
2067
2068
2075
2076
2068
2065
2062
2065
2064
2068
2063
2059
2061
2063
2064
2072
2066
2066
2072
2070
2070
2065
2055
2059
2057
2059
2067
2071
2069
2063
2070
2064
2068
2073
2069
2068
2065
2068
2065
2059
2062
2073
2067
2061
2068
2065
2061
2073
2067
2070
2061
2058
2061
2062
2068
2065
2064
2072
2070
2064
2063
2062
2068
2069
2067
2066
2065
2069
2066
2070
2061
2070
2065
2063
2066
2067
2063
2066
2065
2074
2073
2078
2069
2055
2065
2071
2070
2062
2060
2057
2060
2068
2069
2068
2065
2063
2068
2070
2063
2062
2064
2065
2071
2066
2070
2071
2065
2066
2067
2059
2065
2064
2067
2064
2060
2064
2069
2071
2063
2067
2067
2067
2070
2059
2062
2067
2076
2063
2061
2064
2058
2069
2071
2068
2067
2058
2071
2068
2065
2071
2060
2057
2068
2061
2068
2068
2066
2070
2069
2065
2073
2070
2062
2070
2063
2067
2064
2058
2059
2059
2060
2070
2072
2069
2067
2056
2072
2063
2061
2064
2064
2065
2069
2073
2069
2072
2068
2062
2068
2069
2060
2062
2072
2055
2065
2064
2066
2069
2059
2056
2066
2070
2069
2068
2068
2072
2067
2061
2065
2067
2063
2062
2054
2065
2058
2059
2066
2065
2063
2055
2065
2078
2074
2061
2068
2069
2066
2067
2069
2069
2057
2063
2069
2067
2072
2070
2059
2066
2064
2060
2069
2063
2051
2058
2067
2063
2065
2068
2061
2070
2065
2065
2057
2065
2065
2069
2071
2075
