# Supplementary material for: Detecting Nasal Vowels in Speech Interfaces Based on Surface Electromyography
Source: PLoS One. 2015 Jun 12;10(6):e0127040. doi: 10.1371/journal.pone.0127040 (PMC4466523; doi:10.1371/journal.pone.0127040)
Supplement: S1 Data — (ZIP) [file pone.0127040.s001.zip › PLosOneData/EmgData/CM/EMG/13 - CM-voral-isso-close-r1 - Channel5.txt]

2076
2066
2064
2057
2064
2066
2061
2057
2069
2076
2067
2069
2061
2067
2069
2069
2064
2059
2056
2067
2071
2070
2071
2063
2068
2062
2055
2057
2069
2072
2071
2065
2062
2070
2066
2062
2068
2066
2074
2070
2065
2063
2059
2072
2065
2056
2060
2062
2068
2070
2073
2061
2069
2068
2063
2058
2060
2064
2069
2071
2070
2068
2066
2060
2069
2064
2060
2062
2069
2067
2062
2063
2063
2075
2074
2074
2075
2075
2069
2058
2055
2057
2069
2066
2058
2058
2054
2062
2064
2073
2066
2064
2067
2078
2077
2070
2068
2062
2066
2062
2056
2059
2062
2068
2065
2069
2067
2072
2068
2065
2062
2061
2066
2075
2069
2062
2069
2064
2060
2063
2066
2067
2064
2062
2058
2069
2063
2065
2062
2059
2064
2074
2075
2062
2059
2057
2059
2065
2072
2068
2068
2059
2067
2076
2078
2075
2061
2048
2056
2060
2072
2060
2063
2068
2070
2068
2072
2070
2061
2051
2059
2063
2074
2076
2068
2070
2068
2069
2069
2065
2048
2057
2070
2075
2067
2064
2069
2070
2071
2067
2079
2079
2072
2059
2049
2056
2056
2054
2061
2070
2071
2065
2055
2068
2076
2074
2067
2063
2061
2070
2079
2078
2065
2056
2056
2066
2066
2074
2068
2067
2067
2062
2055
2061
2063
2066
2065
2070
2067
2072
2068
2064
2064
2063
2067
2070
2068
2062
2064
2064
2062
2071
2074
2072
2072
2067
2057
2070
2071
2070
2055
2049
2062
2060
2063
2073
2071
2066
2066
2065
2064
2059
2063
2062
2061
2070
2066
2059
2058
2060
2070
2067
2066
2072
2076
2068
2065
2071
2067
2065
2068
2066
2064
2059
2070
2062
2064
2064
2057
2059
2064
2069
2075
2070
2072
2079
2080
2070
2048
2043
2051
2069
2069
2056
2057
2067
2071
2070
2069
2076
2076
2069
2068
2072
2062
2063
2061
2066
2069
2074
2067
2067
2064
2069
2062
2062
2065
2070
2076
2064
2063
2060
2061
2061
2075
2067
2062
2064
2065
2063
2062
2069
2072
2066
2057
2064
2070
2071
2079
2078
2065
2076
2073
2052
2059
2070
2055
2055
2068
2065
2063
2064
2066
2059
2076
2076
2080
2059
2041
2053
2059
2073
2073
2084
2066
2070
2068
2065
2061
2062
2067
2065
2071
2068
2061
2066
2064
2059
2066
2065
2073
2066
2066
2068
2055
2056
2061
2058
2067
2077
2063
2064
2062
2061
2055
2053
2067
2077
2071
2077
2074
2064
2057
2052
2055
2063
2072
2065
2071
2058
2045
2057
2070
2069
2085
2076
2081
2060
2076
2066
2070
2068
2068
2064
2065
2058
2049
2061
2068
2060
2069
2077
2065
2050
2049
2065
2066
2084
2086
2083
2078
2066
2044
2061
2066
2066
2060
2070
2079
2057
2022
2063
2101
2082
2090
2061
2060
2064
2057
2049
2050
2055
2055
2072
2085
2100
2084
2061
2057
2053
2060
2053
2085
2081
2077
2062
2071
2060
2075
2065
2062
2061
2049
2054
2062
2074
2068
2066
2058
2068
2068
2072
2066
2067
2062
2061
2065
2070
2068
2073
2072
2063
2064
2055
2055
2055
2054
2071
2076
2065
2052
2063
2072
2080
2068
2064
2069
2060
2058
2065
2068
2058
2069
2071
2067
2063
2062
2051
2070
2078
2079
2068
2052
2060
2065
2065
2065
2070
2064
2068
2060
2056
2066
2083
2075
2066
2063
2057
2055
2062
2063
2053
2039
2073
2063
2076
2075
2067
2066
2068
2071
2067
2059
2068
2064
2080
2068
2066
2062
2062
2061
2063
2040
2056
2077
2085
2078
2073
2070
2043
2064
2060
2063
2070
2066
2058
2070
2073
2068
2065
2063
2072
2073
2065
2071
2067
2058
2064
2064
2060
2059
2067
2066
2067
2063
2059
2062
2075
2069
2061
2071
2075
2072
2066
2059
2067
2069
2060
2061
2052
2067
2064
2046
2068
2077
2083
2076
2064
2063
2074
2063
2047
2060
2067
2067
2068
2075
2074
2045
2068
2076
2070
2057
2065
2067
2069
2065
2061
2068
2068
2062
2063
2058
2064
2070
2070
2064
2070
2071
2062
2055
2065
2065
2059
2067
2059
2059
2067
2066
2078
2081
2061
2064
2068
2064
2051
2069
2063
2070
2061
2073
2073
2077
2071
2057
2055
2061
2061
2071
2067
2067
2059
2064
2068
2071
2072
2076
2063
2057
2056
2066
2067
2065
2064
2062
2067
2056
2066
2078
2072
2071
2067
2070
2073
2066
2046
2059
2069
2063
2059
2063
2061
2074
2066
2050
2068
2072
2063
2068
2069
2070
2064
2061
2068
2063
2061
2074
2068
2053
2070
2066
2064
2068
2069
2065
2070
2068
2063
2063
2063
2057
2053
2056
2072
2059
2067
2090
2092
2050
2059
2068
2064
2078
2071
2071
2034
2054
2063
2073
2076
2082
2067
2060
2065
2064
2063
2049
2058
2071
2089
2078
2073
2073
2058
2057
2056
2062
2072
2067
2057
2070
2066
2060
2059
2048
2065
2070
2063
2059
2060
2071
2067
2062
2065
2066
2059
2079
2084
2066
2062
2060
2081
2072
2070
2061
2057
2060
2055
2058
2074
2072
2063
2052
2061
2058
2066
2071
2073
2063
2045
2064
2080
2076
2074
2071
2064
2055
2049
2066
2068
2076
2076
2069
2064
2065
2067
2061
2056
2070
2059
2058
2064
2070
2071
2069
2070
2069
2064
2065
2074
2068
2063
2064
2044
2069
2078
2078
2063
2071
2069
2066
2073
2065
2063
2061
2059
2055
2052
2066
2072
2072
2068
2065
2072
2067
2070
2061
2059
2062
2067
2063
2064
2061
2069
2073
2070
2069
2061
2066
2068
2070
2055
2058
2076
2077
2072
2072
2070
2066
2063
2068
2060
2058
2062
2062
2069
2067
2060
2040
2064
2079
2077
2075
2066
2065
2062
2063
2070
2064
2064
2065
2062
2058
2065
2073
2064
2060
2063
2068
2065
2061
2060
2073
2069
2062
2071
2074
2073
2058
2056
2063
2063
2067
2064
2065
2062
2050
2071
2077
2079
2076
2070
2065
2071
2068
2063
2050
2055
2064
2068
2061
2067
2065
2061
2062
2075
2075
2063
2041
2069
2079
2076
2073
2061
2067
2069
2063
2060
2066
2063
2053
2064
2066
2070
2070
2061
2061
2070
2072
2071
2066
2066
2045
2053
2079
2071
2058
2071
2070
2059
2056
2058
2068
2079
2061
2064
2071
2077
2062
2064
2068
2076
2064
2060
2062
2065
2054
2068
2067
2069
2072
2063
2066
2064
2064
2065
2069
2071
2063
2065
2066
2056
2065
2066
2066
2071
2064
2064
2067
2079
2050
2065
2071
2070
2071
2066
2065
2072
2063
2063
2061
2061
2056
2061
2065
2073
2072
2065
2063
2071
2075
2064
2059
2060
2058
2054
2064
2050
2079
2083
2073
2067
2063
2067
2079
2065
2068
2057
2055
2064
2063
2064
2062
2063
2071
2057
2072
2060
2076
2086
2072
2062
2056
2061
2057
2053
2077
2066
2078
2089
2067
2031
2064
2058
2057
2059
2084
2084
2077
2073
2049
2065
2089
2061
2023
2067
2070
2073
2084
2067
2068
2080
2072
2050
2060
2073
2072
2057
2052
2051
2054
2056
2064
2078
2083
2079
2067
2062
2060
2070
2068
2057
2073
2074
2061
2058
2072
2065
2054
2056
2058
2063
2058
2074
2077
2061
2075
2060
2068
2075
2070
2064
2064
2068
2072
2062
2063
2057
2070
2072
2078
2073
2054
2059
2034
2065
2081
2069
2068
2076
2072
2068
2071
2066
2067
2062
2060
2055
2050
2065
2072
2071
2068
2070
2064
2063
2063
2059
2070
2083
2072
2062
2062
2061
2058
2059
2070
2075
2082
2065
2052
2043
2046
2065
2066
2079
2071
2069
2049
2044
2071
2078
2076
2066
2064
2057
2070
2067
2081
2067
2065
2069
2071
2062
2075
2069
2067
2050
2051
2055
2068
2053
2069
2090
2082
2067
2063
2063
2045
2070
2070
2067
2065
2064
2069
2069
2066
2068
2064
2068
2061
2060
2056
2068
2072
2073
2063
2065
2071
2065
2055
2056
2071
2070
2062
2059
2055
2067
2072
2072
2058
2072
2068
2054
2074
2082
2073
2074
2070
2066
2063
2054
2056
2051
2059
2065
2067
2069
2074
2070
2062
2063
2072
2065
2052
2068
2071
2077
2076
2073
2074
2077
2062
2054
2060
2057
2055
2059
2045
2054
2066
2085
2093
2071
2061
2064
2072
2078
2061
2040
2070
2069
2066
2061
2057
2067
2077
2078
2076
2074
2067
2065
2052
2045
2040
2085
2098
2093
2066
2063
2054
2066
2061
2055
2051
2057
2060
2067
2072
2068
2070
2069
2066
2068
2039
2071
2080
2087
2087
2078
2057
2051
2051
2067
2059
2052
2077
2069
2069
2068
2052
2061
2078
2074
2068
2062
2065
2060
2059
2063
2072
2071
2054
2062
2080
2079
2065
2059
2057
2057
2059
2059
2049
2086
2090
2062
2051
2048
2056
2083
2071
2061
2072
2076
2074
2085
2063
2063
2065
2072
2062
2040
2038
2069
2068
2056
2081
2079
2068
2056
2048
2067
2102
2092
2070
2072
2053
2045
2052
2069
2062
2076
2082
2072
2060
2064
2062
2063
2059
2057
2063
2059
2075
2082
2062
2075
2055
2054
2061
2083
2080
2061
2043
2056
2062
2090
2084
2071
2064
2066
2067
2067
2070
2046
2065
2068
2073
2061
2063
2063
2069
2058
2064
2068
2067
2060
2072
2072
2073
2060
2064
2063
2070
2067
2067
2058
2049
2055
2054
2082
2078
2070
2065
2063
2058
2049
2089
2098
2073
2065
2058
2057
2051
2059
2069
2070
2066
2071
2064
2062
2075
2068
2060
2069
2067
2065
2057
2056
2060
2057
2058
2064
2067
2066
2076
2074
2065
2060
2061
2066
2071
2070
2075
2063
2064
2069
2073
2073
2065
2057
2062
2065
2067
2057
2055
2057
2065
2062
2069
2073
2067
2067
2071
2074
2068
2063
2059
2063
2069
2062
2067
2060
2067
2078
2084
2079
2062
2058
2066
2061
2057
2069
2065
2067
2067
2077
2062
2057
2056
2062
2072
2082
2070
2064
2068
2060
2073
2072
2063
2064
2054
2053
2067
2074
2088
2076
2057
2050
2056
2077
2095
2078
2049
2041
2039
2052
2070
2080
2063
2071
2096
2103
2074
2034
2038
2053
2076
2067
2068
2067
2055
2069
2081
2070
2055
2056
2060
2067
2062
2078
2064
2062
2084
2075
2048
2045
2067
2080
2067
2063
2073
2066
2056
2061
2085
2079
2070
2077
2064
2042
2049
2054
2071
2057
2057
2054
2058
2073
2074
2069
2071
2084
2080
2062
2048
2054
2069
2087
2075
2067
2063
2055
2059
2061
2060
2056
2059
2068
2077
2066
2082
2072
2057
2072
2077
2065
2055
2066
2065
2044
2064
2072
2079
2076
2064
2065
2062
2043
2055
2068
2055
2062
2078
2076
2078
2068
2061
2057
2049
2066
2067
2059
2073
2068
2059
2069
2073
2080
2074
2057
2066
2061
2070
2077
2064
2061
2055
2054
2072
2071
2062
2059
2087
2085
2051
2066
2073
2062
2057
2060
2065
2071
2076
2078
2075
2044
2054
2061
2069
2092
2063
2038
2048
2060
2067
2060
2063
2057
2060
2084
2080
2061
2069
2067
2064
2064
2063
2067
2085
2090
2042
2044
2075
2071
2068
2049
2042
2054
2066
2070
2082
2082
2068
2057
2048
2065
2069
2067
2066
2065
2058
2059
2085
2067
2063
2057
2056
2056
2074
2073
2059
2053
2066
2080
2077
2051
2055
2057
2060
2073
2059
2073
2074
2058
2073
2073
2063
2062
2061
2057
2056
2068
2071
2072
2074
2068
2056
2060
2068
2063
2064
2065
2063
2061
2059
2083
2078
2070
2064
2062
2060
2057
2072
2073
2075
2063
2057
2060
2064
2066
2075
2073
2061
2061
2066
2065
2054
2065
2068
2074
2077
2059
2054
2068
2068
2073
2061
2065
2076
2074
2071
2049
2058
2061
2062
2068
2077
2068
2060
2072
2076
2061
2069
2068
2055
2059
2059
2059
2068
2071
2073
2061
2061
2072
2077
2052
2040
2062
2065
2082
2074
2067
2055
2068
2069
2060
2056
2060
2073
2076
2064
2064
2074
2071
2054
2061
2069
2067
2066
2072
2061
2069
2071
2067
2066
2061
2059
2042
2066
2071
2061
2057
2067
2064
2058
2074
2079
2066
2064
2050
2056
2078
2071
2069
2077
2074
2059
2057
2065
2071
2056
2049
2063
2067
2073
2075
2057
2064
2067
2064
2073
2075
2055
2049
2063
2069
2076
2060
2060
2057
2069
2063
2064
2067
2080
2070
2064
2064
2067
2074
2061
2067
2065
2068
2062
2064
2068
2074
2069
2056
2067
2052
2055
2063
2074
2075
2062
2068
2063
2055
2060
2061
2072
2070
2068
2064
2065
2062
2066
2069
2063
2067
2066
2063
2070
2071
2066
2065
2064
2075
2065
2051
2056
2066
2067
2058
2067
2061
2064
2076
2063
2059
2070
2075
2074
2067
2062
2070
2064
2066
2063
2069
2068
2056
2060
2067
2063
2062
2069
2074
2073
2067
2065
2064
2055
2065
2056
2063
2073
2066
2075
2083
2081
2059
2056
2065
2064
2066
2067
2074
2071
2061
2057
2059
2066
2067
2064
2067
2073
2061
2060
2067
2068
2073
2079
2070
2050
2059
2058
2055
2075
2074
2072
2069
2060
2064
2055
2063
2075
2062
2050
2069
2071
2066
2068
2071
2068
2067
2071
2070
2053
2062
2073
2068
2064
2060
2061
2056
2074
2080
2064
2056
2060
2069
2063
2063
2079
2075
2065
2073
2068
2061
2064
2062
2055
2063
2061
2062
2068
2064
2069
2074
2069
2056
2067
2068
2075
2069
2064
2057
2059
2063
2068
2070
2067
2071
2073
2068
2060
2054
2063
2065
2060
2067
2065
2070
2068
2072
2075
2058
2069
2066
2068
2060
2062
2061
2063
2066
2075
2061
2068
2078
2065
2058
2053
2064
2071
2077
2067
2060
2062
2067
2063
2063
2070
2074
2077
2063
2058
2058
2073
2060
2057
2062
2071
2078
2070
2067
2055
2061
2068
2064
2070
2067
2061
2068
2072
2066
2070
2052
2051
2057
2070
2084
2085
2073
2061
2058
2059
2065
2060
2060
2061
2062
2072
2075
2070
2067
2071
2061
2065
2068
2057
2051
2059
2075
2075
2068
2061
2067
2065
2063
2066
2069
2059
2062
2056
2070
2070
2062
2069
2068
2068
2071
2075
2072
2057
2068
2069
2069
2066
2067
2065
2055
2064
2068
2066
2060
2075
2077
2057
2056
2060
2071
2074
2071
2070
2072
2060
2063
2063
2069
2076
2065
2057
2061
2074
2067
2063
2064
2062
2068
2059
2058
2062
2054
2062
2066
2068
2071
2063
2067
2076
2075
2072
2073
2075
2058
2070
2062
2055
2057
2064
2063
2068
2070
2057
2061
2068
2060
2067
2066
2072
2066
2064
2061
2067
2068
2057
2069
2074
2065
2052
2076
2081
2069
2064
2049
2058
2065
2070
2065
2060
2078
2061
2066
2076
2079
2060
2064
2070
2070
2061
2059
2065
2063
2066
2065
2064
2063
2076
2071
2067
2054
2060
2061
2066
2065
2074
2069
2063
2057
2066
2058
2064
2063
2070
2066
2069
2076
2061
2066
2069
2069
2066
2065
2071
2063
2067
2071
2063
2071
2066
2057
2060
2064
2067
2072
2067
2065
2067
2061
2060
2070
2067
2066
2072
2070
2057
2057
2062
2070
2070
2070
2063
2053
2068
2070
2063
2062
2066
2059
2059
2060
2069
2073
2075
2063
2067
2071
2067
2063
2064
2061
2064
2074
2068
2068
2066
2064
2062
2073
2072
2067
2060
2059
2063
2057
2060
2064
2067
2068
2068
2064
2075
2077
2066
2067
2071
2062
2054
2062
2065
2072
2060
2059
2067
2071
2066
2067
2062
2072
2070
2066
2060
2071
2073
2059
2057
2068
2069
2064
2063
2063
2069
2075
2072
2070
2069
2055
2050
2057
2068
2067
2065
2063
2061
2070
2064
2063
2069
2067
2070
2065
2063
2063
2061
2069
2068
2072
2072
2065
2068
2064
2061
2062
2062
2062
2065
2067
2075
2067
2064
2064
2064
2067
2067
2069
2064
2067
2069
2066
2059
2066
2058
2063
2073
2071
2059
2065
2067
2065
2076
2071
2061
2064
2066
2064
2059
2060
2063
2069
2072
2070
2063
2063
2067
2066
2063
2062
2065
2064
2062
2069
2071
2062
2063
2068
2066
2066
2061
2067
2066
2067
2068
2060
2061
2066
2064
2072
2072
2073
2062
2059
2065
2069
2065
2060
2062
2069
2069
2070
2061
2065
2067
2072
2063
2064
2066
2064
2061
2073
2075
2071
2064
2055
2057
2070
2069
2068
2067
2057
2063
2076
2074
2069
2065
2057
2057
2063
2061
2058
2067
2070
2072
2060
2070
2068
2063
2072
2067
2058
2065
2069
2070
2069
2069
2066
2061
2060
2070
2070
2064
2061
2072
2070
2061
2065
2065
2064
2058
2061
2059
2066
2070
2072
2066
2061
2063
2070
2068
2068
2063
2060
2061
2064
2068
2067
2060
2060
2064
2066
2075
2071
2074
2074
2061
2066
2052
2056
2061
2062
2063
2066
2071
2066
2074
2058
2069
2059
2062
2063
2071
2069
2073
2072
2067
2068
2069
2063
2059
2064
2063
2063
2070
2061
2062
2068
2069
2075
2067
2063
2067
2059
2062
2064
2068
2076
2073
2064
2065
2076
2066
2062
2060
2069
2070
2066
2061
2060
2065
2065
2072
2070
2059
2058
2071
2071
2074
2062
2064
2069
2070
2068
2066
2058
2064
2062
2058
2068
2062
2066
2074
2069
2060
2068
2068
2064
2061
2073
2072
2072
2056
2069
2062
2066
2066
2065
2070
2065
