# Supplementary material for: Detecting Nasal Vowels in Speech Interfaces Based on Surface Electromyography
Source: PLoS One. 2015 Jun 12;10(6):e0127040. doi: 10.1371/journal.pone.0127040 (PMC4466523; doi:10.1371/journal.pone.0127040)
Supplement: S1 Data — (ZIP) [file pone.0127040.s001.zip › PLosOneData/EmgData/CM/EMG/14 - CM-cnasal-u-r1 - Channel1.txt]

2078
2087
2073
2069
2058
2064
2065
2067
2055
2076
2060
2058
2054
2057
2050
2054
2085
2068
2068
2082
2058
2073
2064
2069
2070
2078
2082
2055
2055
2060
2061
2074
2071
2063
2082
2076
2063
2055
2039
2048
2043
2074
2065
2094
2068
2078
2060
2074
2063
2056
2065
2072
2084
2076
2052
2053
2054
2058
2073
2062
2056
2066
2070
2064
2073
2070
2060
2053
2065
2051
2079
2066
2065
2058
2055
2084
2094
2081
2084
2098
2097
2076
2076
2063
2052
2048
2063
2068
2034
2045
2043
2021
2069
2084
2060
2043
2033
2058
2032
2056
2070
2086
2090
2064
2051
2057
2069
2075
2092
2080
2064
2075
2082
2065
2075
2069
2053
2055
2063
2066
2050
2044
2055
2065
2084
2081
2062
2071
2055
2054
2052
2056
2082
2078
2065
2054
2068
2067
2071
2076
2064
2079
2072
2076
2068
2047
2049
2059
2063
2072
2071
2065
2063
2063
2069
2051
2053
2050
2059
2057
2073
2071
2081
2075
2060
2069
2074
2058
2060
2070
2077
2073
2061
2071
2076
2054
2052
2077
2072
2081
2069
2059
2060
2056
2042
2067
2073
2057
2066
2070
2061
2079
2071
2076
2079
2075
2083
2062
2049
2072
2065
2069
2044
2055
2060
2068
2073
2068
2079
2055
2062
2064
2067
2061
2064
2067
2050
2100
2063
2073
2076
2060
2063
2070
2069
2051
2069
2053
2059
2047
2051
2061
2070
2075
2073
2051
2058
2070
2067
2064
2060
2051
2057
2093
2073
2062
2067
2072
2061
2076
2079
2070
2055
2057
2083
2070
2069
2065
2057
2072
2068
2071
2050
2068
2065
2061
2044
2068
2069
2060
2079
2076
2070
2074
2071
2066
2070
2053
2040
2069
2076
2094
2094
2068
2081
2042
2067
2054
2068
2055
2060
2066
2063
2074
2072
2068
2062
2052
2052
2072
2065
2073
2092
2079
2074
2054
2062
2075
2072
2042
2062
2052
2072
2053
2051
2056
2065
2069
2059
2092
2052
2071
2080
2067
2070
2075
2054
2057
2070
2062
2074
2052
2054
2071
2074
2083
2068
2059
2072
2064
2060
2068
2063
2082
2045
2058
2036
2065
2051
2074
2094
2071
2067
2063
2053
2040
2063
2073
2082
2091
2068
2063
2099
2083
2041
2041
2062
2072
2072
2073
2033
2058
2048
2073
2092
2083
2059
2041
2070
2076
2078
2072
2067
2069
2067
2061
2063
2040
2050
2093
2060
2060
2065
2065
2067
2084
2059
2051
2033
2065
2084
2108
2057
2077
2069
2074
2061
2048
2053
2064
2048
2056
2081
2078
2062
2064
2071
2070
2081
2077
2062
2062
2063
2070
2068
2056
2049
2046
2049
2077
2072
2061
2067
2076
2075
2078
2072
2074
2077
2051
2058
2045
2057
2049
2052
2072
2069
2068
2092
2077
2054
2059
2082
2076
2069
2049
2045
2068
2097
2049
2054
2071
2067
2051
2062
2058
2060
2060
2089
2073
2075
2077
2081
2076
2080
2049
2037
2057
2058
2049
2051
2078
2076
2067
2071
2076
2080
2069
2072
2087
2110
2100
2094
2062
2081
2059
2048
2056
2053
2051
2029
2052
2077
2056
2029
2044
2055
2045
2048
2056
2045
2043
2074
2074
2096
2053
2058
2069
2097
2087
2082
2088
2084
2075
2061
2065
2069
2068
2061
2056
2070
2064
2080
2066
2068
2075
2053
2047
2068
2053
2074
2072
2051
2051
2071
2083
2065
2070
2090
2055
2057
2043
2033
2066
2082
2086
2073
2079
2077
2074
2075
2077
2050
2022
2042
2041
2065
2077
2098
2086
2070
2081
2037
2053
2062
2071
2075
2071
2065
2037
2061
2081
2066
2052
2087
2087
2071
2060
2043
2063
2076
2071
2065
2087
2086
2062
2068
2070
2043
2046
2071
2065
2059
2061
2063
2053
2082
2086
2082
2064
2067
2078
2052
2082
2078
2042
2038
2063
2059
2057
2068
2072
2068
2056
2061
2067
2061
2081
2066
2071
2093
2061
2060
2079
2057
2056
2057
2063
2040
2055
2077
2081
2076
2078
2069
2061
2068
2070
2045
2057
2073
2072
2067
2076
2078
2082
2063
2063
2060
2032
2054
2057
2060
2069
2087
2071
2055
2082
2072
2051
2067
2072
2049
2044
2056
2097
2106
2072
2071
2054
2064
2046
2056
2051
2059
2071
2092
2063
2051
2050
2077
2059
2088
2074
2076
2063
2059
2076
2069
2055
2057
2043
2078
2081
2086
2032
2059
2075
2059
2056
2082
2077
2081
2062
2049
2091
2061
2059
2048
2044
2061
2072
2056
2055
2060
2059
2091
2054
2088
2076
2043
2058
2066
2077
2051
2074
2108
2092
2100
2060
2075
2042
2069
2052
2022
2065
2065
2055
2064
2075
2076
2066
2078
2048
2048
2063
2069
2071
2060
2078
2053
2063
2069
2071
2060
2051
2060
2070
2050
2055
2073
2057
2064
2064
2072
2081
2088
2054
2066
2065
2056
2072
2070
2066
2078
2086
2062
2073
2051
2049
2052
2074
2073
2065
2046
2049
2058
2082
2120
2105
2048
2022
2061
2079
2069
2079
2065
2062
2066
2079
2099
2065
2048
2044
2049
2067
2082
2071
2065
2055
2071
2060
2064
2064
2080
2074
2056
2061
2043
2060
2065
2074
2066
2057
2079
2072
2066
2051
2046
2067
2063
2079
2075
2085
2068
2068
2069
2054
2065
2037
2033
2060
2085
2078
2083
2078
2071
2032
2024
2078
2085
2098
2074
2083
2113
2066
2067
2054
2052
2039
2069
2063
2064
2063
2089
2084
2068
2035
2046
2035
2083
2085
2049
2046
2061
2070
2066
2056
2056
2097
2104
2082
2063
2087
2091
2089
2081
2067
2083
2078
2057
2018
2044
2052
2039
2054
2060
2054
2054
2034
2039
2067
2044
2059
2080
2064
2075
2070
2088
2079
2065
2051
2057
2073
2060
2075
2086
2086
2067
2077
2090
2073
2063
2058
2041
2056
2049
2058
2075
2084
2066
2056
2087
2067
2042
2059
2052
2073
2049
2045
2063
2072
2083
2080
2083
2065
2067
2058
2056
2040
2086
2086
2050
2058
2067
2045
2062
2067
2046
2074
2073
2068
2082
2065
2071
2095
2089
2055
2055
2069
2076
2073
2058
2075
2066
2051
2064
2048
2054
2081
2075
2053
2050
2050
2081
2044
2044
2080
2082
2086
2075
2090
2098
2066
2056
2051
2066
2050
2055
2069
2091
2068
2050
2044
2063
2073
2079
2085
2065
2056
2065
2077
2077
2045
2046
2062
2086
2060
2060
2072
2073
2077
2075
2067
2063
2051
2052
2070
2061
2053
2070
2071
2054
2068
2070
2077
2073
2083
2085
2071
2068
2052
2057
2078
2078
2059
2066
2056
2067
2071
2043
2063
2057
2058
2058
2064
2076
2041
2050
2069
2055
2068
2076
2094
2091
2061
2066
2058
2065
2067
2072
2102
2079
2057
2048
2058
2067
2071
2067
2042
2060
2037
2079
2077
2085
2074
2067
2063
2069
2071
2075
2077
2054
2060
2081
2063
2076
2069
2062
2086
2060
2047
2077
2065
2067
2063
2074
2071
2054
2064
2081
2058
2052
2067
2061
2067
2076
2058
2077
2057
2078
2101
2085
2068
2052
2052
2058
2068
2086
2061
2058
2050
2048
2063
2068
2061
2072
2070
2061
2075
2044
2059
2077
2081
2089
2072
2054
2061
2074
2063
2063
2062
2051
2056
2057
2080
2052
2071
2065
2073
2077
2063
2074
2064
2058
2063
2062
2057
2056
2052
2072
2074
2078
2062
2090
2071
2068
2053
2061
2086
2074
2057
2053
2061
2053
2051
2058
2080
2078
2086
2056
2065
2054
2068
2073
2050
2089
2061
2077
2051
2045
2064
2050
2062
2074
2082
2060
2046
2040
2074
2105
2101
2066
2038
2084
2066
2075
2072
2064
2033
2061
2076
2077
2088
2048
2067
2056
2057
2064
2057
2064
2067
2066
2074
2099
2067
2058
2049
2056
2084
2058
2064
2038
2063
2062
2059
2083
2084
2050
2054
2062
2069
2077
2070
2064
2060
2059
2067
2060
2047
2041
2073
2090
2072
2073
2080
2082
2079
2086
2064
2056
2043
2040
2073
2060
2065
2065
2073
2064
2059
2074
2053
2059
2084
2086
2070
2083
2082
2060
2059
2046
2060
2057
2073
2064
2082
2072
2056
2086
2085
2074
2093
2071
2057
2075
2082
2057
2054
2072
2072
2035
2057
2053
2049
2024
2048
2072
2062
2033
2031
2060
2077
2067
2060
2068
2068
2065
2080
2084
2057
2055
2052
2061
2079
2066
2069
2068
2080
2072
2058
2076
2057
2069
2077
2079
2082
2040
2071
2051
2032
2042
2077
2075
2110
2082
2057
2053
2068
2070
2085
2083
2073
2061
2063
2067
2066
2068
2077
2053
2044
2042
2075
2060
2056
2066
2069
2050
2069
2087
2063
2053
2043
2053
2084
2075
2044
2065
2064
2065
2060
2058
2076
2081
2087
2067
2063
2062
2062
2072
2073
2063
2062
2052
2075
2058
2073
2063
2062
2049
2056
2079
2084
2084
2081
2042
2054
2070
2070
2041
2059
2087
2072
2073
2042
2068
2073
2093
2081
2045
2060
2055
2051
2056
2075
2092
2082
2067
2055
2055
2055
2068
2075
2070
2078
2063
2066
2060
2068
2077
2078
2084
2065
2044
2056
2071
2058
2077
2042
2049
2045
2083
2066
2057
2073
2057
2060
2071
2088
2086
2079
2063
2051
2059
2056
2075
2057
2061
2073
2085
2076
2056
2068
2071
2057
2056
2058
2060
2043
2065
2053
2064
2061
2067
2081
2070
2074
2074
2086
2065
2070
2056
2083
2067
2055
2049
2050
2057
2073
2070
2078
2061
2059
2063
2062
2086
2074
2062
2059
2073
2049
2049
2056
2080
2073
2073
2064
2060
2071
2060
2076
2072
2061
2056
2066
2081
2057
2069
2048
2061
2054
2062
2078
2066
2058
2083
2087
2059
2060
2093
2089
2061
2060
2056
2064
2060
2063
2075
2063
2036
2079
2053
2057
2074
2057
2086
2076
2087
2058
2061
2077
2063
2053
2069
2050
2060
2052
2080
2068
2069
2067
2079
2058
2062
2046
2049
2073
2081
2071
2083
2078
2067
2062
2085
2065
2067
2056
2071
2081
2068
2065
2062
2066
2085
2053
2059
2073
2064
2051
2068
2062
2062
2077
2070
2044
2052
2079
2050
2056
2046
2073
2088
2078
2062
2083
2076
2073
2063
2063
2059
2068
2055
2046
2066
2062
2061
2054
2073
2059
2054
2066
2070
2075
2058
2048
2063
2080
2084
2088
2053
2073
2089
2081
2067
2071
2062
2063
2047
2043
2066
2059
2064
2075
2084
2079
2079
2069
2049
2048
2048
2068
2068
2058
2069
2065
2062
2055
2074
2067
2063
2066
2053
2069
2080
2061
2070
2059
2076
2063
2085
2060
2068
2076
2053
2045
2064
2058
2066
2059
2081
2070
2057
2075
2072
2066
2060
2061
2056
2070
2078
2051
2081
2078
2056
2069
2055
2061
2054
2082
2084
2085
2112
2108
2100
2085
2091
2057
2034
2043
2038
2075
2040
2033
2017
2028
2063
2080
2058
2060
2046
2055
2052
2061
2060
2091
2075
2078
2093
2079
2066
2062
2065
2066
2060
2061
2068
2072
2066
2053
2074
2072
2042
2068
2080
2056
2080
2079
2058
2068
2075
2065
2068
2062
2058
2062
2068
2072
2096
2067
2064
2051
2052
2064
2080
2093
2057
2052
2062
2055
2073
2064
2066
2084
2061
2064
2065
2059
2051
2081
2070
2058
2072
2068
2051
2059
2069
2067
2066
2049
2083
2064
2070
2062
2064
2079
2053
2067
2057
2068
2065
2070
2065
2078
2055
2073
2070
2059
2048
2063
2053
2059
2065
2054
2065
2046
2062
2075
2071
2071
2097
2080
2099
2059
2056
2053
2053
2070
2053
2063
2092
2046
2049
2073
2055
2063
2082
2079
2067
2045
2039
2054
2060
2057
2061
2060
2065
2089
2086
2070
2087
2072
2057
2058
2053
2071
2061
2079
2091
2037
2067
2074
2062
2070
2057
2059
2062
2074
2072
2066
2067
2059
2064
2066
2062
2048
2052
2070
2044
2064
2060
2056
2096
2059
2063
2090
2093
2048
2054
2061
2065
2071
2051
2078
2067
2056
2067
2095
2086
2045
2045
2059
2058
2063
2074
2056
2031
2071
2081
2085
2061
2076
2088
2090
2043
2057
2061
2044
2065
2106
2083
2061
2068
2062
2035
2058
2083
2053
2052
2059
2045
2072
2075
2053
2074
2084
2067
2072
2080
2073
2039
2063
2064
2055
2076
2083
2091
2041
2058
2053
2059
2072
2092
2052
2092
2065
2059
2077
2067
2083
2058
2044
2069
2060
2081
2081
2068
2056
2055
2090
2058
2030
2073
2061
2080
2075
2081
2082
2067
2050
2061
2076
2052
2074
2056
2060
2059
2082
2057
2053
2053
2079
2064
2044
2084
2060
2070
2071
2054
2071
2059
2048
2080
2072
2072
2068
2071
2070
2065
2079
2073
2043
2052
2070
2042
2068
2066
2065
2075
2071
2061
2047
2062
2084
2080
2071
2062
2057
2065
2088
2072
2049
2088
2055
2079
2054
2065
2072
2073
2071
2058
2052
2054
2063
2067
2058
2056
2088
2081
2085
2053
2068
2064
2037
2058
2076
2060
2074
2048
2076
2058
2063
2092
2076
2091
2071
2069
2044
2069
2058
2066
2055
2056
2074
2063
2090
2075
2069
2073
2052
2069
2063
2068
2060
2065
2048
2056
2086
2070
2041
2069
2055
2071
2078
2065
2076
2064
2089
2070
2058
2040
2075
2047
2036
2055
2088
2060
2081
2083
2084
2088
2095
2111
2084
2095
2074
2068
2067
2048
2049
2041
2040
2056
2062
2052
2032
2082
2067
2051
2041
2039
2064
2067
2060
2068
2050
2080
2067
2084
2109
2060
2030
2062
2067
2069
2076
2069
2056
2097
2069
2065
2069
2058
2054
2083
2076
2042
2062
2069
2067
2077
2060
2082
2058
2061
2059
2049
2052
2043
2069
2091
2087
2085
2071
2066
2069
2070
2039
2067
2048
2057
2071
2068
2043
2066
2083
2078
2064
2071
2088
2057
2060
2069
2068
2038
2080
2066
2057
2066
2089
2070
2042
2039
2069
2095
2059
2067
2054
2059
2059
2063
2052
2078
2093
2088
2061
2058
2055
2048
2060
2077
2084
2071
2080
2075
2062
2079
2070
2064
2055
2076
2074
2051
2064
2061
2042
2048
2076
2064
2049
2059
2066
2060
2070
2071
2064
2091
2086
2081
2074
2058
2046
2067
2092
2062
2052
2045
2056
2061
2054
2063
2073
2084
2067
2069
2054
2081
2078
2069
2045
2054
2077
2059
2071
2064
2062
2067
2051
2062
2063
2077
2061
2079
2086
2079
2038
2046
2070
2070
2061
2088
2067
2074
2063
2066
2052
2036
2041
2058
2076
2078
2102
2070
2088
2077
2058
2059
2026
2043
2058
2094
2097
2064
2066
2055
2058
2048
2086
2075
2071
2060
2060
2051
2070
2095
2051
2069
2061
2070
2077
2058
2068
2048
2061
2082
2063
2063
2070
2062
2075
2091
2069
2067
2066
2081
2066
2037
2057
2052
2075
2063
2061
2069
2087
2073
2064
2064
2070
2058
2039
2075
2060
2071
2065
2061
2080
2062
2066
2068
2041
2061
2068
2090
2092
2102
2065
2075
2067
2054
2037
2069
2051
2076
2062
2057
2061
2089
2085
2054
2053
2059
2090
2056
2056
2056
2061
2074
2074
2068
2055
2058
2073
2064
2056
2066
2066
2072
2075
2058
2067
2061
2070
2063
2072
2055
2082
2063
2051
2051
2059
2072
2051
2066
2058
2061
2072
2087
2095
2067
2056
2070
2054
2064
2068
2071
2063
2064
2074
2056
2045
2053
2071
2075
2055
2069
2074
2095
2058
2075
2066
2056
2055
2067
2057
2064
2069
2070
2057
2075
2089
2065
2079
2081
2050
2041
2062
2060
2077
2054
2061
2056
2056
2075
2051
2059
2064
2069
2077
2064
2072
2061
2052
2048
2066
2069
2096
2072
2064
2072
2083
2057
2057
2020
2055
2078
2061
2086
2077
2074
2071
2057
2057
2067
2058
2074
2072
2073
2055
2065
2072
2082
2059
2058
2033
2054
2053
2067
2050
2064
2078
2057
2084
2087
2087
2073
2097
2081
2096
2072
2082
2084
2066
2102
2036
2045
2045
2041
2061
2050
2065
2041
2042
2063
2074
2075
2037
2050
2054
2039
2031
2051
2083
2069
2083
2067
2068
2072
2088
2082
2065
2077
2065
2060
2079
2060
2055
2064
2073
2069
2075
2078
2069
2071
2060
2054
2051
2072
2040
2075
2087
2083
2086
2065
2053
2063
2077
2040
2057
2065
2063
2069
2076
2050
2067
2078
2077
2072
2069
2031
2054
2089
2074
2063
2059
2062
2065
2092
2089
2072
2084
2058
2062
2050
2056
2052
2060
2055
2072
2073
2061
2073
2064
2062
2060
2058
2062
2066
2051
2061
2068
2080
2079
2060
2073
2075
2058
2065
2062
2066
2087
2056
2050
2065
2079
2086
2048
2055
2061
2051
2067
2064
2061
2080
2095
2070
2076
2081
2064
2045
2057
2057
2060
2035
2062
2071
2070
2064
2066
2085
2082
2070
2057
2080
2053
2042
2066
2064
2056
2071
2054
2044
2065
2074
2069
2054
2052
2073
2082
2082
2065
2084
2064
2080
2057
2057
2063
2067
2064
2056
2072
2065
2065
2063
2077
2057
2049
2065
2070
2054
2065
2044
2073
2070
2072
2048
2065
2062
2065
2073
2090
2082
2056
2046
2057
2069
2067
2084
2075
2061
2073
2053
2060
2055
2053
2054
2059
2078
2087
2083
2030
2045
2087
2102
2077
2075
2093
2065
2060
2039
2059
2059
2079
2073
2059
2060
2069
2072
2066
2036
2067
2054
2060
2077
2056
2083
2074
2062
2043
2082
2049
2042
2066
2071
2078
2064
2079
2064
2064
2071
2057
2068
2066
2064
2060
2062
2073
2061
2083
2063
2078
2051
2059
2067
2055
2091
2070
2051
2094
2082
2042
2033
2070
2052
2062
2076
2075
2067
2066
2074
2058
2057
2062
2083
2074
2063
2073
2073
2075
2074
2065
2062
2058
2058
2074
2073
2058
2060
2070
2082
2055
2053
2068
2075
2039
2055
2070
2070
2058
2053
2060
2071
2057
2058
2061
2070
2067
2063
2074
2068
2073
2084
2055
2061
2042
2069
2059
2077
2059
2073
2054
2058
2065
2074
2079
2066
2079
2066
2092
2067
2084
2071
2058
2033
2041
2052
2087
2083
2078
2064
2065
2034
2071
2070
2062
2051
2076
2085
2093
2080
2047
2039
2055
2073
2073
2054
2061
2073
2074
2068
2074
2082
2060
2069
2064
2060
2065
2064
2069
2063
2051
2077
2059
2074
2044
2063
2061
2060
2055
2075
2085
2065
2071
2072
2057
2051
2068
2054
2061
2078
2046
2077
2093
2068
2048
2052
2061
2078
2077
2063
2072
2073
2055
2063
2055
2066
2078
2071
2079
2069
2091
2089
2118
