# Supplementary material for: Detecting Nasal Vowels in Speech Interfaces Based on Surface Electromyography
Source: PLoS One. 2015 Jun 12;10(6):e0127040. doi: 10.1371/journal.pone.0127040 (PMC4466523; doi:10.1371/journal.pone.0127040)
Supplement: S1 Data — (ZIP) [file pone.0127040.s001.zip › PLosOneData/EmgData/CM/EMG/14 - CM-cnasal-u-r1 - Channel2.txt]

2054
2076
2073
2073
2043
2065
2071
2074
2067
2093
2073
2004
2064
2104
2040
2035
2085
2100
2079
2090
2052
2051
2088
2053
2040
2062
2068
2047
2051
2083
2072
2062
2042
2062
2098
2062
2057
2051
2056
2079
2065
2078
2038
2043
2059
2065
2098
2109
2086
2071
2053
2067
2071
2076
2065
2053
2053
2052
2049
2082
2049
2046
2071
2068
2079
2082
2084
2063
2072
2075
2085
2053
2053
2039
2023
1999
2069
2125
2127
2116
2106
2056
2063
2060
2034
2036
2078
2048
2042
2096
2084
2080
2064
2064
2053
2055
2037
2063
2033
2064
2068
2096
2064
2052
2032
2083
2092
2063
2102
2097
2067
2052
2052
2074
2118
2072
2052
2044
2051
2071
2060
2044
2071
2072
2060
2059
2061
2052
2074
2066
2029
2084
2086
2067
2046
2084
2091
2076
2081
2058
2016
2061
2075
2094
2092
2077
2068
2063
2041
2048
2066
2065
2051
2077
2061
2045
2065
2056
2056
2053
2063
2084
2085
2075
2040
2067
2100
2083
2066
2051
2068
2054
2049
2075
2110
2068
2044
2070
2068
2083
2071
2052
2052
2054
2054
2060
2080
2052
2062
2057
2060
2061
2068
2080
2086
2052
2072
2076
2059
2077
2054
2082
2062
2034
2050
2068
2078
2076
2099
2083
2031
2056
2073
2069
2038
2085
2070
2062
2088
2069
2069
2085
2073
2072
2053
2008
2029
2076
2068
2071
2054
2030
2090
2084
2096
2094
2086
2060
2053
2049
2050
2061
2074
2074
2072
2066
2043
2056
2043
2073
2083
2077
2079
2057
2044
2037
2084
2091
2089
2093
2086
2066
2032
2060
2081
2055
2023
2073
2076
2054
2040
2080
2092
2095
2074
2057
2044
2041
2057
2058
2054
2076
2077
2076
2108
2075
2081
2064
2064
2043
2049
2050
2041
2073
2080
2056
2059
2080
2041
2060
2056
2072
2071
2070
2091
2074
2076
2045
2065
2058
2055
2064
2092
2071
2053
2070
2059
2040
2055
2077
2092
2079
2052
2057
2068
2080
2066
2044
2067
2080
2089
2056
2043
2036
2049
2066
2102
2107
2062
2056
2058
2055
2046
2043
2075
2090
2059
2036
2050
2083
2078
2042
2069
2095
2085
2038
2101
2084
2066
2066
2074
2064
2070
2105
2058
2027
2044
2077
2061
2031
2024
2076
2055
2065
2099
2088
2108
2088
2025
2052
2065
2076
2088
2076
2069
2049
2063
2052
2044
2041
2050
2076
2101
2079
2063
2061
2044
2035
2016
2074
2088
2095
2103
2106
2068
2030
2028
2076
2092
2069
2036
2075
2067
2070
2051
2043
2079
2098
2068
2024
2030
2059
2060
2102
2090
2068
2064
2055
2063
2077
2079
2080
2072
2061
2063
2082
2065
2045
2068
2065
2074
2031
2044
2034
2051
2080
2037
2085
2117
2105
2108
2069
2078
2041
2027
2044
2081
2056
2036
2040
2062
2093
2102
2077
2079
2061
2035
2039
2082
2084
2065
2070
2059
2038
2073
2075
2072
2064
2067
2035
2035
2085
2087
2071
2057
2076
2102
2086
2059
2062
2042
2050
2087
2076
2058
2049
2081
2074
2043
2056
2075
2068
2035
2035
2044
2061
2091
2056
2088
2087
2075
2074
2076
2049
2057
2074
2044
2083
2070
2069
2070
2087
2059
2051
2078
2041
2052
2087
2085
2079
2062
2057
2079
2042
2071
2085
2058
2026
2048
2062
2093
2108
2101
2066
2056
2055
2036
2046
2071
2050
2070
2075
2038
2072
2075
2071
2018
2072
2109
2099
2074
2075
2071
2055
2055
2056
2065
2085
2068
2073
2057
2052
2046
2076
2035
2030
2089
2104
2068
2044
2068
2090
2075
2106
2082
2044
2028
2051
2030
2066
2079
2110
2091
2072
2049
2048
2086
2076
2044
2021
2053
2060
2054
2086
2070
2046
2048
2086
2094
2076
2100
2096
2077
2068
2044
2071
2060
2065
2070
2039
2019
2056
2089
2082
2075
2068
2037
2065
2085
2075
2063
2067
2056
2085
2083
2061
2039
2041
2063
2060
2054
2069
2089
2042
2073
2043
2059
2099
2094
2062
2067
2048
2100
2113
2093
2057
2040
2053
2049
2055
2071
2063
2064
2059
2075
2076
2033
2063
2078
2065
2037
2061
2088
2102
2087
2076
2082
2059
2069
2029
2037
2054
2063
2069
2083
2050
2048
2063
2083
2050
2020
2067
2113
2063
2083
2079
2088
2097
2065
2048
2064
2061
2070
2077
2068
2030
2039
2081
2013
2082
2059
2065
2115
2116
2060
2057
2044
2048
2073
2088
2050
2070
2051
2043
2060
2039
2073
2072
2073
2086
2016
2057
2091
2090
2037
2044
2125
2096
2090
2086
2077
2061
2041
2057
2047
2048
2058
2073
2056
2073
2033
2081
2101
2071
2044
2037
2076
2078
2082
2064
2048
2048
2057
2076
2063
2080
2062
2030
2051
2085
2097
2068
2055
2075
2082
2078
2085
2074
2066
2049
2050
2059
2039
2029
2107
2103
2056
2046
2031
2075
2076
2074
2075
2069
2067
2034
2090
2080
2111
2087
2074
2041
2033
2038
2030
2077
2063
2025
2089
2133
2065
2074
2048
2049
2058
2070
2060
2045
2072
2085
2072
2067
2079
2057
2076
2094
2059
2058
2021
2051
2092
2068
2074
2027
2072
2096
2048
2086
2084
2059
2069
2063
2054
2082
2083
2059
2039
2061
2103
2035
2006
2024
2086
2094
2108
2108
2060
2060
2098
2052
2039
2084
2051
2068
2047
2042
2049
2074
2106
2070
2096
2048
2067
2055
2046
2021
2062
2080
2050
2036
2081
2112
2089
2052
2027
1992
2078
2133
2107
2093
2084
2046
2033
2067
2063
2032
2078
2087
2070
2052
2065
2085
2086
2039
2030
2084
2071
2054
2065
2052
2088
2085
2053
2065
2060
2050
2041
2044
2079
2079
2113
2091
2062
2055
2056
2053
2032
2078
2083
2067
2073
2064
2084
2032
2054
2058
2068
2092
2087
2077
2091
2041
2068
2083
2060
2054
2028
2050
2053
2046
2068
2078
2117
2104
2069
2057
2081
2062
2040
2034
2076
2084
2046
2044
2081
2076
2072
2061
2055
2057
2051
2082
2058
2072
2084
2068
2076
2065
2077
2060
2069
2090
2064
2052
2055
2065
2062
2049
2069
2059
2051
2056
2027
2013
2086
2117
2095
2085
2066
2062
2046
2055
2059
2082
2102
2071
2062
2052
2033
2060
2093
2081
2079
2068
2039
2115
2055
2048
2077
2066
2062
2068
2065
2042
2009
2027
2105
2103
2076
2087
2066
2060
2053
2089
2087
2091
2068
2054
2058
2029
2045
2083
2061
2046
2081
2089
2048
2063
2043
2085
2089
2054
2065
2086
2078
2057
2040
2037
2050
2093
2087
2070
2063
2022
2022
2074
2100
2094
2075
2069
2069
2058
2051
2058
2071
2069
2066
2059
2087
2061
2050
2047
2048
2104
2096
2106
2074
2072
2037
2054
2058
2083
2057
2054
2050
2060
2083
2085
2063
2040
2056
2081
2039
2063
2068
2076
2063
2067
2076
2085
2053
2074
2043
2052
2080
2071
2064
2025
2052
2096
2094
2044
2050
2091
2104
2077
2078
2071
2051
2050
2075
2075
2044
2086
2070
2091
2053
2049
2062
2059
2030
2063
2062
2077
2075
2061
2051
2056
2079
2045
2016
2054
2088
2116
2103
2079
2076
2085
2084
2026
2034
2055
2091
2070
2074
2057
2058
2067
2060
2044
2079
2064
2051
2060
2051
2061
2083
2051
2077
2066
2084
2071
2051
2102
2071
2067
2075
2067
2042
2022
2073
2097
2065
2062
2075
2034
2025
2082
2070
2048
2032
2058
2090
2130
2092
2056
2097
2075
2043
2035
2035
2096
2086
2052
2063
2065
2053
2067
2048
2086
2093
2097
2063
2052
2063
2060
2064
2041
2057
2057
2063
2038
2069
2100
2072
2052
2033
2063
2108
2046
2077
2058
2083
2116
2089
2062
2063
2063
2057
2041
2037
2044
2064
2086
2089
2079
2088
2065
2076
2053
2064
2033
2023
2066
2081
2072
2077
2076
2057
2045
2075
2095
2077
2054
2061
2060
2081
2067
2074
2079
2063
2030
2016
2078
2088
2067
2076
2075
2062
2047
2054
2067
2060
2074
2063
2079
2077
2057
2052
2064
2085
2078
2060
2084
2041
2043
2066
2055
2081
2111
2088
2070
2062
2046
2042
2057
2083
2079
2055
2025
2027
2094
2099
2091
2083
2071
2060
2067
2035
2056
2076
2055
2014
2051
2080
2098
2061
2067
2060
2060
2089
2073
2067
2067
2055
2082
2074
2070
2086
2076
2049
2047
2073
2072
2048
2040
2057
2089
2079
2024
2061
2064
2098
2075
2058
2094
2055
2057
2068
2084
2059
2064
2085
2065
2068
2051
2059
2069
2071
2075
2057
2081
2061
2042
2041
2062
2057
2080
2065
2081
2077
2031
2080
2085
2064
2058
2065
2046
2067
2067
2090
2080
2073
2090
2065
2054
2053
2095
2083
2063
2073
2059
2058
2043
2040
2046
2056
2076
2058
2067
2036
2072
2106
2078
2079
2080
2066
2046
2033
2027
2098
2080
2071
2097
2080
2055
2077
2056
2031
2066
2088
2055
2045
2063
2071
2040
2087
2113
2080
2066
2055
2023
1998
2080
2102
2063
2059
2094
2083
2055
2080
2054
2059
2053
2074
2062
2071
2044
2055
2082
2088
2087
2067
2063
2048
2056
2015
2060
2087
2056
2067
2084
2094
2077
2064
2026
2066
2086
2084
2068
2041
2048
2090
2077
2056
2060
2047
2043
2048
2085
2081
2090
2067
2063
2071
2078
2077
2068
2058
2070
2060
2036
2047
2066
2082
2072
2063
2052
2067
2092
2085
2051
2052
2047
2091
2081
2070
2070
2058
2036
2027
2036
2055
2123
2099
2055
2052
2077
2060
2051
2061
2069
2041
2046
2075
2088
2083
2060
2060
2091
2064
2066
2082
2059
2077
2064
2049
2056
2069
2052
2066
2076
2053
2066
2096
2091
2057
2067
2064
2060
2037
2018
2061
2064
2086
2095
2035
2039
2077
2086
2076
2088
2067
2046
2063
2082
2068
2069
2067
2041
2065
2050
2050
2045
2017
2090
2104
2083
2079
2062
2078
2054
2078
2079
2081
2042
2040
2031
2075
2094
2052
2057
2083
2097
2078
2076
2050
2051
2043
2050
2097
2094
2068
2061
2042
2043
2049
2062
2113
2081
2055
2055
2068
2060
2073
2078
2084
2047
2063
2067
2064
2065
2067
2056
2067
2064
2099
2089
2081
2060
2052
2035
2032
2066
2053
2065
2077
2069
2070
2075
2081
2050
2078
2091
2079
2070
2036
2052
2067
2083
2070
2053
2038
2073
2054
2064
2067
2050
2065
2079
2079
2073
2073
2080
2053
2076
2065
2070
2080
2088
2067
2062
2060
2043
2067
2049
2062
2065
2077
2071
2084
2079
2067
2063
2071
2058
2023
2054
2064
2067
2054
2068
2083
2075
2075
2055
2051
2075
2068
2048
2076
2097
2068
2050
2077
2083
2032
2026
2098
2105
2085
2066
2070
2072
2045
2033
2041
2068
2046
2115
2082
2065
2054
2080
2081
2077
2048
2054
2055
2054
2082
2066
2058
2039
2084
2086
2084
2064
2036
2044
2036
2033
2084
2096
2106
2102
2076
2009
2059
2078
2061
2070
2072
2074
2078
2055
2062
2038
2051
2050
2080
2032
2018
2103
2124
2090
2098
2084
2080
2062
2048
2043
2044
2065
2048
2057
2031
2061
2103
2079
2045
2053
2066
2107
2110
2077
2036
2050
2038
2068
2101
2072
2071
2073
2078
2071
2061
2052
2063
2038
2037
2024
2046
2074
2072
2091
2061
2064
2120
2108
2082
2082
2054
2046
2033
2056
2083
2064
2029
2040
2069
2074
2075
2081
2056
2079
2069
2055
2052
2054
2087
2096
2083
2051
2035
2049
2074
2067
2074
2037
2065
2073
2070
2048
2076
2087
2072
2057
2056
2032
2078
2101
2059
2073
2057
2073
2074
2069
2065
2032
2043
2084
2053
2066
2061
2054
2074
2067
2073
2079
2095
2094
2065
2049
2028
2048
2092
2084
2070
2055
2046
2043
2074
2077
2075
2065
2067
2071
2058
2038
2045
2017
2097
2108
2109
2077
2004
2030
2088
2114
2114
2080
2066
2050
2060
2040
2045
2090
2080
2060
2064
2044
2045
2056
2062
2034
2076
2094
2088
2078
2072
2061
2055
2067
2069
2073
2060
2070
2076
2071
2040
2041
2043
2045
2077
2085
2088
2060
2061
2082
2074
2075
2046
2056
2052
2080
2078
2058
2052
2051
2053
2076
2074
2044
2111
2069
2069
2048
2071
2080
2092
2064
2078
2068
2033
2040
2046
2104
2084
2073
2073
2056
2042
2048
2041
2040
2085
2107
2091
2073
2083
2068
2060
2054
2054
2069
2028
2019
2085
2098
2080
2079
2075
2063
2064
2063
2046
2040
2018
2079
2108
2069
2073
2079
2067
2081
2041
2004
2031
2083
2065
2095
2071
2073
2093
2082
2085
2037
2065
2083
2063
2046
2062
2086
2057
2048
2037
2076
2070
2071
2079
2070
2082
2070
2081
2035
2031
2095
2095
2076
2067
2078
2055
2052
2034
2041
2042
2077
2094
2098
2054
2070
2098
2082
2048
2051
2063
2060
2073
2063
2002
2005
2108
2115
2079
2071
2056
2082
2080
2071
2059
2041
2103
2069
2054
2043
2072
2078
2079
2060
2035
2030
2051
2087
2092
2090
2083
2052
2059
2074
2060
2040
2078
2070
2086
2066
2061
2055
2057
2037
2055
2063
2061
2069
2064
2064
2052
2061
2068
2084
2096
2075
2036
2063
2083
2099
2070
2076
2078
2082
2038
2032
2053
2066
2091
2092
2075
2067
2054
2030
2036
2057
2063
2072
2087
2092
2069
2057
2058
2060
2026
2048
2076
2072
2079
2057
2088
2065
2056
2074
2056
2059
2079
2104
2081
2041
2045
2035
2077
2076
2083
2064
2078
2073
2042
2054
2045
2082
2083
2076
2103
2063
2072
2077
2057
2045
2051
2061
2057
2064
2084
2046
2043
2094
2076
2065
2088
2031
2048
2064
2077
2042
2058
2053
2072
2101
2116
2094
2043
2058
2048
2057
2033
2030
2104
2110
2083
2076
2070
2048
2052
2061
2064
2037
2075
2058
2063
2083
2083
2077
2079
2066
2059
2067
2064
2030
2034
2064
2067
2080
2066
2086
2082
2070
2080
2063
2070
2057
2068
2064
2048
2074
2068
2068
2047
2056
2067
2005
2051
2074
2065
2080
2091
2066
2105
2088
2065
2052
2082
2069
2051
2067
2072
2075
2033
2069
2062
2076
2087
2066
2056
2070
2045
2048
2056
2057
2063
2073
2085
2083
2044
2070
2056
2054
2087
2024
2067
2113
2075
2050
2054
2063
2087
2089
2077
2068
2045
2052
2068
2040
2060
2074
2067
2060
2052
2067
2054
2052
2066
2051
2067
2087
2106
2061
2086
2056
2055
2048
2073
2089
2064
2064
2071
2087
2081
2072
2052
2057
2059
2051
2050
2054
2058
2041
2062
2078
2090
2061
2048
2071
2081
2087
2075
2083
2093
2052
2050
2064
2066
2090
2063
2064
2087
2037
2060
2067
2062
2062
2038
2044
2055
2087
2068
2069
2034
2063
2091
2045
2081
2094
2063
2054
2055
2068
2074
2068
2089
2095
2075
2052
2032
2062
2068
2061
2090
2082
2061
2052
2069
2054
2055
2042
2073
2092
2072
2066
2073
2057
2046
2062
2045
2037
2054
2071
2105
2095
2085
2058
2069
2057
2051
2042
2051
2087
2081
2066
2045
2063
2074
2075
2074
2091
2067
2081
2056
2035
2048
2081
2063
2038
2035
2050
2091
2097
2087
2077
2063
2055
2070
2067
2068
2040
2045
2081
2081
2064
2043
2006
2045
2106
2076
2063
2095
2098
2078
2069
2069
2054
2055
2053
2063
2052
2070
2064
2061
2031
2057
2069
2045
2107
2115
2080
2065
2070
2074
2066
2048
2053
2044
2068
2086
2048
2027
2068
2083
2049
2075
2103
2095
2067
2067
2059
2041
2055
2044
2081
2101
2072
2041
2057
2069
2080
2078
2056
2077
2066
2036
2051
2087
2083
2067
2052
2050
2046
2086
2080
2080
2071
2045
2050
2073
2060
2074
2069
2076
2044
2067
2073
2072
2086
2074
2085
2071
2059
2067
2086
2063
2024
2036
2060
2087
2053
2083
2096
2063
2056
2079
2048
2033
2042
2066
2112
2091
2079
2043
2023
2068
2076
2065
2073
2086
2074
2040
2069
2055
2032
2068
2061
2080
2066
2067
2099
2080
2063
2043
2053
2055
2047
2085
2065
2055
2031
2060
2074
2097
2086
2067
2072
2088
2075
2052
2080
2071
2069
2046
2052
2042
2035
2086
2100
2075
2057
2048
2051
2065
2083
2073
2077
2080
2063
2042
2033
2076
2076
2056
2072
2075
2067
2059
2083
2050
2074
2090
2062
2065
2065
2086
2090
2054
2062
2054
2060
2039
2057
2049
2040
2061
2067
2075
2103
2090
2083
2088
2079
2041
2043
2084
2081
2059
2053
2044
2070
2073
2069
2046
2061
2068
2078
2057
2070
2070
2072
2079
2071
2060
2072
2075
2059
2055
2050
2032
2083
2094
2088
2072
2064
2074
2063
2049
2056
2071
2055
2046
2062
2063
2076
2066
2040
1993
2029
2079
2131
2104
2086
2066
2079
2077
2086
2090
2034
2053
2084
2056
2051
2061
2058
2045
2047
2093
2088
2069
2034
2041
2059
2082
2071
2083
2085
2065
2067
2060
2067
2043
2043
2068
2086
2061
2031
2044
2076
2089
2098
2080
2042
2075
2100
2063
2060
2057
2038
2043
2043
2067
2069
2087
2104
2070
2062
2062
2045
2066
2099
2079
2072
2061
2042
2062
2060
2045
2053
2029
2056
2093
2088
2089
2079
2072
2070
2049
2073
2070
2042
2034
2065
2100
2063
2055
2083
2081
2072
2094
2066
2055
2048
2053
2078
2082
2059
2037
2060
2092
2075
2034
2011
2071
2127
2094
2053
2079
2079
2050
2060
2066
2050
2041
2078
2085
2061
2059
2079
2058
2061
2051
2068
2080
2066
2079
2068
2024
2040
2055
2098
2070
2069
2071
2071
2051
2070
2077
2080
2067
2057
2057
2036
2028
2067
2106
2076
2059
2081
2066
2047
2057
2075
2095
2059
2047
2052
2061
2092
2074
2066
2065
2054
2067
2063
2046
2052
2035
2083
2085
2065
2070
2072
2063
2053
2062
2093
2087
2048
2067
2078
2068
2061
2043
2046
2078
2086
2075
2060
2049
2046
2051
2063
2084
2067
2037
2062
2064
2081
2105
2095
2053
2041
2072
2072
2064
2067
2084
2079
2069
2064
2061
2053
2053
2061
2041
2037
2068
2082
2086
2091
2065
2057
2065
2067
2059
2058
2065
2051
2064
2063
2045
2063
2072
2082
2090
2073
2038
2053
2057
2079
2042
2059
2022
2082
2115
2095
2102
2106
2044
2032
2074
2068
2014
2045
2068
2102
2108
2060
2057
2052
2082
2098
2070
2057
2024
2054
2071
2085
