# Supplementary material for: Detecting Nasal Vowels in Speech Interfaces Based on Surface Electromyography
Source: PLoS One. 2015 Jun 12;10(6):e0127040. doi: 10.1371/journal.pone.0127040 (PMC4466523; doi:10.1371/journal.pone.0127040)
Supplement: S1 Data — (ZIP) [file pone.0127040.s001.zip › PLosOneData/EmgData/CM/EMG/14 - CM-cnasal-u-r1 - Channel4.txt]

2075
2074
2066
2060
2048
2067
2075
2070
2086
2084
2055
2026
2044
2083
2055
2064
2078
2071
2066
2089
2091
2065
2065
2089
2056
2021
2040
2059
2068
2063
2081
2081
2077
2074
2068
2068
2062
2052
2059
2049
2056
2078
2067
2062
2063
2078
2088
2106
2092
2024
2019
2055
2055
2064
2074
2072
2065
2076
2091
2096
2059
2027
2039
2060
2068
2065
2080
2080
2102
2077
2066
2054
2057
2038
2042
2076
2074
2069
2073
2062
2074
2078
2094
2067
2048
2038
2049
2069
2068
2066
2087
2078
2069
2068
2052
2060
2052
2058
2065
2081
2089
2083
2078
2044
2031
2052
2066
2075
2079
2074
2070
2065
2065
2066
2057
2066
2077
2074
2067
2077
2055
2030
2048
2078
2082
2074
2060
2079
2066
2047
2067
2079
2074
2057
2042
2067
2066
2074
2068
2067
2052
2057
2072
2077
2069
2054
2074
2079
2062
2053
2066
2068
2065
2095
2077
2044
2042
2051
2059
2062
2081
2077
2074
2070
2082
2079
2054
2037
2043
2080
2092
2063
2053
2052
2068
2072
2073
2086
2089
2079
2062
2048
2029
2045
2068
2076
2086
2077
2060
2050
2060
2072
2065
2070
2058
2069
2086
2070
2055
2065
2049
2061
2065
2077
2053
2052
2059
2072
2080
2075
2064
2072
2063
2065
2071
2063
2045
2051
2066
2085
2087
2076
2041
2052
2060
2066
2072
2077
2084
2065
2032
2044
2068
2084
2069
2080
2091
2096
2068
2036
2032
2042
2055
2085
2092
2069
2044
2060
2058
2072
2069
2079
2073
2054
2060
2070
2063
2065
2084
2077
2029
2051
2095
2091
2049
2026
2045
2066
2070
2073
2080
2080
2054
2062
2058
2080
2090
2063
2058
2072
2069
2063
2074
2078
2076
2056
2057
2065
2056
2052
2069
2070
2055
2073
2073
2061
2060
2068
2070
2055
2066
2069
2061
2076
2077
2061
2071
2073
2069
2054
2076
2060
2074
2059
2068
2068
2073
2044
2046
2051
2073
2093
2046
2046
2081
2072
2044
2093
2087
2049
2059
2059
2057
2073
2071
2076
2057
2075
2087
2052
2048
2052
2077
2086
2032
2052
2085
2097
2053
2065
2070
2055
2052
2091
2082
2068
2056
2051
2042
2080
2057
2069
2086
2067
2051
2072
2069
2079
2066
2057
2057
2075
2062
2064
2067
2059
2066
2060
2060
2064
2072
2062
2063
2060
2084
2079
2062
2068
2066
2066
2064
2063
2064
2053
2057
2070
2072
2055
2065
2072
2078
2075
2068
2058
2069
2068
2061
2066
2056
2068
2074
2069
2059
2063
2070
2071
2056
2067
2068
2052
2068
2062
2053
2066
2066
2062
2057
2068
2067
2075
2081
2068
2063
2069
2070
2068
2060
2061
2063
2064
2063
2059
2067
2054
2054
2074
2090
2078
2067
2060
2058
2057
2071
2070
2072
2067
2070
2065
2060
2073
2063
2066
2077
2066
2063
2060
2048
2064
2061
2063
2063
2072
2070
2066
2070
2066
2066
2067
2066
2051
2059
2064
2074
2073
2072
2070
2071
2058
2070
2064
2060
2059
2068
2057
2070
2064
2070
2061
2072
2071
2070
2062
2064
2058
2066
2074
2072
2054
2071
2061
2062
2054
2085
2063
2071
2068
2069
2059
2058
2061
2070
2081
2062
2063
2069
2061
2064
2068
2070
2060
2067
2055
2067
2082
2082
2076
2070
2058
2068
2067
2066
2056
2061
2057
2054
2069
2078
2063
2073
2062
2070
2067
2063
2056
2066
2069
2071
2070
2061
2063
2067
2070
2067
2063
2063
2067
2067
2072
2049
2072
2078
2070
2072
2070
2066
2059
2068
2082
2074
2051
2058
2054
2056
2063
2061
2063
2067
2081
2068
2068
2066
2071
2070
2064
2063
2060
2061
2056
2070
2063
2071
2063
2063
2067
2068
2074
2085
2078
2063
2054
2066
2072
2065
2056
2059
2068
2070
2071
2065
2062
2064
2054
2064
2074
2075
2071
2057
2063
2062
2085
2081
2065
2058
2052
2058
2067
2065
2046
2055
2073
2076
2075
2067
2076
2072
2063
2077
2063
2061
2073
2062
2061
2060
2076
2075
2067
2048
2072
2080
2053
2054
2077
2069
2072
2075
2067
2033
2028
2065
2068
2072
2072
2055
2076
2076
2092
2092
2077
2071
2048
2040
2041
2054
2081
2092
2078
2081
2050
2057
2039
2046
2043
2074
2071
2080
2077
2074
2075
2065
2067
2055
2048
2066
2068
2075
2072
2068
2060
2036
2068
2108
2080
2078
2066
2063
2079
2070
2062
2019
2018
2051
2079
2072
2071
2076
2054
2061
2083
2085
2076
2041
2061
2089
2097
2068
2044
2053
2060
2070
2065
2061
2061
2062
2077
2071
2076
2071
2065
2047
2056
2061
2070
2085
2051
2070
2072
2064
2070
2083
2071
2045
2051
2050
2058
2072
2073
2071
2057
2060
2057
2083
2065
2049
2072
2081
2079
2065
2054
2077
2054
2041
2060
2068
2076
2080
2055
2068
2065
2056
2065
2064
2070
2076
2075
2068
2032
2072
2068
2061
2059
2073
2057
2078
2077
2076
2073
2051
2048
2070
2104
2089
2033
2041
2048
2046
2065
2072
2063
2072
2065
2080
2072
2070
2039
2054
2083
2058
2059
2068
2076
2082
2059
2065
2062
2075
2061
2068
2073
2042
2067
2086
2068
2066
2068
2065
2056
2048
2051
2097
2074
2052
2063
2084
2092
2076
2072
2061
2060
2064
2071
2050
2042
2051
2071
2051
2063
2064
2072
2086
2063
2055
2050
2097
2079
2062
2048
2058
2082
2088
2066
2044
2056
2070
2064
2070
2075
2071
2079
2065
2076
2083
2058
2034
2063
2067
2040
2054
2052
2052
2056
2057
2067
2084
2079
2074
2072
2059
2052
2067
2091
2070
2056
2050
2092
2085
2078
2050
2035
2059
2067
2068
2065
2064
2073
2056
2079
2068
2068
2053
2063
2079
2058
2052
2065
2083
2067
2040
2066
2066
2079
2074
2055
2064
2070
2075
2058
2044
2088
2070
2051
2058
2059
2097
2093
2055
2068
2061
2061
2056
2051
2055
2075
2087
2075
2073
2067
2058
2055
2055
2055
2066
2070
2063
2057
2070
2080
2063
2050
2065
2067
2068
2068
2063
2056
2067
2072
2072
2056
2053
2058
2065
2092
2062
2061
2064
2066
2068
2076
2072
2070
2059
2067
2067
2069
2073
2037
2071
2082
2073
2058
2067
2073
2069
2046
2036
2081
2078
2070
2074
2070
2048
2056
2060
2051
2054
2069
2085
2066
2077
2072
2070
2084
2078
2070
2049
2059
2055
2051
2052
2067
2069
2069
2065
2061
2075
2065
2055
2066
2074
2070
2075
2071
2076
2076
2056
2055
2066
2067
2065
2047
2055
2064
2079
2068
2066
2073
2074
2071
2061
2063
2061
2065
2066
2046
2048
2078
2085
2059
2067
2068
2065
2073
2076
2069
2063
2065
2065
2058
2056
2064
2063
2060
2058
2073
2073
2059
2052
2071
2085
2063
2054
2080
2063
2072
2074
2071
2073
2059
2042
2069
2059
2046
2066
2075
2074
2074
2070
2054
2057
2082
2069
2070
2084
2084
2070
2060
2051
2060
2066
2056
2071
2077
2059
2059
2050
2064
2067
2070
2072
2067
2063
2064
2054
2070
2061
2060
2061
2069
2074
2074
2067
2061
2055
2055
2072
2086
2067
2063
2052
2055
2082
2073
2076
2065
2063
2063
2058
2072
2065
2051
2068
2074
2076
2066
2060
2074
2077
2062
2065
2056
2071
2057
2058
2067
2063
2070
2078
2064
2067
2058
2080
2078
2058
2075
2071
2052
2055
2072
2066
2072
2064
2058
2061
2082
2072
2062
2066
2057
2067
2072
2053
2050
2044
2071
2089
2074
2066
2065
2038
2074
2075
2071
2062
2064
2073
2065
2062
2063
2082
2066
2074
2059
2064
2071
2040
2056
2053
2064
2089
2069
2090
2081
2058
2050
2062
2062
2081
2081
2064
2055
2044
2067
2064
2062
2053
2060
2065
2070
2082
2077
2071
2068
2066
2054
2056
2077
2073
2077
2057
2051
2058
2066
2071
2070
2069
2055
2065
2068
2053
2069
2067
2073
2078
2069
2060
2057
2053
2066
2056
2066
2079
2060
2066
2083
2063
2060
2073
2059
2063
2064
2076
2072
2061
2067
2050
2059
2080
2066
2055
2067
2059
2060
2064
2064
2065
2082
2074
2064
2060
2053
2063
2061
2062
2072
2072
2086
2080
2060
2062
2079
2066
2059
2052
2069
2080
2084
2083
2092
2071
2021
2009
2031
2056
2067
2077
2074
2080
2075
2080
2076
2072
2060
2073
2075
2068
2078
2059
2061
2060
2063
2066
2058
2060
2069
2070
2072
2051
2058
2070
2084
2063
2066
2070
2058
2062
2045
2045
2067
2081
2087
2078
2083
2062
2047
2066
2078
2067
2061
2054
2061
2072
2061
2067
2076
2067
2048
2068
2070
2083
2056
2064
2065
2064
2067
2067
2051
2046
2083
2052
2045
2079
2078
2081
2081
2066
2055
2053
2063
2057
2079
2075
2079
2058
2031
2043
2045
2063
2072
2069
2053
2076
2064
2070
2066
2063
2068
2087
2083
2052
2069
2080
2064
2063
2062
2062
2053
2065
2081
2066
2070
2056
2062
2056
2061
2078
2073
2061
2057
2060
2070
2077
2073
2066
2062
2076
2073
2067
2046
2050
2063
2068
2067
2064
2070
2086
2065
2060
2065
2063
2056
2080
2082
2082
2070
2057
2051
2055
2061
2070
2066
2059
2075
2072
2064
2062
2064
2067
2074
2065
2064
2072
2060
2051
2065
2059
2076
2063
2070
2057
2062
2063
2064
2075
2063
2056
2057
2068
2068
2084
2074
2058
2063
2067
2054
2075
2068
2062
2063
2062
2062
2065
2073
2067
2070
2067
2066
2045
2062
2051
2074
2083
2080
2070
2065
2054
2062
2065
2057
2069
2077
2065
2079
2073
2058
2067
2081
2067
2057
2059
2070
2066
2070
2058
2065
2077
2075
2059
2059
2057
2064
2061
2065
2068
2049
2074
2074
2075
2077
2079
2079
2069
2051
2051
2063
2063
2057
2072
2069
2069
2053
2071
2054
2071
2066
2074
2064
2066
2067
2065
2050
2068
2054
2050
2069
2079
2070
2080
2079
2066
2063
2061
2060
2067
2062
2066
2082
2064
2055
2062
2055
2069
2063
2059
2061
2061
2062
2063
2066
2076
2068
2070
2070
2068
2066
2063
2066
2065
2062
2067
2071
2066
2062
2056
2062
2066
2062
2063
2063
2064
2068
2064
2063
2076
2070
2061
2065
2076
2069
2055
2070
2064
2070
2065
2065
2064
2067
2062
2059
2065
2070
2064
2054
2064
2074
2064
2064
2067
2063
2060
2063
2072
2067
2068
2063
2061
2072
2070
2075
2074
2067
2070
2067
2074
2068
2062
2058
2065
2065
2069
2062
2064
2067
2057
2060
2061
2060
2062
2066
2076
2069
2060
2065
2074
2071
2065
2053
2062
2066
2059
2059
2073
2075
2069
2067
2060
2064
2071
2076
2059
2059
2058
2057
2067
2072
2069
2075
2071
2064
2063
2064
2060
2067
2067
2069
2063
2054
2060
2075
2069
2063
2062
2063
2064
2070
2059
2065
2067
2075
2073
2068
2065
2066
2062
2072
2073
2073
2060
2059
2066
2057
2057
2064
2062
2061
2062
2065
2065
2065
2067
2067
2070
2061
2066
2075
2066
2066
2062
2062
2067
2068
2072
2076
2079
2070
2061
2056
2059
2061
2071
2066
2071
2066
2055
2062
2075
2069
2072
2069
2063
2062
2068
2060
2071
2061
2064
2066
2068
2070
2071
2067
2061
2055
2059
2068
2072
2072
2063
2063
2067
2058
2057
2067
2067
2069
2071
2069
2062
2059
2058
2065
2065
2067
2074
2052
2056
2069
2073
2080
2070
2063
2068
2065
2066
2058
2057
2063
2063
2068
2068
2070
2068
2070
2061
2056
2069
2069
2075
2066
2070
2063
2062
2058
2063
2074
2071
2074
2059
2058
2062
2071
2067
2060
2057
2066
2067
2066
2070
2066
2063
2065
2068
2069
2063
2070
2064
2061
2065
2067
2067
2069
2066
2068
2067
2061
2066
2060
2058
2067
2065
2073
2073
2072
2070
2069
2066
2065
2058
2063
2065
2062
2070
2077
2069
2061
2071
2065
2070
2064
2068
2066
2069
2060
2056
2057
2057
2066
2082
2067
2059
2062
2063
2077
2066
2071
2071
2057
2064
2063
2062
2074
2081
2072
2059
2066
2060
2054
2068
2069
2062
2074
2073
2063
2061
2063
2061
2062
2070
2062
2059
2070
2065
2061
2069
2066
2069
2066
2065
2060
2073
2073
2075
2069
2065
2046
2054
2074
2073
2074
2067
2068
2069
2062
2070
2069
2059
2057
2061
2060
2065
2061
2069
2076
2063
2065
2068
2067
2066
2066
2069
2065
2063
2068
2072
2067
2070
2062
2059
2066
2059
2070
2058
2059
2064
2067
2066
2073
2062
2067
2066
2071
2073
2067
2058
2061
2066
2071
2083
2062
2060
2064
2066
2070
2054
2065
2067
2070
2056
2062
2063
2071
2069
2072
2069
2066
2073
2074
2069
2064
2055
2051
2069
2079
2072
2067
2049
2058
2064
2061
2058
2076
2077
2077
2072
2063
2064
2066
2073
2070
2060
2063
2057
2071
2072
2065
2060
2069
2074
2068
2065
2058
2067
2069
2067
2057
2061
2062
2063
2066
2077
2063
2068
2071
2062
2067
2069
2071
2065
2056
2070
2069
2068
2070
2064
2064
2064
2066
2064
2063
2077
2067
2065
2057
2063
2074
2063
2070
2065
2059
2059
2069
2059
2056
2060
2067
2069
2067
2075
2074
2073
2075
2068
2059
2061
2057
2065
2071
2068
2058
2052
2063
2077
2070
2067
2060
2063
2070
2067
2062
2064
2066
2063
2066
2068
2060
2052
2064
2070
2074
2059
2062
2056
2062
2066
2073
2070
2069
2066
2056
2062
2069
2077
2070
2072
2065
2060
2073
2050
2061
2068
2073
2068
2067
2066
2061
2063
2067
2067
2067
2068
2062
2071
2065
2066
2069
2061
2061
2058
2056
2063
2073
2079
2070
2069
2070
2070
2065
2059
2059
2071
2076
2065
2059
2063
2075
2055
2060
2063
2073
2064
2059
2072
2063
2071
2064
2066
2074
2069
2056
2069
2072
2073
2063
2067
2056
2065
2068
2061
2066
2071
2062
2054
2065
2074
2069
2073
2065
2065
2064
2066
2070
2067
2061
2062
2070
2061
2068
2069
2071
2072
2052
2056
2070
2067
2063
2067
2066
2061
2063
2063
2066
2060
2070
2061
2061
2055
2062
2073
2079
2073
2065
2070
2066
2062
2071
2061
2060
2058
2064
2071
2071
2062
2066
2061
2058
2067
2065
2069
2067
2066
2064
2070
2061
2063
2073
2069
2071
2062
2061
2065
2062
2072
2063
2065
2055
2066
2069
2070
2078
2075
2063
2059
2060
2060
2059
2071
2064
2067
2078
2074
2058
2060
2057
2069
2069
2067
2071
2063
2060
2064
2071
2071
2075
2068
2062
2065
2068
2072
2063
2061
2057
2056
2069
2072
2062
2057
2070
2066
2069
2072
2073
2065
2063
2062
2056
2059
2067
2065
2076
2067
2058
2067
2070
2060
2049
2052
2073
2073
2067
2079
2071
2068
2058
2062
2071
2069
2069
2068
2059
2067
2069
2067
2072
2063
2060
2072
2071
2061
2066
2056
2062
2063
2053
2054
2065
2076
2076
2069
2071
2062
2072
2068
2064
2068
2066
2062
2066
2067
2065
2064
2065
2066
2066
2062
2061
2058
2064
2069
2067
2070
2068
2055
2063
2060
2063
2065
2062
2065
2074
2069
2069
2067
2065
2060
2063
2075
2071
2074
2067
2063
2057
2063
2063
2067
2074
2067
2060
2057
2065
2058
2065
2067
2068
2069
2068
2080
2072
2065
2059
2059
2055
2061
2062
2072
2073
2062
2059
2063
2062
2063
2069
2064
2068
2076
2079
2081
2056
2054
2074
2059
2061
2070
2065
2064
2063
2055
2065
2075
2073
2065
2060
2073
2053
2058
2078
2069
2065
2071
2067
2058
2066
2057
2064
2066
2061
2061
2054
2065
2072
2071
2070
2067
2067
2062
2071
2063
2060
2059
2051
2065
2069
2077
2075
2075
2073
2066
2063
2059
2064
2063
2071
2062
2069
2069
2066
2069
2067
2041
2053
2068
2065
2062
2068
2071
2068
2065
2070
2071
2066
2063
2066
2069
2071
2067
2064
2064
2068
2062
2064
2070
2070
2052
2057
2064
2071
2067
2063
2068
2064
2076
2066
2063
2067
2061
2071
2063
2063
2063
2068
2064
2063
2074
2065
2070
2058
2067
2068
2070
2061
2064
2068
2063
2070
2063
2066
2066
2068
2064
2062
2070
2078
2056
2059
2073
2066
2067
2065
2062
2069
2067
2063
2059
2060
2063
2070
2069
2067
2059
2069
2074
2068
2050
2060
2079
2074
2069
2077
2073
2064
2064
2056
2056
2054
2061
2069
2066
2067
2063
2064
2069
2061
2051
2071
2073
2069
2064
2067
2065
2069
2060
2070
2072
2064
2066
2071
2069
2062
2056
2071
2071
2066
2063
2060
2065
2062
2068
2069
2060
2066
2066
2065
2070
2072
2069
2067
2052
2039
2075
2083
2071
2066
2068
2066
2062
2069
2061
2061
2064
2063
2056
2065
2069
2068
2062
2063
2056
2067
2074
2074
2068
2059
2062
2063
2065
2064
2063
2069
2057
2073
2077
2073
2072
2056
2057
2073
2066
2073
2063
2069
2063
2067
2065
2059
2055
2065
2063
2072
2066
2057
2057
2060
2074
2077
2067
2059
2062
2065
2065
2078
2065
2066
2057
2053
2079
2072
2071
2064
2066
2064
2062
2074
2079
2072
2062
2060
2064
2064
2068
2064
2064
2064
2063
2064
2070
2064
2062
2075
2069
2064
2061
2065
2069
2064
2070
2064
2062
2064
2072
2063
2062
2061
2068
2070
2068
2066
2056
2056
2068
2080
2081
2074
2072
2066
2059
2056
2058
2070
2066
2066
2057
2062
2071
2065
2074
2064
2066
2065
2069
2071
2067
2072
2062
2072
2056
2048
2063
2069
2066
2070
2067
2071
2074
2072
2068
2066
2062
2053
2062
2074
2067
2068
2070
2062
2066
2066
2063
2066
2070
2061
2055
2061
2058
2053
2063
2079
2077
2068
2066
2064
2065
2060
2062
2065
2066
2074
2069
2063
2057
2065
2058
2071
2079
2076
2070
2065
2063
2053
2057
2065
2069
2068
2074
2070
2065
2073
2064
2063
2055
2070
2061
2066
2062
2064
2062
2072
2064
2059
2072
2077
2065
2070
2071
2066
2054
2054
2060
2069
2063
2070
2070
2061
2058
2061
2074
2075
2068
2056
2060
2072
2075
2069
2076
2055
2054
2055
2060
2058
2060
2065
2073
2069
2075
2071
2057
2069
2057
2074
2075
2066
2063
2065
2068
2070
2063
2065
2067
2072
2064
2061
2058
2073
2073
2065
2067
2061
2065
2062
2055
2073
2077
2063
2063
2061
2068
2076
2073
2066
2060
2068
2074
2067
