# Supplementary material for: Detecting Nasal Vowels in Speech Interfaces Based on Surface Electromyography
Source: PLoS One. 2015 Jun 12;10(6):e0127040. doi: 10.1371/journal.pone.0127040 (PMC4466523; doi:10.1371/journal.pone.0127040)
Supplement: S1 Data — (ZIP) [file pone.0127040.s001.zip › PLosOneData/EmgData/CM/EMG/14 - CM-cnasal-u-r1 - Channel5.txt]

2067
2069
2060
2061
2067
2075
2078
2080
2077
2070
2053
2043
2044
2070
2056
2068
2081
2063
2054
2069
2080
2065
2061
2067
2065
2056
2067
2075
2070
2049
2055
2063
2068
2071
2073
2075
2060
2058
2070
2063
2061
2062
2067
2063
2062
2073
2081
2080
2069
2053
2046
2048
2063
2067
2072
2081
2070
2080
2080
2075
2061
2045
2044
2056
2057
2069
2073
2071
2074
2063
2069
2062
2064
2065
2064
2085
2071
2063
2055
2049
2058
2062
2076
2067
2064
2070
2072
2069
2078
2075
2079
2069
2065
2058
2042
2053
2064
2069
2067
2070
2075
2082
2069
2056
2045
2053
2073
2082
2092
2078
2066
2051
2046
2056
2054
2059
2063
2059
2059
2070
2073
2062
2061
2074
2079
2083
2068
2071
2065
2066
2064
2067
2077
2056
2052
2058
2057
2064
2072
2079
2069
2059
2069
2060
2050
2065
2078
2085
2073
2052
2067
2080
2064
2062
2049
2053
2053
2057
2070
2074
2077
2085
2079
2067
2057
2070
2066
2066
2046
2060
2077
2066
2063
2048
2051
2059
2067
2077
2079
2074
2067
2065
2054
2063
2072
2070
2074
2073
2069
2056
2059
2063
2063
2065
2058
2065
2080
2079
2077
2064
2058
2057
2060
2074
2071
2072
2063
2056
2073
2063
2055
2056
2057
2065
2069
2074
2066
2074
2058
2078
2070
2075
2060
2060
2053
2060
2068
2079
2077
2076
2062
2044
2049
2072
2085
2095
2088
2056
2043
2037
2052
2049
2044
2082
2103
2097
2051
2058
2051
2066
2074
2073
2068
2036
2057
2075
2112
2105
2050
2042
2041
2064
2072
2051
2067
2067
2067
2050
2064
2075
2102
2084
2059
2061
2042
2066
2104
2050
2035
2042
2060
2060
2063
2063
2066
2087
2092
2082
2078
2027
2041
2059
2064
2076
2084
2032
2048
2075
2085
2062
2062
2056
2079
2061
2075
2086
2086
2040
2038
2056
2081
2075
2081
2057
2039
2069
2081
2080
2081
2065
2056
2055
2027
2061
2066
2065
2040
2059
2095
2074
2075
2077
2086
2059
2028
2060
2076
2083
2059
2053
2064
2073
2065
2055
2041
2043
2093
2090
2080
2072
2046
2049
2081
2078
2061
2071
2065
2051
2069
2076
2056
2073
2075
2060
2041
2081
2056
2061
2064
2072
2064
2072
2065
2077
2070
2076
2069
2067
2058
2062
2063
2050
2054
2061
2072
2071
2069
2065
2073
2079
2067
2063
2066
2053
2043
2082
2071
2061
2072
2077
2077
2067
2056
2058
2061
2067
2060
2058
2049
2065
2082
2076
2072
2055
2065
2060
2076
2080
2066
2059
2066
2077
2067
2049
2052
2029
2064
2087
2079
2083
2057
2061
2063
2062
2057
2065
2060
2063
2068
2059
2057
2068
2081
2055
2061
2072
2072
2070
2082
2073
2070
2069
2070
2066
2057
2060
2052
2062
2059
2064
2066
2065
2076
2071
2066
2066
2054
2063
2069
2065
2064
2063
2067
2066
2068
2069
2057
2073
2076
2040
2058
2067
2066
2071
2071
2068
2060
2061
2053
2073
2082
2080
2069
2036
2071
2069
2073
2070
2076
2066
2065
2055
2065
2068
2065
2067
2071
2068
2055
2058
2060
2054
2077
2076
2084
2068
2076
2058
2068
2055
2054
2073
2064
2040
2072
2065
2071
2067
2064
2061
2075
2057
2064
2082
2082
2074
2067
2061
2064
2064
2062
2050
2061
2064
2046
2060
2075
2059
2078
2074
2074
2079
2073
2060
2061
2060
2069
2065
2057
2063
2066
2072
2069
2053
2062
2063
2073
2082
2032
2054
2084
2077
2078
2080
2067
2061
2045
2059
2073
2077
2074
2058
2058
2061
2051
2055
2064
2073
2056
2073
2065
2064
2064
2066
2067
2050
2063
2040
2078
2092
2087
2073
2065
2055
2026
2077
2090
2079
2064
2056
2071
2066
2059
2045
2050
2069
2086
2088
2092
2058
2045
2046
2071
2076
2068
2072
2072
2069
2032
2045
2069
2086
2112
2068
2033
2044
2065
2065
2056
2061
2059
2051
2074
2094
2065
2035
2070
2096
2106
2068
2045
2027
2049
2088
2111
2065
2042
2079
2075
2051
2051
2050
2068
2123
2077
2037
2032
2035
2080
2083
2063
2056
2050
2087
2044
2074
2093
2088
2099
2063
2031
2052
2050
2070
2078
2071
2062
2060
2079
2058
2064
2054
2045
2048
2073
2068
2079
2073
2066
2073
2075
2061
2054
2056
2067
2071
2072
2066
2054
2037
2091
2084
2077
2064
2061
2076
2089
2080
2057
2041
2054
2062
2065
2067
2085
2054
2055
2063
2058
2062
2051
2059
2060
2085
2083
2094
2066
2043
2071
2060
2056
2054
2073
2072
2062
2063
2105
2088
2069
2051
2023
2051
2066
2054
2056
2079
2094
2074
2057
2063
2065
2066
2054
2067
2064
2083
2066
2059
2052
2065
2072
2064
2040
2044
2076
2068
2085
2085
2080
2084
2042
2062
2063
2055
2059
2069
2071
2075
2067
2053
2052
2061
2073
2099
2080
2039
2019
2039
2071
2067
2076
2069
2085
2061
2069
2087
2075
2052
2060
2071
2087
2075
2076
2046
2041
2058
2058
2048
2052
2058
2070
2083
2082
2075
2099
2076
2041
2042
2048
2064
2069
2080
2076
2043
2069
2072
2061
2081
2059
2065
2081
2071
2058
2069
2068
2060
2055
2072
2077
2076
2025
2090
2086
2082
2096
2076
2057
2037
2060
2057
2046
2056
2073
2069
2057
2087
2079
2066
2070
2067
2049
2068
2076
2066
2049
2070
2077
2056
2038
2048
2057
2055
2069
2082
2073
2078
2088
2073
2070
2067
2061
2090
2061
2041
2061
2057
2045
2040
2022
2066
2075
2066
2073
2070
2082
2099
2085
2045
2035
2080
2084
2072
2070
2071
2060
2081
2067
2033
2044
2061
2060
2080
2068
2082
2072
2068
2062
2051
2049
2048
2070
2066
2070
2077
2103
2081
2054
2043
2038
2058
2062
2064
2079
2083
2073
2073
2064
2077
2083
2059
2069
2064
2058
2067
2045
2058
2063
2072
2074
2057
2061
2060
2082
2080
2069
2073
2070
2061
2064
2057
2050
2058
2077
2077
2073
2073
2054
2058
2087
2065
2044
2049
2061
2086
2068
2072
2074
2056
2054
2055
2060
2075
2081
2076
2070
2069
2043
2049
2075
2105
2056
2069
2075
2074
2077
2057
2064
2066
2064
2053
2060
2065
2067
2068
2064
2054
2050
2073
2093
2088
2031
2052
2063
2057
2062
2070
2070
2067
2080
2063
2067
2066
2077
2069
2072
2079
2067
2039
2039
2050
2081
2086
2065
2061
2063
2061
2065
2061
2071
2075
2069
2062
2073
2085
2073
2061
2072
2054
2062
2039
2059
2089
2083
2054
2051
2058
2082
2093
2069
2058
2057
2043
2057
2054
2050
2078
2093
2074
2063
2079
2054
2059
2074
2073
2060
2057
2060
2071
2074
2079
2065
2047
2064
2064
2048
2057
2062
2074
2075
2061
2061
2066
2058
2082
2111
2105
2065
2036
2027
2058
2052
2058
2071
2081
2085
2053
2050
2055
2057
2077
2073
2073
2076
2069
2051
2085
2082
2051
2054
2069
2067
2051
2051
2066
2064
2067
2057
2080
2093
2079
2050
2045
2064
2068
2056
2057
2059
2072
2080
2074
2069
2072
2067
2052
2065
2081
2070
2073
2067
2072
2080
2067
2051
2055
2065
2048
2066
2076
2068
2057
2061
2065
2067
2078
2046
2064
2071
2062
2063
2070
2062
2064
2062
2066
2072
2074
2073
2057
2056
2067
2070
2065
2054
2054
2070
2063
2077
2061
2061
2066
2067
2067
2077
2077
2061
2049
2055
2070
2071
2070
2055
2050
2045
2070
2071
2080
2092
2081
2049
2053
2055
2061
2065
2074
2058
2064
2065
2070
2066
2063
2078
2064
2063
2065
2074
2060
2051
2072
2069
2081
2076
2064
2065
2062
2061
2054
2070
2080
2070
2064
2052
2065
2060
2060
2061
2055
2072
2082
2073
2062
2060
2064
2068
2056
2052
2073
2073
2075
2060
2068
2062
2064
2077
2067
2056
2055
2062
2056
2067
2083
2081
2064
2072
2070
2062
2052
2063
2062
2065
2065
2083
2083
2064
2054
2051
2062
2050
2053
2058
2068
2078
2077
2076
2063
2057
2066
2053
2073
2059
2060
2072
2074
2065
2060
2065
2070
2085
2065
2051
2064
2056
2061
2066
2074
2086
2084
2058
2045
2076
2073
2043
2059
2065
2077
2073
2078
2097
2098
2072
2027
2029
2048
2056
2044
2069
2087
2073
2058
2057
2044
2043
2076
2111
2091
2051
2069
2066
2046
2055
2073
2083
2073
2047
2059
2066
2071
2075
2072
2066
2052
2035
2071
2086
2075
2073
2054
2048
2062
2069
2071
2071
2082
2082
2059
2053
2067
2074
2059
2053
2056
2068
2058
2067
2073
2061
2048
2071
2090
2091
2067
2068
2037
2066
2078
2070
2061
2050
2062
2051
2056
2074
2067
2106
2103
2060
2025
2035
2050
2063
2070
2080
2092
2091
2062
2027
2035
2051
2058
2065
2053
2075
2066
2076
2069
2036
2089
2089
2082
2095
2081
2069
2059
2058
2045
2038
2065
2087
2099
2057
2045
2056
2057
2060
2075
2069
2064
2062
2059
2057
2068
2062
2076
2065
2055
2070
2064
2060
2065
2068
2076
2079
2063
2061
2046
2083
2085
2071
2046
2048
2048
2068
2077
2083
2081
2059
2048
2042
2086
2091
2069
2054
2066
2062
2055
2066
2069
2051
2055
2083
2089
2081
2057
2055
2040
2060
2071
2057
2067
2077
2082
2061
2051
2065
2071
2060
2048
2072
2044
2075
2088
2077
2074
2083
2069
2067
2044
2068
2064
2071
2071
2063
2056
2067
2069
2063
2056
2059
2069
2068
2074
2078
2066
2064
2070
2056
2061
2054
2040
2056
2086
2078
2076
2077
2073
2063
2066
2076
2063
2067
2043
2041
2063
2061
2065
2083
2072
2075
2052
2057
2067
2069
2078
2075
2057
2057
2056
2072
2076
2083
2098
2074
2036
2047
2061
2059
2053
2064
2072
2067
2072
2071
2064
2055
2054
2066
2070
2078
2077
2076
2061
2060
2054
2054
2069
2067
2073
2082
2076
2065
2057
2062
2064
2079
2065
2053
2064
2066
2058
2063
2061
2067
2064
2070
2064
2063
2067
2066
2074
2065
2056
2070
2068
2064
2071
2075
2073
2075
2066
2059
2060
2068
2067
2061
2058
2063
2059
2048
2056
2067
2072
2078
2072
2072
2068
2058
2061
2068
2072
2065
2063
2063
2067
2072
2080
2076
2071
2059
2055
2056
2067
2063
2069
2068
2071
2060
2063
2063
2059
2054
2056
2071
2065
2066
2072
2074
2073
2067
2073
2069
2067
2070
2064
2064
2051
2052
2059
2068
2074
2073
2075
2072
2068
2056
2054
2058
2060
2056
2070
2084
2073
2073
2075
2063
2046
2052
2053
2056
2063
2064
2072
2079
2082
2068
2065
2071
2065
2059
2060
2055
2059
2059
2059
2072
2083
2077
2076
2067
2057
2055
2062
2062
2071
2072
2070
2062
2052
2061
2073
2069
2063
2076
2066
2062
2056
2064
2065
2073
2078
2072
2054
2063
2072
2066
2064
2069
2076
2077
2064
2055
2048
2050
2058
2066
2071
2070
2068
2068
2070
2073
2058
2072
2063
2053
2066
2073
2064
2060
2067
2069
2067
2059
2071
2075
2074
2074
2064
2060
2055
2055
2063
2076
2072
2062
2061
2061
2058
2059
2062
2072
2073
2075
2067
2069
2064
2067
2065
2065
2064
2064
2065
2068
2061
2062
2063
2064
2068
2058
2065
2073
2071
2064
2062
2064
2067
2066
2070
2068
2062
2062
2062
2066
2069
2068
2064
2064
2068
2062
2071
2067
2062
2068
2064
2064
2061
2069
2072
2068
2066
2061
2062
2070
2067
2054
2057
2065
2061
2067
2071
2081
2069
2063
2057
2058
2063
2063
2070
2066
2065
2069
2067
2063
2071
2064
2056
2058
2068
2070
2064
2067
2065
2069
2064
2065
2064
2056
2064
2072
2073
2070
2065
2061
2067
2068
2064
2073
2066
2065
2061
2047
2062
2064
2067
2075
2069
2068
2066
2066
2063
2063
2063
2074
2073
2067
2057
2058
2057
2063
2064
2074
2078
2072
2065
2056
2058
2064
2063
2072
2068
2063
2064
2065
2070
2065
2072
2074
2059
2061
2065
2062
2056
2067
2070
2070
2075
2068
2053
2055
2057
2060
2070
2073
2062
2073
2070
2066
2069
2060
2054
2062
2076
2072
2069
2071
2068
2065
2060
2065
2064
2070
2072
2067
2061
2061
2044
2047
2074
2080
2083
2072
2063
2069
2065
2073
2069
2059
2060
2062
2066
2063
2064
2068
2065
2062
2064
2071
2064
2061
2067
2067
2067
2066
2065
2073
2062
2062
2062
2064
2067
2068
2069
2058
2063
2066
2068
2069
2068
2071
2064
2066
2065
2066
2064
2069
2071
2074
2075
2076
2067
2060
2056
2062
2057
2055
2059
2060
2064
2064
2065
2063
2073
2072
2066
2057
2065
2073
2070
2066
2061
2064
2060
2067
2069
2071
2068
2060
2063
2072
2072
2060
2068
2062
2075
2065
2056
2063
2071
2066
2063
2057
2056
2051
2063
2073
2071
2068
2061
2062
2077
2074
2062
2059
2072
2070
2067
2063
2063
2065
2058
2064
2067
2070
2062
2063
2068
2078
2071
2061
2062
2065
2065
2063
2066
2067
2066
2067
2065
2067
2067
2071
2068
2058
2059
2066
2070
2059
2067
2067
2065
2059
2072
2059
2061
2068
2072
2070
2065
2068
2072
2069
2063
2061
2066
2070
2070
2064
2060
2059
2060
2059
2068
2073
2076
2067
2057
2060
2082
2076
2068
2073
2066
2056
2069
2074
2067
2066
2063
2056
2057
2051
2059
2063
2074
2073
2070
2065
2067
2062
2061
2068
2075
2072
2060
2062
2065
2055
2071
2063
2072
2065
2067
2067
2065
2069
2065
2060
2063
2068
2067
2066
2061
2063
2059
2065
2069
2059
2059
2059
2059
2071
2074
2078
2067
2063
2068
2066
2075
2070
2064
2069
2073
2068
2057
2066
2065
2058
2059
2054
2066
2067
2067
2068
2067
2066
2069
2073
2063
2063
2061
2068
2072
2079
2069
2065
2063
2070
2070
2069
2073
2064
2053
2048
2064
2067
2071
2068
2064
2074
2071
2067
2067
2064
2070
2060
2064
2070
2071
2067
2069
2072
2060
2063
2068
2070
2061
2061
2064
2059
2059
2063
2066
2057
2066
2072
2061
2065
2074
2070
2076
2071
2056
2064
2069
2064
2067
2055
2066
2071
2069
2070
2064
2060
2060
2062
2070
2073
2070
2069
2068
2070
2066
2066
2064
2071
2065
2055
2055
2055
2070
2067
2055
2071
2068
2072
2066
2063
2065
2065
2068
2071
2069
2066
2069
2066
2058
2062
2065
2069
2069
2061
2060
2056
2067
2080
2070
2067
2064
2060
2058
2057
2062
2071
2076
2071
2068
2066
2071
2076
2056
2061
2060
2060
2066
2068
2071
2061
2063
2057
2063
2060
2065
2071
2063
2065
2065
2065
2074
2071
2078
2068
2066
2068
2068
2064
2053
2052
2059
2058
2062
2072
2070
2070
2062
2063
2070
2074
2072
2066
2054
2067
2069
2068
2069
2068
2063
2065
2073
2073
2071
2064
2063
2064
2059
2062
2055
2055
2066
2068
2066
2060
2068
2073
2071
2071
2075
2071
2069
2063
2065
2061
2063
2062
2066
2064
2069
2064
2061
2065
2068
2062
2061
2065
2064
2062
2065
2069
2066
2064
2071
2069
2062
2062
2058
2066
2069
2067
2066
2070
2072
2068
2058
2068
2053
2057
2067
2067
2070
2072
2064
2057
2058
2063
2063
2068
2063
2075
2073
2074
2057
2044
2057
2066
2075
2074
2076
2071
2063
2066
2063
2061
2064
2058
2058
2066
2072
2079
2061
2055
2051
2061
2077
2069
2063
2067
2069
2059
2067
2074
2072
2065
2064
2065
2058
2058
2062
2058
2065
2071
2070
2065
2059
2062
2068
2071
2063
2055
2060
2077
2083
2079
2074
2063
2062
2061
2064
2059
2061
2059
2060
2059
2064
2060
2061
2068
2073
2076
2069
2064
2069
2067
2075
2064
2072
2072
2070
2065
2054
2042
2052
2061
2072
2065
2068
2079
2071
2064
2067
2072
2069
2066
2068
2071
2072
2066
2056
2055
2062
2071
2065
2068
2070
2065
2054
2053
2076
2071
2058
2064
2069
2082
2067
2058
2063
2071
2068
2061
2058
2058
2064
2067
2061
2063
2060
2069
2068
2065
2062
2066
2068
2072
2074
2064
2070
2059
2064
2069
2068
2064
2061
2066
2065
2051
2057
2063
2066
2069
2067
2069
2070
2069
2070
2068
2062
2061
2062
2071
2068
2067
2059
2073
2070
2045
2053
2070
2068
2067
2077
2071
2067
2067
2065
2062
2056
2069
2065
2052
2063
2066
2070
2070
2069
2055
2063
2063
2066
2060
2060
2062
2065
2066
2072
2076
2071
2062
2063
2061
2065
2070
2072
2070
2068
2066
2062
2066
2063
2060
2067
2060
2065
2071
2067
2063
2071
2067
2071
2061
2040
2057
2069
2068
2072
2079
2072
2074
2064
2065
2063
2063
2063
2064
2069
2066
2073
2066
2059
2066
2063
2061
2066
2074
2064
2064
2057
2058
2070
2064
2065
2053
2064
2077
2087
2079
2066
2069
2065
2064
2069
2067
2065
2065
2064
2055
2058
2061
2069
2063
2065
2059
2065
2074
2067
2074
2076
2063
2056
2060
2059
2065
2072
2060
2067
2061
2057
2075
2076
2068
2075
2071
2062
2069
2081
2076
2063
2054
2051
2056
2055
2061
2062
2068
2064
2066
2075
2076
2065
2064
2068
2070
2067
2063
2063
2064
2063
2071
2075
2068
2067
2056
2055
2059
2064
2070
2062
2063
2063
2060
2071
2076
2074
2067
2069
2072
2065
2060
2067
2071
2079
2070
2055
2055
2071
2071
2068
2062
2049
2062
2071
2066
2062
2061
2064
2063
2074
2057
2057
2071
2074
2071
2066
2065
2079
2070
2066
2063
2069
2070
2073
2068
2061
2058
2059
2064
2062
2060
2065
2067
2067
2070
2065
2056
2059
2059
2062
2072
2072
2071
2068
2068
2062
2069
2067
2071
2064
2062
2061
2064
2070
2071
2068
2061
2060
2062
2067
2068
2072
2065
2065
2065
2059
2063
2059
2067
2069
2067
2071
2066
2069
2059
2060
2063
2064
2059
2069
2067
2069
2066
2068
2069
2073
2061
2063
2066
2057
2060
2066
2062
2075
2069
2067
2062
2060
2063
2065
2077
2072
2072
2067
2059
2064
2059
2067
2070
2062
2065
2056
2059
2067
2067
2067
2078
2074
2064
2060
2048
2070
2060
2067
2083
2072
2066
2064
2070
2070
2063
2063
2060
2071
2056
2067
2069
2069
2072
2066
2063
2064
2068
2064
2050
2072
2074
2063
2060
2068
2064
2064
2068
2066
2067
2070
2064
2066
