# Supplementary material for: Detecting Nasal Vowels in Speech Interfaces Based on Surface Electromyography
Source: PLoS One. 2015 Jun 12;10(6):e0127040. doi: 10.1371/journal.pone.0127040 (PMC4466523; doi:10.1371/journal.pone.0127040)
Supplement: S1 Data — (ZIP) [file pone.0127040.s001.zip › PLosOneData/EmgData/CM/EMG/15 - CM-vnf-un-r1 - Channel1.txt]

2085
2076
2064
2058
2056
2043
2073
2087
2068
2055
2065
2070
2063
2062
2064
2067
2059
2064
2071
2076
2065
2056
2053
2068
2080
2079
2074
2068
2070
2064
2058
2057
2057
2076
2078
2080
2052
2056
2060
2054
2074
2078
2059
2055
2065
2057
2054
2060
2060
2074
2068
2065
2069
2067
2074
2079
2056
2046
2061
2062
2080
2081
2080
2069
2068
2081
2070
2063
2044
2055
2045
2084
2075
2063
2070
2078
2054
2039
2057
2057
2050
2058
2065
2073
2072
2073
2067
2057
2059
2059
2066
2079
2082
2080
2071
2044
2063
2050
2066
2063
2076
2070
2069
2079
2087
2058
2046
2057
2058
2068
2058
2070
2051
2058
2049
2075
2073
2070
2057
2061
2068
2057
2083
2090
2098
2097
2110
2090
2080
2054
2068
2054
2053
2054
2027
2022
2043
2053
2070
2092
2062
2067
2045
2042
2037
2054
2048
2074
2072
2070
2071
2073
2066
2072
2082
2073
2067
2062
2053
2066
2083
2060
2073
2054
2085
2079
2081
2058
2070
2067
2069
2075
2049
2055
2043
2075
2054
2077
2090
2073
2081
2056
2055
2065
2079
2068
2065
2079
2046
2058
2072
2069
2071
2062
2056
2056
2072
2086
2060
2062
2063
2065
2065
2065
2073
2063
2055
2063
2043
2080
2060
2088
2053
2068
2072
2063
2068
2063
2062
2068
2076
2081
2060
2060
2067
2053
2063
2067
2061
2066
2075
2074
2079
2073
2046
2055
2060
2072
2052
2043
2075
2080
2074
2079
2038
2040
2076
2075
2067
2084
2063
2059
2058
2074
2088
2072
2057
2057
2057
2059
2050
2074
2075
2062
2080
2088
2055
2078
2056
2050
2070
2084
2057
2065
2050
2069
2057
2073
2080
2066
2060
2086
2060
2055
2051
2062
2081
2070
2064
2056
2059
2074
2068
2063
2065
2070
2080
2080
2053
2038
2046
2053
2071
2091
2074
2093
2075
2061
2063
2029
2058
2090
2081
2059
2078
2065
2040
2076
2080
2051
2050
2077
2080
2051
2067
2093
2083
2077
2065
2044
2065
2055
2046
2075
2043
2052
2067
2072
2083
2076
2094
2061
2055
2052
2058
2064
2055
2067
2074
2070
2057
2066
2062
2064
2075
2091
2068
2042
2061
2050
2071
2062
2073
2099
2065
2042
2045
2063
2080
2080
2039
2089
2086
2055
2059
2089
2064
2065
2056
2050
2065
2064
2068
2058
2070
2076
2081
2058
2072
2044
2057
2080
2067
2051
2068
2048
2071
2086
2060
2035
2067
2086
2053
2064
2071
2079
2063
2038
2058
2046
2060
2058
2077
2075
2087
2073
2065
2071
2068
2068
2071
2041
2058
2069
2088
2071
2062
2057
2061
2046
2073
2053
2051
2075
2083
2074
2085
2061
2058
2074
2048
2067
2063
2056
2071
2062
2050
2062
2078
2077
2068
2077
2045
2069
2075
2067
2067
2052
2060
2065
2075
2066
2065
2055
2059
2057
2073
2063
2065
2078
2083
2072
2073
2081
2065
2056
2069
2055
2080
2074
2069
2053
2054
2046
2051
2074
2067
2071
2038
2040
2089
2085
2077
2073
2076
2073
2062
2050
2049
2066
2072
2090
2067
2050
2063
2075
2077
2048
2058
2075
2046
2035
2056
2074
2084
2093
2076
2067
2074
2079
2064
2060
2057
2061
2046
2087
2063
2072
2061
2073
2053
2041
2054
2068
2076
2066
2068
2070
2085
2082
2071
2084
2074
2081
2069
2101
2106
2094
2057
2052
2056
2068
2040
2052
2060
2038
2049
2031
2034
2061
2057
2057
2054
2057
2061
2072
2066
2078
2068
2068
2063
2067
2097
2083
2081
2062
2070
2081
2060
2065
2068
2058
2071
2072
2062
2048
2039
2074
2071
2069
2065
2067
2066
2049
2077
2092
2093
2081
2082
2061
2031
2056
2032
2059
2066
2105
2069
2061
2067
2045
2064
2056
2079
2077
2076
2070
2059
2050
2083
2078
2084
2068
2060
2038
2041
2064
2094
2072
2060
2069
2081
2081
2054
2052
2029
2058
2071
2065
2057
2089
2072
2080
2088
2053
2042
2063
2062
2077
2076
2048
2066
2081
2066
2071
2020
2043
2052
2066
2058
2075
2095
2065
2053
2074
2090
2102
2087
2057
2050
2044
2038
2063
2063
2057
2071
2075
2054
2067
2078
2073
2081
2075
2062
2060
2062
2053
2071
2067
2087
2070
2068
2043
2037
2056
2055
2064
2075
2089
2064
2055
2047
2077
2056
2059
2070
2077
2077
2077
2071
2063
2070
2056
2066
2066
2055
2070
2064
2067
2038
2074
2065
2087
2064
2060
2068
2065
2075
2069
2069
2051
2052
2065
2053
2079
2074
2056
2056
2070
2062
2063
2043
2074
2073
2087
2078
2086
2069
2081
2059
2074
2073
2086
2047
2054
2053
2053
2054
2074
2066
2060
2045
2046
2088
2079
2071
2071
2073
2072
2059
2057
2065
2079
2087
2074
2057
2069
2045
2045
2056
2064
2086
2067
2072
2062
2067
2093
2061
2071
2042
2073
2045
2078
2070
2050
2071
2048
2080
2059
2036
2055
2079
2075
2092
2099
2091
2074
2045
2055
2040
2045
2088
2103
2058
2042
2052
2066
2080
2091
2089
2063
2050
2044
2071
2058
2049
2059
2065
2078
2053
2072
2054
2059
2065
2072
2092
2079
2059
2058
2056
2043
2046
2072
2085
2054
2066
2080
2109
2072
2071
2057
2064
2039
2043
2074
2064
2050
2076
2043
2053
2077
2075
2073
2085
2087
2076
2069
2078
2066
2059
2071
2068
2065
2043
2070
2061
2045
2078
2055
2067
2066
2071
2083
2072
2075
2078
2051
2050
2056
2055
2059
2071
2051
2059
2052
2074
2071
2080
2066
2058
2067
2059
2052
2076
2085
2068
2088
2077
2082
2043
2053
2055
2063
2073
2081
2063
2065
2043
2052
2058
2063
2065
2078
2071
2060
2058
2055
2068
2073
2081
2078
2078
2080
2062
2063
2063
2052
2051
2066
2075
2070
2060
2072
2062
2076
2056
2071
2079
2078
2067
2067
2047
2052
2057
2074
2065
2057
2071
2070
2085
2055
2064
2059
2047
2085
2081
2077
2051
2046
2054
2054
2068
2064
2063
2075
2069
2087
2094
2083
2071
2077
2074
2103
2071
2059
2065
2056
2055
2027
2030
2045
2072
2067
2045
2036
2057
2047
2050
2076
2059
2054
2066
2054
2070
2075
2084
2067
2086
2084
2076
2073
2070
2050
2077
2066
2071
2089
2075
2086
2068
2071
2071
2066
2055
2030
2044
2052
2058
2064
2068
2076
2067
2062
2069
2075
2070
2060
2058
2061
2053
2060
2058
2058
2079
2079
2055
2062
2056
2080
2072
2057
2085
2090
2061
2049
2043
2064
2073
2068
2048
2066
2065
2066
2049
2055
2079
2056
2075
2075
2073
2070
2080
2078
2077
2053
2059
2065
2067
2069
2050
2065
2057
2063
2074
2081
2051
2056
2061
2066
2061
2049
2048
2063
2081
2090
2070
2066
2065
2058
2074
2058
2051
2055
2064
2059
2066
2065
2082
2076
2071
2091
2066
2036
2058
2042
2055
2069
2096
2071
2048
2075
2062
2065
2094
2076
2061
2055
2044
2071
2077
2072
2049
2060
2049
2077
2076
2083
2068
2063
2060
2061
2072
2070
2046
2060
2070
2067
2064
2057
2056
2054
2076
2068
2074
2075
2085
2067
2056
2061
2066
2057
2057
2059
2048
2070
2048
2070
2081
2080
2056
2043
2053
2076
2079
2078
2085
2075
2067
2050
2039
2079
2067
2036
2063
2062
2063
2065
2078
2067
2063
2099
2079
2042
2057
2071
2079
2056
2059
2051
2069
2067
2033
2037
2064
2089
2079
2057
2063
2072
2072
2066
2058
2052
2074
2094
2072
2073
2070
2055
2041
2051
2081
2058
2067
2065
2061
2046
2074
2055
2057
2084
2072
2067
2039
2051
2066
2054
2057
2095
2073
2079
2056
2065
2062
2067
2061
2083
2092
2065
2045
2049
2072
2078
2092
2070
2067
2053
2052
2054
2049
2057
2051
2080
2092
2076
2061
2060
2054
2073
2059
2071
2055
2059
2074
2070
2069
2047
2057
2074
2062
2063
2072
2066
2069
2065
2080
2069
2059
2070
2073
2058
2064
2070
2062
2071
2056
2058
2070
2068
2070
2072
2056
2044
2054
2073
2077
2072
2067
2077
2079
2049
2046
2066
2075
2074
2084
2058
2057
2046
2062
2062
2075
2088
2066
2050
2054
2050
2066
2079
2079
2087
2092
2079
2076
2070
2064
2066
2067
2054
2055
2061
2065
2056
2084
2068
2051
2042
2052
2072
2065
2064
2068
2057
2072
2067
2053
2059
2064
2060
2051
2058
2060
2076
2072
2063
2066
2054
2076
2047
2068
2073
2094
2081
2063
2071
2044
2042
2067
2069
2049
2053
2082
2115
2093
2081
2053
2062
2059
2069
2051
2061
2062
2060
2062
2063
2063
2061
2073
2079
2066
2065
2068
2060
2046
2072
2092
2097
2097
2086
2100
2091
2076
2054
2076
2049
2032
2048
2032
2039
2055
2027
2045
2031
2075
2077
2057
2081
2055
2065
2062
2051
2070
2063
2057
2067
2099
2061
2074
2062
2058
2085
2075
2082
2059
2054
2058
2058
2068
2081
2069
2067
2062
2057
2071
2070
2069
2069
2060
2058
2077
2083
2060
2031
2024
2085
2077
2065
2099
2059
2060
2065
2082
2083
2060
2067
2056
2077
2070
2072
2052
2073
2073
2060
2088
2065
2055
2072
2060
2042
2051
2065
2048
2029
2052
2084
2091
2090
2117
2061
2050
2049
2035
2076
2066
2063
2080
2071
2052
2056
2061
2069
2063
2088
2077
2062
2067
2066
2084
2057
2033
2043
2072
2049
2045
2072
2070
2080
2074
2081
2063
2070
2062
2057
2099
2072
2058
2039
2059
2060
2129
2081
2057
2045
2070
2059
2071
2060
2076
2076
2062
2065
2055
2076
2055
2039
2042
2071
2081
2072
2059
2063
2068
2044
2043
2055
2076
2098
2061
2070
2079
2058
2068
2037
2070
2049
2057
2058
2077
2062
2051
2042
2060
2059
2079
2082
2081
2087
2081
2098
2073
2036
2033
2060
2044
2043
2066
2057
2079
2084
2086
2067
2103
2071
2063
2048
2054
2071
2073
2059
2077
2076
2061
2067
2055
2087
2063
2071
2074
2075
2064
2036
2079
2070
2073
2061
2075
2090
2049
2016
2044
2078
2104
2097
2044
2041
2073
2060
2054
2046
2042
2062
2079
2085
2067
2073
2079
2077
2072
2059
2063
2073
2068
2055
2076
2065
2095
2066
2073
2042
2067
2097
2072
2054
2050
2021
2062
2083
2061
2074
2067
2033
2063
2052
2069
2063
2024
2054
2076
2082
2089
2065
2055
2077
2076
2050
2077
2084
2083
2070
2057
2038
2050
2092
2068
2057
2050
2060
2044
2001
2072
2067
2075
2085
2059
2077
2075
2085
2053
2074
2084
2096
2035
2042
2070
2060
2087
2096
2071
2081
2036
2062
2031
2073
2079
2051
2050
2064
2016
2076
2080
2089
2072
2064
2070
2057
2039
2040
2077
2097
2082
2088
2075
2095
2072
2058
2051
2070
2106
2033
2052
2076
2064
2051
2105
2041
2048
2094
2105
2074
2058
2071
2076
2053
2072
2069
2050
2057
2058
2071
2088
2068
2057
2071
2032
2079
2045
2029
2054
2090
2115
2076
2053
2053
2041
2064
2040
2079
2084
2074
2050
2050
2067
2087
2075
2073
2040
2041
2053
2076
2095
2081
2076
2073
2057
2078
2044
2021
2020
2070
2041
2098
2091
2073
2052
2053
2045
2065
2080
2081
2106
2095
2079
2108
2077
2105
2098
2098
2081
2051
2025
2025
2045
2039
2046
2051
2028
2058
2051
2076
2066
2071
2041
2043
2042
2039
2086
2076
2051
2060
2069
2094
2063
2092
2074
2077
2077
2076
2065
2062
2050
2076
2050
2077
2073
2068
2055
2050
2046
2084
2087
2087
2086
2074
2069
2040
2084
2049
2081
2085
2040
2062
2015
2026
2003
2060
2093
2098
2079
2083
2091
2061
2060
2072
2081
2060
2105
2051
2050
2062
2088
2101
2080
2079
2040
2032
2044
2079
2023
2057
2078
2081
2078
2084
2053
2075
2076
2063
2052
2024
2057
2113
2060
2096
2067
2049
2076
2075
2032
2045
2030
2057
2086
2117
2083
2105
2076
2041
2073
2041
2039
2031
2087
2102
2048
2077
2072
2088
2104
2065
2015
2049
2066
2030
2044
2056
2075
2092
2099
2083
2092
2049
2050
2066
2025
2040
2075
2067
2058
2057
2091
2082
2053
2085
2071
2052
2073
2050
2046
2068
2071
2072
2048
2062
2089
2064
2099
2063
2060
2052
2050
2059
2055
2062
2084
2056
2071
2088
2074
2047
2024
2105
2068
2087
2073
2053
2076
2051
2100
2100
2041
2066
2056
2079
2060
2068
2041
2067
2082
2038
2042
2067
2065
2062
2096
2071
2065
2052
2059
2081
2075
2049
2063
2083
2039
2041
2056
2067
2062
2068
2067
2072
2068
2082
2049
2064
2071
2095
2075
2054
2067
2069
2049
2058
2057
2083
2057
2050
2039
2071
2064
2082
2053
2040
2077
2080
2072
2070
2078
2075
2048
2083
2075
2077
2059
2076
2061
2051
2078
2056
2073
2078
2064
2077
2059
2069
2065
2071
2059
2052
2043
2059
2076
2067
2062
2066
2064
2074
2063
2075
2096
2061
2059
2049
2072
2059
2053
2065
2054
2057
2091
2074
2058
2081
2058
2073
2066
2061
2069
2066
2054
2056
2081
2060
2075
2093
2067
2054
2055
2055
2052
2052
2052
2062
2067
2070
2062
2078
2077
2069
2084
2083
2054
2068
2078
2059
2064
2075
2056
2042
2067
2081
2045
2068
2055
2064
2074
2070
2067
2086
2068
2046
2051
2066
2083
2084
2094
2072
2084
2073
2058
2049
2056
2046
2047
2072
2058
2056
2088
2066
2077
2059
2048
2055
2053
2073
2063
2083
2093
2067
2084
2069
2079
2063
2076
2040
2043
2049
2065
2063
2063
2058
2068
2057
2064
2075
2075
2047
2049
2053
2086
2101
2076
2067
2063
2077
2065
2069
2041
2052
2067
2059
2078
2080
2076
2039
2027
2063
2077
2091
2062
2051
2071
2075
2090
2087
2077
2102
2098
2092
2086
2056
2067
2051
2055
2052
2039
2040
2058
2047
2070
2060
2049
2059
2036
2044
2043
2058
2052
2060
2069
2081
2058
2064
2094
2095
2076
2078
2074
2066
2068
2078
2067
2057
2064
2073
2057
2071
2075
2053
2074
2061
2064
2055
2075
2074
2072
2048
2055
2064
2084
2086
2051
2043
2057
2064
2077
2083
2058
2060
2074
2062
2078
2065
2044
2054
2071
2034
2065
2079
2080
2061
2054
2057
2073
2076
2083
2075
2057
2078
2083
2067
2065
2029
2043
2090
2061
2052
2051
2058
2052
2059
2071
2071
2077
2063
2086
2065
2052
2055
2076
2038
2079
2069
2059
2057
2071
2053
2067
2080
2070
2056
2059
2033
2071
2090
2068
2040
2056
2069
2075
2071
2073
2090
2058
2059
2067
2071
2058
2082
2055
2081
2074
2064
2051
2059
2086
2079
2059
2048
2043
2067
2081
2068
2042
2057
2072
2064
2058
2076
2079
2081
2059
2068
2064
2049
2072
2078
2072
2062
2071
2046
2056
2050
2065
2044
2063
2073
2070
2072
2094
2063
2053
2057
2079
2072
2063
2051
2063
2054
2080
2065
2054
2076
2077
2078
2080
2068
2050
2055
2042
2057
2070
2079
2079
2078
2069
2052
2061
2054
2073
2074
2068
2061
2059
2067
2080
2047
2067
2053
2068
2075
2068
2075
2052
2069
2073
2048
2081
2094
2048
2057
2075
2079
2071
2056
2045
2057
2057
2065
2073
2070
2060
2060
2073
2073
2082
2082
2070
2055
2054
2055
2043
2063
2058
2072
2082
2088
2083
2075
2051
2059
2058
2067
2053
2055
2060
2062
2079
2055
2070
2070
2063
2046
2067
2061
2060
2077
2070
2068
2073
2071
2062
2051
2068
2069
2065
2055
2049
2061
2069
2073
2072
2075
2059
2057
2071
2074
2077
2068
2055
2061
2072
2081
2088
2073
2034
2060
2067
2073
2055
2062
2066
2081
2071
2076
2063
2057
2068
2058
2068
2059
2056
2062
2071
2077
2053
2052
2071
2073
2073
2072
