# Supplementary material for: Detecting Nasal Vowels in Speech Interfaces Based on Surface Electromyography
Source: PLoS One. 2015 Jun 12;10(6):e0127040. doi: 10.1371/journal.pone.0127040 (PMC4466523; doi:10.1371/journal.pone.0127040)
Supplement: S1 Data — (ZIP) [file pone.0127040.s001.zip › PLosOneData/EmgData/CM/EMG/15 - CM-vnf-un-r1 - Channel2.txt]

2052
2069
2067
2058
2071
2065
2074
2057
2087
2089
2073
2068
2067
2053
2039
2020
2035
2088
2084
2081
2086
2074
2065
2073
2067
2055
2062
2060
2071
2052
2050
2056
2034
2049
2098
2112
2081
2067
2053
2046
2062
2087
2077
2067
2062
2055
2062
2068
2059
2066
2063
2070
2049
2064
2064
2068
2073
2068
2045
2083
2081
2044
2069
2071
2060
2073
2065
2071
2059
2068
2060
2071
2058
2061
2098
2083
2063
2068
2059
2049
2050
2051
2068
2067
2068
2074
2058
2062
2061
2086
2071
2062
2044
2063
2064
2061
2064
2089
2080
2068
2063
2046
2055
2078
2081
2064
2051
2054
2065
2070
2069
2077
2069
2072
2078
2071
2057
2044
2057
2076
2063
2061
2069
2072
2080
2067
2070
2060
2065
2067
2057
2056
2059
2075
2059
2050
2044
2076
2082
2075
2066
2062
2058
2061
2050
2056
2051
2075
2093
2066
2051
2051
2065
2070
2069
2071
2077
2068
2094
2074
2083
2066
2046
2037
2074
2082
2078
2067
2063
2059
2054
2066
2070
2060
2063
2067
2052
2066
2067
2070
2072
2059
2056
2054
2049
2064
2070
2074
2061
2088
2094
2080
2075
2063
2071
2075
2062
2058
2031
2052
2071
2072
2066
2059
2068
2065
2055
2054
2070
2070
2037
2051
2072
2065
2082
2100
2088
2071
2080
2090
2063
2066
2053
2062
2065
2061
2054
2040
2036
2059
2093
2085
2077
2077
2060
2052
2049
2052
2076
2075
2073
2068
2079
2075
2065
2071
2069
2051
2046
2069
2072
2069
2051
2038
2073
2089
2075
2052
2055
2069
2059
2069
2045
2061
2094
2097
2068
2074
2071
2051
2043
2066
2078
2087
2074
2063
2052
2055
2060
2078
2069
2079
2080
2068
2073
2060
2064
2051
2077
2079
2048
2032
2050
2039
2080
2064
2075
2071
2055
2056
2059
2081
2093
2088
2086
2073
2064
2057
2068
2059
2074
2064
2042
2061
2077
2059
2062
2062
2055
2039
2052
2050
2087
2080
2082
2089
2082
2083
2063
2056
2066
2068
2045
2059
2064
2068
2068
2043
2056
2073
2073
2067
2081
2044
2060
2066
2068
2081
2088
2075
2071
2070
2053
2057
2054
2062
2071
2061
2057
2065
2064
2029
2065
2095
2100
2085
2069
2056
2059
2070
2075
2033
2040
2067
2098
2096
2065
2054
2055
2049
2054
2074
2078
2058
2061
2056
2032
2067
2097
2068
2075
2090
2062
2046
2062
2069
2038
2056
2077
2083
2086
2062
2067
2059
2060
2068
2063
2066
2062
2060
2037
2059
2090
2095
2043
2023
2083
2093
2090
2064
2057
2059
2056
2068
2054
2041
2078
2067
2049
2072
2082
2080
2072
2093
2089
2065
2062
2048
2045
2048
2045
2076
2055
2052
2080
2090
2081
2075
2073
2065
2067
2037
2041
2078
2076
2069
2054
2053
2064
2080
2073
2035
2032
2054
2108
2088
2088
2076
2072
2056
2057
2074
2071
2060
2043
2025
2059
2085
2094
2086
2089
2078
2066
2045
2022
2054
2082
2066
2058
2037
2071
2085
2071
2055
2074
2067
2073
2067
2074
2070
2043
2068
2063
2025
2008
2104
2113
2077
2072
2069
2092
2090
2068
2061
2067
2057
2057
2072
2043
2066
2059
2028
2091
2093
2061
2040
2052
2088
2091
2084
2063
2063
2073
2040
2057
2063
2067
2073
2059
2059
2067
2068
2057
2051
2065
2082
2078
2039
2062
2097
2083
2068
2054
2061
2057
2068
2078
2084
2075
2076
2043
2017
2033
2058
2104
2111
2092
2072
2078
2071
2059
2055
2055
2050
2069
2078
2071
2063
2054
2057
2052
2039
2074
2042
2033
2096
2089
2076
2064
2062
2076
2074
2056
2049
2076
2067
2078
2078
2067
2056
2045
2094
2090
2063
2045
2054
2065
2079
2082
2056
2065
2052
2045
2056
2102
2096
2055
2049
2070
2061
2068
2062
2068
2053
2043
2073
2059
2084
2075
2067
2063
2063
2040
2074
2077
2076
2033
2064
2086
2097
2073
2036
2077
2081
2046
2038
2089
2081
2073
2073
2076
2057
2054
2050
2029
2032
2083
2085
2053
2092
2088
2056
2041
2025
2077
2123
2115
2085
2057
2043
2031
2030
2070
2100
2088
2075
2034
2048
2068
2055
2044
2043
2089
2094
2061
2078
2091
2081
2067
2067
2057
2036
2042
2051
2052
2052
2092
2086
2081
2087
2058
2075
2074
2059
2053
2032
2053
2055
2033
2054
2094
2109
2085
2076
2070
2043
2060
2030
2080
2116
2092
2077
2057
2023
2021
2064
2073
2088
2099
2078
2060
2061
2044
2044
2085
2074
2066
2077
2055
2032
2042
2079
2077
2065
2065
2100
2086
2067
2074
2085
2064
2021
2031
2058
2065
2057
2064
2076
2064
2040
2073
2091
2067
2080
2083
2060
2072
2099
2060
2020
2053
2115
2065
2055
2081
2079
2073
2062
2041
2053
2074
2093
2083
2064
2069
2063
2053
2076
2058
2037
2067
2063
2067
2075
2067
2048
2072
2105
2074
2037
2081
2077
2056
2077
2067
2034
2081
2059
2058
2061
2046
2067
2078
2095
2094
2059
2041
2090
2083
2077
2046
2016
2077
2100
2037
2051
2083
2081
2072
2086
2078
2074
2049
2052
2052
2049
2052
2031
2068
2103
2096
2085
2070
2068
2055
2062
2065
2033
2032
2083
2068
2051
2048
2107
2102
2074
2066
2046
2037
2074
2047
2059
2078
2066
2071
2074
2083
2051
2074
2071
2073
2063
2058
2063
2047
2029
2092
2082
2080
2065
2045
2064
2073
2081
2073
2055
2057
2076
2075
2069
2061
2062
2048
2063
2059
2063
2077
2065
2040
2085
2024
2067
2120
2110
2081
2075
2027
2053
2067
2071
2079
2063
2050
2081
2059
2071
2057
2065
2078
2050
2063
2087
2065
2031
2060
2073
2019
2085
2109
2080
2091
2086
2067
2041
2071
2060
2045
2079
2055
2057
2058
2080
2041
2073
2078
2072
2064
2070
2088
2075
2067
2062
2055
2067
2068
2062
2066
2025
2062
2072
2084
2086
2058
2055
2047
2054
2039
2065
2113
2103
2070
2049
2083
2080
2046
2081
2078
2071
2080
2050
2052
2065
2035
2053
2093
2071
2082
2069
2057
2052
2076
2072
2055
2050
2065
2044
2032
2085
2064
2064
2097
2093
2073
2050
2028
2026
2083
2091
2081
2084
2077
2054
2052
2065
2058
2062
2079
2060
2055
2079
2109
2112
2084
2048
2055
2061
2055
2054
2075
2062
2055
2044
2045
2048
2072
2089
2088
2062
2047
2005
2059
2102
2096
2080
2074
2087
2057
2067
2049
2068
2083
2083
2058
2016
2022
2068
2098
2097
2087
2087
2073
2028
2050
2076
2076
2065
2063
2042
2051
2063
2066
2033
2071
2073
2096
2088
2081
2074
2036
2060
2076
2078
2081
2061
2041
2052
2056
2086
2060
2055
2035
2050
2067
2096
2091
2090
2091
2028
2074
2064
2017
2044
2111
2114
2084
2045
2064
2063
2057
2074
2073
2059
2058
2054
2025
2050
2075
2058
2049
2091
2098
2097
2065
2061
2058
2063
2044
2048
2092
2101
2083
2066
2026
2078
2095
2081
2061
2055
2058
2054
2057
2074
2086
2064
2057
2052
2036
2058
2076
2056
2082
2059
2049
2048
2063
2068
2057
2089
2093
2061
2063
2066
2086
2102
2064
2024
2044
2060
2064
2067
2038
2060
2091
2078
2091
2076
2071
2035
2071
2093
2081
2057
2045
2059
2044
2050
2063
2101
2074
2056
2070
2072
2078
2069
2061
2056
2042
2051
2093
2049
2035
2078
2040
2032
2076
2086
2110
2067
2074
2060
2042
2064
2065
2089
2073
2045
2073
2078
2035
2080
2085
2079
2055
2058
2079
2061
2073
2069
2066
2048
2042
2052
2029
2059
2094
2093
2086
2072
2053
2050
2039
2055
2078
2089
2064
2057
2074
2062
2036
2084
2105
2064
2066
2063
2068
2048
2070
2084
2046
2070
2054
2083
2073
2087
2067
2048
2067
2080
2057
2067
2063
2068
2060
2049
2031
2046
2067
2065
2054
2068
2061
2061
2057
2055
2072
2109
2075
2087
2058
2071
2075
2067
2059
2074
2070
2062
2059
2048
2039
2055
2082
2037
2067
2074
2062
2070
2071
2062
2075
2085
2082
2077
2077
2056
2052
2059
2059
2058
2032
2037
2107
2076
2057
2075
2084
2073
2041
2060
2062
2067
2059
2061
2084
2085
2074
2050
2055
2063
2064
2046
2081
2071
2084
2075
2077
2061
2051
2061
2080
2066
2045
2050
2046
2053
2091
2097
2082
2070
2060
2025
2040
2090
2080
2042
2072
2078
2035
2066
2108
2096
2067
2067
2043
2072
2060
2030
2083
2073
2055
2060
2051
2067
2063
2071
2092
2060
2027
2051
2069
2068
2093
2100
2090
2066
2036
2032
2048
2095
2083
2051
2072
2068
2046
2041
2067
2090
2110
2060
2069
2087
2061
2027
2035
2091
2089
2075
2058
2071
2069
2025
2034
2082
2070
2092
2054
2053
2053
2061
2084
2069
2069
2057
2042
2049
2072
2046
2072
2074
2066
2085
2045
2084
2096
2079
2096
2071
2051
2066
2067
2043
2068
2061
2072
2073
2038
2043
2068
2057
2077
2085
2020
2064
2059
2074
2063
2098
2107
2055
2080
2064
2059
2073
2048
2031
2050
2064
2056
2092
2054
2081
2089
2068
2080
2065
2070
2053
2050
2063
2040
2065
2095
2060
2056
2056
2075
2075
2054
2087
2067
2068
2070
2067
2043
2053
2060
2077
2087
2056
2045
2067
2085
2067
2051
2069
2080
2068
2090
2061
2044
2037
2068
2022
2088
2087
2086
2104
2071
2029
2039
2090
2083
2098
2076
2062
2080
2056
2056
2040
2057
2059
2048
2083
2104
2070
2044
2054
2102
2090
2050
2042
2060
2080
2029
2028
2052
2087
2086
2069
2063
2075
2067
2066
2061
2076
2078
2061
2053
2049
2067
2034
2087
2087
2104
2048
2067
2074
2061
2050
2058
2062
2062
2064
2038
2040
2084
2067
2052
2076
2096
2093
2054
2009
2058
2098
2094
2042
2094
2099
2085
2074
2058
2042
2035
2064
2123
2100
2045
2020
2065
2068
2060
2062
2076
2076
2049
2077
2067
2053
2094
2072
2083
2085
2055
2065
2027
1991
2097
2090
2057
2113
2079
2091
2057
2073
2087
2054
2038
2069
2013
2063
2085
2083
2090
2040
2052
2056
2079
2053
2031
2083
2102
2069
2083
2093
2063
2066
2029
2060
2071
2085
2088
2062
2071
2046
2070
2076
2050
2066
2065
2070
2053
2064
2075
2046
2008
2037
2100
2107
2039
2083
2106
2085
2078
2035
2003
2052
2087
2079
2072
2049
2076
2100
2053
2075
2033
2087
2079
2006
2073
2039
2076
2043
2049
2093
2147
2090
2073
2056
1998
2059
2058
2122
2077
2009
2037
2100
2086
2093
2033
2107
2048
2084
2088
2023
2053
2067
2037
2079
2049
2059
2117
2038
2042
1967
2053
2044
2097
2075
2100
2099
2042
2076
2094
2052
2057
2022
2101
1988
2074
2109
2065
2027
2043
2094
2066
2117
2062
2086
2078
2081
2060
2040
2041
2051
2085
2051
2056
2090
2104
2075
2058
2069
2060
2061
2038
2061
2060
2022
2080
2103
2085
2072
2077
2070
2051
2068
2065
2079
2081
2074
2056
2028
2053
2063
2091
2086
2040
2019
2104
2077
2066
2067
2053
2090
2086
2024
2036
2098
2076
2065
2073
2075
2054
2073
2051
2052
2068
2085
2066
2048
2068
2091
2083
2077
2064
2060
2029
2046
2067
2065
2045
2055
2104
2075
2067
2056
2033
2040
2108
2104
2081
2032
2022
2046
2075
2100
2087
2054
2061
2082
2057
2049
2045
2057
2091
2083
2044
2042
2074
2105
2096
2090
2050
2046
2059
2039
2073
2074
2046
2039
2052
2068
2078
2091
2084
2048
2074
2070
2036
2072
2080
2050
2078
2055
2056
2063
2063
2079
2118
2063
2059
2077
2065
2065
2034
2046
2083
2090
2057
2071
2057
2045
2037
2027
2091
2060
2081
2114
2132
2074
2043
2047
2049
2088
2074
2076
2069
2058
2039
2062
2060
2065
2050
2048
2069
2058
2051
2080
2078
2050
2066
2084
2072
2075
2083
2061
2063
2065
2058
2057
2078
2084
2073
2064
2062
2051
2078
2091
2054
2063
2025
2020
2089
2081
2101
2079
2047
2026
2058
2065
2072
2062
2071
2035
2077
2067
2062
2051
2059
2086
2077
2062
2084
2087
2067
2042
2030
2023
2078
2063
2074
2092
2080
2056
2071
2062
2069
2069
2062
2049
2060
2098
2086
2057
2055
2075
2085
2054
2045
2064
2048
2038
2062
2059
2045
2060
2106
2120
2064
2061
2019
2062
2087
2082
2067
2089
2062
2059
2058
2036
2078
2071
2062
2087
2063
2056
2073
2062
2066
2063
2069
2064
2058
2045
2027
2055
2074
2065
2078
2103
2102
2107
2049
2068
2048
2073
2071
2063
2055
2061
2045
2002
2062
2115
2086
2050
2027
2060
2090
2126
2087
2054
2083
2075
2059
2058
2055
2040
2058
2082
2054
2062
2077
2058
2051
2061
2082
2073
2078
2070
2038
2039
2056
2094
2087
2066
2061
2088
2082
2068
2053
2026
2083
2093
2060
2059
2029
2060
2083
2084
2079
2074
2057
2058
2068
2051
2015
2070
2127
2068
2079
2096
2060
2059
2028
2046
2071
2087
2071
2079
2062
2072
2079
2062
2061
2050
2055
2079
2079
2053
2039
2058
2070
2053
2058
2065
2095
2113
2076
2079
2044
2061
2059
2055
2045
2043
2052
2038
2086
2129
2074
2098
2066
2037
2030
2077
2095
2098
2090
2069
2066
2041
2081
2058
2062
2054
2052
2056
2065
2060
2009
2028
2095
2113
2097
2076
2082
2065
2045
2063
2057
2068
2057
2066
2079
2082
2073
2072
2059
2064
2071
2046
2051
2049
2048
2057
2074
2069
2043
2056
2118
2099
2090
2078
2058
2071
2080
2046
2043
2042
2065
2080
2071
2085
2040
2064
2050
2034
2072
2085
2092
2094
2078
2056
2040
2049
2076
2067
2029
2072
2083
2076
2097
2063
2060
2068
2068
2043
2043
2066
2082
2077
2050
2057
2079
2095
2108
2076
2073
2063
2071
2055
2054
2055
2049
2049
2042
2049
2058
2060
2097
2072
2080
2091
2081
2077
2061
2044
2031
2051
2068
2059
2062
2094
2098
2104
2086
2035
2059
2066
2061
2028
2039
2076
2084
2048
2058
2064
2098
2070
2044
2084
2067
2087
2081
2073
2072
2059
2075
2073
2061
2028
2053
2057
2055
2056
2092
2093
2053
2045
2053
2005
2074
2118
2107
2071
2059
2062
2098
2069
2063
2060
2049
2050
2045
2083
2069
2041
2061
2068
2061
2059
2075
2101
2103
2055
2058
2069
2032
2042
2099
2069
2058
2060
2050
2072
2089
2083
2070
2054
2052
2059
2077
2074
2070
2044
2046
2073
2075
2051
2057
2071
2107
2076
2081
2045
2046
2092
2078
2071
2093
2078
2058
2050
2076
2061
2059
2054
2072
2070
2058
2064
2060
2074
2060
2050
2061
2063
2059
2062
2068
2075
2071
2081
2062
2060
2086
2085
2052
2058
2050
2053
2086
2083
2083
2068
2069
2022
2054
2071
2040
2052
2093
2080
2067
2043
2070
2093
2079
2051
2049
2073
2077
2063
2065
2043
2060
2076
2079
2069
2067
2060
2063
2039
2033
2069
2103
2080
2081
2063
2063
2051
2064
2086
2073
2048
2057
2057
2056
2090
2102
2043
2031
2033
2121
2096
2067
2087
2065
2071
2070
2062
2060
2052
2051
2036
2060
2095
2068
2051
2051
2047
2072
2092
2093
2066
2071
2066
2054
2066
2033
2047
2066
2085
2090
2085
2087
2074
2069
2056
2054
2044
2054
2059
2065
2062
2042
2052
2075
2074
2061
2024
2074
2091
2058
2043
2090
2108
2083
2040
2062
2072
2079
2074
2073
2050
2030
2063
2098
2081
2070
2078
2063
2061
2033
2061
2101
2076
2048
2044
2062
2055
2060
2076
2074
2078
2088
2058
2011
2064
2110
2099
2078
2077
2050
2050
2078
2062
2057
2033
2031
2049
2052
2067
2084
2080
2090
2089
2080
2056
