# Supplementary material for: Detecting Nasal Vowels in Speech Interfaces Based on Surface Electromyography
Source: PLoS One. 2015 Jun 12;10(6):e0127040. doi: 10.1371/journal.pone.0127040 (PMC4466523; doi:10.1371/journal.pone.0127040)
Supplement: S1 Data — (ZIP) [file pone.0127040.s001.zip › PLosOneData/EmgData/CM/EMG/15 - CM-vnf-un-r1 - Channel4.txt]

2063
2069
2062
2072
2071
2064
2067
2057
2065
2049
2055
2076
2070
2070
2069
2067
2064
2080
2066
2061
2061
2065
2064
2065
2068
2061
2069
2063
2063
2064
2069
2069
2065
2063
2060
2080
2072
2064
2061
2056
2063
2073
2065
2059
2059
2062
2071
2064
2061
2077
2072
2070
2057
2062
2061
2072
2059
2054
2059
2073
2070
2075
2066
2067
2065
2071
2067
2063
2066
2067
2058
2068
2066
2066
2067
2070
2067
2064
2071
2065
2062
2061
2068
2071
2072
2067
2063
2056
2052
2076
2072
2075
2066
2062
2057
2057
2072
2072
2073
2067
2060
2057
2056
2067
2068
2065
2064
2066
2069
2055
2063
2070
2061
2073
2071
2074
2066
2060
2066
2065
2060
2063
2072
2072
2062
2073
2074
2066
2064
2065
2067
2074
2063
2056
2052
2056
2065
2071
2071
2072
2071
2064
2065
2067
2065
2072
2059
2072
2075
2064
2059
2056
2060
2064
2065
2070
2068
2069
2067
2060
2065
2051
2058
2060
2070
2073
2070
2064
2068
2065
2073
2073
2058
2060
2068
2070
2066
2067
2066
2062
2067
2059
2059
2077
2078
2072
2065
2071
2068
2071
2072
2063
2052
2052
2059
2066
2069
2068
2062
2071
2071
2059
2054
2072
2074
2070
2065
2075
2066
2069
2058
2068
2063
2068
2072
2069
2051
2056
2072
2077
2073
2066
2067
2065
2068
2053
2059
2068
2064
2072
2066
2069
2060
2069
2073
2057
2073
2067
2072
2065
2063
2069
2066
2064
2058
2062
2064
2051
2064
2077
2070
2071
2066
2060
2073
2068
2070
2068
2066
2056
2053
2051
2065
2079
2071
2064
2052
2074
2082
2071
2062
2063
2053
2075
2068
2060
2055
2071
2069
2066
2059
2075
2066
2058
2061
2062
2078
2065
2074
2062
2050
2058
2088
2077
2061
2054
2068
2081
2064
2071
2073
2076
2068
2033
2062
2063
2066
2066
2068
2064
2067
2066
2062
2066
2067
2066
2072
2067
2056
2060
2072
2065
2059
2066
2082
2095
2068
2070
2061
2058
2062
2051
2056
2070
2067
2064
2066
2049
2065
2077
2080
2072
2075
2072
2083
2052
2065
2062
2067
2090
2046
2071
2062
2031
2075
2072
2062
2087
2061
2069
2070
2045
2053
2063
2070
2066
2069
2083
2060
2066
2051
2045
2060
2087
2053
2074
2075
2058
2088
2063
2042
2050
2065
2076
2062
2061
2057
2051
2070
2067
2068
2081
2066
2069
2077
2070
2056
2069
2068
2049
2061
2067
2070
2058
2077
2049
2075
2078
2072
2069
2071
2072
2065
2057
2062
2071
2065
2058
2063
2068
2073
2067
2066
2069
2062
2071
2069
2057
2052
2070
2081
2067
2067
2068
2063
2059
2066
2070
2070
2050
2060
2077
2062
2073
2075
2072
2056
2061
2067
2070
2067
2069
2057
2068
2068
2063
2058
2067
2061
2063
2067
2069
2065
2070
2067
2057
2068
2066
2072
2064
2058
2057
2070
2067
2063
2070
2071
2054
2066
2085
2078
2061
2065
2064
2068
2068
2073
2054
2048
2058
2078
2076
2063
2066
2075
2062
2062
2068
2061
2067
2063
2061
2061
2056
2066
2073
2078
2071
2065
2056
2041
2053
2078
2095
2082
2064
2060
2067
2064
2077
2081
2057
2054
2051
2050
2049
2062
2072
2074
2082
2066
2047
2059
2075
2080
2068
2062
2058
2077
2078
2072
2069
2058
2047
2053
2073
2078
2065
2051
2046
2036
2064
2083
2091
2082
2069
2063
2052
2068
2076
2074
2059
2050
2055
2083
2096
2075
2060
2048
2056
2060
2059
2063
2083
2093
2070
2061
2056
2043
2065
2077
2060
2031
2041
2082
2074
2079
2093
2078
2048
2049
2055
2063
2090
2093
2085
2037
2012
2035
2048
2072
2082
2074
2076
2071
2072
2068
2088
2092
2072
2063
2040
2044
2068
2068
2064
2060
2063
2067
2069
2025
2056
2069
2068
2051
2066
2082
2065
2056
2083
2103
2082
2034
2054
2069
2068
2060
2061
2054
2074
2076
2072
2037
2049
2060
2062
2090
2067
2096
2063
2056
2063
2050
2039
2031
2048
2079
2084
2087
2104
2078
2029
2048
2081
2103
2109
2082
2045
2024
2046
2064
2072
2061
2062
2057
2066
2044
2065
2072
2071
2086
2071
2044
2055
2061
2075
2085
2073
2048
2055
2077
2072
2080
2095
2078
2050
2051
2061
2041
2042
2048
2049
2073
2073
2081
2067
2085
2085
2066
2061
2056
2048
2055
2066
2075
2080
2073
2074
2054
2050
2054
2071
2081
2079
2089
2079
2061
2030
2048
2057
2045
2071
2071
2078
2071
2067
2059
2077
2058
2075
2056
2074
2074
2074
2059
2067
2059
2068
2070
2068
2060
2073
2067
2069
2052
2041
2056
2075
2094
2055
2064
2048
2076
2089
2059
2048
2052
2104
2068
2058
2071
2044
2066
2078
2074
2075
2054
2055
2071
2054
2066
2066
2065
2067
2062
2073
2071
2078
2058
2044
2057
2072
2088
2074
2061
2062
2056
2059
2072
2064
2066
2068
2051
2066
2058
2079
2095
2066
2055
2042
2042
2080
2069
2090
2079
2074
2058
2046
2048
2061
2063
2075
2076
2063
2072
2082
2095
2080
2016
2006
2056
2087
2081
2087
2083
2076
2058
2054
2073
2069
2079
2080
2081
2062
2057
2059
2085
2054
2066
2081
2047
2024
2038
2070
2075
2080
2059
2031
2036
2072
2081
2085
2083
2084
2092
2099
2082
2050
2019
2032
2038
2042
2055
2070
2082
2088
2087
2074
2055
2076
2075
2073
2076
2088
2061
2028
2051
2077
2067
2057
2049
2060
2054
2073
2080
2059
2074
2058
2071
2081
2059
2058
2066
2061
2072
2083
2070
2063
2051
2060
2055
2067
2070
2075
2073
2078
2073
2070
2083
2070
2068
2060
2054
2049
2050
2040
2042
2088
2096
2074
2058
2073
2090
2082
2069
2035
2044
2073
2068
2072
2070
2079
2076
2058
2039
2053
2049
2070
2076
2062
2059
2077
2086
2078
2065
2072
2083
2072
2046
2029
2061
2042
2070
2071
2075
2066
2076
2071
2057
2072
2061
2055
2068
2071
2069
2085
2079
2055
2058
2058
2067
2076
2061
2051
2051
2057
2066
2072
2065
2068
2083
2073
2056
2033
2065
2062
2065
2091
2078
2071
2074
2060
2044
2064
2088
2075
2070
2050
2061
2078
2057
2041
2046
2071
2076
2072
2060
2061
2077
2092
2080
2075
2062
2046
2062
2057
2054
2062
2069
2064
2065
2060
2062
2058
2063
2072
2083
2046
2078
2073
2072
2071
2072
2073
2059
2083
2067
2065
2081
2059
2035
2036
2060
2073
2066
2065
2072
2067
2059
2080
2062
2065
2074
2079
2066
2084
2067
2055
2056
2066
2061
2072
2075
2069
2055
2033
2064
2081
2076
2077
2062
2065
2075
2071
2035
2028
2055
2093
2089
2074
2059
2056
2067
2071
2063
2062
2077
2062
2045
2055
2065
2055
2077
2067
2049
2065
2088
2081
2084
2081
2063
2051
2067
2055
2035
2050
2063
2063
2067
2074
2069
2067
2080
2079
2067
2075
2076
2059
2066
2076
2062
2044
2060
2069
2063
2063
2059
2066
2070
2061
2062
2071
2063
2063
2074
2087
2084
2065
2046
2051
2061
2072
2068
2069
2088
2060
2037
2078
2074
2071
2056
2056
2085
2042
2025
2071
2095
2086
2070
2078
2055
2067
2078
2055
2075
2066
2033
2050
2072
2070
2065
2069
2066
2065
2053
2079
2062
2069
2077
2072
2066
2056
2065
2069
2063
2073
2069
2048
2058
2063
2049
2047
2062
2081
2065
2065
2069
2056
2083
2068
2057
2048
2073
2081
2062
2063
2079
2073
2058
2067
2103
2077
2053
2038
2061
2060
2056
2046
2081
2100
2081
2050
2033
2048
2061
2059
2068
2089
2088
2058
2032
2051
2058
2085
2068
2078
2092
2080
2058
2067
2077
2059
2056
2061
2076
2059
2064
2062
2042
2055
2061
2076
2093
2094
2053
2042
2054
2098
2101
2060
2037
2046
2049
2063
2066
2057
2053
2072
2074
2075
2094
2084
2047
2018
2064
2082
2066
2055
2055
2059
2057
2082
2080
2086
2064
2078
2085
2068
2041
2041
2046
2042
2066
2081
2089
2074
2068
2070
2083
2058
2058
2064
2074
2078
2079
2057
2058
2065
2060
2054
2087
2061
2056
2052
2077
2078
2085
2059
2044
2051
2079
2080
2085
2064
2068
2044
2062
2062
2059
2077
2070
2055
2081
2064
2051
2052
2085
2076
2082
2072
2060
2048
2065
2056
2068
2061
2063
2067
2066
2060
2075
2074
2073
2061
2061
2054
2064
2069
2065
2054
2060
2087
2076
2078
2051
2049
2077
2068
2062
2067
2063
2067
2055
2071
2075
2066
2056
2056
2066
2070
2069
2079
2068
2056
2054
2058
2050
2057
2057
2069
2094
2077
2069
2073
2071
2071
2072
2057
2068
2060
2059
2063
2068
2065
2066
2072
2056
2067
2069
2069
2073
2054
2062
2075
2070
2061
2062
2069
2072
2057
2077
2068
2057
2067
2070
2062
2056
2068
2065
2068
2070
2065
2057
2061
2060
2059
2068
2078
2070
2065
2076
2060
2064
2059
2060
2068
2070
2056
2066
2062
2065
2079
2060
2074
2064
2070
2067
2060
2059
2069
2090
2082
2075
2056
2060
2060
2056
2067
2065
2072
2050
2065
2084
2070
2063
2062
2070
2060
2060
2067
2066
2051
2057
2064
2081
2086
2065
2064
2043
2061
2059
2070
2064
2067
2075
2064
2065
2062
2054
2065
2075
2068
2080
2090
2086
2086
2063
2052
2037
2044
2070
2066
2062
2066
2058
2063
2071
2083
2084
2071
2042
2066
2077
2061
2057
2054
2058
2071
2093
2089
2078
2075
2061
2048
2056
2075
2090
2088
2035
2026
2046
2066
2061
2056
2076
2089
2105
2061
2012
2059
2069
2062
2045
2070
2069
2067
2065
2065
2075
2067
2062
2057
2070
2067
2064
2055
2058
2061
2071
2057
2058
2080
2082
2080
2063
2063
2066
2072
2077
2053
2045
2057
2074
2082
2063
2075
2074
2065
2049
2053
2062
2066
2055
2072
2079
2068
2071
2071
2072
2067
2073
2083
2067
2062
2067
2054
2056
2072
2074
2065
2062
2068
2067
2070
2065
2049
2058
2069
2065
2075
2089
2081
2042
2049
2062
2069
2071
2050
2058
2067
2081
2067
2061
2064
2061
2056
2071
2063
2088
2086
2056
2077
2070
2040
2051
2079
2062
2063
2077
2050
2059
2103
2058
2032
2080
2080
2059
2072
2052
2062
2089
2088
2096
2075
2032
2051
2068
2045
2024
2073
2096
2077
2065
2041
2079
2083
2033
2011
2070
2067
2057
2081
2090
2068
2077
2073
2020
2029
2109
2068
2097
2066
2060
2040
2091
2056
2049
2073
2062
2015
2099
2104
2116
2054
2029
2025
2063
2101
2080
2078
2007
1985
2052
2115
2112
2016
2026
2112
2049
2079
2097
2028
2022
2036
1922
2030
2140
2158
2129
2136
2114
2116
2059
2050
2021
1986
1997
2032
2118
2128
2085
2035
2127
2071
2060
2091
2084
2062
2030
2043
2071
2014
2036
2094
2051
2101
2088
2077
2048
2037
2039
2057
2070
2071
2042
2076
2080
2101
2070
2075
2043
2058
2071
2046
2054
2055
2067
2066
2060
2052
2079
2097
2071
2060
2067
2072
2072
2074
2076
2068
2061
2036
2039
2060
2080
2065
2061
2084
2098
2066
2056
2081
2052
2062
2050
2049
2051
2046
2070
2077
2067
2089
2069
2062
2065
2067
2073
2081
2059
2041
2052
2075
2079
2068
2052
2061
2058
2076
2059
2062
2072
2067
2074
2045
2066
2089
2068
2069
2053
2040
2064
2087
2079
2054
2071
2060
2071
2070
2044
2075
2076
2065
2078
2054
2020
2054
2064
2075
2077
2041
2069
2095
2101
2068
2077
2071
2032
2043
2072
2049
2043
2060
2082
2063
2092
2109
2068
2070
2074
2045
2048
2066
2028
2012
2090
2129
2086
2078
2070
2067
2057
2066
2047
2039
2066
2028
2052
2083
2116
2077
2071
2060
2052
2072
2045
2056
2068
2064
2064
2081
2037
2063
2102
2070
2070
2060
2086
2072
2040
2025
2074
2053
2086
2107
2065
2043
2075
2066
2070
2064
2073
2087
2070
2017
2021
2060
2107
2090
2063
2038
2059
2099
2078
2080
2079
2065
2051
2060
2067
2037
2060
2073
2064
2057
2080
2043
2061
2072
2073
2078
2051
2066
2077
2083
2068
2060
2039
2027
2072
2067
2048
2099
2069
2074
2084
2058
2063
2067
2027
2042
2076
2094
2099
2065
2042
2065
2047
2060
2071
2090
2073
2071
2059
2030
2060
2084
2075
2059
2055
2061
2055
2063
2095
2066
2070
2062
2046
2060
2078
2060
2054
2069
2087
2077
2072
2061
2061
2064
2058
2066
2068
2076
2080
2078
2056
2040
2059
2075
2058
2090
2088
2064
2067
2076
2060
2057
2063
2060
2060
2073
2053
2064
2073
2069
2053
2064
2073
2070
2056
2045
2064
2060
2069
2096
2086
2053
2058
2061
2085
2073
2048
2061
2070
2061
2067
2066
2068
2061
2066
2072
2059
2063
2046
2067
2089
2074
2072
2069
2052
2056
2060
2066
2079
2078
2052
2069
2078
2064
2056
2056
2063
2070
2087
2073
2072
2069
2049
2058
2058
2059
2063
2056
2057
2065
2075
2068
2069
2074
2073
2059
2051
2059
2068
2077
2064
2063
2077
2072
2073
2064
2076
2070
2061
2067
2073
2071
2062
2067
2067
2069
2057
2073
2060
2064
2064
2055
2066
2067
2069
2068
2063
2055
2074
2072
2059
2066
2068
2075
2069
2059
2059
2070
2069
2062
2063
2062
2065
2069
2072
2063
2064
2068
2076
2068
2057
2060
2057
2054
2059
2056
2069
2072
2068
2081
2070
2067
2075
2061
2068
2074
2073
2063
2073
2060
2059
2070
2067
2061
2052
2068
2064
2061
2071
2072
2057
2061
2066
2074
2076
2074
2071
2065
2068
2065
2056
2057
2060
2067
2070
2062
2060
2065
2065
2053
2051
2065
2062
2072
2070
2078
2066
2067
2069
2070
2072
2073
2068
2066
2062
2068
2064
2058
2059
2063
2065
2070
2070
2065
2066
2065
2061
2059
2060
2072
2071
2064
2070
2075
2078
2075
2065
2063
2067
2056
2051
2056
2066
2063
2074
2077
2056
2052
2074
2078
2074
2074
2068
2062
2070
2067
2062
2057
2063
2059
2052
2058
2073
2066
2075
2060
2060
2071
2071
2074
2070
2065
2063
2065
2077
2075
2070
2058
2055
2060
2068
2063
2065
2073
2066
2066
2063
2067
2070
2064
2063
2062
2063
2063
2069
2066
2065
2067
2067
2075
2066
2060
2060
2065
2061
2064
2070
2072
2072
2073
2070
2068
2060
2055
2055
2065
2072
2067
2064
2066
2065
2066
2065
2065
2061
2063
2065
2065
2067
2070
2062
2054
2066
2067
2072
2066
2060
2071
2074
2078
2071
2056
2058
2069
2063
2075
2068
2067
2067
2063
2069
2065
2060
2054
2062
2065
2072
2065
2059
2067
2071
2064
2073
2077
2076
2064
2061
2065
2063
2060
2064
2074
2066
2062
2057
2064
2066
2063
2069
2061
2073
2078
2067
2063
2072
2060
2062
2064
2061
2061
2064
2062
2061
2062
2069
2064
2065
2066
2072
2073
2066
2071
2064
2064
2067
2069
2068
2073
2064
2059
2059
2060
2065
2071
2062
2057
2061
2063
2075
2075
2066
2064
2066
2061
2078
2074
2065
2062
2055
2062
2072
2065
2072
2068
2058
2066
2067
2061
2066
2064
2062
2069
2069
2071
2062
2060
2060
2074
2070
2071
2069
2068
2064
2061
2060
2063
2062
2071
2063
2063
2069
2069
2071
2063
2061
2062
2065
2072
2060
2056
2068
2070
2060
2066
2075
2070
2067
2067
2067
2062
2056
2064
2070
2067
2046
2060
2079
2067
2067
2065
2062
2070
2068
2060
2065
2071
2066
2065
2064
2061
2061
2063
2069
2059
2062
2067
2071
2081
2069
2059
2057
2059
2065
2070
2062
2066
2068
2070
2070
2067
2068
2070
2074
2069
2068
2061
2065
2066
2067
2071
2059
2058
2065
2071
2059
2060
