# Supplementary material for: Detecting Nasal Vowels in Speech Interfaces Based on Surface Electromyography
Source: PLoS One. 2015 Jun 12;10(6):e0127040. doi: 10.1371/journal.pone.0127040 (PMC4466523; doi:10.1371/journal.pone.0127040)
Supplement: S1 Data — (ZIP) [file pone.0127040.s001.zip › PLosOneData/EmgData/CM/EMG/15 - CM-vnf-un-r1 - Channel5.txt]

2067
2076
2072
2071
2069
2059
2068
2062
2064
2058
2060
2066
2070
2066
2063
2061
2064
2074
2072
2056
2061
2057
2061
2066
2074
2063
2070
2065
2058
2059
2071
2072
2067
2069
2070
2072
2068
2063
2060
2066
2069
2065
2053
2052
2065
2063
2071
2073
2057
2064
2070
2071
2063
2065
2066
2075
2076
2072
2064
2059
2056
2065
2059
2065
2063
2074
2072
2066
2074
2071
2065
2060
2056
2064
2069
2064
2059
2065
2072
2067
2061
2065
2070
2067
2071
2066
2061
2060
2060
2068
2068
2076
2071
2070
2058
2052
2059
2069
2071
2066
2067
2067
2054
2070
2076
2072
2063
2058
2068
2067
2065
2065
2057
2071
2070
2071
2066
2057
2061
2065
2061
2061
2068
2067
2063
2069
2077
2068
2059
2058
2063
2067
2069
2069
2067
2063
2071
2073
2067
2066
2068
2067
2060
2061
2059
2068
2073
2076
2071
2062
2057
2054
2060
2068
2073
2066
2063
2068
2069
2067
2060
2042
2059
2072
2077
2069
2065
2061
2070
2069
2075
2074
2064
2060
2060
2055
2061
2070
2065
2063
2062
2059
2069
2076
2066
2063
2062
2066
2067
2073
2067
2069
2063
2054
2064
2067
2072
2073
2068
2073
2070
2048
2056
2061
2069
2069
2069
2073
2068
2071
2065
2066
2062
2064
2067
2069
2066
2069
2064
2063
2066
2062
2060
2061
2061
2045
2054
2071
2072
2082
2072
2067
2074
2078
2065
2051
2068
2062
2075
2071
2069
2070
2063
2054
2054
2060
2064
2063
2067
2066
2062
2070
2068
2071
2074
2069
2066
2057
2063
2065
2064
2047
2059
2080
2077
2073
2064
2070
2068
2071
2069
2066
2049
2057
2054
2055
2062
2083
2080
2068
2051
2068
2071
2068
2069
2058
2065
2067
2066
2063
2044
2060
2070
2077
2073
2064
2072
2067
2063
2081
2084
2074
2059
2028
2046
2059
2058
2059
2075
2065
2064
2069
2080
2082
2062
2049
2057
2071
2074
2058
2066
2059
2066
2055
2064
2085
2066
2064
2063
2066
2081
2067
2058
2059
2073
2080
2059
2038
2072
2078
2069
2051
2072
2074
2068
2064
2068
2044
2066
2077
2068
2075
2075
2054
2060
2072
2062
2065
2051
2083
2089
2057
2050
2065
2063
2061
2053
2065
2065
2072
2072
2055
2056
2060
2075
2080
2057
2061
2082
2078
2057
2050
2058
2077
2066
2055
2067
2066
2058
2059
2065
2065
2063
2074
2075
2069
2057
2075
2073
2063
2057
2063
2051
2062
2093
2061
2048
2063
2085
2068
2070
2068
2067
2059
2066
2072
2071
2045
2056
2084
2081
2069
2076
2081
2072
2066
2070
2052
2056
2051
2058
2074
2080
2067
2048
2062
2070
2064
2072
2050
2060
2086
2072
2073
2080
2069
2066
2054
2061
2061
2060
2058
2055
2069
2070
2076
2045
2073
2070
2071
2070
2064
2062
2068
2069
2058
2053
2054
2073
2068
2072
2060
2067
2078
2066
2059
2061
2054
2066
2087
2083
2072
2069
2055
2046
2061
2081
2071
2060
2053
2059
2058
2058
2074
2092
2069
2050
2063
2077
2061
2054
2052
2058
2066
2079
2081
2074
2064
2066
2044
2049
2041
2073
2090
2090
2059
2077
2093
2083
2070
2045
2028
2036
2051
2059
2074
2091
2085
2065
2052
2054
2053
2077
2077
2075
2060
2052
2062
2078
2065
2062
2076
2072
2069
2046
2043
2059
2080
2081
2072
2040
2049
2065
2089
2092
2078
2065
2073
2068
2063
2079
2078
2064
2053
2059
2066
2076
2074
2056
2079
2039
2043
2049
2065
2075
2074
2050
2058
2063
2071
2072
2067
2038
2045
2099
2142
2098
2055
2049
2020
2067
2064
2055
2075
2049
2050
2063
2082
2069
2045
2062
2068
2077
2085
2060
2031
2057
2067
2079
2080
2088
2070
2053
2061
2079
2101
2061
2035
2059
2075
2045
2024
2063
2078
2058
2057
2046
2034
2079
2113
2094
2079
2048
2045
2087
2060
2062
2070
2073
2075
2059
2065
2049
2078
2055
2045
2077
2004
2085
2118
2071
2066
2060
2048
2059
2049
2056
2082
2070
2032
2106
2095
2037
2041
2088
2108
2084
2058
2070
2067
2050
2054
2078
2068
2068
2061
2016
2074
2082
2050
2084
2086
2034
2071
2064
2043
2086
2041
2074
2062
2079
2086
2086
2066
2055
2063
2072
2063
2032
2045
2063
2054
2069
2091
2076
2035
2078
2075
2060
2079
2068
2056
2062
2064
2072
2083
2086
2069
2055
2062
2040
2058
2084
2052
2096
2092
2068
2030
2052
2047
2048
2069
2080
2079
2075
2067
2031
2058
2071
2080
2083
2089
2079
2071
2065
2065
2052
2051
2049
2044
2020
2092
2091
2074
2080
2072
2043
2057
2063
2068
2072
2078
2089
2084
2070
2023
2016
2072
2130
2085
2081
2000
2117
2062
2066
2068
2068
2060
2076
2053
2055
2051
2056
2051
2076
2077
2080
2049
2050
2113
2047
2077
2086
2067
2059
2068
2070
2023
2068
2104
2066
2056
2065
2051
2037
2079
2091
2098
2060
2041
2053
2044
2074
2101
2123
2063
2021
2022
2053
2066
2055
2025
2086
2081
2094
2088
2081
2077
2068
2037
2049
2051
2057
2074
2083
2100
2107
2059
2031
2053
2060
2046
2086
2087
2082
2035
2064
2068
2088
2072
2052
2060
2043
2058
2071
2061
2045
2036
2054
2060
2079
2092
2077
2094
2090
2084
2067
2073
2050
2008
2038
2056
2043
2069
2099
2084
2068
2024
2066
2046
2062
2099
2094
2058
2056
2069
2050
2067
2090
2067
2056
2062
2075
2081
2059
2025
2076
2060
2037
2085
2065
2064
2057
2060
2054
2067
2083
2087
2087
2068
2020
2048
2065
2071
2035
2080
2083
2078
2077
2084
2089
2075
2053
2044
2062
2052
2042
2062
2110
2075
2028
2065
2098
2087
2050
2030
2055
2075
2071
2070
2046
2069
2087
2086
2078
2060
2024
2060
2090
2084
2039
2086
2065
2071
2060
2052
2065
2072
2056
2056
2094
2047
2051
2047
2046
2104
2098
2066
2071
2055
2057
2055
2064
2068
2078
2021
2077
2079
2086
2069
2058
2025
2048
2083
2086
2067
2069
2084
2078
2035
2049
2065
2068
2041
2063
2063
2052
2105
2084
2083
2088
2058
2043
2044
2064
2058
2085
2061
2042
2063
2085
2076
2064
2024
2074
2075
2089
2070
2053
2077
2048
2045
2060
2072
2070
2031
2094
2068
2068
2058
2074
2063
2054
2071
2084
2075
2050
2034
2051
2087
2067
2061
2101
2088
2067
2030
2119
2092
2050
2054
2038
2024
2009
2055
2081
2062
2102
2083
2069
2087
2079
2073
2055
2045
2066
2072
2069
2067
2001
2094
2105
2097
2061
2049
2039
2064
2043
2061
2078
2101
2090
2062
2053
2050
2010
2063
2084
2081
2073
2059
2066
2058
2077
2088
2068
2051
2056
2064
2070
2069
2072
2038
2072
2070
2037
2055
2086
2083
2080
2081
2061
2064
2051
2055
2044
2058
2070
2070
2067
2059
2063
2071
2084
2095
2062
2088
2061
2070
2065
2062
2044
2051
2059
2071
2055
2062
2048
2063
2122
2090
2068
2068
2050
2061
2066
2086
2029
2087
2066
2071
2063
2052
2040
2073
2074
2055
2040
2029
2105
2095
2053
2088
2087
2041
2028
2029
2149
2102
2021
2041
2084
2065
2063
2069
2059
2024
2090
2105
2061
2056
2049
2051
2044
2078
2070
2058
2050
2037
2107
2093
2069
2077
2062
2056
2055
2059
2059
2066
2060
2075
2063
2019
2075
2083
2082
2093
2087
2055
2055
2057
2067
2037
2066
2084
2082
2039
2073
2066
2014
2060
2117
2103
2058
2045
2063
2062
2058
2052
2074
2085
2073
2054
2084
2069
2050
2044
2045
2058
2062
2080
2094
2078
2061
2056
2019
2092
2085
2073
2085
2068
2052
2052
2062
2055
2068
2076
2064
2036
2094
2086
2036
2029
2075
2102
2096
2051
2027
2055
2067
2063
2062
2049
2064
2054
2106
2078
2031
2073
2093
2087
2095
2081
2061
2044
2049
2039
2053
2019
2065
2099
2069
2079
2081
2076
2062
2064
2046
2061
2082
2058
2060
2045
2044
2067
2129
2080
2040
2064
2070
2035
2064
2090
2079
2043
2077
2074
2052
2069
2080
2078
2069
2069
2074
2058
2036
2056
2072
2055
2065
2068
2074
2072
2051
2013
2094
2079
2080
2070
2065
2062
2068
2094
2085
2048
2045
2050
2064
2064
2031
2114
2118
2051
2036
2057
2081
2081
2064
2049
2056
2055
2036
2080
2094
2084
2065
2060
2078
2059
2053
2053
2069
2091
2056
2066
2072
2078
2053
2049
2054
2055
2068
2067
2065
2072
2082
2094
2060
2043
2061
2067
2060
2078
2072
2062
2067
2057
2052
2058
2042
2071
2085
2076
2075
2075
2070
2061
2049
2055
2063
2063
2063
2066
2064
2064
2074
2074
2064
2067
2063
2062
2076
2065
2071
2078
2070
2052
2053
2080
2079
2066
2073
2058
2060
2061
2066
2061
2061
2060
2058
2059
2060
2070
2064
2071
2068
2063
2071
2075
2075
2070
2067
2054
2062
2058
2057
2066
2064
2066
2071
2062
2059
2081
2069
2070
2065
2066
2053
2064
2061
2053
2069
2076
2069
2069
2066
2063
2062
2064
2069
2070
2062
2061
2066
2059
2056
2071
2080
2067
2063
2064
2070
2068
2063
2061
2070
2073
2066
2073
2063
2057
2053
2065
2058
2064
2076
2074
2053
2049
2048
2066
2083
2074
2089
2092
2072
2083
2080
2070
2043
2025
2036
2054
2067
2071
2071
2070
2066
2059
2076
2080
2070
2066
2062
2059
2070
2067
2055
2069
2081
2077
2067
2081
2069
2057
2054
2055
2060
2062
2065
2051
2044
2070
2068
2071
2079
2072
2071
2051
2044
2059
2062
2072
2064
2091
2081
2052
2044
2044
2058
2072
2077
2076
2081
2072
2072
2063
2060
2044
2051
2057
2055
2074
2068
2076
2069
2076
2069
2067
2064
2048
2056
2068
2084
2086
2066
2067
2077
2076
2076
2064
2048
2033
2029
2057
2071
2067
2080
2071
2069
2072
2075
2086
2079
2074
2082
2057
2041
2040
2059
2065
2055
2070
2072
2079
2069
2050
2061
2076
2083
2083
2093
2091
2068
2051
2032
2041
2042
2040
2061
2083
2085
2060
2048
2072
2097
2067
2066
2072
2088
2096
2090
2050
2053
2020
2042
2024
2022
2039
2109
2089
2036
2064
2100
2072
2066
2081
2062
2064
2065
2083
2065
2072
2109
2066
2013
2031
2064
2095
2050
2062
2108
2063
2068
2098
2108
2047
2002
2008
2072
2083
2020
2049
2097
2083
2124
2083
2040
2018
2068
2049
2073
2081
2068
2041
2064
2084
2082
2029
2029
2027
2066
2089
2153
2106
2029
2063
2089
2046
2032
2113
2132
1999
1927
2058
2144
2135
2056
2050
2025
2045
2058
2025
2056
2112
2019
1974
2053
2125
2094
2138
2092
2070
2077
2044
1996
2010
2066
2084
2081
2115
2059
2073
2145
2087
1997
2031
2076
2056
2050
2059
2118
2042
2036
2049
2072
2089
2097
2080
2054
2045
2053
2122
2020
2041
2063
2077
2073
2060
2074
2071
2052
2058
2071
2063
2080
2060
2035
2051
2053
2070
2077
2105
2101
2063
2074
2051
2035
2059
2059
2061
2089
2081
2057
2048
2069
2067
2065
2075
2078
2075
2056
2074
2073
2061
2040
2057
2073
2064
2059
2050
2072
2069
2077
2055
2076
2078
2072
2075
2070
2044
2056
2080
2065
2065
2079
2063
2070
2074
2056
2063
2063
2075
2068
2061
2070
2069
2068
2066
2056
2047
2074
2093
2068
2052
2058
2057
2062
2075
2053
2072
2076
2081
2078
2043
2036
2048
2071
2092
2082
2063
2068
2090
2074
2059
2061
2053
2040
2037
2084
2083
2039
2050
2082
2087
2094
2083
2065
2060
2067
2063
2059
2049
2034
2035
2068
2120
2090
2062
2061
2057
2077
2073
2053
2038
2055
2039
2066
2078
2078
2062
2078
2057
2062
2057
2038
2071
2086
2071
2089
2070
2062
2079
2072
2065
2083
2049
2072
2078
2048
2025
2077
2062
2065
2076
2058
2061
2067
2068
2055
2068
2070
2061
2085
2064
2037
2057
2083
2069
2070
2056
2074
2091
2078
2064
2052
2064
2077
2075
2076
2046
2051
2063
2057
2058
2066
2059
2063
2081
2077
2062
2070
2068
2073
2081
2062
2060
2053
2053
2058
2062
2068
2070
2067
2076
2065
2084
2078
2065
2039
2038
2056
2069
2080
2067
2079
2063
2058
2066
2057
2067
2081
2076
2072
2056
2060
2068
2069
2057
2067
2062
2057
2072
2067
2075
2070
2054
2053
2070
2078
2065
2048
2057
2069
2077
2076
2070
2063
2063
2063
2066
2075
2061
2078
2054
2057
2045
2075
2085
2072
2078
2076
2055
2060
2072
2065
2060
2061
2069
2069
2073
2056
2054
2073
2071
2054
2059
2058
2079
2065
2058
2076
2072
2075
2074
2069
2054
2059
2055
2077
2065
2055
2067
2069
2061
2075
2083
2074
2063
2064
2056
2050
2065
2056
2073
2078
2067
2074
2076
2064
2057
2050
2061
2066
2074
2066
2066
2072
2080
2056
2055
2065
2062
2078
2075
2069
2058
2057
2060
2056
2062
2074
2067
2058
2059
2063
2072
2067
2069
2069
2062
2059
2056
2067
2070
2060
2060
2078
2084
2076
2065
2072
2067
2057
2064
2065
2057
2056
2062
2069
2075
2066
2074
2071
2063
2060
2058
2072
2068
2073
2060
2054
2056
2061
2066
2058
2063
2065
2086
2090
2070
2068
2060
2050
2055
2052
2056
2069
2073
2069
2063
2062
2072
2088
2082
2060
2055
2052
2054
2056
2056
2071
2067
2067
2075
2066
2063
2069
2064
2064
2068
2063
2066
2069
2071
2067
2072
2073
2065
2057
2062
2068
2065
2073
2070
2071
2067
2058
2061
2069
2074
2071
2059
2058
2061
2057
2055
2055
2067
2072
2069
2067
2066
2066
2066
2059
2066
2067
2063
2061
2070
2070
2071
2067
2065
2068
2065
2064
2063
2058
2066
2069
2061
2064
2057
2065
2072
2076
2066
2060
2064
2062
2062
2066
2072
2064
2054
2061
2073
2075
2080
2069
2066
2064
2054
2052
2057
2063
2059
2068
2075
2060
2066
2073
2074
2069
2067
2069
2070
2068
2063
2056
2060
2059
2054
2063
2067
2070
2067
2069
2063
2062
2067
2065
2071
2059
2055
2061
2065
2073
2076
2079
2068
2067
2067
2068
2062
2061
2066
2062
2055
2055
2060
2060
2064
2067
2066
2066
2070
2070
2066
2067
2067
2068
2069
2063
2061
2064
2066
2062
2060
2060
2066
2068
2065
2063
2071
2073
2068
2064
2070
2069
2060
2059
2064
2063
2061
2061
2059
2068
2073
2072
2071
2067
2063
2064
2062
2067
2069
2068
2067
2057
2060
2070
2070
2069
2062
2070
2065
2059
2067
2068
2065
2069
2067
2067
2061
2060
2061
2062
2074
2076
2067
2059
2066
2070
2067
2070
2066
2065
2062
2062
2068
2065
2066
2071
2076
2066
2061
2058
2053
2050
2051
2067
2065
2071
2073
2076
2076
2070
2068
2062
2062
2058
2059
2057
2060
2067
2069
2070
2068
2071
2067
2066
2074
2075
2067
2061
2056
2063
2075
2073
2067
2060
2056
2063
2070
2066
2069
2061
2057
2061
2061
2070
2078
2071
2069
2067
2057
2061
2066
2071
2069
2060
2067
2062
2064
2069
2067
2060
2063
2066
2064
2066
2066
2071
2069
2066
2061
2057
2061
2060
2070
2075
2071
2071
2057
2062
2064
2071
2064
2065
2069
2064
2061
2073
2066
2074
2058
2057
2065
2067
2074
2062
2059
2071
2070
2074
2072
2076
2064
2056
2060
2065
2069
2060
2058
2064
2068
2065
2067
2070
2070
2071
2060
2059
2063
2065
2063
2065
2074
2074
2079
2068
2056
2058
2059
2067
2064
2060
2063
2069
2071
2078
2070
2060
2061
2055
2065
2066
2071
2070
2076
2070
2061
2056
2069
2072
2062
2060
2054
2063
2066
2071
2072
2064
2065
2062
2070
2063
2068
