# Supplementary material for: Detecting Nasal Vowels in Speech Interfaces Based on Surface Electromyography
Source: PLoS One. 2015 Jun 12;10(6):e0127040. doi: 10.1371/journal.pone.0127040 (PMC4466523; doi:10.1371/journal.pone.0127040)
Supplement: S1 Data — (ZIP) [file pone.0127040.s001.zip › PLosOneData/EmgData/CM/EMG/16 - CM-voralp-a-r1 - Channel1.txt]

2047
2068
2060
2073
2080
2073
2062
2074
2069
2063
2050
2035
2049
2078
2064
2078
2056
2064
2059
2068
2068
2054
2051
2060
2062
2086
2054
2044
2067
2074
2061
2061
2074
2056
2078
2076
2054
2056
2058
2062
2062
2075
2079
2094
2084
2092
2102
2079
2087
2083
2062
2067
2049
2048
2045
2059
2065
2048
2030
2032
2044
2069
2068
2064
2068
2071
2056
2048
2048
2075
2061
2070
2085
2064
2051
2070
2084
2067
2072
2071
2078
2070
2081
2073
2070
2061
2058
2074
2083
2071
2054
2043
2065
2076
2072
2079
2073
2059
2045
2053
2066
2074
2073
2066
2054
2066
2076
2088
2080
2053
2065
2071
2053
2066
2062
2056
2058
2066
2068
2061
2060
2082
2083
2069
2042
2046
2054
2049
2054
2078
2083
2094
2086
2062
2062
2055
2064
2068
2088
2062
2069
2075
2062
2050
2081
2064
2060
2056
2068
2056
2054
2063
2067
2082
2073
2060
2078
2083
2060
2057
2061
2064
2053
2074
2064
2073
2057
2084
2080
2058
2065
2075
2064
2067
2059
2050
2064
2057
2061
2060
2053
2060
2063
2074
2077
2065
2067
2076
2073
2059
2061
2071
2063
2076
2071
2075
2079
2081
2070
2062
2059
2061
2055
2061
2068
2063
2066
2069
2061
2060
2057
2071
2043
2054
2058
2066
2077
2089
2077
2062
2055
2055
2083
2070
2053
2055
2080
2072
2078
2070
2063
2067
2077
2072
2057
2063
2062
2066
2059
2060
2065
2066
2052
2078
2059
2067
2058
2086
2073
2069
2050
2037
2050
2069
2070
2079
2096
2072
2070
2059
2060
2056
2053
2062
2077
2093
2090
2070
2068
2060
2053
2062
2058
2070
2061
2074
2062
2074
2054
2058
2071
2068
2050
2059
2064
2066
2059
2064
2062
2068
2073
2065
2075
2066
2072
2057
2057
2064
2058
2064
2074
2085
2060
2071
2064
2060
2063
2057
2057
2070
2066
2082
2058
2058
2087
2074
2078
2051
2047
2068
2065
2035
2067
2065
2070
2058
2061
2068
2070
2068
2057
2068
2051
2077
2060
2071
2077
2073
2093
2086
2072
2065
2052
2073
2072
2049
2055
2061
2060
2055
2033
2047
2061
2078
2082
2074
2082
2071
2081
2063
2063
2074
2065
2056
2058
2080
2032
2066
2091
2056
2054
2059
2064
2070
2079
2087
2060
2065
2062
2070
2056
2063
2067
2063
2056
2088
2072
2063
2047
2066
2072
2067
2051
2050
2080
2081
2061
2068
2056
2053
2073
2087
2048
2064
2067
2073
2078
2070
2055
2064
2064
2065
2069
2063
2061
2075
2064
2059
2043
2054
2051
2066
2074
2072
2078
2062
2058
2055
2063
2080
2087
2070
2062
2066
2040
2036
2051
2071
2073
2077
2077
2060
2062
2070
2083
2070
2069
2089
2063
2054
2029
2046
2037
2053
2075
2048
2076
2082
2093
2077
2070
2080
2079
2094
2092
2082
2071
2092
2084
2052
2039
2047
2034
2050
2046
2042
2069
2050
2063
2062
2036
2067
2054
2039
2049
2057
2059
2055
2053
2067
2096
2066
2045
2075
2070
2074
2080
2064
2078
2086
2055
2071
2065
2073
2051
2088
2070
2062
2054
2055
2060
2075
2053
2089
2087
2072
2064
2054
2053
2099
2085
2086
2065
2049
2048
2062
2043
2075
2028
2056
2082
2104
2076
2073
2059
2053
2053
2062
2067
2078
2075
2066
2073
2058
2048
2067
2074
2059
2057
2077
2060
2051
2057
2077
2064
2044
2067
2071
2060
2071
2076
2090
2058
2028
2057
2090
2094
2084
2058
2052
2068
2080
2075
2057
2050
2077
2054
2046
2061
2069
2077
2071
2069
2069
2058
2058
2066
2082
2076
2073
2086
2078
2069
2057
2052
2053
2065
2058
2040
2074
2088
2052
2046
2064
2079
2086
2060
2057
2072
2046
2053
2067
2078
2074
2094
2057
2058
2081
2065
2055
2072
2084
2067
2096
2051
2043
2049
2063
2055
2061
2090
2072
2044
2064
2060
2060
2062
2065
2083
2076
2064
2044
2054
2080
2061
2056
2065
2091
2083
2053
2057
2084
2072
2068
2059
2065
2061
2056
2058
2080
2069
2085
2053
2068
2063
2061
2051
2050
2067
2083
2057
2074
2045
2051
2062
2077
2078
2082
2072
2083
2065
2057
2062
2066
2073
2073
2077
2063
2057
2081
2044
2051
2055
2080
2082
2061
2078
2082
2067
2062
2047
2062
2052
2054
2058
2088
2082
2053
2065
2067
2067
2080
2083
2075
2063
2054
2043
2062
2073
2080
2071
2053
2054
2048
2058
2067
2057
2078
2085
2075
2071
2047
2051
2067
2096
2080
2063
2058
2040
2073
2070
2063
2052
2067
2070
2072
2059
2069
2070
2073
2062
2071
2041
2067
2080
2076
2050
2065
2063
2060
2063
2072
2073
2055
2062
2051
2071
2097
2058
2081
2074
2059
2062
2076
2043
2074
2065
2077
2071
2044
2056
2056
2061
2076
2086
2058
2056
2071
2066
2071
2061
2056
2066
2061
2065
2064
2063
2083
2097
2078
2074
2080
2065
2054
2064
2068
2052
2073
2052
2060
2052
2051
2081
2065
2056
2080
2087
2080
2059
2064
2066
2072
2071
2062
2072
2060
2073
2075
2081
2069
2054
2045
2054
2052
2055
2055
2059
2069
2068
2072
2080
2055
2060
2089
2099
2073
2057
2032
2050
2069
2072
2075
2075
2061
2074
2086
2068
2068
2072
2059
2063
2059
2066
2062
2063
2079
2070
2053
2047
2055
2086
2074
2090
2095
2083
2083
2080
2072
2046
2043
2046
2071
2088
2061
2050
2034
2021
2030
2061
2069
2055
2046
2070
2065
2055
2062
2056
2069
2055
2049
2078
2094
2084
2089
2087
2074
2059
2052
2079
2071
2067
2078
2082
2063
2055
2059
2062
2078
2075
2068
2068
2062
2055
2061
2069
2065
2070
2057
2059
2073
2063
2065
2059
2074
2078
2062
2064
2055
2054
2074
2067
2071
2077
2075
2086
2060
2063
2058
2057
2067
2091
2063
2059
2039
2060
2052
2086
2077
2072
2061
2070
2059
2064
2075
2061
2060
2052
2062
2075
2062
2060
2062
2078
2068
2063
2055
2075
2082
2068
2058
2049
2051
2080
2086
2061
2063
2059
2059
2073
2060
2065
2065
2076
2049
2063
2076
2044
2066
2083
2086
2071
2071
2051
2049
2032
2078
2077
2082
2060
2058
2061
2051
2068
2069
2074
2079
2069
2066
2058
2087
2077
2062
2049
2057
2060
2041
2046
2065
2055
2071
2071
2083
2070
2076
2105
2097
2055
2054
2059
2059
2049
2053
2048
2062
2077
2067
2064
2066
2077
2064
2075
2075
2051
2064
2064
2066
2081
2039
2068
2080
2065
2058
2058
2057
2063
2074
2077
2078
2054
2048
2065
2065
2064
2080
2069
2078
2073
2059
2068
2063
2055
2064
2067
2067
2071
2070
2055
2061
2044
2055
2056
2082
2061
2082
2071
2063
2076
2061
2070
2086
2062
2049
2070
2074
2103
2060
2082
2044
2042
2038
2050
2063
2054
2059
2082
2065
2075
2052
2087
2078
2076
2067
2049
2059
2032
2064
2086
2053
2070
2071
2061
2084
2074
2101
2079
2071
2044
2063
2047
2071
2056
2061
2063
2059
2072
2060
2055
2068
2082
2068
2074
2062
2055
2057
2063
2070
2059
2079
2071
2064
2051
2055
2079
2081
2074
2080
2056
2069
2068
2065
2044
2066
2067
2064
2050
2055
2074
2074
2055
2052
2055
2049
2055
2065
2077
2059
2050
2060
2099
2097
2067
2061
2054
2050
2043
2074
2081
2059
2061
2060
2042
2056
2069
2087
2073
2056
2067
2083
2072
2065
2057
2061
2074
2089
2070
2057
2054
2053
2059
2063
2083
2073
2061
2050
2068
2073
2091
2052
2059
2053
2054
2065
2063
2069
2093
2069
2062
2051
2064
2066
2064
2083
2079
2061
2061
2061
2059
2049
2063
2085
2065
2052
2057
2065
2066
2065
2074
2065
2059
2051
2056
2077
2084
2081
2052
2063
2066
2063
2062
2065
2062
2074
2068
2076
2064
2063
2052
2050
2061
2063
2071
2061
2082
2105
2086
2059
2069
2084
2071
2078
2080
2098
2084
2065
2051
2037
2036
2040
2046
2057
2050
2045
2050
2060
2063
2055
2064
2054
2048
2069
2049
2050
2068
2061
2075
2076
2086
2076
2073
2062
2075
2077
2077
2069
2072
2049
2064
2071
2053
2066
2067
2076
2073
2072
2084
2067
2065
2042
2056
2055
2048
2048
2072
2053
2070
2061
2079
2065
2067
2075
2068
2062
2048
2067
2084
2083
2072
2064
2065
2073
2052
2074
2068
2064
2044
2058
2085
2058
2060
2060
2075
2068
2059
2065
2056
2042
2048
2071
2084
2074
2077
2076
2072
2072
2055
2054
2051
2058
2077
2059
2071
2063
2078
2058
2059
2068
2093
2081
2080
2037
2060
2060
2048
2074
2072
2079
2043
2046
2058
2077
2079
2087
2090
2076
2074
2065
2053
2063
2064
2057
2067
2059
2065
2081
2066
2070
2068
2062
2065
2087
2058
2040
2043
2052
2075
2092
2066
2064
2057
2046
2078
2060
2071
2081
2090
2095
2084
2057
2035
2053
2045
2060
2074
2069
2060
2060
2067
2045
2063
2062
2053
2069
2077
2083
2072
2075
2053
2066
2068
2063
2079
2066
2068
2060
2070
2059
2076
2080
2069
2065
2080
2052
2051
2043
2055
2058
2077
2073
2083
2064
2058
2070
2083
2071
2055
2080
2077
2067
2068
2045
2039
2056
2079
2086
2074
2070
2074
2056
2054
2041
2079
2090
2063
2057
2061
2080
2066
2071
2069
2068
2041
2066
2052
2055
2073
2079
2058
2053
2078
2078
2063
2057
2067
2054
2057
2057
2070
2067
2065
2083
2060
2056
2071
2079
2066
2062
2070
2070
2062
2049
2038
2073
2090
2080
2058
2069
2040
2046
2055
2066
2069
2062
2068
2077
2088
2084
2071
2054
2060
2054
2066
2072
2060
2044
2052
2043
2060
2068
2085
2079
2096
2083
2079
2065
2054
2059
2055
2063
2067
2069
2072
2059
2070
2067
2056
2045
2064
2083
2077
2071
2054
2051
2073
2057
2054
2077
2081
2074
2086
2077
2051
2042
2057
2062
2078
2066
2049
2074
2068
2064
2075
2077
2067
2056
2059
2053
2058
2064
2072
2086
2084
2072
2069
2061
2063
2071
2069
2076
2055
2057
2065
2079
2072
2074
2076
2062
2056
2055
2051
2064
2057
2049
2058
2067
2067
2078
2070
2079
2073
2076
2068
2069
2065
2081
2085
2054
2049
2062
2076
2066
2066
2046
2043
2057
2059
2069
2072
2056
2063
2058
2064
2070
2076
2064
2056
2073
2083
2072
2058
2077
2073
2075
2071
2056
2049
2051
2062
2064
2066
2064
2048
2050
2064
2072
2076
2067
2073
2049
2067
2083
2090
2103
2105
2108
2081
2071
2056
2035
2028
2037
2040
2046
2070
2086
2071
2049
2053
2034
2073
2077
2071
2069
2060
2046
2048
2069
2069
2068
2072
2085
2050
2062
2073
2071
2084
2064
2062
2069
2065
2068
2072
2073
2064
2058
2063
2070
2062
2064
2051
2058
2070
2071
2060
2060
2070
2069
2083
2070
2063
2074
2082
2069
2062
2055
2060
2065
2074
2059
2062
2048
2067
2055
2068
2069
2059
2057
2072
2087
2075
2055
2065
2055
2072
2089
2082
2080
2054
2062
2069
2059
2068
2044
2062
2079
2068
2062
2050
2041
2056
2061
2070
2064
2074
2066
2075
2076
2091
2085
2062
2054
2051
2050
2069
2053
2050
2064
2065
2084
2065
2060
2041
2080
2081
2091
2073
2054
2059
2075
2061
2048
2058
2060
2069
2065
2072
2087
2079
2066
2058
2070
2056
2069
2065
2051
2060
2067
2074
2079
2041
2076
2064
2076
2065
2073
2067
2055
2066
2065
2059
2069
2059
2074
2068
2057
2054
2071
2064
2058
2051
2071
2085
2061
2073
2090
2072
2055
2045
2075
2074
2074
2076
2061
2055
2055
2061
2060
2067
2040
2043
2065
2076
2079
2075
2072
2084
2064
2050
2053
2088
2092
2062
2055
2055
2060
2061
2037
2058
2080
2080
2071
