# Supplementary material for: Detecting Nasal Vowels in Speech Interfaces Based on Surface Electromyography
Source: PLoS One. 2015 Jun 12;10(6):e0127040. doi: 10.1371/journal.pone.0127040 (PMC4466523; doi:10.1371/journal.pone.0127040)
Supplement: S1 Data — (ZIP) [file pone.0127040.s001.zip › PLosOneData/EmgData/CM/EMG/16 - CM-voralp-a-r1 - Channel2.txt]

2062
2054
2045
2041
2017
2066
2105
2081
2083
2063
2080
2056
2060
2097
2085
2084
2058
2037
2052
2069
2072
2065
2074
2072
2075
2061
2048
2033
2075
2080
2071
2057
2042
2077
2091
2077
2071
2026
2064
2086
2080
2066
2058
2083
2068
2066
2066
2054
2069
2073
2064
2066
2078
2065
2043
2056
2066
2057
2056
2043
2029
2077
2073
2078
2072
2095
2082
2064
2055
2072
2083
2078
2074
2073
2044
2019
2052
2080
2093
2070
2071
2065
2076
2088
2066
2056
2052
2030
2082
2090
2065
2065
2068
2065
2060
2066
2059
2048
2049
2050
2065
2052
2057
2072
2064
2067
2077
2070
2085
2088
2093
2068
2053
2053
2021
2044
2095
2085
2070
2052
2068
2085
2065
2063
2070
2059
2099
2068
2056
2069
2049
2060
2063
2071
2054
2055
2052
2068
2084
2075
2053
2057
2065
2087
2093
2079
2068
2052
2054
2049
2035
2044
2072
2108
2078
2060
2068
2059
2081
2085
2064
2060
2060
2064
2048
2060
2053
2067
2078
2069
2075
2068
2064
2064
2039
2029
2075
2081
2053
2064
2086
2088
2087
2073
2061
2048
2052
2064
2063
2063
2052
2063
2042
2068
2075
2086
2081
2078
2089
2070
2028
2043
2068
2090
2094
2063
2034
2074
2095
2073
2065
2052
2041
2052
2080
2063
2063
2070
2072
2070
2083
2067
2061
2056
2059
2043
2045
2065
2082
2072
2071
2051
2051
2070
2044
2071
2078
2090
2062
2050
2084
2086
2058
2073
2068
2068
2081
2084
2063
2053
2058
2072
2073
2068
2050
2048
2059
2045
2022
2060
2083
2084
2083
2081
2045
2074
2089
2079
2085
2067
2064
2065
2070
2053
2039
2052
2069
2068
2063
2073
2058
2040
2045
2056
2089
2087
2060
2065
2059
2054
2085
2085
2067
2057
2039
2066
2064
2060
2053
2096
2097
2081
2067
2059
2050
2053
2065
2055
2049
2058
2078
2075
2062
2062
2072
2076
2050
2066
2061
2075
2044
2038
2108
2104
2072
2056
2041
2061
2080
2078
2056
2053
2061
2073
2078
2078
2068
2046
2066
2072
2066
2064
2052
2053
2068
2067
2056
2051
2060
2091
2092
2069
2066
2067
2070
2046
2058
2044
2050
2072
2084
2084
2089
2083
2071
2039
2030
2062
2060
2067
2077
2085
2070
2058
2062
2085
2057
2043
2069
2072
2051
2062
2093
2069
2070
2072
2072
2073
2058
2063
2059
2062
2063
2085
2100
2066
2055
2062
2036
2067
2032
2055
2051
2065
2062
2082
2065
2058
2087
2111
2079
2054
2064
2046
2057
2079
2072
2073
2060
2063
2045
2046
2060
2075
2086
2081
2070
2042
2060
2074
2059
2070
2032
2066
2076
2063
2084
2088
2071
2074
2072
2083
2061
2059
2029
2060
2081
2076
2057
2036
2018
2071
2078
2099
2088
2077
2020
2063
2105
2085
2073
2043
2051
2095
2089
2053
2055
2065
2079
2050
2068
2066
2046
2056
2027
2053
2089
2106
2099
2078
2063
2038
2055
2073
2045
2023
2081
2085
2074
2073
2073
2070
2067
2069
2066
2056
2043
2058
2041
2064
2076
2080
2081
2072
2066
2070
2067
2034
2071
2079
2063
2022
2018
2059
2106
2120
2091
2063
2066
2083
2043
2063
2076
2059
2055
2071
2057
2051
2066
2056
2070
2064
2057
2068
2094
2086
2082
2039
2054
2087
2095
2071
2034
2069
2097
2053
2034
2039
2051
2066
2091
2080
2064
2054
2072
2034
2067
2090
2050
2069
2084
2076
2056
2066
2084
2063
2049
2072
2071
2048
2057
2060
2029
2077
2096
2083
2052
2039
2064
2096
2072
2069
2072
2076
2044
2044
2074
2048
2100
2112
2067
2043
2053
2076
2066
2059
2067
2043
2030
2054
2085
2078
2076
2077
2073
2071
2053
2059
2078
2039
2025
2056
2116
2098
2086
2075
2053
2066
2059
2049
2065
2076
2066
2058
2066
2042
2035
2056
2063
2074
2082
2076
2078
2080
2048
2060
2049
2096
2100
2084
2075
2058
2060
2041
2055
2039
2045
2081
2088
2082
2074
2066
2073
2092
2052
2061
2053
2069
2066
2057
2048
2061
2079
2069
2048
2068
2052
2047
2064
2070
2067
2081
2070
2076
2060
2063
2031
2050
2100
2105
2082
2055
2062
2083
2088
2079
2075
2065
2048
2034
2028
2067
2048
2042
2076
2082
2085
2078
2086
2064
2067
2078
2060
2048
2057
2076
2054
2059
2068
2071
2064
2057
2070
2060
2044
2054
2059
2066
2073
2090
2089
2053
2047
2081
2079
2039
2058
2070
2088
2091
2067
2058
2058
2058
2088
2079
2046
2056
2054
2051
2068
2060
2047
2053
2063
2080
2063
2103
2094
2058
2038
2083
2093
2068
2051
2071
2061
2071
2068
2057
2061
2064
2071
2071
2069
2040
2052
2085
2063
2066
2087
2084
2067
2056
2051
2054
2070
2077
2048
2054
2078
2052
2059
2084
2085
2085
2084
2048
2052
2064
2061
2045
2049
2081
2089
2089
2059
2069
2056
2051
2067
2062
2045
2078
2050
2045
2083
2094
2070
2050
2040
2073
2081
2070
2065
2064
2077
2092
2077
2032
2065
2083
2072
2044
2062
2066
2070
2075
2069
2042
2046
2042
2044
2101
2099
2060
2061
2076
2066
2070
2083
2079
2066
2072
2059
2055
2052
2022
2044
2069
2055
2056
2061
2069
2088
2095
2075
2066
2058
2067
2077
2065
2075
2083
2061
2035
2046
2095
2087
2066
2083
2053
2069
2066
2085
2069
2087
2072
2038
2051
2030
2028
2077
2098
2073
2014
2039
2114
2088
2048
2073
2060
2077
2079
2062
2093
2031
2054
2087
2041
2052
2087
2077
2074
2046
2073
2059
2054
2060
2061
2058
2080
2091
2074
2102
2071
2057
2054
2058
2056
2053
2035
2049
2089
2084
2073
2081
2069
2064
2062
2058
2065
2080
2052
2035
2075
2081
2075
2088
2094
2076
2051
2038
2083
2060
2043
2056
2050
2046
2062
2102
2075
2082
2074
2060
2044
2066
2051
2048
2062
2063
2055
2062
2092
2096
2078
2053
2080
2072
2052
2059
2041
2046
2070
2070
2056
2091
2088
2072
2072
2062
2076
2077
2070
2059
2042
2050
2071
2063
2035
2077
2078
2043
2058
2053
2080
2074
2077
2072
2081
2071
2070
2050
2056
2034
2076
2073
2077
2058
2029
2034
2050
2110
2121
2098
2092
2063
2067
2037
2071
2073
2057
2044
2031
2056
2052
2069
2060
2037
2058
2088
2114
2081
2075
2075
2072
2072
2044
2059
2072
2038
2049
2070
2065
2078
2106
2085
2072
2072
2053
2045
2064
2063
2055
2056
2059
2072
2061
2071
2071
2070
2054
2069
2073
2061
2063
2068
2066
2064
2053
2056
2076
2073
2075
2051
2073
2072
2043
2056
2059
2052
2093
2093
2084
2082
2063
2048
2035
2023
2104
2103
2085
2079
2070
2060
2052
2057
2041
2048
2045
2062
2085
2062
2044
2078
2087
2073
2066
2074
2048
2058
2057
2061
2035
2060
2061
2106
2083
2092
2086
2085
2056
2044
2065
2027
2040
2070
2062
2065
2094
2074
2071
2080
2063
2060
2060
2037
2070
2079
2091
2059
2056
2046
2050
2065
2068
2062
2043
2077
2081
2085
2069
2088
2079
2068
2067
2056
2070
2062
2053
2056
2045
2041
2086
2068
2061
2060
2082
2084
2074
2039
2038
2086
2092
2086
2047
2025
2097
2090
2065
2089
2063
2028
2041
2080
2055
2060
2040
2078
2084
2061
2041
2036
2071
2097
2083
2090
2082
2043
2072
2107
2084
2078
2056
2056
2041
2041
2060
2070
2068
2048
2073
2068
2070
2078
2074
2065
2039
2031
2053
2071
2068
2073
2088
2081
2071
2048
2022
2079
2094
2075
2067
2035
2070
2081
2065
2080
2074
2037
2070
2075
2064
2064
2075
2069
2049
2035
2070
2071
2078
2075
2059
2055
2054
2068
2076
2082
2085
2086
2081
2055
2059
2065
2065
2060
2051
2029
2035
2076
2085
2054
2032
2063
2091
2124
2093
2086
2061
2055
2063
2069
2059
2051
2073
2059
2055
2053
2063
2070
2082
2063
2055
2066
2057
2076
2053
2057
2055
2068
2081
2055
2085
2082
2063
2059
2075
2065
2035
2049
2071
2067
2060
2062
2050
2027
2078
2109
2099
2074
2056
2053
2040
2071
2086
2077
2061
2068
2077
2069
2072
2071
2073
2064
2044
2068
2066
2046
2063
2068
2066
2067
2037
2064
2074
2077
2086
2073
2034
2061
2066
2056
2067
2056
2054
2069
2089
2087
2078
2065
2090
2071
2062
2071
2068
2054
2057
2059
2072
2056
2056
2029
2058
2049
2082
2061
2067
2083
2073
2090
2077
2081
2094
2070
2054
2046
2043
2054
2066
2070
2068
2065
2079
2093
2010
2038
2074
2081
2079
2081
2072
2051
2038
2073
2079
2035
2071
2097
2083
2081
2044
2070
2098
2066
2050
2051
2057
2065
2056
2059
2068
2057
2044
2062
2081
2067
2072
2052
2082
2111
2117
2103
2071
2042
2056
2041
2057
2046
2048
2028
2046
2072
2075
2077
2074
2069
2070
2071
2045
2059
2057
2073
2082
2093
2078
2059
2033
2051
2067
2060
2044
2047
2088
2089
2084
2069
2036
2029
2071
2078
2096
2077
2069
2055
2088
2090
2067
2077
2089
2070
2067
2056
2039
2038
2031
2048
2061
2057
2073
2090
2090
2069
2055
2061
2082
2072
2069
2060
2050
2060
2081
2061
2072
2070
2060
2071
2058
2000
2023
2106
2081
2072
2089
2075
2051
2068
2062
2070
2097
2077
2066
2078
2073
2059
2040
2047
2049
2063
2062
2064
2079
2069
2067
2073
2054
2037
2016
2078
2099
2110
2095
2057
2046
2068
2087
2063
2035
2076
2067
2075
2058
2039
2054
2077
2083
2039
2076
2051
2052
2071
2088
2081
2074
2046
2064
2074
2078
2064
2063
2067
2055
2059
2072
2065
2048
2046
2051
2068
2069
2093
2090
2090
2092
2062
2061
2062
2056
2051
2065
2051
2043
2066
2076
2051
2076
2069
2044
2044
2090
2100
2070
2068
2078
2061
2061
2058
2062
2054
2068
2071
2069
2055
2055
2040
2051
2090
2077
2078
2077
2071
2044
2040
2073
2059
2071
2089
2069
2073
2058
2070
2079
2064
2075
2088
2083
2049
2054
2057
2051
2053
2077
2073
2060
2058
2058
2074
2059
2081
2081
2076
2082
2064
2057
2055
2066
2052
2033
2054
2081
2072
2074
2067
2082
2069
2068
2090
2064
2061
2034
2054
2105
2101
2075
2043
2062
2070
2060
2056
2052
2036
2050
2070
2085
2074
2043
2069
2086
2084
2072
2059
2067
2050
2069
2077
2077
2055
2062
2073
2069
2044
2070
2074
2071
2039
2050
2055
2071
2080
2049
2113
2115
2091
2061
2065
2066
2062
2056
2048
2051
2071
2063
2048
2051
2049
2064
2078
2058
2080
2082
2064
2072
2068
2067
2072
2072
2070
2056
2061
2078
2060
2039
2045
2067
2079
2057
2073
2086
2066
2060
2035
2070
2089
2070
2060
2060
2067
2102
2083
2056
2062
2051
2061
2070
2063
2066
2074
2072
2072
2043
2023
2056
2098
2072
2053
2081
2092
2083
2048
2039
2064
2084
2088
2068
2056
2054
2064
2057
2064
2059
2067
2069
2079
2068
2054
2073
2058
2060
2048
2055
2073
2084
2079
2049
2073
2058
2025
2067
2048
2022
2089
2113
2099
2078
2089
2083
2081
2065
2063
2063
2046
2051
2063
2060
2069
2064
2036
2046
2074
2056
2066
2065
2070
2095
2086
2071
2063
2064
2081
2036
2024
2041
2080
2101
2088
2082
2072
2075
2071
2054
2029
2062
2074
2078
2065
2065
2071
2066
2073
2060
2060
2043
2055
2087
2066
2077
2063
2057
2048
2064
2074
2078
2067
2080
2068
2058
2073
2072
2057
2057
2052
2060
2081
2064
2051
2057
2059
2053
2042
2068
2093
2083
2078
2090
2093
2076
2070
2046
2050
2067
2052
2071
2075
2054
2045
2050
2069
2072
2067
2054
2095
2087
2063
2044
2044
2067
2078
2075
2066
2071
2069
2087
