# Supplementary material for: Detecting Nasal Vowels in Speech Interfaces Based on Surface Electromyography
Source: PLoS One. 2015 Jun 12;10(6):e0127040. doi: 10.1371/journal.pone.0127040 (PMC4466523; doi:10.1371/journal.pone.0127040)
Supplement: S1 Data — (ZIP) [file pone.0127040.s001.zip › PLosOneData/EmgData/CM/EMG/16 - CM-voralp-a-r1 - Channel4.txt]

2061
2060
2059
2060
2067
2071
2058
2062
2073
2072
2069
2070
2070
2071
2066
2074
2067
2064
2062
2060
2063
2066
2063
2061
2064
2067
2072
2068
2065
2068
2068
2054
2057
2070
2071
2064
2069
2072
2069
2058
2055
2073
2064
2074
2066
2072
2069
2060
2065
2063
2064
2073
2064
2067
2066
2067
2062
2067
2061
2065
2069
2076
2073
2065
2065
2065
2056
2059
2067
2074
2077
2064
2061
2062
2068
2073
2070
2065
2062
2057
2069
2060
2058
2066
2061
2062
2065
2071
2077
2066
2065
2060
2062
2060
2056
2063
2072
2068
2065
2063
2069
2075
2068
2066
2063
2069
2072
2069
2068
2061
2065
2057
2057
2073
2077
2076
2071
2062
2058
2056
2062
2070
2063
2064
2069
2067
2062
2062
2073
2070
2065
2068
2070
2064
2057
2060
2065
2067
2070
2063
2065
2058
2066
2071
2060
2056
2064
2068
2060
2070
2068
2074
2077
2074
2062
2061
2062
2068
2059
2061
2062
2057
2060
2070
2069
2067
2062
2078
2080
2071
2066
2062
2060
2067
2063
2063
2067
2066
2065
2069
2068
2060
2062
2063
2064
2058
2062
2063
2071
2076
2078
2078
2073
2066
2056
2057
2057
2063
2070
2066
2060
2067
2077
2073
2072
2063
2062
2067
2070
2061
2067
2067
2062
2069
2072
2064
2070
2075
2066
2065
2060
2061
2067
2065
2065
2052
2060
2078
2076
2066
2061
2061
2071
2065
2067
2070
2077
2074
2062
2063
2065
2062
2061
2067
2064
2068
2067
2063
2064
2064
2054
2062
2074
2072
2067
2069
2070
2065
2062
2069
2067
2069
2061
2064
2066
2070
2074
2064
2067
2060
2063
2061
2061
2062
2069
2069
2068
2068
2066
2069
2057
2061
2056
2066
2072
2069
2064
2065
2060
2065
2066
2062
2069
2067
2069
2072
2068
2063
2063
2067
2067
2069
2067
2063
2065
2064
2065
2060
2050
2068
2077
2078
2070
2065
2061
2061
2056
2064
2064
2070
2064
2071
2068
2065
2067
2065
2062
2070
2062
2060
2063
2071
2068
2076
2063
2066
2064
2059
2064
2076
2077
2070
2063
2062
2070
2063
2067
2072
2075
2067
2056
2056
2051
2058
2077
2072
2071
2071
2073
2065
2063
2077
2075
2072
2061
2065
2065
2063
2081
2071
2065
2043
2057
2064
2065
2085
2065
2077
2060
2059
2056
2066
2076
2054
2055
2080
2067
2078
2066
2077
2065
2061
2060
2053
2089
2067
2056
2063
2036
2049
2065
2067
2086
2092
2056
2066
2067
2073
2064
2066
2069
2042
2062
2063
2072
2061
2073
2079
2055
2067
2052
2052
2066
2064
2070
2056
2076
2075
2065
2063
2076
2103
2035
2052
2084
2067
2074
2056
2049
2046
2057
2082
2073
2072
2053
2059
2058
2067
2074
2083
2075
2075
2048
2071
2084
2043
2061
2063
2068
2071
2061
2045
2069
2078
2078
2049
2035
2066
2108
2060
2067
2070
2060
2056
2064
2060
2059
2062
2058
2063
2070
2066
2073
2078
2067
2064
2065
2063
2060
2063
2066
2064
2063
2066
2073
2067
2056
2073
2060
2078
2058
2062
2055
2067
2078
2090
2075
2068
2062
2061
2059
2053
2055
2074
2067
2064
2077
2073
2079
2071
2064
2069
2066
2061
2054
2075
2058
2066
2060
2059
2065
2065
2067
2064
2072
2065
2057
2062
2065
2079
2058
2074
2071
2065
2062
2065
2039
2057
2074
2075
2063
2057
2065
2069
2071
2064
2062
2061
2077
2083
2079
2065
2042
2050
2048
2060
2069
2061
2082
2071
2079
2074
2064
2056
2056
2053
2055
2070
2080
2088
2092
2060
2049
2053
2053
2064
2053
2053
2070
2075
2071
2073
2083
2082
2059
2085
2062
2057
2061
2083
2072
2021
2018
2058
2071
2067
2068
2076
2080
2062
2072
2076
2078
2081
2074
2075
2061
2057
2052
2060
2070
2071
2066
2073
2066
2058
2076
2078
2065
2057
2075
2065
2055
2065
2080
2078
2066
2055
2076
2071
2051
2033
2050
2071
2064
2062
2041
2068
2075
2079
2073
2067
2074
2079
2062
2070
2079
2078
2054
2043
2042
2062
2068
2061
2062
2074
2084
2085
2092
2078
2056
2056
2052
2036
2038
2054
2071
2078
2089
2084
2070
2067
2067
2045
2068
2063
2069
2050
2063
2069
2074
2059
2049
2070
2072
2071
2062
2064
2063
2077
2084
2079
2046
2062
2057
2069
2063
2063
2054
2069
2068
2072
2069
2075
2060
2051
2060
2063
2063
2071
2074
2074
2069
2065
2063
2074
2065
2063
2057
2056
2063
2058
2050
2084
2102
2060
2031
2051
2064
2087
2067
2060
2060
2068
2068
2059
2056
2072
2090
2076
2064
2056
2061
2073
2063
2055
2057
2058
2064
2049
2066
2081
2080
2084
2073
2067
2078
2088
2055
2061
2042
2038
2041
2076
2088
2087
2049
2059
2064
2055
2072
2079
2086
2077
2053
2043
2060
2065
2069
2076
2066
2054
2074
2073
2051
2049
2062
2075
2069
2060
2070
2076
2078
2070
2065
2082
2068
2047
2039
2061
2066
2072
2066
2068
2077
2070
2071
2071
2046
2048
2066
2067
2067
2065
2085
2063
2087
2082
2075
2048
2043
2047
2066
2075
2059
2045
2064
2072
2070
2070
2067
2067
2066
2086
2087
2072
2037
2054
2067
2070
2057
2052
2064
2063
2073
2079
2064
2051
2053
2069
2073
2071
2076
2083
2061
2029
2049
2088
2086
2062
2059
2074
2088
2062
2056
2049
2087
2076
2064
2074
2050
2038
2077
2069
2071
2072
2087
2062
2046
2079
2097
2058
2070
2040
2069
2081
2051
2069
2084
2079
2053
2062
2051
2062
2059
2062
2060
2064
2064
2073
2084
2050
2056
2058
2080
2070
2064
2061
2063
2069
2064
2051
2048
2064
2057
2052
2089
2095
2098
2094
2069
2030
2050
2054
2045
2052
2054
2061
2071
2076
2073
2070
2055
2080
2090
2091
2076
2047
2055
2071
2081
2071
2051
2052
2094
2080
2074
2029
2038
2040
2061
2079
2072
2079
2089
2073
2055
2078
2058
2054
2048
2056
2072
2068
2061
2071
2090
2096
2085
2059
2061
2040
2035
2051
2063
2050
2073
2071
2077
2089
2083
2066
2055
2058
2064
2073
2059
2057
2044
2059
2065
2083
2078
2059
2052
2076
2084
2079
2043
2046
2058
2079
2082
2073
2055
2071
2068
2051
2059
2083
2067
2054
2050
2051
2051
2061
2070
2083
2067
2070
2071
2081
2079
2074
2049
2075
2065
2051
2069
2074
2079
2075
2058
2052
2062
2071
2063
2056
2063
2053
2076
2082
2071
2063
2063
2050
2085
2076
2045
2067
2077
2072
2061
2061
2057
2083
2062
2060
2067
2064
2064
2068
2078
2064
2066
2068
2067
2060
2066
2060
2050
2045
2070
2084
2056
2074
2074
2045
2067
2079
2074
2082
2085
2069
2055
2042
2057
2063
2059
2056
2073
2062
2067
2052
2067
2068
2071
2082
2072
2055
2056
2063
2068
2065
2071
2047
2088
2076
2087
2078
2060
2032
2044
2055
2056
2074
2068
2040
2059
2081
2065
2065
2062
2063
2082
2080
2076
2075
2064
2083
2063
2068
2035
2033
2081
2087
2063
2058
2087
2067
2086
2062
2056
2044
2066
2071
2064
2063
2068
2064
2054
2069
2066
2076
2070
2066
2068
2074
2086
2074
2032
2045
2077
2058
2054
2055
2067
2084
2058
2072
2088
2067
2034
2076
2086
2069
2071
2069
2084
2080
2051
2036
2044
2052
2067
2070
2060
2044
2074
2094
2091
2061
2051
2066
2059
2059
2050
2061
2069
2075
2076
2067
2067
2073
2076
2076
2068
2061
2047
2057
2064
2064
2086
2087
2065
2061
2042
2049
2053
2075
2059
2074
2075
2072
2059
2063
2080
2067
2072
2062
2078
2089
2064
2055
2061
2058
2051
2063
2062
2064
2058
2073
2076
2069
2060
2062
2066
2064
2076
2071
2061
2066
2085
2085
2040
2044
2050
2049
2059
2056
2067
2079
2084
2080
2078
2074
2056
2043
2065
2070
2078
2065
2074
2087
2064
2046
2049
2058
2056
2060
2042
2074
2091
2073
2070
2057
2071
2071
2067
2070
2069
2076
2066
2065
2078
2066
2045
2051
2077
2079
2065
2068
2070
2055
2060
2076
2074
2037
2039
2060
2071
2072
2074
2075
2061
2055
2065
2092
2096
2087
2070
2066
2039
2048
2071
2088
2074
2030
2036
2051
2068
2076
2081
2061
2077
2095
2061
2019
2062
2072
2065
2070
2058
2058
2075
2086
2092
2071
2036
2060
2053
2070
2097
2097
2046
2079
2066
2025
2031
2061
2071
2064
2063
2064
2071
2072
2079
2074
2069
2061
2101
2088
2049
2055
2047
2031
2061
2084
2087
2067
2060
2057
2055
2059
2066
2082
2082
2111
2098
2011
2004
2053
2086
2090
2080
2070
2072
2062
2064
2060
2054
2062
2081
2066
2067
2042
2072
2099
2066
2060
2057
2041
2063
2076
2063
2040
2064
2079
2095
2126
2058
1997
2035
2068
2075
2074
2067
2064
2083
2056
2048
2041
2069
2076
2061
2072
2073
2068
2069
2071
2070
2083
2089
2068
2037
2038
2048
2059
2068
2062
2063
2084
2091
2101
2063
2023
2043
2060
2071
2078
2085
2101
2078
2023
2040
2063
2063
2063
2060
2096
2088
2055
2058
2064
2077
2063
2063
2075
2090
2077
2056
2065
2039
2064
2077
2083
2052
2033
2036
2052
2056
2075
2084
2075
2081
2083
2087
2075
2041
2046
2045
2060
2088
2074
2076
2108
2078
2034
2025
2051
2061
2056
2047
2055
2079
2072
2078
2071
2086
2092
2075
2065
2073
2063
2049
2063
2057
2058
2091
2100
2041
2030
2053
2050
2053
2063
2088
2083
2067
2061
2056
2075
2104
2077
2028
2058
2068
2051
2039
2064
2076
2081
2077
2086
2072
2051
2050
2057
2067
2062
2078
2087
2055
2025
2055
2045
2071
2081
2100
2081
2069
2076
2068
2057
2062
2065
2042
2051
2065
2078
2089
2058
2051
2049
2059
2066
2073
2074
2072
2074
2068
2075
2063
2059
2063
2070
2077
2063
2065
2071
2046
2027
2058
2074
2073
2072
2067
2070
2081
2074
2064
2074
2060
2042
2064
2057
2064
2073
2082
2072
2065
2091
2085
2041
2033
2060
2071
2079
2068
2079
2076
2082
2065
2068
2065
2044
2044
2059
2072
2077
2068
2068
2091
2069
2034
2049
2084
2075
2042
2052
2058
2066
2058
2069
2089
2063
2064
2073
2080
2068
2066
2079
2080
2056
2068
2071
2042
2053
2077
2074
2048
2062
2064
2048
2056
2076
2074
2072
2074
2087
2072
2084
2076
2042
2010
2042
2071
2070
2076
2088
2079
2068
2075
2062
2063
2059
2063
2063
2073
2072
2063
2066
2064
2061
2079
2083
2063
2027
2059
2075
2060
2075
2075
2064
2057
2053
2070
2057
2080
2078
2065
2068
2067
2046
2070
2075
2074
2086
2098
2068
2012
2025
2065
2065
2068
2071
2070
2088
2083
2076
2066
2073
2083
2063
2067
2059
2043
2056
2059
2060
2079
2073
2062
2075
2069
2071
2081
2054
2061
2058
2063
2060
2071
2084
2049
2049
2051
2063
2069
2077
2081
2063
2087
2082
2055
2059
2063
2070
2072
2076
2082
2054
2014
2037
2052
2071
2095
2076
2080
2069
2067
2073
2081
2077
2059
2054
2046
2043
2066
2065
2060
2065
2076
2078
2079
2078
2093
2077
2055
2043
2053
2057
2059
2051
2053
2077
2088
2074
2053
2068
2050
2062
2073
2110
2087
2033
2028
2036
2050
2077
2092
2093
2069
2067
2074
2071
2076
2066
2075
2057
2036
2058
2059
2063
2073
2070
2070
2069
2059
2070
2068
2061
2066
2075
2067
2075
2068
2065
2045
2068
2073
2075
2061
2063
2061
2064
2066
2063
2057
2069
2064
2063
2069
2082
2072
2051
2042
2061
2084
2071
2066
2063
2064
2060
2070
2087
2069
2039
2051
2067
2075
2069
2061
2062
2097
2090
2065
2050
2055
2063
2069
2052
2058
2064
2074
2076
2061
2072
2089
2082
