# Supplementary material for: Detecting Nasal Vowels in Speech Interfaces Based on Surface Electromyography
Source: PLoS One. 2015 Jun 12;10(6):e0127040. doi: 10.1371/journal.pone.0127040 (PMC4466523; doi:10.1371/journal.pone.0127040)
Supplement: S1 Data — (ZIP) [file pone.0127040.s001.zip › PLosOneData/EmgData/CM/EMG/16 - CM-voralp-a-r1 - Channel5.txt]

2064
2064
2064
2064
2064
2063
2070
2070
2070
2065
2064
2062
2065
2065
2068
2076
2069
2070
2062
2068
2067
2067
2057
2056
2062
2063
2070
2068
2071
2072
2071
2060
2056
2062
2068
2073
2075
2068
2068
2063
2063
2067
2061
2064
2070
2071
2064
2053
2061
2056
2060
2067
2070
2068
2063
2067
2063
2071
2066
2063
2065
2070
2070
2070
2075
2073
2060
2059
2061
2072
2073
2068
2061
2055
2060
2065
2064
2072
2067
2059
2070
2069
2063
2073
2071
2065
2065
2066
2074
2073
2063
2054
2051
2055
2055
2056
2068
2066
2068
2062
2068
2080
2072
2067
2067
2071
2073
2068
2067
2064
2072
2069
2064
2062
2060
2058
2065
2062
2060
2063
2065
2071
2070
2068
2070
2071
2067
2057
2066
2069
2069
2069
2072
2069
2062
2058
2057
2069
2068
2064
2064
2057
2063
2071
2071
2065
2065
2062
2061
2058
2061
2067
2074
2082
2070
2068
2064
2068
2059
2056
2059
2062
2066
2069
2068
2072
2065
2066
2068
2063
2058
2059
2061
2067
2065
2074
2078
2072
2067
2067
2066
2062
2057
2055
2062
2064
2067
2066
2067
2062
2070
2075
2070
2068
2062
2065
2064
2061
2067
2071
2069
2067
2073
2067
2059
2051
2053
2068
2073
2067
2066
2070
2065
2063
2068
2067
2067
2069
2069
2065
2064
2065
2073
2065
2064
2058
2062
2068
2069
2059
2066
2069
2072
2060
2062
2069
2066
2071
2069
2061
2065
2061
2063
2071
2071
2076
2076
2068
2057
2055
2044
2057
2060
2070
2069
2071
2070
2067
2064
2064
2062
2061
2064
2071
2068
2073
2077
2072
2073
2067
2063
2057
2058
2056
2059
2065
2069
2070
2072
2061
2054
2061
2068
2072
2073
2069
2063
2060
2058
2061
2065
2070
2072
2065
2060
2065
2069
2073
2074
2072
2065
2061
2057
2056
2067
2069
2067
2058
2053
2063
2061
2064
2063
2071
2072
2072
2064
2067
2060
2064
2068
2073
2073
2065
2064
2058
2064
2066
2065
2067
2070
2070
2063
2063
2053
2067
2066
2067
2067
2071
2069
2066
2060
2063
2066
2066
2071
2070
2073
2070
2061
2065
2062
2052
2069
2061
2071
2066
2074
2071
2052
2067
2078
2079
2068
2060
2066
2072
2077
2063
2056
2045
2052
2067
2067
2079
2068
2094
2084
2074
2042
2048
2056
2049
2057
2079
2053
2071
2086
2075
2064
2078
2061
2043
2071
2076
2070
2061
2048
2052
2062
2075
2073
2062
2068
2089
2073
2045
2061
2080
2071
2057
2064
2071
2069
2058
2071
2068
2050
2069
2078
2061
2066
2064
2062
2053
2070
2054
2066
2064
2074
2082
2048
2068
2086
2094
2089
2062
2041
2045
2026
2048
2064
2093
2057
2070
2075
2087
2077
2059
2071
2087
2052
2050
2062
2035
2073
2070
2066
2071
2068
2059
2056
2060
2068
2056
2039
2081
2078
2081
2090
2088
2067
2069
2066
2063
2036
2072
2056
2045
2063
2053
2059
2084
2075
2069
2063
2061
2056
2056
2090
2078
2066
2073
2076
2057
2046
2061
2063
2062
2044
2066
2066
2066
2058
2062
2072
2069
2085
2064
2060
2058
2052
2046
2087
2063
2082
2085
2073
2067
2061
2082
2076
2057
2052
2073
2058
2072
2065
2058
2062
2062
2059
2076
2075
2060
2053
2034
2075
2048
2108
2088
2067
2063
2062
2053
2049
2047
2084
2089
2064
2042
2056
2042
2064
2080
2083
2086
2077
2063
2055
2061
2067
2075
2053
2024
2083
2071
2074
2079
2078
2080
2059
2053
2065
2056
2053
2050
2067
2063
2087
2085
2070
2069
2053
2065
2070
2070
2064
2064
2063
2065
2072
2073
2049
2067
2079
2078
2057
2077
2075
2071
2056
2064
2057
2056
2043
2063
2078
2017
2060
2094
2079
2066
2063
2059
2077
2082
2071
2068
2065
2063
2063
2067
2063
2044
2077
2082
2073
2056
2056
2074
2064
2068
2068
2080
2071
2067
2067
2065
2067
2061
2056
2051
2033
2060
2067
2075
2073
2066
2060
2052
2071
2093
2086
2061
2072
2065
2055
2052
2048
2063
2070
2068
2059
2077
2079
2089
2059
2077
2079
2059
2057
2059
2067
2045
2035
2046
2065
2097
2104
2080
2065
2052
2061
2060
2068
2041
2058
2065
2070
2062
2057
2068
2083
2078
2074
2060
2068
2077
2081
2068
2056
2058
2069
2060
2051
2060
2060
2075
2083
2078
2063
2076
2070
2064
2067
2068
2050
2050
2061
2066
2065
2062
2059
2060
2063
2075
2086
2070
2052
2046
2058
2075
2078
2062
2050
2060
2083
2088
2071
2063
2052
2063
2061
2058
2062
2066
2084
2079
2065
2052
2050
2064
2061
2069
2067
2071
2067
2040
2043
2081
2088
2085
2079
2067
2070
2070
2074
2070
2076
2055
2029
2048
2064
2067
2063
2061
2064
2069
2083
2074
2081
2071
2060
2065
2078
2068
2060
2060
2070
2070
2072
2063
2043
2039
2059
2070
2058
2056
2064
2075
2087
2083
2062
2071
2074
2065
2061
2075
2068
2070
2077
2073
2066
2061
2069
2055
2046
2071
2063
2054
2052
2042
2080
2088
2082
2085
2074
2067
2058
2053
2057
2062
2063
2062
2060
2072
2067
2074
2074
2067
2063
2074
2069
2066
2060
2072
2070
2073
2062
2049
2057
2041
2052
2056
2067
2064
2081
2081
2062
2074
2071
2077
2072
2053
2058
2072
2090
2063
2034
2024
2087
2113
2076
2043
2049
2053
2068
2081
2045
2018
2046
2122
2095
2064
2090
2053
2033
2105
2077
2058
2051
2036
2038
2120
2075
2089
2089
2058
2064
2066
2072
2046
2061
2066
2050
2045
2067
2048
2074
2097
2082
2063
2051
2068
2055
2002
2096
2081
2066
2063
2058
2067
2069
2065
2068
2052
2088
2086
2065
2069
2062
2053
2058
2067
2069
2072
2049
2076
2069
2066
1999
2085
2093
2076
2076
2064
2044
2049
2069
2071
2069
2072
2078
2062
2109
2090
2051
2017
2029
2055
2072
2087
2067
2038
2036
2089
2095
2065
2064
2070
2068
2055
2066
2080
2073
2064
2076
2087
2076
2046
2047
2048
2045
2062
2070
2070
2067
2068
2089
2094
2076
2055
2047
2061
2062
2077
2060
2045
2040
2054
2070
2064
2087
2072
2057
2077
2090
2071
2042
2053
2072
2102
2067
2045
2045
2026
2050
2071
2075
2080
2074
2051
2046
2058
2070
2072
2072
2070
2073
2077
2073
2081
2056
2056
2059
2063
2081
2081
2072
2061
2058
2056
2058
2064
2063
2053
2063
2048
2062
2071
2082
2046
2075
2081
2088
2066
2055
2060
2062
2061
2057
2098
2069
2069
2059
2066
2050
2036
2057
2093
2095
2070
2051
2026
2066
2058
2076
2074
2052
2052
2061
2104
2085
2063
2069
2044
2018
2088
2126
2080
2070
2054
2032
2042
2079
2080
2053
2028
2078
2080
2088
2063
2057
2061
2064
2060
2030
2058
2075
2088
2073
2065
2064
2049
2058
2074
2075
2078
2080
2070
2062
2064
2059
2069
2036
2001
2033
2124
2113
2074
2051
2071
2087
2089
2072
1998
2034
2094
2081
2102
2076
2016
2068
2049
2046
2069
2097
2074
2082
2055
2076
2055
2073
2084
2059
2046
2066
2021
2070
2077
2044
2093
2078
2055
2063
2067
2086
2080
2057
2078
2083
2062
2028
2045
2032
2063
2079
2075
2082
2061
2042
2053
2070
2074
2080
2084
2093
2058
2050
2057
2075
2069
2060
2075
2060
2020
2065
2081
2101
2099
2060
2039
2032
2067
2065
2068
2064
2072
2072
2046
2072
2059
2074
2065
2071
2088
2062
2052
2067
2059
2062
2064
2059
2101
2069
2052
2051
2067
2063
2068
2072
2075
2069
2066
2078
2075
2073
2053
2062
2073
2073
2069
2059
2051
2052
2064
2053
2064
2069
2072
2072
2068
2063
2071
2072
2062
2061
2075
2066
2067
2066
2072
2051
2049
2050
2067
2067
2061
2065
2076
2077
2076
2078
2061
2049
2039
2055
2084
2096
2076
2074
2061
2060
2056
2063
2072
2060
2059
2033
2057
2082
2072
2077
2069
2055
2071
2077
2073
2070
2073
2065
2062
2068
2060
2050
2058
2073
2072
2067
2072
2075
2061
2071
2068
2063
2054
2050
2047
2052
2055
2081
2102
2061
2039
2037
2084
2107
2116
2070
2052
2045
2053
2058
2051
2056
2069
2051
2051
2062
2074
2093
2083
2091
2084
2064
2020
2050
2072
2078
2072
2056
2048
2045
2080
2092
2068
2071
2074
2048
2054
2070
2079
2080
2079
2036
2043
2057
2071
2059
2060
2073
2070
2070
2070
2089
2073
2059
2044
2053
2073
2074
2076
2065
2041
2062
2085
2083
2061
2054
2040
2063
2076
2086
2084
2078
2094
2077
2037
2030
2052
2056
2051
2075
2084
2055
2080
2076
2043
2089
2064
2063
2075
2073
2059
2068
2056
2045
2085
2051
2044
2091
2060
2066
2028
2071
2087
2090
2091
2088
2071
2054
2063
2066
2061
2055
2039
2053
2031
2053
2059
2073
2068
2079
2085
2090
2075
2063
2067
2066
2068
2069
2064
2068
2069
2077
2055
2051
2044
2045
2053
2062
2076
2080
2070
2057
2054
2095
2093
2063
2055
2052
2046
2060
2078
2067
2078
2069
2078
2072
2056
2062
2076
2078
2063
2059
2060
2072
2076
2059
2053
2048
2069
2034
2060
2081
2087
2070
2054
2044
2051
2066
2068
2069
2068
2069
2081
2076
2057
2038
2056
2095
2086
2084
2061
2046
2067
2065
2047
2059
2068
2052
2050
2089
2081
2065
2067
2080
2085
2072
2056
2056
2052
2060
2071
2063
2061
2064
2073
2076
2066
2073
2073
2052
2053
2063
2061
2063
2055
2057
2067
2073
2102
2076
2063
2065
2063
2062
2060
2064
2072
2068
2066
2048
2041
2053
2065
2072
2069
2070
2068
2061
2059
2075
2056
2061
2066
2085
2073
2065
2067
2073
2064
2052
2067
2077
2067
2064
2069
2065
2063
2063
2063
2072
2051
2061
2070
2067
2070
2058
2065
2062
2075
2072
2074
2064
2055
2070
2070
2061
2051
2050
2076
2083
2068
2076
2081
2085
2062
2046
2047
2057
2062
2072
2072
2080
2064
2057
2054
2054
2077
2079
2060
2054
2076
2073
2061
2055
2071
2071
2087
2072
2065
2050
2056
2049
2061
2084
2069
2073
2077
2068
2051
2054
2057
2072
2079
2065
2068
2061
2076
2062
2059
2068
2062
2046
2063
2074
2073
2078
2060
2076
2062
2073
2060
2048
2076
2091
2077
2051
2058
2064
2044
2044
2062
2072
2082
2084
2073
2070
2082
2077
2055
2032
2048
2063
2050
2053
2080
2078
2088
2081
2058
2061
2053
2061
2064
2071
2084
2069
2067
2058
2060
2071
2069
2061
2053
2069
2086
2082
2065
2057
2042
2040
2051
2064
2063
2075
2077
2095
2078
2062
2041
2061
2079
2079
2070
2074
2071
2056
2048
2060
2064
2051
2066
2067
2077
2076
2070
2075
2064
2064
2064
2063
2066
2054
2056
2059
2054
2083
2074
2077
2078
2076
2060
2067
2053
2052
2056
2062
2063
2068
2088
2086
2069
2046
2049
2062
2061
2063
2054
2082
2083
2074
2067
2060
2059
2062
2066
2074
2072
2057
2051
2051
2049
2070
2059
2078
2080
2080
2078
2081
2072
2054
2059
2059
2056
2069
2070
2057
2046
2070
2077
2071
2070
2075
2073
2062
2060
2067
2063
2069
2061
2062
2073
2082
2081
2068
2060
2040
2054
2059
2074
2073
2061
2054
2066
2064
2074
2075
2075
2063
2066
2075
2055
2068
2079
2082
2077
2053
2053
2048
2059
2074
2063
2074
2065
2053
2064
2081
2083
2076
2074
2061
2062
2041
2059
2063
2069
2076
2079
2079
2062
2048
2058
2064
2069
2069
2059
2054
2057
2062
2072
2072
2070
2067
2063
2070
2065
2057
2052
2054
2065
2082
2081
2060
2060
2065
2078
2073
2067
2067
2055
2077
2067
2071
2060
2055
2064
2074
2069
2059
2057
2066
2066
2052
2055
2071
2078
