# Supplementary material for: Detecting Nasal Vowels in Speech Interfaces Based on Surface Electromyography
Source: PLoS One. 2015 Jun 12;10(6):e0127040. doi: 10.1371/journal.pone.0127040 (PMC4466523; doi:10.1371/journal.pone.0127040)
Supplement: S1 Data — (ZIP) [file pone.0127040.s001.zip › PLosOneData/EmgData/CM/EMG/17 - CM-cnasal-i-r1 - Channel1.txt]

2067
2081
2096
2087
2051
2038
2052
2039
2029
2074
2084
2096
2088
2090
2060
2073
2058
2072
2095
2085
2059
2055
2054
2066
2067
2052
2063
2050
2054
2050
2048
2064
2066
2063
2088
2076
2071
2082
2083
2058
2058
2058
2052
2069
2070
2075
2055
2067
2059
2052
2060
2081
2094
2088
2056
2043
2030
2051
2061
2078
2069
2060
2083
2082
2052
2066
2085
2085
2100
2056
2061
2036
2041
2057
2064
2080
2082
2081
2098
2078
2052
2038
2049
2053
2063
2037
2075
2090
2067
2071
2094
2077
2073
2066
2052
2050
2061
2063
2037
2069
2103
2096
2067
2034
2035
2057
2069
2053
2067
2072
2056
2074
2074
2084
2081
2068
2059
2053
2072
2053
2051
2073
2061
2074
2058
2092
2087
2070
2042
2079
2082
2046
2038
2029
2030
2050
2067
2059
2106
2072
2067
2090
2098
2116
2092
2114
2076
2059
2052
2050
2040
2061
2064
2056
2035
2051
2045
2026
2035
2027
2064
2048
2078
2077
2084
2051
2039
2063
2094
2063
2074
2085
2080
2080
2061
2081
2073
2066
2084
2066
2058
2062
2044
2043
2073
2082
2070
2069
2050
2076
2072
2063
2073
2078
2059
2056
2071
2060
2050
2041
2069
2087
2069
2050
2088
2094
2093
2068
2055
2060
2072
2036
2047
2036
2077
2068
2093
2076
2063
2059
2067
2060
2074
2042
2056
2040
2069
2091
2104
2087
2069
2064
2060
2041
2045
2069
2062
2075
2074
2083
2065
2064
2038
2060
2036
2057
2055
2075
2076
2069
2070
2076
2084
2077
2075
2075
2074
2045
2051
2068
2077
2075
2071
2063
2063
2052
2054
2060
2068
2049
2056
2070
2079
2081
2088
2073
2074
2059
2059
2063
2062
2055
2052
2063
2066
2051
2064
2066
2085
2085
2058
2039
2048
2061
2070
2091
2102
2079
2064
2055
2087
2079
2055
2062
2039
2037
2085
2084
2048
2052
2058
2066
2045
2051
2051
2064
2052
2083
2102
2061
2070
2082
2048
2067
2072
2064
2083
2082
2037
2063
2077
2040
2060
2056
2084
2058
2080
2084
2062
2059
2062
2075
2092
2069
2057
2055
2046
2060
2055
2074
2067
2067
2075
2055
2074
2089
2064
2077
2055
2068
2066
2066
2036
2033
2077
2069
2077
2058
2071
2067
2057
2085
2091
2061
2046
2071
2072
2056
2044
2061
2054
2075
2060
2078
2061
2087
2065
2097
2048
2054
2073
2054
2082
2078
2046
2079
2073
2069
2050
2053
2059
2078
2059
2066
2079
2066
2060
2098
2042
2038
2058
2048
2039
2044
2078
2101
2119
2087
2061
2049
2049
2063
2083
2073
2032
2038
2069
2071
2063
2041
2065
2054
2098
2055
2067
2067
2061
2061
2062
2076
2052
2086
2082
2086
2072
2036
2063
2073
2059
2058
2045
2069
2073
2063
2081
2070
2074
2058
2050
2074
2057
2066
2067
2074
2074
2068
2065
2067
2063
2065
2067
2044
2055
2039
2073
2072
2073
2063
2057
2084
2080
2071
2065
2060
2062
2063
2055
2056
2046
2061
2080
2084
2065
2068
2071
2064
2071
2072
2090
2086
2048
2042
2051
2081
2066
2054
2076
2066
2059
2076
2063
2067
2083
2071
2066
2067
2050
2058
2051
2053
2045
2054
2079
2089
2076
2068
2054
2067
2064
2062
2069
2068
2069
2060
2046
2053
2056
2073
2073
2073
2072
2054
2077
2070
2061
2057
2076
2061
2063
2060
2088
2066
2075
2085
2075
2045
2034
2042
2059
2068
2088
2078
2055
2074
2090
2073
2089
2082
2088
2085
2095
2077
2076
2057
2067
2045
2026
2055
2043
2044
2063
2036
2053
2055
2034
2061
2052
2070
2066
2076
2045
2064
2055
2073
2079
2085
2082
2091
2074
2071
2064
2072
2061
2070
2078
2062
2046
2051
2069
2069
2081
2083
2075
2067
2068
2065
2055
2071
2065
2066
2078
2073
2077
2054
2068
2073
2069
2084
2055
2032
2063
2073
2063
2058
2089
2086
2071
2048
2046
2024
2040
2046
2081
2099
2099
2089
2061
2070
2072
2086
2048
2054
2061
2058
2046
2057
2055
2065
2055
2059
2060
2074
2085
2073
2062
2075
2070
2048
2061
2067
2064
2083
2073
2072
2069
2082
2069
2052
2039
2057
2063
2058
2086
2065
2074
2073
2076
2056
2061
2055
2055
2058
2070
2060
2062
2055
2076
2072
2071
2084
2049
2072
2095
2088
2061
2054
2063
2062
2054
2063
2079
2063
2063
2050
2061
2059
2082
2096
2084
2072
2063
2050
2030
2036
2076
2052
2068
2085
2078
2069
2066
2070
2074
2058
2058
2056
2060
2064
2070
2062
2058
2067
2072
2063
2070
2071
2059
2062
2084
2070
2050
2062
2068
2048
2063
2063
2066
2069
2079
2042
2055
2070
2062
2109
2086
2056
2075
2049
2040
2055
2048
2094
2090
2084
2064
2073
2050
2066
2066
2057
2049
2060
2053
2054
2054
2080
2099
2070
2066
2062
2061
2068
2064
2055
2043
2053
2079
2072
2059
2092
2055
2063
2059
2075
2085
2073
2054
2064
2057
2070
2080
2063
2052
2052
2093
2067
2075
2075
2053
2039
2054
2058
2051
2083
2083
2085
2062
2061
2074
2071
2064
2073
2068
2045
2043
2065
2075
2059
2086
2074
2038
2062
2065
2087
2057
2100
2064
2066
2080
2053
2060
2057
2073
2052
2072
2065
2071
2073
2093
2069
2055
2030
2055
2041
2074
2081
2093
2058
2064
2068
2056
2066
2060
2064
2061
2059
2078
2072
2054
2051
2048
2057
2069
2102
2077
2087
2063
2060
2063
2067
2064
2057
2060
2059
2062
2062
2070
2072
2055
2080
2066
2075
2059
2070
2064
2063
2069
2061
2063
2085
2058
2057
2058
2060
2062
2064
2060
2074
2084
2054
2055
2073
2080
2056
2070
2075
2058
2034
2055
2087
2085
2082
2053
2051
2069
2084
2064
2054
2049
2080
2055
2075
2088
2057
2026
2052
2057
2045
2064
2068
2081
2095
2055
2080
2064
2057
2059
2081
2069
2073
2045
2052
2066
2078
2065
2064
2078
2063
2062
2061
2052
2067
2074
2066
2055
2054
2061
2067
2081
2071
2053
2065
2074
2088
2079
2091
2068
2054
2089
2082
2094
2085
2065
2038
2066
2069
2071
2060
2037
2036
2036
2031
2044
2062
2082
2049
2070
2052
2042
2058
2062
2067
2072
2060
2059
2076
2071
2073
2065
2064
2087
2085
2074
2068
2081
2062
2057
2062
2059
2070
2070
2062
2052
2065
2067
2070
2068
2051
2056
2057
2055
2059
2073
2097
2101
2079
2079
2073
2066
2061
2068
2067
2057
2054
2046
2069
2065
2048
2057
2062
2054
2071
2077
2074
2064
2054
2067
2075
2059
2060
2067
2076
2067
2064
2084
2082
2057
2068
2066
2052
2069
2066
2057
2061
2065
2061
2078
2091
2059
2038
2061
2079
2081
2045
2073
2051
2066
2043
2064
2054
2065
2074
2073
2073
2060
2060
2084
2063
2042
2062
2072
2087
2078
2062
2043
2041
2076
2088
2094
2060
2036
2067
2050
2054
2047
2062
2092
2093
2059
2067
2051
2077
2075
2070
2057
2075
2094
2075
2038
2054
2075
2073
2059
2077
2061
2052
2043
2060
2072
2059
2060
2079
2078
2060
2063
2056
2060
2055
2058
2087
2083
2060
2048
2067
2059
2070
2061
2039
2044
2050
2090
2076
2080
2078
2077
2074
2062
2076
2076
2054
2071
2065
2055
2067
2053
2059
2065
2064
2053
2085
2061
2061
2070
2073
2065
2060
2056
2071
2065
2072
2064
2049
2071
2055
2077
2075
2077
2078
2051
2067
2078
2068
2060
2055
2055
2084
2055
2061
2070
2066
2063
2074
2055
2068
2074
2065
2043
2057
2073
2064
2058
2073
2075
2055
2063
2063
2069
2081
2073
2059
2050
2059
2076
2061
2055
2079
2069
2074
2061
2055
2076
2079
2080
2062
2056
2059
2056
2071
2075
2066
2041
2067
2052
2071
2079
2066
2060
2050
2071
2062
2067
2086
2061
2064
2044
2070
2067
2064
2070
2078
2062
2072
2069
2066
2078
2081
2075
2051
2056
2067
2052
2045
2059
2075
2058
2055
2068
2057
2081
2082
2071
2069
2076
2076
2078
2088
2042
2065
2055
2048
2060
2050
2068
2061
2069
2083
2095
2070
2063
2075
2064
2068
2048
2066
2052
2053
2053
2063
2060
2072
2067
2066
2077
2069
2049
2063
2039
2079
2074
2085
2086
2076
2069
2074
2059
2074
2090
2068
2060
2051
2035
2070
2076
2079
2067
2071
2091
2065
2067
2035
2057
2048
2070
2073
2070
2078
2064
2057
2054
2074
2068
2068
2077
2073
2051
2058
2061
2071
2066
2065
2071
2084
2077
2069
2068
2089
2051
2055
2060
2054
2062
2082
2048
2054
2061
2066
2054
2057
2061
2058
2086
2084
2055
2079
2072
2072
2080
2110
2108
2087
2073
2074
2065
2061
2065
2053
2036
2040
2034
2054
2082
2080
2071
2033
2030
2030
2061
2063
2073
2075
2067
2032
2066
2054
2093
2072
2102
2090
2079
2063
2058
2064
2070
2076
2077
2074
2064
2079
2088
2085
2068
2048
2063
2050
2061
2074
2056
2041
2080
2068
2062
2065
2065
2070
2051
2080
2086
2085
2051
2066
2083
2050
2073
2061
2059
2064
2016
2034
2058
2063
2064
2066
2059
2070
2076
2097
2066
2067
2035
2058
2055
2059
2109
2061
2025
2062
2087
2066
2078
2067
2044
2053
2054
2078
2057
2058
2065
2103
2067
2068
2081
2067
2070
2073
2080
2078
2048
2055
2053
2087
2076
2062
2048
2070
2077
2065
2066
2048
2058
2069
2052
2069
2074
2059
2069
2057
2053
2073
2065
2076
2068
2046
2054
2073
2069
2091
2076
2073
2062
2043
2075
2074
2048
2053
2076
2055
2054
2051
2069
2081
2078
2084
2057
2056
2056
2065
2075
2052
2077
2051
2049
2084
2088
2066
2051
2032
2063
2089
2075
2076
2064
2038
2073
2106
2055
2065
2057
2056
2050
2063
2059
2063
2063
2063
2074
2076
2077
2068
2050
2058
2043
2064
2081
2072
2064
2056
2085
2075
2072
2079
2073
2063
2039
2055
2062
2082
2067
2072
2062
2070
2067
2046
2064
2064
2057
2056
2051
2081
2067
2057
2072
2075
2091
2082
2096
2087
2060
2060
2084
2046
2064
2061
2057
2066
2048
2057
2072
2050
2055
2062
2062
2068
2070
2075
2090
2060
2049
2096
2066
2063
2046
2054
2067
2071
2058
2084
2068
2095
2079
2066
2050
2066
2050
2053
2034
2034
2048
2071
2092
2083
2086
2087
2079
2075
2055
2026
2070
2064
2067
2070
2082
2069
2065
2076
2062
2037
2057
2067
2051
2052
2073
2078
2067
2080
2083
2063
2058
2069
2071
2061
2051
2052
2058
2066
2066
2053
2065
2078
2079
2068
2067
2069
2067
2068
2058
2071
2062
2063
2052
2057
2063
2052
2058
2062
2066
2065
2075
2080
2066
2080
2065
2070
2068
2061
2065
2062
2056
2066
2076
2070
2080
2058
2072
2067
2059
2056
2052
2078
2100
2076
2054
2049
2070
2054
2067
2055
2061
2070
2090
2081
2065
2088
2067
2055
2044
2046
2078
2084
2048
2059
2042
2073
2062
2078
2076
2071
2076
2068
2079
2056
2058
2055
2060
2065
2072
2040
2052
2064
2073
2064
2059
2076
2062
2066
2075
2065
2067
2054
2073
2062
2070
2072
2068
2060
2049
2057
2065
2065
2066
2070
2081
2077
2072
2070
2064
2063
2046
2027
2063
2061
2075
2058
2078
2055
2107
2106
2087
2086
2102
2096
2060
2056
2050
2059
2050
2051
2017
2030
2054
2070
2092
2053
2043
2050
2059
2067
2068
2066
2060
2086
2069
2042
2078
2087
2067
2035
2048
2076
2086
2081
2069
2079
2064
2067
2077
2075
2043
2060
2053
2049
2067
2081
2064
2050
2048
2072
2079
2071
2085
2059
2081
2075
2079
2053
2075
2082
2064
2063
2054
2065
2067
2062
2059
2048
2034
2055
2069
2064
2098
2079
2071
2069
2055
2053
2078
2073
2077
2072
2068
2061
2062
2071
2072
2071
2069
2042
2059
2080
2049
2064
2099
2065
2056
2059
2046
2061
2086
2068
2050
2063
2060
2098
2050
2063
2080
2046
2040
2064
2075
2083
2078
2060
2065
2067
2079
2073
2072
2042
2046
2059
2035
2060
2071
2077
2069
2062
2062
2083
2064
2086
2098
2055
2067
2063
2085
2068
2068
2044
2068
2070
2073
2078
2052
2093
2026
2049
2076
2093
2068
2064
2066
2087
2051
2002
2044
2067
2079
2081
2083
2077
2083
2094
2054
2052
2064
2073
2078
2106
2032
2046
2031
2066
2068
2060
2090
2074
2037
2070
2060
2051
2061
2053
2085
2081
2071
2057
2059
2081
2083
2050
2060
2055
2056
2082
2077
2087
2050
2094
2063
2086
2046
2056
2076
2055
2075
2071
2037
2031
2099
2078
2063
2085
2062
2069
2059
2037
2036
2068
2077
2082
2080
2063
2079
2070
2070
2052
2033
2068
2078
2053
2061
2084
2055
2072
2085
2079
2072
2064
2100
2024
2085
2028
2052
2057
2067
2091
2060
2084
2068
2077
2061
2078
2081
2090
2056
2058
2069
2061
2050
2084
2099
2061
2098
2053
2014
2024
2041
2081
2083
2054
2056
2076
2086
2084
2106
2058
2075
2060
2042
2046
2068
2068
2086
2084
2074
2053
2066
2056
2073
2054
2057
2053
2063
2078
2060
2108
2106
2030
2028
2040
2071
2039
2064
2074
2068
2065
2093
2066
2058
2069
2052
2068
2073
2071
2037
2079
2054
2066
2106
2084
2054
2042
2078
2070
2090
2046
2053
2059
2055
2052
2043
2060
2071
2076
2069
2069
2084
2062
2072
2065
2068
2051
2039
2081
2057
2045
2085
2081
2060
2073
2086
2065
2085
2063
2056
2081
2064
2061
2089
2051
2071
2062
2037
2034
2055
2065
2055
2073
2072
2074
2072
2066
2074
2071
2047
2073
2033
2059
2077
2067
2064
2065
2061
2081
2045
2056
2077
2050
2063
2056
2078
2090
2060
2071
2087
2050
2064
2082
2053
2077
2060
2084
2043
2071
2074
2075
2063
2063
2027
2053
2071
2075
2064
2056
2044
2065
2113
2094
2108
2063
2080
2085
2088
2078
2099
2057
2062
2048
2030
2031
2062
2029
2056
2065
2080
2047
2070
2065
2037
2034
2039
2052
2057
2069
2051
2061
2071
2075
2103
2076
2072
2104
2072
2071
2056
2077
2062
2060
2082
2072
2058
2060
2074
2066
2048
2049
2063
2074
2068
2078
2055
2065
2104
2049
2069
2066
2088
2048
2030
2032
2059
2066
2088
2056
2080
2079
2063
2064
2063
2056
2052
2073
2079
2068
2073
2051
2073
2080
2064
2039
2038
2069
2088
2063
2075
2039
2082
2077
2054
2075
2072
2056
2068
2069
2068
2072
2063
2065
2071
2082
2065
2054
2059
2049
2052
2063
2077
2060
2080
2062
2070
2053
2068
2074
2069
2061
2049
2079
2062
2050
2059
2083
2072
2079
2070
2070
2055
2063
2066
2055
2061
2083
2060
2042
2068
2083
2064
2070
2063
2060
2085
2069
2069
2074
2082
2053
2057
2066
2050
2064
2074
2078
2087
2055
2072
2060
2060
2059
2053
2042
2068
2074
2062
2069
2077
2080
2056
2049
2055
2079
2061
2054
2065
2070
2075
2090
2051
2068
2052
2071
2074
2069
2087
2063
2049
2058
2065
2049
2066
2058
2087
2080
2086
2065
2058
2052
2058
2057
2073
2069
2075
2076
2044
2028
2051
2072
2063
2063
2064
2062
2093
2079
2065
2069
2057
2090
2067
2071
2064
2061
2055
2049
2060
2070
2074
2075
2071
2058
2078
2075
2075
2084
2051
2067
2081
2041
2059
2059
2049
2095
2059
2049
2064
2076
2062
2066
2090
2069
2063
2062
2060
2056
2060
2056
2050
2065
2071
2078
2062
2039
2062
2085
2067
2070
2060
2064
2050
2081
2076
2052
2063
2074
2071
2055
2061
2060
2072
2063
2082
2072
2075
2066
2056
2074
2064
2046
2056
2066
2050
2040
2069
2083
2088
2081
2092
2081
2065
2058
2062
2048
2044
2077
2085
2066
2072
2070
2060
2072
2071
2071
2070
2045
2057
2053
2044
2052
2071
2085
2080
2063
2051
2076
2073
2060
2060
2055
2067
2068
2076
2051
2065
2052
2039
2078
2070
2066
2070
2097
2063
2080
2071
2053
2050
2075
2066
2106
2082
2070
2037
2039
2060
2062
2064
2079
2053
2055
2067
2072
2067
2075
2056
2066
2073
2057
2064
2081
2075
2061
2073
2065
2073
2069
2080
2082
2066
2067
2044
2033
2063
2065
2063
2063
2062
2077
2058
2067
2061
2065
2058
2082
2066
2051
2067
2080
2046
2069
2063
2061
2058
2081
2091
2077
2050
2050
2049
2060
2084
2061
2041
2066
2077
2076
2073
2082
2066
2088
2069
2058
2055
2060
2054
2063
2066
2071
2066
2070
2081
2108
2099
2084
2083
2095
2054
2053
2052
2039
2034
2055
2051
2044
2059
2059
2059
2041
2047
2058
2078
2043
2040
2074
2065
2062
2065
2075
2063
2068
2073
2060
2086
2096
2062
2056
2096
2066
2039
2047
2075
2073
2070
2083
2065
2083
2063
2052
2066
2067
2049
2063
2078
2084
2076
2081
2077
2058
2076
2075
2039
2023
2044
2048
2063
2062
2051
2051
2071
2086
2088
2094
2072
2064
2068
2079
2072
2059
2054
2063
2072
2066
2074
2067
2066
2056
2053
2080
2062
2063
2077
2078
2073
2058
2070
2065
2033
2063
2076
2054
2055
2054
2038
2082
2067
2073
2066
2085
2066
2082
2072
2078
2062
2063
