# Supplementary material for: Detecting Nasal Vowels in Speech Interfaces Based on Surface Electromyography
Source: PLoS One. 2015 Jun 12;10(6):e0127040. doi: 10.1371/journal.pone.0127040 (PMC4466523; doi:10.1371/journal.pone.0127040)
Supplement: S1 Data — (ZIP) [file pone.0127040.s001.zip › PLosOneData/EmgData/CM/EMG/17 - CM-cnasal-i-r1 - Channel2.txt]

2059
2088
2084
2087
2071
2063
2084
2037
2043
2083
2092
2065
2072
2059
1992
2035
2084
2108
2084
2077
2054
2055
2081
2095
2071
2064
2062
2014
2038
2057
2064
2059
2095
2091
2072
2069
2077
2069
2073
2056
2038
2045
2051
2068
2081
2087
2080
2055
2031
2027
2081
2103
2098
2077
2059
2060
2039
2049
2024
2048
2124
2101
2088
2065
2032
2063
2099
2091
2057
2034
2030
2019
2083
2084
2103
2088
2046
2075
2081
2050
2098
2076
2055
2046
2063
2085
2075
2048
2066
2059
2048
2049
2039
2040
2095
2115
2067
2046
2051
2073
2108
2088
2072
2047
2065
2055
2056
2060
2068
2079
2080
2060
2063
2059
2058
2050
2034
2059
2048
2071
2085
2075
2065
2084
2090
2081
2038
2005
2046
2104
2096
2058
2077
2066
2067
2069
2049
2072
2057
2049
2107
2111
2104
2061
2056
2074
2048
2036
2033
2025
2037
2050
2091
2096
2096
2075
2060
2035
2043
2055
2022
2068
2101
2100
2083
2063
2049
2064
2078
2077
2071
2070
2071
2060
2030
2056
2068
2033
2066
2081
2072
2103
2076
2071
2076
2068
2038
2051
2059
2030
2059
2099
2093
2080
2064
2028
2024
2083
2085
2059
2060
2074
2024
2074
2116
2078
2082
2096
2076
2062
2058
2065
2083
2051
2065
2061
2073
2055
2044
2066
2085
2049
2058
2048
2050
2046
2066
2078
2060
2056
2060
2093
2092
2071
2090
2070
2057
2052
2057
2075
2084
2084
2063
2055
2051
2074
2032
2064
2084
2058
2062
2068
2074
2062
2072
2081
2079
2050
2061
2071
2071
2069
2080
2036
2015
2049
2091
2116
2047
2048
2077
2078
2100
2093
2089
2059
2059
2069
2074
2070
2063
2035
2043
2043
2027
2082
2053
2077
2084
2067
2032
2047
2071
2054
2063
2094
2092
2080
2077
2063
2065
2071
2058
2055
2056
2057
2039
2095
2088
2065
2065
2065
2048
2064
2083
2086
2054
2029
2064
2076
2094
2095
2056
2041
2054
2072
2057
2061
2068
2086
2076
2057
2081
2078
2052
2019
2061
2084
2088
2070
2063
2028
2059
2081
2050
2063
2084
2074
2069
2071
2096
2042
2044
2035
2088
2090
2097
2066
2073
2076
2066
2039
2072
2078
2059
2051
2060
2073
2024
2036
2028
2108
2090
2052
2060
2066
2012
2092
2107
2069
2065
2073
2066
2078
2066
2069
2047
2076
2069
2065
2018
2043
2104
2096
2069
2039
2059
2080
2050
2066
2062
2083
2071
2048
2061
2068
2044
2082
2043
2082
2093
2046
1993
2049
2104
2130
2099
2068
2069
2066
2041
2080
2083
2082
2064
2052
2044
2048
2035
2046
2065
2073
2074
2049
2030
2069
2080
2070
2060
2043
2084
2118
2081
2064
2098
2082
2071
2064
2027
2038
2089
2078
2036
2065
2074
2083
2072
2060
2034
2043
2090
2078
2086
2057
2077
2074
2048
2053
2067
2074
2081
2054
2044
2035
2097
2082
2084
2060
2090
2084
2051
2066
2049
2039
2048
2083
2076
2023
2037
2084
2106
2086
2085
2059
2071
2071
2040
2051
2058
2082
2066
2065
2035
2021
2045
2102
2117
2114
2064
2077
2067
2065
2056
2075
2056
2069
2046
2064
2058
2054
2022
1999
2087
2115
2073
2063
2062
2054
2095
2093
2087
2075
2073
2061
2084
2062
2049
2036
2037
2069
2052
2059
2066
2064
2057
2074
2079
2054
2037
2012
2104
2116
2080
2044
2079
2052
2047
2048
2101
2098
2097
2099
2094
2057
2038
2003
2030
2064
2077
2026
2089
2089
2054
2076
2088
2095
2080
2055
2071
2088
2066
2048
2043
2049
2067
2070
2062
2066
2080
2059
2040
2053
2061
2070
2075
2068
2068
2055
2104
2080
2071
2046
2068
2077
2039
2042
2041
2082
2101
2100
2083
2057
2043
2053
2076
2079
2052
2062
2083
2059
2074
2077
2042
2016
2009
2084
2124
2109
2072
2083
2091
2050
2039
2060
2089
2068
2043
2036
2058
2066
2071
2053
2054
2087
2069
2062
2079
2048
2046
2092
2067
2048
2035
2074
2082
2071
2051
2054
2086
2087
2069
2081
2069
2056
2027
2069
2056
2030
2102
2109
2097
2084
2076
2050
2014
2051
2088
2047
2022
2066
2093
2060
2070
2087
2095
2071
1999
2036
2087
2087
2071
2092
2026
2054
2073
2078
2108
2059
2012
2016
2057
2090
2087
2097
2113
2083
2060
2061
2063
2059
2059
2025
2078
2066
2040
2098
2080
2068
2081
2054
2053
2057
2063
2060
2053
2001
2055
2111
2095
2086
2059
2089
2085
2065
2065
2074
2020
2011
2043
2049
2044
2116
2093
2065
2052
2051
2104
2094
2058
2084
2075
2023
2058
2089
2080
2055
1992
2041
2136
2086
2071
2065
2099
2049
2033
2040
2096
2030
2044
2124
2056
2023
2093
2083
2082
2085
2095
2042
2059
2029
2034
2068
2059
2035
2063
2073
2076
2096
2072
2070
2075
2079
2059
2041
2035
2107
2111
2100
2063
2068
2051
2055
2024
2044
2072
2031
2097
2092
2030
2061
2094
2079
2001
2056
2120
2144
2097
2064
2065
2022
2044
2035
2078
2066
2067
2054
2066
2043
2066
2081
2085
2035
2069
2095
2041
2055
2073
2035
2106
2114
2065
2075
2020
2059
2071
2059
2025
2079
2128
2078
2067
2087
2073
2020
2025
2048
2051
2074
2108
2097
2072
2035
2066
2044
2072
2039
2063
2067
2037
2102
2064
2073
2100
2084
2061
2042
2045
2071
2075
2061
2050
2062
2081
2042
2062
2040
2091
2046
2040
2062
2078
2108
2103
2087
2058
2051
2081
2064
2070
2061
2043
2077
2042
2057
2089
2056
2062
2058
2058
2067
2081
2029
2079
2093
2073
2044
2082
2076
2051
2040
2048
2098
2088
2028
2059
2089
2072
2052
2052
2066
2112
2054
2027
2037
2106
2089
2094
2095
2063
2032
2012
2068
2118
2077
2065
2048
2028
2065
2092
2095
2064
2061
2058
2055
2042
2031
2082
2095
2074
2064
2044
2071
2090
2041
2054
2051
2076
2091
2024
2068
2072
2089
2092
2070
2054
2097
2052
2048
2052
2096
2058
2043
2024
2081
2088
2094
2069
2049
2062
2074
2066
2058
2065
2077
2076
2054
2076
2063
2040
2061
2054
2065
2034
2021
2072
2089
2093
2058
2054
2064
2065
2100
2073
2055
2072
2079
2051
2039
2046
2081
2105
2115
2079
2030
2045
2086
2052
2055
2070
2074
2078
2030
2039
2064
2059
2067
2096
2088
2090
2049
2033
2081
2076
2076
2068
2059
2065
2065
2065
2076
2072
2075
2043
2060
2062
2077
2043
2058
2036
2062
2035
2056
2104
2103
2074
2054
2079
2052
2085
2039
2052
2045
2078
2098
2086
2077
2063
2046
2064
2092
2083
2073
2060
2030
2025
2034
2071
2112
2093
2058
2068
2085
2063
2046
2063
2071
2084
2074
2040
2032
2076
2082
2056
2007
2026
2116
2119
2085
2064
2077
2055
2045
2080
2037
2076
2085
2079
2038
2020
2072
2074
2114
2076
2029
2055
2088
2067
2070
2088
2063
2066
2043
2031
2067
2054
2083
2053
2063
2089
2062
2071
2056
2085
2092
2050
2053
2045
2043
2040
2080
2115
2129
2082
2067
2016
2020
2063
2074
2073
2083
2061
2035
1999
2087
2089
2087
2058
2073
2064
2091
2083
2028
2056
2049
2027
2096
2068
2100
2101
2076
2054
2065
2058
2012
2035
2095
2106
2079
2028
2074
2054
2062
2070
2078
2062
2056
2059
2112
2076
2083
2031
2036
2081
2048
2048
2065
2078
2071
2084
2083
2075
2023
2082
2116
2057
2025
2059
2056
2055
2044
2088
2131
2075
2060
2033
2061
2060
2021
2076
2085
2070
1989
2082
2120
2073
2097
2102
2063
2067
2038
2054
2072
2042
2068
2066
2095
2074
2065
2042
2081
2077
2072
2084
2034
2002
2054
2086
2103
2059
2049
2046
2076
2056
2074
2073
2049
2049
2098
2114
2082
2073
2067
2068
2027
2028
2033
2044
2042
2081
2063
2052
2105
2093
2078
2070
2072
2074
2061
2040
2039
2065
2069
2044
2087
2092
2101
2067
2046
2062
2060
2073
2063
2056
2060
2045
2055
2054
2039
2063
2087
2097
2084
2083
2098
2078
2049
2041
2040
2061
2046
2071
2108
2073
2049
2052
2047
2033
2041
2063
2104
2062
2080
2109
2084
2067
2064
2042
2068
2070
2055
2059
2080
2060
2073
2049
2069
2082
2043
2038
2065
2065
2066
2049
2069
2094
2105
2080
2046
2078
2048
2059
2053
2108
2090
2025
2038
2053
2100
2098
2072
2060
2050
2066
2060
2045
2030
2071
2045
2032
2046
2091
2109
2100
2077
2065
2043
2045
2061
2083
2073
2057
2062
2044
2064
2045
2092
2102
2089
2034
2013
2100
2105
2071
2069
2080
2057
2034
2045
2098
2087
2056
2043
2058
2085
2084
2033
2061
2043
2025
2104
2125
2088
2052
2026
1994
2010
2108
2107
2123
2111
2057
2054
2044
2017
2064
2087
2039
2070
2064
2051
2064
2090
2072
2045
2065
2075
2058
2051
2085
2097
2099
2075
2082
2056
2038
2031
2027
2025
2112
2074
2086
2095
2084
2095
2080
2063
2063
2068
2053
2078
2042
2046
2084
2063
2062
2060
2035
2045
2069
2088
2052
2021
2077
2065
2058
2096
2097
2052
2100
2100
2062
2057
2029
2107
2072
2034
2068
2067
2035
2067
2041
2059
2054
2096
2081
2070
2072
2072
2042
2060
2083
2073
2002
2011
2125
2107
2055
2026
2026
2137
2113
2074
2092
2079
2068
2045
2063
2029
2034
2079
2074
2030
2079
2089
2089
2055
2054
2052
2066
2044
2094
2055
2051
2087
2086
2078
2032
2012
2053
2118
2125
2135
2026
2019
2043
2019
2054
2030
2086
2094
2086
2059
2064
2093
2063
2051
2059
2054
2087
2039
2027
2082
2059
2087
2108
2092
2064
2099
2087
2032
2013
2085
2077
2079
2055
2041
2046
2061
2038
2092
2073
2066
2066
2066
2083
2062
2037
2093
2074
2064
2079
2044
2045
2061
2113
2056
2055
2054
2048
2084
2054
2079
2052
2027
2073
2113
2085
2060
2060
2062
2065
2055
2089
2056
2038
2002
2065
2097
2140
2055
2025
2083
2062
2062
2096
2099
2063
2060
2058
2025
2005
2078
2068
2086
2092
2083
2064
2054
2054
2048
2096
2086
2029
2058
2083
2066
2051
2078
2083
2075
2038
2032
2021
2073
2088
2095
2070
2041
2072
2057
2076
2093
2097
2038
2037
2040
2086
2085
2083
2063
2032
2046
2023
2097
2114
2077
2084
2074
2081
2056
2044
2032
2041
2064
2035
2009
2041
2120
2109
2108
2105
2053
2072
2067
2064
2067
2049
2070
2072
2059
2037
2026
2044
2076
2080
2077
2064
2058
2074
2010
2034
2137
2113
2058
2046
2050
2075
2075
2064
2057
2072
2044
2053
2084
2101
2078
2068
2068
2044
2036
2067
2073
2075
2089
2070
2025
2033
2104
2123
2085
2065
2033
2065
2045
2080
2049
2048
2081
2062
2083
2087
2066
2070
2077
2064
2058
2032
2046
2046
2067
2086
2073
2061
2052
2085
2093
2066
2044
2058
2078
2074
2058
2045
2064
2062
2050
2101
2082
2067
2054
2078
2030
2050
2109
2080
2024
2048
2078
2096
2066
2074
2069
2045
2075
2066
2037
2068
2035
2074
2078
2044
2061
2079
2102
2092
2064
2060
2064
2038
2047
2064
2062
2057
2082
2100
2075
2025
2035
2072
2036
2085
2081
2082
2052
2098
2107
2077
2055
2042
2064
2067
2081
2060
2057
2043
2064
2052
2030
2052
2099
2098
2061
2067
2067
2040
2027
2090
2078
2021
2058
2108
2075
2080
2041
2098
2074
2087
2061
2070
2097
2038
2053
2056
2053
2045
2012
2067
2122
2084
2074
2071
2090
2081
2055
2065
2067
2067
2048
2046
2069
2049
2054
2069
2072
2077
2083
2050
2036
2042
2095
2092
2037
2052
2021
2087
2102
2101
2084
2062
2029
2077
2116
2086
2033
2068
2059
2044
2056
2067
2072
2077
2009
2057
2097
2093
2038
2081
2107
2062
2065
2084
2064
2052
2060
2055
2040
2065
2047
2062
2094
2078
2062
2067
2045
2066
2036
2052
2054
2065
2101
2090
2060
2090
2088
2033
2066
2113
2054
2052
2062
2052
2060
2046
2040
2087
2078
2078
2067
2074
2064
2072
2049
2057
2058
2025
2061
2056
2047
2074
2087
2074
2108
2085
2074
2055
2059
2061
2093
2074
2061
2055
2065
2048
2032
2032
2071
2081
2079
2093
2074
2072
2046
2045
2055
2089
2094
2044
2075
2055
2075
2071
2082
2066
2050
2058
2018
1994
2099
2104
2094
2081
2055
2071
2085
2112
2082
2073
2067
2063
2020
2057
2043
2055
2080
2076
2070
2039
2061
2068
2080
2071
2075
2046
2015
2063
2081
2107
2084
2089
2058
2057
2078
2072
2041
2030
2033
2057
2084
2095
2078
2074
2075
2070
2069
2040
2050
2049
2071
2079
2074
2078
2072
2059
2079
2085
2050
2045
2048
2055
2041
2074
2075
2089
2091
2043
2084
2111
2085
2053
2013
2053
2081
2079
2082
2060
2063
2077
2061
2048
2065
2062
2068
2054
2049
2050
2053
2056
2083
2079
2085
2101
2052
2059
2055
2110
2037
2050
2046
2105
2121
2058
2057
2077
2058
2081
2049
2033
2017
2032
2052
2105
2093
2085
2088
2040
2073
2090
2079
2045
2057
2083
2069
2073
2069
2065
2043
2060
2017
2027
2092
2089
2060
2035
2031
2087
2100
2061
2085
2075
2067
2084
2077
2093
2069
2080
2063
2039
2049
2053
2054
2066
2074
2068
2035
2034
2085
2108
2076
2054
2055
2084
2065
2051
2060
2061
2071
2078
2070
2069
2052
2049
2053
2049
2052
2053
2092
2088
2070
2067
2064
2076
2066
2068
2073
2049
2090
2081
2078
2061
2041
2047
2046
2069
2073
2050
2051
2058
2094
2086
2093
2065
2080
2059
2052
2044
2061
2057
2083
2102
2071
2049
2069
2056
2059
2077
2052
2029
2070
2076
2073
2074
2070
2065
2053
2074
2094
2064
2070
2040
2069
2064
2052
2064
2053
2056
2072
2095
2083
2086
2053
2057
2075
2063
2055
2068
2035
2088
2104
2060
2074
2080
2034
2062
2076
2067
2055
2072
2078
2060
2061
2051
2073
2071
2076
2043
2040
2024
2068
2104
2074
2069
2112
2091
2052
2020
2061
2056
2089
2081
2068
2068
2059
2058
2055
2060
2027
2035
2104
2113
2090
2092
2088
2070
2037
2058
2067
2075
2059
2061
2057
2043
2031
2054
2073
2064
2075
2094
2102
2070
2060
2031
2071
2078
2072
2053
2044
2063
2092
2055
2065
2054
2064
2081
2099
2079
2066
2079
2073
2074
2056
2073
2063
2057
2035
2037
2051
2059
2072
2037
2052
2095
2112
2087
2076
2067
2032
2057
2060
2068
2051
2037
2071
2083
2095
2090
2068
2069
2074
2065
2053
2054
2066
2071
2071
2066
2070
2078
2054
2031
2056
2077
2083
2065
2064
2096
2079
2070
2061
2034
2031
2042
2040
2081
2105
2069
2086
2063
2063
2077
2055
2058
2080
2082
2072
2075
2048
2057
2027
2048
2051
2071
2108
2084
2106
2084
2073
2093
2078
2052
2027
2032
2072
2057
2054
2070
2085
2074
2050
2042
2063
2087
2079
2062
2043
2069
2073
2087
2048
2038
2082
2069
2055
2084
2084
2049
2056
2082
2058
2041
2088
2093
2096
2052
2023
2042
2103
2076
2057
2068
2056
2055
2043
2088
2095
2067
2082
2073
2066
2048
2071
2063
2069
2016
2048
2055
2071
2072
2084
2109
2095
2084
2078
2052
2058
2064
2052
2073
2053
2049
2042
2004
2045
2067
2095
2120
2105
2098
2074
2062
2038
2053
2051
2035
2057
2065
2073
2090
2091
2058
2055
2064
2075
2051
2057
2032
2042
2086
2108
2081
2055
2053
2043
2078
2092
2074
2065
2056
2045
2085
2079
2037
2050
2072
2103
2076
2070
2085
2051
2041
2049
2037
2068
2094
2072
2058
2071
2048
2051
2066
2035
2091
2103
2069
2061
2061
2076
2065
2064
2054
2064
2063
2070
2070
2050
2060
2035
2079
2080
2058
2059
2040
2088
2096
2070
2083
2075
2078
2059
2013
2053
2081
2056
2064
2074
2070
2077
2079
2072
2042
2077
2084
2039
2023
2063
2098
2092
2077
2049
2064
2039
2030
2066
2083
2083
2071
2078
2067
2052
2056
2073
2049
2062
2075
2053
2067
2081
2065
2062
2050
2054
2065
2067
2054
2091
2076
2024
2108
2099
2071
2078
2075
2055
2072
2069
2058
2054
2049
2064
2063
2073
2042
2049
2052
2077
2040
2065
2064
2055
2084
2092
2111
2099
2071
2051
2043
2066
2059
2067
2041
2025
2061
2077
2079
2067
2078
2109
2059
2043
2004
2050
2072
2113
2102
2046
2013
2096
2092
2090
2097
2086
2049
2044
2072
2063
2024
2038
2067
2089
2058
2042
2058
2050
2090
2072
2067
2068
2087
2080
2029
2058
2095
2071
2050
2035
2052
2086
2079
2072
2063
2060
2055
2070
2074
2057
2065
2052
2061
2075
2069
2064
2058
2041
2049
2059
2069
2050
2058
2123
2126
2110
2078
2061
2053
2054
2045
2045
2038
2032
2054
2067
2089
2090
2081
2061
2061
2050
2082
2071
2068
2088
2067
2062
2050
2071
2049
2076
2066
2052
2082
2071
2049
2028
2041
2093
2094
2069
2033
2061
2067
2075
2095
2089
2064
2084
2067
2094
2084
2036
2003
2042
2092
2094
2081
2075
2069
2057
2041
2050
2065
2048
