# Supplementary material for: Detecting Nasal Vowels in Speech Interfaces Based on Surface Electromyography
Source: PLoS One. 2015 Jun 12;10(6):e0127040. doi: 10.1371/journal.pone.0127040 (PMC4466523; doi:10.1371/journal.pone.0127040)
Supplement: S1 Data — (ZIP) [file pone.0127040.s001.zip › PLosOneData/EmgData/CM/EMG/17 - CM-cnasal-i-r1 - Channel4.txt]

2081
2079
2081
2071
2060
2062
2067
2060
2060
2071
2066
2055
2073
2073
2065
2072
2075
2075
2061
2055
2062
2065
2067
2078
2068
2065
2071
2065
2059
2040
2046
2061
2068
2080
2080
2051
2066
2072
2083
2083
2065
2048
2042
2050
2065
2080
2086
2078
2067
2062
2056
2061
2094
2092
2059
2034
2036
2053
2073
2078
2081
2077
2075
2055
2051
2066
2077
2086
2084
2057
2044
2057
2068
2046
2038
2061
2079
2093
2073
2060
2068
2066
2063
2065
2070
2070
2074
2076
2074
2057
2068
2092
2092
2038
2018
2038
2049
2055
2067
2089
2115
2100
2053
2023
2045
2049
2063
2084
2094
2088
2068
2067
2072
2065
2075
2086
2057
2036
2049
2059
2067
2078
2071
2074
2064
2081
2089
2081
2054
2052
2045
2054
2042
2033
2050
2078
2075
2091
2096
2097
2064
2051
2063
2063
2064
2071
2069
2061
2049
2052
2059
2079
2087
2088
2073
2037
2042
2046
2051
2053
2077
2083
2088
2083
2093
2072
2048
2053
2057
2058
2050
2058
2064
2070
2070
2075
2068
2084
2085
2058
2072
2075
2043
2034
2052
2058
2066
2079
2075
2075
2067
2075
2074
2076
2067
2060
2067
2044
2064
2080
2086
2057
2046
2060
2066
2067
2056
2063
2061
2066
2079
2072
2069
2060
2079
2093
2085
2042
2052
2056
2042
2047
2071
2068
2080
2077
2084
2067
2060
2049
2075
2082
2072
2062
2064
2079
2067
2070
2084
2072
2036
2034
2034
2064
2072
2074
2074
2080
2079
2077
2074
2065
2054
2042
2053
2080
2063
2055
2047
2074
2079
2085
2070
2066
2067
2065
2044
2059
2070
2074
2062
2061
2066
2068
2067
2070
2063
2082
2059
2061
2076
2077
2058
2064
2044
2065
2054
2070
2057
2050
2088
2083
2076
2069
2052
2081
2063
2063
2063
2067
2045
2056
2065
2081
2064
2063
2084
2074
2031
2040
2062
2062
2082
2062
2082
2078
2060
2079
2069
2063
2051
2059
2046
2043
2097
2063
2082
2085
2054
2071
2075
2066
2077
2051
2078
2037
2032
2071
2075
2093
2080
2104
2061
2063
2026
2066
2077
2073
2063
2078
2045
2065
2070
2057
2065
2088
2076
2086
2044
2048
2074
2074
2047
2061
2073
2038
2074
2080
2103
2082
2035
2050
2068
2057
2056
2077
2082
2064
2067
2069
2065
2085
2070
2067
2052
2026
2051
2087
2075
2087
2068
2042
2062
2067
2060
2059
2081
2060
2080
2074
2057
2070
2068
2053
2051
2067
2080
2068
2055
2050
2061
2078
2058
2066
2063
2055
2077
2048
2072
2082
2073
2090
2067
2055
2054
2079
1999
2061
2075
2076
2060
2062
2068
2060
2070
2077
2071
2061
2075
2057
2061
2074
2067
2056
2080
2068
2063
2053
2074
2043
2070
2073
2055
2066
2060
2071
2080
2071
2054
2069
2074
2071
2075
2039
2051
2075
2073
2080
2071
2072
2061
2054
2061
2065
2048
2067
2096
2082
2058
2060
2063
2069
2065
2045
2081
2057
2072
2074
2059
2066
2076
2037
2065
2104
2086
2079
2043
2062
2084
2028
2046
2075
2050
2059
2077
2075
2065
2056
2066
2076
2056
2054
2060
2083
2074
2076
2049
2093
2032
2074
2069
2080
2072
2058
2050
2065
2043
2073
2056
2060
2098
2059
2090
2043
2080
2075
2070
2067
2052
2071
2068
2047
2041
2065
2059
2055
2071
2067
2063
2050
2063
2084
2058
2064
2072
2107
2062
2064
2064
2069
2069
2054
2051
2050
2066
2017
2067
2074
2075
2063
2088
2068
2066
2072
2091
2070
2065
2057
2039
2049
2057
2057
2055
2099
2060
2058
2065
2079
2045
2053
2074
2086
2056
2079
2052
2055
2090
2077
2060
2064
2063
2044
2074
2062
2060
2057
2074
2062
2060
2051
2096
2083
2064
2058
2052
2058
2073
2070
2073
2081
2054
2055
2063
2076
2072
2055
2063
2051
2039
2083
2083
2074
2064
2058
2063
2083
2061
2069
2072
2059
2057
2068
2083
2066
2056
2081
2052
2062
2084
2066
2077
2072
2046
2042
2051
2062
2036
2036
2055
2073
2092
2078
2070
2077
2073
2073
2072
2068
2073
2088
2098
2092
2042
2015
2021
2041
2078
2085
2048
2054
2069
2071
2091
2082
2068
2061
2068
2070
2047
2056
2078
2098
2064
2023
2029
2060
2113
2091
2033
2028
2051
2084
2127
2102
2039
2040
2054
2068
2068
2057
2077
2093
2081
2039
2032
2060
2069
2069
2055
2066
2085
2073
2041
2034
2078
2081
2076
2076
2055
2054
2075
2094
2099
2065
2047
2072
2060
2062
2067
2046
2058
2076
2074
2077
2070
2086
2057
2057
2073
2060
2072
2081
2045
2079
2031
2072
2067
2066
2077
2034
2049
2100
2071
2087
2075
2106
2040
2044
2033
2082
2044
2066
2079
2066
2050
2058
2050
2081
2068
2072
2079
2057
2042
2085
2108
2054
2041
2039
2076
2089
2079
2082
2038
2048
2057
2072
2051
2090
2037
2094
2056
2077
2059
2074
2081
2054
2060
2053
2013
2050
2095
2099
2060
2064
2048
2063
2085
2066
2079
2096
2074
2061
2071
2072
2072
2037
2031
2063
2083
2092
2064
2067
2057
2044
2052
2093
2086
2080
2055
2061
2055
2049
2056
2057
2043
2072
2063
2092
2095
2070
2072
2074
2056
2061
2053
2067
2066
2069
2100
2071
2046
2032
2079
2059
2065
2057
2088
2078
2068
2065
2076
2068
2049
2040
2071
2076
2075
2037
2070
2068
2070
2071
2064
2064
2060
2061
2088
2081
2077
2032
2068
2076
2041
2037
2076
2085
2049
2083
2091
2082
2067
2052
2069
2056
2070
2065
2077
2048
2049
2046
2087
2090
2071
2070
2065
2074
2037
2044
2067
2088
2077
2063
2072
2072
2061
2076
2052
2052
2065
2050
2068
2055
2078
2065
2071
2072
2057
2099
2055
2063
2062
2051
2069
2054
2087
2077
2058
2055
2070
2072
2047
2061
2065
2071
2065
2054
2064
2077
2055
2072
2070
2041
2054
2071
2088
2062
2065
2056
2057
2068
2078
2077
2066
2055
2059
2066
2066
2067
2059
2055
2097
2059
2069
2068
2064
2075
2078
2059
2057
2052
2063
2061
2071
2063
2062
2052
2063
2095
2041
2081
2087
2059
2070
2052
2052
2050
2058
2051
2060
2072
2084
2097
2073
2066
2064
2063
2031
2058
2088
2097
2060
2068
2066
2060
2059
2060
2046
2056
2070
2065
2082
2066
2052
2054
2056
2070
2091
2089
2070
2065
2055
2060
2041
2059
2095
2082
2067
2062
2068
2068
2061
2025
2068
2074
2090
2079
2069
2060
2053
2068
2059
2054
2082
2074
2077
2054
2069
2060
2062
2053
2056
2055
2067
2043
2057
2081
2068
2092
2091
2050
2068
2079
2054
2058
2086
2053
2038
2061
2088
2087
2059
2063
2055
2054
2052
2032
2094
2056
2072
2076
2057
2080
2076
2064
2078
2074
2073
2061
2053
2064
2048
2066
2063
2068
2060
2039
2079
2070
2061
2048
2066
2091
2048
2048
2097
2077
2083
2079
2085
2048
2033
2063
2032
2050
2049
2078
2090
2060
2066
2056
2046
2079
2091
2106
2085
2033
2058
2031
2088
2064
2083
2084
2058
2057
2062
2061
2063
2059
2062
2068
2077
2076
2049
2055
2068
2048
2074
2070
2073
2080
2082
2068
2075
2048
2051
2072
2067
2054
2061
2032
2076
2093
2077
2056
2081
2070
2047
2061
2063
2077
2076
2069
2066
2054
2042
2059
2085
2092
2071
2057
2052
2059
2081
2054
2065
2077
2058
2068
2058
2076
2059
2071
2078
2069
2040
2045
2080
2079
2080
2067
2062
2061
2058
2061
2067
2091
2059
2044
2062
2085
2084
2058
2059
2078
2054
2061
2069
2062
2060
2046
2087
2076
2056
2078
2066
2072
2074
2043
2055
2050
2062
2061
2064
2084
2077
2081
2052
2060
2053
2082
2090
2071
2037
2068
2064
2051
2062
2039
2074
2085
2062
2073
2065
2071
2054
2034
2060
2089
2082
2060
2072
2069
2074
2051
2030
2076
2079
2059
2048
2062
2070
2099
2099
2077
2053
2034
2044
2055
2063
2089
2075
2043
2061
2075
2062
2052
2049
2060
2064
2088
2068
2076
2086
2073
2056
2051
2068
2061
2058
2070
2063
2058
2055
2061
2055
2060
2070
2069
2073
2097
2073
2073
2074
2072
2063
2049
2053
2059
2056
2067
2066
2074
2066
2077
2075
2077
2068
2049
2059
2078
2075
2095
2056
2056
2045
2065
2092
2059
2068
2078
2081
2053
2052
2055
2072
2075
2063
2061
2062
2070
2070
2063
2056
2060
2070
2062
2065
2080
2071
2064
2054
2061
2070
2066
2065
2050
2067
2089
2100
2073
2037
2069
2057
2040
2063
2085
2077
2068
2063
2074
2081
2039
2061
2072
2076
2050
2043
2057
2094
2090
2054
2049
2065
2069
2070
2067
2074
2065
2061
2075
2068
2043
2053
2086
2081
2053
2070
2068
2049
2071
2080
2084
2058
2042
2046
2062
2067
2102
2084
2032
2084
2077
2050
2054
2063
2079
2074
2072
2046
2054
2056
2083
2073
2051
2062
2084
2075
2061
2074
2070
2051
2052
2051
2070
2075
2068
2053
2073
2040
2087
2073
2058
2067
2065
2054
2073
2096
2057
2058
2063
2034
2074
2062
2059
2094
2040
2054
2071
2088
2077
2069
2051
2095
2037
2014
2081
2062
2043
2094
2088
2036
2066
2076
2031
2062
2063
2077
2112
2091
2106
2086
2063
2055
2048
2048
2086
2066
2038
2057
2059
2037
2057
2065
2079
2089
2069
2056
2067
2082
2066
2051
2062
2067
2067
2071
2069
2064
2057
2059
2056
2069
2087
2080
2060
2039
2067
2061
2012
2071
2099
2107
2078
2061
2024
2051
2069
2064
2057
2068
2072
2081
2072
2059
2062
2066
2078
2081
2049
2029
2073
2093
2091
2062
2053
2054
2052
2059
2071
2074
2056
2065
2074
2070
2084
2050
2052
2051
2074
2073
2079
2074
2062
2066
2049
2057
2070
2065
2077
2070
2067
2061
2042
2057
2063
2066
2062
2063
2068
2063
2110
2090
2076
2023
2026
2077
2091
2056
2055
2061
2072
2068
2073
2059
2075
2070
2043
2060
2055
2072
2064
2058
2084
2063
2089
2078
2050
2066
2042
2069
2080
2097
2083
2075
2070
2040
2044
2064
2068
2047
2037
2041
2075
2067
2099
2110
2078
2021
2059
2084
2062
2056
2048
2049
2079
2090
2056
2057
2064
2111
2061
2031
2081
2087
2037
2046
2069
2088
2067
2064
2066
2070
2075
2055
2045
2064
2076
2080
2068
2075
2046
2057
2079
2087
2091
2055
2022
2049
2050
2056
2080
2091
2064
2089
2116
2082
2034
2034
2044
2044
2058
2050
2044
2077
2102
2092
2076
2069
2056
2061
2058
2070
2074
2060
2057
2067
2071
2034
2052
2080
2102
2075
2016
2042
2058
2078
2073
2073
2082
2067
2085
2078
2069
2053
2063
2090
2083
2031
2042
2052
2058
2067
2052
2063
2098
2082
2064
2082
2075
2049
2058
2056
2064
2066
2063
2075
2069
2057
2063
2065
2062
2067
2073
2071
2073
2074
2058
2060
2067
2067
2062
2062
2084
2067
2054
2045
2050
2069
2083
2078
2077
2072
2059
2061
2064
2063
2071
2073
2069
2062
2042
2037
2066
2070
2078
2074
2069
2070
2070
2077
2062
2061
2061
2071
2068
2070
2053
2064
2077
2061
2054
2059
2059
2070
2069
2060
2055
2060
2069
2076
2060
2072
2067
2075
2066
2064
2067
2068
2057
2068
2078
2065
2048
2056
2062
2067
2065
2054
2053
2066
2071
2069
2065
2066
2061
2063
2069
2079
2068
2066
2067
2066
2053
2059
2072
2073
2062
2063
2057
2061
2077
2070
2087
2053
2054
2065
2064
2061
2066
2062
2076
2073
2071
2071
2057
2052
2052
2078
2085
2074
2055
2063
2066
2063
2052
2076
2067
2066
2065
2063
2073
2069
2062
2069
2043
2053
2054
2061
2078
2079
2070
2066
2069
2074
2067
2060
2051
2070
2082
2084
2081
2078
2067
2046
2053
2062
2063
2063
2059
2065
2069
2077
2070
2064
2066
2058
2073
2059
2068
2069
2065
2068
2071
2074
2064
2058
2059
2052
2062
2074
2067
2068
2063
2067
2057
2056
2077
2079
2058
2064
2059
2061
2066
2066
2066
2061
2056
2063
2069
2066
2076
2080
2073
2064
2053
2054
2069
2068
2066
2065
2056
2062
2069
2067
2067
2068
2067
2072
2055
2055
2067
2063
2068
2068
2067
2059
2054
2063
2070
2067
2065
2079
2074
2060
2051
2068
2075
2066
2074
2060
2065
2066
2062
2059
2054
2062
2060
2075
2079
2069
2067
2054
2065
2070
2070
2072
2062
2063
2070
2068
2067
2067
2055
2062
2069
2068
2069
2069
2074
2056
2062
2059
2070
2067
2068
2069
2057
2056
2058
2059
2054
2073
2080
2072
2063
2057
2064
2072
2077
2082
2063
2067
2063
2060
2058
2054
2055
2058
2069
2069
2068
2063
2066
2060
2064
2071
2064
2070
2069
2057
2060
2068
2068
2075
2073
2069
2070
2067
2070
2059
2060
2064
2060
2068
2060
2063
2078
2072
2060
2063
2069
2065
2073
2069
2060
2061
2061
2062
2060
2061
2068
2067
2066
2072
2066
2058
2064
2080
2076
2077
2064
2062
2063
2079
2069
2063
2052
2057
2059
2057
2070
2081
2077
2058
2055
2052
2070
2060
2066
2064
2062
2076
2070
2082
2063
2059
2059
2060
2059
2065
2071
2064
2062
2066
2076
2072
2065
2063
2074
2079
2070
2061
2053
2057
2067
2067
2066
2070
2069
2056
2069
2062
2071
2065
2066
2072
2066
2070
2064
2066
2058
2064
2069
2063
2078
2064
2069
2065
2065
2056
2070
2071
2046
2060
2075
2073
2077
2071
2067
2062
2060
2066
2071
2071
2054
2056
2074
2079
2073
2063
2068
2075
2056
2059
2066
2062
2062
2054
2061
2062
2074
2067
2065
2057
2071
2062
2060
2074
2077
2065
2063
2067
2073
2062
2068
2071
2067
2063
2059
2061
2061
2071
2068
2059
2078
2074
2075
2066
2067
2054
2070
2075
2062
2055
2057
2068
2072
2075
2063
2059
2060
2065
2070
2058
2062
2071
2056
2069
2067
2067
2069
2063
2061
2069
2069
2066
2070
2068
2063
2061
2064
2058
2067
2065
2069
2072
2069
2061
2069
2072
2057
2063
2073
2065
2069
2068
2077
2068
2070
2059
2060
2066
2072
2069
2068
2065
2065
2063
2065
2064
2068
2068
2063
2070
2060
2067
2058
2067
2067
2069
2068
2056
2053
2081
2077
2077
2064
2064
2072
2068
2060
2052
2072
2074
2063
2057
2058
2072
2071
2067
2062
2065
2068
2073
2070
2063
2061
2058
2063
2076
2064
2069
2065
2069
2062
2064
2070
2064
2071
2064
2072
2062
2057
2059
2062
2055
2065
2073
2066
2069
2063
2068
2063
2065
2060
2071
2069
2063
2066
2063
2064
2064
2074
2074
2061
2063
2067
2067
2062
2061
2068
2065
2056
2057
2063
2074
2076
2072
2067
2066
2072
2063
2063
2061
2055
2066
2078
2065
2063
2064
2064
2070
2069
2058
2065
2072
2061
2066
2063
2069
2065
2071
2060
2063
2063
2065
2069
2069
2064
2067
2067
2070
2071
2056
2066
2065
2063
2059
2069
2067
2068
2063
2062
2070
2075
2066
2065
2066
2055
2064
2078
2079
2069
2062
2061
2062
2070
2067
2062
2069
2067
2071
2068
2059
2060
2064
2070
2067
2068
2063
2063
2071
2075
2069
2062
2058
2066
2055
2060
2069
2075
2069
2071
2068
2067
2064
2070
2067
2071
2067
2060
2058
2070
2067
2067
2066
2060
2067
2060
2066
2070
2057
2065
2080
2080
2070
2060
2068
2066
2067
2058
2054
2054
2057
2062
2072
2060
2072
2069
2067
2069
2069
2067
2068
2072
2057
2066
2068
2068
2064
2062
2067
2068
2072
2058
2060
2063
2063
2070
2071
2059
2063
2072
2063
2068
2068
2065
2065
2070
2061
2058
2064
2066
2071
2072
2068
2073
2065
2061
2072
2067
2066
2062
2064
2062
2067
2066
2063
2056
2057
2075
2076
2062
2062
2058
2071
2074
2070
2062
2056
2061
2065
2069
2068
2059
2066
2067
2079
2070
2063
2063
2059
2057
2061
2068
2071
2064
2067
2055
2062
2080
2071
2066
2070
2072
2076
2070
2060
2056
2054
2057
2070
2064
2065
2072
2065
2069
2056
2061
2070
2069
2070
2069
2067
2066
2069
2067
2061
2054
2065
2071
2071
2070
2062
2057
2062
2063
2070
2064
2078
2070
2063
2064
2069
2066
2059
2063
2065
2067
2075
2065
2059
2065
2055
2068
2059
2065
2070
2070
2067
2060
2071
2070
2066
2057
2058
2065
2065
2079
2062
2070
2074
2070
2067
2068
2066
2060
2063
2064
2063
2070
2064
2068
2066
2060
2061
2073
2066
2069
2058
2055
2069
2075
2064
2063
2069
2067
2065
2067
2063
2062
2067
2067
2071
2067
2059
2067
2070
2063
2060
2070
2071
2070
2059
2056
2068
2077
2063
2056
2063
2066
2071
2070
2067
2060
2065
2060
2069
2072
2071
2072
2063
2073
2071
2063
2061
2055
2054
2060
2061
2057
2080
2081
2070
2068
2069
2059
2064
2059
2065
2060
2060
2063
2063
2064
2070
2079
2079
2064
2054
2053
2068
2068
2072
2069
2066
2072
2066
2060
2061
2057
2062
2063
2067
2078
2062
2067
2074
2080
2073
2079
2081
2064
2044
2050
2062
2049
2066
2071
2073
2075
2067
2069
2070
2060
2067
2064
2064
2067
2066
2070
