# Supplementary material for: Detecting Nasal Vowels in Speech Interfaces Based on Surface Electromyography
Source: PLoS One. 2015 Jun 12;10(6):e0127040. doi: 10.1371/journal.pone.0127040 (PMC4466523; doi:10.1371/journal.pone.0127040)
Supplement: S1 Data — (ZIP) [file pone.0127040.s001.zip › PLosOneData/EmgData/CM/EMG/17 - CM-cnasal-i-r1 - Channel5.txt]

2086
2074
2065
2066
2066
2068
2070
2058
2070
2078
2069
2071
2066
2061
2055
2056
2070
2063
2064
2041
2062
2065
2062
2065
2067
2071
2085
2073
2070
2064
2063
2071
2062
2062
2060
2051
2068
2074
2062
2060
2063
2067
2071
2080
2064
2064
2060
2063
2068
2070
2064
2043
2064
2069
2071
2073
2068
2058
2062
2066
2070
2070
2078
2063
2078
2077
2058
2051
2051
2056
2061
2072
2083
2067
2055
2045
2058
2071
2062
2077
2075
2074
2071
2063
2075
2080
2077
2081
2074
2051
2041
2048
2063
2059
2063
2073
2077
2088
2071
2049
2050
2051
2050
2060
2075
2071
2053
2073
2080
2095
2080
2071
2067
2058
2061
2065
2059
2051
2054
2064
2066
2079
2077
2067
2056
2069
2071
2074
2065
2065
2067
2057
2043
2040
2039
2079
2096
2096
2082
2076
2062
2046
2059
2063
2061
2071
2066
2061
2056
2060
2062
2068
2079
2075
2072
2062
2063
2060
2070
2073
2068
2064
2057
2054
2069
2073
2074
2071
2056
2056
2063
2071
2074
2066
2069
2073
2075
2068
2065
2046
2061
2075
2071
2064
2062
2051
2054
2064
2071
2077
2070
2070
2062
2057
2059
2054
2066
2050
2071
2083
2082
2081
2073
2070
2066
2063
2050
2052
2054
2055
2059
2066
2072
2074
2083
2078
2070
2057
2068
2062
2045
2042
2064
2060
2083
2081
2087
2077
2068
2051
2060
2071
2067
2052
2049
2070
2063
2056
2075
2074
2073
2070
2041
2061
2079
2074
2080
2072
2070
2069
2070
2070
2063
2060
2065
2065
2073
2049
2025
2040
2069
2084
2076
2070
2071
2077
2058
2060
2073
2070
2069
2050
2070
2090
2074
2062
2042
2068
2055
2067
2068
2077
2091
2061
2036
2047
2063
2051
2065
2066
2075
2085
2059
2061
2075
2065
2063
2067
2054
2087
2075
2068
2060
2064
2057
2072
2080
2068
2050
2042
2062
2039
2078
2075
2073
2070
2073
2075
2059
2059
2066
2083
2060
2039
2074
2064
2079
2066
2045
2072
2070
2082
2078
2064
2051
2074
2065
2053
2052
2091
2088
2051
2019
2074
2085
2083
2109
2066
2049
2058
2040
2059
2072
2053
2059
2082
2064
2082
2048
2046
2087
2070
2063
2064
2058
2068
2080
2062
2065
2069
2053
2050
2077
2044
2055
2082
2082
2097
2078
2059
2054
2062
2056
2064
2043
2032
2056
2106
2139
2072
2036
2045
2055
2063
2059
2077
2068
2062
2072
2074
2028
2084
2083
2056
2067
2074
2062
2060
2065
2058
2064
2070
2096
2080
2060
2057
2062
2056
2036
2066
2065
2069
2069
2058
2060
2045
2067
2095
2073
2075
2065
2067
2064
2068
2045
2049
2076
2070
2089
2073
2056
2048
2064
2042
2079
2084
2074
2045
2063
2065
2083
2092
2068
2046
2055
2070
2068
2077
2029
2031
2050
2094
2084
2049
2057
2090
2074
2092
2076
2068
2058
2051
2057
2045
2067
2028
2077
2100
2084
2070
2063
2053
2050
2064
2073
2059
2068
2069
2064
2054
2055
2041
2046
2102
2082
2080
2087
2080
2062
2032
2085
2065
2057
2060
2076
2061
2058
2049
2070
2061
2048
2087
2067
2070
2097
2085
2070
2057
2037
2073
2061
2074
2069
2066
2047
2051
2035
2071
2067
2051
2080
2084
2095
2073
2077
2067
2070
2088
2039
2024
2022
2070
2079
2060
2040
2072
2096
2073
2074
2052
2016
2060
2085
2073
2063
2076
2070
2048
2085
2078
2077
2075
2083
2063
2035
2002
2084
2074
2044
2077
2073
2065
2082
2068
2066
2055
2053
2064
2064
2058
2056
2035
2077
2097
2081
2044
2073
2092
2064
2062
2070
2059
2028
2057
2084
2048
2131
2095
2063
2051
2047
2036
2057
2073
2066
2057
2064
2060
2042
2054
2123
2076
2041
2008
2092
2101
2061
2059
2087
2081
2041
2056
2080
2071
2086
2066
2034
2065
2010
2024
2106
2089
2074
2070
2052
2087
2060
2100
2083
2079
2062
2078
1978
2018
2105
2097
2067
2063
2076
2071
2081
2075
2062
2059
2059
2045
2027
2068
2056
2048
2082
2034
2041
2116
2090
2083
2089
2081
2079
2085
2061
2030
2051
2055
2062
2059
2067
2056
2065
2067
2052
2075
2103
2077
2053
2049
2065
2054
2051
2082
2090
2065
2045
2052
2057
2068
2114
2097
2062
2057
2015
2018
2063
2086
2072
2064
2085
2113
2075
2057
2055
2056
2061
2052
2044
2076
2103
2092
2038
2032
2047
2065
2068
2055
2063
2087
2082
2068
2036
2057
2081
2103
2095
2064
2066
2070
2050
2075
2076
2073
2049
2066
2022
2078
2052
2072
2100
2056
2023
2083
2078
2087
2064
2063
2009
2070
2101
2063
2071
2033
2059
2127
2097
2079
2041
2037
2097
2089
2057
2014
2063
2095
2016
2088
2090
2043
2021
2077
2138
2064
2035
2039
2023
2049
2069
2115
2095
2053
2038
2071
2070
2066
2081
2058
2082
2082
2038
1990
2052
2126
2086
2088
2068
2087
2076
2051
2056
2035
2049
2038
2073
2094
2069
2056
2033
2050
2049
2090
2096
2114
2059
2054
2068
2062
2111
2020
2040
2103
2048
2076
2072
2096
2067
2010
2063
2090
2086
2072
2052
2063
2072
2051
2060
2024
2085
2072
2079
2082
2087
2069
2056
2066
2070
2077
1985
2065
2077
2097
2099
2063
2048
2070
2080
2068
2061
2042
2061
2071
2086
2055
2014
2079
2104
2080
2069
2068
2045
2024
2071
2090
2090
2075
2060
2048
2046
2077
2044
2054
2072
2043
2075
2089
2054
2063
2087
2027
2031
2109
2097
2073
2032
2099
2062
2044
2069
2059
2084
2049
2028
2027
2100
2120
2096
2069
2044
2057
2045
2053
2094
2061
2072
2075
2052
2022
2052
2067
2046
2050
2113
2090
2055
2056
2088
2061
2059
2061
2054
2046
2059
2087
2093
2051
2053
2085
2048
2052
2085
2057
2065
2074
2045
2071
2082
2075
2058
2068
2051
2065
2053
2084
2081
1978
2078
2113
2090
2073
2050
2083
2067
2045
2053
2062
2052
2057
2064
2077
2076
2073
2075
2057
2072
2002
2067
2110
2069
2055
2074
2079
2047
2058
2108
2068
2072
2051
2044
2066
2054
2044
2041
2081
2094
2093
2079
2052
2069
2039
2063
2057
2051
2052
2074
2096
2077
2074
2072
2067
2044
2035
2073
2082
2059
2070
2072
2061
2077
2075
2042
2061
2069
2071
2060
2052
2024
2070
2109
2086
2069
2070
2069
2048
2061
2065
2041
2055
2086
2071
2076
2068
2069
2070
2065
2049
2036
2072
2055
2081
2093
2075
2062
2074
2048
2041
2076
2079
2067
2063
2071
2061
2063
2064
2044
2056
2041
2057
2083
2062
2029
2089
2099
2075
2103
2070
2054
2054
2063
2043
2056
2052
2090
2092
2065
2075
2052
2054
2057
2056
2068
2039
2064
2071
2041
2101
2099
2060
2037
2069
2085
2091
2075
2057
2043
2039
2080
2098
2022
2031
2091
2069
2052
2059
2070
2084
2049
2017
2089
2132
2098
2068
2058
2031
2065
2061
2034
2054
2057
2087
2097
2068
2052
2045
2046
2041
2077
2097
2088
2082
2066
2035
2049
2086
2084
2073
2057
2058
2067
2077
2068
2026
2098
2083
2047
2053
2063
2072
2064
1998
2067
2123
2084
2081
2086
2062
2063
2035
2036
2083
2071
2066
2069
2055
2070
2089
2087
2056
2034
2034
2080
2064
2064
2080
2061
2049
2069
2059
2023
2092
2097
2083
2070
2059
2048
2060
2071
2058
2063
2069
2047
2016
2089
2111
2077
2052
2090
2073
2049
2062
2072
2052
2094
2071
2046
2063
2052
2064
2069
2075
2061
2086
2058
2072
2076
2054
2056
2059
2051
2061
2068
2065
2041
2075
2097
2080
2056
2080
2066
2065
2065
2052
2055
2041
2039
2062
2112
2085
2076
2087
2067
2057
2051
2070
2079
2030
2055
2084
2058
2054
2063
2050
2069
2070
2062
2084
2079
2024
2067
2065
2048
2096
2094
2077
2076
2061
2064
2043
2053
2080
2085
2040
2041
2064
2051
2096
2096
2096
2077
2066
2038
2046
2059
2049
2039
2028
2065
2078
2042
2080
2093
2085
2073
2089
2048
2051
2075
2079
2078
2048
2061
2068
2072
2055
2051
2061
2045
2084
2058
2049
2065
2092
2073
2074
2048
2062
2097
2061
2060
2058
2061
2066
2062
2071
2068
2080
2070
2060
2058
2093
2074
2035
2040
2069
2078
2089
2067
2063
2076
2063
2073
2038
2060
2083
2091
2069
2054
2069
2073
2071
2050
2046
2078
2084
2062
2048
2059
2062
2066
2068
2066
2068
2066
2084
2054
2082
2079
2056
2055
2005
2029
2117
2107
2092
2055
2047
2050
2055
2043
2072
2116
2076
2041
2060
2072
2054
2058
2048
2075
2079
2075
2076
2072
2042
2046
2049
2076
2065
2078
2041
2099
2100
2041
2087
2043
2014
2081
2093
2085
2091
2069
2060
2041
2064
2069
2077
2062
1996
2094
2071
2046
2078
2069
2046
2092
2085
2053
2070
2061
2063
2061
2073
2059
2026
2075
2111
2070
2034
2087
2089
2060
2070
2077
2069
2055
2039
2072
2061
2055
2049
2066
2060
2053
2065
2100
2100
2064
2056
2068
2092
2094
2061
2033
2058
2064
2088
2023
2010
2083
2093
2054
2009
2062
2091
2077
2092
2127
2043
2050
2148
2117
2015
2066
2035
1990
2042
2146
2074
1998
2001
2044
2112
2043
2043
2038
2096
2107
2113
2072
2085
2058
2032
2050
2063
2057
2019
2035
2080
2130
2099
2068
2071
2105
2071
2021
2073
2070
2057
2061
2060
2060
2061
2071
2069
2031
2079
2089
2067
2050
2092
2054
2008
2063
2106
2104
2065
2038
2054
2068
2082
2056
2050
2079
2089
2072
2046
2011
2084
2076
2083
2076
2065
2022
2063
2095
2097
2029
2051
2074
2065
2071
2071
2033
2052
2088
2074
2065
2067
2078
2027
2051
2075
2063
2092
2088
2076
2065
2030
2063
2094
2074
2071
2051
2049
2061
2045
2055
2077
2069
2051
2074
2003
2056
2117
2078
2041
2005
2103
2128
2097
2089
2050
2052
2073
2066
2055
2045
2069
2072
2063
2072
2067
2048
2040
1997
2066
2081
2073
2096
2104
2086
2052
2044
2069
2088
2079
2060
2076
2073
2046
2057
2069
2038
2059
2066
2062
2003
2070
2127
2100
2036
2061
2076
2075
2058
2034
2060
2085
2108
2060
2058
2056
2087
2093
2069
2022
1977
2044
2087
2079
2086
2074
2116
2101
2051
2016
2057
2079
2063
2062
2064
2067
2080
2061
2037
2056
2092
2077
2062
2098
2060
2003
2041
2077
2092
2078
2065
2074
2049
2050
2058
2078
2062
2049
2058
2058
2070
2055
2115
2113
2057
2042
2053
2067
2074
2082
2081
2080
2073
2046
2026
2048
2065
2096
2070
1990
2065
2089
2085
2062
2092
2071
2052
2052
2068
2076
2054
2039
2061
2062
2070
2087
2074
2067
2080
2054
2048
2081
2075
2059
2070
2072
2075
2089
2056
2033
2066
2067
2065
2069
2077
2063
2057
2055
2065
2068
2067
2075
2074
2070
2054
2057
2065
2049
2064
2080
2079
2075
2069
2067
2063
2058
2066
2057
2055
2056
2063
2063
2059
2068
2068
2070
2067
2065
2071
2080
2064
2059
2049
2046
2074
2075
2080
2071
2064
2064
2059
2066
2067
2062
2052
2070
2059
2066
2079
2071
2067
2075
2065
2060
2060
2069
2073
2059
2059
2061
2065
2061
2062
2061
2065
2063
2070
2063
2059
2063
2068
2088
2070
2069
2064
2057
2065
2073
2072
2045
2067
2068
2079
2079
2081
2064
2053
2055
2058
2064
2065
2072
2071
2065
2066
2054
2064
2065
2067
2076
2068
2065
2069
2066
2059
2061
2048
2065
2057
2064
2073
2064
2069
2073
2070
2066
2071
2075
2067
2055
2059
2048
2069
2075
2078
2074
2069
2061
2064
2067
2065
2059
2065
2062
2052
2061
2083
2060
2073
2085
2063
2073
2055
2046
2054
2063
2067
2078
2069
2067
2065
2069
2059
2060
2072
2067
2071
2067
2071
2079
2074
2061
2057
2079
2050
2058
2061
2071
2070
2066
2069
2071
2061
2055
2055
2068
2073
2065
2065
2065
2072
2062
2060
2078
2084
2075
2065
2055
2056
2055
2061
2078
2079
2057
2061
2063
2062
2068
2063
2065
2075
2059
2058
2073
2068
2072
2072
2069
2075
2065
2064
2060
2054
2056
2063
2063
2069
2062
2068
2076
2068
2070
2062
2061
2070
2079
2071
2069
2071
2056
2056
2043
2071
2074
2060
2064
2067
2068
2079
2072
2064
2069
2069
2065
2067
2068
2058
2064
2060
2057
2061
2065
2077
2073
2070
2054
2052
2062
2065
2061
2067
2070
2073
2076
2067
2067
2062
2064
2053
2057
2068
2078
2082
2064
2056
2061
2058
2065
2080
2080
2058
2061
2059
2060
2064
2066
2076
2073
2074
2062
2059
2054
2056
2058
2062
2063
2076
2070
2077
2069
2057
2059
2063
2064
2065
2065
2064
2066
2076
2073
2073
2077
2062
2062
2063
2062
2064
2062
2060
2056
2064
2063
2062
2073
2076
2070
2068
2070
2060
2063
2066
2066
2066
2062
2063
2058
2068
2066
2070
2068
2064
2064
2062
2060
2066
2067
2077
2067
2066
2059
2065
2067
2064
2063
2061
2068
2066
2072
2067
2067
2065
2061
2060
2057
2061
2067
2070
2064
2068
2071
2072
2069
2058
2056
2068
2064
2063
2061
2057
2059
2058
2063
2072
2063
2067
2078
2075
2069
2057
2061
2063
2068
2066
2063
2068
2063
2061
2071
2070
2068
2066
2063
2065
2063
2062
2065
2060
2056
2060
2068
2073
2065
2064
2069
2062
2067
2067
2068
2062
2051
2063
2067
2071
2074
2070
2070
2067
2066
2064
2064
2068
2067
2061
2070
2067
2065
2058
2058
2065
2059
2064
2059
2063
2062
2062
2066
2062
2067
2066
2063
2059
2062
2066
2070
2071
2076
2068
2070
2070
2070
2064
2062
2068
2056
2057
2057
2060
2057
2064
2065
2062
2076
2073
2073
2074
2068
2065
2074
2075
2067
2055
2057
2063
2066
2063
2067
2060
2063
2062
2060
2058
2056
2070
2066
2067
2072
2071
2075
2067
2070
2071
2069
2072
2071
2068
2065
2061
2060
2057
2060
2063
2066
2062
2074
2067
2063
2068
2060
2066
2073
2065
2067
2061
2062
2064
2071
2062
2061
2060
2069
2073
2067
2063
2064
2060
2063
2066
2071
2071
2073
2071
2061
2064
2062
2065
2070
2064
2061
2057
2066
2081
2072
2072
2058
2064
2073
2064
2055
2054
2061
2069
2063
2069
2069
2078
2073
2070
2059
2059
2063
2069
2067
2063
2062
2064
2065
2071
2072
2060
2066
2061
2062
2056
2059
2063
2070
2076
2083
2067
2060
2060
2060
2060
2063
2073
2065
2068
2063
2068
2061
2064
2063
2068
2067
2054
2060
2067
2068
2070
2068
2074
2067
2064
2070
2068
2058
2063
2066
2068
2065
2060
2056
2068
2068
2062
2057
2056
2072
2073
2069
2068
2065
2064
2072
2057
2058
2065
2064
2063
2067
2060
2070
2075
2072
2068
2067
2070
2065
2073
2063
2057
2055
2051
2061
2067
2059
2071
2077
2080
2073
2066
2068
2067
2063
2060
2064
2067
2068
2073
2069
2069
2061
2057
2061
2063
2059
2069
2069
2066
2059
2065
2068
2068
2076
2066
2065
2065
2072
2072
2073
2065
2063
2065
2065
2063
2062
2062
2059
2065
2072
2070
2056
2058
2068
2064
2062
2060
2069
2067
2074
2069
2067
2070
2069
2077
2083
2069
2053
2056
2061
2059
2058
2061
2064
2066
2063
2065
2070
2065
2065
2077
2076
2075
2066
2066
2061
2061
2064
2060
2055
2059
2061
2073
2064
2073
2067
2057
2066
2072
2073
2062
2063
2058
2064
2074
2075
2064
2068
2065
2071
2065
2053
2059
2067
2062
2064
2067
2055
2059
2072
2070
2067
2065
2071
2071
2072
2073
2065
2060
2060
2061
2063
2068
2076
2065
2053
2063
2073
2075
2071
2063
2061
2070
2064
2056
2058
2063
2070
2066
2061
2059
2061
2060
2062
2073
2072
2063
2069
2069
2065
2071
2070
2069
2063
2069
2061
2060
2063
2057
2061
2068
2067
2065
2068
2073
2071
2063
2066
2060
2064
2067
2067
2073
2068
2064
2062
2063
2066
2068
2060
2062
2064
2065
2069
2064
2060
2067
2062
2064
2076
2073
2067
2062
2064
2064
2058
2062
2067
2070
2068
2067
2072
2061
2063
2063
2059
2065
2067
2070
2072
2070
2069
2074
2066
2064
2066
2063
2055
2058
2059
2060
2063
2065
2076
2070
2068
2063
2066
2072
2076
2069
2065
2058
2059
2057
2067
2065
2069
2073
2074
2071
2072
2070
2060
2052
2057
2057
2069
2065
2072
2069
2057
2058
2063
2066
2070
2065
2062
2058
2061
2067
2068
2063
2067
2067
2067
2062
2070
2070
2067
2072
2072
2066
2067
2068
2062
2071
2076
2075
2064
2066
2057
2057
2057
2055
2060
2066
2063
2061
2068
2070
2068
2065
2060
2068
2071
2058
2065
2066
2073
2073
2063
2062
2059
2059
2062
2070
2072
2074
2069
2064
2067
2071
2062
2064
2060
2068
2073
2067
2060
2057
2064
2066
2066
2074
2057
2050
2057
2058
2064
2063
2066
2072
2076
2072
2067
2069
2062
2063
2065
2070
2070
2063
2069
2067
2070
2066
2061
2064
2066
2063
2060
2068
2064
2069
2069
2064
2069
2067
2062
2068
2068
2066
2060
2056
2060
2065
2065
