# Supplementary material for: Detecting Nasal Vowels in Speech Interfaces Based on Surface Electromyography
Source: PLoS One. 2015 Jun 12;10(6):e0127040. doi: 10.1371/journal.pone.0127040 (PMC4466523; doi:10.1371/journal.pone.0127040)
Supplement: S1 Data — (ZIP) [file pone.0127040.s001.zip › PLosOneData/EmgData/CM/EMG/18 - CM-vnp-un-r1 - Channel1.txt]

2060
2071
2071
2116
2073
2048
2046
2052
2059
2062
2040
2058
2072
2087
2082
2071
2059
2080
2071
2070
2065
2066
2055
2079
2045
2050
2079
2082
2054
2053
2071
2061
2065
2077
2065
2088
2073
2059
2039
2058
2056
2058
2088
2085
2058
2058
2066
2048
2062
2050
2086
2080
2059
2065
2078
2066
2045
2077
2088
2079
2027
2045
2056
2059
2077
2073
2064
2077
2074
2047
2060
2082
2095
2067
2069
2065
2069
2043
2031
2075
2066
2046
2079
2094
2065
2036
2050
2058
2045
2079
2089
2079
2069
2071
2053
2072
2063
2074
2060
2081
2066
2050
2036
2046
2069
2079
2076
2053
2091
2071
2087
2088
2057
2071
2065
2058
2081
2065
2060
2057
2043
2059
2085
2072
2070
2062
2060
2050
2073
2056
2094
2067
2066
2075
2049
2043
2081
2048
2049
2048
2082
2079
2100
2075
2054
2039
2067
2077
2066
2061
2049
2073
2068
2063
2088
2090
2071
2054
2056
2055
2053
2066
2047
2066
2075
2084
2072
2043
2055
2053
2044
2073
2089
2087
2062
2072
2065
2083
2057
2046
2034
2047
2063
2068
2106
2085
2061
2078
2080
2070
2083
2060
2053
2026
2033
2065
2056
2076
2061
2075
2067
2088
2051
2075
2067
2068
2064
2075
2110
2091
2011
2050
2051
2055
2055
2080
2061
2073
2068
2065
2070
2072
2055
2055
2066
2092
2069
2072
2062
2056
2047
2073
2072
2049
2076
2036
2084
2074
2074
2047
2051
2044
2050
2077
2069
2082
2045
2051
2043
2069
2100
2113
2070
2083
2045
2052
2049
2047
2077
2074
2057
2065
2072
2085
2086
2070
2078
2048
2073
2045
2064
2064
2042
2067
2061
2102
2110
2109
2103
2061
2057
2060
2052
2045
2027
2037
2054
2051
2050
2089
2067
2027
2021
2039
2082
2055
2061
2092
2090
2089
2045
2090
2075
2050
2052
2068
2097
2107
2073
2076
2052
2064
2082
2049
2030
2062
2071
2059
2075
2068
2104
2093
2063
2053
2072
2058
2057
2045
2058
2074
2072
2062
2073
2071
2089
2062
2053
2070
2041
2056
2059
2057
2074
2087
2073
2070
2070
2078
2073
2072
2064
2071
2037
2056
2072
2023
2044
2074
2059
2060
2066
2069
2095
2073
2084
2080
2069
2075
2089
2062
2061
2020
2024
2039
2090
2079
2069
2084
2079
2068
2057
2076
2075
2065
2042
2069
2064
2057
2077
2089
2094
2095
2053
2027
2034
2050
2089
2084
2055
2044
2081
2054
2066
2030
2107
2100
2079
2070
2064
2046
2046
2078
2074
2054
2049
2077
2051
2055
2060
2066
2061
2059
2067
2053
2089
2071
2065
2068
2059
2085
2081
2057
2039
2068
2066
2057
2044
2048
2049
2064
2078
2072
2093
2105
2050
2041
2066
2074
2088
2077
2076
2054
2067
2048
2075
2062
2041
2078
2088
2066
2061
2050
2036
2061
2057
2032
2058
2078
2096
2090
2078
2075
2054
2056
2057
2056
2087
2071
2076
2059
2067
2040
2059
2067
2063
2071
2096
2081
2056
2042
2063
2094
2071
2073
2042
2035
2032
2078
2086
2099
2094
2089
2072
2052
2056
2080
2065
2065
2060
2088
2053
2056
2060
2062
2074
2062
2061
2055
2061
2068
2076
2078
2070
2056
2093
2065
2051
2048
2066
2045
2052
2080
2090
2081
2045
2067
2090
2073
2051
2053
2064
2073
2058
2040
2071
2075
2087
2080
2055
2061
2067
2095
2047
2037
2057
2045
2066
2072
2093
2062
2064
2067
2070
2071
2056
2039
2038
2079
2083
2097
2077
2075
2061
2075
2061
2055
2057
2062
2073
2054
2071
2065
2070
2051
2071
2056
2077
2104
2079
2047
2051
2053
2055
2055
2078
2085
2063
2065
2081
2064
2065
2055
2069
2067
2061
2062
2042
2051
2043
2056
2045
2067
2080
2089
2102
2112
2062
2036
2052
2085
2071
2065
2081
2070
2041
2059
2079
2055
2055
2075
2099
2087
2082
2061
2046
2059
2044
2040
2060
2073
2067
2083
2078
2055
2052
2084
2062
2069
2058
2057
2039
2049
2056
2076
2060
2061
2067
2096
2092
2069
2053
2031
2045
2072
2072
2074
2080
2079
2058
2081
2091
2083
2061
2057
2051
2063
2052
2035
2065
2063
2062
2072
2083
2065
2055
2045
2058
2073
2093
2080
2076
2083
2081
2090
2068
2076
2081
2085
2096
2085
2064
2062
2053
2049
2045
2036
2040
2046
2032
2033
2040
2056
2084
2076
2069
2081
2071
2052
2040
2049
2070
2084
2078
2063
2069
2088
2105
2070
2067
2038
2051
2060
2089
2077
2073
2060
2044
2061
2071
2088
2076
2067
2070
2066
2066
2044
2047
2050
2068
2093
2078
2073
2053
2074
2038
2075
2099
2065
2053
2066
2049
2050
2076
2068
2057
2053
2065
2081
2066
2067
2069
2089
2064
2063
2060
2055
2049
2087
2081
2041
2063
2072
2071
2055
2059
2089
2067
2052
2048
2064
2061
2077
2069
2063
2066
2068
2089
2075
2073
2058
2050
2057
2088
2066
2049
2062
2067
2075
2079
2068
2065
2083
2059
2063
2066
2068
2066
2050
2060
2069
2078
2079
2063
2068
2065
2062
2070
2067
2054
2076
2085
2063
2034
2062
2054
2079
2059
2066
2060
2074
2076
2092
2070
2052
2057
2074
2077
2060
2056
2067
2077
2089
2059
2057
2058
2050
2056
2059
2078
2061
2053
2076
2078
2080
2063
2081
2066
2067
2050
2055
2069
2085
2063
2053
2089
2072
2052
2042
2069
2067
2042
2062
2081
2071
2060
2078
2084
2064
2064
2067
2044
2058
2062
2090
2060
2077
2064
2048
2050
2050
2065
2051
2067
2056
2062
2062
2064
2083
2087
2085
2059
2047
2068
2056
2064
2079
2046
2070
2086
2097
2074
2058
2053
2061
2041
2032
2036
2076
2080
2096
2086
2085
2098
2075
2042
2055
2082
2076
2060
2052
2056
2074
2073
2074
2064
2042
2041
2068
2055
2056
2082
2073
2064
2075
2080
2073
2045
2058
2078
2081
2067
2041
2046
2043
2056
2062
2079
2078
2068
2060
2062
2069
2078
2073
2040
2081
2066
2081
2059
2068
2068
2049
2045
2066
2080
2079
2085
2080
2052
2042
2067
2058
2066
2056
2074
2092
2070
2059
2068
2042
2059
2071
2076
2059
2064
2079
2075
2065
2059
2060
2054
2060
2051
2078
2073
2057
2051
2075
2076
2074
2057
2047
2051
2063
2077
2066
2074
2070
2074
2073
2070
2067
2054
2067
2068
2062
2050
2065
2081
2075
2074
2059
2066
2069
2070
2063
2072
2066
2076
2052
2078
2088
2051
2045
2062
2041
2078
2069
2078
2076
2074
2056
2054
2073
2075
2065
2070
2056
2041
2061
2087
2072
2089
2066
2060
2054
2064
2061
2085
2086
2071
2046
2058
2062
2089
2082
2059
2035
2058
2071
2049
2055
2063
2065
2072
2068
2059
2051
2082
2076
2073
2067
2046
2079
2076
2066
2080
2065
2060
2062
2050
2055
2066
2055
2062
2072
2095
2078
2068
2088
2089
2078
2063
2081
2096
2077
2073
2054
2046
2051
2051
2046
2044
2045
2041
2053
2058
2066
2070
2045
2055
2062
2067
2052
2049
2056
2067
2074
2079
2073
2076
2066
2095
2075
2066
2056
2043
2075
2077
2077
2075
2089
2072
2069
2064
2075
2051
2051
2056
2069
2064
2056
2070
2066
2053
2065
2096
2084
2064
2062
2073
2062
2068
2056
2062
2050
2037
2062
2074
2071
2072
2065
2057
2061
2067
2082
2077
2065
2060
2057
2070
2075
2066
2075
2082
2076
2065
2060
2046
2073
2061
2067
2052
2066
2059
2036
2070
2092
2053
2056
2068
2063
2061
2085
2091
2084
2072
2058
2049
2000
2046
2053
2081
2077
2084
2063
2074
2081
2089
2071
2055
2032
2064
2079
2068
2086
2072
2050
2055
2044
2058
2062
2069
2086
2090
2072
2058
2048
2064
2070
2062
2060
2061
2073
2078
2060
2056
2083
2076
2052
2065
2072
2062
2066
2065
2065
2056
2051
2072
2066
2079
2086
2060
2063
2096
2073
2032
2053
2077
2078
2059
2072
2046
2067
2060
2058
2053
2057
2077
2054
2062
2069
2089
2082
2080
2072
2071
2084
2073
2055
2034
2045
2029
2048
2077
2087
2088
2075
2048
2057
2058
2046
2063
2038
2075
2048
2067
2093
2102
2100
2084
2079
2070
2043
2033
2036
2074
2054
2083
2102
2089
2077
2052
2021
2030
2046
2071
2077
2088
2094
2074
2080
2073
2095
2063
2052
2052
2049
2071
2046
2051
2076
2078
2065
2035
2061
2079
2081
2100
2084
2053
2078
2074
2065
2052
2057
2054
2037
2065
2055
2089
2091
2060
2080
2061
2092
2065
2053
2046
2040
2066
2083
2084
2087
2067
2051
2053
2074
2077
2051
2048
2045
2067
2058
2068
2078
2071
2042
2052
2084
2079
2068
2059
2063
2063
2071
2055
2072
2098
2090
2086
2069
2064
2079
2013
2037
2047
2083
2065
2035
2068
2057
2091
2115
2059
2072
2051
2072
2046
2043
2046
2070
2058
2088
2065
2055
2076
2072
2082
2053
2073
2058
2071
2054
2068
2064
2075
2069
2065
2052
2070
2055
2081
2075
2072
2080
2029
2022
2044
2067
2059
2077
2136
2082
2096
2059
2038
2050
2052
2054
2044
2074
2070
2080
2072
2044
2068
2085
2046
2064
2071
2064
2032
2079
2066
2042
2077
2076
2056
2069
2077
2087
2032
2066
2060
2096
2065
2067
2070
2050
2038
2052
2047
2079
2087
2067
2064
2069
2059
2094
2097
2081
2046
2041
2040
2039
2073
2076
2101
2046
2036
2049
2088
2053
2043
2056
2072
2059
2090
2070
2087
2078
2078
2080
2097
2071
2067
2088
2101
2083
2055
2043
2048
2050
2040
2038
2043
2041
2065
2063
2028
2032
2049
2065
2051
2050
2064
2082
2091
2099
2079
2098
2062
2030
2043
2068
2087
2089
2091
2075
2065
2049
2082
2072
2062
2059
2067
2055
2052
2051
2050
2076
2096
2055
2090
2068
2056
2045
2087
2062
2058
2054
2074
2083
2051
2058
2063
2052
2060
2074
2078
2079
2094
2067
2069
2057
2071
2057
2059
2056
2063
2059
2058
2053
2061
2067
2073
2070
2079
2080
2082
2050
2036
2034
2073
2099
2071
2091
2071
2055
2037
2056
2073
2070
2077
2071
2039
2077
2060
2062
2085
2071
2060
2062
2071
2059
2070
2034
2073
2079
2062
2077
2051
2062
2068
2066
2049
2059
2082
2058
2080
2066
2077
2055
2058
2064
2076
2064
2050
2065
2092
2062
2056
2062
2084
2071
2075
2086
2063
2064
2063
2054
2090
2098
2055
2035
2034
2060
2057
2085
2071
2068
2061
2048
2079
2048
2061
2092
2067
2051
2084
2076
2074
2063
2077
2067
2071
2063
2047
2056
2049
2072
2074
2060
2066
2063
2070
2095
2057
2037
2066
2052
2045
2069
2054
2066
2072
2069
2071
2074
2067
2075
2077
2062
2071
2058
2034
2080
2059
2082
2070
2053
2075
2063
2074
2066
2094
2069
2039
2044
2057
2089
2077
2070
2064
2046
2080
2058
2049
2066
2073
2094
2072
2054
2033
2050
2071
2080
2057
2068
2083
2073
2044
2049
2061
2065
2075
2076
2087
2038
2049
2066
2046
2080
2079
2063
2090
2070
2070
2053
2044
2080
2061
2080
2072
2054
2048
2071
2074
2067
2064
2059
2073
2076
2057
2055
2068
2065
2072
2046
2054
2079
2078
2082
2064
2083
2089
2041
2058
2062
2067
2056
2058
2090
2091
2056
2078
2028
2058
2065
2078
2067
2053
2055
2060
2091
2079
2085
2050
2044
2052
2062
2085
2058
2077
2092
2059
2056
2070
2065
2064
2058
2070
2067
2054
2051
2095
2063
2054
2049
2070
2055
2080
2075
2050
2049
2090
2065
2064
2071
2061
2091
2070
2048
2059
2062
2056
2069
2080
2054
2079
2070
2064
2048
2085
2090
2081
2087
2035
2046
2060
2043
2056
2073
2067
2073
2064
2064
2048
2061
2059
2083
2085
2084
2071
2063
2059
2060
2058
2063
2059
2056
2050
2046
2046
2082
2080
2077
2079
2059
2062
2077
2066
2071
2065
2068
2052
2063
2059
2082
2070
2075
2061
2070
2044
2076
2062
2045
2065
2079
2074
2060
2063
2066
2062
2069
2069
2040
2062
2094
2073
2078
2082
2087
2092
2090
2088
2098
2069
2046
2034
2048
2050
2051
2054
2044
2055
2037
2065
2056
2073
2055
2046
2043
2050
2048
2059
2056
2049
2083
2071
2075
2085
2076
2086
2071
2077
2085
2081
2060
2043
2078
2084
2076
2070
2062
2068
2060
2048
2053
2077
2055
2092
2097
2088
2048
2056
2063
2042
2050
2056
2078
2065
2054
2054
2085
2100
2085
2066
2058
2060
2051
2058
2063
2071
2086
2062
2058
2043
2064
2072
2053
2058
2062
2069
2053
2062
2082
2078
2068
2069
2070
2066
2065
2069
2070
2074
2046
2063
2046
2061
2063
2072
2070
2076
2073
2069
2068
2055
2059
2052
2055
2069
2086
2058
2082
2095
2068
2072
2064
2063
2075
2081
2068
2064
2056
2051
2067
2055
2061
2078
2046
2063
2066
2066
2061
2075
2073
2072
2073
2062
2062
2074
2070
2064
2065
2060
2086
2070
2072
2066
2055
2048
2049
2074
2068
2053
2066
2075
2066
2063
2065
2074
2055
2071
2073
2068
2070
2072
2070
2048
2058
2062
2065
2061
2055
2070
2059
2058
2084
2065
2066
2055
2064
2071
2063
2079
2072
2057
2048
2042
2069
2080
2068
2068
2076
2067
2065
2064
2088
2085
2073
2027
2057
2072
2075
2097
2086
2064
2048
2051
2067
2072
2060
2055
2070
2067
2078
2078
2068
2059
2054
2051
2061
2058
2061
2071
2069
2058
2060
2061
2072
2068
2082
2069
2053
2049
2067
2071
2061
2061
2059
2064
2073
2072
2072
2071
2089
2069
2055
2064
2067
2049
2075
2062
2054
2057
2073
2076
2068
2076
2070
2060
2065
2066
2057
2066
2071
2070
2062
2070
2063
2085
2037
2060
2055
2049
2069
2094
2081
2071
2090
2085
2056
2061
2056
2059
2066
2076
2065
2069
2048
2060
2070
2068
2073
2071
2071
2078
2050
2061
2063
2065
2058
2060
2064
2060
2058
2070
2078
2038
2049
2060
2086
2090
2073
2030
2063
2092
2083
2077
2091
2073
2043
2037
2062
2052
2068
2070
2082
2066
2057
2059
2057
2051
2058
2074
2070
2059
2060
2082
2067
2064
2068
2076
2058
2052
2068
2064
2068
2054
2058
2064
2061
2077
2083
2051
2067
2082
2073
2061
2065
2063
2073
2053
2080
2070
2066
2050
2059
2046
2070
2075
2078
2064
2061
2062
2063
2071
2061
2069
2075
2040
2050
2064
2038
2062
2080
2083
2078
2088
2072
2067
2072
2066
2078
2081
2063
2052
2058
2055
2053
2066
2055
2052
2057
2060
2069
2059
2074
2065
2056
2068
2077
2068
2066
2056
2068
2055
2064
2059
2077
2074
2075
2073
2076
2091
2091
2094
2099
2082
2080
2051
2046
2034
2041
2042
2060
2044
2061
2063
2072
2062
2065
2049
2062
2012
2040
2055
2059
2083
2077
2096
2086
2064
2077
2073
2074
2083
2100
2067
2055
2063
2074
2060
2073
2053
2071
2067
2060
2058
2076
2072
2051
2063
2055
2066
2073
2062
2069
2066
2063
2054
2068
2059
2070
2068
2067
2045
2086
2062
2059
2069
2080
2071
2074
2079
2084
2069
2045
2055
2047
2065
2058
2063
2052
2046
2086
2065
2077
2076
2070
2064
2078
2063
2065
2070
2075
2052
2071
2058
2064
2077
2064
2057
2074
2062
2074
2060
2063
2045
2057
2054
2083
2082
2090
2064
2068
2075
2056
2059
2045
2052
2070
2050
2064
2063
2074
2088
2081
2056
2073
2063
2054
2075
2067
2080
2070
2060
2039
