# Supplementary material for: Detecting Nasal Vowels in Speech Interfaces Based on Surface Electromyography
Source: PLoS One. 2015 Jun 12;10(6):e0127040. doi: 10.1371/journal.pone.0127040 (PMC4466523; doi:10.1371/journal.pone.0127040)
Supplement: S1 Data — (ZIP) [file pone.0127040.s001.zip › PLosOneData/EmgData/CM/EMG/18 - CM-vnp-un-r1 - Channel2.txt]

2069
2058
2073
2077
2080
2084
2039
2024
2071
2072
2082
2061
2065
2078
2053
2066
2060
2062
2059
2084
2028
2062
2065
2082
2080
2085
2069
2077
2078
2063
2055
2052
2051
2082
2069
2031
2044
2080
2066
2049
2081
2075
2067
2087
2080
2044
2040
2087
2093
2057
2061
2059
2031
2058
2082
2066
2061
2087
2089
2065
2039
2064
2045
2020
2085
2063
2081
2100
2055
2007
2082
2080
2083
2093
2080
2082
2072
2062
2056
2013
2073
2095
2085
2079
2045
2030
2033
2031
2100
2102
2062
2051
2070
2071
2076
2053
2075
2081
2057
2067
2059
2077
2048
2043
2064
2042
2070
2064
2085
2086
2088
2084
2068
2060
2045
2056
2060
2044
2062
2065
2085
2075
2061
2076
2055
2034
2044
2069
2061
2080
2099
2092
2063
2054
2063
2044
2069
2090
2073
2064
2078
2039
2075
2074
2080
2055
2064
2054
2070
2050
2041
2000
2015
2107
2100
2133
2104
2074
2100
2063
2034
2046
2045
2045
2073
2081
2067
2067
2060
2037
2042
2064
2084
2060
2057
2059
2044
2078
2121
2100
2065
2051
2055
2065
2082
2051
2063
2066
2070
2061
2068
2047
2062
2077
2084
2087
2058
2048
2062
2071
2069
2064
2066
2073
2066
2060
2051
2067
2064
2067
2052
2063
2093
2077
2083
2093
2063
2062
2052
2048
2039
2047
2038
2080
2088
2081
2081
2068
2063
2045
2069
2077
2052
2037
2083
2091
2082
2034
2020
2067
2102
2089
2086
2060
2066
2078
2067
2065
2046
2063
2033
2067
2083
2077
2037
2036
2042
2080
2077
2089
2084
2092
2064
2068
2077
2061
2069
2033
2061
2053
2044
2058
2042
2079
2068
2088
2092
2068
2071
2080
2026
2049
2099
2079
2061
2058
2080
2075
2073
2041
2059
2046
2010
2039
2096
2092
2055
2061
2108
2083
2072
2080
2067
2034
2027
2069
2095
2094
2068
2079
2031
2029
2059
2051
2065
2095
2088
2069
2057
2043
2090
2079
2046
2045
2103
2096
2066
2055
2041
2059
2078
2042
2091
2074
2037
2087
2088
2068
2029
2044
2063
2054
2067
2106
2087
2081
2077
2056
2052
2058
2080
2077
2055
2052
2056
2075
2027
2046
2068
2063
2062
2106
2082
2066
2055
2067
2062
2084
2086
2072
2122
2019
2035
2063
2082
2052
2068
2079
2068
2098
2036
2036
2056
2073
2073
2089
2117
2039
2023
2056
2036
2060
2087
2081
2070
2051
2083
2113
2051
2078
2078
2034
2062
2027
2076
2081
2043
2062
2042
2087
2043
2079
2077
2088
2037
2054
2099
2094
2065
2060
2023
2027
2041
2060
2101
2114
2037
2082
2077
2070
2058
2049
2079
2056
2088
2098
2051
2048
2056
2068
2082
2052
2058
2076
2074
2039
2069
2076
2082
2060
2065
2042
2077
2055
2078
2095
2059
2049
2050
2047
2052
2096
2052
2062
2102
2070
2084
2043
2056
2063
2062
2074
2095
2074
2085
2061
2064
2075
2085
2063
2062
2044
2032
2048
2084
2067
2070
2084
2073
2064
2062
2039
2026
2046
2087
2059
2072
2045
2073
2117
2093
2062
2068
2072
2069
2069
2041
2046
2022
2072
2080
2088
2066
2071
2074
2062
2038
2069
2075
2038
2035
2072
2063
2074
2106
2043
2088
2099
2058
2044
2046
2080
2053
2056
2089
2072
2089
2062
2057
2062
2046
2060
2049
2037
2063
2027
2065
2092
2095
2104
2073
2065
2078
2072
2057
2046
2068
2067
2057
2058
2100
2109
2072
2043
2052
2071
2047
2032
2051
2079
2073
2097
2084
2042
2054
2092
2086
2060
2038
2060
2084
2061
2040
2012
2068
2073
2066
2094
2096
2090
2083
2041
2014
2042
2076
2065
2080
2087
2088
2085
2081
2070
2064
2063
2040
2035
2062
2056
2033
2060
2033
2053
2095
2083
2113
2091
2062
2069
2024
2042
2085
2085
2073
2078
2078
2070
2046
2051
2054
2031
2062
2097
2040
2071
2100
2088
2078
2064
2035
2044
2028
2044
2089
2109
2081
2089
2053
2052
2043
2072
2072
2081
2052
2074
2049
2058
2080
2081
2048
2031
2048
2042
2090
2093
2088
2065
2050
2083
2033
2085
2087
2079
2075
2064
2052
2051
2049
2065
2054
2011
2057
2087
2064
2088
2105
2070
2082
2062
2044
2037
2061
2071
2080
2094
2052
2068
2049
2053
2068
2070
2083
2081
2041
2080
2086
2074
2061
2028
1972
2038
2105
2155
2057
2071
2091
2077
2043
2068
2060
2046
2077
2046
2037
2070
2076
2074
2061
2084
2076
2043
2039
2075
2043
2035
2118
2123
2084
2060
2056
2042
2053
2036
2037
2103
2129
2051
2048
2050
2047
2103
2081
2057
2073
2060
2051
2043
2091
2094
2086
2054
2025
2034
2078
2031
2046
2092
2107
2108
2064
2061
2055
2076
2056
2053
2040
2038
2043
2089
2104
2103
2090
2068
2063
2060
2030
2025
2087
2048
2115
2103
2080
2068
2042
2032
2039
2066
2091
2036
2041
2050
2069
2098
2104
2100
2043
2036
2097
2100
2066
2043
2042
2046
2071
2061
2077
2084
2100
2063
2065
2043
2059
2066
2059
2069
2071
2067
2043
2056
2052
2055
2079
2067
2024
2053
2085
2144
2092
2081
2068
2066
2058
2056
2061
2057
2059
2040
2039
2071
2037
2046
2074
2088
2085
2073
2080
2067
2072
2067
2077
2073
2062
2058
2063
2075
2059
2049
2057
2074
2042
2054
2074
2084
2062
2039
2069
2063
2063
2072
2091
2081
2076
2045
2055
2084
2088
2061
2048
2048
2050
2088
2077
2053
2068
2059
2058
2066
2085
2081
2053
2027
2055
2079
2093
2057
2058
2069
2068
2062
2078
2070
2060
2087
2095
2084
2042
2042
2042
2059
2059
2075
2052
2061
2108
2095
2052
2010
2021
2088
2093
2060
2087
2080
2094
2069
2096
2093
2056
2063
2048
2021
2029
2069
2091
2042
2079
2077
2072
2083
2064
2050
2064
2058
2047
2047
2042
2038
2051
2078
2082
2088
2102
2050
2094
2076
2049
2084
2105
2044
2050
2059
2073
2068
2061
2060
2065
2061
2048
2040
2060
2091
2110
2070
2040
2029
2061
2061
2092
2085
2062
2095
2098
2082
2053
2045
2083
2038
2012
2050
2059
2068
2088
2083
2080
2087
2051
2061
2070
2073
2080
2037
2022
2071
2086
2047
2063
2077
2073
2065
2085
2078
2075
2049
2046
2051
2079
2081
2067
2057
2046
2074
2102
2053
2049
2064
2055
2087
2086
2066
2058
2041
2071
2067
2052
2081
2094
2089
2101
2038
2050
2056
2061
2065
2026
2034
2096
2084
2058
2055
2075
2039
2079
2061
2076
2064
2089
2126
2105
2069
2035
2034
2077
2072
2038
2025
2057
2043
2063
2097
2102
2080
2060
2072
2043
2063
2054
2061
2054
2048
2055
2093
2044
2074
2081
2074
2074
2106
2088
2042
2061
2066
2086
2070
2050
2076
2053
2040
2044
2034
2050
2051
2068
2072
2084
2061
2080
2110
2118
2070
2052
2069
2055
2022
2028
2078
2093
2077
2083
2064
2059
2063
2063
2050
2058
2043
2078
2091
2097
2056
2053
2076
2044
2053
2072
2083
2051
2045
2081
2087
2071
2023
2065
2066
2079
2077
2071
2058
2060
2053
2039
2060
2096
2105
2069
2048
2060
2030
2051
2064
2078
2068
2079
2090
2072
2071
2049
2085
2099
2078
2048
2057
2054
2029
2044
2050
2032
2089
2081
2095
2060
2037
2119
2076
2065
2078
2050
2073
2058
2079
2096
2084
2063
2053
2024
2051
2062
2106
2053
2001
2053
2111
2049
2040
2098
2116
2070
2070
2083
2067
2071
2058
2050
2055
2058
2061
2061
2046
2036
2063
2058
2020
2067
2089
2068
2094
2091
2095
2088
2068
2079
2043
2064
2056
2017
2060
2075
2081
2035
2048
2090
2097
2095
2059
2060
2053
2079
2032
2058
2069
2091
2084
2050
2038
2061
2075
2081
2064
2022
2051
2128
2100
2066
2071
2034
2040
2090
2079
2057
2060
2073
2057
2070
2060
2002
2068
2087
2088
2055
2075
2087
2086
2083
2060
2016
2038
2057
2077
2076
2025
2050
2075
2057
2079
2090
2089
2074
2078
2054
2072
2057
2039
2078
2021
2066
2085
2089
2069
2090
2067
2065
2065
2089
2040
2032
2053
2087
2054
2067
2065
2079
2051
2029
2055
2097
2086
2065
2060
2046
2046
2048
2102
2088
2077
2082
2093
2039
2041
2072
2083
2066
2075
2055
2022
2041
2098
2035
2072
2117
2103
2060
2060
2057
2041
2048
2066
2090
2094
2073
2064
2046
2078
2096
2083
2051
2028
2055
2049
2016
2038
2088
2067
2073
2091
2079
2095
2070
2071
2029
2069
2079
2064
2062
2073
2064
2069
2055
2051
2039
2063
2076
2070
2065
2048
2070
2073
2069
2078
2053
2056
2105
2105
2080
2051
2032
2054
2062
2075
2062
2070
2080
2067
2069
2062
2052
2044
2057
2073
2103
2070
2071
2072
2038
2040
2048
2062
2054
2104
2097
2083
2041
2068
2075
2057
2061
2063
2046
2064
2056
2084
2100
2072
2073
2075
2051
2078
2072
2058
2058
2043
2074
2067
2084
2080
2068
2064
2064
2052
2048
2047
2041
2031
2074
2095
2113
2074
2049
2062
2068
2075
2066
2085
2071
2063
2038
2074
2077
2046
2052
2064
2021
2071
2119
2087
2054
2088
2084
2072
2075
2049
2037
2050
2073
2038
2030
2046
2058
2120
2086
2074
2068
2089
2089
2066
2032
2043
2063
2044
2059
2090
2068
2073
2086
2084
2061
2061
2048
2017
2080
2055
2107
2059
2073
2063
2091
2069
2041
2071
2072
2032
2015
2078
2072
2096
2083
2061
2069
2069
2068
2071
2091
2084
2043
2043
2063
2056
2062
2063
2078
2060
2036
2077
2061
2030
2070
2084
2059
2040
2086
2111
2103
2076
2058
2059
2036
2029
2045
2088
2085
2051
2086
2095
2075
2065
2064
2063
2050
2060
2077
2019
2039
2099
2090
2069
2062
2078
2063
2070
2070
2063
2048
2040
2097
2086
2040
2075
2055
2042
2078
2090
2080
2087
2079
2069
2051
2029
2058
2091
2094
2064
2070
2067
2038
2023
2056
2073
2088
2066
2076
2084
2077
2075
2072
2058
2037
2049
2045
2042
2070
2089
2075
2097
2067
2066
2067
2044
2080
2073
2054
2083
2049
2057
2086
2059
2050
2064
2085
2069
2065
2066
2039
2075
2088
2097
2078
2019
2049
2066
2050
2017
2090
2094
2100
2078
2070
2049
2078
2084
2068
2052
2058
2045
2056
2033
2049
2059
2090
2116
2071
2057
2098
2085
2082
2025
2047
2093
2077
2062
2031
2051
2059
2068
2065
2064
2058
2083
2044
2057
2084
2084
2089
2070
2023
2034
2052
2115
2101
2065
2053
2063
2084
2054
2063
2054
2034
2075
2098
2095
2059
2051
2066
2060
2057
2063
2065
2048
2005
2056
2066
2115
2101
2092
2078
2076
2046
2017
2067
2093
2064
2065
2090
2083
2067
2062
2057
2050
2049
2069
2065
2087
2046
2028
2086
2072
2050
2067
2068
2047
2093
2095
2067
2069
2054
2059
2073
2083
2071
2061
2056
2058
2052
2041
2070
2083
2067
2050
2034
2066
2089
2110
2116
2094
2056
2047
2068
2054
2049
2030
2062
2062
2082
2064
2028
2069
2073
2076
2056
2060
2083
2072
2050
2050
2037
2058
2079
2063
2073
2087
2093
2087
2079
2081
2043
2059
2085
2072
2049
2070
2071
2049
2048
2050
2055
2076
2083
2075
2056
2046
2074
2036
2010
2075
2111
2079
2068
2044
2092
2112
2087
2024
2053
2067
2064
2070
2071
2066
2064
2081
2069
2055
2055
2078
2077
2045
2058
2048
2079
2065
2052
2080
2064
2054
2057
2064
2071
2079
2067
2051
2072
2079
2061
2067
2089
2070
2063
2052
2056
2095
2079
2066
2062
2056
2050
2064
2064
2060
2055
2075
2043
2061
2073
2076
2088
2076
2059
2062
2039
2032
2086
2128
2078
2070
2069
2036
2048
2078
2094
2080
2072
2054
2067
2055
2050
2063
2060
2068
2051
2066
2064
2070
2068
2056
2063
2044
2081
2074
2073
2032
2049
2071
2088
2127
2097
2053
2053
2088
2089
2067
2055
2055
2036
2042
2067
2064
2074
2049
2073
2080
2060
2009
2046
2103
2103
2092
2058
2067
2062
2071
2063
2051
2074
2065
2075
2080
2043
2071
2073
2055
2054
2065
2092
2046
2063
2055
2050
2041
2063
2081
2093
2094
2076
2075
2062
2048
2059
2083
2073
2068
2062
2041
2014
2060
2069
2090
2089
2074
2045
2065
2062
2072
2056
2079
2089
2070
2067
2072
2063
2063
2036
2045
2052
2073
2065
2054
2076
2074
2063
2092
2102
2063
2068
2043
2019
2064
2087
2099
2085
2074
2057
2040
2035
2074
2083
2038
2075
2072
2070
2077
2076
2077
2089
2071
2067
2059
2028
2043
2077
2074
2061
2061
2072
2067
2057
2047
2064
2071
2049
2074
2083
2085
2051
2072
2074
2061
2063
2061
2052
2065
2093
2095
2076
2059
2050
2055
2070
2060
2049
2067
2048
2087
2090
2072
2064
2035
2047
2046
2060
2093
2083
2093
2080
2057
2059
2066
2068
2072
2051
2079
2067
2064
2074
2061
2033
2060
2052
2061
2069
2065
2061
2081
2071
2057
2029
2026
2067
2091
2111
2104
2080
2080
2063
2051
2052
2047
2047
2034
2078
2082
2080
2084
2069
2049
2032
2056
2055
2059
2052
2041
2103
2117
2079
2072
2044
2053
2064
2084
2079
2059
2062
2103
2079
2064
2058
2045
2040
2066
2063
2059
2050
2036
2082
2096
2085
2054
2046
2066
2064
2073
2062
2077
2053
2063
2063
2083
2043
2059
2084
2075
2051
2070
2074
2048
2045
2106
2106
2076
2057
2018
2064
2078
2070
2059
2053
2084
2075
2068
2071
2077
2059
2064
2049
2042
2082
2071
2076
2076
2066
2072
2056
2018
2073
2090
2080
2072
2061
2058
2059
2029
2063
2077
2065
2065
2084
2036
2048
2073
2106
2078
2085
2078
2071
2083
2052
2036
2070
2078
2078
2066
2058
2048
2042
2029
2049
2094
2087
2079
2081
2084
2048
2040
2075
2065
2060
2054
2055
2077
2092
2064
2064
2044
2053
2053
2051
2083
2084
2079
2069
2073
2050
2039
2076
2083
2071
2075
2074
2074
2090
2070
2052
2036
2043
2060
2058
2059
2076
2062
2036
2070
2059
2079
2082
2057
2069
2093
2078
2072
2061
2077
2088
2067
2064
2082
2058
2027
2053
2080
2090
2064
2027
2047
2076
2053
2075
2079
2095
2104
2067
2041
2013
2068
2094
2088
2047
2083
2079
2060
2071
2031
2032
2065
2076
2072
2091
2081
2085
2065
2051
2056
2038
2050
2083
2088
2082
2066
2069
2058
2054
2064
2087
2083
2061
2060
2058
2065
2074
2063
2057
2030
2040
2105
2081
2050
2057
2071
2088
2079
2063
2087
2073
2064
2028
2055
2077
2070
2045
2070
2078
2070
2077
2080
2057
2048
2051
2070
2061
2077
2099
2067
2064
2075
2063
2079
2026
2021
2049
2089
2064
2078
2068
2053
2086
2079
2102
2088
2063
2063
2056
2068
2059
2061
2039
2032
2067
2068
2073
2074
2069
2075
2031
2074
2094
2094
2078
2078
2073
2038
2062
2078
2078
2075
2060
2068
2077
2054
2040
2070
2058
2066
2060
2069
2061
2060
2072
2074
2071
2065
2052
2060
2069
2065
2071
2066
2068
2052
2038
2048
2059
2030
2008
2104
2103
2110
2114
2102
2066
2049
2028
2062
2080
2082
2061
2051
2044
2045
2068
2072
2066
2057
2076
2100
2082
2061
2054
2065
2042
2031
2070
2093
2065
2056
2077
2070
2053
2078
2069
2072
2069
2060
2051
2043
2063
2072
2055
2078
2079
2080
2091
2068
2052
2071
2064
2071
