# Supplementary material for: Detecting Nasal Vowels in Speech Interfaces Based on Surface Electromyography
Source: PLoS One. 2015 Jun 12;10(6):e0127040. doi: 10.1371/journal.pone.0127040 (PMC4466523; doi:10.1371/journal.pone.0127040)
Supplement: S1 Data — (ZIP) [file pone.0127040.s001.zip › PLosOneData/EmgData/CM/EMG/18 - CM-vnp-un-r1 - Channel4.txt]

2068
2067
2071
2082
2078
2057
2034
2057
2068
2063
2059
2058
2067
2072
2072
2071
2069
2071
2075
2076
2051
2061
2048
2048
2062
2082
2102
2078
2050
2061
2056
2046
2067
2078
2073
2074
2069
2057
2058
2066
2063
2061
2068
2070
2065
2065
2074
2061
2074
2067
2070
2070
2062
2058
2053
2048
2068
2077
2075
2058
2057
2050
2055
2073
2082
2077
2067
2065
2063
2073
2068
2061
2060
2060
2067
2066
2067
2065
2063
2060
2070
2069
2064
2071
2067
2064
2064
2051
2070
2077
2085
2093
2072
2046
2051
2059
2057
2060
2068
2071
2053
2067
2064
2067
2079
2077
2046
2049
2066
2061
2078
2079
2061
2068
2067
2067
2059
2062
2075
2073
2067
2069
2070
2059
2056
2056
2068
2060
2067
2056
2050
2086
2081
2070
2066
2064
2080
2074
2075
2054
2053
2059
2057
2062
2075
2056
2056
2069
2073
2059
2056
2065
2081
2081
2073
2075
2069
2058
2059
2076
2071
2040
2039
2071
2077
2072
2062
2058
2055
2059
2067
2083
2087
2054
2067
2065
2072
2092
2070
2029
2028
2048
2071
2087
2096
2068
2054
2087
2065
2070
2095
2065
2034
2051
2058
2062
2072
2111
2094
2035
2014
2054
2092
2104
2041
2014
2043
2076
2103
2088
2055
2063
2077
2087
2082
2062
2035
2037
2056
2069
2076
2087
2071
2045
2057
2083
2085
2063
2059
2076
2060
2076
2092
2074
2046
2031
2050
2070
2071
2063
2088
2064
2042
2072
2111
2064
2006
2027
2052
2078
2131
2136
2063
2018
2033
2038
2064
2086
2073
2076
2079
2083
2069
2079
2068
2037
2022
2048
2102
2081
2021
2064
2066
2054
2060
2094
2122
2082
2029
2030
2049
2054
2070
2070
2061
2093
2104
2087
2095
2101
2057
2004
1997
2070
2102
2055
2045
2074
2082
2085
2070
2057
2062
2055
2046
2076
2100
2086
2065
2058
2042
2069
2068
2042
2057
2078
2064
2072
2065
2084
2100
2063
2062
2038
2065
2048
2070
2086
2074
2081
2080
2050
2026
2065
2097
2082
2067
2061
2091
2096
2028
2007
2050
2073
2076
2087
2078
2067
2074
2076
2066
2085
2072
2031
2057
2062
2045
2044
2045
2058
2084
2093
2098
2049
2034
2059
2081
2085
2076
2063
2065
2054
2068
2053
2056
2050
2082
2096
2075
2058
2071
2090
2075
2059
2095
2054
2053
2052
2050
2053
2062
2104
2032
2068
2053
2042
2081
2031
2084
2082
2062
2048
2101
2066
2064
2058
2068
2072
2062
2088
2048
2067
2084
2046
2057
2075
2057
2031
2084
2110
2075
2059
2053
2055
2073
2056
2043
2037
2062
2089
2078
2068
2065
2068
2069
2060
2063
2056
2042
2071
2077
2080
2067
2056
2060
2061
2073
2074
2060
2059
2065
2066
2070
2076
2070
2059
2062
2067
2086
2057
2060
2068
2040
2075
2066
2055
2058
2058
2075
2066
2055
2088
2073
2065
2064
2066
2072
2067
2073
2057
2063
2052
2064
2070
2075
2071
2071
2076
2065
2063
2067
2059
2056
2062
2067
2054
2071
2076
2084
2078
2081
2060
2050
2063
2079
2079
2053
2067
2080
2071
2054
2054
2068
2075
2071
2051
2050
2064
2077
2057
2051
2054
2048
2064
2094
2076
2082
2086
2067
2056
2062
2071
2057
2048
2041
2060
2067
2071
2061
2067
2076
2071
2076
2061
2061
2063
2092
2071
2049
2058
2066
2065
2043
2033
2056
2072
2090
2090
2089
2077
2069
2071
2051
2040
2059
2054
2068
2063
2085
2080
2051
2066
2068
2067
2074
2075
2035
2040
2062
2065
2067
2061
2071
2078
2072
2084
2106
2060
2034
2046
2043
2032
2031
2073
2105
2097
2073
2074
2082
2070
2039
2058
2099
2101
2053
2029
2035
2024
2045
2065
2089
2082
2078
2088
2109
2088
2019
2020
2066
2076
2053
2048
2079
2073
2039
2072
2079
2071
2053
2101
2099
2056
2028
2040
2066
2079
2062
2045
2089
2089
2054
2059
2055
2024
2060
2094
2098
2085
2072
2066
2027
2031
2042
2104
2121
2058
2006
2057
2084
2094
2083
2044
2045
2048
2051
2072
2110
2104
2064
2028
2054
2074
2050
2051
2052
2067
2061
2084
2092
2061
2075
2078
2049
2088
2100
2054
2046
2044
2083
2049
2065
2061
2061
2073
2059
2050
2061
2091
2098
2070
2057
2075
2057
2056
2069
2043
2050
2078
2072
2038
2074
2078
2111
2067
2031
2080
2067
2063
2058
2069
2094
2040
2031
2072
2067
2068
2076
2076
2065
2069
2061
2060
2055
2074
2043
2067
2058
2042
2086
2067
2068
2061
2070
2077
2077
2072
2077
2075
2048
2026
2055
2062
2069
2068
2060
2056
2074
2082
2095
2099
2068
2021
2037
2054
2063
2103
2093
2075
2025
2026
2046
2104
2085
2083
2076
2049
2015
2039
2075
2065
2095
2112
2101
2040
2050
2058
2058
2040
2051
2073
2072
2087
2073
2044
2078
2091
2115
2095
2053
2008
2019
2044
2066
2074
2064
2071
2076
2094
2087
2048
2053
2058
2056
2061
2086
2088
2065
2054
2073
2049
2067
2068
2064
2067
2080
2085
2049
2045
2050
2064
2074
2074
2076
2070
2089
2077
2037
2043
2057
2068
2072
2089
2074
2046
2036
2070
2072
2073
2076
2081
2072
2079
2061
2056
2073
2072
2046
2046
2062
2056
2081
2080
2092
2066
2040
2061
2050
2060
2077
2087
2082
2071
2045
2075
2082
2088
2072
2063
2071
2038
2057
2068
2074
2073
2030
2029
2050
2059
2082
2078
2069
2080
2082
2092
2075
2095
2092
2048
1998
2028
2058
2070
2074
2077
2071
2082
2078
2118
2105
2031
1984
2024
2071
2072
2066
2073
2076
2089
2079
2087
2074
2062
2063
2057
2076
2054
2040
2063
2061
2052
2076
2104
2092
2049
2027
2076
2071
2076
2033
2058
2067
2063
2081
2091
2092
2058
2039
2049
2057
2060
2074
2049
2065
2099
2087
2070
2052
2071
2088
2086
2063
2025
2025
2048
2061
2058
2076
2084
2080
2062
2068
2056
2075
2089
2080
2071
2104
2119
2031
1981
2035
2043
2050
2069
2083
2083
2095
2076
2063
2079
2106
2046
2036
2066
2065
2078
2054
2052
2073
2059
2064
2084
2074
2058
2052
2073
2056
2056
2059
2072
2084
2077
2070
2055
2068
2067
2055
2074
2067
2062
2091
2069
2062
2062
2063
2070
2067
2087
2050
2042
2067
2057
2063
2071
2061
2063
2056
2043
2090
2088
2074
2076
2063
2083
2073
2066
2042
2061
2055
2059
2097
2091
2058
2043
2065
2062
2064
2077
2072
2064
2051
2067
2072
2072
2076
2071
2067
2055
2058
2051
2057
2058
2072
2064
2076
2078
2065
2059
2081
2079
2056
2044
2035
2072
2071
2077
2077
2054
2048
2063
2060
2091
2114
2077
2046
2054
2039
2038
2083
2067
2071
2076
2044
2055
2069
2061
2070
2069
2083
2062
2074
2050
2067
2090
2066
2046
2043
2048
2071
2118
2085
2029
2009
2065
2086
2077
2057
2044
2065
2075
2082
2082
2069
2067
2069
2081
2080
2079
2056
2048
2054
2049
2058
2077
2049
2066
2069
2075
2080
2059
2074
2064
2068
2050
2071
2068
2068
2080
2079
2056
2060
2073
2071
2048
2061
2063
2069
2067
2070
2067
2073
2059
2040
2048
2079
2082
2071
2076
2069
2058
2058
2064
2068
2081
2093
2050
2047
2058
2089
2041
2056
2067
2066
2072
2049
2056
2053
2064
2084
2083
2057
2075
2065
2055
2066
2097
2081
2060
2051
2064
2064
2069
2059
2070
2068
2058
2065
2069
2067
2054
2063
2070
2068
2067
2072
2073
2055
2069
2058
2059
2057
2063
2070
2079
2073
2066
2057
2066
2083
2064
2069
2059
2056
2060
2047
2072
2064
2054
2068
2082
2085
2075
2064
2076
2066
2058
2065
2052
2052
2053
2051
2068
2079
2068
2070
2057
2067
2075
2065
2056
2055
2064
2063
2072
2077
2065
2063
2057
2062
2067
2068
2066
2068
2076
2068
2054
2055
2076
2076
2073
2059
2057
2065
2063
2067
2063
2063
2051
2058
2067
2068
2069
2059
2075
2088
2089
2072
2067
2055
2061
2064
2056
2065
2068
2057
2060
2051
2047
2064
2082
2073
2068
2070
2071
2066
2050
2077
2111
2108
2067
2021
2022
2041
2061
2060
2062
2076
2084
2081
2077
2080
2073
2062
2038
2051
2077
2077
2061
2072
2068
2063
2096
2104
2087
2033
2045
2078
2062
2035
2026
2050
2073
2083
2064
2054
2078
2088
2103
2081
2064
2042
2067
2081
2068
2040
2063
2058
2054
2044
2067
2107
2109
2059
2051
2051
2071
2063
2052
2030
2057
2095
2117
2076
2033
2042
2048
2081
2107
2081
2036
2048
2052
2061
2069
2088
2109
2075
2035
2031
2050
2069
2051
2067
2084
2089
2086
2051
2080
2106
2062
2002
2039
2072
2066
2034
2080
2089
2064
2054
2071
2062
2058
2056
2075
2088
2092
2095
2070
2045
2050
2054
2080
2090
2045
2031
2046
2052
2054
2069
2084
2109
2085
2045
2022
2054
2078
2068
2061
2055
2082
2094
2081
2072
2073
2054
2038
2032
2058
2057
2072
2075
2072
2087
2087
2100
2060
2051
2069
2066
2049
2042
2061
2057
2069
2059
2071
2079
2061
2051
2067
2079
2068
2050
2067
2065
2072
2069
2066
2065
2064
2073
2081
2074
2075
2086
2069
2053
2051
2043
2055
2057
2062
2051
2064
2076
2062
2072
2079
2085
2093
2084
2038
2039
2050
2034
2048
2079
2081
2079
2067
2079
2061
2056
2066
2064
2063
2057
2067
2085
2090
2066
2054
2041
2058
2063
2062
2070
2085
2077
2065
2067
2067
2068
2053
2060
2053
2062
2070
2100
2095
2059
2034
2048
2056
2044
2065
2079
2085
2085
2070
2061
2072
2063
2054
2067
2067
2063
2065
2055
2059
2076
2065
2070
2075
2075
2056
2066
2059
2071
2059
2045
2055
2057
2059
2077
2076
2067
2076
2085
2074
2069
2060
2055
2056
2051
2064
2061
2076
2081
2089
2075
2066
2061
2055
2068
2068
2066
2052
2062
2067
2065
2059
2064
2069
2070
2072
2076
2046
2064
2079
2086
2074
2070
2060
2063
2071
2065
2061
2054
2063
2063
2076
2070
2058
2067
2060
2060
2058
2070
2068
2072
2070
2072
2065
2064
2060
2061
2066
2062
2066
2065
2087
2078
2066
2067
2064
2057
2063
2068
2061
2067
2061
2064
2063
2077
2070
2058
2062
2054
2063
2071
2062
2074
2062
2059
2063
2069
2079
2072
2063
2071
2066
2077
2072
2059
2061
2063
2063
2071
2062
2067
2074
2059
2074
2079
2069
2074
2072
2064
2062
2048
2053
2066
2066
2074
2075
2059
2066
2073
2066
2063
2050
2054
2067
2076
2064
2065
2076
2064
2055
2062
2067
2061
2059
2064
2075
2070
2066
2060
2061
2072
2076
2063
2062
2070
2063
2064
2067
2067
2073
2062
2061
2064
2066
2066
2060
2078
2079
2065
2056
2051
2067
2066
2077
2071
2070
2070
2061
2059
2068
2069
2062
2062
2070
2064
2070
2062
2070
2061
2064
2066
2066
2067
2067
2060
2069
2081
2080
2062
2063
2065
2062
2052
2062
2063
2072
2076
2066
2062
2054
2056
2059
2063
2058
2064
2061
2076
2076
2066
2076
2067
2068
2065
2059
2064
2068
2076
2065
2059
2068
2058
2057
2066
2072
2077
2076
2070
2062
2065
2059
2061
2068
2063
2068
2060
2064
2074
2069
2063
2069
2063
2059
2058
2056
2068
2070
2065
2059
2057
2060
2068
2074
2077
2070
2058
2070
2069
2077
2065
2063
2064
2061
2067
2058
2069
2058
2062
2070
2070
2067
2056
2057
2068
2065
2064
2062
2068
2062
2062
2069
2074
2077
2067
2067
2061
2056
2059
2075
2074
2067
2074
2072
2054
2051
2061
2070
2066
2072
2063
2062
2064
2066
2065
2063
2056
2066
2076
2075
2065
2064
2063
2060
2065
2065
2075
2064
2063
2059
2067
2064
2069
2065
2070
2083
2070
2063
2052
2062
2064
2070
2071
2065
2070
2073
2065
2062
2059
2061
2058
2071
2074
2066
2065
2063
2070
2078
2060
2073
2063
2068
2075
2068
2062
2060
2059
2069
2070
2063
2066
2066
2063
2066
2064
2073
2071
2065
2067
2055
2067
2065
2065
2071
2063
2056
2062
2063
2072
2070
2069
2063
2070
2064
2049
2062
2071
2069
2075
2066
2065
2064
2060
2071
2067
2060
2061
2059
2072
2072
2072
2067
2059
2069
2069
2074
2069
2064
2053
2061
2071
2063
2067
2057
2072
2055
2067
2070
2072
2067
2064
2063
2070
2069
2071
2058
2061
2066
2065
2060
2071
2063
2067
2066
2063
2067
2062
2063
2051
2057
2070
2081
2077
2071
2067
2055
2063
2049
2066
2071
2073
2059
2066
2070
2071
2071
2059
2046
2059
2077
2081
2064
2069
2064
2068
2065
2060
2067
2069
2064
2050
2054
2072
2080
2063
2073
2064
2077
2072
2064
2062
2069
2063
2066
2069
2063
2063
2060
2065
2073
2064
2058
2058
2063
2075
2059
2073
2070
2075
2055
2062
2074
2063
2071
2071
2064
2059
2067
2058
2058
2073
2077
2072
2065
2061
2066
2069
2062
2062
2063
2072
2063
2059
2081
2088
2067
2060
2049
2058
2070
2066
2067
2062
2067
2068
2073
2061
2065
2070
2074
2067
2059
2063
2067
2064
2073
2056
2064
2081
2068
2051
2062
2068
2076
2074
2065
2066
2064
2073
2078
2072
2070
2058
2053
2054
2057
2066
2071
2069
2072
2074
2067
2065
2056
2063
2059
2060
2060
2073
2075
2058
2072
2077
2059
2064
2074
2069
2067
2070
2066
2063
2063
2053
2055
2062
2076
2080
2066
2064
2064
2066
2067
2066
2067
2060
2063
2061
2066
2064
2072
2054
2069
2072
2077
2070
2067
2070
2069
2057
2055
2058
2075
2077
2069
2060
2060
2064
2062
2059
2074
2075
2067
2072
2062
2062
2056
2068
2062
2068
2069
2070
2066
2057
2060
2067
2062
2066
2051
2065
2067
2071
2078
2078
2070
2054
2059
2063
2066
2063
2072
2070
2063
2056
2066
2069
2073
2071
2054
2061
2071
2072
2065
2063
2066
2057
2063
2062
2068
2064
2063
2072
2051
2066
2081
2076
2063
2067
2066
2051
2061
2073
2061
2061
2071
2070
2055
2077
2071
2076
2072
2066
2064
2077
2067
2065
2066
2056
2064
2061
2064
2062
2066
2046
2061
2072
2072
2076
2070
2070
2072
2063
2067
2065
2062
2067
2067
2057
2051
2066
2072
2064
2068
2075
2072
2067
2069
2055
2057
2061
2075
2069
2068
2071
2064
2067
2063
2065
2063
2063
2050
2078
2080
2074
2064
2063
2054
2045
2067
2077
2075
2071
2070
2067
2063
2067
2059
2061
2055
2064
2070
2061
2070
2063
2069
2062
2058
2077
2078
2065
2061
2065
2071
2050
2068
2066
2076
2070
2052
2064
2059
2061
2069
2061
2074
2073
2071
2078
2069
2053
2062
2061
2066
2061
2061
2063
2068
2063
2069
2065
2067
2075
2053
2064
2068
2072
2072
2063
2069
2059
2066
2060
2070
2054
2059
2075
2077
2075
2071
2063
2063
2063
2058
2060
2070
2069
2069
2061
2066
2075
2070
2065
2065
2059
2063
2068
2072
2061
2073
2060
2076
2063
2066
2064
2065
2066
2072
2053
2059
2063
2074
2075
2065
2064
2062
2064
2070
2071
2063
2051
2073
2068
2067
2069
2067
2062
2065
2063
2063
2063
2062
2067
2072
2072
2067
2067
2057
2052
2069
2080
2073
2063
2062
2058
2051
2067
2071
2074
2074
2061
2063
2068
2065
2065
2069
2060
2066
2058
2080
2078
2053
2062
2072
2063
2065
2061
2060
2065
2061
2071
2067
2068
2068
