# Supplementary material for: Detecting Nasal Vowels in Speech Interfaces Based on Surface Electromyography
Source: PLoS One. 2015 Jun 12;10(6):e0127040. doi: 10.1371/journal.pone.0127040 (PMC4466523; doi:10.1371/journal.pone.0127040)
Supplement: S1 Data — (ZIP) [file pone.0127040.s001.zip › PLosOneData/EmgData/CM/EMG/18 - CM-vnp-un-r1 - Channel5.txt]

2066
2064
2059
2061
2069
2075
2063
2058
2057
2060
2065
2067
2067
2069
2069
2072
2067
2061
2062
2062
2060
2074
2064
2048
2061
2078
2089
2078
2061
2056
2057
2068
2070
2070
2067
2063
2054
2069
2065
2067
2060
2059
2066
2066
2074
2076
2079
2062
2059
2060
2071
2069
2062
2064
2063
2062
2062
2063
2065
2054
2050
2050
2063
2076
2081
2084
2081
2070
2062
2058
2059
2064
2064
2069
2063
2062
2073
2065
2061
2060
2077
2072
2071
2064
2060
2061
2060
2045
2051
2072
2079
2078
2081
2074
2063
2060
2056
2067
2064
2065
2059
2063
2063
2069
2074
2077
2074
2051
2062
2065
2063
2063
2051
2061
2068
2065
2063
2069
2069
2072
2068
2075
2078
2066
2066
2068
2069
2051
2055
2049
2046
2072
2083
2078
2059
2056
2078
2075
2074
2066
2064
2063
2056
2052
2063
2051
2063
2069
2080
2057
2064
2076
2078
2077
2073
2066
2070
2073
2068
2071
2068
2052
2041
2053
2070
2072
2073
2067
2052
2052
2059
2057
2072
2073
2075
2072
2077
2077
2071
2049
2040
2065
2076
2075
2075
2078
2075
2085
2077
2054
2051
2034
2035
2053
2058
2065
2073
2082
2073
2065
2067
2080
2080
2077
2066
2040
2052
2069
2080
2070
2059
2065
2080
2054
2053
2066
2055
2073
2077
2072
2059
2061
2060
2065
2075
2075
2078
2067
2067
2076
2060
2057
2066
2063
2061
2053
2057
2051
2062
2075
2097
2088
2072
2040
2051
2055
2051
2057
2076
2091
2084
2081
2056
2054
2043
2040
2056
2072
2082
2079
2085
2095
2072
2076
2069
2050
2002
2018
2058
2080
2070
2076
2089
2110
2111
2065
2040
2039
2040
2061
2064
2053
2041
2043
2072
2105
2092
2094
2086
2079
2035
2018
2049
2084
2112
2097
2054
2026
2025
2046
2070
2082
2105
2096
2060
2035
2067
2081
2053
2071
2085
2088
2048
2054
2090
2099
2039
2025
2031
2021
2081
2096
2064
2073
2091
2079
2067
2048
2066
2066
2075
2074
2042
2032
2079
2082
2049
2054
2054
2078
2066
2056
2078
2065
2062
2063
2066
2063
2058
2071
2077
2110
2114
2034
2026
2046
2077
2083
2039
2056
2098
2059
2050
2035
2035
2059
2087
2089
2089
2080
2072
2051
2059
2055
2058
2022
2054
2105
2095
2052
2068
2107
2066
2060
2042
2072
2078
2075
2052
2033
2032
2105
2092
2073
2068
2063
2088
2051
2033
2078
2069
2046
2061
2077
2080
2057
2085
2039
2088
2085
2053
2048
2030
2123
2044
2038
2057
2080
2063
2109
2103
2053
2036
2035
2052
2069
2073
2060
2068
2088
2075
2049
2075
2100
2071
2063
2068
2053
2041
2051
2064
2072
2077
2064
2061
2058
2078
2092
2061
2057
2087
2063
2065
2080
2069
2055
2061
2069
2080
2064
2064
2062
2061
2063
2047
2058
2070
2073
2073
2060
2064
2076
2058
2052
2061
2065
2075
2077
2068
2054
2066
2051
2060
2073
2071
2067
2068
2071
2065
2031
2079
2073
2064
2057
2073
2059
2051
2061
2077
2081
2072
2058
2052
2060
2085
2075
2029
2057
2083
2064
2069
2061
2063
2075
2077
2067
2067
2086
2071
2063
2043
2050
2044
2066
2075
2058
2046
2065
2096
2106
2066
2066
2056
2052
2055
2055
2055
2063
2067
2065
2064
2067
2066
2075
2072
2081
2070
2052
2046
2060
2077
2073
2064
2062
2076
2076
2065
2070
2069
2064
2072
2080
2049
2056
2061
2059
2065
2065
2086
2072
2069
2060
2040
2050
2073
2090
2061
2056
2065
2065
2059
2079
2080
2079
2064
2063
2072
2054
2050
2054
2068
2081
2065
2055
2085
2094
2063
2053
2064
2056
2043
2051
2075
2082
2073
2062
2053
2053
2058
2073
2065
2066
2079
2081
2076
2077
2064
2068
2069
2071
2059
2018
2030
2058
2081
2095
2084
2077
2072
2076
2059
2045
2044
2051
2058
2100
2118
2068
2021
2068
2097
2101
2051
2018
2009
2052
2066
2069
2068
2061
2048
2083
2090
2106
2088
2075
2067
2042
2043
2062
2069
2049
2039
2054
2072
2085
2098
2091
2096
2072
2030
2040
2035
2044
2073
2083
2065
2064
2061
2057
2097
2097
2042
2078
2112
2074
2052
2040
2055
2056
2074
2054
2057
2071
2065
2055
2034
2062
2067
2059
2042
2092
2095
2059
2113
2087
2079
2061
2036
2049
2081
2031
2101
2117
2094
2077
2033
2044
2043
2046
2051
2073
2083
2056
2061
2096
2109
2086
2067
2079
2010
2065
2063
2051
2038
2082
2072
2076
2067
2030
2075
2048
2098
2061
2053
2071
2054
2090
2068
2037
2076
2068
2063
2084
2073
2010
2075
2098
2096
2081
2075
2060
2051
2042
2055
2089
2092
2102
2040
1992
2001
2055
2113
2118
2068
2050
2034
2053
2112
2055
2041
2068
2072
2078
2077
2071
2061
2037
2069
2096
2086
2057
2039
2036
2049
2076
2073
2063
2092
2088
2054
2042
2046
2053
2055
2067
2092
2099
2081
2054
2050
2048
2063
2084
2074
2071
2064
2067
2086
2062
2059
2061
2051
2062
2084
2088
2048
2058
2053
2020
2074
2077
2080
2070
2090
2098
2060
2049
2039
2043
2061
2088
2057
2054
2060
2073
2081
2078
2050
2037
2074
2081
2074
2096
2065
2040
2072
2077
2046
2019
2031
2117
2114
2062
2026
2075
2070
2071
2073
2067
2073
2050
2058
2100
2043
2074
2075
2092
2074
2040
2076
2073
2055
2073
2083
2053
2021
2039
2060
2097
2060
2058
2064
2081
2084
2081
2079
2074
2051
2025
2033
2077
2083
2066
2068
2081
2060
2088
2081
2046
2035
2077
2045
2055
2029
2059
2107
2101
2093
2087
2068
2078
2069
2036
2051
2052
2057
2057
2089
2071
2039
2044
2063
2050
2066
2068
2032
2079
2064
2062
2090
2071
2069
2082
2080
2073
2087
2076
2052
2052
2064
2043
2049
2067
2069
2081
2084
2089
2066
2065
2056
2033
2050
2066
2059
2061
2064
2056
2081
2088
2102
2099
2045
2035
2054
2069
2071
2073
2067
2053
2044
2029
2052
2087
2094
2061
2062
2058
2055
2081
2084
2043
2062
2117
2056
2064
2069
2046
2068
2059
2044
2079
2087
2071
2054
2084
2054
2037
2050
2053
2071
2081
2065
2031
2061
2108
2067
2077
2067
2037
2070
2087
2043
2103
2068
2059
2070
2094
1998
2048
2107
2064
2094
2096
2023
2055
2058
2069
2097
2070
2028
2060
2075
2061
2073
2129
2059
1995
2070
2063
2101
2089
2041
2075
2051
2071
2089
2056
2067
2062
2053
2067
2071
2060
2092
2065
2048
2053
2044
2025
2090
2063
2072
2068
2065
2100
2098
2025
2067
2064
2052
2063
2050
2057
2084
2102
2053
2032
2035
2045
2072
2109
2112
2066
2055
2064
2032
2035
2059
2083
2109
2088
2053
2042
2040
2072
2097
2066
2019
2051
2102
2108
2046
2027
2062
2081
2063
2040
2057
2079
2057
2054
2055
2080
2101
2080
2033
2039
2068
2071
2062
2072
2072
2075
2082
2082
2078
2068
2061
2046
2068
2057
2060
2086
2034
2075
2063
2072
2075
2072
2071
2061
2084
2058
2027
2055
2051
2090
2105
2051
2053
2072
2076
2023
2061
2074
2088
2081
2075
2075
2076
2044
2049
2039
2067
2078
2081
2060
2014
2059
2090
2105
2061
2060
2052
2026
2129
2090
2045
2055
2088
2077
2044
2057
2031
2095
2093
2058
2074
2054
2067
2091
2010
2043
2105
2058
2062
2063
2070
2066
2067
2060
2067
2068
2069
2075
2064
2048
2059
2080
2075
2072
2052
2067
2084
2073
2059
2062
2064
2058
2057
2057
2057
2076
2077
2076
2071
2069
2059
2061
2065
2068
2074
2067
2036
2052
2076
2048
2023
2089
2103
2094
2074
2064
2066
2062
2069
2061
2062
2061
2059
2063
2064
2066
2072
2057
2061
2064
2065
2064
2053
2061
2069
2072
2046
2074
2066
2067
2069
2070
2076
2081
2076
2064
2060
2061
2059
2069
2068
2072
2066
2062
2065
2057
2050
2054
2019
2068
2081
2087
2072
2062
2075
2081
2077
2080
2069
2054
2054
2076
2071
2056
2052
2059
2054
2054
2053
2049
2066
2088
2085
2065
2049
2070
2073
2068
2070
2081
2077
2068
2051
2050
2059
2076
2080
2063
2058
2059
2060
2064
2074
2073
2079
2053
2043
2072
2102
2057
2067
2064
2066
2077
2081
2066
2043
2058
2062
2056
2073
2060
2052
2072
2066
2061
2056
2066
2063
2085
2072
2077
2072
2075
2073
2055
2056
2055
2061
2058
2053
2052
2080
2110
2080
2040
2036
2073
2070
2071
2044
2083
2105
2100
2048
2023
2043
2046
2083
2092
2083
2067
2068
2061
2065
2061
2068
2100
2093
2056
2023
2022
2041
2028
2058
2092
2091
2081
2070
2087
2071
2071
2045
2052
2069
2062
2054
2065
2091
2082
2062
2060
2048
2055
2050
2072
2083
2070
2085
2058
2063
2067
2066
2068
2079
2067
2055
2056
2062
2069
2064
2059
2077
2078
2059
2024
2055
2069
2073
2063
2060
2064
2075
2076
2068
2075
2076
2062
2056
2065
2054
2060
2062
2071
2039
2084
2095
2075
2063
2072
2071
2059
2041
2052
2063
2075
2063
2069
2071
2051
2057
2076
2069
2066
2068
2075
2071
2069
2065
2062
2060
2063
2071
2075
2072
2073
2072
2071
2053
2045
2044
2074
2067
2060
2050
2055
2075
2072
2076
2075
2078
2081
2073
2063
2066
2058
2027
2066
2061
2058
2069
2077
2070
2071
2067
2060
2062
2067
2057
2066
2072
2079
2054
2065
2064
2065
2058
2049
2065
2073
2078
2069
2064
2072
2074
2074
2071
2074
2071
2071
2073
2052
2053
2051
2056
2054
2043
2060
2089
2081
2083
2074
2066
2059
2048
2071
2081
2076
2070
2067
2048
2051
2070
2072
2065
2040
2087
2078
2078
2068
2067
2055
2057
2063
2059
2039
2068
2077
2061
2066
2077
2070
2077
2069
2061
2059
2062
2056
2051
2068
2076
2101
2088
2084
2068
2059
2059
2061
2058
2048
2054
2058
2058
2056
2064
2069
2069
2072
2077
2052
2070
2089
2078
2065
2068
2063
2074
2077
2068
2057
2041
2062
2069
2086
2083
2061
2056
2046
2054
2051
2063
2073
2078
2087
2084
2051
2052
2054
2059
2068
2063
2082
2096
2090
2069
2052
2055
2066
2042
2041
2035
2050
2063
2069
2084
2079
2086
2088
2098
2104
2065
2034
2039
2042
2062
2061
2059
2065
2050
2065
2080
2071
2088
2092
2064
2050
2056
2058
2069
2078
2084
2072
2051
2065
2047
2060
2077
2067
2072
2071
2077
2063
2052
2047
2066
2076
2072
2071
2064
2078
2085
2069
2064
2052
2059
2063
2066
2055
2063
2076
2066
2070
2064
2058
2067
2060
2060
2066
2073
2076
2079
2058
2056
2064
2059
2058
2061
2060
2069
2076
2074
2072
2065
2067
2065
2053
2064
2065
2075
2066
2065
2069
2065
2056
2051
2064
2066
2071
2073
2057
2065
2073
2076
2067
2062
2063
2059
2068
2064
2069
2063
2062
2068
2057
2060
2069
2065
2072
2075
2070
2057
2052
2062
2065
2064
2073
2064
2074
2076
2066
2068
2072
2066
2060
2054
2054
2055
2057
2056
2065
2078
2080
2071
2076
2069
2056
2061
2063
2072
2072
2068
2067
2064
2063
2068
2070
2065
2069
2070
2067
2069
2069
2068
2061
2064
2067
2062
2064
2070
2071
2069
2065
2061
2058
2065
2061
2061
2060
2063
2064
2071
2070
2058
2073
2068
2072
2067
2070
2074
2066
2059
2061
2068
2071
2076
2063
2067
2056
2060
2067
2063
2063
2057
2066
2074
2072
2073
2066
2063
2054
2058
2070
2063
2071
2066
2068
2071
2065
2061
2072
2068
2068
2071
2068
2063
2060
2065
2065
2052
2073
2070
2060
2066
2069
2064
2070
2063
2069
2064
2072
2068
2067
2064
2053
2067
2070
2073
2073
2067
2056
2057
2060
2069
2074
2066
2065
2068
2064
2063
2080
2074
2067
2063
2059
2068
2075
2065
2058
2048
2061
2055
2077
2082
2072
2072
2070
2068
2069
2045
2080
2080
2074
2074
2067
2062
2057
2057
2052
2059
2063
2069
2071
2073
2073
2062
2062
2070
2060
2065
2063
2071
2071
2070
2073
2070
2055
2045
2077
2085
2073
2072
2059
2066
2074
2055
2053
2064
2064
2064
2062
2072
2073
2065
2066
2050
2048
2052
2050
2068
2071
2082
2080
2069
2072
2070
2066
2061
2067
2073
2073
2062
2051
2058
2042
2070
2060
2069
2073
2078
2071
2073
2064
2066
2064
2069
2072
2068
2071
2074
2057
2062
2063
2069
2066
2062
2062
2049
2059
2044
2056
2069
2076
2071
2068
2069
2064
2069
2062
2067
2076
2076
2069
2063
2061
2062
2075
2068
2046
2056
2068
2074
2075
2082
2066
2049
2057
2066
2062
2070
2070
2043
2053
2063
2079
2075
2085
2081
2068
2063
2064
2057
2062
2079
2071
2073
2061
2065
2053
2067
2066
2059
2067
2068
2072
2065
2054
2055
2060
2071
2055
2056
2088
2069
2085
2060
2055
2070
2066
2064
2071
2075
2075
2063
2044
2053
2064
2066
2064
2066
2060
2066
2061
2051
2061
2088
2066
2082
2067
2044
2089
2072
2062
2053
2066
2061
2068
2052
2041
2079
2071
2077
2072
2067
2064
2065
2069
2067
2075
2077
2060
2047
2049
2056
2065
2074
2066
2064
2055
2070
2079
2069
2066
2065
2063
2048
2067
2073
2070
2075
2067
2059
2070
2054
2053
2079
2068
2067
2075
2069
2057
2043
2055
2070
2064
2069
2072
2064
2060
2070
2074
2064
2069
2059
2034
2072
2081
2082
2070
2068
2071
2068
2069
2054
2055
2052
2059
2048
2061
2065
2073
2054
2085
2068
2097
2069
2066
2063
2064
2059
2059
2050
2077
2075
2078
2081
2055
2046
2059
2045
2064
2080
2070
2067
2072
2072
2070
2057
2055
2069
2069
2072
2063
2062
2064
2062
2055
2068
2063
2074
2061
2067
2075
2076
2064
2062
2060
2055
2070
2066
2070
2079
2069
2063
2066
2066
2070
2064
2058
2065
2064
2066
2061
2068
2068
2062
2068
2069
2064
2067
2033
2069
2057
2065
2082
2072
2063
2067
2069
2065
2061
2064
2066
2065
2059
2066
2050
2071
2072
2068
2087
2074
2049
2066
2068
2073
2069
2055
2053
2061
2063
2043
2071
2059
2057
2063
2077
2078
2074
2071
2068
2062
2059
2063
2069
2071
2063
2060
2055
2076
2077
2068
2066
2056
2067
2068
2065
2075
2064
2041
2078
2077
2067
2070
2062
2063
2059
2060
2055
2058
2066
2078
2079
2076
2061
2055
2049
2039
2066
2081
2070
2072
2063
2064
2075
2069
2060
2063
2063
2077
2068
2063
2061
2056
2061
2065
2057
2058
2074
2070
2059
2069
2067
2045
2066
2072
2073
2064
2051
2055
2056
2096
2083
2081
2076
2065
2073
2071
2062
2044
2049
2061
2069
2069
2061
2046
2083
2078
2066
2065
2070
2067
2052
2053
2073
2082
2073
2066
2067
2058
2054
2068
2073
2067
2060
2063
2063
2064
2068
2060
2059
2062
2051
2056
2081
2070
2072
2066
2076
2082
2066
2043
2059
2085
2062
2062
2067
2049
2076
2069
2078
2071
2068
2060
2059
2074
2074
2050
2054
2057
2082
2075
2066
2072
2063
2067
2055
2045
2057
2056
2083
2069
2056
2079
2081
2061
2059
2062
2070
2059
2059
2066
2079
2074
2067
2067
2055
2044
2061
2072
2075
2066
2065
2057
2045
2063
2083
2080
2074
2061
2064
2080
2061
2058
2060
2059
2064
2068
2080
2060
2057
2068
2080
2077
2067
2053
2046
2060
2065
2073
2075
2068
2063
