# Supplementary material for: Detecting Nasal Vowels in Speech Interfaces Based on Surface Electromyography
Source: PLoS One. 2015 Jun 12;10(6):e0127040. doi: 10.1371/journal.pone.0127040 (PMC4466523; doi:10.1371/journal.pone.0127040)
Supplement: S1 Data — (ZIP) [file pone.0127040.s001.zip › PLosOneData/EmgData/CM/EMG/19 - CM-vnp-en-r1 - Channel1.txt]

2055
2051
2065
2076
2066
2081
2084
2069
2058
2057
2070
2048
2070
2067
2060
2061
2058
2057
2063
2069
2056
2064
2076
2081
2071
2077
2060
2070
2058
2068
2067
2063
2068
2071
2070
2065
2055
2068
2063
2049
2056
2088
2063
2050
2060
2065
2069
2083
2063
2053
2068
2081
2063
2061
2060
2059
2075
2056
2067
2073
2066
2068
2058
2065
2058
2054
2088
2074
2067
2063
2048
2067
2059
2051
2064
2081
2062
2071
2074
2075
2070
2072
2054
2075
2057
2060
2048
2080
2069
2067
2061
2056
2072
2058
2079
2074
2057
2064
2057
2049
2041
2076
2092
2079
2087
2081
2056
2071
2048
2066
2056
2071
2051
2077
2053
2064
2073
2075
2061
2059
2066
2078
2065
2067
2060
2054
2064
2065
2049
2069
2077
2083
2050
2092
2057
2061
2069
2054
2071
2056
2070
2068
2067
2046
2073
2076
2068
2049
2074
2088
2050
2062
2073
2074
2077
2055
2075
2072
2060
2062
2033
2077
2054
2055
2055
2072
2074
2083
2068
2078
2058
2075
2067
2079
2057
2055
2061
2050
2078
2062
2080
2066
2056
2078
2075
2058
2064
2059
2079
2054
2074
2075
2088
2076
2055
2036
2051
2069
2060
2041
2053
2069
2069
2071
2078
2087
2073
2040
2060
2049
2061
2082
2074
2069
2078
2057
2070
2058
2051
2071
2072
2077
2052
2065
2083
2069
2054
2064
2045
2063
2071
2083
2076
2060
2053
2056
2049
2085
2070
2072
2060
2072
2055
2052
2050
2052
2070
2063
2072
2085
2063
2061
2058
2082
2077
2093
2075
2099
2086
2113
2092
2053
2054
2049
2049
2062
2024
2041
2039
2042
2057
2060
2078
2055
2075
2056
2046
2055
2044
2066
2065
2041
2070
2078
2099
2099
2073
2057
2068
2078
2086
2085
2074
2060
2062
2057
2062
2072
2060
2064
2067
2069
2065
2067
2056
2064
2065
2055
2051
2049
2057
2078
2082
2066
2050
2059
2082
2055
2077
2065
2053
2069
2071
2072
2085
2066
2068
2074
2093
2050
2062
2064
2070
2064
2053
2064
2053
2038
2064
2084
2093
2096
2075
2064
2065
2061
2060
2059
2074
2068
2076
2085
2050
2059
2064
2055
2077
2063
2065
2076
2056
2055
2084
2057
2074
2062
2050
2066
2049
2041
2058
2080
2062
2068
2078
2067
2080
2074
2075
2060
2057
2060
2079
2069
2054
2053
2059
2073
2063
2057
2067
2067
2065
2054
2065
2073
2071
2076
2074
2079
2073
2070
2051
2055
2068
2057
2043
2070
2066
2055
2080
2090
2055
2062
2060
2059
2060
2059
2061
2070
2067
2076
2074
2070
2063
2074
2044
2051
2054
2068
2051
2061
2063
2050
2071
2087
2082
2054
2056
2065
2068
2059
2067
2054
2052
2056
2071
2087
2075
2068
2061
2082
2059
2053
2058
2061
2069
2063
2072
2055
2071
2076
2062
2063
2085
2079
2058
2055
2067
2058
2079
2075
2067
2063
2069
2051
2061
2078
2065
2050
2077
2075
2068
2057
2077
2072
2070
2063
2057
2058
2054
2063
2054
2063
2062
2067
2076
2064
2067
2077
2057
2062
2085
2054
2064
2060
2056
2088
2074
2051
2072
2075
2068
2058
2056
2059
2068
2057
2059
2075
2074
2067
2072
2070
2069
2072
2058
2064
2070
2066
2067
2060
2061
2060
2075
2060
2054
2073
2070
2072
2065
2067
2049
2072
2082
2089
2080
2065
2050
2057
2051
2050
2039
2072
2079
2081
2073
2060
2062
2081
2065
2090
2054
2073
2066
2055
2066
2066
2061
2068
2079
2096
2072
2041
2040
2052
2071
2089
2081
2057
2076
2065
2072
2070
2038
2049
2060
2065
2057
2084
2082
2062
2045
2060
2070
2097
2092
2055
2052
2048
2029
2049
2047
2084
2090
2116
2092
2067
2067
2045
2060
2056
2072
2061
2056
2070
2061
2052
2057
2073
2063
2066
2070
2063
2078
2082
2081
2074
2064
2055
2063
2050
2058
2067
2073
2066
2057
2058
2050
2065
2052
2073
2052
2070
2072
2076
2081
2082
2065
2056
2059
2068
2063
2070
2072
2061
2060
2049
2055
2055
2060
2082
2057
2083
2060
2069
2052
2060
2054
2085
2079
2081
2082
2089
2073
2112
2100
2056
2067
2071
2056
2063
2063
2045
2037
2048
2046
2059
2060
2060
2059
2067
2060
2064
2054
2075
2042
2030
2044
2068
2071
2065
2039
2056
2083
2083
2079
2075
2067
2086
2060
2070
2061
2066
2078
2081
2071
2071
2087
2074
2065
2078
2070
2052
2076
2047
2051
2061
2039
2052
2091
2074
2080
2106
2048
2015
2044
2054
2064
2070
2081
2097
2055
2078
2090
2075
2054
2061
2046
2043
2069
2076
2063
2056
2066
2080
2101
2080
2047
2043
2037
2036
2051
2076
2077
2085
2082
2069
2075
2083
2069
2064
2051
2070
2068
2061
2062
2044
2070
2063
2074
2073
2065
2055
2046
2056
2063
2070
2062
2073
2078
2086
2067
2057
2070
2079
2044
2044
2053
2066
2083
2061
2076
2060
2068
2063
2068
2061
2072
2079
2092
2072
2061
2059
2055
2057
2060
2074
2059
2075
2068
2068
2055
2063
2054
2043
2066
2077
2079
2086
2069
2064
2068
2045
2065
2072
2060
2063
2068
2070
2066
2057
2072
2072
2077
2075
2077
2055
2058
2054
2068
2062
2067
2079
2059
2060
2082
2072
2072
2048
2073
2062
2057
2062
2068
2068
2060
2055
2078
2073
2055
2075
2071
2067
2048
2067
2064
2069
2076
2066
2061
2063
2076
2086
2072
2061
2066
2043
2041
2053
2070
2070
2079
2067
2091
2092
2079
2054
2063
2068
2040
2074
2077
2061
2087
2091
2081
2076
2066
2041
2042
2063
2087
2071
2053
2060
2067
2073
2060
2065
2064
2059
2076
2083
2053
2043
2052
2092
2065
2062
2068
2054
2059
2065
2055
2052
2072
2041
2056
2076
2080
2067
2067
2074
2068
2061
2055
2068
2079
2077
2092
2065
2077
2067
2029
2059
2067
2054
2056
2069
2051
2074
2062
2069
2063
2097
2073
2058
2051
2041
2050
2073
2069
2080
2068
2072
2064
2056
2072
2078
2081
2067
2052
2064
2067
2058
2078
2086
2065
2071
2066
2056
2060
2049
2055
2070
2059
2072
2066
2069
2070
2064
2057
2052
2052
2083
2079
2085
2082
2071
2066
2063
2077
2060
2059
2062
2059
2051
2050
2059
2067
2067
2078
2084
2070
2054
2082
2098
2081
2060
2053
2049
2062
2057
2044
2069
2067
2056
2065
2066
2065
2078
2081
2060
2051
2065
2053
2087
2064
2067
2056
2060
2056
2057
2055
2063
2081
2077
2073
2065
2053
2063
2069
2069
2062
2053
2069
2060
2080
2068
2064
2052
2059
2055
2069
2060
2046
2067
2051
2095
2089
2064
2049
2064
2066
2063
2057
2056
2062
2055
2059
2049
2063
2067
2082
2088
2105
2083
2097
2069
2071
2080
2083
2104
2065
2044
2037
2054
2037
2038
2035
2045
2045
2068
2070
2064
2072
2048
2028
2040
2053
2062
2073
2093
2093
2077
2091
2089
2080
2068
2057
2059
2063
2059
2057
2055
2075
2062
2070
2069
2070
2070
2057
2073
2063
2078
2063
2048
2057
2067
2073
2072
2052
2048
2063
2078
2087
2077
2090
2072
2069
2069
2062
2066
2051
2058
2045
2067
2062
2059
2069
2066
2063
2068
2068
2055
2067
2076
2065
2068
2058
2064
2074
2063
2063
2068
2059
2061
2058
2066
2057
2057
2057
2079
2075
2080
2064
2060
2049
2058
2081
2080
2066
2061
2046
2056
2063
2072
2075
2065
2059
2073
2082
2061
2059
2049
2051
2073
2079
2068
2061
2055
2074
2057
2062
2061
2082
2059
2053
2080
2078
2078
2076
2088
2043
2068
2069
2065
2065
2060
2065
2059
2085
2051
2060
2054
2065
2072
2077
2075
2054
2052
2058
2065
2065
2074
2051
2052
2058
2076
2059
2078
2076
2068
2076
2077
2067
2066
2056
2065
2067
2053
2059
2067
2050
2071
2066
2058
2057
2048
2055
2064
2072
2072
2071
2075
2049
2075
2073
2087
2061
2082
2059
2073
2077
2066
2059
2055
2056
2058
2083
2071
2072
2065
2044
2057
2058
2072
2082
2088
2090
2062
2064
2067
2069
2063
2077
2070
2064
2058
2078
2063
2069
2060
2061
2066
2051
2068
2050
2066
2058
2075
2077
2061
2056
2071
2080
2067
2067
2060
2068
2068
2058
2055
2055
2059
2064
2077
2078
2060
2061
2090
2059
2065
2040
2063
2078
2066
2068
2064
2074
2072
2064
2056
2040
2050
2052
2078
2089
2090
2080
2080
2066
2078
2051
2047
2067
2050
2049
2073
2074
2094
2092
2066
2045
2046
2050
2058
2065
2083
2072
2068
2059
2084
2063
2076
2068
2056
2055
2072
2060
2055
2052
2064
2060
2075
2066
2058
2083
2084
2058
2060
2063
2071
2073
2066
2046
2065
2065
2058
2073
2074
2073
2049
2055
2056
2059
2058
2070
2064
2084
2061
2068
2082
2053
2050
2062
2076
2087
2063
2062
2058
2054
2065
2068
2090
2053
2063
2063
2072
2082
2055
2055
2059
2066
2065
2081
2085
2068
2060
2069
2071
2063
2040
2072
2086
2038
2072
2044
2046
2062
2075
2073
2070
2067
2057
2083
2080
2068
2087
2086
2054
2051
2073
2067
2052
2054
2077
2052
2048
2078
2072
2073
2082
2070
2081
2030
2050
2067
2091
2053
2047
2053
2061
2091
2083
2071
2063
2067
2062
2073
2066
2085
2065
2045
2064
2042
2067
2109
2079
2064
2033
2036
2083
2093
2074
2088
2087
2092
2083
2093
2060
2073
2055
2044
2058
2049
2038
2063
2015
2065
2076
2028
2045
2060
2064
2065
2061
2067
2068
2060
2010
2038
2063
2110
2055
2063
2080
2088
2083
2065
2048
2087
2088
2072
2060
2083
2068
2087
2050
2073
2055
2061
2077
2063
2068
2074
2066
2043
2075
2076
2059
2076
2061
2099
2052
2041
2060
2054
2073
2058
2056
2106
2095
2034
2065
2049
2068
2090
2070
2094
2049
2076
2039
2064
2070
2030
2030
2084
2058
2068
2078
2099
2081
2045
2051
2057
2083
2050
2088
2071
2048
2083
2083
2060
2054
2034
2083
2065
2070
2064
2071
2061
2066
2067
2059
2071
2098
2099
2070
2030
2028
2044
2074
2064
2080
2053
2066
2071
2063
2104
2046
2087
2077
2076
2039
2042
2072
2068
2064
2067
2036
2074
2060
2087
2094
2051
2079
2081
2089
2050
2045
2041
2056
2074
2050
2087
2071
2080
2066
2041
2049
2083
2063
2073
2065
2082
2067
2049
2057
2093
2072
2021
2054
2084
2065
2070
2066
2059
2072
2097
2090
2046
2043
2064
2065
2059
2055
2071
2077
2070
2079
2091
2036
2075
2071
2070
2050
2066
2052
2068
2059
2060
2077
2063
2072
2069
2054
2081
2083
2066
2086
2041
2079
2052
2032
2076
2052
2073
2075
2035
2095
2056
2055
2053
2052
2057
2037
2075
2067
2073
2051
2069
2081
2087
2100
2038
2072
2041
2075
2053
2057
2079
2066
2088
2064
2072
2017
2063
2090
2042
2070
2069
2065
2087
2068
2073
2077
2052
2042
2066
2073
2052
2040
2082
2067
2090
2065
2091
2063
2038
2051
2093
2069
2073
2065
2044
2057
2069
2049
2065
2053
2079
2057
2081
2066
2081
2067
2035
2065
2090
2077
2088
2061
2051
2073
2048
2069
2062
2057
2086
2032
2063
2069
2057
2049
2064
2069
2070
2094
2086
2078
2068
2063
2045
2069
2054
2049
2069
2039
2065
2097
2087
2048
2044
2060
2074
2053
2064
2056
2072
2084
2079
2068
2084
2053
2047
2063
2089
2064
2062
2060
2070
2070
2072
2063
2055
2065
2055
2074
2067
2071
2070
2081
2050
2086
2067
2079
2067
2055
2051
2076
2069
2053
2070
2058
2053
2079
2079
2072
2055
2059
2069
2046
2065
2058
2080
2062
2076
2077
2052
2079
2040
2074
2055
2058
2051
2080
2082
2065
2083
2069
2068
2086
2084
2058
2053
2076
2077
2048
2039
2062
2072
2071
2057
2066
2057
2077
2067
2060
2051
2063
2076
2073
2062
2062
2069
2060
2062
2055
2041
2048
2073
2079
2070
2087
2081
2083
2074
2083
2087
2098
2092
2066
2057
2056
2045
2048
2057
2045
2049
2052
2046
2073
2045
2063
2068
2051
2042
2054
2056
2069
2060
2066
2060
2081
2065
2067
2071
2080
2089
2087
2086
2081
2070
2058
2067
2052
2053
2067
2057
2060
2072
2076
2067
2073
2061
2061
2055
2064
2067
2076
2075
2062
2061
2056
2060
2078
2064
2079
2068
2061
2056
2057
2054
2072
2076
2068
2072
2062
2050
2067
2065
2069
2072
2074
2056
2060
2075
2068
2074
2068
2079
2060
2074
2084
2066
2062
2042
2068
2049
2041
2068
2067
2066
2056
2057
2057
2092
2080
2087
2063
2065
2063
2082
2067
2063
2060
2049
2048
2066
2058
2069
2057
2081
2068
2067
2075
2059
2060
2061
2071
2058
2066
2071
2057
2071
2068
2080
2064
2066
2064
2054
2052
2053
2064
2070
2060
2063
2063
2064
2073
2077
2070
2074
2064
2065
2068
2068
2064
2064
2069
2071
2062
2071
2071
2062
2056
2051
2054
2068
2065
2067
2065
2085
2087
2061
2063
2049
2060
2070
2040
2050
2062
2073
2074
2066
2088
2089
2094
2054
2059
2053
2066
2055
2051
2067
2058
2064
2072
2064
2070
2077
2067
2051
2052
2063
2065
2065
2059
2076
2072
2060
2056
2077
2066
2075
2069
2057
2069
2065
2074
2060
2064
2069
2056
2068
2066
2076
2071
2068
2072
2065
2072
2070
2055
2066
2063
2074
2066
2059
2062
2060
2063
2071
2072
2051
2051
2073
2070
2061
2065
2077
2071
2065
2073
2076
2062
2061
2058
2057
2078
2071
2072
2050
2052
2056
2054
2058
2068
2060
2083
2069
2071
2067
2074
2069
2064
2057
2065
2071
2057
2049
2069
2070
2065
2076
2063
2070
2069
2068
2071
2056
2069
2068
2061
2050
2058
2051
2058
2073
2073
2069
2065
2075
2070
2065
2054
2070
2060
2060
2072
2077
2072
2064
2067
2043
2057
2062
2072
2073
2073
2089
2067
2048
2052
2068
2069
2078
2064
2063
2071
2070
2069
2069
2067
2055
2051
2066
2076
2057
2073
2055
2068
2067
2073
2074
2053
2064
2080
2053
2052
2068
2059
2057
2066
2062
2046
2069
2084
2086
2079
2077
2071
2065
2061
2056
2066
2069
2076
2058
2067
2056
2059
2064
2061
2062
2075
2065
2063
2073
2054
2073
2076
2063
2054
2060
2061
2058
2070
2063
2064
2070
2059
2070
2055
2066
2059
2077
2059
2057
2071
2068
2072
2061
2067
2066
2072
2071
2081
2048
2052
2051
2073
2086
2070
2066
2066
2058
2059
2065
2052
2075
2066
2052
2059
2063
2083
2069
2073
2070
2072
2086
2091
2095
2109
2090
2073
2064
2059
2048
2041
2051
2046
2038
2037
2054
2052
2053
2063
2048
2061
2060
2070
2056
2042
2062
2068
2061
2069
2092
2075
2065
2063
2073
2079
2083
2087
2059
2064
2061
2076
2068
2073
2043
2068
2058
2070
2059
2061
