# Supplementary material for: Detecting Nasal Vowels in Speech Interfaces Based on Surface Electromyography
Source: PLoS One. 2015 Jun 12;10(6):e0127040. doi: 10.1371/journal.pone.0127040 (PMC4466523; doi:10.1371/journal.pone.0127040)
Supplement: S1 Data — (ZIP) [file pone.0127040.s001.zip › PLosOneData/EmgData/CM/EMG/19 - CM-vnp-en-r1 - Channel2.txt]

2067
2038
2069
2081
2093
2081
2062
2039
2019
2037
2093
2095
2067
2060
2088
2087
2066
2052
2044
2070
2070
2062
2059
2034
2052
2077
2067
2066
2086
2065
2056
2059
2072
2063
2056
2038
2071
2083
2065
2068
2075
2078
2074
2083
2070
2053
2074
2074
2077
2070
2059
2053
2064
2058
2052
2073
2075
2050
2071
2060
2035
2065
2084
2078
2073
2063
2071
2062
2069
2043
2049
2071
2058
2067
2064
2061
2076
2081
2076
2059
2056
2045
2059
2074
2055
2016
2077
2081
2101
2089
2086
2080
2065
2043
2076
2084
2051
2050
2037
2023
2051
2104
2089
2088
2078
2072
2071
2074
2055
2060
2050
2052
2065
2077
2042
2067
2061
2074
2059
2056
2063
2027
2065
2091
2067
2070
2105
2094
2055
2060
2077
2062
2062
2073
2058
2056
2062
2058
2046
2059
2065
2055
2058
2045
2059
2072
2104
2068
2049
2076
2066
2056
2055
2087
2076
2044
2051
2077
2086
2080
2094
2079
2066
2062
2057
2051
2063
2063
2063
2055
2039
2050
2067
2094
2085
2067
2047
2048
2064
2076
2085
2055
2046
2058
2089
2069
2058
2077
2062
2067
2091
2064
2061
2064
2062
2055
2061
2068
2065
2030
2056
2090
2046
2052
2064
2086
2092
2055
2047
2076
2080
2083
2075
2068
2065
2051
2067
2062
2054
2062
2072
2066
2075
2068
2069
2067
2040
2042
2046
2075
2081
2075
2052
2074
2073
2051
2059
2079
2094
2095
2070
2067
2059
2040
2074
2057
2045
2051
2066
2065
2066
2064
2029
2060
2080
2081
2098
2098
2071
2074
2064
2069
2070
2042
2031
2071
2060
2062
2091
2076
2060
2063
2064
2041
2049
2062
2041
2059
2074
2097
2088
2073
2040
2077
2067
2066
2072
2067
2082
2083
2084
2079
2065
2059
2048
2025
2077
2085
2055
2043
2041
2068
2101
2111
2083
2073
2058
2042
2026
2050
2055
2086
2090
2054
2033
2046
2082
2103
2083
2051
2048
2077
2077
2041
2063
2069
2059
2080
2079
2077
2059
2072
2081
2060
2049
2074
2056
2078
2086
2055
2053
2065
2063
2058
2059
2043
2053
2057
2063
2064
2072
2088
2045
2061
2112
2091
2074
2085
2075
2073
2043
2051
2059
2080
2062
2078
2065
2055
2034
2063
2061
2068
2064
2076
2049
2026
2073
2091
2087
2077
2081
2066
2076
2066
2062
2050
2052
2063
2064
2077
2073
2068
2052
2034
2042
2071
2070
2060
2092
2113
2082
2074
2071
2059
2050
2048
2045
2041
2060
2066
2076
2029
2054
2103
2087
2082
2091
2041
2096
2070
2057
2049
2070
2075
2065
2054
2037
2046
2071
2088
2037
2071
2084
2039
2052
2093
2121
2083
2040
2035
2055
2049
2044
2060
2060
2063
2053
2071
2094
2092
2067
2080
2101
2065
2033
2069
2071
2067
2043
2049
2049
2058
2069
2079
2086
2072
2060
2092
2065
2031
2068
2075
2047
2049
2037
2054
2099
2079
2108
2093
2058
2046
2078
2064
2074
2043
2042
2061
2061
2056
2050
2040
2059
2084
2079
2087
2095
2068
2074
2074
2042
2079
2058
2037
2074
2076
2046
2081
2079
2071
2062
2047
2060
1991
2001
2071
2143
2127
2108
2095
2069
2054
2048
2062
2099
2052
2029
2050
2055
2034
2044
2077
2075
2089
2088
2087
2069
2054
2069
2056
2025
2043
2098
2092
2059
2051
2078
2049
2022
2087
2112
2046
2065
2088
2085
2070
2065
2044
2037
2068
2050
2066
2063
2077
2064
2045
2043
2098
2109
2083
2045
2062
2069
2037
2056
2090
2071
2060
2067
2062
2061
2090
2094
2084
2071
2021
2000
2051
2053
2069
2094
2071
2117
2115
2083
2051
2073
2047
2016
2052
2068
2053
2058
2035
2078
2090
2082
2080
2075
2022
2073
2080
2075
2088
2065
2048
2023
2058
2082
2078
2092
2072
2058
2080
2070
2047
2051
2064
2066
2039
2056
2054
2080
2086
2069
2064
2084
2067
2052
2044
2058
2080
2019
2093
2078
2066
2110
2089
2082
2055
2063
2066
2040
2048
2070
2056
2033
2080
2093
2086
2072
2063
2061
2049
2055
2055
2062
2072
2062
2067
2104
2070
2088
2104
2078
2065
2067
2039
2046
2063
2039
2032
2045
2066
2108
2067
2038
2036
2076
2117
2108
2066
2054
2062
2034
2036
2011
2068
2074
2091
2099
2098
2089
2070
2079
2080
2050
2046
2031
1980
2082
2096
2091
2046
2096
2086
2080
2102
2098
2051
2027
2043
2078
2051
2031
2031
2076
2073
2053
2066
2096
2109
2077
2025
2066
2092
2083
2053
2056
2052
2044
2113
2077
2044
2055
2074
2067
2046
2049
2042
2041
2097
2095
2074
2073
2093
2080
2023
2066
2058
2056
2089
2035
2018
2066
2105
2075
2089
2099
2069
2054
2071
2070
2055
2049
2068
2066
2055
2046
2021
2053
2085
2088
2030
2073
2105
2102
2036
2064
2098
2084
2073
2056
2034
2085
2087
2021
2066
2066
2094
2068
2038
2046
2017
2079
2104
2091
2068
2090
2079
2044
2054
2064
2049
2058
2082
2065
2073
2076
2068
2069
2063
2052
2056
2068
2025
2020
2074
2084
2104
2088
2067
2098
2104
2058
2056
2066
2033
2062
2068
2072
2056
2061
2077
2061
2038
2065
2078
2080
2048
2057
2069
2036
2066
2076
2077
2068
2089
2103
2061
2061
2052
2035
2070
2066
2073
2075
2063
2035
2066
2080
2075
2056
2033
2072
2097
2057
2077
2070
2074
2081
2061
2057
2049
2077
2041
2058
2074
2048
2059
2032
2057
2098
2082
2080
2120
2092
2059
2045
2046
2056
2061
2046
2050
2091
2084
2081
2076
2071
2054
2051
2071
2070
2028
2015
2085
2103
2078
2033
2061
2078
2052
2048
2054
2094
2102
2063
2051
2072
2043
2046
2106
2055
2059
2087
2093
2067
2019
2072
2055
2067
2064
2099
2077
2039
2036
2056
2058
2092
2088
2077
2067
2072
2040
2037
2068
2085
2076
2087
2083
2059
2055
2059
2053
2045
2062
2063
2080
2044
2048
2085
2085
2088
2076
2058
2031
2046
2043
2083
2085
2083
2097
2079
2062
2051
2072
2066
2072
2075
2053
2027
2045
2085
2089
2075
2065
2069
2038
2051
2086
2090
2090
2068
2015
2027
2078
2102
2098
2068
2046
2047
2051
2056
2104
2069
2073
2068
2071
2059
2077
1999
2045
2089
2075
2062
2062
2102
2090
2062
2066
2063
2042
2043
2046
2068
2093
2094
2029
2028
2079
2092
2021
2084
2065
2008
2096
2116
2076
2080
2105
2084
2052
2091
2085
2049
2017
2031
2069
2063
2040
2048
2082
2112
2073
2073
2069
2065
2079
2067
2077
2062
2038
2019
2079
2089
2067
2052
2036
1990
2073
2121
2121
2092
2080
2088
2067
2035
2058
2068
2088
2049
2027
2052
2036
2052
2078
2100
2113
2109
2077
2064
2017
2054
2068
2048
2047
2066
2058
2040
2076
2087
2103
2053
2059
2070
2089
2063
2051
2039
2051
2086
2065
2066
2114
2078
2000
2002
2120
2095
2075
2071
2071
2078
2065
2030
2020
2068
2077
2102
2090
2054
2054
2040
2041
2078
2045
2051
2067
2086
2093
2083
2055
2031
2072
2095
2045
2078
2068
2092
2048
2052
2084
2069
2082
2022
2051
2106
2069
2059
2067
2068
2065
2064
2085
2084
2051
2057
2057
2050
2048
2025
2039
2126
2096
2071
2062
2049
2081
2091
2096
2031
1997
2036
2088
2040
2051
2053
2067
2084
2085
2067
2080
2082
2054
2054
2058
2074
2062
2048
2088
2094
2102
2088
2060
2053
2024
2059
2068
2084
2068
2056
2058
2042
2067
2074
2037
2074
2087
2071
2078
2076
2064
2060
2084
2072
2060
2051
2048
2074
2072
2033
2033
2062
2087
2064
2088
2088
2072
2076
2079
2058
2048
2052
2054
2056
2059
2052
2049
2070
2088
2096
2093
2071
2077
2036
2030
2076
2083
2066
2053
2041
2030
2068
2082
2051
2099
2073
2078
2073
2066
2033
2046
2086
2086
2089
2089
2026
2005
2055
2059
2066
2089
2097
2035
2076
2096
2098
2071
2045
2014
2036
2047
2087
2094
2066
2067
2082
2053
2039
2034
2087
2060
2067
2102
2061
2054
2098
2094
2075
2059
2053
2032
2056
2060
2073
2078
2061
2044
2039
2069
2051
2060
2048
2082
2086
2083
2101
2072
2089
2064
2055
2053
2067
2056
2046
2049
2032
2048
2069
2108
2103
2071
2072
2090
2054
2066
2048
2043
2056
2081
2073
2079
2048
2035
2021
2094
2103
2091
2067
2063
2057
2056
2087
2058
2035
2053
2077
2064
2045
2034
2061
2118
2094
2097
2080
2060
2026
2057
2030
2056
2112
2064
2071
2058
2057
2105
2084
2068
2045
2064
2054
2036
2063
2068
2067
2065
2059
2051
2085
2085
2070
2055
2057
2062
2087
2076
2058
2063
2036
1994
2075
2099
2091
2089
2073
2056
2059
2061
2065
2079
2052
2077
2050
2074
2068
2084
2090
2066
2054
2051
2039
2033
2063
2082
2072
2070
2081
2080
2076
2058
2042
2053
2043
2069
2101
2077
2079
2072
2052
2024
2060
2077
2088
2067
2046
2060
2054
2081
2069
2041
2081
2115
2071
1996
2061
2105
2105
2050
2048
2074
2097
2042
2045
2081
2035
2058
2092
2044
2041
2111
2105
2068
2050
2052
2085
2081
2046
2058
2063
2051
2067
2060
2064
2054
2089
2068
2058
2045
2037
2058
2069
2069
2085
2087
2100
2094
2059
2078
2063
2064
2066
2034
2055
2097
2052
2033
2093
2083
2076
2062
2074
2045
2034
2067
2094
2050
2051
2051
2065
2070
2096
2074
2029
2064
2074
2098
2083
2095
2065
2048
2061
2059
2054
2048
2087
2043
2085
2067
2067
2065
2055
2058
2084
2048
2064
2081
2068
2051
2076
2044
2050
2092
2086
2097
2041
2058
2066
2062
2037
2073
2115
2094
2070
2052
2058
2051
2049
2061
2067
2076
2062
2062
2064
2082
2083
2076
2050
2051
2077
2033
2087
2079
2072
2076
2063
2044
2009
2069
2094
2079
2051
2064
2095
2083
2087
2072
2060
2045
2032
2058
2061
2057
2079
2096
2085
2061
2076
2092
2062
2030
2062
2070
2064
2036
2045
2044
2068
2051
2118
2086
2079
2055
2031
2052
2076
2098
2079
2085
2070
2070
2080
2025
2077
2088
2055
2038
2035
2049
2071
2106
2072
2054
2087
2093
2055
2057
2055
2039
2073
2078
2064
2056
2061
2081
2070
2031
2068
2050
2069
2082
2088
2080
2078
2080
2077
2074
2055
2043
2042
2050
2054
2086
2090
2083
2044
2034
2078
2057
2060
2066
2077
2064
2075
2081
2040
2065
2074
2078
2081
2092
2056
2061
2083
2045
2063
2063
2071
2056
2075
2041
2051
2079
2051
2050
2085
2106
2085
2051
2079
2080
2064
2028
2044
2053
2058
2073
2051
2069
2094
2068
2042
2063
2045
2093
2088
2086
2066
2061
2067
2048
2038
2073
2092
2040
2023
2085
2083
2078
2061
2054
2039
2048
2085
2109
2083
2060
2049
2037
2095
2095
2051
2058
2039
2035
2092
2084
2086
2081
2063
2049
2089
2070
2066
2048
2051
2042
2075
2040
2063
2074
2071
2044
2078
2080
2090
2093
2068
2056
2050
2059
2072
2052
2057
2017
2014
2078
2124
2112
2056
2076
2073
2053
2077
2083
2071
2072
2063
2064
2019
2052
2059
2046
2060
2056
2031
2049
2068
2099
2135
2120
2087
2058
2061
2028
2044
2057
2043
2047
2038
2033
2101
2103
2073
2078
2043
2045
2071
2075
2097
2064
2016
2061
2067
2072
2082
2089
2078
2077
2070
2051
2061
2064
2072
2050
2055
2097
2076
2049
2066
2044
2036
2067
2075
2086
2086
2065
2067
2086
2060
2049
2059
2033
2050
2040
2095
2098
2084
2092
2097
2040
2055
2085
2079
2063
2070
2050
2050
2050
2054
2060
2065
2061
2032
2070
2048
2064
2070
2088
2058
2050
2096
2062
2065
2123
2086
2064
2037
2041
2042
2044
2081
2093
2089
2099
2080
2073
2069
2069
2051
2055
2036
2053
2074
2059
2046
2058
2062
2065
2088
2066
2072
2063
2038
2085
2086
2079
2069
2068
2039
2023
2065
2096
2097
2088
2062
2051
2053
2025
2045
2058
2103
2110
2075
2066
2070
2078
2063
2028
2034
2067
2082
2085
2072
2047
2036
2051
2069
2083
2080
2073
2053
2042
2080
2088
2079
2064
2059
2061
2042
2058
2048
2077
2095
2083
2065
2051
2052
2083
2087
2074
2039
2084
2064
2057
2071
2065
2068
2078
2060
2072
2057
2053
2056
2062
2055
2061
2073
2076
2071
2045
2023
2052
2091
2090
2087
2070
2031
2054
2093
2084
2083
2065
2073
2064
2061
2058
2057
2035
2040
2095
2077
2030
2114
2104
2081
2068
2062
2033
2066
2071
2060
2049
2049
2062
2073
2069
2066
2067
2065
2061
2050
2048
2056
2053
2080
2076
2077
2080
2045
2069
2085
2090
2077
2048
2044
2044
2086
2098
2097
2060
2058
2063
2052
2060
2078
2078
2070
2033
2036
2023
2061
2067
2098
2110
2101
2043
2052
2072
2088
2084
2057
2070
2068
2062
2051
2058
2044
2039
2037
2094
2100
2051
2049
2066
2091
2107
2063
2067
2072
2073
2065
2041
2035
2038
2065
2042
2053
2062
2045
2105
2116
2082
2056
2045
2062
2080
2089
2054
2068
2070
2043
2075
2071
2088
2079
2053
2042
2062
2061
2066
2035
2053
2080
2054
2084
2074
2090
2078
2055
2039
2022
2067
2113
2099
2079
2086
2078
2072
2051
2034
2052
2023
2048
2087
2089
2063
2090
2076
2057
2040
2034
2071
2053
2057
2099
2104
2081
2053
2053
2084
2060
2055
2077
2059
2003
2055
2111
2080
2058
2060
2083
2092
2043
2043
2066
2106
2087
2045
2072
2046
2068
2090
2062
2014
2035
2087
2079
2069
2064
2067
2074
2076
2067
2065
2052
2046
2101
2078
2069
2078
2076
2070
2055
2071
2067
2049
2060
2062
2055
2026
2065
2079
2089
2055
2030
2068
2086
2067
2075
2079
2076
2100
2082
2064
2036
2029
2038
2055
2090
2085
2092
2080
2020
2055
2088
2104
2085
2066
2054
2040
2007
2057
2082
2104
2102
2088
2066
2049
2045
2057
2041
2073
2079
2070
2070
2060
2062
2060
2061
2076
2060
2057
2039
2067
2072
2059
2061
2076
2096
2083
2041
2099
2070
2045
2042
2050
2051
2049
2059
2095
2097
2078
2053
2068
2063
2051
2029
2064
2013
2072
2110
2039
2094
2125
2081
2075
2063
2036
2023
2067
2080
2078
2079
2067
2064
2066
2067
2060
2072
2070
2036
2039
2083
2106
2051
2059
2083
2067
2068
2086
2063
2036
2037
2086
2098
2068
2057
2031
2040
2053
2048
2095
2081
2082
2080
2092
2092
2070
2028
2062
2069
2029
2064
2077
2097
2092
2064
2035
2057
2077
2058
2070
2106
2073
2020
2032
2090
2090
2049
2055
2081
2075
2073
2078
2067
2037
2068
2064
2054
2085
2087
2074
2070
2067
2039
2026
2045
2063
2075
2077
2084
2091
2080
2058
2041
2072
2082
2061
2047
2040
