# Supplementary material for: Detecting Nasal Vowels in Speech Interfaces Based on Surface Electromyography
Source: PLoS One. 2015 Jun 12;10(6):e0127040. doi: 10.1371/journal.pone.0127040 (PMC4466523; doi:10.1371/journal.pone.0127040)
Supplement: S1 Data — (ZIP) [file pone.0127040.s001.zip › PLosOneData/EmgData/CM/EMG/19 - CM-vnp-en-r1 - Channel4.txt]

2065
2063
2069
2070
2042
2062
2078
2063
2058
2061
2069
2068
2066
2062
2062
2065
2070
2060
2065
2069
2062
2062
2069
2067
2071
2066
2051
2070
2080
2075
2066
2063
2057
2059
2060
2062
2074
2070
2065
2066
2058
2072
2068
2066
2064
2065
2060
2052
2074
2072
2071
2073
2045
2054
2076
2070
2076
2070
2070
2064
2059
2061
2058
2065
2066
2065
2068
2053
2067
2058
2058
2077
2068
2066
2076
2066
2064
2068
2075
2066
2061
2060
2063
2067
2066
2056
2065
2076
2075
2053
2056
2070
2077
2069
2065
2067
2061
2068
2063
2063
2055
2074
2085
2068
2073
2063
2046
2071
2072
2072
2058
2063
2065
2060
2054
2076
2074
2068
2060
2064
2063
2065
2067
2069
2061
2067
2073
2060
2060
2055
2067
2059
2072
2082
2074
2073
2071
2067
2056
2065
2071
2054
2060
2066
2068
2073
2071
2067
2062
2060
2061
2064
2067
2065
2067
2059
2073
2071
2061
2059
2057
2075
2067
2078
2070
2055
2070
2071
2064
2066
2065
2049
2069
2078
2070
2060
2064
2056
2063
2054
2067
2063
2043
2065
2093
2070
2066
2065
2063
2069
2065
2063
2069
2062
2059
2063
2066
2051
2068
2074
2069
2072
2065
2072
2067
2061
2058
2046
2061
2070
2071
2074
2062
2057
2071
2057
2083
2074
2072
2075
2066
2060
2062
2069
2066
2055
2050
2072
2054
2065
2072
2081
2075
2065
2066
2070
2065
2061
2063
2062
2052
2063
2060
2067
2081
2068
2066
2056
2061
2069
2070
2067
2067
2067
2062
2067
2067
2076
2062
2072
2065
2069
2064
2062
2067
2070
2060
2048
2070
2076
2071
2066
2071
2073
2073
2061
2061
2067
2050
2066
2065
2053
2069
2074
2078
2074
2061
2072
2074
2073
2068
2066
2056
2071
2053
2062
2069
2072
2051
2055
2080
2070
2069
2070
2062
2058
2068
2064
2062
2059
2058
2072
2066
2066
2075
2076
2075
2048
2058
2069
2074
2079
2070
2073
2079
2054
2057
2065
2065
2051
2066
2069
2071
2073
2053
2060
2070
2070
2073
2065
2063
2065
2068
2064
2064
2066
2075
2055
2066
2073
2063
2065
2071
2075
2077
2059
2067
2063
2067
2064
2056
2052
2055
2074
2069
2080
2065
2067
2068
2061
2068
2066
2071
2073
2058
2070
2063
2061
2078
2068
2063
2076
2089
2068
2047
2064
2056
2071
2070
2061
2051
2058
2059
2076
2070
2050
2075
2070
2045
2075
2074
2080
2070
2062
2062
2069
2059
2054
2062
2061
2075
2064
2067
2067
2057
2072
2073
2065
2068
2054
2074
2079
2067
2062
2053
2081
2067
2056
2063
2072
2067
2068
2058
2056
2064
2067
2058
2057
2063
2064
2068
2069
2076
2064
2067
2057
2045
2082
2083
2055
2062
2074
2070
2051
2045
2076
2082
2071
2070
2063
2061
2070
2057
2065
2069
2065
2065
2061
2057
2078
2085
2063
2051
2058
2059
2067
2071
2075
2062
2064
2060
2071
2053
2061
2078
2068
2071
2043
2061
2070
2074
2079
2069
2070
2057
2061
2058
2040
2051
2079
2076
2071
2073
2060
2079
2082
2061
2057
2077
2054
2069
2060
2039
2067
2070
2053
2065
2079
2065
2076
2075
2062
2071
2064
2070
2068
2059
2069
2077
2082
2062
2059
2056
2065
2062
2059
2049
2069
2065
2065
2066
2050
2065
2070
2075
2097
2097
2044
2053
2061
2067
2066
2061
2051
2058
2062
2072
2084
2087
2072
2024
2052
2060
2067
2062
2081
2096
2101
2059
2018
2085
2102
2047
1970
2011
2062
2094
2104
2096
2059
2051
2066
2090
2113
2073
2042
2064
2057
2012
2050
2095
2086
2058
2041
2050
2076
2097
2100
2093
2060
1998
2023
2080
2104
2083
2058
2039
2046
2055
2070
2081
2074
2072
2076
2051
2078
2093
2085
2051
2059
2053
2056
2053
2059
2088
2104
2077
2053
2048
2049
2035
2060
2083
2079
2073
2062
2056
2061
2058
2066
2075
2075
2057
2058
2058
2090
2124
2116
2053
2014
2037
2046
2048
2062
2075
2093
2076
2043
2061
2075
2084
2068
2064
2062
2069
2084
2061
2055
2037
2063
2075
2073
2080
2072
2027
2064
2082
2048
2080
2086
2064
2062
2064
2046
2051
2086
2066
2076
2052
2074
2057
2085
2071
2057
2042
2063
2050
2052
2097
2062
2070
2072
2065
2052
2040
2051
2099
2059
2043
2090
2062
2078
2070
2083
2084
2059
2055
2056
2074
2056
2063
2063
2066
2048
2055
2076
2085
2100
2079
2046
2007
2039
2058
2059
2099
2090
2057
2067
2065
2060
2079
2096
2035
2031
2078
2097
2074
2040
2045
2048
2059
2082
2089
2068
2031
2089
2143
2101
2001
1975
2028
2052
2058
2089
2115
2118
2067
2009
2053
2078
2089
2067
2058
2070
2089
2079
2036
2048
2041
2069
2089
2078
2076
2071
2069
2053
2032
2058
2074
2084
2074
2061
2060
2057
2049
2068
2067
2084
2074
2059
2060
2078
2060
2053
2056
2070
2067
2055
2062
2066
2089
2076
2059
2064
2063
2055
2059
2052
2060
2065
2089
2090
2056
2043
2062
2061
2059
2058
2059
2081
2078
2069
2072
2057
2080
2079
2054
2037
2066
2055
2079
2041
2094
2079
2067
2084
2063
2069
2078
2063
2031
2055
2092
2086
2077
2067
2039
2042
2077
2065
2068
2047
2049
2086
2093
2088
2057
2034
2066
2074
2071
2084
2075
2068
2043
2075
2042
2053
2051
2054
2070
2060
2076
2092
2058
2056
2057
2051
2059
2063
2075
2083
2074
2035
2066
2084
2074
2057
2081
2099
2084
2041
2043
2043
2041
2068
2077
2098
2091
2054
2025
2064
2071
2060
2082
2084
2057
2048
2051
2066
2074
2078
2098
2096
2039
2034
2035
2068
2073
2070
2124
2114
2031
2017
2049
2058
2042
2051
2066
2070
2084
2100
2104
2062
2023
2051
2069
2055
2071
2065
2076
2078
2083
2063
2034
2072
2084
2070
2067
2061
2040
2070
2071
2081
2096
2071
2048
2037
2055
2064
2060
2060
2083
2075
2069
2068
2072
2068
2081
2078
2071
2050
2075
2086
2055
2012
2062
2092
2068
2065
2048
2034
2044
2063
2071
2060
2073
2101
2078
2052
2084
2086
2077
2066
2053
2063
2054
2064
2072
2063
2071
2050
2071
2058
2085
2092
2068
2031
2035
2068
2073
2101
2048
2052
2062
2065
2069
2073
2039
2073
2075
2070
2050
2038
2059
2066
2088
2059
2081
2090
2065
2040
2072
2054
2042
2083
2064
2061
2062
2059
2072
2089
2065
2068
2067
2088
2088
2055
2016
2049
2068
2064
2063
2066
2074
2075
2092
2107
2084
2042
2019
2021
2042
2112
2091
2034
2021
2061
2076
2096
2102
2075
2051
2075
2096
2079
2030
2029
2079
2117
2089
1988
2028
2038
2060
2071
2096
2112
2104
2065
2063
2031
2059
2080
2041
2030
2078
2097
2072
2035
2055
2062
2064
2078
2085
2084
2075
2059
2066
2070
2059
2068
2067
2072
2070
2053
2054
2077
2076
2072
2074
2044
2048
2056
2059
2072
2069
2050
2056
2082
2104
2066
2028
2059
2083
2078
2066
2050
2053
2062
2044
2069
2090
2080
2064
2078
2081
2038
2070
2069
2078
2076
2064
2075
2079
2047
2023
2041
2103
2069
2040
2081
2074
2086
2063
2055
2062
2051
2048
2071
2081
2062
2093
2070
2043
2043
2112
2092
2053
2054
2026
2074
2032
2073
2106
2097
2057
2038
2065
2059
2069
2081
2061
2046
2061
2075
2072
2056
2058
2046
2071
2075
2041
2076
2084
2072
2055
2055
2071
2054
2076
2066
2060
2060
2073
2079
2068
2072
2061
2061
2068
2076
2060
2064
2082
2103
2070
2025
2040
2030
2060
2054
2074
2077
2075
2073
2079
2058
2059
2069
2059
2058
2051
2060
2083
2083
2054
2067
2074
2073
2082
2081
2055
2067
2057
2068
2058
2059
2043
2054
2085
2082
2065
2057
2047
2068
2075
2071
2045
2058
2072
2079
2083
2067
2062
2069
2042
2080
2052
2067
2078
2075
2055
2029
2066
2077
2057
2055
2075
2078
2085
2081
2059
2054
2056
2048
2063
2063
2091
2079
2076
2053
2065
2076
2067
2067
2067
2064
2055
2059
2057
2051
2063
2067
2079
2070
2066
2065
2060
2072
2071
2070
2047
2061
2065
2075
2066
2062
2058
2061
2055
2059
2068
2065
2057
2058
2066
2076
2078
2070
2053
2063
2067
2075
2065
2065
2066
2069
2066
2067
2063
2063
2054
2058
2060
2069
2055
2064
2070
2075
2068
2065
2065
2067
2060
2075
2062
2069
2065
2070
2069
2067
2069
2063
2064
2062
2056
2063
2051
2065
2065
2073
2072
2080
2086
2086
2066
2058
2053
2058
2065
2059
2064
2071
2064
2077
2066
2063
2062
2061
2058
2058
2073
2076
2071
2053
2056
2061
2072
2084
2082
2072
2079
2069
2054
2064
2061
2051
2057
2064
2077
2062
2064
2071
2069
2067
2074
2074
2065
2070
2064
2071
2057
2067
2071
2072
2061
2061
2063
2067
2066
2060
2062
2072
2071
2069
2075
2073
2062
2053
2041
2057
2071
2068
2073
2071
2067
2076
2064
2058
2057
2068
2062
2062
2066
2060
2072
2065
2058
2068
2079
2077
2071
2056
2050
2062
2073
2065
2058
2065
2060
2052
2061
2067
2067
2070
2061
2073
2071
2072
2070
2076
2058
2064
2068
2065
2052
2064
2072
2083
2055
2068
2068
2068
2064
2059
2056
2067
2076
2063
2067
2065
2070
2076
2063
2054
2065
2069
2068
2055
2063
2049
2076
2082
2067
2062
2062
2074
2078
2057
2073
2064
2057
2070
2071
2064
2052
2060
2052
2064
2058
2070
2091
2070
2072
2066
2061
2064
2066
2071
2062
2077
2075
2052
2053
2064
2058
2071
2080
2070
2065
2068
2075
2077
2061
2065
2065
2060
2062
2067
2067
2056
2066
2065
2072
2063
2058
2069
2065
2073
2065
2046
2062
2078
2077
2077
2066
2064
2062
2056
2067
2068
2066
2064
2065
2064
2068
2062
2065
2068
2075
2071
2065
2067
2054
2052
2061
2067
2057
2073
2051
2066
2067
2076
2072
2075
2072
2071
2068
2069
2065
2065
2065
2049
2046
2068
2083
2061
2076
2070
2065
2058
2065
2067
2066
2069
2053
2068
2065
2059
2066
2063
2067
2067
2066
2053
2070
2090
2076
2078
2059
2060
2072
2064
2052
2077
2066
2062
2066
2069
2066
2058
2054
2065
2069
2075
2073
2054
2075
2078
2073
2055
2062
2075
2050
2063
2085
2072
2063
2056
2065
2061
2054
2066
2064
2080
2082
2068
2055
2069
2051
2056
2064
2067
2072
2068
2069
2057
2054
2060
2072
2078
2078
2057
2073
2065
2063
2067
2072
2061
2058
2061
2058
2057
2075
2077
2076
2053
2062
2064
2057
2067
2074
2058
2053
2063
2073
2063
2069
2079
2071
2083
2065
2061
2073
2067
2056
2043
2061
2070
2073
2049
2057
2076
2064
2070
2059
2062
2052
2081
2067
2060
2061
2066
2073
2066
2075
2061
2072
2071
2051
2067
2075
2078
2066
2042
2063
2076
2063
2067
2071
2066
2067
2066
2068
2060
2064
2065
2067
2072
2060
2071
2076
2069
2068
2062
2051
2043
2074
2076
2069
2060
2064
2068
2057
2067
2066
2063
2074
2073
2083
2072
2075
2060
2057
2060
2059
2060
2048
2067
2069
2070
2069
2066
2059
2068
2065
2066
2067
2080
2075
2074
2065
2055
2065
2069
2058
2067
2059
2058
2071
2080
2069
2062
2052
2059
2061
2053
2072
2078
2055
2074
2081
2077
2075
2066
2041
2049
2074
2077
2073
2075
2069
2057
2056
2064
2062
2069
2064
2070
2069
2061
2071
2071
2051
2066
2068
2061
2061
2071
2063
2061
2049
2070
2081
2076
2055
2060
2071
2070
2065
2067
2074
2065
2067
2056
2059
2059
2064
2062
2066
2067
2066
2073
2059
2063
2062
2080
2072
2067
2070
2065
2063
2055
2064
2077
2059
2062
2059
2061
2059
2070
2077
2075
2069
2066
2059
2069
2063
2064
2051
2060
2071
2070
2067
2066
2070
2067
2071
2064
2054
2053
2072
2068
2068
2070
2062
2061
2057
2064
2076
2069
2074
2066
2067
2066
2068
2060
2069
2067
2070
2060
2049
2054
2055
2073
2062
2070
2070
2075
2078
2071
2064
2063
2059
2066
2066
2068
2067
2068
2065
2056
2057
2063
2049
2063
2079
2077
2077
2066
2063
2075
2073
2073
2061
2062
2056
2067
2068
2062
2053
2060
2066
2059
2070
2067
2057
2068
2069
2078
2068
2067
2069
2052
2051
2073
2073
2068
2059
2061
2056
2065
2077
2075
2061
2065
2062
2063
2063
2061
2066
2064
2060
2060
2073
2067
2071
2070
2078
2069
2061
2065
2069
2065
2062
2055
2058
2061
2067
2061
2068
2070
2066
2067
2074
2066
2063
2063
2058
2046
2064
2073
2077
2069
2069
2062
2064
2073
2061
2065
2065
2069
2071
2076
2073
2063
2057
2060
2060
2062
2057
2057
2068
2063
2073
2070
2069
2061
2061
2060
2070
2074
2074
2071
2059
2059
2067
2066
2064
2065
2056
2074
2056
2056
2074
2076
2072
2069
2066
2065
2069
2062
2066
2048
2060
2081
2077
2073
2071
2067
2058
2059
2067
2063
2064
2061
2063
2083
2073
2068
2060
2056
2059
2068
2046
2064
2077
2073
2062
2075
2074
2076
2073
2068
2055
2051
2056
2068
2066
2068
2067
2078
2068
2064
2072
2061
2066
2063
2058
2054
2066
2071
2066
2082
2084
2065
2061
2056
2061
2074
2060
2059
2066
2067
2071
2062
2056
2049
2076
2071
2071
2074
2070
2067
2070
2062
2066
2057
2073
2066
2061
2068
2069
2064
2057
2066
2065
2067
2071
2066
2066
2058
2056
2073
2068
2071
2061
2072
2063
2063
2058
2048
2069
2073
2077
2074
2062
2059
2064
2059
2067
2067
2068
2071
2062
2062
2055
2056
2073
2070
2069
2066
2069
2063
2073
2075
2071
2059
2057
2061
2073
2069
2061
2057
2066
2068
2072
2062
2066
2070
2078
2067
2056
2054
2062
2060
2049
2068
2077
2066
2069
2065
2068
2060
2070
2070
2058
2061
2056
2064
2073
2076
2074
2080
2069
2062
2052
2055
2065
2062
2059
2068
2067
2070
2060
2060
2066
2067
2073
2074
2067
2067
2065
2070
2070
2056
2061
2060
2071
2055
2070
2070
2068
2061
2063
2063
2063
2062
2062
2069
2068
2063
2066
2054
2060
2067
2059
2060
2055
2069
2074
2073
2081
2072
2060
2060
2067
2068
2063
2065
2056
2056
2062
2052
2062
2072
2067
2070
2071
2072
2067
2073
2075
2069
2065
2065
2061
2061
2076
2067
2062
2063
2066
2072
2071
2061
2057
2059
2063
2067
2072
2073
2075
2065
2059
2063
2071
2073
2064
2067
2064
2066
2070
2071
2072
2060
2061
2045
2066
2072
2061
2075
2080
2069
2063
2064
2066
2074
2060
2063
2067
2066
2065
2070
2063
2061
2063
2061
2067
2067
2066
2062
2066
2060
2055
2053
2068
2089
2080
2062
2063
2068
2069
2067
2043
2059
2068
2073
2070
2067
