# Supplementary material for: Detecting Nasal Vowels in Speech Interfaces Based on Surface Electromyography
Source: PLoS One. 2015 Jun 12;10(6):e0127040. doi: 10.1371/journal.pone.0127040 (PMC4466523; doi:10.1371/journal.pone.0127040)
Supplement: S1 Data — (ZIP) [file pone.0127040.s001.zip › PLosOneData/EmgData/CM/EMG/19 - CM-vnp-en-r1 - Channel5.txt]

2079
2067
2075
2074
2038
2062
2072
2063
2054
2062
2071
2068
2066
2049
2064
2067
2059
2070
2051
2083
2064
2069
2071
2078
2084
2066
2057
2064
2069
2064
2063
2060
2062
2064
2060
2056
2062
2066
2072
2072
2064
2063
2065
2068
2063
2068
2069
2058
2074
2048
2069
2080
2064
2051
2077
2079
2073
2069
2064
2064
2061
2058
2060
2064
2069
2060
2066
2048
2065
2072
2059
2068
2079
2078
2074
2064
2060
2058
2064
2061
2039
2072
2069
2060
2067
2071
2061
2076
2080
2066
2068
2060
2046
2058
2080
2069
2068
2074
2059
2060
2057
2071
2080
2070
2067
2070
2056
2056
2058
2069
2049
2064
2044
2077
2055
2090
2085
2076
2071
2070
2066
2061
2059
2062
2058
2062
2073
2063
2062
2064
2058
2058
2061
2075
2075
2070
2069
2065
2058
2043
2084
2074
2055
2061
2080
2075
2077
2070
2066
2057
2052
2061
2063
2065
2063
2043
2064
2082
2073
2061
2052
2068
2071
2092
2073
2058
2059
2062
2067
2068
2062
2040
2071
2082
2064
2042
2084
2076
2062
2047
2058
2064
2053
2074
2077
2070
2065
2067
2066
2073
2080
2056
2079
2056
2049
2055
2062
2046
2058
2039
2086
2090
2079
2077
2062
2058
2050
2058
2069
2071
2070
2073
2062
2059
2079
2058
2086
2075
2067
2067
2062
2060
2049
2060
2065
2062
2046
2064
2060
2079
2091
2085
2072
2061
2058
2063
2071
2069
2066
2064
2048
2043
2078
2076
2067
2043
2073
2064
2060
2080
2080
2070
2064
2053
2041
2079
2070
2071
2071
2077
2064
2058
2054
2054
2060
2064
2068
2055
2076
2075
2074
2059
2066
2067
2072
2070
2056
2069
2053
2060
2077
2073
2055
2080
2071
2066
2066
2074
2064
2066
2068
2062
2056
2059
2045
2055
2058
2093
2072
2062
2075
2073
2064
2061
2067
2052
2064
2072
2076
2053
2056
2060
2055
2063
2084
2083
2075
2038
2064
2107
2083
2051
2067
2079
2068
2070
2068
2062
2045
2039
2051
2063
2065
2081
2058
2070
2077
2076
2050
2082
2069
2074
2073
2060
2056
2051
2072
2048
2063
2072
2087
2084
2053
2066
2057
2033
2081
2092
2076
2065
2055
2057
2054
2091
2070
2063
2060
2065
2071
2059
2055
2058
2069
2059
2022
2058
2099
2079
2093
2080
2065
2049
2060
2082
2085
2062
2026
2096
2092
2063
2036
2042
2047
2065
2059
2064
2070
2070
2049
2053
2075
2087
2084
2091
2077
2056
2047
2037
2086
2076
2074
2073
2065
2052
2039
2062
2073
2072
2072
2061
2068
2085
2060
2057
2026
2087
2093
2070
2070
2082
2065
2072
2064
2062
2051
2053
2044
2051
2063
2027
2099
2085
2077
2059
2076
2065
2061
2068
2044
2082
2085
2073
2074
2073
2057
2052
2072
2037
2068
2077
2082
2074
2065
2047
2045
2068
2078
2064
2059
2074
2082
2069
2057
2021
2071
2078
2077
2081
2082
2069
2055
2063
2064
2055
2085
2052
2070
2051
2040
2064
2073
2078
2067
2075
2052
2070
2052
2065
2040
2058
2072
2082
2059
2038
2070
2102
2077
2039
2041
2070
2113
2067
2038
2064
2084
2075
2060
2051
2027
2053
2081
2056
2073
2092
2065
2063
2048
2082
2077
2066
2057
2029
2067
2097
2085
2072
2046
2032
2091
2049
2055
2064
2061
2078
2064
2075
2079
2070
2079
2074
2053
2054
2073
2073
2053
2080
2084
2067
2058
2068
2053
2065
2059
2029
2049
2091
2103
2121
2099
2035
2012
2067
2101
2081
1998
1992
2043
2073
2101
2092
2065
2065
2078
2092
2105
2066
2064
2078
2042
2048
2062
2062
2073
2063
2060
2058
2053
2060
2067
2078
2073
2041
2052
2076
2074
2082
2075
2042
2048
2095
2085
2054
2051
2066
2063
2070
2084
2082
2068
2064
2046
2057
2070
2049
2083
2095
2063
2060
2076
2064
2060
2062
2063
2059
2054
2041
2066
2080
2058
2066
2077
2067
2078
2081
2052
2072
2090
2086
2053
2030
2042
2017
2057
2078
2081
2094
2086
2053
2076
2082
2067
2032
2070
2091
2066
2059
2069
2070
2044
2073
2071
2074
2083
2027
2057
2060
2081
2025
2053
2093
2097
2072
2056
2035
2060
2060
2066
2075
2072
2095
2062
2094
2094
2020
2016
2072
2085
2049
2103
2078
2072
2064
2057
2046
1970
2052
2126
2103
2067
2040
2056
2106
2089
2057
2050
2070
2100
2052
2042
2047
2067
2061
2062
2081
2072
2055
2070
2082
2078
2072
2022
2035
2060
2048
2085
2097
2082
2067
2041
2072
2124
2079
2024
2028
2049
2071
2081
2075
2045
2066
2085
2088
2074
2056
2022
2026
2065
2090
2092
2078
2059
2054
2035
2085
2103
2082
2043
2027
2040
2066
2081
2077
2054
2075
2093
2087
2053
2042
2029
2066
2084
2079
2070
2072
2031
2099
2083
2060
2064
2071
2055
2052
2045
2045
2066
2074
2091
2075
2065
2062
2064
2076
2065
2075
2043
2036
2024
2114
2101
2041
2073
2083
2067
2065
2050
2035
2068
2068
2052
2034
2021
2088
2104
2103
2065
2049
2086
2083
2045
2054
2040
2090
2119
2072
2056
2066
2046
2023
2057
2076
2076
2025
2031
2098
2141
2068
2030
2100
2071
2077
2048
2061
2078
2082
2116
2003
1989
2074
2109
2080
2064
1946
2091
2155
2091
2074
2044
2056
2074
2034
2084
2105
2050
2012
1986
2130
2082
2109
2073
2042
2059
2043
2078
2081
2054
2068
2055
2006
2054
2130
2077
2076
2077
2045
2052
2067
2053
2065
2085
2069
2066
2091
2085
2059
2021
2033
2050
2070
2073
2067
2077
2110
2064
2033
2069
2088
2075
2050
2051
2063
2066
2044
2045
2093
2108
2022
2024
2062
2062
2075
2123
2077
2058
2076
2091
2034
2020
2040
2054
2034
2078
2092
2098
2087
2058
2089
2114
2046
2025
2032
2056
2065
2078
2080
2070
2065
2072
2065
2057
2070
2055
2060
2064
2072
2079
2072
2059
2054
2065
2065
2071
2068
2073
2063
2064
2071
2064
2064
2059
2051
2076
2077
2082
2087
2070
2029
2034
2054
2061
2088
2065
2032
2067
2076
2062
2042
2071
2073
2077
2053
2075
2098
2108
2055
2046
2063
2054
2044
2034
2079
2066
2046
2082
2088
2064
2060
2069
2048
2084
2115
2075
2052
2003
2016
2117
2096
2074
2051
2031
2061
2064
2070
2060
2017
2115
2093
2076
2035
2071
2075
2069
2036
2098
2069
2020
2021
2128
2109
2060
2049
2034
2057
2064
2042
2075
2098
2079
2061
2067
2060
2031
2089
2069
2060
2089
2059
2037
2067
2089
2112
2055
2015
2045
2085
2081
2062
2060
2062
2054
2061
2055
2075
2099
2087
2045
2046
2064
2064
2074
2068
2061
2066
2049
2036
2054
2064
2082
2078
2086
2050
2047
2048
2075
2079
2051
2063
2067
2075
2108
2084
2072
2060
2053
2052
2060
2071
2090
2070
2056
2064
2059
2041
2077
2096
2049
2050
2065
2069
2065
2063
2076
2070
2056
2058
2057
2061
2097
2084
2072
2059
2071
2060
2040
2032
2066
2070
2060
2055
2061
2046
2033
2093
2092
2096
2082
2073
2073
2062
2064
2051
2066
2090
2094
2058
2054
2005
2035
2053
2080
2057
2087
2120
2075
2070
2053
2035
2043
2091
2088
2031
2032
2068
2087
2037
2077
2099
2115
2094
2052
2024
2038
1984
2112
2152
2063
2029
2006
2071
2126
2087
2052
2091
2081
2034
2026
2067
2089
2038
2018
2098
2065
2022
2087
2112
2069
2052
2061
2068
2051
2026
2030
2115
2084
2037
2061
2144
2090
2043
2052
2057
2067
2076
2058
2020
2034
2100
2070
2055
2082
2069
2056
2052
2061
2083
2036
2066
2105
2035
2076
2122
2043
2066
2061
2041
2058
2080
2029
2081
2076
2025
2068
2121
2089
2060
2023
2007
2117
2111
2052
2043
2000
2087
2098
2080
2069
2075
2041
2043
2028
2065
2086
2067
2056
2072
2091
2082
2031
2105
2061
2061
2059
2065
2023
2040
2088
2142
2045
1965
2079
2079
2060
2091
2095
2101
2065
2024
2045
2050
2067
2065
2088
2061
2026
2104
2077
2049
2053
2069
2069
2078
2068
2048
2078
2075
2068
2074
2078
2059
2055
2051
2025
2131
2087
2049
2056
2067
2062
2056
2058
2059
2053
2049
2072
2079
2071
2038
2058
2094
2085
2071
2059
2073
2062
2064
2071
2077
2061
2059
2067
2067
2033
2075
2064
2048
2055
2074
2070
2060
2065
2067
2069
2073
2072
2068
2063
2058
2058
2073
2069
2081
2088
2075
2055
2060
2054
2056
2078
2068
2046
2045
2043
2071
2080
2093
2088
2081
2080
2068
2043
2046
2053
2058
2071
2080
2076
2072
2060
2057
2065
2064
2056
2059
2060
2079
2079
2056
2049
2068
2065
2081
2080
2073
2069
2076
2063
2058
2058
2054
2060
2043
2086
2071
2066
2069
2071
2055
2070
2072
2065
2072
2072
2069
2054
2061
2067
2066
2059
2057
2064
2068
2073
2062
2061
2067
2069
2070
2077
2076
2063
2055
2028
2053
2088
2078
2092
2081
2066
2061
2057
2064
2057
2058
2052
2065
2074
2075
2071
2053
2053
2062
2063
2068
2079
2081
2072
2067
2070
2066
2053
2057
2060
2060
2061
2061
2059
2064
2069
2074
2069
2051
2072
2076
2053
2067
2077
2087
2075
2067
2052
2064
2047
2061
2067
2078
2072
2059
2058
2066
2063
2057
2065
2067
2078
2071
2053
2072
2063
2063
2071
2072
2064
2053
2067
2068
2060
2060
2069
2069
2074
2074
2069
2068
2064
2066
2068
2059
2060
2071
2062
2065
2045
2059
2077
2077
2069
2073
2068
2062
2055
2067
2065
2063
2061
2053
2058
2067
2052
2071
2084
2080
2069
2064
2063
2069
2066
2061
2066
2058
2063
2068
2071
2059
2062
2061
2067
2072
2068
2072
2063
2069
2059
2055
2039
2067
2070
2075
2066
2068
2059
2059
2069
2071
2068
2064
2068
2063
2066
2071
2059
2066
2071
2071
2061
2067
2058
2063
2060
2058
2063
2074
2051
2065
2079
2066
2071
2084
2067
2075
2065
2060
2061
2060
2067
2059
2056
2060
2073
2069
2058
2059
2063
2067
2065
2071
2074
2061
2061
2070
2065
2065
2062
2072
2067
2068
2067
2050
2053
2067
2067
2072
2073
2075
2068
2064
2044
2060
2064
2069
2072
2071
2065
2065
2059
2062
2074
2076
2075
2065
2066
2055
2063
2065
2061
2068
2057
2056
2077
2078
2070
2067
2065
2064
2064
2062
2063
2072
2084
2068
2054
2057
2040
2040
2077
2079
2072
2073
2072
2072
2065
2060
2065
2064
2059
2065
2077
2073
2065
2065
2064
2056
2061
2061
2065
2053
2066
2078
2074
2069
2066
2064
2061
2064
2066
2063
2045
2056
2075
2077
2073
2072
2068
2071
2067
2061
2065
2065
2059
2054
2065
2072
2062
2048
2053
2089
2084
2081
2068
2061
2056
2071
2064
2059
2063
2063
2068
2060
2058
2064
2065
2065
2063
2064
2068
2077
2065
2042
2058
2081
2074
2075
2068
2075
2072
2073
2070
2062
2061
2059
2065
2065
2066
2061
2065
2060
2065
2057
2061
2061
2066
2067
2070
2069
2065
2066
2061
2057
2055
2044
2065
2072
2089
2084
2076
2068
2052
2055
2061
2080
2076
2068
2064
2057
2056
2066
2060
2048
2072
2079
2076
2072
2065
2067
2059
2062
2071
2065
2066
2066
2058
2062
2068
2063
2067
2069
2066
2066
2061
2064
2062
2067
2052
2066
2073
2070
2071
2067
2055
2068
2069
2072
2077
2081
2073
2060
2059
2055
2049
2066
2068
2068
2072
2061
2062
2076
2070
2067
2068
2062
2065
2062
2066
2064
2050
2065
2072
2077
2073
2068
2060
2059
2066
2070
2074
2069
2072
2065
2058
2059
2067
2060
2060
2059
2067
2069
2053
2068
2080
2088
2068
2068
2072
2060
2053
2055
2061
2065
2058
2067
2062
2059
2057
2065
2080
2076
2072
2068
2069
2075
2066
2063
2058
2064
2066
2072
2068
2060
2057
2058
2064
2062
2049
2056
2071
2071
2065
2088
2081
2069
2055
2052
2070
2063
2070
2078
2069
2049
2065
2065
2078
2065
2064
2060
2065
2072
2061
2076
2068
2061
2063
2074
2078
2073
2066
2063
2053
2063
2066
2066
2071
2065
2057
2054
2062
2067
2058
2058
2079
2083
2076
2076
2064
2066
2068
2075
2065
2054
2056
2064
2057
2062
2059
2063
2067
2065
2073
2070
2066
2068
2068
2065
2068
2073
2070
2055
2044
2065
2074
2082
2069
2065
2058
2065
2068
2068
2061
2063
2066
2073
2069
2063
2067
2065
2060
2048
2070
2077
2074
2064
2076
2076
2067
2065
2067
2064
2063
2055
2054
2063
2069
2068
2067
2074
2065
2064
2067
2064
2063
2068
2063
2068
2061
2059
2059
2062
2068
2068
2068
2072
2063
2069
2067
2073
2071
2064
2069
2065
2055
2056
2059
2059
2058
2060
2062
2068
2069
2067
2062
2072
2069
2066
2075
2073
2064
2071
2064
2069
2072
2073
2064
2068
2055
2065
2052
2048
2069
2070
2070
2071
2073
2068
2067
2062
2064
2055
2062
2068
2067
2062
2065
2068
2067
2070
2069
2061
2064
2065
2063
2073
2069
2071
2065
2056
2058
2060
2054
2070
2079
2075
2055
2072
2072
2071
2072
2065
2058
2056
2060
2066
2063
2068
2067
2078
2069
2058
2063
2064
2062
2062
2062
2063
2069
2073
2077
2073
2077
2067
2058
2054
2058
2066
2060
2054
2064
2062
2060
2061
2061
2050
2082
2075
2070
2074
2069
2069
2073
2063
2059
2056
2064
2062
2064
2072
2061
2054
2058
2066
2059
2059
2070
2071
2079
2063
2062
2080
2071
2069
2061
2068
2061
2058
2060
2048
2052
2069
2075
2073
2068
2064
2066
2063
2070
2067
2063
2066
2058
2062
2058
2061
2069
2071
2069
2065
2062
2072
2076
2075
2060
2059
2060
2072
2071
2063
2055
2049
2071
2081
2080
2070
2072
2070
2072
2071
2059
2055
2063
2059
2056
2059
2063
2066
2071
2072
2070
2056
2058
2066
2056
2062
2050
2057
2077
2085
2092
2088
2067
2056
2055
2063
2066
2057
2059
2060
2066
2075
2067
2065
2058
2052
2061
2071
2064
2069
2066
2069
2071
2070
2070
2058
2067
2050
2065
2071
2067
2062
2067
2069
2059
2058
2061
2066
2069
2068
2060
2061
2060
2066
2064
2073
2069
2068
2063
2063
2067
2066
2062
2066
2064
2064
2063
2059
2059
2061
2065
2059
2062
2071
2066
2066
2066
2072
2075
2074
2074
2070
2062
2065
2059
2058
2074
2072
2068
2061
2065
2075
2077
2063
2052
2050
2057
2060
2066
2074
2072
2063
2056
2064
2072
2073
2067
2064
2062
2063
2071
2069
2070
2056
2066
2058
2062
2061
2048
2064
2076
2076
2074
2070
2071
2074
2070
2069
2065
2067
2067
2069
2064
2070
2063
2056
2064
2071
2066
2057
2060
2059
2053
2057
2068
2073
2074
2068
2069
2069
2067
2063
2050
2055
2067
2072
2076
2070
