# Supplementary material for: Detecting Nasal Vowels in Speech Interfaces Based on Surface Electromyography
Source: PLoS One. 2015 Jun 12;10(6):e0127040. doi: 10.1371/journal.pone.0127040 (PMC4466523; doi:10.1371/journal.pone.0127040)
Supplement: S1 Data — (ZIP) [file pone.0127040.s001.zip › PLosOneData/EmgData/CM/EMG/2 - CM-cnasal-a-r1 - Channel1.txt]

2051
2049
2056
2076
2072
2054
2045
2056
2054
2075
2057
2051
2072
2087
2080
2097
2117
2100
2089
2080
2064
2053
2057
2058
2057
2034
2051
2054
2057
2051
2039
2028
2033
2045
2064
2062
2049
2058
2055
2068
2084
2076
2088
2085
2073
2078
2081
2068
2080
2076
2061
2068
2062
2058
2056
2063
2081
2075
2060
2051
2063
2083
2067
2066
2070
2059
2069
2054
2070
2066
2077
2056
2068
2059
2073
2086
2067
2075
2070
2073
2072
2061
2037
2046
2059
2044
2054
2047
2081
2064
2075
2075
2079
2078
2083
2089
2087
2069
2060
2066
2066
2050
2062
2044
2062
2074
2065
2055
2063
2055
2072
2077
2059
2059
2054
2050
2065
2074
2078
2080
2074
2074
2068
2075
2053
2046
2052
2066
2075
2064
2061
2067
2077
2082
2082
2055
2052
2045
2060
2062
2060
2050
2059
2059
2071
2055
2069
2080
2074
2091
2083
2067
2060
2054
2069
2068
2070
2057
2067
2068
2068
2058
2052
2064
2064
2066
2073
2077
2084
2070
2065
2076
2068
2062
2064
2069
2064
2072
2064
2057
2056
2059
2075
2051
2062
2065
2049
2053
2065
2084
2091
2071
2056
2064
2053
2042
2048
2074
2084
2081
2076
2072
2076
2050
2048
2054
2059
2071
2062
2080
2063
2072
2080
2072
2058
2065
2063
2046
2061
2057
2074
2065
2073
2067
2077
2090
2086
2091
2075
2065
2047
2052
2055
2042
2060
2078
2069
2060
2060
2072
2058
2040
2057
2059
2073
2076
2054
2057
2074
2076
2065
2072
2062
2083
2065
2059
2066
2077
2080
2077
2070
2055
2076
2069
2077
2054
2063
2038
2057
2073
2054
2071
2095
2078
2069
2077
2066
2068
2040
2063
2058
2063
2061
2061
2059
2061
2070
2095
2095
2073
2085
2073
2040
2048
2050
2064
2054
2076
2092
2066
2068
2073
2071
2061
2069
2057
2056
2057
2063
2048
2072
2075
2063
2081
2046
2069
2064
2066
2079
2065
2081
2072
2063
2070
2086
2048
2066
2045
2056
2054
2044
2058
2078
2094
2071
2050
2075
2063
2078
2072
2084
2064
2051
2045
2050
2066
2070
2067
2057
2059
2057
2051
2069
2092
2086
2080
2052
2072
2064
2070
2086
2075
2041
2048
2037
2056
2073
2093
2072
2063
2060
2062
2045
2087
2077
2078
2058
2051
2061
2066
2057
2038
2048
2049
2088
2072
2055
2080
2083
2070
2078
2077
2065
2041
2035
2057
2074
2074
2089
2103
2062
2039
2041
2068
2088
2090
2081
2077
2081
2053
2083
2057
2054
2032
2048
2059
2048
2064
2051
2067
2062
2067
2075
2097
2106
2078
2079
2079
2075
2073
2085
2067
2056
2057
2054
2048
2042
2042
2048
2051
2064
2056
2056
2060
2056
2049
2058
2068
2071
2061
2075
2077
2089
2072
2083
2068
2064
2059
2070
2093
2089
2074
2063
2051
2050
2056
2053
2065
2072
2094
2066
2051
2064
2045
2052
2071
2061
2058
2044
2077
2099
2063
2079
2076
2057
2060
2044
2062
2074
2062
2069
2074
2063
2076
2067
2058
2058
2065
2065
2069
2077
2064
2053
2062
2072
2078
2067
2065
2066
2077
2055
2034
2064
2067
2054
2077
2080
2079
2071
2059
2079
2069
2070
2063
2057
2039
2047
2054
2067
2065
2076
2048
2074
2058
2056
2064
2050
2078
2065
2063
2065
2077
2094
2091
2059
2064
2080
2066
2073
2064
2062
2051
2057
2055
2065
2049
2042
2046
2080
2080
2071
2070
2073
2071
2072
2062
2062
2075
2074
2065
2067
2069
2059
2058
2072
2057
2073
2078
2055
2063
2041
2069
2081
2068
2069
2067
2055
2054
2063
2046
2067
2083
2089
2063
2068
2063
2067
2079
2092
2078
2071
2050
2025
2032
2059
2066
2081
2073
2071
2088
2114
2068
2061
2049
2045
2043
2059
2049
2062
2058
2057
2070
2067
2071
2069
2069
2062
2061
2067
2043
2073
2088
2075
2077
2068
2075
2071
2076
2091
2059
2059
2039
2051
2046
2060
2065
2069
2080
2088
2103
2068
2060
2072
2061
2056
2042
2035
2065
2053
2043
2084
2069
2077
2086
2093
2061
2044
2056
2051
2059
2079
2087
2075
2069
2055
2031
2066
2061
2061
2085
2042
2053
2069
2073
2072
2064
2069
2076
2053
2091
2063
2054
2063
2070
2073
2066
2081
2062
2056
2052
2065
2068
2069
2052
2069
2088
2074
2063
2054
2058
2061
2047
2061
2053
2067
2079
2076
2073
2065
2066
2077
2084
2065
2058
2054
2070
2071
2072
2056
2071
2058
2055
2071
2044
2059
2064
2064
2065
2076
2066
2072
2062
2072
2096
2085
2062
2055
2063
2070
2073
2063
2069
2070
2066
2063
2081
2062
2087
2074
2054
2023
2052
2044
2019
2073
2082
2063
2066
2097
2097
2088
2068
2075
2077
2060
2067
2080
2053
2048
2054
2034
2063
2057
2053
2078
2082
2068
2081
2063
2065
2079
2067
2067
2073
2069
2058
2062
2039
2054
2059
2065
2034
2038
2072
2087
2077
2074
2071
2063
2056
2042
2042
2061
2027
2062
2085
2097
2108
2089
2073
2077
2072
2085
2085
2079
2069
2082
2083
2053
2051
2037
2061
2063
2039
2043
2061
2081
2082
2059
2054
2048
2037
2052
2071
2074
2068
2081
2047
2039
2044
2052
2082
2089
2088
2102
2086
2068
2060
2076
2063
2054
2066
2057
2065
2075
2072
2092
2065
2065
2068
2043
2056
2059
2063
2061
2071
2064
2056
2070
2073
2059
2075
2082
2072
2075
2063
2068
2052
2065
2070
2060
2058
2066
2050
2069
2077
2065
2054
2070
2092
2078
2076
2065
2050
2065
2053
2044
2062
2064
2068
2062
2074
2080
2074
2050
2072
2084
2098
2062
2061
2053
2043
2064
2087
2058
2063
2086
2071
2031
2051
2075
2085
2083
2068
2023
2071
2078
2063
2056
2067
2082
2094
2077
2058
2065
2053
2073
2057
2061
2068
2059
2063
2077
2061
2063
2050
2064
2062
2072
2066
2087
2067
2068
2045
2064
2070
2064
2064
2067
2058
2069
2066
2081
2066
2076
2080
2061
2050
2079
2059
2074
2053
2052
2054
2077
2085
2077
2055
2067
2041
2040
2070
2073
2061
2060
2047
2066
2063
2069
2071
2103
2078
2068
2047
2067
2074
2088
2090
2064
2055
2067
2033
2054
2042
2051
2053
2080
2080
2055
2054
2066
2066
2068
2075
2076
2079
2092
2066
2077
2065
2068
2063
2045
2067
2076
2040
2048
2097
2082
2058
2064
2060
2043
2051
2061
2067
2074
2075
2069
2082
2065
2076
2075
2060
2078
2041
2054
2055
2072
2067
2055
2083
2079
2049
2066
2071
2063
2076
2064
2042
2054
2069
2074
2060
2056
2056
2063
2050
2077
2089
2064
2062
2060
2054
2070
2064
2059
2084
2086
2045
2060
2061
2071
2062
2081
2086
2064
2051
2070
2067
2075
2079
2085
2075
2059
2051
2050
2049
2043
2056
2063
2060
2063
2059
2072
2088
2093
2067
2048
2061
2088
2079
2082
2081
2045
2070
2073
2031
2035
2018
2033
2055
2084
2092
2064
2076
2077
2070
2067
2058
2076
2079
2066
2070
2073
2081
2074
2064
2087
2059
2055
2059
2056
2061
2049
2056
2064
2061
2075
2075
2065
2066
2076
2077
2069
2060
2072
2065
2052
2060
2062
2066
2061
2063
2044
2078
2058
2063
2077
2076
2076
2060
2078
2063
2066
2039
2055
2054
2057
2083
2081
2075
2074
2079
2071
2062
2057
2060
2072
2068
2078
2061
2061
2049
2043
2046
2061
2072
2055
2060
2065
2062
2066
2071
2055
2080
2056
2057
2093
2068
2062
2066
2073
2052
2058
2064
2071
2067
2084
2090
2096
2103
2078
2068
2097
2065
2064
2050
2019
2041
2064
2029
2049
2042
2041
2048
2043
2087
2064
2061
2041
2078
2055
2044
2059
2072
2086
2074
2076
2081
2062
2049
2073
2080
2070
2055
2068
2060
2076
2075
2077
2065
2063
2057
2083
2080
2040
2064
2079
2064
2057
2095
2077
2048
2080
2070
2068
2073
2073
2043
2035
2044
2090
2079
2073
2048
2054
2060
2043
2056
2055
2068
2088
2075
2082
2072
2076
2071
2057
2044
2050
2085
2081
2071
2060
2061
2052
2065
2047
2050
2063
2062
2080
2074
2073
2074
2080
2091
2075
2065
2052
2073
2059
2068
2063
2060
2058
2063
2059
2063
2091
2087
2041
2053
2067
2061
2078
2062
2048
2072
2105
2060
2084
2074
2062
2056
2064
2076
2071
2088
2079
2076
2068
2044
2043
2048
2058
2065
2065
2054
2067
2050
2062
2071
2087
2055
2075
2062
2068
2077
2067
2073
2065
2063
2057
2066
2068
2074
2066
2060
2033
2056
2062
2048
2063
2087
2076
2077
2068
2050
2064
2069
2059
2087
2048
2040
2051
2058
2088
2067
2075
2079
2073
2063
2074
2062
2068
2073
2065
2087
2086
2078
2071
2045
2046
2045
2061
2063
2081
2073
2061
2050
2070
2069
2076
2064
2071
2074
2049
2072
2053
2059
2079
2066
2066
2083
2071
2076
2063
2062
2054
2045
2087
2065
2074
2057
2064
2063
2055
2057
2077
2066
2078
2065
2077
2070
2087
2063
2069
2061
2053
2068
2062
2051
2055
2068
2070
2078
2081
2071
2060
2044
2056
2054
2074
2089
2100
2055
2048
2063
2081
2067
2065
2085
2051
2059
2051
2056
2089
2069
2049
2067
2068
2084
2066
2063
2077
2050
2046
2042
2077
2079
2075
2080
2076
2061
2059
2066
2057
2040
2055
2050
2055
2058
2073
2076
2087
2075
2062
2081
2071
2051
2059
2081
2080
2111
2051
2052
2027
2038
2070
2067
2079
2045
2065
2053
2048
2067
2084
2082
2076
2088
2079
2076
2062
2075
2054
2049
2077
2071
2041
2067
2037
2039
2058
2073
2078
2080
2054
2103
2057
2057
2069
2062
2083
2075
2077
2035
2071
2103
2039
2046
2043
2065
2058
2074
2065
2068
2074
2073
2064
2075
2088
2079
2057
2079
2059
2056
2053
2051
2071
2077
2099
2055
2040
2048
2050
2022
2051
2060
2044
2091
2064
2073
2101
2088
2089
2085
2077
2070
2085
2089
2076
2067
2058
2051
2054
2053
2024
2039
2061
2062
2054
2082
2088
2074
2070
2051
2105
2074
2065
2054
2034
2092
2106
2123
2062
2063
2084
2076
2070
2111
2055
2036
2042
2055
2047
2049
2067
2067
2041
2035
2048
2047
2065
2062
2077
2053
2064
2070
2060
2027
2039
2057
2066
2103
2083
2077
2073
2078
2049
2053
2078
2084
2083
2067
2061
2061
2050
2057
2058
2067
2085
2086
2053
2062
2073
2051
2057
2083
2079
2064
2060
2080
2062
2058
2055
2069
2087
2066
2027
2052
2041
2056
2079
2093
2069
2059
2068
2075
2070
2057
2089
2052
2048
2051
2055
2067
2097
2068
2052
2073
2075
2035
2052
2070
2078
2084
2086
2065
2051
2071
2068
2075
2084
2041
2056
2065
2046
2049
2069
2055
2061
2082
2066
2063
2078
2054
2075
2057
2074
2065
2063
2068
2070
2052
2060
2103
2061
2036
2054
2055
2060
2074
2092
2082
2067
2068
2066
2053
2051
2059
2061
2052
2070
2042
2054
2068
2089
2072
2079
2086
2066
2058
2076
2091
2083
2044
2042
2040
2050
2080
2048
2064
2067
2051
2061
2071
2064
2048
2056
2062
2060
2062
2062
2065
2071
2075
2090
2054
2077
2093
2072
2071
2054
2069
2058
2054
2062
2080
2080
2043
2041
2064
2072
2053
2063
2060
2085
2075
2066
2067
2067
2026
2049
2076
2055
2084
2082
2068
2052
2079
2050
2070
2062
2074
2056
2073
2071
2055
2059
2049
2078
2053
2073
2084
2079
2045
2060
2076
2089
2079
2058
2053
2069
2081
2064
2062
2044
2058
2060
2060
2077
2081
2071
2073
2071
2058
2069
2085
2039
2053
2040
2069
2090
2090
2069
2063
2065
2073
2050
2065
2099
2021
2049
2062
2039
2079
2054
2084
2098
2076
2062
2073
2069
2069
2060
2083
2060
2075
2054
2032
2049
2085
2064
2072
2084
2062
2052
2052
2065
2051
2066
2049
2086
2067
2049
2084
2076
2065
2083
2074
2050
2048
2073
2059
2069
2064
2077
2061
2060
2058
2046
2070
2051
2093
2083
2079
2071
2070
2068
2051
2020
2062
2059
2040
2065
2059
2072
2085
2091
2067
2076
2068
2090
2045
2063
2041
2042
2061
2073
2067
2068
2067
2078
2048
2074
2059
2057
2055
2102
2082
2058
2093
2068
2055
2063
2061
2069
2072
2062
2042
2052
2070
2052
2063
2058
2086
2061
2061
2090
2062
2082
2086
2075
2061
2055
2073
2066
2061
2057
2056
2068
2069
2036
2033
2053
2074
2071
2086
2074
2057
2055
2072
2075
2062
2091
2057
2079
2067
2051
2067
2057
2067
2092
2072
2063
2052
2054
2042
2082
2074
2052
2072
2058
2059
2054
2062
2077
2082
2067
2064
2075
2093
2075
2084
2095
2082
2098
2076
2063
2062
2054
2057
2042
2037
2037
2039
2052
2063
2079
2038
2036
2034
2051
2054
2072
2073
2057
2093
2091
2082
2083
2098
2072
2069
2077
2067
2055
2066
2054
2076
2072
2069
2081
2070
2046
2050
2053
2057
2052
2048
2078
2073
2073
2059
2082
2070
2075
2077
2073
2071
2049
2088
2044
2068
2069
2051
2042
2061
2072
2064
2061
2049
2071
2054
2068
2092
2080
2066
2064
2040
2070
2086
2057
2087
2071
2063
2094
2080
2077
2078
2064
2037
2038
2058
2057
2061
2079
2059
2072
2069
2080
2063
2075
2059
2058
2069
2078
2079
2071
2055
2060
2062
2063
2062
2086
2061
2044
2038
2067
2038
2067
2090
2083
2076
2086
2052
2068
2054
2061
2068
2062
2068
2071
2070
2062
2061
2058
2071
2052
2058
2091
2057
2063
2064
2057
2070
2089
2083
2082
2062
2071
2080
2039
2046
2042
2039
2044
2061
2084
2081
2064
2075
2086
2071
2078
2087
2065
2058
2064
2048
2050
2064
2040
2063
2061
2061
2070
2059
2057
2065
2062
2055
2066
2058
2043
2065
2061
2071
2084
2066
2076
2079
2081
2063
2060
2084
2079
2072
2059
2060
2040
2067
2072
2062
2055
2078
2070
2052
2069
2057
2056
2069
2055
2078
2079
2073
2093
2090
2081
2070
2057
2060
2055
2070
2070
2058
2060
2054
2043
2041
2069
2051
2056
2077
2060
2057
2072
2052
