# Supplementary material for: Detecting Nasal Vowels in Speech Interfaces Based on Surface Electromyography
Source: PLoS One. 2015 Jun 12;10(6):e0127040. doi: 10.1371/journal.pone.0127040 (PMC4466523; doi:10.1371/journal.pone.0127040)
Supplement: S1 Data — (ZIP) [file pone.0127040.s001.zip › PLosOneData/EmgData/CM/EMG/2 - CM-cnasal-a-r1 - Channel2.txt]

2063
2051
2042
2050
2050
2086
2071
2066
2051
2085
2089
2083
2080
2067
2050
2058
2075
2069
2070
2058
2054
2063
2057
2062
2064
2065
2053
2038
2083
2087
2077
2073
2056
2049
2049
2076
2084
2065
2053
2071
2079
2074
2076
2070
2066
2065
2065
2066
2067
2066
2058
2062
2063
2050
2065
2056
2075
2076
2038
2049
2080
2076
2064
2082
2067
2075
2069
2060
2061
2065
2075
2069
2063
2061
2066
2071
2061
2063
2065
2060
2046
2062
2075
2067
2059
2060
2040
2056
2075
2058
2075
2070
2056
2068
2090
2080
2082
2078
2070
2052
2054
2066
2071
2072
2060
2077
2071
2052
2064
2058
2057
2074
2072
2061
2060
2075
2077
2077
2061
2061
2063
2052
2061
2066
2062
2059
2062
2073
2075
2072
2061
2068
2061
2060
2072
2066
2054
2044
2072
2086
2071
2063
2056
2044
2060
2062
2073
2079
2077
2093
2073
2048
2026
2064
2093
2081
2065
2052
2069
2066
2050
2067
2051
2054
2075
2092
2080
2077
2072
2057
2044
2066
2065
2067
2073
2055
2082
2064
2064
2066
2062
2053
2065
2066
2063
2067
2066
2027
2037
2093
2081
2070
2079
2077
2080
2068
2056
2076
2075
2070
2068
2061
2056
2054
2048
2051
2042
2026
2042
2094
2094
2084
2072
2079
2093
2084
2069
2063
2071
2058
2059
2067
2061
2056
2053
2051
2041
2067
2103
2083
2070
2080
2071
2067
2053
2056
2059
2062
2055
2042
2053
2074
2078
2046
2058
2068
2079
2065
2063
2051
2057
2099
2108
2088
2059
2045
2076
2074
2062
2076
2068
2053
2051
2048
2072
2060
2067
2088
2070
2055
2065
2074
2063
2056
2061
2060
2058
2060
2076
2077
2037
2053
2057
2088
2069
2055
2065
2081
2098
2070
2061
2078
2067
2076
2050
2062
2053
2050
2074
2066
2067
2072
2075
2050
2077
2051
2042
2059
2088
2092
2121
2055
2042
2045
2045
2066
2078
2089
2076
2084
2055
2058
2063
2072
2068
2065
2076
2048
2048
2064
2003
2034
2130
2099
2065
2073
2079
2053
2055
2067
2079
2065
2093
2052
2017
2082
2078
2069
2102
2068
2041
2027
2051
2082
2094
2085
2052
2067
2073
2039
2076
2099
2082
2082
2029
2038
2053
2062
2062
2055
2069
2071
2066
2068
2065
2067
2083
2076
2055
2045
2051
2066
2088
2081
2090
2088
2101
2058
2045
2066
2057
2059
2052
2055
2056
2038
2019
2059
2101
2102
2098
2076
2075
2075
2081
2069
2037
2061
2083
2062
2061
2063
2051
2038
2061
2076
2068
2063
2044
2050
2116
2088
2055
2071
2078
2057
2061
2067
2102
2062
2063
2057
2064
2053
2076
2060
2051
2073
2044
2050
2050
2042
2080
2088
2095
2086
2055
2070
2101
2066
2062
2060
2064
2070
2041
2053
2103
2078
2039
2036
2060
2057
2051
2022
2073
2095
2075
2096
2070
2087
2062
2066
2087
2077
2073
2087
2039
2037
2079
2068
2050
2039
2041
2050
2056
2092
2089
2071
2050
2064
2070
2082
2083
2077
2072
2075
2081
2050
2049
2027
2017
2050
2086
2074
2095
2069
2077
2056
2032
2070
2089
2061
2051
2059
2033
2037
2099
2081
2065
2059
2095
2076
2070
2097
2083
2074
2052
2064
2075
2063
2063
2061
2052
2066
2022
2009
2047
2094
2076
2061
2060
2073
2063
2091
2110
2074
2085
2046
2054
2108
2074
2075
2072
2059
2069
2054
2048
2070
2085
2070
2046
2051
2059
2064
2054
2080
2040
2063
2044
2073
2093
2086
2080
2069
2072
2060
2078
2079
2058
2068
2048
2039
2052
2052
2093
2085
2059
2026
2035
2094
2088
2081
2066
2069
2064
2070
2063
2064
2047
2065
2055
2036
2079
2060
2085
2083
2070
2085
2082
2059
2077
2094
2072
2042
2062
2066
2082
2025
2031
2061
2074
2069
2063
2022
2063
2085
2076
2073
2051
2050
2069
2096
2083
2085
2072
2090
2082
2051
2055
2047
2066
2061
2071
2051
2034
2074
2068
2073
2056
2072
2033
2048
2069
2072
2098
2093
2068
2003
2060
2046
2073
2095
2088
2103
2066
2068
2068
2074
2084
2054
2066
2049
2045
2066
2059
2045
2079
2054
2048
2071
2039
2052
2088
2092
2087
2052
2060
2087
2065
2075
2050
2044
2041
2084
2100
2083
2062
2067
2093
2053
2057
2053
2044
2035
2063
2075
2072
2072
2076
2101
2072
2071
2071
2067
2055
2054
2060
2048
2063
2064
2063
2083
2052
2046
2066
2092
2092
2081
2064
2054
2061
2082
2057
2043
2015
2066
2070
2101
2090
2063
2067
2039
2073
2075
2063
2048
2068
2091
2061
2056
2054
2075
2072
2080
2069
2048
2027
2081
2092
2094
2046
2027
2067
2076
2058
2082
2043
2066
2071
2061
2031
2035
2087
2098
2086
2081
2086
2058
2054
2051
2058
2033
2041
2069
2100
2104
2067
2067
2063
2061
2057
2062
2018
2062
2095
2077
2062
2037
2086
2090
2077
2061
2063
2065
2082
2083
2071
2064
2056
2041
2055
2049
2073
2074
2067
2056
2068
2083
2086
2077
2051
2038
2067
2067
2073
2105
2078
2037
2033
2088
2080
2070
2065
2037
2059
2077
2050
2057
2048
2053
2089
2054
2063
2069
2052
2076
2075
2060
2082
2074
2079
2083
2050
2053
2078
2080
2054
2059
2079
2085
2066
2067
2045
2041
2075
2064
2076
2079
2112
2084
2052
2057
2034
2037
2050
2052
2061
2074
2090
2067
2055
2071
2090
2079
2066
2052
2066
2073
2058
2070
2066
2072
2066
2056
2064
2041
2028
2038
2031
2081
2094
2103
2110
2069
2069
2073
2061
2045
2035
2080
2100
2074
2070
2058
2034
2031
2053
2087
2084
2056
2066
2081
2091
2072
2031
2086
2076
2030
2034
2073
2097
2090
2048
2068
2060
2059
2090
2077
2054
2038
2066
2066
2061
2075
2056
2030
2051
2065
2082
2076
2074
2087
2086
2068
2074
2072
2043
2044
2067
2048
2041
2059
2078
2051
2089
2070
2079
2103
2097
2051
2071
2062
2062
2056
2056
2065
2047
2051
2047
2055
2078
2073
2078
2074
2068
2057
2066
2061
2044
2031
2076
2090
2059
2071
2051
2019
2044
2104
2136
2101
2059
2048
2074
2058
2055
2060
2074
2075
2063
2046
2060
2018
2052
2112
2092
2081
2094
2071
2067
2031
2043
2071
2082
2068
2061
2051
2060
2066
2093
2082
2048
2081
2096
2074
2083
2070
2041
2039
2013
2045
2082
2082
2076
2049
2053
2034
2042
2071
2100
2104
2073
2060
2055
2068
2071
2052
2041
2069
2104
2072
2059
2068
2087
2065
2048
2086
2077
2073
2060
2073
2050
2041
2034
2038
2057
2086
2095
2084
2081
2074
2052
2031
2045
2059
2087
2107
2095
2065
2051
2053
2061
2056
2060
2091
2087
2035
2023
2058
2048
2059
2081
2090
2110
2098
2057
2061
2051
2052
2053
2075
2071
2051
2078
2068
2052
2072
2091
2053
2030
2073
2061
2078
2091
2071
2072
2057
1989
2052
2086
2123
2177
2041
2052
2067
2052
2029
2030
2073
2050
2056
2098
2081
2079
2060
2038
2080
2083
2070
2068
2065
2069
2051
2044
2088
2079
2053
2031
2057
2063
2082
2072
2078
2068
2078
2063
2051
2068
2055
2060
2095
2068
2058
2046
2064
2071
2089
2073
2055
2060
2090
2085
2047
2037
2056
2077
2069
2053
2073
2083
2065
2076
2056
2051
2059
2073
2072
2055
2066
2095
2083
2076
2057
2045
2033
2061
2025
1997
2125
2111
2103
2077
2042
2050
2055
2058
2066
2079
2042
2063
2116
2079
2069
2026
2058
2090
2062
2068
2080
2057
2087
2064
2082
2053
2037
2106
2068
2041
2022
2044
2085
2109
2074
2055
2091
2046
2002
2046
2101
2095
2066
2044
2086
2088
2061
2054
2056
2037
2058
2085
2078
2078
2081
2098
2071
2042
2049
2040
2012
2064
2086
2081
2092
2073
2049
2055
2084
2074
2068
2061
2086
2069
2063
2056
2070
2059
2062
2074
2080
2084
2045
2049
2072
2109
2046
2048
2056
2053
2064
2074
2072
2082
2048
2060
2070
2060
2073
2099
2062
2011
2049
2073
2048
2045
2055
2087
2139
2091
2042
2060
2097
2040
2064
2058
2073
2078
2049
2041
2063
2052
2070
2065
2088
2069
2061
2044
2055
2069
2094
2061
2058
2074
2070
2054
2057
2041
2062
2072
2072
2085
2035
2049
2065
2085
2079
2073
2075
2069
2062
2038
2068
2077
2070
2067
2055
2062
2075
2054
2055
2064
2042
2082
2074
2080
2061
2064
2071
2069
2063
2072
2078
2065
2038
2058
2078
2073
2053
2051
2048
2048
2101
2075
2087
2058
2053
2059
2071
2072
2075
2064
2028
2067
2114
2080
2068
2054
2036
2072
2034
2059
2045
2067
2088
2102
2088
2052
2042
2066
2045
2061
2104
2098
2045
2071
2068
2056
2053
2071
2050
2053
2076
2025
2050
2067
2098
2075
2085
2106
2086
2065
2068
2068
2063
2033
2021
2038
2066
2096
2083
2071
2065
2056
2071
2084
2073
2087
2033
2053
2048
2057
2064
2079
2066
2085
2055
2064
2059
2075
2044
2077
2110
2073
2042
2065
2058
2080
2076
2059
2080
2076
2058
2037
2068
2065
2054
2035
2046
2088
2085
2057
2051
2063
2069
2060
2089
2068
2055
2092
2074
2093
2080
2081
2063
2028
2035
2042
2073
2095
2075
2054
2037
2076
2084
2088
2075
2053
2050
2065
2076
2035
2032
2062
2046
2064
2105
2093
2084
2088
2062
2062
2044
2043
2066
2080
2083
2073
2053
2029
2060
2101
2085
2078
2042
2073
2085
2065
2057
2058
2078
2073
2052
2026
2053
2069
2098
2079
2074
2032
2039
2091
2085
2068
2075
2064
2070
2049
2048
2083
2067
2066
2086
2050
2059
2071
2072
2054
2035
2049
2074
2093
2094
2090
2079
2053
2058
2065
2055
2059
2060
2081
2085
2071
2067
2061
2052
2040
2062
2056
2070
2073
2073
2050
2050
2078
2067
2037
2069
2071
2075
2053
2075
2082
2089
2054
2071
2085
2068
2070
2050
2030
2052
2077
2078
2071
2071
2062
2080
2069
2078
2060
2065
2038
2044
2051
2061
2054
2041
2048
2057
2092
2092
2074
2068
2092
2083
2098
2091
2062
2040
2058
2075
2043
2075
2038
2001
2065
2072
2082
2086
2093
2090
2081
2078
2063
2066
2055
2064
2063
2049
2078
2055
2061
2055
2042
2055
2066
2077
2077
2055
2053
2067
2059
2082
2087
2064
2073
2067
2074
2070
2061
2052
2057
2022
2089
2117
2086
2076
2074
2086
2059
2068
2057
2045
2053
2069
2079
2074
2070
2065
2058
2037
2053
2056
2017
2081
2078
2088
2106
2083
2082
2080
2067
2053
2084
2056
2051
2055
2051
2063
2067
2064
2070
2060
2057
2027
2033
2073
2090
2068
2102
2094
2054
2065
2069
2062
2073
2065
2073
2059
2059
2045
2067
2041
2062
2085
2081
2074
2067
2037
2051
2067
2075
2072
2084
2062
2057
2054
2094
2082
2058
2055
2077
2049
2053
2049
2063
2046
2048
2065
2076
2087
2074
2071
2057
2064
2067
2053
2043
2075
2104
2066
2071
2072
2073
2086
2069
2049
2064
2058
2039
2077
2068
2091
2060
2068
2084
2048
2052
2057
2072
2057
2059
2059
2073
2090
2081
2076
2049
2043
2031
2071
2097
2080
2056
2069
2073
2054
2059
2064
2079
2078
2047
2057
2072
2060
2080
2073
2072
2069
2050
2082
2059
2024
2039
2044
2078
2088
2077
2050
2057
2096
2092
2080
2067
2078
2049
2058
2048
2065
2053
2072
2053
2066
2086
2064
2070
2065
2073
2086
2077
2062
2069
2073
2068
2057
2065
2071
2055
2059
2050
2035
2076
2060
2059
2072
2084
2065
2049
2066
2075
2083
2074
2055
2059
2063
2083
2075
2065
2032
2062
2081
2074
2068
2074
2055
2079
2087
2049
2066
2063
2082
2050
2053
2082
2063
2057
2044
2063
2071
2065
2062
2063
2079
2056
2052
2042
2069
2083
2069
2073
2086
2081
2076
2080
2070
2042
2049
2062
2068
2096
2070
2061
2064
2056
2057
2071
2070
2083
2067
2067
2034
2033
2072
2068
2066
2046
2089
2087
2084
2080
2072
2062
2021
2028
2076
2079
2066
2081
2069
2073
2069
2064
2071
2070
2067
2054
2026
2067
2051
2086
2091
2072
2074
2080
2074
2054
2062
2051
2062
2049
2052
2057
2092
2064
2077
2077
2068
2082
2075
2066
2064
2059
2039
2042
2065
2097
2099
2056
2059
2066
2051
2076
2077
2076
2059
2051
2066
2063
2074
2067
2058
2044
2014
2048
2101
2096
2081
2060
2069
2076
2065
2064
2048
2053
2077
2068
2069
2064
2063
2080
2061
2064
2076
2060
2061
2069
2049
2015
2009
2059
2099
2102
2082
2081
2099
2075
2054
2053
2039
2060
2077
2066
2049
2053
2082
2077
2068
2066
2042
2056
2079
2078
2076
2066
2053
2065
2037
2063
2077
2083
2087
2070
2043
2055
2059
2078
2070
2037
2058
2080
2092
2086
2082
2068
2041
2050
2058
2034
2056
2059
2080
2087
2081
2076
2076
2062
2046
2075
2067
2063
2066
2052
2059
2071
2069
2075
2081
2070
2062
2063
2043
2068
2076
2059
2064
2068
2072
2055
2052
2051
2057
2076
2074
2059
2035
2073
2087
2096
2086
2066
2058
2055
2060
2067
2082
2076
2067
2052
2052
2058
2069
2066
2052
2083
2072
2054
2052
2055
2057
2062
2079
2085
2075
2075
2054
2068
2061
2050
2051
2086
2086
2082
2077
2077
2062
2071
2058
2061
2056
2044
2066
2070
2062
2062
2062
2065
2073
2071
2064
2068
2054
2034
2066
2055
2026
2057
2110
2097
2084
2080
2077
2063
2057
2075
2058
2057
2039
2042
2072
2089
2069
2069
2072
2075
2059
2057
2070
2041
2020
2038
2059
2073
2113
2104
2085
2081
2065
2054
2073
2064
2054
2046
2065
2087
2080
2048
2068
2081
2062
2056
2067
2058
2059
2057
2052
2049
2069
2076
2071
2064
2069
2072
2063
2063
2078
2068
2056
2053
2071
2068
2045
2060
2076
2059
2053
2088
2093
2072
2085
2059
2060
2063
2073
2070
2044
2054
2066
2084
2066
2064
2071
2061
2059
2042
2073
2081
2076
2060
2056
2080
2077
2065
2055
2061
2060
2065
2070
2058
2058
2085
2070
