# Supplementary material for: Detecting Nasal Vowels in Speech Interfaces Based on Surface Electromyography
Source: PLoS One. 2015 Jun 12;10(6):e0127040. doi: 10.1371/journal.pone.0127040 (PMC4466523; doi:10.1371/journal.pone.0127040)
Supplement: S1 Data — (ZIP) [file pone.0127040.s001.zip › PLosOneData/EmgData/CM/EMG/2 - CM-cnasal-a-r1 - Channel4.txt]

2057
2064
2068
2078
2074
2067
2062
2061
2063
2068
2064
2068
2069
2075
2063
2067
2071
2060
2064
2063
2064
2071
2072
2065
2066
2073
2076
2067
2066
2051
2055
2057
2049
2050
2068
2067
2062
2065
2075
2081
2073
2073
2071
2068
2073
2069
2060
2058
2059
2057
2063
2063
2071
2064
2070
2070
2069
2062
2062
2048
2063
2078
2070
2066
2059
2058
2061
2063
2066
2066
2075
2073
2070
2068
2066
2068
2061
2077
2075
2071
2066
2053
2051
2054
2067
2067
2066
2065
2071
2065
2063
2062
2077
2074
2065
2067
2071
2055
2066
2064
2069
2069
2062
2064
2069
2064
2051
2048
2061
2072
2069
2070
2068
2070
2063
2076
2072
2067
2060
2060
2066
2070
2078
2071
2063
2055
2058
2064
2070
2070
2068
2062
2067
2067
2069
2066
2055
2055
2064
2065
2070
2065
2062
2057
2068
2077
2076
2070
2065
2058
2060
2062
2072
2074
2072
2066
2062
2065
2066
2052
2062
2070
2063
2055
2063
2065
2067
2072
2072
2069
2070
2075
2067
2067
2073
2067
2071
2065
2054
2050
2057
2064
2067
2059
2069
2070
2062
2066
2072
2071
2063
2064
2069
2073
2061
2066
2057
2064
2059
2060
2080
2076
2070
2061
2064
2061
2061
2058
2063
2061
2057
2073
2081
2076
2067
2068
2068
2061
2064
2062
2062
2061
2069
2066
2071
2071
2065
2064
2070
2064
2067
2062
2058
2055
2074
2077
2079
2067
2067
2055
2049
2065
2066
2071
2081
2078
2056
2050
2063
2062
2064
2066
2062
2066
2061
2069
2077
2072
2062
2061
2065
2067
2072
2065
2067
2065
2076
2066
2071
2058
2054
2063
2058
2056
2073
2071
2067
2073
2078
2073
2067
2074
2054
2066
2066
2054
2068
2075
2076
2051
2071
2073
2061
2072
2055
2052
2050
2070
2083
2072
2067
2069
2068
2084
2083
2054
2071
2044
2073
2071
2066
2065
2053
2072
2055
2053
2061
2049
2061
2051
2113
2059
2052
2100
2103
2011
2066
2068
2070
2066
2062
2073
2090
2067
2043
2049
2067
2052
2075
2083
2045
2059
2069
2048
2044
2064
2065
2065
2074
2066
2091
2069
2060
2084
2066
2077
2056
2070
2070
2060
2062
2059
2059
2054
2031
2069
2081
2078
2073
2069
2078
2068
2048
2065
2063
2066
2067
2065
2068
2069
2057
2057
2062
2077
2069
2054
2086
2063
2064
2062
2054
2070
2074
2064
2065
2067
2063
2067
2067
2074
2067
2065
2076
2067
2073
2066
2061
2071
2056
2053
2063
2061
2063
2057
2063
2083
2076
2072
2064
2068
2067
2056
2055
2065
2053
2058
2076
2082
2076
2061
2065
2072
2041
2091
2079
2073
2067
2063
2054
2058
2067
2059
2060
2063
2073
2060
2054
2087
2065
2061
2076
2070
2051
2072
2056
2075
2081
2078
2027
2051
2102
2075
2062
2063
2059
2060
2067
2064
2053
2082
2071
2048
2063
2054
2059
2088
2074
2067
2040
2065
2081
2057
2054
2075
2074
2073
2064
2058
2053
2060
2076
2062
2059
2091
2059
2054
2075
2078
2068
2067
2068
2065
2043
2064
2067
2065
2072
2066
2067
2078
2047
2065
2072
2064
2058
2075
2065
2059
2074
2070
2063
2039
2095
2052
2059
2073
2066
2088
2062
2064
2066
2064
2071
2057
2060
2056
2083
2084
2067
2063
2053
2057
2060
2062
2058
2066
2081
2065
2087
2074
2054
2049
2064
2074
2058
2075
2073
2065
2057
2064
2061
2065
2079
2069
2070
2072
2067
2073
2063
2045
2056
2055
2054
2068
2082
2091
2090
2066
2042
2054
2070
2078
2059
2072
2108
2088
2008
2001
2082
2091
2070
2030
2025
2078
2094
2084
2062
2079
2066
2108
2089
2068
1981
1990
2063
2078
2103
2090
2088
2093
2102
2045
1995
2019
2075
2063
2078
2082
2037
2028
2072
2103
2104
2080
2054
2060
2073
2071
2055
2042
2052
2069
2076
2073
2064
2074
2082
2075
2079
2070
2074
2065
2054
2053
2072
2055
2048
2083
2054
2070
2079
2081
2044
2055
2071
2069
2052
2071
2079
2054
2078
2057
2056
2065
2073
2055
2046
2102
2063
2039
2069
2079
2076
2060
2077
2041
2085
2062
2054
2080
2069
2061
2065
2067
2070
2059
2049
2095
2056
2074
2051
2046
2064
2083
2084
2071
2076
2050
2059
2058
2050
2091
2085
2067
2059
2057
2054
2051
2048
2078
2073
2079
2050
2068
2065
2073
2078
2059
2072
2057
2079
2073
2072
2065
2058
2059
2073
2058
2049
2062
2065
2084
2060
2036
2077
2083
2072
2070
2062
2059
2073
2059
2071
2071
2052
2060
2084
2092
2063
2066
2061
2059
2057
2075
2060
2065
2085
2072
2053
2058
2063
2072
2074
2058
2059
2072
2078
2072
2074
2064
2048
2073
2078
2069
2057
2067
2066
2067
2038
2062
2078
2067
2074
2055
2071
2066
2055
2069
2058
2058
2077
2089
2072
2073
2077
2060
2059
2055
2071
2066
2063
2064
2064
2062
2060
2064
2069
2057
2048
2083
2074
2073
2070
2062
2051
2063
2075
2064
2060
2062
2066
2078
2077
2054
2050
2069
2088
2070
2062
2060
2055
2072
2053
2060
2077
2079
2062
2055
2050
2067
2086
2050
2072
2083
2062
2058
2061
2066
2066
2069
2054
2074
2076
2063
2072
2083
2069
2073
2083
2066
2043
2083
2069
2065
2051
2037
2054
2064
2060
2067
2085
2080
2072
2072
2071
2074
2051
2057
2069
2072
2065
2085
2078
2058
2035
2058
2088
2083
2064
2058
2051
2066
2072
2062
2057
2062
2056
2062
2065
2090
2072
2063
2056
2055
2067
2062
2055
2070
2059
2074
2068
2079
2082
2077
2066
2075
2075
2068
2049
2046
2080
2059
2055
2081
2083
2078
2067
2053
2046
2063
2063
2068
2048
2068
2052
2063
2090
2073
2057
2050
2066
2078
2080
2067
2063
2057
2064
2060
2043
2057
2053
2075
2085
2083
2079
2069
2063
2056
2070
2064
2075
2057
2059
2061
2078
2066
2061
2058
2068
2059
2078
2071
2079
2070
2038
2067
2079
2063
2061
2055
2067
2075
2062
2055
2066
2064
2074
2060
2082
2076
2068
2054
2046
2059
2073
2060
2070
2084
2087
2067
2058
2048
2073
2058
2063
2064
2074
2078
2067
2045
2063
2083
2080
2071
2067
2061
2065
2053
2061
2053
2072
2068
2075
2079
2086
2055
2069
2058
2067
2065
2068
2067
2074
2059
2070
2056
2052
2063
2072
2069
2077
2064
2055
2058
2062
2060
2061
2057
2072
2081
2069
2067
2077
2051
2066
2065
2083
2073
2071
2066
2052
2057
2076
2060
2056
2072
2067
2069
2056
2063
2061
2057
2063
2061
2057
2056
2079
2060
2073
2079
2063
2072
2066
2067
2064
2070
2078
2062
2069
2073
2063
2050
2070
2067
2074
2072
2054
2065
2064
2054
2065
2076
2077
2087
2072
2058
2059
2058
2055
2075
2068
2064
2071
2054
2063
2050
2085
2073
2069
2078
2064
2066
2079
2075
2050
2049
2063
2058
2047
2093
2088
2067
2064
2065
2026
2066
2079
2073
2081
2060
2074
2061
2073
2070
2054
2070
2065
2062
2072
2057
2026
2085
2089
2068
2047
2057
2067
2069
2058
2084
2088
2067
2065
2075
2063
2059
2052
2065
2061
2060
2059
2067
2082
2068
2061
2063
2072
2070
2070
2062
2065
2074
2074
2068
2076
2057
2072
2067
2062
2061
2061
2065
2064
2055
2061
2068
2073
2062
2066
2065
2079
2069
2066
2062
2064
2034
2040
2093
2089
2070
2066
2055
2075
2082
2061
2045
2054
2044
2063
2103
2097
2071
2043
2057
2065
2060
2074
2058
2043
2065
2076
2085
2062
2050
2096
2067
2044
2048
2052
2083
2088
2072
2065
2068
2064
2072
2061
2069
2074
2058
2042
2070
2072
2036
2062
2085
2065
2079
2073
2067
2051
2043
2053
2061
2069
2058
2062
2067
2074
2085
2082
2066
2057
2069
2070
2072
2079
2068
2053
2056
2058
2079
2052
2081
2073
2060
2060
2064
2050
2070
2045
2080
2086
2060
2059
2080
2076
2066
2061
2058
2057
2071
2076
2061
2052
2063
2060
2052
2075
2071
2082
2054
2027
2092
2091
2053
2045
2069
2061
2086
2052
2058
2082
2071
2046
2053
2097
2068
2066
2075
2058
2061
2060
2052
2065
2068
2063
2058
2067
2057
2060
2065
2076
2072
2071
2070
2071
2069
2055
2067
2070
2063
2071
2063
2051
2058
2072
2067
2065
2050
2062
2069
2073
2065
2087
2083
2075
2065
2053
2059
2069
2055
2068
2062
2063
2052
2081
2052
2045
2075
2087
2070
2072
2070
2064
2056
2062
2060
2052
2076
2080
2076
2060
2056
2057
2071
2070
2074
2051
2051
2075
2079
2066
2063
2061
2050
2056
2062
2062
2081
2080
2072
2064
2076
2058
2048
2083
2080
2064
2069
2059
2040
2079
2081
2067
2056
2058
2041
2065
2092
2063
2043
2044
2091
2082
2083
2075
2069
2055
2061
2061
2052
2058
2061
2056
2073
2077
2060
2064
2057
2063
2068
2074
2079
2072
2044
2071
2058
2056
2053
2083
2056
2066
2074
2077
2068
2077
2044
2060
2080
2063
2045
2071
2063
2066
2067
2041
2071
2086
2073
2065
2070
2060
2069
2061
2059
2070
2073
2066
2061
2066
2043
2054
2084
2067
2060
2070
2060
2079
2080
2070
2057
2053
2069
2054
2063
2060
2063
2058
2067
2074
2082
2077
2073
2061
2064
2063
2067
2067
2051
2058
2060
2073
2067
2063
2069
2061
2054
2068
2070
2068
2063
2074
2081
2086
2067
2041
2046
2063
2073
2083
2067
2049
2052
2054
2055
2063
2084
2083
2063
2064
2076
2068
2091
2088
2077
2046
2036
2053
2057
2077
2097
2070
2037
2055
2056
2054
2068
2091
2100
2055
2038
2060
2076
2084
2048
2066
2059
2071
2071
2061
2057
2063
2060
2057
2066
2063
2063
2077
2079
2079
2087
2093
2068
2030
2033
2033
2054
2066
2079
2071
2067
2083
2081
2071
2066
2056
2049
2064
2070
2067
2071
2074
2069
2080
2066
2058
2055
2059
2070
2077
2072
2062
2067
2065
2076
2062
2078
2061
2065
2042
2045
2063
2079
2067
2060
2069
2062
2073
2076
2081
2063
2058
2078
2079
2070
2058
2051
2071
2074
2057
2061
2043
2051
2069
2073
2071
2069
2076
2077
2067
2076
2064
2055
2063
2065
2065
2063
2087
2081
2057
2041
2057
2074
2056
2056
2070
2063
2069
2073
2059
2066
2069
2069
2059
2056
2067
2068
2069
2063
2056
2065
2074
2074
2073
2053
2061
2066
2066
2070
2060
2064
2062
2080
2078
2072
2069
2069
2069
2063
2057
2064
2056
2063
2062
2061
2075
2070
2073
2067
2068
2055
2064
2052
2056
2065
2072
2070
2070
2074
2067
2063
2063
2059
2060
2066
2061
2066
2078
2065
2059
2060
2065
2057
2062
2073
2078
2065
2055
2062
2074
2062
2071
2070
2060
2067
2065
2055
2070
2058
2066
2070
2065
2060
2071
2067
2073
2078
2067
2062
2065
2059
2054
2056
2066
2068
2061
2057
2064
2064
2063
2078
2071
2069
2063
2067
2069
2067
2073
2065
2062
2061
2073
2060
2063
2061
2062
2063
2061
2059
2072
2088
2069
2075
2082
2059
2056
2051
2049
2060
2069
2071
2072
2068
2061
2066
2061
2069
2057
2067
2073
2069
2060
2062
2057
2064
2081
2068
2077
2065
2062
2060
2053
2071
2074
2069
2066
2053
2048
2069
2074
2063
2064
2062
2069
2069
2065
2067
2075
2073
2058
2054
2061
2067
2072
2071
2069
2068
2065
2068
2060
2065
2070
2058
2069
2074
2071
2057
2069
2064
2072
2069
2063
2061
2061
2070
2063
2062
2061
2073
2072
2056
2059
2072
2073
2067
2065
2059
2062
2063
2062
2078
2059
2054
2067
2074
2061
2054
2079
2079
2062
2056
2073
2066
2072
2072
2072
2076
2057
2057
2057
2055
2059
2065
2070
2069
2075
2072
2059
2064
2071
2066
2074
2071
2069
2058
2067
2063
2065
2059
2065
2063
2063
2059
2073
2077
2063
2071
2066
2052
2055
2066
2080
2066
2066
2068
2068
2050
2067
2065
2063
2069
2073
2082
2059
2068
2070
2066
2062
2062
2062
2064
2059
2071
2074
2068
2069
2061
2060
2060
2057
2058
2072
2078
2064
2062
2075
2070
2068
2072
2068
2067
2074
2068
2061
2064
2051
2060
2058
2057
2062
2070
2058
2072
2062
2065
2066
2074
2070
2071
2067
2064
2065
2059
2067
2075
2067
2072
2062
2059
2069
2070
2074
2075
2057
2066
2061
2073
2064
2056
2059
2060
2071
2072
2069
2085
2082
2071
2063
2060
2059
2057
2054
2066
2066
2070
2073
2064
2072
2068
2058
2073
2063
2060
2058
2063
2068
2073
2082
2074
2076
2061
2044
2062
2067
2063
2055
2053
2060
2070
2068
2059
2074
2077
2068
2071
2064
2065
2071
2062
2056
2060
2065
2065
2069
2070
2061
2071
2071
2070
2064
2062
2061
2065
2070
2067
2071
2076
2067
2067
2062
2076
2071
2058
2056
2070
2065
2062
2052
2058
2061
2070
2071
2067
2067
2062
2072
2064
2070
2065
2069
2067
2072
2070
2073
2068
2072
2062
2075
2072
2073
2064
2060
2059
2055
2058
2059
2057
2064
2065
2065
2067
2066
2071
2080
2072
2066
2071
2071
2071
2068
2065
2072
2070
2066
2072
2072
2069
2061
2051
2062
2058
2063
2059
2060
2062
2067
2067
2070
2066
2063
2070
2068
2070
2079
2069
2061
2070
2071
2070
2063
2060
2066
2065
2067
2066
2065
2065
2067
2067
2060
2055
2068
2073
2071
2073
2070
2068
2072
2053
2055
2059
2055
2058
2069
2076
2072
2070
2067
2061
2060
2064
2077
2065
2063
2069
2074
2076
2071
2062
2058
2061
2068
2062
2065
2068
2061
2050
2056
2071
2070
2075
2067
2066
2071
2066
2064
2076
2064
2060
2058
2056
2067
2069
2066
2075
2076
2056
2055
2054
2065
2060
2068
2071
2073
2070
2070
2073
2067
2069
2069
2057
2066
2076
2070
2063
2061
2073
2067
2046
2049
2063
2070
2076
2071
2065
2064
2073
2064
2064
2071
2073
2076
2067
2067
2064
2066
2068
2078
2062
2055
2060
2069
2069
2073
2071
2066
2055
2062
2069
2059
2045
2053
2063
2073
2071
2060
2059
2075
2071
