# Supplementary material for: Detecting Nasal Vowels in Speech Interfaces Based on Surface Electromyography
Source: PLoS One. 2015 Jun 12;10(6):e0127040. doi: 10.1371/journal.pone.0127040 (PMC4466523; doi:10.1371/journal.pone.0127040)
Supplement: S1 Data — (ZIP) [file pone.0127040.s001.zip › PLosOneData/EmgData/CM/EMG/2 - CM-cnasal-a-r1 - Channel5.txt]

2067
2069
2071
2068
2067
2067
2065
2057
2062
2063
2058
2073
2076
2068
2064
2068
2067
2059
2066
2060
2062
2074
2080
2071
2069
2073
2071
2065
2067
2069
2066
2055
2055
2049
2061
2066
2071
2072
2071
2073
2071
2070
2072
2064
2067
2066
2063
2062
2067
2067
2071
2064
2055
2058
2060
2063
2071
2072
2070
2056
2068
2071
2067
2062
2061
2058
2060
2064
2069
2071
2072
2069
2065
2072
2064
2069
2060
2065
2070
2066
2063
2057
2061
2064
2070
2068
2064
2054
2066
2065
2063
2059
2072
2074
2068
2063
2069
2057
2069
2072
2066
2060
2060
2067
2068
2072
2060
2055
2062
2069
2078
2071
2076
2072
2059
2063
2053
2057
2062
2074
2062
2063
2072
2072
2065
2061
2060
2066
2070
2068
2064
2071
2066
2067
2068
2063
2056
2064
2071
2067
2070
2059
2058
2065
2069
2072
2079
2072
2070
2062
2070
2070
2071
2064
2051
2053
2062
2067
2070
2063
2067
2076
2067
2059
2063
2068
2067
2068
2075
2071
2062
2057
2064
2058
2066
2066
2071
2073
2071
2064
2070
2078
2074
2058
2054
2064
2063
2057
2059
2066
2062
2062
2068
2076
2071
2074
2076
2078
2061
2060
2068
2064
2057
2059
2057
2068
2069
2063
2071
2070
2057
2063
2066
2071
2075
2073
2061
2060
2067
2072
2069
2061
2059
2050
2062
2073
2067
2053
2059
2061
2067
2068
2063
2065
2070
2077
2075
2077
2081
2059
2052
2057
2062
2062
2066
2067
2071
2058
2057
2063
2076
2073
2070
2070
2054
2071
2072
2073
2066
2059
2061
2063
2071
2068
2069
2059
2065
2069
2066
2068
2064
2072
2062
2049
2061
2054
2060
2074
2074
2072
2064
2078
2067
2062
2060
2060
2072
2074
2078
2059
2054
2063
2058
2073
2067
2074
2065
2064
2079
2058
2052
2072
2076
2078
2079
2073
2066
2064
2068
2062
2043
2065
2049
2079
2084
2055
2070
2049
2062
2039
2068
2070
2127
2087
2088
2013
2034
2067
2076
2067
2062
2073
2079
2074
2054
2063
2060
2060
2074
2074
2055
2072
2057
2045
2039
2076
2072
2070
2050
2054
2098
2076
2066
2069
2057
2064
2082
2079
2070
2063
2059
2056
2053
2050
2055
2056
2062
2077
2075
2066
2074
2070
2064
2072
2071
2054
2057
2061
2068
2068
2057
2056
2069
2076
2061
2052
2057
2062
2074
2075
2072
2075
2070
2060
2060
2064
2067
2060
2062
2065
2069
2066
2072
2069
2067
2054
2059
2063
2063
2067
2066
2058
2063
2072
2083
2083
2061
2042
2056
2069
2066
2054
2055
2068
2047
2074
2084
2075
2064
2068
2083
2077
2056
2065
2060
2059
2061
2060
2053
2085
2071
2061
2069
2069
2067
2052
2056
2095
2071
2060
2067
2075
2069
2059
2054
2066
2062
2054
2028
2046
2116
2106
2080
2061
2063
2057
2071
2063
2046
2060
2071
2055
2072
2066
2066
2100
2070
2052
2028
2046
2075
2069
2064
2050
2074
2075
2068
2068
2067
2074
2077
2052
2054
2062
2082
2071
2063
2063
2078
2076
2066
2063
2057
2067
2053
2060
2057
2054
2077
2084
2064
2079
2079
2071
2073
2053
2044
2053
2065
2071
2071
2051
2068
2051
2070
2078
2072
2078
2073
2080
2061
2056
2072
2073
2050
2053
2079
2076
2067
2058
2065
2075
2063
2060
2055
2063
2066
2062
2075
2056
2072
2053
2055
2056
2065
2079
2070
2060
2058
2064
2076
2075
2077
2075
2067
2050
2072
2067
2071
2082
2063
2043
2046
2058
2070
2061
2056
2071
2081
2059
2048
2067
2081
2088
2081
2060
2049
2048
2074
2078
2095
2061
2024
2026
2085
2131
2102
2031
1994
2031
2067
2086
2066
2065
2075
2094
2055
2034
2051
2078
2089
2085
2045
2048
2076
2075
2071
2081
2063
2029
2034
2063
2072
2065
2067
2108
2091
2067
2072
2044
2044
2056
2058
2059
2064
2059
2080
2086
2080
2083
2069
2053
2042
2054
2095
2077
2081
2072
2037
2061
2050
2092
2087
2067
2065
2051
2011
2072
2117
2071
2071
2053
2064
2042
2059
2071
2079
2083
2063
2053
2077
2059
2076
2037
2074
2066
2090
2047
2015
2073
2077
2061
2073
2085
2080
2051
2035
2092
2079
2072
2060
2071
2027
2073
2087
2082
2067
2044
2067
2049
2072
2086
2081
2056
2075
2072
2060
2052
2042
2077
2080
2077
2060
2058
2058
2072
2092
2077
2063
2025
2065
2068
2064
2061
2058
2055
2055
2079
2066
2076
2069
2077
2071
2054
2081
2083
2069
2073
2067
2058
2053
2032
2049
2066
2039
2080
2083
2074
2078
2078
2065
2060
2065
2073
2057
2065
2088
2071
2062
2057
2042
2029
2079
2100
2058
2080
2094
2060
2059
2061
2052
2070
2069
2050
2052
2075
2081
2057
2058
2064
2080
2070
2086
2057
2069
2064
2059
2078
2072
2011
2076
2094
2073
2063
2067
2065
2060
2051
2052
2059
2077
2068
2062
2070
2063
2067
2079
2073
2067
2076
2071
2064
2072
2068
2056
2057
2063
2062
2041
2053
2061
2068
2067
2057
2061
2077
2094
2077
2074
2062
2027
2053
2089
2080
2079
2076
2064
2057
2049
2060
2089
2073
2053
2064
2052
2060
2065
2059
2049
2065
2069
2078
2082
2073
2053
2071
2074
2069
2075
2073
2048
2058
2088
2099
2063
2040
2036
2052
2074
2071
2066
2062
2060
2049
2063
2067
2067
2050
2052
2078
2078
2085
2097
2085
2066
2049
2061
2061
2058
2077
2062
2050
2058
2068
2073
2059
2045
2048
2053
2072
2101
2081
2060
2069
2076
2079
2061
2040
2022
2060
2079
2084
2073
2065
2082
2090
2053
2047
2082
2086
2087
2060
2022
2034
2064
2082
2083
2067
2069
2070
2042
2046
2045
2076
2094
2101
2090
2044
2038
2051
2056
2079
2080
2055
2058
2076
2084
2065
2043
2065
2050
2066
2085
2077
2078
2068
2062
2061
2053
2052
2066
2045
2080
2094
2074
2066
2078
2074
2058
2052
2063
2080
2074
2062
2037
2072
2082
2070
2054
2048
2062
2076
2067
2055
2061
2055
2075
2071
2064
2077
2074
2052
2062
2053
2063
2084
2089
2064
2070
2064
2063
2067
2069
2050
2051
2068
2066
2065
2073
2073
2059
2058
2067
2066
2069
2079
2068
2043
2069
2035
2042
2091
2103
2078
2076
2057
2059
2044
2048
2068
2086
2067
2062
2064
2068
2062
2057
2063
2084
2069
2072
2078
2070
2051
2064
2061
2069
2067
2074
2064
2062
2062
2056
2035
2072
2074
2084
2090
2066
2064
2071
2075
2063
2050
2051
2043
2054
2068
2088
2090
2054
2047
2052
2053
2067
2064
2077
2069
2062
2075
2065
2064
2057
2073
2076
2066
2076
2066
2076
2049
2069
2054
2058
2063
2065
2072
2064
2072
2071
2060
2067
2072
2055
2069
2069
2070
2066
2061
2065
2077
2065
2057
2056
2065
2067
2059
2066
2068
2069
2061
2052
2089
2097
2061
2057
2070
2056
2052
2056
2062
2078
2059
2058
2076
2038
2089
2082
2061
2074
2070
2063
2046
2076
2080
2065
2060
2049
2059
2096
2062
2062
2062
2056
2052
2056
2056
2084
2085
2068
2086
2075
2049
2066
2077
2083
2074
2061
2073
2044
2044
2049
2062
2073
2067
2070
2070
2072
2073
2059
2067
2089
2082
2078
2029
2044
2070
2067
2058
2061
2063
2066
2074
2071
2065
2066
2060
2069
2088
2063
2038
2057
2039
2067
2072
2066
2061
2082
2065
2055
2077
2081
2055
2077
2069
2054
2048
2017
2073
2076
2077
2085
2069
2060
2088
2054
2066
2070
2066
2050
2040
2046
2075
2052
2064
2067
2070
2068
2075
2071
2073
2083
2084
2055
2043
2067
2071
2055
2065
2065
2050
2041
2078
2063
2037
2078
2092
2080
2080
2059
2051
2053
2043
2058
2073
2073
2060
2055
2071
2067
2103
2095
2062
2053
2077
2073
2078
2057
2040
2035
2083
2064
2074
2062
2084
2066
2062
2041
2069
2076
2058
2055
2068
2077
2060
2050
2083
2084
2069
2063
2049
2064
2074
2070
2060
2055
2066
2079
2072
2057
2038
2072
2057
2058
2089
2080
2063
2043
2057
2069
2080
2068
2074
2070
2054
2048
2056
2101
2068
2068
2063
2056
2084
2088
2062
2053
2074
2092
2054
2054
2061
2058
2071
2078
2063
2064
2067
2059
2062
2060
2067
2070
2054
2076
2075
2077
2087
2062
2045
2050
2034
2055
2066
2082
2074
2096
2081
2063
2072
2055
2069
2072
2056
2063
2061
2055
2065
2082
2057
2052
2043
2081
2084
2072
2062
2072
2063
2066
2060
2053
2075
2083
2069
2065
2066
2060
2077
2067
2069
2068
2066
2064
2048
2029
2046
2057
2067
2059
2089
2072
2069
2073
2071
2067
2067
2062
2062
2075
2067
2064
2064
2069
2073
2061
2064
2065
2069
2065
2053
2061
2040
2077
2055
2066
2067
2074
2081
2078
2073
2040
2067
2088
2083
2060
2078
2075
2058
2060
2073
2058
2067
2074
2054
2085
2057
2064
2051
2063
2071
2060
2060
2071
2044
2059
2070
2088
2084
2053
2058
2067
2055
2076
2064
2053
2058
2066
2072
2054
2050
2079
2075
2077
2077
2059
2074
2077
2067
2067
2063
2053
2067
2058
2033
2041
2077
2078
2075
2075
2046
2082
2082
2079
2063
2060
2051
2043
2086
2074
2048
2051
2037
2076
2083
2079
2085
2085
2053
2048
2054
2060
2066
2060
2069
2077
2072
2058
2046
2055
2065
2071
2069
2079
2076
2075
2017
2074
2076
2063
2064
2071
2085
2069
2052
2028
2044
2071
2088
2072
2075
2079
2061
2056
2069
2063
2077
2089
2084
2040
2006
2046
2065
2076
2097
2097
2074
2050
2050
2058
2062
2068
2079
2069
2057
2069
2086
2053
2036
2048
2056
2080
2083
2077
2062
2066
2067
2079
2087
2077
2050
2051
2058
2065
2076
2083
2066
2053
2043
2046
2063
2064
2064
2064
2057
2061
2068
2067
2072
2077
2087
2082
2071
2069
2072
2065
2051
2069
2046
2069
2058
2047
2066
2078
2075
2070
2070
2049
2049
2060
2073
2076
2071
2058
2062
2068
2071
2068
2067
2063
2072
2068
2058
2065
2065
2059
2069
2062
2051
2050
2067
2073
2075
2071
2059
2054
2056
2062
2071
2063
2064
2074
2079
2074
2075
2074
2068
2071
2060
2057
2053
2062
2065
2059
2052
2061
2064
2066
2063
2062
2068
2069
2077
2069
2069
2070
2058
2052
2054
2063
2070
2078
2064
2060
2057
2061
2070
2073
2064
2071
2072
2074
2064
2060
2062
2067
2069
2060
2064
2055
2060
2061
2059
2062
2076
2063
2064
2064
2067
2066
2068
2065
2071
2068
2065
2065
2061
2066
2069
2076
2071
2064
2058
2064
2069
2071
2065
2066
2066
2060
2065
2072
2061
2060
2046
2057
2068
2065
2071
2077
2072
2061
2064
2072
2062
2065
2067
2060
2063
2065
2069
2071
2071
2071
2067
2070
2055
2057
2059
2062
2066
2069
2064
2063
2063
2064
2063
2065
2062
2062
2069
2064
2064
2064
2068
2078
2070
2061
2062
2057
2065
2071
2072
2065
2057
2058
2058
2061
2067
2071
2069
2065
2056
2070
2067
2064
2074
2088
2071
2059
2054
2053
2060
2063
2072
2071
2072
2065
2059
2065
2066
2061
2065
2068
2067
2071
2066
2064
2060
2070
2069
2069
2067
2065
2065
2057
2063
2065
2069
2062
2062
2066
2067
2069
2072
2068
2063
2065
2060
2055
2062
2075
2073
2072
2068
2066
2060
2060
2062
2069
2075
2068
2067
2058
2058
2063
2056
2056
2067
2080
2072
2072
2063
2062
2070
2064
2057
2054
2058
2061
2061
2064
2078
2080
2066
2066
2069
2069
2065
2062
2056
2059
2064
2070
2083
2076
2062
2058
2060
2052
2063
2077
2076
2061
2065
2063
2063
2072
2066
2063
2064
2062
2067
2070
2060
2062
2060
2066
2068
2066
2068
2069
2069
2065
2075
2070
2066
2065
2068
2068
2067
2057
2064
2068
2059
2065
2062
2067
2066
2061
2067
2064
2064
2072
2057
2074
2071
2064
2062
2056
2053
2072
2071
2072
2070
2070
2072
2062
2055
2067
2067
2064
2068
2066
2067
2072
2066
2067
2060
2068
2065
2068
2061
2055
2062
2071
2072
2063
2059
2062
2067
2077
2070
2065
2060
2071
2067
2066
2063
2061
2062
2068
2067
2069
2063
2067
2071
2055
2048
2058
2067
2070
2068
2067
2074
2068
2060
2060
2067
2073
2078
2065
2058
2060
2066
2074
2070
2057
2058
2063
2073
2068
2064
2064
2067
2073
2071
2069
2074
2073
2068
2061
2062
2055
2061
2063
2066
2067
2062
2057
2059
2072
2070
2066
2067
2064
2063
2064
2058
2059
2065
2077
2066
2064
2059
2061
2070
2069
2065
2069
2068
2072
2062
2063
2061
2069
2073
2062
2071
2062
2061
2071
2064
2063
2062
2062
2069
2067
2070
2068
2071
2066
2071
2064
2063
2066
2068
2069
2068
2070
2080
2076
2066
2058
2061
2057
2045
2045
2064
2064
2060
2066
2068
2076
2075
2066
2061
2063
2066
2068
2070
2071
2063
2066
2068
2068
2064
2060
2064
2068
2061
2071
2064
2067
2057
2063
2070
2067
2064
2064
2061
2057
2061
2070
2067
2067
2067
2066
2061
2067
2071
2071
2066
2066
2064
2064
2073
2072
2075
2068
2070
2069
2062
2059
2057
2057
2057
2060
2061
2065
2063
2072
2073
2060
2069
2067
2066
2073
2068
2063
2074
2066
2065
2068
2057
2061
2058
2063
2063
2066
2071
2074
2069
2066
2063
2066
2063
2060
2067
2070
2073
2074
2066
2065
2070
2063
2060
2066
2070
2066
2072
2069
2065
2053
2055
2059
2054
2059
2070
2072
2075
2074
2066
2062
2066
2063
2060
2061
2060
2065
2070
2068
2068
2066
2071
2069
2070
2065
2059
2059
2062
2065
2072
2068
2062
2059
2058
2067
2078
2076
2066
2067
2060
2062
2057
2068
2065
2062
2063
2064
2066
2062
2067
2070
2066
2076
2073
2066
2070
2062
2063
2053
2049
2054
2063
2069
2076
2077
2068
2068
2068
2063
2064
2067
2067
2064
2061
2064
2061
2060
2063
2069
2067
2062
2068
2077
2081
2077
2066
2059
2063
2060
2064
2062
2059
2055
2058
2070
2073
2064
2066
2064
2064
