# Supplementary material for: Detecting Nasal Vowels in Speech Interfaces Based on Surface Electromyography
Source: PLoS One. 2015 Jun 12;10(6):e0127040. doi: 10.1371/journal.pone.0127040 (PMC4466523; doi:10.1371/journal.pone.0127040)
Supplement: S1 Data — (ZIP) [file pone.0127040.s001.zip › PLosOneData/EmgData/CM/EMG/20 - CM-voralp-o-r1 - Channel1.txt]

2070
2067
2051
2070
2080
2083
2096
2105
2091
2088
2095
2082
2064
2055
2052
2048
2046
2056
2045
2042
2064
2045
2055
2053
2061
2069
2070
2032
2033
2064
2051
2056
2098
2075
2071
2096
2084
2049
2076
2063
2074
2078
2065
2056
2050
2056
2064
2062
2069
2065
2072
2071
2063
2046
2059
2065
2056
2060
2049
2071
2090
2082
2066
2074
2069
2061
2071
2064
2052
2074
2062
2070
2063
2076
2063
2077
2062
2055
2058
2063
2064
2048
2056
2061
2076
2072
2055
2076
2087
2076
2066
2072
2069
2081
2068
2057
2060
2067
2063
2083
2053
2042
2057
2086
2057
2057
2065
2076
2060
2068
2064
2068
2049
2064
2095
2072
2063
2055
2050
2062
2066
2061
2066
2067
2060
2049
2054
2067
2063
2065
2079
2077
2062
2072
2075
2065
2059
2060
2071
2080
2071
2071
2083
2054
2059
2071
2042
2057
2060
2062
2069
2061
2087
2083
2073
2065
2071
2074
2077
2046
2045
2055
2043
2048
2056
2080
2086
2065
2063
2059
2064
2075
2067
2092
2072
2058
2035
2062
2067
2059
2063
2074
2074
2074
2053
2050
2069
2072
2062
2083
2065
2066
2051
2046
2067
2062
2081
2071
2080
2059
2056
2071
2068
2067
2063
2075
2074
2082
2063
2060
2055
2057
2076
2089
2065
2072
2072
2057
2066
2062
2059
2058
2068
2068
2078
2071
2071
2057
2056
2060
2078
2062
2071
2051
2064
2062
2055
2071
2078
2055
2065
2066
2073
2073
2047
2059
2079
2083
2063
2052
2055
2056
2060
2071
2070
2060
2063
2041
2076
2077
2077
2078
2089
2076
2060
2053
2069
2056
2078
2065
2066
2068
2040
2040
2069
2098
2079
2068
2060
2067
2063
2055
2048
2059
2075
2068
2073
2057
2072
2070
2060
2072
2084
2077
2085
2062
2051
2049
2044
2052
2045
2057
2060
2087
2083
2068
2071
2053
2043
2067
2080
2069
2077
2068
2096
2058
2067
2057
2056
2070
2065
2062
2053
2049
2068
2053
2063
2087
2074
2066
2078
2048
2064
2079
2072
2073
2060
2056
2041
2056
2071
2083
2068
2054
2070
2071
2063
2060
2080
2070
2063
2070
2064
2082
2085
2070
2059
2064
2065
2088
2057
2057
2081
2066
2060
2071
2063
2050
2048
2062
2068
2074
2093
2073
2065
2049
2051
2052
2076
2064
2060
2079
2073
2051
2070
2077
2073
2080
2063
2071
2061
2039
2043
2043
2050
2065
2060
2076
2090
2085
2070
2084
2058
2074
2072
2075
2055
2076
2057
2088
2067
2064
2062
2061
2059
2073
2065
2064
2069
2054
2064
2056
2033
2066
2071
2068
2056
2067
2059
2078
2094
2078
2069
2071
2054
2070
2055
2052
2094
2102
2099
2109
2083
2076
2070
2068
2067
2029
2037
2028
2041
2042
2053
2054
2060
2059
2074
2055
2033
2045
2048
2065
2054
2055
2067
2082
2080
2062
2067
2102
2072
2067
2093
2070
2057
2055
2068
2063
2052
2073
2090
2096
2046
2055
2040
2058
2080
2088
2078
2082
2048
2070
2093
2038
2069
2054
2053
2046
2053
2070
2064
2078
2103
2061
2061
2080
2047
2045
2079
2079
2072
2076
2071
2042
2037
2063
2060
2071
2058
2069
2069
2066
2070
2068
2063
2063
2075
2073
2061
2063
2057
2069
2067
2060
2069
2071
2079
2062
2062
2049
2080
2072
2063
2062
2068
2059
2082
2083
2060
2055
2047
2068
2097
2067
2064
2067
2063
2051
2050
2064
2080
2064
2064
2065
2053
2072
2059
2075
2082
2066
2070
2068
2046
2056
2065
2086
2060
2067
2068
2058
2066
2064
2068
2048
2071
2070
2072
2059
2065
2080
2063
2062
2076
2059
2060
2059
2055
2090
2078
2054
2059
2059
2072
2070
2074
2073
2073
2059
2076
2067
2073
2078
2071
2050
2064
2073
2048
2064
2055
2051
2061
2060
2065
2068
2069
2070
2052
2052
2079
2060
2071
2073
2068
2071
2079
2072
2078
2070
2041
2063
2054
2052
2054
2061
2073
2061
2085
2076
2102
2094
2064
2043
2032
2054
2073
2059
2050
2077
2067
2070
2090
2098
2096
2054
2038
2066
2066
2058
2076
2085
2062
2042
2057
2066
2065
2069
2059
2050
2050
2070
2055
2080
2088
2082
2084
2060
2057
2065
2068
2053
2062
2051
2071
2065
2047
2043
2060
2080
2076
2099
2059
2084
2062
2061
2028
2067
2053
2062
2092
2092
2087
2037
2051
2068
2062
2077
2096
2068
2063
2053
2044
2044
2068
2082
2094
2072
2057
2052
2041
2052
2078
2077
2097
2089
2036
2050
2060
2055
2082
2096
2079
2072
2078
2060
2058
2054
2062
2049
2038
2049
2051
2080
2083
2070
2081
2069
2057
2059
2067
2062
2063
2068
2071
2069
2070
2058
2075
2085
2064
2041
2065
2065
2069
2070
2074
2059
2055
2060
2080
2073
2063
2083
2082
2055
2050
2067
2078
2061
2063
2068
2060
2065
2064
2076
2045
2075
2071
2072
2060
2056
2076
2060
2072
2076
2091
2065
2059
2050
2060
2034
2040
2083
2080
2075
2085
2055
2059
2041
2064
2070
2078
2056
2067
2064
2056
2082
2059
2075
2065
2069
2065
2082
2070
2076
2064
2063
2054
2061
2070
2077
2063
2063
2054
2061
2069
2062
2042
2065
2057
2079
2074
2105
2105
2094
2089
2049
2060
2063
2075
2090
2080
2066
2063
2042
2041
2014
2031
2053
2070
2051
2078
2071
2056
2040
2018
2061
2089
2063
2064
2062
2069
2074
2083
2091
2089
2060
2058
2042
2049
2059
2055
2081
2063
2072
2062
2066
2082
2067
2061
2060
2044
2080
2081
2087
2062
2061
2065
2064
2054
2053
2044
2059
2065
2072
2072
2071
2062
2077
2060
2083
2077
2084
2061
2087
2066
2053
2070
2050
2047
2061
2052
2055
2074
2079
2061
2074
2092
2083
2023
2041
2060
2088
2083
2104
2083
2062
2057
2060
2044
2064
2044
2036
2046
2064
2105
2063
2068
2051
2060
2054
2071
2074
2055
2057
2084
2095
2059
2050
2071
2071
2077
2081
2061
2054
2065
2064
2066
2057
2059
2078
2067
2057
2070
2055
2059
2051
2074
2095
2056
2048
2072
2066
2063
2061
2060
2085
2073
2064
2070
2044
2070
2058
2047
2065
2079
2067
2048
2066
2105
2045
2058
2051
2038
2038
2082
2052
2060
2078
2079
2067
2053
2068
2098
2079
2062
2054
2065
2103
2083
2049
2029
2086
2044
2071
2043
2003
2036
2079
2074
2071
2065
2073
2083
2061
2056
2073
2088
2098
2079
2073
2041
2068
2054
2067
2093
2056
2041
2054
2049
2073
2036
2054
2057
2086
2072
2091
2113
2137
2105
2033
2026
2055
2016
2066
2045
2038
2067
2091
2063
2035
2087
2116
2071
2030
2044
2060
2048
2056
2048
2074
2085
2073
2078
2039
2043
2050
2062
2067
2144
2068
2069
2064
2098
2048
2056
2094
2076
2063
2043
2051
2021
2060
2079
2064
2052
2063
2062
2057
2086
2036
2071
2069
2066
2117
2063
2067
2067
2089
2013
2079
2071
2037
2055
2043
2038
2041
2067
2123
2092
2088
2035
2016
2054
2059
2075
2080
2105
2089
2003
2042
2068
2108
2064
2078
2054
2039
2078
2074
2067
2075
2070
2042
2072
2076
2098
2097
2071
2052
2065
2085
2062
2082
2049
2039
2059
2066
2072
2079
2059
2079
2070
2045
2045
2048
2080
2057
2043
2046
2119
2056
2089
2043
2059
2052
2044
2069
2113
2099
2051
2078
2025
2066
2096
2053
2052
2092
2035
2061
2103
2040
2035
2089
2092
2060
2034
2057
2052
2078
2063
2081
2062
2051
2053
2044
2090
2089
2095
2077
2062
2052
2018
2021
2067
2084
2051
2089
2124
2085
2072
2060
2076
2072
2020
2044
2030
2113
2099
2056
2078
2041
2074
2051
2054
2046
2065
2100
2058
2063
2094
2058
2051
2034
2106
2046
2052
2078
2060
2084
2073
2025
2068
2073
2086
2061
2069
2114
2030
2090
2109
2111
2113
2079
2058
2074
2046
2067
2049
2090
2071
2038
2008
2018
2025
2095
2056
2077
2065
2054
2057
2115
2033
2042
2062
2094
2058
2074
2078
2083
2076
2087
2034
2068
2061
2064
2096
2061
2086
2082
2058
2071
2028
2041
2036
2085
2097
2060
2051
2065
2094
2053
2080
2087
2050
2073
2074
2073
2048
2070
2048
2081
2083
2057
2070
2055
2050
2100
2080
2070
2050
2034
2042
2056
2076
2058
2070
2090
2080
2076
2076
2046
2059
2066
2091
2107
2039
2022
2048
2046
2071
2084
2101
2075
2057
2042
2033
2066
2088
2065
2061
2049
2087
2062
2070
2052
2063
2087
2074
2060
2079
2080
2062
2060
2074
2044
2090
2084
2050
2035
2057
2056
2054
2073
2072
2102
2118
2038
2062
2058
2048
2071
2062
2092
2069
2035
2068
2066
2032
2077
2085
2059
2053
2051
2081
2077
2040
2084
2070
2067
2048
2025
2066
2114
2086
2051
2101
2016
2064
2075
2108
2049
2009
2059
2082
2066
2066
2070
2055
2040
2069
2120
2107
2078
2045
2043
2064
2077
2037
2064
2058
2065
2050
2072
2108
2076
2073
2054
2037
2027
2071
2063
2097
2075
2063
2055
2046
2057
2080
2083
2055
2048
2068
2072
2040
2014
2093
2082
2079
2057
2106
2096
2105
2043
2035
2035
2036
2068
2079
2095
2067
2068
2085
2072
2063
2033
2076
2074
2032
2049
2101
2087
2079
2081
2048
2074
2081
2067
2039
2033
2059
2073
2084
2098
2063
2068
2088
2049
2023
2060
2061
2062
2058
2052
2078
2079
2068
2070
2077
2078
2069
2085
2062
2054
2065
2078
2056
2043
2051
2053
2059
2081
2071
2055
2083
2036
2050
2054
2083
2069
2079
2074
2063
2081
2046
2065
2064
2062
2068
2062
2044
2058
2054
2077
2089
2095
2071
2046
2071
2053
2055
2072
2078
2048
2055
2055
2042
2059
2065
2070
2067
2081
2097
2068
2069
2066
2062
2062
2075
2077
2061
2056
2040
2062
2052
2092
2078
2063
2062
2060
2058
2071
2043
2056
2068
2071
2103
2059
2050
2064
2057
2053
2094
2082
2061
2060
2070
2083
2072
2036
2065
2064
2082
2068
2071
2079
2069
2049
2059
2059
2065
2065
2066
2073
2077
2068
2079
2055
2055
2078
2067
2051
2070
2073
2076
2052
2063
2061
2075
2074
2075
2073
2042
2052
2042
2045
2061
2065
2077
2057
2069
2083
2087
2082
2071
2051
2038
2048
2075
2066
2056
2087
2061
2061
2077
2093
2074
2072
2049
2041
2049
2060
2084
2064
2065
2068
2049
2089
2063
2051
2063
2086
2090
2081
2100
2078
2070
2091
2081
2079
2052
2067
2062
2077
2058
2019
2043
2050
2041
2050
2058
2055
2050
2033
2042
2031
2060
2071
2076
2068
2074
2068
2084
2078
2070
2064
2080
2066
2059
2081
2071
2078
2061
2068
2083
2082
2067
2061
2076
2052
2056
2059
2083
2041
2050
2060
2076
2079
2089
2080
2095
2067
2034
2046
2070
2065
2060
2081
2067
2062
2051
2074
2055
2049
2070
2046
2054
2065
2063
2063
2079
2082
2076
2053
2076
2073
2067
2053
2061
2051
2057
2079
2058
2051
2061
2083
2071
2083
2042
2065
2062
2070
2048
2065
2077
2080
2063
2082
2090
2076
2066
2067
2058
2064
2058
2076
2048
2088
2063
2060
2053
2063
2071
2094
2060
2048
2071
2051
2061
2047
2055
2066
2055
2081
2056
2084
2092
2067
2064
2048
2054
2066
2074
2066
2059
2062
2082
2053
2082
2065
2082
2083
2054
2061
2069
2040
2042
2064
2082
2076
2076
2053
2062
2052
2051
2063
2075
2065
2056
2064
2074
2072
2067
2070
2058
2085
2057
2050
2063
2055
2073
2059
2074
2070
2065
2080
2066
2071
2096
2055
2052
2059
2054
2066
2060
2065
2074
2073
2048
2044
2043
2076
2080
2063
2066
2068
2073
2049
2061
2054
2069
2080
2098
2065
2067
2069
2052
2059
2059
2074
2062
2041
2062
2060
2082
2058
2069
2060
2058
2050
2087
2077
2074
2071
2063
2077
2062
2079
2065
2076
2059
2078
2052
2062
2059
2069
2068
2051
2057
2066
2058
2069
2073
2078
2076
2058
2067
2061
2073
2071
2067
2079
2060
2045
2054
2076
2075
2071
2074
2085
2062
2079
2066
2054
2059
2064
2069
2072
2057
2058
2071
2078
2081
2068
2073
2039
2037
2069
2076
2063
2083
2077
2055
2059
2084
2061
2066
2061
2070
2072
2060
2036
2042
2079
2095
2078
2086
2088
2098
2067
2036
2081
2080
2057
2037
2031
2058
2059
2072
2075
2082
2055
2068
2078
2044
2058
2067
2076
2061
2040
2045
2069
2063
2082
2064
2059
2068
2070
2064
2072
2075
2049
2059
2054
2089
2070
2070
2057
2049
2089
2081
2039
2068
2054
2066
2087
2061
2059
2066
2090
2076
2079
2063
2070
2065
2069
2063
2067
2081
2051
2066
2059
2057
2062
2060
2064
2061
2060
2072
2069
2079
2079
2060
2054
2062
2068
2051
2063
2077
2070
2065
2071
2072
2070
2076
2037
2031
2063
2070
2083
2101
2043
2075
2078
2077
2089
2067
2074
2111
2087
2072
2068
2073
2070
2070
2068
2061
2023
2040
2034
2061
2078
2043
2051
2069
2069
2050
2045
2052
2057
2074
2058
2064
2079
2061
2063
2071
2086
2082
2099
2070
2057
2074
2070
2062
2055
2075
2073
2072
2076
2082
2048
2047
2029
2057
2067
2064
2062
2083
2064
2090
2082
2061
2061
2061
2064
2063
2065
2060
2069
2066
2068
2064
2078
2071
2045
2033
2056
2076
2069
2050
2069
2061
2071
2072
2083
2073
2068
2088
2067
2052
2074
2059
2059
2048
2080
2056
2065
2052
2050
2070
2113
2041
2063
2072
2060
2094
2087
2040
2043
2059
2059
2060
2047
2066
2048
2054
2080
2072
2087
2070
2074
2061
2082
2066
2058
2059
2063
2068
2061
2057
2069
2061
2068
2069
2061
2053
2067
2059
2082
2058
2088
2081
2072
2048
2058
2062
2059
2068
2065
2044
2053
2061
2071
2052
2054
2066
2084
2099
2079
2080
2055
2072
2074
2066
2059
2071
2061
2034
2081
2056
2069
2062
2060
2043
2051
2060
2080
2068
2080
2066
2066
2066
2080
2069
2054
2056
2050
2068
2058
2072
2061
2074
2058
2070
2075
2058
2070
2044
2066
2056
2059
2092
2069
2058
2090
2060
2064
2066
2069
2073
2068
2068
2068
2074
2052
2041
2056
2071
2084
2061
2055
2064
2070
2069
2045
2052
2091
2045
2045
2076
2077
2067
2067
2061
2072
2077
2061
2090
2056
2034
2055
2069
2056
2084
2070
2078
2103
2074
2051
2062
2052
2076
2079
2068
2052
2051
2036
2059
2050
2052
2057
2076
2062
2076
2070
2050
2062
2073
2092
2072
2045
2059
2077
2087
2029
2069
2081
2076
2071
2075
2045
2086
2063
2036
2051
2070
2055
2066
2067
2087
2065
2088
2091
2065
2036
2065
2051
2069
2039
2083
2063
2061
2059
2056
2079
2079
2068
2068
2057
2057
2079
2057
2058
2076
2051
2046
2067
2074
2060
2077
2058
2068
2067
2082
2066
2067
2054
2055
2066
2066
2060
2066
2075
2066
2060
2064
2055
2069
2068
2090
2060
2095
2055
2049
2072
2043
2052
2064
2073
2083
2070
2073
2084
2057
2051
2067
2061
2069
2074
2075
2083
