# Supplementary material for: Detecting Nasal Vowels in Speech Interfaces Based on Surface Electromyography
Source: PLoS One. 2015 Jun 12;10(6):e0127040. doi: 10.1371/journal.pone.0127040 (PMC4466523; doi:10.1371/journal.pone.0127040)
Supplement: S1 Data — (ZIP) [file pone.0127040.s001.zip › PLosOneData/EmgData/CM/EMG/20 - CM-voralp-o-r1 - Channel2.txt]

2078
2052
2045
2061
2040
2079
2113
2092
2061
2061
2090
2068
2082
2045
2039
2070
2052
2037
2057
2063
2061
2044
2075
2071
2086
2080
2082
2087
2061
2067
2070
2064
2055
2042
2050
2089
2063
2044
2059
2068
2084
2071
2059
2061
2076
2065
2058
2052
2071
2068
2081
2069
2058
2031
2070
2035
2055
2074
2084
2088
2092
2054
2059
2085
2084
2068
2046
2078
2049
2073
2074
2069
2074
2060
2052
2062
2063
2053
2064
2046
2022
2071
2097
2094
2092
2062
2053
2067
2067
2049
2058
2062
2045
2071
2099
2079
2067
2068
2076
2043
2052
2062
2055
2083
2072
2071
2055
2078
2062
2040
2071
2092
2074
2052
2062
2054
2061
2051
2044
2074
2083
2081
2082
2079
2071
2063
2061
2065
2043
2046
2069
2078
2069
2068
2075
2042
2042
2050
2072
2079
2062
2097
2078
2077
2060
2065
2052
2085
2089
2074
2052
2053
2055
2072
2084
2069
2070
2061
2069
2071
2060
2040
2035
2053
2082
2080
2077
2081
2072
2037
2042
2073
2085
2065
2044
2057
2075
2058
2046
2064
2083
2081
2059
2058
2072
2063
2055
2077
2066
2079
2061
2063
2071
2044
2062
2087
2073
2054
2068
2063
2056
2081
2074
2069
2077
2068
2058
2058
2071
2076
2033
2025
2090
2048
2075
2098
2068
2062
2087
2067
2059
2047
2043
2063
2077
2065
2048
2064
2058
2092
2084
2076
2075
2058
2055
2061
2066
2069
2067
2063
2054
2081
2076
2070
2049
2023
2090
2088
2060
2060
2080
2077
2066
2066
2075
2057
2051
2050
2064
2075
2079
2058
2068
2071
2048
2065
2074
2055
2058
2065
2066
2075
2061
2084
2084
2081
2073
2062
2071
2051
2044
2025
2036
2081
2110
2090
2061
2043
2059
2072
2079
2096
2075
2067
2028
2037
2063
2057
2075
2068
2076
2079
2060
2055
2063
2062
2033
2062
2065
2081
2098
2077
2073
2078
2078
2036
2045
2086
2067
2067
2065
2052
2051
2052
2076
2084
2068
2058
2065
2055
2045
2058
2084
2084
2086
2096
2080
2062
2057
2056
2055
2045
2053
2073
2087
2079
2042
2064
2078
2059
2075
2068
2066
2071
2056
2043
2059
2057
2055
2100
2089
2068
2066
2070
2062
2044
2067
2066
2057
2067
2066
2065
2061
2054
2052
2056
2081
2071
2067
2060
2068
2054
2069
2039
2070
2103
2087
2068
2069
2058
2069
2041
2067
2064
2069
2068
2073
2049
2081
2085
2059
2072
2076
2059
2076
2082
2079
2068
2073
2068
2043
2048
2052
2035
2038
2077
2089
2080
2081
2063
2067
2046
2060
2069
2068
2080
2041
2056
2088
2072
2067
2062
2064
2085
2063
2058
2049
2023
2068
2102
2112
2091
2061
2062
2072
2066
2059
2053
2054
2046
2045
2013
2037
2072
2076
2071
2081
2052
2062
2103
2096
2066
2065
2076
2078
2062
2061
2061
2060
2063
2060
2073
2052
2036
2073
2064
2068
2053
2032
2077
2102
2093
2060
2071
2064
2066
2096
2095
2069
2066
2048
2053
2040
2043
2050
2046
2051
2080
2083
2094
2033
2054
2123
2078
2075
2071
2035
2044
2051
2027
2017
2065
2108
2102
2080
2062
2037
2088
2094
2092
2061
2053
2051
2070
2060
2048
2034
2076
2097
2067
2077
2065
2041
2048
2058
2067
2084
2093
2073
2057
2070
2083
2063
2055
2052
2053
2060
2074
2074
2086
2053
2029
2053
2068
2090
2102
2079
2043
2019
2054
2074
2070
2094
2048
2066
2076
2076
2090
2074
2070
2081
2061
2027
2032
2067
2081
2077
2064
2049
2051
2053
2070
2101
2069
2054
2052
2085
2082
2075
2071
2067
2059
2066
2053
2050
2079
2050
2077
2076
2076
2073
2059
2051
2069
2068
2042
2065
2030
2034
2064
2099
2108
2072
2053
2053
2071
2057
2051
2054
2070
2107
2080
2052
2055
2064
2060
2064
2071
2068
2068
2073
2083
2046
2066
2075
2052
2086
2073
2038
2067
2067
2078
2067
2069
2077
2081
2071
2066
2051
2061
2067
2062
2044
2066
2031
2038
2072
2088
2092
2092
2047
2045
2066
2056
2062
2071
2073
2054
2091
2079
2092
2072
2045
2064
2075
2074
2042
2059
2064
2040
2061
2074
2068
2063
2080
2069
2041
2068
2118
2073
2050
2060
2070
2060
2027
2006
2055
2120
2100
2083
2063
2053
2052
2072
2072
2062
2066
2077
2079
2083
2071
2059
2056
2040
2052
2038
2044
2097
2079
2067
2081
2058
2058
2078
2091
2077
2045
2056
2052
2032
2062
2086
2077
2061
2065
2078
2070
2078
2073
2047
2056
2068
2066
2068
2083
2081
2060
2044
2050
2034
2041
2067
2089
2078
2074
2080
2083
2078
2065
2073
2057
2051
2060
2053
2067
2095
2068
2025
2033
2051
2095
2079
2068
2090
2091
2074
2054
2051
2077
2065
2080
2069
2058
2058
2063
2060
2059
2068
2051
2043
2072
2090
2068
2069
2068
2076
2074
2051
2048
2043
2079
2078
2059
2057
2066
2068
2087
2053
2027
2052
2089
2104
2066
2051
2067
2081
2068
2030
2058
2072
2041
2075
2115
2071
2058
2064
2057
2071
2079
2060
2049
2065
2082
2082
2062
2048
2064
2054
2055
2065
2043
2054
2065
2083
2073
2064
2078
2078
2057
2066
2063
2075
2071
2060
2060
2059
2050
2051
2087
2094
2070
2070
2058
2034
2063
2086
2055
2020
2115
2089
2056
2060
2031
2020
2070
2045
2073
2096
2062
2075
2109
2069
2071
2105
2093
2075
2057
2055
2070
2070
2060
2061
2053
2050
2023
2052
2060
2043
2062
2080
2053
2092
2088
2020
2097
2098
2057
2061
2046
2036
2072
2091
2103
2101
2081
2086
2056
2049
2043
2044
2022
2054
2071
2073
2055
2069
2114
2080
2023
2089
2099
2071
2059
2055
2049
2050
2048
2065
2056
2050
2097
2042
2078
2079
2069
2065
2063
2069
2058
2078
2087
2048
2034
2053
2076
2053
2078
2064
2056
2078
2076
2063
2067
2078
2077
2052
2073
2056
2065
2049
2055
2087
2056
2065
2067
2063
2072
2057
2078
2073
2048
2083
2089
2055
2057
2062
2068
2090
2058
2051
2058
2047
2072
2077
2073
2055
2070
2028
2082
2077
2062
2055
2054
2064
2089
2093
2058
2043
2086
2083
2096
2060
2037
2033
2072
2075
2075
2052
2054
2051
2036
2052
2093
2114
2064
2082
2074
2050
2091
2092
2041
2051
2058
2078
2075
2032
2055
2074
2062
2088
2064
2052
2050
2059
2082
2079
2076
2071
2050
2026
2034
2084
2099
2100
2096
2075
2043
2023
2026
2090
2073
2052
2068
2097
2061
2102
2067
2072
2079
2075
2019
2070
2053
2089
2077
2060
2055
2059
2063
2054
2065
2064
2062
2057
2003
2052
2101
2072
2097
2063
2058
2095
2094
2057
2058
2045
2053
2058
2110
2079
2049
2050
2102
2105
2055
2067
2060
2074
2025
2072
2058
2055
2060
2076
2066
2068
2051
2067
2082
2051
2075
2049
2011
2066
2091
2094
2086
2107
2052
2064
2049
2034
2053
2051
2073
2048
2073
2098
2070
2082
2076
2062
2066
2051
2068
2070
2072
2078
2022
2044
2066
2079
2080
2053
2076
2071
2058
2073
2037
2071
2067
2034
2055
2096
2090
2072
2090
2057
2038
2069
2081
2064
2050
2035
2088
2061
2067
2078
2074
2074
2064
2069
2111
2049
2043
2025
2050
2064
2091
2090
2070
2048
2076
2081
2044
2066
2074
2077
2036
2067
2049
2038
2081
2081
2057
2073
2045
2037
2052
2082
2115
2061
2103
2063
2011
2075
2050
2059
2029
2116
2078
2097
2051
2081
2080
2040
2076
2058
2100
2052
2072
2058
1996
2051
2073
2088
2098
2137
2036
1989
2074
2082
2064
2063
1995
2043
2094
2087
2092
2035
2053
2028
2060
2089
2080
2113
1964
2031
2063
2024
2020
2087
2094
2070
2082
2102
2067
2033
2060
2043
2078
2125
2086
2067
2038
2063
2041
2068
2074
2023
2045
2036
2111
2069
2070
2099
2096
2088
2056
2059
2049
2073
2051
2060
2057
2068
2075
2061
2073
2082
2071
2052
2068
2056
2054
2064
2036
2050
2087
2093
2078
2059
2047
2054
2078
2087
2096
2093
2078
2078
2057
2036
2056
2083
2063
2048
2068
2040
2067
2037
2049
2067
2080
2071
2049
2053
2093
2085
2065
2080
2073
2074
2042
2039
2062
2092
2074
2071
2067
2044
2012
2085
2101
2082
2051
2061
2084
2067
2065
2033
2042
2060
2076
2097
2058
2068
2087
2044
2050
2048
2079
2106
2069
2026
2029
2060
2091
2102
2077
2061
2031
2062
2094
2040
2070
2094
2078
2066
2061
2052
2066
2061
2062
2049
2076
2068
2043
2048
2065
2081
2070
2054
2065
2087
2083
2049
2056
2046
2084
2064
2052
2087
2092
2063
2004
2062
2099
2059
2085
2069
2060
2063
2082
2073
2032
2069
2066
2076
2069
2026
2061
2119
2053
2026
2064
2084
2086
2079
2089
2073
2056
2079
2077
2061
2043
2045
2037
2042
2057
2069
2055
2063
2083
2087
2086
2066
2046
2105
2103
2066
2052
2067
2074
2074
2077
2079
2039
2022
2043
2064
2087
2088
2049
2064
2059
2069
2091
2092
2064
2069
2059
2066
2058
2055
2065
2046
2038
2036
2042
2126
2099
2078
2058
2038
2027
2076
2103
2078
2055
2083
2080
2088
2057
2036
2054
2049
2012
2097
2101
2095
2104
2091
2059
2045
2045
2019
2044
2069
2071
2079
2083
2066
2058
2052
2060
2089
2068
2062
2005
2037
2073
2077
2093
2087
2083
2090
2061
2074
2072
2071
2048
2063
2043
2076
2044
2077
2057
2063
2046
2065
2068
2023
2084
2086
2037
2077
2111
2104
2083
2080
2058
2059
2036
2041
2030
2072
2083
2092
2037
2052
2062
2052
2080
2074
2070
2077
2089
2064
2051
2029
2044
2060
2091
2071
2078
2071
2067
2059
2055
2068
2067
2041
2057
2068
2089
2086
2070
2069
2062
2061
2018
2033
2083
2115
2081
2073
2056
2076
2076
2040
2050
2060
2089
2071
2083
2077
2045
2044
2077
2068
2098
2077
2067
2053
2017
2041
2089
2066
2054
2041
2067
2073
2082
2083
2080
2040
2044
2097
2076
2032
2067
2084
2091
2075
2079
2065
2071
2048
2062
2060
2039
2047
2073
2081
2063
2061
2069
2063
2081
2095
2075
2068
2059
2048
2069
2060
2039
2034
2068
2086
2071
2076
2032
2051
2087
2085
2059
2063
2096
2089
2078
2054
2057
2065
2062
2066
2040
2030
2057
2077
2073
2055
2054
2083
2080
2029
2052
2104
2108
2097
2082
2057
2049
2078
2059
2040
2049
2066
2087
2079
2044
2070
2063
2064
2072
2065
2050
2053
2087
2074
2056
2048
2020
2016
2065
2083
2125
2089
2042
2069
2097
2051
2036
2104
2113
2074
2046
2067
2059
2061
2038
2009
2080
2098
2056
2050
2084
2059
2070
2086
2076
2054
2068
2063
2074
2072
2045
2070
2095
2041
1982
2052
2127
2100
2094
2088
2063
2045
2045
2083
2042
2057
2095
2072
2067
2049
2012
2043
2102
2087
2087
2072
2075
2055
2045
2058
2057
2042
2074
2079
2075
2056
2058
2080
2080
2051
2054
2065
2054
2055
2050
2077
2110
2092
2054
2059
2058
2074
2057
2049
2050
2067
2062
2060
2081
2079
2075
2056
2041
2034
2068
2113
2097
2089
2082
2068
2058
2025
2009
2044
2077
2105
2065
2041
2099
2100
2068
2059
2056
2073
2068
2031
2059
2075
2083
2067
2071
2039
2070
2110
2053
2032
2063
2071
2061
2054
2055
2069
2053
2054
2049
2069
2078
2105
2100
2058
2047
2067
2030
2069
2077
2081
2079
2062
2056
2043
2082
2083
2072
2032
2057
2093
2070
2067
2059
2065
2087
2036
2025
2079
2067
2095
2075
2048
2046
2083
2085
2092
2091
2089
2079
2040
2034
2047
2071
2059
2053
2048
2068
2067
2084
2049
2053
2071
2047
2081
2091
2086
2059
2073
2072
2069
2086
2036
2055
2063
2048
2082
2063
2065
2081
2028
2065
2087
2057
2054
2088
2122
2091
2068
2053
2067
2058
2043
2059
2060
2058
2036
2044
2093
2068
2064
2075
2089
2093
2073
2035
2043
2064
2062
2061
2053
2056
2054
2060
2102
2107
2074
2064
2076
2045
2035
1998
2062
2114
2087
2083
2017
2052
2101
2087
2081
2096
2051
2049
2040
2041
2061
2094
2057
2006
2071
2098
2096
2094
2056
2046
2066
2067
2050
2060
2075
2092
2063
2055
2061
2067
2075
2080
2053
2027
2065
2049
2064
2065
2051
2049
2107
2108
2073
2062
2083
2070
2069
2049
2048
2065
2072
2041
2052
2093
2073
2068
2056
2045
2074
2084
2068
2056
2068
2073
2073
2071
2052
2023
2056
2093
2082
2088
2066
2068
2083
2081
2075
2051
2020
2032
2061
2057
2088
2094
2087
2050
2081
2097
2083
2049
2036
2040
2058
2063
2046
2076
2051
2064
2073
2072
2079
2101
2101
2082
2029
2048
2072
2050
2064
2064
2090
2079
2033
2030
2077
2071
2071
2045
2038
2097
2108
2085
2058
2057
2051
2091
2089
2068
2042
2046
2059
2073
2061
2059
2061
2076
2061
2064
2044
2033
2048
2106
2102
2051
2090
2081
2050
2050
2081
2079
2072
2055
2054
2050
2069
2030
2020
2088
2120
2103
2086
2069
2071
2061
2032
2033
2077
2075
2066
2057
2057
2061
2083
2073
2053
2049
2060
2035
2064
2088
2076
2093
2082
2069
2064
2075
2070
2043
2016
2033
2072
2092
2088
2078
2060
2049
2049
2066
2099
2106
2065
2079
2075
2066
2058
2040
2041
2033
2049
2084
2066
2089
2099
2062
2050
2052
2080
2065
2071
2068
2050
2046
2084
2063
2048
2057
2065
2075
2091
2086
2076
2080
2065
2053
2067
2075
2023
2042
2073
2077
2093
2074
2060
2057
2066
2068
2049
2032
2052
2051
2029
2088
2122
2105
2098
2088
2059
2054
2058
2039
2028
2064
2070
2087
2056
2060
2039
2042
2057
2073
2059
2084
2112
2080
2069
2084
2072
2065
2057
2053
2020
2026
2081
2072
2082
2068
2059
2059
2059
2055
2057
2058
2069
2073
2033
2069
2096
2104
2092
2066
2039
2050
2078
2062
2059
2078
2075
2045
2053
2061
2057
2045
2037
2080
2095
2097
2082
2061
2049
2054
2067
2079
2051
2087
2068
2074
2079
2063
2051
2043
2022
2058
2069
2082
2081
2108
2072
2050
2067
2073
2075
2072
2076
2064
2060
2051
2044
2059
2039
2039
2082
2094
2085
2080
2083
2063
2049
2063
2065
2055
2065
2064
2056
2086
2060
2059
2068
2074
2084
2059
2011
2059
2037
2089
2122
2098
2063
2074
2075
2060
2064
2060
2027
2054
2103
2074
2064
2043
2031
2073
2076
2083
2081
2085
2058
2060
2052
2043
2060
2087
2089
2073
2067
2057
2056
2049
2054
2045
2071
2078
2069
2070
2075
2089
2075
2077
2066
2074
2056
2079
2059
2062
2046
2053
2060
2058
2075
2060
2055
2086
2023
2037
2118
2093
2077
2096
2067
2054
2059
2052
2053
2076
2061
2033
2053
2072
2056
2067
2075
2057
2039
2088
2118
2090
2063
2045
2049
2067
2080
2048
2054
2092
2079
2075
2057
2053
2057
2057
2056
2071
2090
2048
2034
2023
2060
2098
2096
2080
2063
2055
2062
2080
2099
