# Supplementary material for: Detecting Nasal Vowels in Speech Interfaces Based on Surface Electromyography
Source: PLoS One. 2015 Jun 12;10(6):e0127040. doi: 10.1371/journal.pone.0127040 (PMC4466523; doi:10.1371/journal.pone.0127040)
Supplement: S1 Data — (ZIP) [file pone.0127040.s001.zip › PLosOneData/EmgData/CM/EMG/20 - CM-voralp-o-r1 - Channel3.txt]

2070
2063
2069
2065
2063
2064
2069
2069
2063
2063
2065
2059
2056
2068
2074
2071
2070
2065
2063
2059
2069
2067
2075
2072
2068
2070
2065
2060
2063
2068
2065
2071
2063
2063
2065
2071
2065
2067
2071
2061
2065
2061
2070
2067
2072
2059
2065
2069
2069
2063
2068
2065
2061
2056
2067
2060
2066
2068
2071
2069
2066
2064
2070
2069
2065
2067
2064
2064
2062
2069
2068
2076
2065
2065
2064
2067
2056
2059
2079
2065
2068
2065
2069
2067
2068
2069
2066
2074
2065
2057
2065
2067
2069
2072
2070
2063
2061
2065
2068
2071
2066
2063
2064
2062
2067
2067
2064
2071
2066
2069
2072
2067
2060
2061
2061
2062
2072
2066
2064
2068
2065
2068
2069
2066
2065
2069
2072
2063
2062
2069
2069
2071
2065
2067
2066
2060
2061
2070
2069
2065
2063
2066
2071
2068
2065
2068
2059
2068
2058
2062
2062
2066
2075
2071
2068
2067
2068
2064
2058
2055
2055
2063
2071
2073
2073
2072
2069
2062
2065
2067
2067
2070
2064
2064
2061
2063
2071
2075
2071
2063
2060
2061
2059
2058
2060
2065
2064
2066
2066
2065
2060
2073
2070
2064
2073
2076
2074
2065
2064
2059
2054
2064
2065
2065
2071
2066
2071
2073
2068
2064
2065
2064
2073
2068
2068
2069
2067
2063
2067
2065
2066
2064
2062
2065
2063
2059
2061
2064
2054
2074
2071
2067
2073
2072
2067
2064
2063
2068
2073
2063
2064
2071
2071
2068
2064
2065
2065
2061
2060
2066
2064
2067
2072
2069
2065
2059
2065
2065
2067
2069
2067
2067
2072
2073
2063
2059
2059
2060
2067
2063
2066
2070
2064
2068
2061
2064
2067
2068
2075
2069
2065
2060
2059
2062
2064
2060
2063
2065
2067
2074
2070
2064
2056
2065
2062
2071
2066
2066
2065
2064
2063
2068
2065
2061
2061
2060
2068
2071
2073
2073
2066
2059
2069
2058
2067
2066
2075
2074
2073
2066
2060
2061
2064
2062
2065
2066
2070
2067
2056
2059
2070
2065
2063
2063
2069
2068
2068
2062
2055
2060
2068
2069
2067
2071
2067
2060
2070
2069
2077
2064
2061
2065
2070
2075
2062
2065
2063
2061
2061
2056
2067
2081
2072
2065
2061
2062
2060
2063
2062
2071
2078
2071
2062
2060
2063
2057
2066
2060
2067
2067
2071
2074
2072
2061
2065
2062
2066
2067
2063
2068
2066
2065
2071
2067
2066
2065
2064
2060
2061
2064
2077
2074
2066
2063
2063
2063
2057
2058
2063
2074
2068
2069
2068
2059
2066
2073
2074
2065
2066
2058
2064
2063
2071
2065
2064
2056
2067
2070
2066
2073
2070
2059
2066
2070
2058
2066
2055
2061
2067
2070
2073
2069
2058
2074
2069
2071
2068
2054
2068
2072
2061
2059
2054
2056
2070
2073
2081
2074
2065
2064
2069
2071
2065
2056
2058
2066
2070
2067
2054
2067
2069
2062
2066
2064
2062
2062
2071
2067
2068
2074
2057
2051
2069
2078
2067
2070
2060
2073
2063
2063
2055
2059
2060
2065
2082
2075
2065
2070
2058
2060
2063
2076
2079
2075
2069
2062
2060
2049
2054
2058
2063
2069
2074
2056
2080
2070
2066
2076
2073
2071
2065
2056
2049
2051
2051
2059
2076
2068
2072
2076
2079
2086
2082
2070
2069
2063
2055
2052
2050
2073
2076
2070
2061
2062
2061
2057
2075
2072
2056
2061
2055
2063
2066
2057
2058
2086
2084
2075
2070
2072
2071
2062
2059
2046
2056
2061
2059
2077
2067
2075
2085
2074
2069
2063
2066
2070
2057
2072
2065
2059
2057
2072
2068
2059
2071
2076
2064
2060
2063
2083
2066
2045
2064
2059
2063
2075
2075
2063
2069
2068
2068
2045
2067
2078
2056
2072
2072
2061
2076
2073
2066
2060
2060
2066
2074
2065
2025
2086
2090
2067
2055
2056
2077
2069
2072
2056
2065
2071
2072
2036
2058
2090
2079
2060
2067
2063
2053
2069
2068
2053
2074
2080
2062
2054
2071
2070
2065
2068
2054
2054
2072
2080
2074
2064
2053
2055
2045
2085
2084
2068
2064
2063
2061
2071
2059
2079
2057
2066
2059
2062
2076
2069
2066
2066
2058
2061
2077
2069
2064
2065
2070
2072
2074
2060
2071
2065
2065
2068
2069
2055
2058
2069
2083
2057
2052
2051
2055
2085
2079
2058
2052
2080
2080
2075
2050
2058
2056
2065
2069
2072
2070
2051
2062
2065
2065
2065
2068
2065
2065
2064
2062
2066
2074
2060
2063
2062
2058
2073
2068
2058
2062
2071
2071
2075
2075
2075
2070
2068
2079
2077
2068
2052
2048
2060
2063
2067
2064
2064
2055
2053
2081
2085
2067
2054
2056
2051
2056
2076
2088
2072
2057
2065
2062
2048
2064
2087
2076
2065
2071
2072
2063
2062
2061
2054
2053
2073
2072
2072
2069
2065
2065
2065
2058
2071
2052
2069
2069
2066
2071
2068
2072
2076
2057
2065
2055
2072
2065
2060
2058
2073
2061
2065
2072
2059
2072
2070
2078
2062
2074
2071
2051
2061
2068
2065
2070
2055
2061
2074
2073
2048
2071
2057
2083
2075
2072
2037
2053
2069
2063
2067
2070
2074
2067
2068
2067
2064
2064
2065
2062
2071
2062
2070
2059
2063
2068
2067
2068
2057
2059
2071
2067
2067
2068
2063
2069
2058
2058
2060
2074
2073
2069
2076
2068
2055
2062
2059
2061
2071
2070
2055
2060
2071
2067
2077
2070
2064
2059
2065
2057
2065
2068
2066
2080
2067
2067
2066
2062
2054
2066
2063
2054
2067
2062
2073
2067
2072
2067
2060
2057
2070
2070
2062
2060
2062
2072
2075
2070
2064
2067
2073
2055
2067
2065
2063
2055
2062
2067
2069
2060
2069
2069
2072
2071
2072
2062
2072
2079
2070
2058
2071
2067
2050
2063
2069
2063
2065
2054
2059
2057
2069
2074
2073
2076
2073
2068
2065
2063
2050
2057
2073
2070
2074
2066
2065
2067
2063
2068
2059
2066
2063
2070
2066
2058
2066
2071
2067
2065
2061
2067
2064
2056
2066
2056
2072
2075
2065
2063
2066
2073
2069
2046
2057
2063
2067
2077
2067
2075
2075
2060
2061
2058
2065
2056
2052
2061
2074
2072
2070
2069
2066
2077
2082
2075
2073
2061
2059
2053
2066
2059
2067
2067
2055
2055
2064
2072
2066
2066
2069
2072
2077
2072
2064
2067
2061
2070
2063
2058
2064
2063
2064
2066
2069
2060
2070
2070
2070
2070
2064
2071
2064
2053
2066
2067
2076
2074
2066
2066
2068
2054
2055
2071
2075
2065
2074
2068
2072
2071
2066
2071
2065
2057
2063
2064
2063
2066
2074
2069
2066
2064
2061
2060
2062
2064
2074
2068
2071
2074
2072
2063
2057
2060
2065
2066
2042
2061
2080
2065
2078
2068
2065
2077
2059
2063
2061
2068
2066
2066
2087
2073
2069
2059
2057
2067
2063
2057
2082
2075
2074
2058
2055
2058
2068
2070
2073
2060
2055
2067
2084
2077
2062
2075
2069
2055
2063
2060
2066
2080
2049
2037
2068
2066
2068
2076
2066
2055
2066
2056
2067
2081
2074
2071
2077
2066
2064
2069
2073
2053
2059
2064
2073
2053
2050
2062
2056
2051
2087
2069
2077
2074
2057
2070
2069
2072
2085
2050
2040
2058
2068
2075
2063
2061
2067
2061
2066
2076
2077
2055
2055
2057
2050
2072
2064
2081
2037
2073
2071
2082
2066
2053
2060
2076
2064
2076
2091
2071
2059
2048
2056
2057
2069
2050
2076
2086
2074
2057
2055
2053
2063
2060
2063
2058
2057
2069
2053
2112
2079
2076
2067
2075
2059
2059
2041
2054
2036
2074
2089
2070
2064
2072
2059
2083
2088
2067
2066
2057
2057
2069
2051
2046
2104
2120
2045
2019
2053
2101
2072
2058
2048
2048
2030
2069
2008
2088
2094
2054
2077
2092
2082
2078
2094
2079
2031
2027
2083
2057
2064
2045
2060
2129
2058
2068
2117
2056
2053
2043
2034
2034
2073
2108
2092
2039
2037
2070
2095
2082
2066
2057
2061
2050
2074
2068
2059
2071
2071
2071
2069
2046
2067
2067
2060
2061
2067
2082
2060
2065
2096
2066
2065
2057
2059
2061
2076
2061
2059
2070
2043
2055
2086
2089
2060
2063
2062
2068
2062
2075
2076
2084
2062
2053
2045
2049
2078
2074
2067
2075
2060
2056
2065
2064
2062
2079
2056
2053
2072
2061
2071
2068
2085
2063
2060
2067
2070
2076
2065
2064
2062
2059
2069
2071
2082
2064
2082
2072
2061
2042
2039
2058
2076
2085
2073
2070
2060
2053
2072
2072
2086
2068
2063
2059
2052
2060
2054
2052
2071
2067
2077
2078
2059
2079
2081
2076
2060
2072
2060
2059
2060
2056
2066
2058
2077
2076
2059
2061
2055
2063
2052
2067
2073
2073
2058
2068
2088
2075
2056
2061
2081
2063
2060
2069
2053
2065
2073
2062
2060
2044
2064
2068
2085
2074
2069
2078
2074
2072
2062
2042
2043
2066
2082
2075
2061
2061
2066
2076
2074
2077
2060
2052
2051
2068
2065
2063
2062
2064
2086
2070
2065
2059
2062
2070
2064
2053
2077
2071
2055
2068
2090
2077
2071
2073
2059
2040
2052
2062
2075
2066
2073
2069
2067
2065
2059
2069
2063
2054
2072
2076
2075
2067
2063
2064
2061
2059
2065
2066
2083
2083
2061
2054
2051
2065
2055
2061
2058
2074
2072
2079
2065
2075
2062
2055
2068
2067
2063
2069
2077
2059
2063
2062
2063
2079
2068
2068
2051
2056
2070
2077
2071
2061
2059
2060
2061
2073
2060
2069
2058
2070
2071
2066
2063
2062
2057
2066
2083
2084
2068
2061
2067
2060
2055
2054
2062
2058
2072
2073
2069
2064
2068
2069
2061
2060
2067
2071
2072
2061
2058
2067
2062
2068
2063
2063
2071
2067
2071
2071
2067
2071
2060
2061
2060
2068
2073
2064
2063
2070
2061
2063
2064
2066
2070
2064
2065
2071
2063
2060
2064
2069
2068
2073
2068
2063
2065
2073
2075
2062
2060
2059
2063
2069
2063
2063
2060
2059
2073
2073
2076
2067
2054
2062
2070
2066
2066
2063
2069
2072
2063
2057
2065
2065
2058
2067
2063
2069
2061
2071
2069
2060
2065
2070
2076
2068
2064
2069
2067
2060
2057
2067
2074
2080
2066
2069
2061
2055
2057
2068
2064
2069
2077
2074
2070
2064
2069
2070
2068
2064
2067
2063
2066
2065
2060
2071
2071
2062
2053
2057
2068
2072
2062
2059
2067
2066
2064
2068
2067
2066
2062
2066
2075
2067
2067
2066
2066
2064
2064
2061
2064
2059
2064
2063
2072
2068
2068
2070
2064
2062
2055
2059
2065
2065
2075
2064
2075
2063
2070
2063
2061
2066
2072
2064
2065
2062
2060
2063
2066
2061
2067
2076
2071
2069
2060
2062
2074
2073
2067
2055
2066
2068
2065
2064
2069
2063
2063
2070
2068
2071
2062
2058
2062
2067
2066
2066
2066
2065
2061
2057
2063
2072
2070
2061
2068
2064
2062
2067
2071
2068
2064
2072
2079
2063
2059
2056
2063
2069
2065
2067
2066
2067
2063
2067
2064
2061
2065
2067
2066
2068
2068
2070
2071
2068
2056
2064
2075
2065
2066
2066
2068
2065
2057
2058
2065
2062
2069
2063
2068
2065
2067
2065
2066
2069
2065
2067
2062
2058
2074
2073
2074
2071
2065
2066
2061
2058
2064
2070
2073
2065
2065
2072
2066
2062
2061
2060
2067
2069
2063
2058
2069
2064
2069
2065
2070
2066
2065
2069
2061
2066
2068
2067
2066
2068
2067
2068
2067
2063
2070
2072
2068
2065
2063
2067
2062
2059
2060
2070
2071
2069
2068
2065
2063
2064
2070
2063
2071
2061
2065
2071
2067
2065
2060
2065
2062
2061
2061
2068
2072
2068
2073
2072
2075
2066
2061
2063
2068
2065
2067
2063
2062
2066
2063
2060
2064
2061
2066
2067
2063
2061
2072
2070
2068
2067
2065
2070
2061
2067
2063
2068
2067
2067
2068
2067
2065
2061
2062
2066
2068
2063
2057
2063
2067
2072
2076
2073
2068
2065
2056
2061
2062
2071
2071
2067
2069
2057
2068
2060
2073
2075
2067
2071
2062
2061
2061
2067
2072
2064
2063
2071
2065
2069
2058
2060
2062
2067
2068
2065
2064
2058
2069
2071
2071
2071
2069
2060
2073
2070
2070
2067
2069
2069
2059
2055
2059
2067
2068
2068
2070
2063
2068
2065
2068
2059
2054
2064
2071
2072
2076
2070
2061
2069
2061
2063
2067
2068
2064
2062
2069
2071
2070
2068
2065
2071
2070
2063
2062
2062
2069
2065
2071
2063
2063
2069
2066
2071
2063
2065
2070
2059
2069
2061
2065
2067
2069
2064
2066
2063
2067
2063
2072
2073
2070
2072
2062
2060
2065
2068
2062
2060
2061
2061
2070
2065
2065
2072
2066
2074
2068
2070
2066
2065
2061
2062
2066
2068
2070
2068
2063
2065
2070
2063
2066
2062
2062
2065
2061
2059
2062
2071
2063
2071
2075
2076
2072
2069
2068
2061
2060
2065
2071
2065
2065
2071
2069
2059
2058
2068
2071
2064
2062
2057
2070
2073
2069
2066
2065
2067
2067
2064
2063
2062
2060
2066
2058
2066
2065
2070
2073
2073
2071
2068
2070
2071
2071
2072
2068
2063
2071
2070
2061
2068
2069
2069
2066
2060
2064
2063
2058
2062
2065
2067
2068
2074
2062
2067
2063
2062
2062
2065
2061
2067
2062
2071
2071
2068
2063
2068
2068
2068
2071
2066
2072
2070
2071
2069
2065
2055
2066
2061
2063
2058
2066
2063
2067
2069
2069
2069
2067
2064
2065
2072
2072
2063
2066
2063
2065
2063
2062
2064
2064
2064
2064
2070
2065
2067
2069
2067
2061
2063
2066
2063
2065
2066
2064
2060
2070
2065
2065
2062
2063
2065
2063
2065
2067
2070
2062
2059
2068
2077
2070
2073
2068
2065
2067
2063
2066
2060
2065
2059
2066
2059
2067
2067
2062
2067
2073
2072
2069
2064
2068
2063
2061
2068
2066
2057
2060
2067
2066
2064
2074
2066
2062
2065
2061
2063
2069
2072
2071
2067
2065
2064
2064
2064
2060
2065
2065
2064
2066
2070
2068
2067
2067
2063
2069
2063
2068
2067
2070
2062
2069
2064
2063
2063
2059
2067
2068
2064
2068
2068
2061
2058
2069
2063
2060
2068
2067
2071
2071
2070
2064
2065
2060
2068
2069
2063
2065
2065
2069
2069
2064
2076
2078
2066
2064
2062
2061
2067
2066
2070
2065
2060
2064
2069
2068
2067
2067
2065
2055
2067
2061
2070
2068
2069
2067
2068
2055
2057
2071
2070
2067
2068
2065
2067
2060
2063
2067
2067
2062
2067
2062
2069
2068
2065
2068
2076
2060
2063
2069
2069
2066
2070
2061
2064
2065
2057
2065
2066
2064
2064
2058
2065
2072
2074
2071
2065
2058
2064
2063
2066
2077
2070
2067
2067
2068
2074
2064
2067
2065
2069
2064
2062
2066
2067
2066
2066
2065
2066
2065
2059
2070
2069
2067
2067
2065
2070
2068
2075
2064
2059
2062
2055
2061
2064
2064
2071
2075
2060
2074
2072
2069
2068
2063
2068
2071
2068
2062
2058
2064
2062
2064
2066
2068
2070
2072
2071
2068
2065
2069
2069
2068
2063
2063
2062
2063
2066
2061
2070
2062
2062
2068
2061
2065
2071
2068
2065
2067
2056
2071
2071
2067
2067
2063
2069
2068
2068
2063
