# Supplementary material for: Detecting Nasal Vowels in Speech Interfaces Based on Surface Electromyography
Source: PLoS One. 2015 Jun 12;10(6):e0127040. doi: 10.1371/journal.pone.0127040 (PMC4466523; doi:10.1371/journal.pone.0127040)
Supplement: S1 Data — (ZIP) [file pone.0127040.s001.zip › PLosOneData/EmgData/CM/EMG/20 - CM-voralp-o-r1 - Channel4.txt]

2071
2056
2061
2065
2070
2068
2070
2063
2068
2066
2068
2065
2067
2059
2068
2070
2065
2060
2055
2066
2073
2062
2067
2066
2073
2067
2062
2056
2072
2077
2075
2072
2071
2065
2062
2067
2061
2059
2067
2063
2066
2056
2056
2079
2076
2068
2069
2068
2059
2054
2066
2060
2061
2063
2065
2051
2066
2069
2074
2076
2075
2067
2071
2071
2063
2061
2069
2067
2056
2070
2070
2071
2058
2053
2069
2074
2060
2063
2072
2068
2067
2063
2069
2070
2064
2063
2059
2067
2073
2071
2074
2066
2061
2064
2066
2056
2060
2054
2069
2080
2067
2063
2068
2068
2061
2070
2067
2070
2058
2056
2063
2072
2062
2061
2069
2067
2071
2060
2063
2070
2060
2067
2066
2059
2058
2064
2069
2066
2063
2059
2066
2075
2076
2068
2062
2058
2054
2063
2074
2074
2066
2063
2075
2067
2059
2065
2065
2065
2063
2066
2064
2065
2063
2054
2064
2067
2074
2074
2073
2066
2066
2068
2065
2069
2064
2056
2065
2062
2070
2061
2055
2056
2072
2075
2066
2060
2080
2065
2063
2069
2069
2071
2066
2068
2058
2061
2063
2060
2068
2076
2053
2066
2074
2066
2067
2068
2071
2064
2072
2061
2043
2060
2078
2075
2067
2065
2068
2070
2064
2065
2060
2055
2057
2075
2087
2063
2065
2066
2076
2057
2066
2054
2059
2074
2075
2061
2064
2064
2051
2066
2057
2079
2079
2080
2080
2045
2046
2066
2083
2063
2084
2055
2058
2060
2059
2057
2048
2068
2067
2075
2071
2066
2065
2069
2070
2064
2063
2049
2066
2082
2070
2055
2075
2084
2065
2069
2074
2055
2057
2068
2034
2083
2073
2073
2068
2061
2056
2058
2060
2059
2060
2055
2060
2068
2083
2069
2067
2053
2073
2073
2076
2067
2067
2083
2067
2064
2063
2065
2058
2064
2054
2060
2077
2074
2070
2046
2046
2072
2067
2072
2083
2065
2068
2060
2077
2064
2073
2063
2071
2069
2059
2086
2051
2057
2052
2027
2061
2107
2086
2056
2075
2051
2052
2080
2075
2061
2044
2066
2073
2069
2060
2072
2065
2068
2065
2051
2076
2044
2057
2084
2075
2070
2061
2067
2061
2081
2060
2075
2056
2061
2084
2077
2075
2057
2063
2062
2046
2062
2058
2072
2077
2069
2071
2059
2046
2061
2075
2061
2066
2069
2080
2074
2077
2059
2065
2061
2052
2069
2068
2070
2081
2066
2049
2054
2064
2064
2079
2074
2078
2057
2067
2063
2079
2061
2069
2066
2058
2056
2049
2067
2071
2071
2056
2051
2077
2079
2076
2065
2063
2059
2061
2068
2072
2076
2061
2060
2064
2063
2047
2066
2091
2070
2055
2058
2045
2059
2072
2068
2073
2057
2050
2070
2057
2070
2084
2075
2073
2073
2058
2048
2060
2065
2051
2060
2082
2074
2082
2074
2075
2071
2055
2044
2045
2051
2076
2086
2083
2055
2042
2065
2068
2080
2094
2082
2062
2053
2047
2050
2043
2062
2066
2070
2064
2058
2065
2092
2097
2075
2054
2076
2085
2078
2029
2028
2057
2073
2072
2053
2079
2091
2056
2029
2062
2064
2062
2060
2075
2072
2084
2102
2090
2072
2031
2035
2056
2063
2058
2063
2062
2082
2081
2067
2063
2076
2073
2074
2069
2051
2048
2043
2057
2080
2083
2068
2059
2049
2072
2078
2067
2070
2075
2071
2059
2054
2058
2055
2066
2060
2061
2074
2075
2087
2072
2070
2046
2063
2039
2042
2046
2057
2073
2079
2088
2079
2075
2073
2082
2086
2042
2030
2052
2053
2062
2078
2082
2089
2069
2082
2052
2048
2057
2071
2070
2045
2065
2093
2089
2037
2038
2065
2067
2069
2073
2056
2055
2074
2075
2065
2069
2068
2068
2064
2068
2066
2070
2054
2059
2061
2069
2076
2062
2077
2072
2069
2055
2068
2059
2093
2068
2042
2065
2043
2059
2083
2100
2064
2037
2058
2078
2078
2066
2046
2071
2076
2091
2035
2044
2100
2080
2079
2060
2048
2035
2047
2078
2072
2070
2095
2075
2055
2065
2066
2043
2063
2063
2076
2078
2079
2051
2053
2066
2059
2050
2080
2100
2083
2058
2046
2061
2070
2088
2053
2032
2046
2045
2062
2055
2077
2098
2079
2082
2076
2077
2068
2084
2045
2040
2049
2058
2030
2074
2085
2093
2074
2066
2065
2070
2063
2052
2062
2048
2059
2052
2071
2083
2105
2091
2059
2059
2067
2053
2029
2050
2060
2065
2103
2126
2046
2003
2025
2060
2053
2079
2092
2106
2075
2041
2031
2053
2069
2089
2055
2073
2095
2073
2067
2062
2058
2099
2096
2046
1993
2029
2089
2079
2070
2083
2083
2035
2031
2087
2125
2068
2018
2037
2047
2042
2042
2068
2069
2079
2068
2090
2090
2095
2088
2057
2040
2054
2075
2103
2088
2066
2044
2062
2053
2045
2050
2075
2044
2070
2094
2074
2071
2051
2062
2062
2050
2075
2060
2065
2068
2064
2084
2069
2075
2070
2066
2054
2070
2071
2027
2043
2059
2075
2080
2089
2070
2066
2092
2044
2055
2080
2065
2034
2018
2070
2066
2088
2062
2092
2069
2052
2085
2052
2076
2060
2061
2057
2070
2070
2067
2074
2075
2045
2069
2063
2056
2037
2102
2052
2058
2081
2072
2067
2061
2069
2062
2054
2071
2056
2072
2061
2066
2072
2049
2058
2065
2071
2078
2060
2064
2065
2072
2074
2045
2044
2029
2108
2097
2069
2060
2064
2065
2076
2034
2086
2100
2067
2064
2068
2058
2057
2074
2075
2055
2045
2046
2086
2091
2073
2052
2056
2049
2042
2085
2107
2094
2053
2015
2005
2067
2083
2063
2111
2095
2069
2055
2057
2052
2064
2064
2077
2100
2079
2064
2061
2041
2037
2053
2066
2075
2077
2069
2072
2065
2065
2078
2069
2043
2052
2067
2069
2073
2072
2073
2054
2079
2034
2062
2090
2065
2056
2067
2074
2087
2105
2067
2012
2040
2060
2055
2041
2055
2083
2090
2082
2065
2053
2068
2088
2076
2039
2041
2066
2080
2062
2053
2081
2089
2084
2067
2060
2042
2035
2052
2073
2066
2090
2088
2057
2055
2067
2067
2051
2055
2105
2107
2036
2030
2059
2072
2061
2063
2055
2072
2076
2051
2051
2046
2069
2084
2068
2060
2104
2102
2030
2020
2066
2085
2102
2080
2033
2044
2059
2053
2053
2059
2066
2078
2125
2132
2044
1986
2031
2073
2082
2109
2106
2046
1996
2044
2080
2106
2056
2028
2068
2083
2115
2115
2018
2008
2029
2065
2092
2072
2085
2097
2099
2048
2017
2071
2067
2093
2103
2082
2034
2043
2073
2062
2026
2030
2081
2100
2086
2076
2085
2106
2101
2043
2018
2035
2059
2055
2064
2078
2054
2060
2059
2064
2088
2097
2056
2030
2071
2076
2075
2081
2071
2067
2081
2084
2048
2030
2049
2060
2044
2058
2079
2063
2095
2081
2080
2063
2062
2079
2071
2078
2042
2043
2075
2082
2095
2064
2054
2062
2043
2043
2056
2047
2080
2077
2053
2057
2101
2087
2099
2064
2030
2057
2079
2037
2041
2057
2058
2077
2076
2095
2080
2078
2049
2039
2065
2051
2062
2075
2054
2048
2062
2063
2062
2095
2115
2056
2017
2035
2039
2067
2082
2088
2071
2075
2095
2073
2053
2034
2063
2066
2047
2077
2089
2069
2055
2056
2079
2055
2077
2049
2094
2068
2069
2025
2056
2050
2070
2083
2082
2052
2067
2080
2080
2068
2060
2082
2045
2077
2063
2087
2046
2040
2047
2057
2067
2057
2083
2072
2045
2062
2116
2062
2044
2042
2056
2103
2098
2023
1996
2088
2123
2096
2052
2063
2081
2032
2054
2028
2091
2085
2120
2077
2021
2072
2093
2077
2025
2115
2106
2060
2052
2056
2068
2051
2039
2055
2019
2021
2031
2071
2110
2018
2118
2064
2004
2153
2095
2041
1955
2111
2016
2029
2098
2165
2109
2064
2073
2040
2069
2092
2099
2090
2080
2041
2053
2002
2018
2075
2084
2066
2013
2065
2128
2113
2037
2048
2057
2065
2058
2069
2051
2041
2098
2089
2070
2038
2040
2070
2063
2072
2073
2070
2095
2068
2060
2088
2062
2072
2069
2039
2050
2074
2041
2057
2043
2071
2079
2101
2085
2049
2055
2096
2034
2041
2044
2062
2087
2096
2103
2073
2041
2032
2060
2084
2078
2064
2072
2039
2039
2050
2079
2086
2094
2063
2052
2066
2056
2054
2047
2083
2079
2063
2035
2054
2092
2089
2073
2056
2064
2058
2062
2072
2093
2054
2057
2059
2046
2062
2070
2079
2077
2072
2059
2039
2039
2095
2094
2071
2055
2067
2077
2053
2058
2065
2019
2060
2090
2095
2094
2061
2055
2067
2077
2060
2073
2063
2075
2068
2045
2036
2053
2071
2085
2066
2049
2039
2058
2058
2093
2096
2071
2038
2073
2075
2067
2028
2043
2107
2104
2070
2075
2066
2061
2078
2059
2043
1993
2046
2098
2087
2093
2065
2053
2077
2057
2071
2056
2038
2056
2079
2109
2073
2070
2053
2076
2066
2056
2066
2052
2049
2025
2113
2092
2084
2062
2072
2049
2050
2034
2083
2100
2062
2027
2067
2077
2055
2079
2105
2079
2075
2032
2057
2083
2072
2053
2039
2048
2060
2088
2077
2094
2057
2051
2051
2073
2078
2057
2070
2063
2053
2071
2055
2069
2034
2033
2125
2126
2101
2046
2031
2036
2066
2050
2050
2047
2068
2076
2063
2076
2090
2077
2076
2067
2056
2053
2066
2040
2082
2082
2058
2068
2054
2075
2051
2044
2058
2098
2056
2069
2065
2072
2082
2051
2041
2081
2059
2072
2093
2076
2067
2038
2026
2058
2103
2101
2081
2061
2065
2040
2039
2052
2059
2066
2067
2075
2084
2058
2042
2066
2062
2059
2078
2069
2081
2085
2069
2066
2044
2080
2063
2051
2067
2062
2059
2063
2057
2075
2068
2070
2055
2059
2078
2069
2073
2073
2053
2056
2077
2070
2083
2059
2048
2076
2074
2059
2062
2080
2065
2077
2055
2045
2056
2068
2084
2062
2069
2067
2070
2068
2056
2061
2061
2057
2069
2077
2080
2067
2054
2052
2071
2080
2070
2073
2061
2051
2052
2070
2076
2078
2072
2072
2069
2067
2052
2057
2056
2056
2065
2071
2079
2074
2060
2063
2063
2060
2077
2075
2060
2067
2050
2061
2065
2066
2068
2069
2057
2063
2069
2070
2049
2061
2088
2082
2075
2067
2070
2063
2062
2060
2056
2062
2068
2059
2064
2063
2074
2079
2067
2049
2053
2063
2072
2072
2066
2068
2064
2056
2068
2063
2064
2064
2075
2063
2055
2063
2070
2064
2067
2066
2069
2062
2067
2074
2058
2071
2077
2067
2069
2075
2078
2061
2064
2055
2067
2059
2052
2053
2067
2060
2076
2080
2076
2067
2064
2058
2062
2065
2068
2069
2069
2043
2055
2068
2059
2052
2071
2083
2075
2069
2077
2071
2067
2065
2059
2063
2061
2061
2057
2069
2058
2066
2071
2072
2066
2059
2063
2068
2066
2060
2073
2079
2063
2050
2045
2075
2070
2072
2076
2065
2066
2065
2067
2061
2064
2069
2065
2062
2062
2067
2068
2070
2066
2071
2070
2067
2059
2063
2067
2062
2058
2062
2067
2064
2058
2074
2082
2072
2049
2052
2075
2068
2072
2069
2065
2064
2067
2057
2060
2068
2064
2060
2063
2064
2071
2071
2073
2067
2061
2057
2059
2061
2060
2067
2072
2047
2043
2076
2074
2077
2077
2063
2066
2071
2066
2058
2062
2067
2066
2065
2062
2067
2066
2065
2062
2066
2071
2070
2065
2068
2059
2064
2065
2067
2065
2070
2058
2057
2053
2063
2066
2065
2065
2069
2065
2068
2070
2064
2062
2066
2073
2067
2069
2061
2064
2063
2063
2065
2063
2066
2067
2062
2056
2070
2066
2067
2071
2062
2058
2050
2059
2083
2084
2072
2065
2062
2066
2067
2059
2063
2067
2062
2067
2055
2063
2065
2069
2076
2067
2066
2060
2062
2060
2068
2058
2063
2067
2066
2051
2067
2068
2071
2080
2071
2067
2073
2072
2071
2064
2063
2062
2065
2062
2059
2059
2065
2065
2060
2066
2054
2055
2061
2073
2071
2077
2069
2063
2073
2064
2058
2057
2074
2076
2074
2058
2066
2066
2064
2063
2058
2051
2055
2077
2084
2069
2055
2064
2077
2078
2065
2051
2051
2065
2066
2071
2076
2075
2073
2064
2050
2049
2075
2076
2070
2070
2070
2061
2064
2077
2076
2068
2065
2058
2062
2065
2062
2062
2063
2066
2068
2071
2063
2063
2066
2065
2056
2070
2069
2059
2072
2070
2050
2050
2080
2085
2076
2074
2062
2058
2063
2065
2066
2057
2055
2078
2074
2071
2076
2074
2054
2058
2056
2064
2055
2068
2068
2060
2067
2065
2065
2068
2063
2054
2066
2073
2066
2068
2067
2064
2073
2065
2063
2073
2079
2067
2056
2055
2058
2056
2061
2074
2080
2079
2063
2055
2061
2076
2066
2070
2051
2061
2069
2062
2060
2069
2074
2065
2070
2059
2069
2083
2081
2070
2058
2050
2061
2067
2056
2061
2075
2071
2063
2052
2063
2066
2075
2070
2066
2075
2076
2056
2061
2061
2067
2079
2078
2060
2059
2065
2071
2060
2059
2047
2072
2077
2072
2046
2058
2076
2074
2069
2061
2056
2065
2084
2072
2068
2063
2062
2064
2061
2067
2071
2057
2057
2070
2066
2069
2064
2071
2075
2081
2065
2050
2071
2051
2049
2084
2063
2071
2084
2072
2045
2041
2064
2095
2089
2069
2063
2055
2062
2064
2067
2052
2050
2074
2074
2056
2068
2062
2070
2076
2067
2065
2066
2061
2069
2063
2064
2059
2069
2077
2070
2055
2049
2072
2071
2063
2058
2061
2065
2072
2080
2079
2076
2055
2069
2055
2056
2062
2063
2060
2075
2058
2070
2072
2060
2054
2063
2062
2070
2073
2068
2068
2067
2077
2064
2070
2059
2063
2068
2062
2062
2052
2054
2051
2067
2077
2081
2074
2064
2065
2070
2072
2067
2055
2071
2059
2061
2065
2069
2066
2067
2065
2055
2058
2069
2059
2042
2078
2067
2066
2071
2064
2072
2063
2056
2070
2064
2060
2050
2079
2079
2074
2068
2067
2065
2069
2060
2062
2067
2067
2060
2066
2071
2059
2062
2066
2072
2069
2060
2060
2063
2068
2070
2074
2063
2061
2061
2058
2048
2068
2065
2065
2075
2063
2067
2077
2077
2072
2062
2064
2065
2062
2064
2071
2058
2063
2070
2060
2062
2067
2063
2067
2074
2077
2063
2060
2061
2065
2068
2067
2071
2061
2051
2078
2071
2064
2069
2065
2051
2069
2053
2066
2101
2086
2059
2055
2059
2076
2061
2062
2060
2059
2056
2064
2057
2074
2060
2030
2073
2097
2077
2067
2076
2064
2056
2063
2065
2065
2069
2052
2066
2073
2062
2062
2060
2063
2079
2076
2066
2064
2066
2066
2053
2056
2065
2055
2058
2077
2070
2070
2072
2073
2067
2055
2048
2068
2072
2068
2065
2082
2072
2057
2068
2064
2068
2069
2062
2067
2064
2064
2068
2061
2062
2064
2066
2054
2055
2074
2070
2081
2077
2059
2077
2071
2057
2053
2056
2061
2066
2071
2067
2066
2068
2063
2062
2056
2059
2068
2082
2071
2069
2068
2069
2067
2072
2070
2055
2056
2055
2082
2068
2068
2063
2062
2069
2066
2064
2071
2071
2057
2064
2062
2065
2065
2072
2075
2065
2065
2065
2065
2069
