# Supplementary material for: Detecting Nasal Vowels in Speech Interfaces Based on Surface Electromyography
Source: PLoS One. 2015 Jun 12;10(6):e0127040. doi: 10.1371/journal.pone.0127040 (PMC4466523; doi:10.1371/journal.pone.0127040)
Supplement: S1 Data — (ZIP) [file pone.0127040.s001.zip › PLosOneData/EmgData/CM/EMG/20 - CM-voralp-o-r1 - Channel5.txt]

2073
2061
2054
2063
2073
2068
2065
2057
2063
2068
2067
2070
2072
2064
2070
2068
2072
2064
2059
2056
2069
2063
2059
2061
2069
2066
2060
2053
2078
2083
2074
2075
2073
2065
2067
2067
2065
2058
2061
2062
2067
2063
2062
2059
2069
2065
2062
2065
2069
2068
2064
2070
2064
2064
2063
2045
2059
2080
2082
2078
2073
2065
2066
2067
2058
2064
2070
2066
2064
2068
2059
2062
2058
2062
2069
2070
2061
2052
2064
2072
2071
2076
2082
2080
2062
2052
2050
2064
2069
2068
2066
2055
2059
2068
2069
2062
2064
2066
2072
2069
2065
2061
2076
2073
2058
2064
2060
2068
2059
2055
2064
2079
2068
2061
2079
2072
2070
2061
2066
2070
2066
2065
2068
2061
2053
2054
2067
2065
2068
2069
2066
2059
2060
2064
2062
2062
2060
2057
2071
2080
2080
2073
2079
2077
2071
2059
2057
2064
2056
2058
2059
2068
2068
2062
2051
2055
2068
2076
2073
2066
2064
2071
2066
2079
2073
2060
2070
2061
2067
2061
2060
2052
2068
2074
2061
2064
2068
2057
2059
2069
2072
2080
2072
2069
2064
2057
2061
2055
2077
2085
2054
2065
2069
2059
2062
2064
2071
2068
2067
2064
2045
2055
2077
2079
2075
2067
2062
2071
2068
2058
2051
2059
2050
2063
2074
2069
2070
2081
2071
2053
2056
2043
2055
2085
2088
2089
2087
2069
2032
2048
2066
2058
2059
2088
2079
2061
2048
2049
2052
2053
2098
2091
2075
2055
2057
2070
2051
2055
2055
2079
2086
2063
2054
2068
2065
2062
2065
2062
2073
2075
2055
2041
2055
2076
2080
2087
2082
2051
2041
2054
2052
2055
2096
2092
2077
2064
2063
2057
2053
2062
2057
2045
2042
2083
2096
2073
2071
2058
2051
2061
2078
2074
2050
2062
2057
2068
2086
2083
2061
2064
2066
2053
2063
2070
2055
2037
2055
2065
2083
2079
2076
2064
2047
2070
2088
2081
2049
2059
2066
2067
2068
2070
2038
2070
2075
2068
2042
2078
2074
2068
2055
2040
2077
2092
2077
2053
2062
2056
2066
2075
2049
2060
2062
2068
2066
2045
2049
2050
2077
2088
2114
2067
2039
2061
2069
2075
2071
2071
2042
2033
2109
2080
2044
2070
2076
2060
2032
2059
2088
2076
2090
2075
2064
2052
2071
2035
2051
2067
2064
2087
2085
2070
2071
2061
2077
2041
2042
2086
2072
2080
2089
2068
2061
2058
2049
2043
2067
2073
2072
2033
2076
2072
2094
2069
2074
2072
2064
2063
2036
2080
2073
2066
2067
2058
2065
2083
2071
2051
2079
2063
2040
2055
2075
2080
2073
2042
2057
2089
2064
2066
2064
2059
2061
2071
2057
2060
2071
2075
2079
2048
2046
2073
2059
2071
2038
2087
2077
2085
2085
2068
2062
2071
2041
2043
2078
2070
2064
2067
2079
2066
2051
2040
2052
2065
2078
2079
2083
2090
2062
2046
2047
2071
2068
2073
2085
2068
2049
2068
2078
2057
2043
2058
2064
2081
2050
2055
2084
2073
2057
2054
2071
2081
2079
2085
2071
2033
2032
2052
2075
2075
2059
2045
2073
2062
2049
2053
2068
2097
2092
2090
2056
2057
2076
2071
2058
2045
2057
2076
2042
2063
2076
2073
2076
2082
2075
2085
2067
2037
2048
2063
2058
2054
2062
2073
2063
2052
2064
2088
2115
2064
2038
2052
2064
2083
2080
2051
2050
2057
2067
2087
2088
2067
2056
2042
2069
2076
2037
2042
2048
2060
2069
2099
2102
2074
2061
2069
2087
2062
2044
2052
2035
2034
2077
2076
2072
2078
2080
2099
2084
2074
2069
2051
2048
2040
2051
2063
2079
2066
2028
2059
2078
2075
2087
2095
2061
2046
2039
2058
2070
2064
2067
2085
2092
2074
2061
2035
2057
2045
2067
2091
2077
2082
2078
2050
2060
2071
2037
2100
2068
2046
2069
2044
2025
2064
2092
2067
2066
2082
2085
2059
2069
2035
2083
2054
2054
2024
2094
2108
2092
2113
2025
2049
2044
2016
2074
2117
2090
2067
2041
2049
2048
2041
2070
2074
2075
2092
2107
2074
2048
2044
2025
2062
2054
2067
2086
2090
2080
2079
2078
2066
2069
2061
2024
2067
2055
2065
2020
2079
2127
2093
2068
2068
2072
2052
2049
2055
2051
2040
2064
2050
2075
2014
2117
2104
2082
2060
2041
2083
2068
2075
2070
2053
2031
2057
2080
2096
2094
2061
2053
2056
2059
2062
2064
2067
2073
2069
2077
2057
2050
2049
2048
2045
2066
2085
2112
2083
2055
2046
2053
2061
2088
2086
2082
2087
2069
2029
2041
2037
2062
2061
2043
2041
2067
2097
2120
2045
2037
2076
2092
2086
2076
2066
2061
2054
2073
2066
2041
2058
2062
2059
2055
2034
2033
2089
2127
2080
2066
2053
2044
2055
2060
2112
2101
2072
2063
2044
2054
2055
2060
2027
2051
2076
2044
2111
2094
2096
2067
2041
2055
2052
2060
2046
2000
2093
2112
2116
2084
2071
2070
2054
2012
2039
2053
2111
2073
2066
2068
2029
2060
2084
1997
2112
2104
2059
2056
2040
2059
2099
2074
2040
2067
2036
2115
2074
2090
2075
2054
2054
2050
2045
2036
2050
2036
2085
2054
2109
2118
2069
2037
2050
2005
2056
2116
2069
2073
2055
2097
2084
2073
2067
2021
2035
2088
2066
2063
2044
2038
2077
2085
2095
2077
2081
2056
2062
2057
2035
2040
2076
2091
2088
2065
2071
2066
2048
2001
2018
2110
2122
2086
2070
2071
2055
2043
2103
2083
2039
2034
2117
2082
2050
1996
2127
2096
2032
2025
2058
2096
2107
2065
2036
2056
2032
2051
2065
2037
2083
2067
2060
2079
2069
2041
2105
2098
2082
2067
2090
2073
2041
2029
2060
2036
2082
2103
2066
2058
2056
2050
2041
2033
2064
2110
2076
2073
2067
2081
2073
2051
2058
2023
2097
2096
2043
2060
2083
2070
2069
2070
2060
2064
2078
2055
2059
2031
2021
2085
2089
2074
2056
2041
2050
2091
2099
2083
2066
2050
2072
2067
2052
2061
2084
2052
2094
2113
2053
2035
2032
2052
2062
2066
2076
2058
2098
2103
2066
2033
2040
2090
2075
2056
2043
2025
2056
2109
2137
2124
2037
2009
2025
2044
2077
2072
2093
2065
2045
2065
2083
2044
2049
2055
2073
2106
2087
2073
2072
2059
2045
2011
2084
2104
2038
2046
2093
2078
2025
2033
2075
2085
2088
2075
2084
2030
2065
2084
2089
2062
2034
2055
2083
2093
2104
2045
2028
2038
2058
2073
2072
2065
2066
2083
2067
2021
2097
2092
2079
2098
2072
2051
2058
2061
2058
2043
2010
2075
2107
2067
2068
2080
2083
2071
2063
2057
2048
2056
2035
2053
2082
2068
2074
2068
2071
2074
2068
2067
2063
2064
2057
2043
2053
2104
2097
2074
2092
2076
2060
2057
2051
2025
2029
2042
2062
2101
2079
2074
2086
2061
2049
2065
2087
2070
2073
2075
2077
2070
2034
2054
2068
2069
2049
2048
2058
2062
2067
2061
2025
2089
2112
2092
2090
2065
2038
2059
2056
2086
2076
2070
2085
2082
2052
2068
2076
2059
2011
2030
2037
2056
2065
2084
2084
2062
2079
2065
2078
2097
2093
2052
2017
2014
2011
2085
2125
2110
2066
2037
2076
2071
2076
2072
2031
2001
2079
2091
2091
2068
2046
2049
2069
2077
2094
2103
2094
2102
2054
2022
2009
2053
2071
2068
2061
2084
2118
2082
2074
2044
2049
2034
2073
2064
2037
2057
2091
2077
2063
2058
2052
2077
2083
2050
2086
2110
2078
2067
2046
2070
2117
2069
1988
1993
2013
2050
2092
2090
2105
2147
2045
2032
2072
2092
2089
2110
2060
1998
1994
2094
2090
2021
2143
2173
2016
2012
2018
2015
2121
2073
2060
1999
2044
2040
2086
2080
2046
2065
2179
2104
2001
2040
2011
2010
2112
2046
2016
2071
2142
2086
2073
2106
2061
2074
2106
2023
2051
2078
2030
2048
2026
2054
2070
2075
2099
2032
2057
2116
2177
2031
2020
2029
2080
2036
2063
2081
2024
2070
2090
2091
2066
2067
2086
2092
2036
2051
2089
2079
2068
2029
2107
2074
2036
2040
2046
2058
2079
2059
2054
2074
2095
2088
2106
2112
2003
2031
2078
2016
2057
2046
2076
2067
2080
2096
2085
2052
2070
2087
2060
2063
2060
2075
2051
2065
2035
2032
2082
2097
2085
2063
2046
2073
2072
2055
2062
2079
2074
2057
2048
2056
2066
2065
2067
2063
2089
2064
2042
2074
2058
2065
2055
2071
2086
2077
2061
2059
2069
2061
2044
2036
2089
2088
2068
2071
2079
2069
2074
2056
2075
2029
2045
2088
2081
2083
2076
2042
2035
2078
2078
2060
2072
2067
2081
2070
2068
2059
2046
2058
2067
2056
2056
2065
2077
2065
2081
2055
2064
2084
2059
2059
2032
2044
2074
2123
2077
2070
2070
2064
2070
2065
2041
2032
2049
2072
2067
2061
2054
2055
2065
2049
2081
2091
2076
2055
2057
2079
2084
2100
2075
2046
2068
2043
2054
2039
2070
2040
2067
2087
2078
2056
2050
2051
2054
2049
2081
2101
2072
2076
2070
2043
2067
2080
2076
2066
2085
2053
2061
2086
2059
2059
2031
2049
2062
2081
2074
2065
2066
2039
2058
2069
2075
2069
2063
2066
2068
2068
2081
2071
2037
2054
2096
2075
2081
2054
2058
2028
2067
2064
2068
2048
2068
2068
2067
2053
2089
2084
2075
2069
2063
2049
2064
2058
2069
2073
2068
2059
2053
2065
2059
2065
2065
2066
2055
2075
2079
2067
2068
2063
2070
2066
2055
2065
2069
2070
2071
2045
2035
2068
2080
2082
2072
2053
2058
2064
2057
2062
2062
2069
2070
2074
2074
2065
2050
2059
2075
2080
2073
2050
2065
2077
2067
2063
2057
2079
2074
2052
2061
2056
2064
2070
2069
2057
2073
2068
2059
2057
2080
2070
2078
2079
2062
2067
2068
2055
2062
2051
2042
2068
2074
2068
2070
2075
2063
2066
2071
2048
2052
2063
2068
2074
2071
2070
2074
2081
2061
2060
2061
2066
2071
2066
2059
2059
2070
2064
2068
2063
2065
2068
2064
2061
2067
2073
2070
2071
2068
2070
2071
2073
2071
2056
2050
2041
2057
2075
2078
2071
2060
2061
2061
2062
2073
2066
2063
2067
2058
2064
2066
2070
2081
2079
2063
2056
2061
2063
2065
2051
2069
2072
2080
2076
2074
2057
2056
2054
2064
2066
2075
2071
2063
2059
2062
2070
2078
2066
2057
2061
2067
2060
2065
2069
2068
2066
2065
2058
2064
2067
2075
2054
2059
2077
2075
2062
2057
2064
2067
2062
2072
2071
2068
2068
2075
2065
2067
2066
2067
2062
2066
2063
2073
2079
2071
2063
2059
2055
2064
2077
2067
2058
2063
2052
2058
2060
2065
2067
2066
2062
2068
2065
2057
2054
2064
2081
2080
2071
2069
2063
2064
2066
2067
2068
2067
2060
2057
2062
2059
2066
2065
2062
2063
2058
2060
2067
2076
2073
2074
2068
2056
2060
2053
2072
2066
2062
2073
2069
2072
2070
2067
2056
2059
2059
2063
2063
2064
2065
2064
2073
2069
2070
2071
2073
2065
2067
2066
2062
2063
2060
2068
2065
2064
2063
2066
2069
2053
2051
2072
2076
2071
2069
2073
2072
2062
2065
2066
2067
2064
2062
2060
2068
2072
2066
2070
2068
2064
2063
2068
2066
2065
2067
2066
2055
2051
2069
2069
2072
2066
2063
2070
2071
2071
2065
2065
2066
2067
2057
2064
2061
2063
2068
2068
2060
2066
2072
2069
2070
2061
2064
2070
2067
2059
2069
2062
2055
2059
2065
2061
2059
2060
2073
2068
2067
2068
2065
2064
2068
2078
2073
2073
2066
2067
2064
2059
2054
2060
2066
2071
2068
2067
2071
2064
2059
2062
2057
2060
2062
2066
2076
2075
2072
2066
2058
2064
2062
2070
2063
2071
2072
2065
2054
2059
2063
2070
2075
2063
2063
2064
2068
2060
2059
2058
2063
2066
2069
2066
2064
2051
2064
2081
2078
2076
2077
2073
2075
2061
2060
2061
2063
2068
2073
2066
2071
2061
2052
2062
2060
2060
2069
2077
2079
2075
2066
2060
2070
2072
2065
2067
2070
2068
2066
2058
2064
2068
2066
2063
2062
2062
2074
2077
2064
2055
2050
2060
2070
2073
2065
2054
2053
2062
2068
2067
2071
2074
2068
2071
2067
2062
2066
2069
2073
2063
2063
2059
2061
2069
2073
2074
2082
2067
2056
2059
2058
2065
2068
2062
2082
2076
2062
2058
2059
2056
2055
2069
2069
2063
2065
2068
2063
2067
2073
2069
2067
2066
2064
2061
2061
2065
2064
2058
2065
2079
2076
2063
2064
2067
2057
2063
2072
2075
2066
2068
2061
2055
2066
2063
2064
2063
2059
2055
2056
2072
2074
2077
2068
2060
2074
2067
2063
2065
2063
2071
2068
2053
2062
2061
2070
2080
2071
2063
2064
2062
2066
2073
2068
2064
2060
2064
2067
2059
2059
2064
2073
2075
2068
2060
2062
2070
2069
2070
2066
2064
2068
2063
2059
2066
2065
2064
2067
2060
2060
2070
2073
2066
2068
2065
2065
2063
2061
2054
2060
2077
2076
2065
2065
2076
2071
2063
2063
2062
2069
2065
2064
2058
2062
2067
2068
2070
2076
2063
2071
2075
2070
2067
2068
2055
2059
2061
2064
2060
2054
2059
2077
2068
2068
2063
2068
2070
2069
2080
2070
2068
2058
2053
2082
2066
2053
2073
2070
2052
2045
2060
2079
2072
2066
2067
2055
2067
2069
2065
2062
2057
2070
2070
2066
2063
2066
2067
2076
2063
2059
2055
2057
2072
2055
2058
2054
2065
2072
2072
2066
2072
2077
2066
2062
2060
2056
2062
2076
2071
2074
2074
2057
2069
2063
2059
2058
2063
2068
2069
2069
2071
2073
2062
2048
2054
2063
2076
2072
2072
2082
2056
2060
2062
2055
2057
2071
2062
2061
2071
2061
2067
2074
2076
2067
2075
2063
2060
2062
2064
2058
2062
2073
2079
2050
2058
2059
2071
2081
2081
2060
2057
2054
2051
2052
2056
2077
2079
2068
2070
2061
2071
2061
2067
2080
2066
2062
2062
2068
2068
2071
2066
2060
2058
2067
2060
2063
2069
2073
2070
2074
2063
2053
2056
2063
2064
2060
2061
2061
2063
2063
2073
2083
2077
2071
2069
2066
2050
2063
2061
2061
2071
2072
2078
2072
2076
2059
2050
2057
2068
2067
2059
2069
2069
2051
2063
2056
2060
2067
2065
2071
2073
2077
2069
2066
2065
2063
2065
2055
2065
2070
2068
2077
2073
2055
2066
2049
2052
2067
2071
2068
2082
2082
2068
2057
2060
2075
2070
2065
2066
2063
2058
2069
2066
2072
2060
2027
2054
2082
2075
2073
2076
2074
2067
2072
2072
2062
2061
2052
2056
2069
2061
2067
2064
2072
2078
2074
2070
2057
2064
2083
2058
2049
2052
2057
2061
2068
2059
2067
2072
2067
2065
2065
2049
2074
2082
2078
2069
2075
2067
2055
2070
2067
2060
2065
2063
2058
2062
2065
2066
2064
2066
2076
2072
2065
2058
2061
2057
2075
2078
2068
2074
2063
2053
2059
2060
2060
2074
2071
2074
2072
2077
2079
2063
2038
2049
2058
2068
2069
2067
2063
2063
2059
2067
2075
2072
2055
2042
2071
2083
2079
2075
2073
2072
2071
2059
2062
2065
2060
2061
2070
2057
2057
2076
2072
2056
2060
2063
2063
2066
