# Supplementary material for: Detecting Nasal Vowels in Speech Interfaces Based on Surface Electromyography
Source: PLoS One. 2015 Jun 12;10(6):e0127040. doi: 10.1371/journal.pone.0127040 (PMC4466523; doi:10.1371/journal.pone.0127040)
Supplement: S1 Data — (ZIP) [file pone.0127040.s001.zip › PLosOneData/EmgData/CM/EMG/21 - CM-vnasal-iso-open-r1 - Channel1.txt]

2064
2049
2064
2072
2064
2062
2064
2073
2069
2075
2071
2084
2073
2059
2039
2068
2066
2050
2056
2063
2085
2064
2079
2076
2060
2066
2061
2060
2067
2073
2068
2073
2054
2051
2067
2061
2078
2073
2078
2074
2066
2060
2053
2063
2071
2056
2042
2053
2069
2085
2067
2076
2092
2068
2060
2070
2068
2066
2069
2051
2067
2040
2066
2041
2060
2067
2059
2064
2071
2092
2060
2044
2075
2070
2072
2085
2076
2050
2038
2090
2062
2052
2078
2077
2064
2044
2053
2045
2076
2061
2063
2063
2069
2072
2077
2062
2071
2063
2073
2078
2052
2059
2044
2068
2070
2059
2063
2072
2080
2075
2073
2080
2051
2054
2055
2081
2082
2059
2044
2061
2069
2070
2055
2075
2073
2073
2072
2052
2078
2063
2067
2065
2073
2062
2062
2061
2072
2044
2058
2062
2077
2088
2082
2077
2079
2058
2069
2065
2057
2050
2071
2075
2060
2043
2061
2059
2072
2072
2066
2069
2067
2058
2057
2059
2051
2045
2075
2080
2069
2067
2071
2073
2072
2062
2076
2057
2074
2090
2066
2042
2052
2040
2073
2056
2067
2072
2049
2062
2065
2101
2109
2108
2130
2082
2077
2064
2056
2063
2054
2058
2054
2039
2032
2049
2048
2027
2045
2061
2054
2057
2040
2064
2060
2068
2065
2091
2059
2072
2082
2084
2088
2090
2066
2063
2047
2054
2069
2066
2075
2080
2081
2061
2049
2058
2048
2054
2058
2063
2064
2069
2066
2068
2076
2072
2083
2076
2071
2068
2079
2040
2043
2074
2089
2052
2056
2074
2075
2068
2061
2077
2064
2059
2077
2055
2062
2036
2060
2057
2060
2076
2086
2071
2057
2076
2073
2068
2051
2050
2070
2052
2051
2071
2074
2061
2055
2072
2075
2086
2077
2086
2093
2057
2057
2071
2053
2067
2079
2045
2068
2053
2064
2049
2054
2057
2064
2070
2065
2070
2067
2079
2077
2066
2061
2063
2064
2048
2039
2069
2063
2075
2067
2059
2050
2081
2076
2064
2071
2058
2055
2055
2069
2051
2051
2065
2076
2060
2084
2075
2063
2054
2041
2075
2071
2068
2052
2067
2082
2076
2039
2042
2063
2081
2084
2083
2088
2077
2069
2043
2041
2067
2063
2055
2087
2073
2054
2058
2068
2065
2069
2068
2057
2050
2057
2058
2060
2077
2079
2078
2071
2062
2067
2072
2048
2054
2059
2072
2058
2080
2059
2070
2067
2074
2071
2049
2068
2050
2078
2058
2079
2071
2087
2087
2079
2052
2037
2033
2048
2068
2101
2091
2083
2073
2065
2050
2056
2049
2059
2082
2093
2094
2061
2062
2050
2064
2080
2052
2064
2083
2075
2069
2044
2045
2074
2077
2061
2055
2045
2070
2060
2054
2072
2072
2078
2064
2074
2077
2069
2071
2072
2068
2060
2046
2070
2046
2057
2063
2072
2065
2053
2065
2063
2072
2083
2068
2090
2071
2070
2052
2038
2055
2079
2082
2077
2066
2046
2025
2043
2063
2072
2068
2076
2085
2076
2060
2067
2086
2064
2060
2080
2073
2065
2057
2041
2065
2083
2065
2074
2068
2072
2059
2045
2048
2042
2064
2101
2072
2081
2076
2075
2081
2075
2061
2065
2065
2056
2056
2050
2056
2072
2068
2082
2050
2043
2058
2073
2071
2071
2065
2076
2080
2074
2055
2078
2070
2067
2053
2038
2042
2061
2069
2076
2079
2061
2052
2036
2042
2090
2085
2076
2081
2034
2033
2079
2084
2097
2087
2069
2052
2058
2081
2066
2053
2042
2067
2067
2073
2063
2053
2080
2076
2066
2049
2058
2067
2062
2055
2079
2076
2068
2049
2058
2076
2058
2057
2055
2065
2070
2066
2054
2072
2079
2061
2063
2072
2065
2084
2077
2059
2067
2075
2108
2110
2121
2092
2064
2042
2048
2040
2040
2063
2046
2039
2038
2062
2063
2057
2063
2068
2078
2066
2074
2067
2051
2032
2057
2060
2095
2088
2093
2075
2052
2085
2071
2065
2063
2069
2065
2060
2071
2064
2072
2077
2063
2049
2049
2071
2052
2069
2055
2076
2058
2078
2065
2080
2070
2066
2087
2079
2059
2044
2055
2066
2082
2063
2060
2070
2053
2043
2068
2089
2076
2070
2067
2059
2042
2068
2065
2067
2058
2071
2079
2076
2074
2070
2060
2060
2060
2043
2050
2049
2084
2038
2042
2074
2100
2102
2094
2057
2062
2066
2078
2062
2072
2040
2045
2067
2046
2065
2095
2093
2063
2069
2044
2053
2057
2054
2061
2070
2079
2059
2052
2088
2061
2067
2079
2062
2072
2068
2069
2050
2055
2079
2050
2062
2057
2075
2086
2052
2073
2055
2066
2081
2072
2078
2052
2051
2061
2069
2050
2059
2102
2063
2043
2098
2086
2046
2040
2068
2060
2069
2080
2074
2083
2063
2055
2052
2054
2045
2051
2075
2066
2060
2066
2071
2075
2098
2082
2083
2073
2075
2067
2056
2060
2068
2086
2084
2057
2052
2050
2031
2036
2045
2067
2060
2081
2076
2094
2079
2071
2048
2065
2058
2072
2062
2061
2055
2068
2081
2076
2059
2080
2067
2048
2033
2037
2087
2083
2072
2072
2072
2054
2076
2058
2055
2082
2077
2079
2060
2079
2065
2071
2053
2062
2067
2068
2058
2080
2067
2082
2069
2065
2061
2054
2077
2056
2036
2073
2087
2084
2053
2052
2056
2062
2072
2046
2064
2054
2059
2076
2079
2072
2066
2066
2081
2072
2083
2079
2045
2062
2070
2078
2029
2035
2087
2080
2072
2051
2086
2054
2062
2071
2063
2061
2039
2079
2088
2081
2074
2040
2039
2067
2061
2068
2080
2106
2096
2089
2058
2036
2052
2068
2049
2075
2065
2059
2044
2051
2071
2072
2084
2070
2061
2060
2071
2093
2063
2053
2061
2103
2030
2064
2072
2074
2049
2050
2072
2081
2075
2069
2063
2055
2051
2070
2073
2050
2063
2065
2061
2063
2084
2067
2065
2069
2075
2062
2069
2069
2087
2077
2049
2052
2055
2073
2065
2067
2058
2066
2087
2056
2062
2072
2076
2063
2075
2045
2066
2071
2064
2078
2080
2048
2064
2048
2069
2050
2066
2059
2050
2062
2082
2097
2074
2045
2043
2059
2069
2068
2049
2084
2065
2062
2069
2061
2069
2063
2077
2070
2069
2070
2060
2062
2065
2075
2063
2046
2056
2066
2060
2053
2077
2076
2066
2077
2087
2103
2118
2094
2076
2051
2049
2063
2056
2066
2054
2066
2058
2030
2033
2028
2028
2055
2061
2069
2060
2054
2067
2060
2076
2073
2075
2068
2073
2060
2064
2074
2081
2097
2077
2057
2062
2063
2058
2051
2077
2059
2060
2059
2070
2055
2071
2068
2083
2069
2073
2074
2076
2065
2074
2065
2052
2053
2083
2082
2054
2064
2054
2069
2061
2061
2060
2070
2078
2075
2075
2053
2051
2060
2058
2054
2061
2087
2065
2060
2066
2070
2085
2063
2066
2072
2072
2044
2044
2064
2061
2087
2083
2070
2058
2057
2060
2069
2078
2091
2091
2085
2050
2046
2050
2054
2078
2075
2066
2041
2052
2069
2069
2061
2069
2061
2064
2072
2082
2066
2056
2063
2067
2054
2071
2058
2076
2071
2066
2059
2058
2072
2076
2080
2064
2066
2055
2059
2050
2056
2059
2086
2082
2077
2064
2064
2066
2062
2059
2064
2066
2071
2074
2069
2066
2080
2069
2045
2049
2063
2077
2063
2058
2067
2065
2044
2042
2069
2072
2076
2061
2053
2049
2063
2062
2070
2056
2060
2095
2088
2078
2071
2057
2051
2042
2082
2072
2058
2054
2073
2083
2070
2076
2070
2053
2050
2062
2096
2064
2072
2058
2060
2055
2063
2056
2054
2063
2055
2071
2071
2067
2052
2056
2072
2069
2065
2075
2067
2060
2068
2063
2070
2067
2034
2051
2068
2083
2073
2064
2073
2068
2060
2041
2045
2066
2077
2077
2081
2072
2069
2081
2061
2074
2050
2069
2072
2073
2066
2067
2076
2071
2082
2059
2055
2052
2063
2072
2049
2053
2056
2050
2069
2079
2072
2067
2065
2062
2049
2066
2058
2066
2081
2093
2067
2065
2083
2076
2044
2059
2060
2055
2070
2071
2066
2060
2056
2059
2060
2072
2091
2080
2059
2042
2061
2051
2065
2075
2071
2065
2045
2051
2075
2085
2075
2060
2062
2062
2064
2069
2069
2049
2057
2041
2067
2089
2099
2101
2068
2074
2055
2043
2045
2057
2051
2064
2075
2098
2084
2081
2042
2044
2059
2070
2091
2073
2069
2065
2063
2065
2048
2062
2051
2039
2067
2074
2064
2074
2063
2069
2083
2068
2074
2072
2064
2076
2074
2057
2071
2057
2060
2052
2072
2037
2077
2066
2060
2084
2073
2080
2079
2078
2056
2059
2049
2057
2069
2079
2059
2044
2048
2063
2072
2066
2081
2076
2050
2069
2062
2059
2053
2065
2082
2061
2058
2064
2084
2090
2080
2049
2063
2065
2061
2065
2058
2067
2060
2052
2061
2069
2072
2065
2066
2071
2050
2063
2076
2065
2072
2073
2043
2069
2093
2074
2079
2116
2110
2061
2058
2059
2059
2057
2056
2040
2058
2031
2057
2070
2062
2036
2062
2062
2050
2063
2063
2071
2053
2054
2061
2064
2057
2086
2103
2094
2085
2061
2077
2080
2082
2080
2058
2037
2049
2046
2054
2079
2069
2054
2067
2056
2071
2090
2055
2061
2059
2072
2082
2078
2063
2049
2045
2056
2083
2063
2075
2079
2070
2070
2070
2054
2070
2060
2063
2075
2069
2070
2066
2063
2040
2056
2065
2065
2074
2075
2072
2081
2079
2073
2065
2061
2069
2067
2053
2075
2056
2044
2040
2043
2045
2064
2084
2102
2078
2063
2056
2062
2092
2083
2079
2079
2077
2053
2051
2049
2043
2052
2074
2092
2080
2057
2052
2060
2069
2051
2061
2070
2076
2070
2048
2072
2069
2078
2076
2045
2044
2053
2062
2081
2115
2091
2033
2044
2082
2088
2086
2080
2073
2063
2061
2044
2070
2070
2051
2071
2073
2057
2049
2053
2055
2077
2071
2065
2058
2040
2066
2059
2050
2080
2092
2068
2063
2056
2057
2058
2058
2074
2060
2072
2051
2060
2067
2084
2070
2069
2073
2089
2058
2049
2058
2078
2054
2064
2071
2043
2060
2051
2051
2069
2086
2076
2071
2052
2094
2056
2067
2065
2055
2076
2088
2080
2056
2067
2062
2058
2061
2067
2071
2078
2062
2050
2056
2045
2080
2079
2059
2032
2048
2061
2099
2076
2080
2078
2065
2085
2063
2059
2060
2052
2048
2053
2065
2074
2064
2056
2069
2059
2063
2063
2090
2076
2078
2057
2066
2083
2062
2059
2060
2052
2049
2049
2059
2085
2062
2085
2060
2058
2067
2070
2055
2071
2070
2068
2061
2087
2055
2083
2068
2058
2067
2073
2080
2053
2049
2064
2073
2066
2069
2067
2063
2060
2054
2056
2086
2070
2063
2078
2060
2053
2063
2057
2061
2062
2066
2072
2061
2065
2059
2084
2069
2042
2068
2102
2067
2053
2062
2054
2060
2073
2052
2043
2060
2072
2061
2069
2078
2069
2082
2066
2054
2062
2063
2078
2067
2062
2072
2087
2065
2058
2041
2046
2065
2076
2051
2056
2066
2051
2058
2063
2062
2096
2061
2086
2083
2078
2065
2076
2067
2044
2048
2055
2063
2055
2089
2103
2055
2071
2065
2028
2056
2074
2052
2058
2075
2067
2071
2092
2063
2061
2054
2057
2072
2051
2057
2060
2062
2078
2070
2048
2038
2057
2069
2095
2091
2077
2077
2079
2055
2051
2078
2074
2064
2059
2073
2068
2078
2070
2063
2060
2061
2068
2047
2064
2063
2067
2053
2074
2048
2079
2076
2081
2071
2066
2048
2055
2054
2076
2076
2056
2063
2070
2088
2096
2095
2111
2097
2062
2067
2076
2067
2042
2038
2055
2057
2068
2063
2039
2041
2036
2056
2048
2053
2052
2065
2057
2051
2062
2061
2087
2096
2068
2089
2090
2065
2058
2069
2054
2060
2067
2083
2082
2065
2089
2072
2054
2068
2068
2058
2075
2079
2063
2057
2066
2061
2058
2060
2066
2065
2073
2090
2069
2065
2075
2062
2078
2078
2058
2039
2051
2065
2073
2063
2080
2079
2054
2052
2041
2063
2077
2089
2076
2083
2051
2042
2045
2056
2065
2091
2089
2045
2056
2055
2069
2066
2089
2080
2072
2059
2051
2053
2068
2074
2060
2080
2045
2064
2056
2070
2067
2053
2059
2075
2045
2062
2062
2069
2066
2083
2093
2075
2059
2069
2092
2046
2038
2068
2072
2061
2051
2065
2069
2052
2083
2064
2043
2065
2083
2070
2060
2060
2078
2060
2062
2058
2078
2071
2069
2052
2088
2054
2053
2048
2045
2050
2077
2082
2084
2069
2065
2071
2077
2062
2090
2070
2046
2046
2049
2061
2073
2063
2036
2053
2077
2083
2085
2086
2079
2076
2071
2071
2058
2071
2092
2065
2037
2053
2074
2076
2061
2069
2057
2044
2081
2055
2046
2082
2075
2074
2063
2057
2065
2063
2050
2056
2081
2061
2060
2072
2064
2076
2060
2073
2069
2065
2057
2068
2076
2048
2066
2102
2054
2015
2041
2056
2067
2076
2068
2089
2075
2072
2074
2085
2046
2045
2065
2066
2068
2025
2060
2064
2067
2051
2068
2086
2069
2053
2088
2088
2070
2049
2054
2069
2070
2069
2067
2066
2027
2079
2062
2052
2055
2062
2050
2091
2077
2076
2057
2067
2095
2065
2079
2079
2082
2059
2032
2041
2059
2046
2069
2073
2083
2085
2053
2078
2114
2036
2031
2057
2080
2076
2082
2049
2053
2061
2068
2097
2076
2091
2043
2046
2052
2051
2073
2099
2081
2057
2031
2026
2082
2087
2090
2083
2078
2060
2032
2057
2071
2046
2074
2116
2096
2051
2070
2052
2048
2037
2051
2060
2087
2086
2062
2040
2080
2101
2060
2074
2058
2071
2077
2105
2068
2049
2038
2079
2056
2065
2080
2044
2033
2033
2063
2055
2058
2108
2093
2079
2075
2097
2052
2044
2100
2074
2072
2039
2057
2060
2059
2070
2070
2056
2063
2109
2100
2082
2027
2048
2089
2044
2053
2027
2061
2059
2068
2091
2077
2090
2039
2025
2081
2078
2077
2048
2073
2089
2066
2053
2054
2077
2142
2090
2038
2066
2062
2046
2030
2083
2082
2038
2032
2081
2084
2062
2064
2108
2074
2046
2055
2035
2061
2045
2127
2007
2069
2067
2076
2072
2096
2081
2110
2080
2138
2044
2052
2093
2075
2035
1998
2017
2070
2072
2037
2071
2054
2088
2050
2052
2042
2035
2050
2059
2051
2060
2096
2084
2061
2075
2098
2076
2066
2103
2079
2068
2083
2057
2047
2063
2043
2045
2067
2069
2065
2063
2112
2077
2033
2109
2036
2039
2037
2080
2050
2073
2077
2078
2079
2061
2058
2114
2057
2054
2063
2065
2048
2047
2070
2049
2027
2060
2075
2072
2078
2102
2077
2046
2092
2054
2048
2074
2066
2057
2048
2063
2063
2059
2062
2041
2069
2087
2056
2062
2083
2075
2057
2051
2079
2072
2054
2049
2043
2077
2084
2081
2088
2051
2056
2052
2094
2093
2037
2039
2071
2081
2048
2068
2076
2074
2081
2059
2054
2088
2051
2057
2077
2052
2059
2065
2082
2048
2070
2077
2030
2036
2084
2070
2068
2074
2094
2080
2057
2068
2069
2055
2059
2045
2056
2070
2082
2088
2095
2046
2013
2034
2074
2065
2075
2087
2084
2064
2038
2032
2072
2077
2064
2096
2023
2044
2069
2095
2033
2053
2075
2090
2067
2060
2055
2078
2046
2041
2056
2064
2053
2061
2083
2100
2052
2077
2087
2052
2019
2058
2060
2049
2094
2058
2048
2068
2088
2071
2065
2067
2077
2044
2075
2079
2028
2051
2076
2099
2037
2058
2084
2083
2089
2066
2082
2053
2030
2059
2091
2059
2084
2043
2072
2044
2063
2077
2085
2080
2079
2039
2063
2044
2070
2054
2080
2079
2044
2057
2035
2057
2096
2080
2046
2086
2078
2076
2041
2056
2058
2071
2066
2083
2082
2063
2058
2057
2084
2038
2055
2054
2051
2051
2059
2060
2098
2072
2083
2076
2053
2051
2072
2073
2085
2065
2080
2057
2061
2086
2049
2036
2066
2079
2066
2042
2060
2070
2105
2078
2075
2073
2043
2036
2061
2049
2059
2052
2057
2064
2076
2073
2067
2090
2104
2052
2088
2049
2024
2050
2057
2052
2073
2083
2050
2055
2068
2081
2070
2082
2050
2046
2084
2072
2032
2082
2045
2073
2061
2076
2072
2054
2073
2089
2052
2054
2062
2061
2066
2049
2060
2085
2075
2067
2065
2095
2058
2068
2051
2042
2058
2056
2064
2090
2104
2064
2076
2103
2051
2037
2042
2066
2080
2068
2085
2065
2034
2043
2049
2068
2072
2076
2078
2074
2082
2077
2047
2066
2071
2055
2080
2052
2095
2062
2037
2090
2087
2059
2035
2068
2094
2040
2068
2080
2063
2047
2059
2079
2058
2079
2095
2082
2085
2064
2051
2039
2060
2044
2063
2069
2071
2068
2070
2065
2074
2057
2048
2073
2085
2082
2054
2049
2057
2053
2055
2084
2086
2091
2092
2091
2079
2103
2094
2060
2063
2055
2035
2010
2030
2060
2052
2043
2046
2073
2045
2070
2089
2026
2058
2055
2061
2046
2070
2079
2088
2091
2067
2054
2035
2065
2071
2094
2115
2071
2080
2062
2055
2062
2082
2083
2052
2065
2066
2080
2069
2056
2072
2073
2048
2041
2065
2065
2051
2068
2070
2089
2089
2055
2062
2064
2042
2064
2081
2080
2052
2068
2059
2059
2072
2091
2060
2064
2064
2075
2057
2090
2066
2053
2033
2099
2062
2057
2079
2077
2064
2063
2053
2063
2070
2073
2038
2050
2071
2051
2064
2108
2091
2075
2039
2031
2044
2049
2083
2066
2070
2089
2085
2046
2065
2065
2076
2081
2048
2052
2072
2067
2066
2081
2084
2097
2060
2030
2067
2061
2062
2068
2085
2045
2075
2059
2069
2062
2059
2076
2060
2064
2069
2062
2078
2041
2057
2080
2090
2079
2046
2061
2048
2058
2051
2076
2104
2093
2080
2063
2060
2068
2056
2073
2068
2067
2034
2062
2050
2063
2058
2064
2064
2083
2072
2090
2055
2054
2051
2066
2085
2044
2050
2049
2072
2081
2082
2075
2060
2070
2065
2062
2058
2073
2064
2086
2081
2078
2072
2089
2048
2045
2058
2045
2065
2069
2063
2063
2064
2052
2069
2067
2041
2081
2077
2056
2032
2073
2072
2083
2091
2092
2057
2048
2074
2044
2086
