# Supplementary material for: Detecting Nasal Vowels in Speech Interfaces Based on Surface Electromyography
Source: PLoS One. 2015 Jun 12;10(6):e0127040. doi: 10.1371/journal.pone.0127040 (PMC4466523; doi:10.1371/journal.pone.0127040)
Supplement: S1 Data — (ZIP) [file pone.0127040.s001.zip › PLosOneData/EmgData/CM/EMG/21 - CM-vnasal-iso-open-r1 - Channel2.txt]

2078
2063
2048
2051
2060
2036
2067
2110
2086
2072
2072
2075
2066
2062
2042
2053
2068
2057
2019
2044
2118
2091
2083
2075
2058
2051
2061
2040
2063
2079
2078
2075
2056
2027
2056
2090
2090
2072
2070
2054
2062
2056
2062
2062
2063
2035
2037
2059
2105
2113
2094
2070
2041
2053
2080
2089
2069
2056
2059
2069
2052
2043
2028
2046
2081
2058
2052
2040
2080
2102
2061
2075
2109
2115
2082
2060
2054
2038
2052
2092
2053
2030
2045
2082
2071
2079
2063
2053
2066
2073
2061
2064
2055
2037
2071
2072
2061
2059
2090
2083
2066
2071
2038
2060
2067
2056
2042
2067
2094
2068
2068
2074
2090
2067
2058
2067
2082
2070
2059
2048
2072
2054
2022
2059
2068
2071
2058
2072
2076
2053
2082
2053
2077
2089
2060
2058
2076
2081
2077
2050
2060
2059
2068
2069
2075
2071
2073
2072
2055
2053
2050
2062
2072
2052
2051
2053
2065
2082
2060
2048
2064
2078
2078
2061
2049
2054
2086
2105
2076
2067
2055
2044
2069
2053
2070
2058
2040
2054
2096
2062
2077
2086
2110
2077
2071
2071
2051
2039
2058
2057
2055
2084
2085
2061
2065
2056
2052
2057
2073
2078
2064
2062
2051
2052
2068
2057
2064
2073
2066
2072
2046
2066
2072
2073
2063
2093
2078
2067
2070
2053
2076
2065
2070
2066
2059
2039
2065
2102
2075
2056
2053
2069
2061
2048
2057
2078
2072
2065
2037
2040
2084
2084
2074
2041
2081
2104
2086
2079
2070
2055
2051
2051
2050
2042
2053
2069
2074
2060
2073
2089
2072
2069
2066
2050
2025
2045
2081
2082
2049
2040
2084
2108
2079
2085
2076
2045
2051
2065
2062
2059
2059
2055
2036
2069
2057
2079
2074
2050
2075
2070
2089
2074
2081
2068
2063
2060
2050
2059
2085
2063
2066
2058
2038
2070
2074
2057
2081
2085
2069
2060
2040
2062
2075
2072
2065
2071
2076
2065
2069
2052
2066
2072
2060
2055
2045
2011
2054
2071
2083
2096
2097
2078
2079
2075
2063
2050
2060
2063
2058
2070
2048
2054
2043
2048
2044
2078
2083
2077
2090
2081
2081
2072
2060
2070
2057
2062
2071
2066
2059
2070
2053
2041
2068
2077
2069
2070
2065
2045
2020
2052
2099
2080
2061
2065
2077
2073
2068
2048
2034
2079
2096
2083
2062
2028
2052
2072
2072
2118
2066
2039
2074
2087
2057
2037
2070
2062
2068
2069
2084
2061
2063
2060
2061
2025
2031
2086
2074
2072
2075
2063
2090
2122
2085
2067
2036
2025
2086
2085
2048
2064
2074
2056
2052
2061
2076
2067
2075
2084
2063
2060
2067
2059
2067
2054
2079
2072
2024
2065
2075
2077
2085
2070
2056
2054
2069
2077
2080
2068
2064
2079
2066
2031
2046
2063
2061
2031
2083
2102
2073
2062
2020
2073
2096
2096
2098
2064
2084
2028
2062
2057
2064
2055
2046
2073
2066
2049
2076
2087
2097
2052
2045
2057
2086
2028
2086
2110
2101
2034
2050
2034
2048
2060
2050
2085
2072
2071
2085
2076
2040
2054
2064
2117
2057
2040
2068
1997
2061
2082
2085
2064
2099
2087
2088
2082
2004
2052
2077
2080
2070
2079
2093
2039
2026
2057
2091
2065
2062
2067
2061
2069
2078
2068
2068
2072
2063
2053
2061
2044
2060
2085
2076
2081
2059
2060
2073
2067
2057
2046
2053
2070
2073
2070
2080
2096
2054
2043
2001
2063
2097
2093
2087
2060
2067
2067
2042
2064
2079
2071
2069
2050
2076
2039
2067
2093
2071
2063
2081
2071
2076
2055
2028
2050
2088
2074
2062
2094
2069
2069
2054
2064
2075
2039
2073
2078
2055
2049
2096
2097
2052
2036
2056
2064
2077
2067
2061
2071
2090
2082
2062
2061
2039
2071
2079
2075
2082
2065
2056
2067
2062
2040
2079
2057
2042
2087
2073
2039
2060
2088
2069
2072
2090
2061
2056
2082
2060
2062
2054
2060
2055
2069
2080
2076
2076
2069
2056
2054
2055
2070
2048
2062
2063
2075
2089
2070
2068
2090
2092
2071
2064
2049
2039
2020
2059
2065
2073
2089
2081
2089
2079
2059
2070
2068
2071
2059
2065
2084
2026
2055
2052
2016
2045
2079
2086
2086
2073
2092
2096
2049
2059
2073
2145
2065
2011
2034
2040
2068
2084
2087
2084
2065
2056
2036
2068
2068
2044
2049
2062
2074
2079
2089
2093
2069
2063
2073
2081
2056
2041
2059
2048
2048
2070
2076
2063
2075
2071
2051
2085
2094
2065
2042
2083
2074
2018
1992
2067
2114
2100
2045
2123
2019
2036
2064
2091
2097
2043
2045
2085
2063
2084
2091
2117
2034
2028
2074
2058
2055
2054
2056
2039
2064
2094
2091
2074
2048
2044
2042
2061
2092
2070
2051
2092
2096
2081
2060
2055
2044
2068
2083
2081
2069
2055
2062
2068
2036
2049
2088
2072
2049
2017
2059
2096
2076
2097
2035
2075
2071
2068
2064
2059
2030
2069
2117
2082
2093
2064
2044
2059
2072
2041
2062
2092
2094
2100
1939
1995
2077
2066
2074
2092
2107
2064
2058
2061
2085
2107
2081
2075
2041
2050
2033
2065
2088
2075
2088
2076
2064
2061
2069
2075
2065
2072
2068
2054
2060
2057
2056
2013
2069
2095
2075
2072
2073
2066
2049
2050
2063
2031
2081
2081
2082
2024
2067
2079
2103
2109
2096
2062
2070
2092
2093
2063
2051
2010
2017
2078
2082
2052
2043
2042
2096
2084
2038
2087
2064
2096
2076
2064
2079
2071
2071
2060
2070
2073
2061
2048
2053
2091
2090
2069
2056
2064
2059
2067
2059
2064
2061
2031
2043
2049
2060
2072
2078
2060
2040
2074
2117
2108
2088
2071
2056
2052
2029
2067
2077
2049
2066
2046
2051
2052
2079
2083
2095
2089
2069
2027
2064
2059
2017
2075
2086
2080
2076
2050
2092
2073
2094
2084
2081
2047
2050
2061
2063
2066
2058
2059
2057
2046
2067
2089
2046
2023
2078
2082
2090
2062
2038
2067
2077
2096
2096
2067
2069
2056
2066
2039
2064
2098
2064
2056
2071
2072
2051
2037
2060
2073
2072
2048
2062
2075
2075
2057
2047
2058
2081
2079
2064
2092
2061
2090
2086
2083
2082
2057
2043
2055
2050
2054
2055
2042
2061
2095
2079
2060
2050
2086
2089
2087
2055
2062
2076
2036
2035
2064
2079
2079
2073
2053
2053
2045
2061
2104
2102
2097
2038
2035
2058
2050
2068
2091
2076
2056
2035
2027
2008
2084
2138
2149
2059
2027
2056
2061
2059
2073
2061
2058
2069
2069
2084
2071
2052
2060
2070
2074
2047
2037
2097
2093
2079
2063
2044
2048
2068
2063
2036
2049
2090
2086
2049
2041
2036
2076
2095
2091
2095
2085
2049
2061
2064
2055
2070
2082
2050
2067
2073
2061
2035
2007
2025
2082
2111
2097
2048
2080
2079
2093
2067
2096
2087
2050
2024
2056
2085
2056
2065
2117
2073
2051
2038
2058
2052
2057
2078
2078
2078
2065
2034
2025
2085
2097
2095
2060
2075
2079
2069
2059
2072
2042
2030
2043
2075
2088
2070
2071
2088
2080
2064
2072
2053
2049
2072
2073
2058
2062
2087
2067
2053
2060
2046
2024
2088
2078
2030
2051
2098
2090
2084
2094
2068
2068
2069
2051
2020
2054
2052
2084
2095
2064
2043
2077
2074
2078
2059
2041
2053
2067
2031
2066
2100
2106
2074
2063
2053
2073
2059
2033
2021
2061
2091
2095
2080
2061
2072
2071
2059
2069
2077
2060
2055
2046
2057
2048
2088
2087
2071
2087
2071
2052
2055
2065
2045
2067
2097
2081
2052
2048
2043
2043
2051
2060
2079
2084
2072
2084
2089
2038
2027
2032
2100
2091
2105
2096
2076
2063
2051
2034
2030
2040
2038
2051
2088
2068
2079
2076
2097
2083
2084
2038
2041
2067
2070
2034
2043
2119
2115
2089
2067
2062
2070
2039
2050
2065
2066
2076
2054
2043
2065
2070
2064
2036
2060
2052
2065
2054
2075
2082
2087
2078
2073
2080
2071
2046
2067
2074
2062
2087
2070
2025
2058
2053
2031
2088
2095
2090
2082
2037
2048
2071
2053
2071
2080
2059
2076
2051
2032
2039
2094
2118
2090
2084
2069
2050
2050
2039
2055
2056
2031
2074
2094
2072
2063
2046
2081
2077
2053
2020
2043
2035
2067
2119
2130
2091
2086
2070
2036
2041
2061
2097
2070
2052
2050
2068
2069
2062
2061
2056
2055
2069
2067
2073
2068
2055
2047
2063
2031
2071
2107
2094
2065
2062
2059
2073
2051
2049
2049
2062
2063
2076
2080
2061
2029
2058
2094
2063
2114
2072
2046
2090
2066
2070
2069
2052
2056
2055
2065
2036
2025
2063
2093
2066
2057
2033
2063
2090
2122
2063
2058
2060
2058
2083
2059
2069
2060
2081
2062
2055
2078
2069
2054
2059
2066
2085
2053
2057
2079
2080
2107
2084
2051
2058
2059
2066
2049
2045
2071
2078
2061
2055
2057
2074
2072
2079
2083
2076
2056
2028
2042
2064
2067
2086
2072
2072
2076
2061
2018
2054
2070
2082
2105
2069
2046
2044
2025
2042
2067
2059
2075
2100
2083
2063
2084
2087
2099
2068
2059
2039
2058
2054
2058
2044
2076
2077
2067
2083
2084
2040
2021
2067
2064
2079
2095
2048
2018
2033
2076
2132
2114
2083
2079
2067
2061
2051
2045
2052
2061
2052
2068
2053
2070
2069
2066
2061
2039
2033
2077
2097
2089
2083
2077
2045
2056
2066
2063
2065
2060
2064
2075
2055
2050
2036
2060
2060
2072
2088
2110
2096
2064
2050
2060
2075
2067
2062
2078
2079
2027
2058
2078
2046
2010
2039
2080
2119
2079
2039
2076
2074
2042
2076
2078
2074
2061
2037
2086
2102
2094
2070
2039
2032
2034
2073
2087
2057
2065
2057
2049
2079
2096
2090
2067
2043
2032
2063
2093
2081
2067
2067
2035
2061
2051
2057
2083
2094
2075
2060
2068
2034
2030
2058
2053
2041
2096
2098
2084
2082
2088
2045
2018
2041
2097
2080
2075
2069
2043
2047
2084
2119
2075
2044
2054
2056
2087
2076
2072
2062
2041
2057
2059
2071
2050
2046
2072
2099
2085
2076
2062
2070
2039
2030
2030
2075
2115
2101
2077
2062
2052
2063
2053
2053
2067
2051
2063
2086
2069
2085
2058
2077
2080
2051
2054
2059
2053
2078
2070
2056
2080
2085
2054
2083
2067
2051
2033
1999
2029
2070
2135
2126
2060
2054
2052
2075
2091
2079
2073
2061
2039
2076
2097
2068
2063
2038
2066
2048
2021
2054
2083
2059
2024
2059
2090
2074
2088
2084
2078
2060
2068
2052
2067
2062
2079
2074
2061
2078
2067
2043
2031
2058
2088
2048
2055
2082
2084
2047
2095
2108
2072
2070
2081
2028
2034
2053
2039
2087
2069
2075
2083
2084
2033
2018
2076
2091
2096
2039
2010
2107
2095
2081
2080
2075
2054
2064
2057
2018
2021
2069
2081
2034
2087
2090
2079
2077
2052
2079
2082
2067
2060
2035
2048
2092
2071
2074
2060
2072
2092
2035
2052
2054
2035
2056
2097
2086
2046
2073
2060
2071
2104
2088
2075
2020
2056
2085
2086
1999
2056
2068
2086
2086
2093
2094
2072
2032
2038
2057
2053
2073
2113
2060
2051
2086
2075
2063
2048
2037
2045
2075
2075
2056
2045
2086
2092
2084
2063
2021
2051
2089
2088
2065
2061
2040
2031
2070
2072
2076
2094
2093
2083
2065
2057
2062
2081
2083
2051
2068
2077
2052
2065
2048
2041
2040
2039
2074
2107
2060
2071
2070
2057
2056
2070
2092
2079
2064
2043
2046
2052
2043
2066
2100
2107
2059
2040
2091
2088
2036
2088
2072
2068
2049
2067
2059
2046
2053
2033
2081
2082
2089
2079
2074
2063
2045
2044
2045
2043
2064
2088
2070
2087
2059
2042
2072
2101
2095
2086
2078
2038
2052
2077
2054
2053
2066
2035
2054
2083
2062
2068
2072
2062
2076
2036
2068
2043
2072
2117
2116
2077
2058
2066
2058
2086
2065
2056
2043
2019
2052
2061
2069
2093
2064
2072
2072
2071
2079
2066
2076
2054
2063
2064
2052
2057
2076
2041
2050
2053
2079
2084
2096
2052
2023
2058
2062
2081
2082
2075
2069
2075
2081
2086
2104
2059
2055
2059
2073
2047
2044
2053
2063
2043
2041
2059
2063
2061
2070
2093
2070
2089
2084
2085
2065
2038
2074
2083
2047
2064
2077
2053
2065
2087
2061
2040
2055
2059
2058
2042
2074
2093
2087
2078
2072
2057
2036
2050
2083
2050
2037
2076
2029
2068
2080
2098
2098
2104
2068
2067
2071
2052
2061
2073
2069
2060
2055
2058
2054
2060
2059
2028
2059
2052
2081
2096
2074
2037
2065
2098
2065
2044
2067
2071
2066
2067
2084
2097
2090
2074
2046
2059
2048
2065
2060
2064
2064
2063
2062
2050
2054
2064
2049
2053
2060
2090
2097
2081
2068
2087
2085
2065
2055
2059
2052
2048
2058
2053
2046
2069
2069
2064
2063
2095
2074
2077
2059
2048
2053
2046
2062
2059
2059
2067
2052
2057
2070
2087
2065
2072
2070
2088
2072
2089
2081
2059
2045
2060
2054
2057
2058
2083
2093
2075
2077
2050
2050
2060
2041
2040
2082
2089
2070
2047
2052
2071
2065
2069
2072
2067
2022
2061
2112
2090
2068
2062
2048
2070
2083
2065
2050
2055
2018
2032
2084
2126
2111
2091
2056
2044
2067
2044
2065
2068
2081
2050
2056
2079
2083
2066
2077
2039
2026
2068
2120
2071
2072
2042
2009
2068
2089
2101
2073
2055
2068
2078
2089
2038
2075
2099
2088
2062
2055
2034
2040
2026
2067
2066
2046
2046
2052
2050
2098
2141
2115
2091
2065
2039
2053
2073
2073
2068
2059
2039
2048
2068
2059
2051
2006
2076
2091
2106
2061
2086
2056
2045
2049
2088
2116
2078
2046
2059
2071
2097
2050
2066
2054
2052
2063
2046
2053
2084
2099
2087
2065
2038
2014
2041
2094
2117
2073
2077
2087
2029
2050
2031
2062
2029
2078
2116
2105
2064
2096
2067
2062
2036
2039
2071
2054
2083
2084
2081
2029
2023
2037
2088
2076
2096
2084
2057
2075
2038
2048
2092
2092
2072
2054
2069
2076
2040
2060
2093
2017
1996
2096
2104
2111
2086
2034
2062
2083
2100
2054
2045
2078
2076
2046
2026
2044
2067
2111
2055
2063
2080
2084
2043
2083
2018
2037
2099
2066
2031
2047
2098
2060
2047
2092
2095
2086
2056
2072
2063
2064
2070
2086
2072
2055
2020
2004
2036
2071
2075
2111
2120
2111
2089
2058
2042
2025
2064
2062
2063
2063
2074
2026
2025
2089
2103
2109
2070
2047
2030
2038
2083
2088
2084
2048
2027
2048
2079
2083
2064
2103
2072
2063
2071
2062
2059
2050
2096
2078
2090
2069
2055
2034
2033
2039
2033
2071
2060
2063
2096
2103
2077
2077
2073
2051
2081
2043
2025
2091
2099
2089
2033
2013
2062
2087
2066
2064
2083
2060
2064
2033
2071
2092
2100
2003
2094
2121
2091
2071
2067
2064
2056
2028
2037
2075
2058
2040
2046
2028
2059
2086
2090
2111
2111
2083
2089
2070
2040
2008
2006
2040
2088
2126
2113
2094
2071
2036
2033
2068
2053
2067
2077
2084
2083
2052
2043
2053
2060
2076
2075
2053
2039
2073
2056
2032
2071
2101
2066
2064
2062
2065
2066
2067
2062
2077
2093
2057
2047
2067
2060
2068
2084
2038
2052
2081
2068
2078
2050
2039
2073
2065
2087
2023
1989
2083
2123
2127
2081
2045
2085
2062
2040
2071
2052
2050
2055
2063
2061
2103
2074
2048
2092
2071
2039
2057
2069
2074
2058
2030
2073
2095
2082
2029
2072
2088
2074
2073
2072
2062
2084
2046
2056
2040
2046
2042
2051
2084
2088
2103
2065
2064
2057
2081
2080
2090
2066
2053
2033
2065
2069
2059
2039
2072
2071
2064
2084
2068
2042
2090
2060
2056
2058
2078
2076
2044
2020
1995
2067
2115
2114
2100
2100
2068
2070
2069
2061
2065
2054
2048
2066
2065
2071
2065
2066
2035
2043
2086
2048
2097
2082
2085
2032
2031
2080
2067
2077
2083
2041
2083
2060
2063
2066
2066
2079
2055
2034
2062
2097
2074
2092
2054
2031
2094
2089
2080
2037
2035
2019
2050
2087
2068
2084
2116
2077
2079
2067
2038
2047
2053
2071
2084
2074
2065
2041
2049
2054
2052
2039
2058
2043
2086
2112
2107
2074
2050
2068
2056
2061
2044
2011
2067
2130
2091
2084
2079
2070
2071
2050
2058
2060
2040
2042
2062
2070
2057
2023
2050
2053
2091
2117
2076
2076
2052
2042
2048
2070
2068
2090
2062
2042
2017
2058
2100
2094
2091
2063
2046
2063
2087
2081
2072
2052
2039
2025
2034
2068
2086
2098
2076
2077
2067
2048
2083
2097
2041
2063
2055
2058
2059
2048
2044
2077
2062
2024
2091
2110
2084
2057
2061
2076
2044
2037
2076
2090
2089
2063
2074
2075
2064
2050
2029
2065
2052
2035
2038
2084
2095
2098
2077
2046
2082
2082
2061
2040
2049
2075
2081
2072
2054
2051
2070
2065
2080
2065
2059
2066
2066
2026
2057
2106
2084
2044
2041
2062
2059
2085
2085
2051
2081
2036
2071
2084
2066
2067
2070
2076
2075
2065
2037
2046
2037
2073
2083
2092
2055
2055
2068
2066
2082
2092
2028
2028
2060
2078
2060
2064
2090
2102
2083
2078
2067
2051
2043
2055
2046
2004
2056
2099
2123
2091
2055
2062
2081
2066
2061
2049
2050
2045
2006
2056
2091
2084
2080
2068
2077
2065
2073
2066
2025
2048
2079
2093
2104
2082
2032
2033
2087
2102
2041
2025
2063
2086
2074
2041
2068
2077
2105
2087
2058
2031
2042
2075
2067
2048
2066
2071
2082
2097
2086
2067
2069
2049
2046
2060
2046
2055
2090
2082
2059
2044
2073
2092
2068
2024
2071
2050
2064
2101
2097
2052
2059
2059
2075
2059
2071
2046
2014
2063
2067
2083
2077
2086
2075
2080
2089
2064
2063
2029
2050
2060
2044
2044
2048
2078
2063
2066
2069
2077
2093
2095
2083
2048
2054
2044
2084
2094
2091
2091
2070
2051
2046
2061
2064
2048
2044
2062
2046
2033
2044
2084
2065
2071
2065
2044
2103
2081
2066
2063
2080
2078
2068
2086
2062
2040
2048
2086
2078
2083
