# Supplementary material for: Detecting Nasal Vowels in Speech Interfaces Based on Surface Electromyography
Source: PLoS One. 2015 Jun 12;10(6):e0127040. doi: 10.1371/journal.pone.0127040 (PMC4466523; doi:10.1371/journal.pone.0127040)
Supplement: S1 Data — (ZIP) [file pone.0127040.s001.zip › PLosOneData/EmgData/CM/EMG/21 - CM-vnasal-iso-open-r1 - Channel4.txt]

2074
2067
2048
2050
2074
2072
2069
2063
2048
2065
2076
2076
2067
2067
2067
2063
2067
2060
2051
2066
2072
2065
2064
2065
2068
2067
2069
2049
2071
2081
2059
2065
2066
2065
2066
2068
2064
2048
2072
2069
2073
2078
2052
2065
2065
2055
2064
2079
2076
2073
2063
2067
2067
2065
2059
2070
2073
2071
2068
2061
2056
2037
2044
2061
2079
2076
2072
2075
2074
2067
2058
2062
2068
2069
2074
2067
2066
2063
2078
2070
2060
2059
2059
2051
2042
2058
2062
2062
2083
2081
2072
2075
2068
2067
2069
2063
2066
2065
2045
2066
2083
2074
2065
2061
2051
2058
2068
2076
2072
2063
2065
2052
2072
2077
2064
2064
2061
2049
2073
2050
2067
2072
2066
2062
2069
2063
2062
2070
2071
2074
2070
2065
2069
2052
2060
2075
2083
2073
2061
2059
2070
2060
2062
2064
2064
2070
2065
2057
2055
2042
2068
2075
2079
2082
2073
2067
2067
2070
2065
2064
2065
2061
2062
2063
2068
2055
2055
2066
2078
2074
2071
2063
2067
2070
2078
2072
2058
2063
2043
2061
2077
2065
2061
2060
2058
2061
2067
2063
2064
2084
2077
2074
2073
2063
2058
2062
2053
2063
2072
2066
2071
2055
2066
2079
2104
2073
2057
2045
2053
2056
2054
2062
2056
2076
2074
2083
2062
2061
2073
2067
2063
2063
2066
2068
2063
2059
2068
2067
2053
2057
2067
2067
2068
2073
2058
2063
2078
2067
2066
2062
2068
2065
2062
2058
2059
2066
2061
2054
2044
2066
2076
2081
2079
2071
2061
2074
2072
2068
2061
2059
2045
2063
2080
2075
2064
2055
2063
2057
2054
2060
2071
2079
2062
2089
2099
2078
2045
2035
2042
2061
2063
2049
2070
2072
2079
2078
2056
2070
2074
2077
2079
2066
2061
2076
2072
2062
2057
2058
2051
2062
2062
2046
2067
2061
2072
2081
2084
2088
2050
2049
2054
2034
2059
2079
2061
2058
2064
2084
2072
2073
2076
2069
2066
2056
2072
2076
2079
2064
2052
2078
2073
2061
2067
2065
2043
2054
2070
2061
2052
2044
2085
2098
2070
2064
2052
2061
2065
2083
2057
2061
2042
2064
2091
2081
2064
2071
2062
2057
2058
2067
2058
2049
2066
2081
2064
2056
2071
2073
2063
2059
2044
2052
2071
2078
2067
2074
2070
2061
2053
2077
2060
2064
2070
2060
2070
2067
2063
2049
2062
2080
2083
2088
2060
2062
2058
2058
2081
2084
2076
2066
2070
2059
2064
2057
2055
2061
2077
2085
2063
2056
2066
2070
2064
2064
2073
2059
2055
2049
2072
2067
2060
2086
2071
2087
2079
2053
2048
2066
2072
2074
2050
2038
2075
2092
2062
2057
2071
2076
2063
2072
2071
2062
2060
2074
2062
2059
2039
2076
2093
2086
2062
2072
2062
2073
2079
2055
2058
2061
2063
2060
2043
2092
2077
2035
2048
2082
2034
2104
2105
2062
2070
2057
2071
2086
2049
2031
2069
2067
2089
2045
2073
2068
2047
2039
2117
2063
2049
2050
2083
2077
2085
2068
2043
2087
2073
2072
2074
2062
2036
2060
2055
2059
2044
2084
2059
2065
2058
2094
2087
2055
2053
2062
2089
2032
2059
2098
2073
2084
2063
2070
2055
2045
2062
2069
2071
2051
2076
2059
2061
2063
2071
2066
2065
2050
2067
2062
2066
2069
2061
2042
2077
2074
2063
2059
2071
2069
2064
2067
2068
2063
2063
2058
2063
2071
2055
2073
2072
2074
2083
2070
2067
2058
2062
2064
2061
2067
2060
2065
2055
2064
2068
2065
2069
2068
2058
2070
2067
2075
2070
2065
2071
2075
2055
2065
2060
2064
2058
2058
2064
2054
2087
2068
2067
2064
2065
2061
2058
2075
2079
2067
2064
2061
2055
2062
2063
2067
2068
2061
2071
2054
2054
2081
2075
2078
2071
2053
2065
2072
2065
2063
2068
2059
2063
2065
2051
2068
2074
2080
2079
2074
2059
2053
2063
2064
2056
2062
2067
2073
2064
2068
2057
2076
2067
2053
2060
2068
2071
2066
2057
2061
2048
2052
2079
2076
2065
2075
2077
2070
2067
2069
2064
2063
2068
2067
2057
2047
2060
2066
2070
2087
2059
2051
2082
2075
2070
2020
2084
2098
2061
2068
2067
2064
2062
2059
2054
2054
2082
2073
2078
2057
2058
2023
2095
2085
2070
2067
2075
2067
2060
2036
2083
2079
2076
2074
2059
2069
2059
2063
2064
2063
2058
2065
2064
2046
2067
2075
2077
2074
2062
2061
2056
2059
2058
2074
2069
2059
2066
2072
2072
2067
2060
2066
2055
2054
2040
2102
2072
2053
2078
2056
2078
2061
2064
2063
2053
2096
2075
2061
2041
2094
2046
2075
2041
2045
2044
2088
2084
2077
2071
2074
2056
2048
2059
2061
2060
2060
2074
2070
2063
2078
2077
2064
2059
2055
2055
2063
2079
2073
2061
2072
2068
2069
2064
2060
2065
2062
2075
2063
2053
2066
2095
2058
2068
2068
2048
2058
2074
2056
2053
2069
2067
2065
2089
2074
2058
2051
2069
2044
2086
2088
2050
2017
2088
2043
2075
2102
2070
2056
2083
2041
2065
2066
2077
2079
2064
2052
2081
2061
2055
2055
2057
2048
2074
2074
2081
2075
2072
2070
2071
2055
2062
2072
2060
2076
2070
2054
2057
2062
2058
2075
2080
2055
2073
2066
2058
2064
2046
2064
2081
2059
2069
2067
2063
2073
2076
2060
2071
2054
2069
2061
2067
2064
2061
2076
2090
2066
2036
2072
2040
2063
2067
2089
2092
2072
2059
2065
2060
2061
2043
2056
2062
2085
2082
2058
2057
2057
2070
2056
2074
2060
2067
2065
2078
2068
2075
2056
2055
2064
2075
2079
2054
2037
2084
2067
2080
2066
2060
2071
2066
2053
2057
2081
2078
2068
2064
2064
2061
2058
2054
2059
2074
2068
2058
2062
2049
2072
2078
2082
2084
2068
2071
2070
2048
2052
2054
2079
2062
2069
2061
2064
2052
2070
2060
2057
2077
2064
2055
2076
2073
2058
2068
2069
2075
2079
2062
2055
2072
2046
2059
2062
2071
2082
2074
2062
2059
2060
2068
2067
2063
2059
2061
2065
2060
2066
2066
2059
2067
2076
2068
2078
2036
2076
2085
2087
2064
2051
2079
2051
2072
2070
2071
2068
2061
2061
2057
2052
2057
2052
2054
2068
2079
2084
2072
2063
2058
2072
2060
2073
2057
2065
2070
2057
2065
2081
2071
2074
2058
2058
2055
2052
2085
2068
2063
2046
2049
2074
2078
2084
2068
2059
2058
2049
2054
2073
2065
2059
2079
2060
2051
2079
2077
2049
2037
2066
2083
2081
2071
2075
2063
2065
2053
2066
2071
2076
2058
2072
2053
2049
2060
2067
2086
2067
2070
2060
2065
2078
2076
2063
2051
2062
2072
2072
2050
2078
2061
2061
2071
2073
2051
2052
2077
2075
2067
2054
2056
2060
2060
2071
2069
2080
2076
2063
2065
2069
2078
2073
2057
2062
2046
2072
2075
2067
2067
2056
2065
2061
2058
2060
2071
2061
2068
2076
2065
2065
2074
2054
2061
2064
2066
2062
2081
2074
2068
2051
2066
2076
2077
2076
2063
2064
2063
2059
2056
2072
2066
2057
2065
2048
2050
2068
2082
2077
2067
2086
2081
2057
2051
2065
2067
2067
2073
2064
2066
2051
2045
2068
2073
2064
2079
2063
2069
2058
2063
2069
2063
2076
2068
2061
2060
2064
2055
2049
2069
2070
2067
2077
2060
2068
2079
2085
2068
2063
2063
2089
2064
2058
2057
2060
2061
2061
2055
2072
2069
2069
2045
2070
2074
2079
2059
2064
2073
2072
2061
2056
2063
2065
2065
2075
2064
2060
2067
2068
2071
2068
2060
2056
2065
2063
2063
2073
2060
2067
2074
2061
2066
2058
2057
2055
2045
2091
2080
2080
2080
2057
2054
2055
2060
2058
2064
2060
2057
2079
2087
2073
2070
2069
2058
2063
2059
2069
2053
2061
2087
2077
2077
2071
2054
2067
2056
2066
2049
2074
2078
2063
2065
2062
2042
2074
2081
2076
2061
2037
2060
2080
2081
2072
2065
2074
2071
2055
2063
2071
2066
2058
2055
2055
2055
2073
2071
2085
2086
2072
2054
2051
2056
2078
2055
2064
2049
2064
2062
2093
2079
2060
2064
2066
2061
2050
2067
2087
2050
2064
2067
2076
2067
2059
2066
2065
2073
2070
2053
2050
2070
2087
2073
2074
2056
2072
2068
2069
2063
2077
2065
2059
2074
2058
2054
2039
2069
2062
2079
2065
2062
2076
2073
2063
2046
2064
2072
2061
2037
2072
2104
2073
2074
2061
2052
2072
2083
2068
2078
2064
2053
2048
2065
2071
2064
2077
2068
2058
2065
2039
2041
2093
2083
2065
2076
2059
2052
2060
2063
2069
2054
2058
2060
2048
2087
2097
2065
2052
2047
2067
2056
2087
2064
2066
2069
2069
2069
2063
2076
2056
2068
2080
2069
2075
2070
2065
2060
2067
2060
2033
2071
2068
2073
2071
2051
2053
2060
2059
2070
2078
2082
2076
2064
2061
2063
2064
2073
2063
2085
2068
2064
2068
2064
2054
2058
2061
2065
2042
2050
2072
2092
2091
2065
2071
2081
2060
2061
2049
2054
2053
2076
2085
2073
2077
2075
2064
2054
2060
2060
2064
2056
2063
2075
2072
2065
2079
2069
2069
2065
2060
2028
2052
2074
2085
2085
2064
2063
2081
2063
2056
2028
2058
2059
2083
2091
2079
2086
2070
2055
2053
2046
2054
2055
2072
2078
2078
2057
2054
2063
2078
2077
2075
2066
2067
2060
2064
2071
2060
2061
2049
2060
2070
2057
2084
2059
2071
2071
2060
2050
2059
2064
2088
2073
2067
2059
2066
2084
2071
2059
2053
2063
2071
2063
2056
2052
2065
2067
2064
2055
2059
2070
2083
2076
2059
2063
2053
2054
2065
2079
2078
2067
2054
2056
2060
2060
2067
2073
2073
2085
2082
2065
2066
2066
2061
2064
2075
2057
2040
2065
2067
2068
2058
2064
2060
2067
2070
2067
2062
2084
2081
2073
2064
2057
2043
2072
2064
2070
2077
2067
2066
2074
2062
2049
2043
2080
2089
2081
2060
2060
2060
2070
2069
2065
2057
2050
2069
2077
2057
2050
2067
2073
2060
2062
2066
2068
2062
2071
2075
2079
2067
2073
2053
2059
2063
2071
2066
2070
2066
2067
2067
2066
2060
2067
2060
2067
2084
2064
2067
2062
2066
2055
2050
2056
2072
2067
2075
2080
2072
2070
2059
2061
2067
2062
2060
2090
2067
2055
2057
2054
2065
2071
2070
2068
2059
2064
2048
2067
2075
2078
2075
2070
2069
2067
2079
2067
2062
2064
2063
2068
2048
2063
2062
2048
2078
2076
2078
2071
2068
2063
2050
2050
2078
2087
2080
2060
2093
2068
2056
2056
2046
2051
2058
2075
2071
2052
2054
2058
2085
2083
2073
2061
2049
2060
2083
2077
2077
2056
2042
2065
2069
2068
2059
2047
2059
2077
2083
2093
2073
2038
2037
2085
2084
2062
2069
2058
2032
2063
2082
2072
2065
2072
2054
2063
2092
2083
2054
2048
2062
2077
2070
2046
2063
2066
2069
2076
2070
2056
2055
2055
2076
2059
2087
2089
2057
2046
2057
2081
2079
2060
2072
2068
2066
2053
2051
2067
2069
2062
2064
2075
2073
2057
2052
2079
2079
2068
2083
2063
2050
2066
2073
2073
2071
2063
2057
2069
2074
2078
2057
2027
2037
2059
2059
2076
2069
2068
2072
2086
2083
2072
2060
2064
2047
2065
2066
2066
2051
2082
2049
2066
2067
2067
2060
2070
2090
2096
2082
2033
2036
2059
2078
2052
2056
2060
2045
2056
2079
2077
2080
2073
2087
2066
2060
2053
2068
2064
2063
2069
2066
2066
2082
2076
2065
2063
2070
2049
2040
2061
2065
2067
2086
2064
2065
2048
2065
2071
2069
2069
2063
2061
2059
2059
2071
2075
2076
2055
2059
2076
2077
2060
2062
2073
2063
2050
2058
2054
2067
2051
2041
2061
2067
2079
2072
2063
2093
2092
2077
2062
2067
2069
2058
2048
2060
2057
2049
2070
2070
2086
2072
2063
2051
2059
2068
2067
2066
2071
2070
2062
2053
2036
2049
2065
2088
2083
2073
2059
2049
2065
2071
2071
2080
2071
2057
2059
2051
2058
2064
2076
2075
2064
2071
2057
2056
2060
2063
2086
2093
2067
2048
2065
2059
2063
2060
2058
2061
2078
2079
2078
2041
2034
2051
2079
2075
2070
2067
2058
2042
2080
2089
2089
2075
2067
2070
2064
2041
2049
2051
2060
2074
2082
2068
2048
2057
2060
2067
2088
2103
2091
2045
2043
2067
2063
2055
2061
2072
2072
2066
2055
2057
2068
2067
2065
2056
2062
2067
2069
2081
2082
2058
2049
2042
2048
2066
2089
2070
2059
2061
2083
2089
2075
2064
2061
2061
2057
2069
2075
2057
2056
2073
2078
2067
2064
2068
2055
2049
2049
2063
2080
2055
2057
2070
2056
2075
2077
2073
2076
2087
2071
2052
2054
2060
2065
2054
2054
2065
2076
2079
2069
2066
2062
2054
2059
2067
2063
2064
2070
2040
2067
2087
2070
2067
2063
2086
2080
2065
2033
2044
2067
2068
2067
2076
2072
2060
2062
2058
2073
2070
2058
2065
2055
2051
2062
2092
2082
2068
2068
2076
2066
2068
2058
2056
2087
2078
2044
2039
2041
2065
2070
2060
2072
2081
2072
2061
2064
2067
2078
2069
2067
2052
2050
2070
2071
2067
2063
2062
2062
2057
2071
2075
2064
2075
2068
2067
2074
2063
2055
2061
2043
2066
2073
2064
2075
2068
2069
2055
2054
2074
2088
2068
2048
2055
2074
2064
2080
2068
2048
2057
2057
2076
2087
2066
2064
2064
2074
2061
2056
2065
2076
2073
2074
2071
2064
2064
2046
2066
2078
2073
2064
2058
2066
2052
2071
2076
2059
2074
2075
2067
2070
2070
2075
2071
2051
2062
2061
2062
2059
2070
2063
2069
2058
2053
2045
2082
2083
2058
2063
2081
2082
2066
2060
2071
2061
2053
2046
2060
2073
2076
2062
2060
2074
2086
2098
2058
2068
2066
2050
2045
2051
2066
2056
2068
2070
2053
2061
2055
2084
2081
2081
2062
2070
2063
2075
2069
2072
2069
2059
2058
2073
2066
2068
2081
2048
2036
2051
2069
2072
2092
2060
2057
2060
2068
2072
2075
2083
2072
2057
2037
2062
2063
2076
2062
2056
2068
2092
2079
2052
2053
2058
2057
2061
2076
2056
2068
2079
2071
2051
2060
2067
2071
2070
2063
2078
2062
2043
2044
2078
2063
2058
2081
2050
2057
2062
2088
2071
2072
2067
2054
2065
2065
2081
2072
2061
2062
2066
2071
2054
2062
2069
2060
2058
2056
2063
2058
2067
2073
2085
2065
2074
2071
2071
2063
2060
2058
2065
2061
2082
2089
2066
2028
2026
2056
2085
2067
2064
2073
2055
2056
2066
2068
2072
2082
2086
2059
2070
2095
2076
2033
2044
2056
2067
2084
2056
2051
2064
2060
2068
2070
2076
2083
2075
2074
2060
2044
2030
2064
2069
2081
2073
2068
2096
2067
2070
2054
2053
2059
2062
2071
2076
2088
2063
2051
2050
2067
2081
2061
2062
2071
2064
2079
2085
2046
2020
2067
2092
2090
2057
2044
2044
2062
2056
2062
2071
2074
2075
2066
2063
2068
2083
2085
2068
2059
2059
2043
2059
2081
2082
2062
2062
2057
2061
2050
2065
2075
2061
2062
2072
2048
2046
2086
2096
2091
2050
2032
2053
2058
2070
2067
2083
2064
2055
2053
2075
2081
2078
2081
2055
2037
2054
2068
2067
2061
2079
2082
2075
2063
2068
2056
2051
2049
2046
2066
2074
2089
2077
2074
2074
2070
2082
2052
2056
2062
2054
2067
2050
2052
2083
2084
2062
2058
2088
2068
2063
2052
2056
2071
2064
2061
2064
2079
2074
2077
2070
2074
2050
2043
2053
2066
2071
2070
2062
2076
2067
2067
2064
2068
2066
2063
2071
2053
2064
2064
2075
2082
2062
2071
2061
2055
2070
2074
2072
2060
2077
2066
2070
2065
2072
2068
2045
2048
2056
2052
2060
2058
2067
2090
2067
2084
2073
2066
2069
2063
2064
2075
2063
2062
2058
2057
2061
2053
2065
2066
2065
2072
2064
2072
2068
2071
2063
2065
2073
2060
2055
2062
2074
2063
2072
2080
2067
2064
2076
2058
2062
2058
2062
2052
2063
2062
2068
2072
2073
2080
2057
2064
2062
2062
2075
2068
2072
2056
2070
2069
2066
2053
2070
2068
2067
2060
2064
2075
2064
2071
2060
2052
2058
2067
2085
2073
2061
2048
2056
2068
2066
2069
2071
2066
2070
2070
2063
2062
2057
2077
2072
2088
2059
2057
2050
2037
2073
2075
2084
2071
2065
2059
2066
2060
2059
2064
2072
2071
2073
2065
2062
2072
2049
2060
2064
2068
2069
2068
2064
2074
2069
2059
2067
2059
2062
2059
2068
2071
2064
2060
2068
2061
2063
2062
2072
2066
2068
2076
2063
2064
2057
2055
2056
2071
2073
2067
2083
2069
2068
2068
2066
2054
2054
2062
2063
2058
2059
2074
2084
2071
2066
2061
2064
2063
2081
2072
2071
2051
2056
2062
2063
2073
2068
2064
2062
2066
2065
2059
2063
2060
2081
2063
2065
2069
2054
2075
2067
2082
2077
2075
2068
2069
2061
2057
2063
2066
2064
2057
2068
2077
2070
2067
2062
2062
2065
2075
2071
2058
2063
2056
2074
2072
2056
2070
2061
2063
2062
2066
2065
2064
2054
2076
2069
2073
2065
2074
2052
2069
2071
2079
2072
2066
2071
2071
2066
2057
2057
2059
2061
2062
2059
2066
2072
2050
2063
2065
2079
2073
2073
2064
2063
2067
2061
2060
2072
2073
2062
2064
2060
2067
2062
2063
2072
2072
2057
2056
2056
2068
2070
2079
2064
2064
2075
2077
2061
2063
2065
2065
2059
2054
2068
2084
2067
2065
2063
2066
2061
2062
2065
2066
2062
2065
2074
2063
2064
2069
2054
2067
2079
2064
2085
2071
2072
2068
2053
2063
2065
2069
2068
2067
2054
2059
2063
2066
2072
2074
2060
2068
2072
2056
2061
2064
2072
2054
2069
2067
2068
2068
2079
2078
2065
2060
2066
2067
2074
2061
2065
2052
2066
2067
2064
2067
2059
2065
2070
2065
2055
2063
2067
2062
2071
2075
2073
2072
2072
2060
2064
2056
2066
2057
2061
2078
2070
2066
2056
2078
2064
2063
2060
2062
2060
2062
2067
2056
2070
2070
2071
2072
2065
2076
2069
2056
2067
2071
2071
2069
2060
2063
