# Supplementary material for: Detecting Nasal Vowels in Speech Interfaces Based on Surface Electromyography
Source: PLoS One. 2015 Jun 12;10(6):e0127040. doi: 10.1371/journal.pone.0127040 (PMC4466523; doi:10.1371/journal.pone.0127040)
Supplement: S1 Data — (ZIP) [file pone.0127040.s001.zip › PLosOneData/EmgData/CM/EMG/21 - CM-vnasal-iso-open-r1 - Channel5.txt]

2068
2070
2054
2053
2068
2074
2079
2067
2064
2057
2066
2076
2069
2059
2054
2067
2082
2063
2056
2047
2072
2061
2064
2075
2069
2070
2073
2069
2071
2072
2056
2057
2060
2058
2069
2070
2065
2043
2069
2068
2064
2081
2057
2063
2087
2076
2077
2075
2062
2063
2057
2057
2059
2062
2051
2062
2072
2073
2072
2073
2067
2059
2057
2046
2067
2068
2068
2073
2076
2071
2067
2061
2065
2069
2074
2057
2062
2064
2075
2050
2080
2073
2065
2053
2053
2058
2056
2048
2075
2082
2080
2072
2046
2063
2080
2067
2070
2072
2045
2068
2081
2070
2071
2066
2049
2056
2064
2069
2065
2061
2072
2065
2066
2063
2050
2063
2074
2051
2069
2063
2082
2079
2078
2067
2069
2054
2048
2052
2059
2068
2069
2067
2069
2056
2059
2080
2083
2079
2072
2066
2068
2064
2064
2063
2064
2061
2057
2052
2063
2045
2053
2083
2088
2082
2061
2065
2069
2070
2056
2061
2060
2057
2057
2068
2068
2057
2059
2077
2076
2071
2067
2070
2063
2059
2070
2072
2066
2069
2049
2054
2066
2065
2069
2065
2065
2051
2066
2050
2057
2088
2080
2074
2063
2061
2062
2057
2059
2065
2069
2069
2079
2060
2071
2075
2084
2066
2064
2056
2061
2070
2064
2061
2039
2059
2065
2076
2074
2074
2068
2063
2060
2065
2051
2065
2061
2058
2080
2071
2056
2051
2075
2058
2070
2088
2071
2072
2078
2070
2068
2065
2058
2057
2060
2063
2068
2067
2065
2057
2040
2049
2076
2077
2071
2066
2055
2080
2089
2084
2076
2058
2064
2058
2061
2054
2055
2063
2069
2059
2060
2050
2066
2077
2069
2079
2095
2088
2069
2057
2051
2057
2046
2038
2041
2052
2076
2084
2070
2083
2079
2073
2087
2078
2052
2064
2073
2051
2050
2070
2063
2063
2052
2016
2068
2102
2088
2090
2124
2116
2065
2034
2033
2043
2080
2051
1998
2054
2025
2043
2045
2055
2109
2112
2091
2054
2058
2071
2115
2101
2022
2052
2082
2068
2080
2052
2042
2018
2058
2076
2085
2062
2073
2096
2057
2046
2049
2082
2051
2070
2057
2065
2057
2067
2057
2081
2086
2092
2085
2053
2047
2048
2045
2036
2060
2099
2066
2058
2064
2082
2085
2064
2043
2045
2060
2063
2074
2089
2067
2062
2049
2069
2066
2068
2076
2063
2061
2074
2070
2053
2052
2057
2062
2075
2084
2076
2056
2071
2071
2079
2081
2081
2055
2043
2049
2054
2055
2077
2072
2070
2068
2073
2055
2072
2076
2073
2076
2077
2059
2042
2042
2055
2060
2073
2069
2077
2076
2052
2044
2067
2066
2098
2076
2041
2058
2059
2063
2063
2070
2086
2080
2078
2056
2028
2055
2070
2069
2073
2040
2060
2099
2090
2059
2060
2055
2060
2056
2068
2078
2082
2072
2059
2065
2078
2064
2044
2055
2031
2050
2125
2099
2074
2084
2061
2060
2058
2038
2033
2065
2077
2055
2043
2077
2078
2068
2077
2071
2078
2090
2045
2044
2062
2090
2062
2025
2065
2084
2075
2104
2076
2060
2064
2051
2056
2052
2075
2056
2050
2069
2070
2080
2054
2069
2062
2051
2059
2094
2088
2068
2067
2051
2068
2065
2060
2072
2087
2059
2045
2074
2058
2066
2067
2072
2055
2059
2050
2066
2061
2078
2056
2086
2055
2070
2076
2055
2050
2077
2080
2069
2067
2064
2058
2060
2060
2068
2069
2059
2063
2059
2059
2093
2087
2079
2065
2046
2057
2062
2056
2050
2062
2071
2067
2067
2060
2068
2072
2055
2068
2067
2074
2060
2031
2080
2086
2068
2062
2072
2062
2043
2067
2044
2080
2101
2081
2077
2068
2058
2047
2057
2069
2050
2057
2057
2073
2062
2044
2068
2081
2082
2065
2056
2061
2053
2057
2074
2085
2092
2067
2064
2069
2060
2061
2070
2045
2055
2071
2088
2066
2064
2071
2067
2076
2062
2064
2056
2066
2064
2056
2069
2066
2054
2069
2057
2071
2067
2078
2069
2069
2066
2062
2066
2065
2056
2053
2060
2062
2046
2073
2078
2075
2078
2087
2072
2069
2066
2062
2064
2057
2021
2080
2088
2086
2056
2053
2077
2062
2070
2059
2046
2072
2069
2066
2058
2066
2072
2068
2058
2045
2074
2091
2075
2072
2044
2035
2087
2077
2085
2076
2067
2055
2054
2022
2082
2088
2075
2067
2067
2063
2054
2036
2082
2077
2059
2055
2057
2056
2067
2078
2079
2085
2072
2059
2072
2064
2063
2066
2070
2052
2051
2072
2067
2071
2064
2067
2059
2043
2070
2111
2061
2067
2069
2066
2073
2057
2036
2034
2046
2121
2102
2075
2058
2065
2088
2060
2026
2051
2056
2065
2033
2099
2098
2089
2060
2056
2065
2063
2055
2051
2068
2066
2074
2073
2068
2061
2064
2054
2054
2062
2078
2076
2068
2064
2060
2073
2075
2065
2068
2060
2059
2069
2067
2042
2085
2064
2049
2064
2059
2063
2086
2043
2070
2088
2090
2094
2089
2051
2026
2058
2050
2034
2065
2085
2030
2049
2067
2079
2100
2106
2065
2047
2093
2041
2049
2078
2066
2070
2059
2062
2073
2069
2072
2072
2062
2039
2074
2066
2073
2078
2066
2074
2068
2056
2062
2062
2065
2060
2059
2052
2065
2079
2083
2087
2072
2051
2063
2068
2054
2053
2044
2068
2071
2062
2065
2068
2065
2060
2080
2072
2068
2038
2048
2082
2083
2069
2069
2066
2072
2053
2042
2071
2043
2053
2093
2085
2084
2063
2091
2082
2036
2042
2044
2078
2072
2059
2059
2062
2063
2059
2073
2062
2071
2068
2083
2067
2060
2054
2056
2061
2062
2070
2090
2057
2053
2052
2069
2074
2079
2058
2050
2071
2069
2062
2061
2084
2064
2062
2069
2076
2070
2029
2061
2064
2074
2074
2068
2061
2032
2065
2075
2074
2076
2041
2053
2081
2061
2061
2063
2077
2070
2069
2057
2055
2060
2075
2059
2061
2079
2071
2054
2063
2057
2051
2062
2075
2075
2075
2063
2052
2065
2055
2057
2059
2084
2082
2070
2077
2068
2058
2063
2065
2056
2043
2057
2061
2061
2072
2059
2063
2073
2069
2075
2076
2068
2075
2068
2065
2061
2058
2051
2049
2100
2088
2055
2052
2069
2060
2057
2066
2057
2066
2069
2060
2063
2075
2065
2043
2029
2101
2094
2083
2048
2071
2086
2039
2051
2094
2072
2060
2041
2076
2091
2080
2083
2070
2051
2049
2055
2065
2063
2075
2065
2054
2051
2056
2062
2052
2062
2074
2091
2073
2071
2052
2064
2067
2019
2087
2092
2092
2074
2063
2041
2051
2054
2061
2077
2061
2080
2074
2057
2063
2057
2060
2051
2084
2082
2048
2049
2067
2082
2078
2043
2065
2082
2083
2073
2067
2045
2057
2063
2073
2067
2066
2074
2049
2049
2051
2064
2055
2081
2080
2077
2067
2064
2059
2059
2057
2061
2066
2066
2066
2054
2048
2075
2053
2104
2094
2075
2066
2060
2053
2063
2064
2057
2068
2061
2037
2072
2073
2073
2073
2078
2055
2067
2070
2046
2037
2072
2090
2096
2082
2071
2066
2063
2051
2053
2066
2059
2044
2055
2073
2059
2063
2092
2087
2061
2049
2044
2054
2073
2088
2084
2085
2069
2053
2059
2044
2050
2072
2054
2054
2086
2068
2063
2063
2063
2073
2076
2078
2067
2059
2041
2051
2065
2058
2074
2080
2076
2084
2035
2058
2094
2087
2076
2052
2072
2074
2067
2067
2067
2059
2053
2054
2058
2066
2066
2073
2044
2041
2058
2096
2074
2070
2090
2072
2072
2063
2043
2041
2031
2080
2072
2082
2079
2077
2076
2066
2046
2052
2072
2067
2068
2072
2042
2071
2110
2065
2058
2047
2057
2062
2038
2045
2074
2084
2094
2093
2063
2055
2052
2054
2059
2046
2046
2070
2090
2084
2078
2068
2062
2063
2059
2065
2040
2059
2059
2096
2081
2056
2072
2101
2069
2063
2045
2056
2064
2067
2051
2052
2029
2076
2093
2079
2081
2052
2057
2072
2079
2078
2061
2065
2072
2070
2054
2048
2071
2064
2069
2060
2036
2072
2081
2052
2094
2092
2063
2051
2062
2076
2038
2065
2066
2068
2058
2065
2083
2051
2054
2077
2048
2078
2067
2077
2087
2084
2055
2056
2051
2048
2072
2044
2076
2083
2071
2056
2039
2080
2084
2086
2070
2039
2091
2068
2053
2064
2061
2061
2068
2069
2057
2025
2043
2096
2073
2069
2076
2077
2055
2058
2068
2076
2067
2066
2026
2054
2087
2092
2080
2054
2038
2070
2083
2034
2088
2097
2061
2060
2058
2035
2043
2115
2090
2060
2074
2055
2034
2063
2075
2058
2079
2066
2055
2048
2075
2069
2056
2059
2049
2054
2066
2110
2089
2061
2052
2071
2055
2071
2027
2080
2095
2072
2069
2066
2081
2049
2063
2062
2056
2064
2071
2067
2069
2083
2073
2050
2069
2055
2058
2023
2071
2074
2071
2093
2070
2057
2070
2064
2055
2063
2062
2058
2064
2069
2076
2073
2065
2068
2069
2075
2073
2071
2059
2023
2033
2095
2095
2086
2072
2064
2068
2066
2070
2038
2051
2056
2079
2082
2084
2083
2084
2063
2040
2045
2036
2063
2051
2059
2078
2087
2073
2078
2067
2069
2071
2057
2025
2058
2080
2086
2080
2066
2057
2077
2072
2069
2058
2060
2045
2056
2094
2088
2048
2044
2055
2043
2070
2078
2056
2068
2082
2089
2060
2042
2031
2102
2089
2088
2083
2087
2090
2045
2027
2045
2048
2055
2057
2063
2068
2076
2061
2077
2075
2052
2057
2067
2046
2034
2089
2082
2097
2104
2067
2042
2012
2063
2085
2078
2073
2069
2060
2056
2072
2068
2036
2047
2073
2087
2072
2053
2065
2079
2057
2056
2060
2040
2067
2068
2074
2077
2069
2062
2071
2053
2069
2078
2067
2075
2062
2059
2070
2093
2076
2024
2051
2038
2067
2061
2067
2076
2076
2063
2060
2048
2068
2067
2049
2094
2096
2057
2094
2075
2064
2068
2067
2064
2049
2024
2065
2046
2057
2085
2099
2080
2051
2056
2072
2069
2063
2070
2051
2057
2058
2063
2074
2081
2049
2070
2067
2059
2080
2064
2058
2072
2067
2064
2072
2059
2026
2064
2095
2080
2076
2094
2080
2065
2055
2039
2039
2062
2081
2075
2060
2070
2032
2054
2090
2080
2053
2072
2082
2075
2067
2071
2064
2050
2056
2069
2064
2064
2073
2073
2069
2060
2056
2058
2056
2053
2054
2034
2086
2078
2078
2085
2072
2079
2068
2058
2078
2074
2031
2051
2098
2075
2029
2069
2063
2061
1999
2087
2113
2087
2067
2062
2075
2070
2045
2061
2073
2063
2063
2098
2081
2062
2077
2058
2016
2031
2076
2091
2037
2033
2061
2068
2071
2083
2089
2052
2063
2071
2087
2089
2080
2059
2066
2079
2062
2060
2044
2046
2069
2072
2078
2075
2054
2018
2061
2079
2049
2084
2111
2038
2048
2071
2074
2059
2068
2076
2074
2078
2082
2068
2036
2052
2067
2081
2051
2059
2074
2071
2070
2061
2073
2068
2045
2038
2070
2077
2086
2101
2050
2040
2038
2057
2053
2080
2095
2092
2071
2053
2085
2073
2067
2055
2041
2054
2060
2045
2052
2094
2092
2079
2074
2072
2062
2083
2055
2037
2052
2040
2050
2092
2108
2062
2057
2035
2058
2059
2061
2063
2072
2071
2077
2034
2070
2117
2094
2070
2063
2076
2046
2035
2051
2046
2074
2072
2075
2062
2065
2081
2056
2096
2064
2035
2040
2079
2061
2049
2083
2060
2057
2081
2065
2068
2084
2066
2069
2070
2071
2065
2061
2062
2055
2055
2068
2067
2043
2070
2067
2073
2060
2043
2077
2090
2082
2067
2071
2087
2048
2067
2072
2066
2079
2077
2075
2048
2033
2046
2074
2079
2070
2063
2049
2075
2079
2094
2081
2073
2058
2050
2057
2072
2062
2013
2046
2064
2077
2079
2073
2081
2079
2070
2046
2076
2103
2084
2073
2050
2054
2035
2081
2092
2068
2058
2085
2072
2043
2041
2049
2056
2074
2077
2073
2067
2063
2068
2050
2063
2092
2085
2064
2052
2063
2055
2055
2064
2081
2076
2067
2057
2068
2054
2075
2071
2070
2073
2062
2066
2063
2048
2062
2062
2065
2068
2080
2062
2057
2062
2065
2078
2078
2067
2076
2058
2060
2060
2071
2076
2067
2058
2049
2033
2075
2079
2087
2093
2068
2055
2064
2063
2062
2049
2058
2074
2087
2059
2065
2061
2054
2050
2071
2059
2068
2089
2090
2082
2053
2037
2046
2063
2066
2079
2072
2062
2068
2076
2077
2070
2053
2031
2073
2076
2101
2080
2062
2055
2036
2051
2078
2076
2067
2060
2069
2066
2069
2074
2063
2059
2063
2073
2072
2054
2048
2068
2067
2065
2073
2069
2071
2064
2059
2060
2067
2033
2060
2077
2084
2087
2075
2068
2064
2064
2060
2057
2051
2057
2071
2057
2071
2075
2076
2081
2063
2055
2052
2062
2062
2057
2065
2072
2076
2057
2052
2072
2069
2069
2072
2079
2067
2068
2062
2062
2066
2076
2061
2065
2065
2061
2064
2059
2077
2075
2076
2063
2051
2038
2063
2087
2082
2067
2039
2075
2074
2071
2063
2068
2074
2073
2056
2060
2052
2058
2065
2067
2074
2072
2057
2053
2055
2064
2066
2068
2066
2071
2069
2077
2081
2065
2055
2056
2063
2043
2068
2089
2082
2082
2064
2058
2055
2043
2055
2072
2063
2068
2063
2058
2057
2072
2083
2077
2071
2067
2071
2063
2051
2055
2068
2075
2073
2067
2040
2049
2086
2070
2079
2081
2068
2065
2068
2059
2046
2053
2071
2061
2062
2070
2066
2063
2060
2072
2074
2073
2061
2059
2068
2066
2076
2068
2056
2034
2059
2067
2087
2080
2073
2078
2060
2057
2062
2050
2061
2072
2063
2059
2063
2068
2067
2081
2076
2042
2056
2075
2067
2064
2057
2066
2064
2046
2057
2074
2069
2057
2067
2071
2065
2080
2070
2072
2066
2054
2064
2060
2062
2067
2064
2063
2059
2057
2058
2059
2070
2075
2074
2041
2074
2085
2082
2077
2078
2064
2058
2056
2064
2060
2057
2067
2058
2053
2070
2071
2081
2075
2065
2070
2067
2060
2061
2064
2062
2071
2058
2054
2082
2071
2065
2063
2065
2061
2062
2061
2059
2049
2053
2064
2072
2069
2068
2064
2067
2072
2062
2057
2085
2081
2070
2073
2076
2055
2036
2060
2073
2067
2070
2064
2063
2069
2070
2066
2080
2074
2063
2053
2046
2050
2068
2066
2067
2077
2069
2048
2056
2068
2079
2062
2072
2064
2065
2061
2066
2069
2064
2049
2082
2083
2076
2062
2064
2054
2064
2061
2057
2066
2069
2056
2057
2067
2078
2075
2061
2056
2058
2068
2076
2047
2061
2078
2080
2069
2066
2070
2054
2050
2058
2074
2076
2079
2069
2054
2058
2050
2081
2070
2067
2061
2059
2074
2077
2062
2040
2045
2075
2077
2083
2078
2072
2074
2062
2045
2049
2051
2062
2069
2078
2082
2085
2077
2055
2059
2063
2058
2067
2069
2057
2076
2075
2056
2034
2059
2081
2081
2054
2063
2068
2063
2058
2075
2082
2068
2069
2066
2062
2062
2055
2062
2065
2064
2059
2071
2073
2060
2045
2051
2059
2074
2071
2073
2079
2077
2077
2069
2051
2044
2045
2075
2091
2089
2072
2062
2056
2040
2052
2057
2071
2071
2070
2069
2071
2080
2075
2070
2062
2055
2059
2059
2066
2055
2079
2079
2059
2051
2070
2074
2060
2060
2062
2071
2069
2065
2063
2069
2069
2061
2067
2056
2051
2066
2064
2081
2059
2059
2075
2073
2072
2059
2080
2081
2074
2065
2059
2057
2059
2069
2072
2079
2069
2066
2059
2062
2059
2060
2058
2069
2071
2053
2076
2081
2064
2067
2062
2062
2063
2062
2068
2065
2045
2052
2081
2090
2089
2085
2062
2051
2053
2060
2062
2061
2070
2076
2074
2059
2063
2064
2053
2062
2065
2066
2062
2049
2052
2075
2080
2083
2076
2075
2074
2065
2060
2062
2060
2055
2062
2062
2061
2062
2067
2062
2068
2069
2068
2075
2070
2060
2053
2058
2074
2068
2066
2066
2067
2060
2067
2075
2072
2068
2068
2060
2069
2074
2062
2059
2057
2065
2069
2065
2056
2057
2060
2067
2064
2066
2066
2064
2073
2076
2076
2077
2066
2065
2067
2055
2057
2057
2062
2074
2067
2067
2071
2052
2056
2067
2077
2070
2067
2056
2065
2069
2071
2067
2058
2061
2072
2067
2059
2053
2067
2080
2072
2065
2068
2061
2057
2041
2074
2080
2070
2058
2061
2068
2070
2063
2059
2065
2072
2065
2063
2058
2063
2069
2062
2069
2070
2072
2068
2073
2066
2066
2067
2069
2062
2057
2062
2055
2062
2071
2072
2064
2064
2059
2056
2059
2067
2067
2066
2069
2066
2065
2067
2065
2071
2079
2063
2065
2064
2068
2071
2069
2066
2060
2057
2059
2061
2052
2059
2065
2078
2074
2065
2069
2069
2068
2076
2071
2071
2062
2063
2052
2059
2073
2065
2064
2065
2070
2066
2059
2065
2060
2071
2068
2068
2067
2056
2071
2072
2069
2069
2067
2067
2078
2069
2060
2066
2067
2062
2054
2059
2064
2069
2065
2063
2063
2073
2068
2065
2063
2061
2063
2064
2066
2070
2073
2063
2065
2068
2060
2064
2056
2064
2070
2072
2065
2065
2064
2043
2062
2074
2078
2075
2078
2077
2077
2077
2074
2062
2064
2050
2040
2042
2057
2070
2055
2070
2076
2077
2086
2077
2067
2063
2066
2058
2058
2066
2071
2072
2065
2057
2065
2063
2063
2062
2068
2064
2054
2062
2072
2069
2072
2072
2069
2070
2076
2066
2068
2069
2060
2056
2059
2063
2062
2064
2061
2057
2055
2058
2069
2071
2072
2071
2074
2073
2068
2069
2064
2059
2068
2060
2067
2068
2069
2067
2068
2060
2070
2068
2066
2074
2065
2063
2056
2059
2073
2072
2077
2068
2063
2063
2059
2055
2056
2066
2056
2063
2068
2072
2080
2073
2070
2060
2058
2063
2071
2070
2064
2065
2060
2072
2067
2065
2065
2066
2072
2065
2065
2057
2061
2058
2060
2067
2071
2075
2066
2070
2069
2066
2047
2066
2074
2064
2062
2064
2062
2060
2071
2062
2062
2065
2063
2065
2075
2071
2065
2063
2069
2067
2065
2057
2061
2060
2068
2068
2070
2071
2078
2078
2076
