# Supplementary material for: Detecting Nasal Vowels in Speech Interfaces Based on Surface Electromyography
Source: PLoS One. 2015 Jun 12;10(6):e0127040. doi: 10.1371/journal.pone.0127040 (PMC4466523; doi:10.1371/journal.pone.0127040)
Supplement: S1 Data — (ZIP) [file pone.0127040.s001.zip › PLosOneData/EmgData/CM/EMG/22 - CM-voralp-u-r1 - Channel1.txt]

2069
2081
2064
2042
2031
2050
2073
2086
2071
2072
2054
2070
2080
2061
2069
2060
2078
2093
2064
2073
2091
2089
2096
2089
2078
2048
2060
2071
2044
2040
2029
2048
2037
2042
2083
2047
2039
2067
2062
2046
2055
2056
2074
2083
2068
2056
2084
2068
2054
2074
2067
2066
2072
2077
2062
2061
2082
2058
2081
2076
2079
2072
2068
2061
2064
2062
2075
2082
2065
2042
2051
2060
2056
2082
2080
2051
2048
2064
2082
2082
2085
2077
2049
2065
2068
2060
2063
2072
2078
2035
2061
2065
2065
2061
2060
2074
2066
2074
2087
2084
2062
2044
2060
2076
2070
2066
2061
2063
2073
2057
2068
2067
2062
2044
2071
2049
2068
2089
2073
2064
2069
2066
2064
2076
2074
2065
2064
2058
2042
2067
2066
2083
2064
2066
2072
2073
2058
2070
2063
2076
2062
2065
2068
2057
2067
2070
2064
2065
2052
2050
2067
2062
2054
2069
2068
2086
2069
2071
2083
2066
2080
2072
2085
2074
2048
2028
2061
2065
2056
2054
2058
2059
2048
2049
2072
2085
2088
2076
2067
2070
2084
2065
2066
2066
2048
2055
2075
2073
2070
2053
2028
2043
2072
2083
2075
2074
2080
2045
2068
2041
2079
2080
2101
2108
2073
2065
2048
2028
2043
2074
2067
2075
2059
2078
2073
2068
2068
2057
2044
2054
2076
2067
2070
2073
2064
2057
2056
2063
2087
2074
2052
2044
2061
2062
2052
2068
2074
2068
2055
2074
2071
2072
2072
2083
2078
2046
2054
2062
2054
2067
2072
2083
2067
2067
2064
2057
2074
2080
2062
2076
2056
2059
2084
2064
2066
2067
2052
2060
2056
2066
2085
2079
2065
2035
2069
2061
2051
2063
2093
2082
2072
2059
2076
2065
2072
2065
2061
2044
2075
2073
2064
2073
2067
2046
2064
2074
2067
2069
2079
2076
2069
2067
2078
2069
2046
2046
2051
2065
2063
2081
2087
2069
2055
2060
2057
2093
2037
2039
2073
2054
2066
2077
2088
2066
2061
2079
2062
2064
2037
2065
2076
2065
2081
2062
2078
2069
2057
2043
2064
2067
2053
2068
2057
2076
2081
2075
2056
2066
2055
2037
2036
2063
2074
2065
2078
2050
2062
2097
2098
2090
2081
2069
2038
2022
2060
2059
2080
2092
2056
2076
2070
2068
2067
2063
2067
2061
2073
2074
2058
2067
2069
2060
2069
2046
2048
2049
2051
2046
2077
2087
2081
2065
2053
2037
2071
2076
2079
2063
2059
2057
2076
2050
2057
2067
2089
2077
2067
2061
2081
2064
2067
2081
2058
2055
2068
2065
2074
2062
2049
2071
2086
2084
2055
2056
2051
2054
2060
2075
2082
2067
2052
2061
2081
2071
2058
2062
2085
2075
2076
2084
2070
2085
2087
2108
2086
2093
2055
2046
2058
2036
2051
2036
2037
2067
2069
2046
2064
2055
2054
2055
2038
2043
2075
2066
2081
2080
2071
2053
2054
2055
2073
2073
2065
2078
2085
2081
2072
2059
2056
2086
2062
2067
2083
2067
2049
2046
2049
2080
2072
2075
2083
2068
2053
2062
2051
2068
2042
2053
2092
2075
2087
2085
2083
2074
2087
2072
2058
2055
2051
2049
2037
2081
2062
2043
2071
2063
2054
2068
2079
2067
2080
2060
2048
2070
2080
2060
2058
2060
2072
2077
2088
2062
2065
2054
2065
2080
2064
2046
2063
2071
2063
2085
2049
2069
2072
2079
2081
2072
2056
2055
2072
2078
2077
2057
2054
2071
2079
2041
2065
2053
2056
2068
2078
2067
2063
2044
2067
2076
2100
2096
2059
2042
2016
2038
2057
2083
2099
2106
2076
2071
2057
2066
2088
2094
2070
2062
2068
2063
2053
2070
2074
2044
2023
2033
2050
2069
2094
2079
2059
2081
2082
2052
2039
2063
2050
2056
2081
2065
2050
2068
2079
2061
2076
2051
2051
2078
2099
2053
2051
2045
2062
2055
2040
2079
2092
2082
2075
2077
2081
2080
2054
2053
2029
2042
2074
2064
2070
2069
2064
2081
2092
2058
2071
2062
2061
2062
2086
2059
2060
2072
2085
2050
2071
2073
2073
2078
2069
2076
2061
2046
2068
2061
2041
2060
2073
2078
2070
2066
2049
2060
2080
2056
2054
2075
2076
2078
2044
2041
2060
2058
2066
2090
2092
2068
2058
2054
2042
2063
2054
2065
2060
2066
2061
2069
2081
2070
2077
2064
2065
2058
2054
2059
2066
2055
2077
2080
2073
2079
2060
2068
2053
2044
2050
2079
2061
2062
2057
2081
2101
2055
2059
2062
2050
2076
2074
2092
2050
2062
2037
2057
2071
2073
2072
2074
2074
2068
2073
2054
2065
2057
2071
2054
2063
2058
2049
2059
2051
2074
2090
2082
2076
2055
2056
2060
2074
2071
2068
2052
2057
2068
2070
2067
2073
2058
2075
2090
2064
2040
2052
2049
2058
2050
2089
2071
2069
2068
2069
2066
2092
2060
2039
2059
2079
2084
2039
2058
2063
2060
2074
2075
2086
2093
2083
2046
2067
2076
2060
2046
2062
2060
2076
2059
2049
2058
2055
2073
2082
2061
2053
2081
2051
2047
2068
2081
2070
2087
2085
2050
2048
2051
2052
2038
2077
2062
2079
2113
2074
2040
2075
2066
2047
2052
2066
2073
2079
2074
2074
2016
2060
2061
2080
2062
2076
2067
2083
2051
2067
2055
2068
2070
2073
2057
2074
2062
2067
2038
2065
2085
2055
2061
2076
2075
2088
2076
2084
2095
2088
2057
2078
2045
2058
2051
2051
2076
2099
2053
2023
2027
2073
2053
2041
2060
2060
2060
2053
2040
2023
2043
2092
2088
2070
2048
2102
2080
2069
2082
2119
2070
2053
2058
2057
2054
2052
2093
2063
2043
2048
2069
2061
2082
2077
2082
2070
2071
2065
2085
2064
2062
2032
2062
2052
2076
2082
2065
2085
2057
2049
2050
2067
2082
2060
2063
2067
2032
2082
2061
2072
2078
2054
2059
2062
2072
2057
2093
2087
2051
2061
2062
2043
2077
2075
2046
2036
2080
2085
2056
2072
2075
2076
2058
2062
2071
2072
2039
2062
2057
2066
2057
2102
2083
2071
2071
2049
2057
2091
2062
2054
2054
2075
2074
2045
2049
2084
2064
2068
2068
2069
2063
2044
2077
2061
2072
2073
2075
2049
2061
2063
2047
2060
2078
2070
2052
2096
2061
2086
2062
2048
2054
2078
2073
2076
2064
2077
2051
2071
2068
2054
2053
2037
2057
2068
2074
2060
2075
2057
2075
2046
2095
2061
2056
2051
2063
2089
2076
2081
2050
2057
2071
2073
2042
2067
2072
2050
2055
2068
2095
2067
2089
2060
2058
2061
2071
2068
2099
2075
2033
2049
2044
2070
2073
2064
2066
2086
2091
2058
2060
2057
2047
2075
2085
2088
2050
2066
2113
2041
2044
2059
2063
2053
2056
2065
2064
2066
2112
2073
2075
2070
2080
2043
2040
2066
2073
2065
2088
2048
2044
2064
2064
2062
2065
2071
2099
2034
2059
2075
2055
2054
2073
2076
2070
2061
2052
2077
2074
2090
2070
2083
2048
2054
2064
2055
2043
2066
2080
2082
2068
2045
2066
2054
2055
2064
2081
2066
2065
2049
2070
2056
2073
2066
2073
2050
2079
2055
2056
2096
2064
2060
2044
2071
2108
2088
2090
2054
2048
2055
2039
2043
2064
2038
2079
2079
2085
2092
2058
2084
2042
2055
2067
2064
2070
2070
2092
2070
2055
2061
2062
2076
2053
2079
2050
2052
2079
2067
2068
2075
2070
2057
2050
2076
2084
2059
2071
2056
2056
2072
2061
2107
2072
2042
2059
2072
2043
2051
2082
2075
2046
2061
2072
2064
2068
2062
2060
2080
2067
2051
2073
2096
2035
2069
2083
2089
2072
2074
2078
2067
2062
2029
2065
2050
2065
2067
2040
2082
2104
2096
2066
2025
2068
2084
2053
2070
2060
2072
2057
2042
2074
2068
2059
2067
2063
2085
2071
2075
2071
2052
2064
2054
2057
2091
2067
2067
2046
2059
2060
2065
2080
2076
2087
2073
2055
2064
2051
2057
2073
2091
2078
2042
2069
2050
2057
2055
2072
2072
2080
2058
2068
2081
2089
2075
2074
2070
2076
2074
2099
2089
2066
2055
2077
2065
2041
2055
2044
2048
2057
2049
2053
2038
2077
2037
2061
2061
2032
2044
2048
2072
2042
2081
2085
2063
2080
2087
2076
2068
2081
2073
2066
2074
2076
2088
2071
2053
2071
2062
2070
2069
2061
2057
2053
2088
2041
2073
2081
2038
2072
2068
2057
2062
2068
2052
2089
2080
2061
2063
2061
2064
2080
2057
2073
2052
2072
2061
2074
2086
2075
2081
2058
2046
2071
2075
2060
2058
2058
2057
2046
2062
2071
2073
2041
2075
2067
2045
2085
2093
2066
2107
2055
2065
2069
2045
2056
2044
2065
2072
2103
2060
2075
2067
2069
2048
2055
2052
2074
2084
2061
2063
2050
2061
2094
2066
2055
2048
2071
2067
2067
2073
2073
2065
2050
2060
2093
2081
2085
2044
2052
2078
2064
2052
2045
2072
2062
2063
2062
2068
2088
2077
2062
2054
2048
2056
2079
2089
2056
2069
2076
2086
2059
2058
2051
2057
2066
2056
2065
2055
2054
2057
2069
2082
2064
2061
2070
2070
2078
2058
2067
2069
2076
2062
2066
2050
2056
2066
2076
2076
2069
2050
2081
2077
2088
2051
2055
2071
2070
2060
2054
2085
2068
2053
2053
2069
2063
2081
2072
2073
2056
2078
2075
2065
2063
2043
2062
2082
2066
2069
2068
2061
2060
2041
2050
2068
2087
2082
2071
2067
2054
2064
2074
2052
2067
2043
2066
2083
2066
2064
2081
2059
2066
2053
2068
2064
2061
2068
2073
2061
2063
2076
2073
2053
2058
2068
2056
2057
2081
2081
2066
2062
2075
2078
2078
2071
2071
2070
2068
2060
2057
2049
2048
2049
2078
2057
2069
2086
2067
2065
2060
2058
2074
2075
2045
2067
2071
2081
2086
2072
2064
2057
2069
2041
2039
2055
2069
2081
2091
2070
2039
2051
2053
2072
2064
2066
2056
2058
2066
2073
2071
2084
2082
2055
2076
2069
2070
2068
2078
2082
2081
2062
2044
2031
2052
2067
2101
2075
2061
2033
2025
2051
2055
2092
2095
2102
2069
2052
2066
2055
2058
2050
2057
2112
2087
2048
2047
2041
2033
2006
2088
2118
2110
2082
2098
2042
2050
2028
2056
2063
2070
2106
2064
2076
2039
2042
2061
2072
2092
2048
2064
2013
2035
2085
2087
2055
2060
2064
2062
2080
2046
2073
2069
2089
2103
2077
2054
2041
2054
2061
2052
2059
2032
2048
2050
2070
2077
2086
2092
2049
2058
2097
2120
2058
2051
2050
2053
2069
2052
2039
2083
2057
2083
2064
2131
2091
2055
2021
2020
2066
2072
2085
2051
2051
2055
2064
2068
2046
2059
2066
2095
2103
2090
2078
2048
2054
2054
2100
2115
2088
2080
2065
2074
2052
2055
2051
2086
2040
2037
2048
2043
2055
2095
2087
2025
2017
2022
2028
2087
2090
2081
2055
2063
2050
2069
2066
2082
2108
2058
2070
2084
2085
2062
2042
2053
2050
2051
2045
2068
2108
2107
2076
2051
2036
2060
2084
2046
2057
2064
2061
2081
2053
2078
2063
2062
2096
2043
2041
2050
2027
2052
2090
2127
2081
2064
2051
2061
2037
2065
2067
2071
2082
2060
2067
2090
2083
2048
2052
2080
2051
2088
2069
2023
2020
2047
2099
2106
2110
2029
2023
2089
2121
2097
2066
2045
2055
2077
2117
2108
1986
1979
2033
2049
2102
2102
2065
2078
2084
2062
2045
2054
2085
2059
2071
2120
2132
2057
2022
2013
2033
2068
2051
2026
2050
2069
2060
2083
2110
2119
2081
2053
2058
2078
2097
2061
2071
2056
2053
2053
2094
2054
2054
2030
2034
2106
2121
2063
2020
1998
2045
2083
2096
2114
2108
2067
2045
2041
2098
2086
2051
2046
2003
2018
2053
2100
2100
2106
2090
2080
2081
2063
2052
2046
2025
2052
2024
2051
2063
2098
2082
2045
2066
2062
2091
2107
2061
2038
2060
2054
2053
2066
2067
2086
2097
2075
2051
2052
2037
2057
2087
2062
2060
2079
2050
2036
2054
2070
2046
2058
2057
2035
2084
2075
2117
2104
2077
2065
2086
2059
2025
2082
2072
2102
2068
2044
2035
2054
2029
2062
2070
2041
2068
2054
2067
2068
2129
2104
2075
2040
2039
2050
2045
2054
2042
2106
2057
2065
2054
2068
2093
2090
2072
2074
2065
2067
2022
2032
2033
2063
2072
2063
2065
2102
2104
2075
2017
2030
2090
2085
2077
2051
2103
2141
2029
1986
2026
2051
2097
2124
2098
2077
2011
2016
2044
2083
2083
2138
2144
2062
1980
1977
2041
2097
2134
2108
2078
2050
2030
2072
2088
2066
2083
2085
2068
2042
2045
2073
2082
2054
2069
2039
2086
2097
2063
2016
2048
2055
2053
2049
2072
2084
2086
2089
2091
2055
2067
2050
2051
2063
2128
2076
2027
2029
2032
2056
2058
2083
2089
2065
2089
2094
2099
2109
2070
2001
2045
2053
2044
2026
2050
2079
2082
2066
2066
2087
2060
2050
2072
2077
2090
2086
2044
2062
2056
2055
2066
2107
2108
2076
2066
2035
1992
2030
2051
2060
2084
2119
2088
2039
2038
2066
2064
2081
2089
2081
2081
2054
2044
2044
2057
2100
2079
2064
2037
2049
2081
2071
2056
2039
2070
2103
2095
2044
2042
2066
2084
2093
2113
2087
2087
2089
2089
2056
2084
2061
2011
2007
2007
2025
2050
2059
2101
2071
2057
2056
2049
2064
2063
2078
2073
2053
2050
2075
2085
2082
2086
2061
2070
2078
2097
2089
2079
2036
2039
2053
2068
2076
2062
2080
2072
2063
2048
2063
2054
2063
2070
2037
2066
2087
2071
2070
2077
2073
2082
2094
2067
2041
2027
2065
2050
2053
2091
2079
2060
2070
2077
2075
2056
2049
2074
2040
2050
2067
2094
2081
2053
2071
2074
2094
2067
2030
2022
2041
2051
2076
2076
2069
2079
2087
2083
2095
2080
2056
2051
2053
2028
2042
2043
2063
2077
2094
2088
2065
2048
2048
2049
2057
2077
2088
2080
2063
2073
2075
2044
2048
2089
2077
2040
2062
2061
2084
2079
2063
2052
2092
2080
2063
2038
2037
2081
2093
2083
2070
2060
2070
2070
2038
2052
2043
2061
2088
2086
2074
2077
2028
2062
2076
2092
2046
2059
2070
2091
2082
2059
2035
2067
2076
2061
2057
2068
2081
2079
2050
2044
2072
2056
2052
2054
2080
2078
2114
2088
2059
2062
2038
2031
2061
2085
2102
2075
2028
2018
2046
2068
2070
2058
2099
2088
2061
2051
2068
2077
2077
2073
2041
2046
2061
2053
2075
2084
2055
2063
2086
2097
2107
2050
2061
2048
2054
2049
2045
2049
2072
2051
2037
2073
2102
2102
2074
2053
2066
2077
2053
2076
2066
2056
2089
2057
2058
2078
2077
2081
2076
2042
2048
2053
2093
2094
2071
2039
2025
2060
2109
2060
2072
2074
2067
2064
2048
2033
2062
2050
2053
2090
2099
2098
2060
2026
2023
2042
2068
2079
2084
2092
2082
2079
2084
2060
2079
2076
2057
2031
2007
2044
2103
2099
2071
2060
2071
2088
2046
2046
2042
2071
2099
2095
2108
2075
2044
2024
2021
2042
2062
2071
2068
2094
2075
2079
2068
2087
2107
2051
2026
2032
2052
2048
2044
2072
2076
2087
2078
2076
2081
2110
2069
2052
2063
2083
2062
2068
2076
2060
2024
2025
2023
2051
2056
2070
2074
2076
2089
2122
2109
2071
2025
2013
2049
2078
2092
2105
2082
2054
2033
2053
2080
2075
2073
