# Supplementary material for: Detecting Nasal Vowels in Speech Interfaces Based on Surface Electromyography
Source: PLoS One. 2015 Jun 12;10(6):e0127040. doi: 10.1371/journal.pone.0127040 (PMC4466523; doi:10.1371/journal.pone.0127040)
Supplement: S1 Data — (ZIP) [file pone.0127040.s001.zip › PLosOneData/EmgData/CM/EMG/22 - CM-voralp-u-r1 - Channel2.txt]

2075
2072
2045
2045
2035
2039
2039
2086
2108
2056
2059
2068
2081
2089
2085
2075
2054
2066
2066
2084
2072
2037
2059
2075
2088
2052
2059
2066
2064
2057
2043
2040
2107
2098
2061
2014
2025
2080
2094
2081
2087
2066
2057
2052
2073
2059
2039
2064
2072
2086
2069
2048
2040
2026
2066
2057
2065
2054
2116
2113
2093
2077
2065
2065
2072
2057
2050
2054
2053
2055
2060
2070
2035
2042
2080
2083
2074
2058
2076
2086
2072
2073
2056
2064
2071
2037
2063
2101
2081
2072
2064
2074
2058
2050
2049
2036
1990
2061
2096
2115
2103
2105
2094
2075
2068
2044
2048
2056
2053
2054
2060
2067
2069
2059
2068
2027
2065
2070
2063
2062
2098
2086
2086
2057
2064
2079
2062
2060
2083
2087
2061
2067
2067
2046
2059
2064
2050
2046
2062
2068
2056
2076
2073
2055
2073
2095
2070
2062
2050
2040
2042
2058
2073
2078
2101
2079
2074
2071
2082
2081
2072
2068
2074
2034
2059
2057
2063
2082
2066
2050
2067
2058
2058
2042
2048
2053
2072
2096
2094
2063
2059
2069
2086
2080
2074
2057
2065
2059
2056
2074
2037
2029
2051
2069
2075
2084
2100
2080
2072
2074
2073
2040
2053
2082
2088
2082
2071
2059
2014
2043
2063
2057
2081
2094
2079
2079
2064
2060
2061
2056
2077
2067
2065
2077
2056
2054
2061
2071
2074
2043
2034
2033
2073
2054
2084
2107
2101
2062
2082
2090
2072
2039
2046
2081
2083
2071
2035
2007
2031
2105
2101
2095
2090
2078
2068
2046
2050
2064
2064
2052
1994
2065
2118
2068
2058
2093
2101
2082
2074
2063
2054
2066
2062
2053
2055
2059
2061
2069
2044
2049
2068
2071
2086
2063
2064
2068
2083
2057
2079
2042
2048
2043
2085
2077
2099
2061
2014
2073
2111
2091
2057
2082
2093
2041
2043
2057
2032
2090
2091
2085
2062
2068
2057
2048
2051
2088
2055
2021
2060
2061
2085
2074
2077
2079
2080
2069
2041
2066
2063
2036
2048
2039
2060
2092
2104
2094
2072
2043
2057
2083
2092
2062
2091
2070
2075
2069
2074
2072
2007
2006
2005
2049
2100
2109
2080
2087
2076
2058
2075
2084
2073
2083
2088
2074
2048
2067
2050
2043
2055
2064
2078
2081
2057
2071
2066
2058
2073
2064
2050
2082
2078
2061
2080
2066
2059
2066
2062
2066
2068
2044
2058
2072
2051
2058
2070
2043
2046
2092
2089
2065
2064
2088
2065
2075
2082
2067
2044
2030
2081
2060
2037
2082
2081
2076
2073
2077
2063
2058
2064
2057
2072
2096
2080
2055
2044
2040
2069
2070
2067
2063
2054
2062
2037
2035
2068
2091
2072
2090
2097
2076
2074
2043
2055
2098
2070
2068
2055
2039
2058
2028
2086
2077
2064
2061
2082
2071
2075
2027
2052
2083
2084
2082
2075
2063
2058
2069
2069
2053
2003
2075
2109
2084
2052
2036
2036
2058
2093
2055
2054
2082
2068
2049
2087
2102
2088
2055
2074
2074
2076
2050
2061
2041
2055
2098
2064
2057
2040
2004
2041
2117
2112
2084
2070
2043
2078
2090
2068
2054
2038
2041
2032
2087
2067
2053
2053
2056
2067
2071
2081
2093
2098
2055
2054
2070
2081
2079
2042
2062
2071
2061
2049
2034
2055
2087
2102
2083
2056
2033
2091
2070
2063
2070
2056
2029
2058
2101
2090
2091
2051
2067
2059
2073
2073
2064
2055
2060
2068
2051
2050
2047
2071
2069
2079
2036
2059
2043
2076
2098
2080
2086
2088
2054
2045
2084
2069
2068
2066
2057
2032
2064
2056
2063
2059
2081
2083
2063
2062
2090
2045
2046
2073
2058
2078
2045
2041
2075
2051
2068
2073
2092
2085
2088
2073
2050
2052
2065
2082
2071
2083
2062
2074
2000
2005
2031
2086
2121
2115
2102
2073
2057
2081
2066
2066
2071
2067
2055
2046
2061
2075
2071
2053
2060
2048
2033
2053
2074
2044
2065
2066
2071
2089
2059
2069
2067
2093
2065
2069
2090
2063
2069
2076
2051
2053
2060
2050
2022
2070
2094
2083
2054
2085
2101
2076
2072
2055
2040
2069
2057
2049
2069
2081
2064
2068
2056
2076
2128
2082
2032
2014
2034
2085
2092
2079
2085
2077
2062
2053
2063
2026
2041
2077
2078
2060
2065
2058
2048
2062
2070
2096
2084
2089
2062
2052
2065
2077
2084
2079
2042
2029
2054
2046
2050
2080
2101
2092
2072
2056
2061
2091
2067
2044
2042
2061
2053
2012
2060
2060
2052
2057
2073
2098
2093
2086
2097
2090
2095
2063
2045
2043
2048
2068
2057
2050
2041
2031
2064
2078
2093
2091
2084
2074
2060
2074
2057
2049
2073
2084
2072
2044
2045
2041
2070
2069
2058
2050
2084
2079
2073
2067
2063
2071
2069
2062
2074
2084
2046
2017
2101
2090
2063
2016
2068
2094
2083
2038
2054
2080
2070
2084
2073
2067
2096
2066
2062
2043
2055
2057
2059
2066
2037
2074
2046
2057
2108
2097
2079
2064
2051
2079
2068
2095
2093
2068
2073
2037
2036
2041
2070
2059
2084
2055
2041
2075
2092
2103
2087
2087
2051
2054
2052
2056
2053
2028
2020
2064
2094
2069
2069
2085
2097
2089
2051
2070
2071
2067
2066
2061
2032
2049
2078
2058
2051
2089
2082
2073
2037
2060
2095
2082
2041
2057
2078
2076
2060
2075
2071
2068
2067
2039
2021
2056
2065
2087
2111
2111
2091
2037
2057
2067
2068
2063
2076
2056
2051
2073
2082
2053
2025
2054
2075
2079
2035
2077
2085
2067
2062
2080
2069
2014
2039
2092
2064
2090
2087
2100
2055
2064
2052
2071
2079
2079
2040
2052
2090
2071
2058
2038
2055
2040
2067
2112
2094
2077
2063
2055
2059
2060
2023
2056
2093
2067
2061
2068
2052
2072
2089
2076
2060
2050
2053
2068
2042
2014
2099
2109
2063
2089
2076
2061
2027
2033
2094
2089
2067
2058
2084
2078
2072
2065
2053
2027
2086
2088
2060
2066
2062
2071
2066
2068
2069
2084
2086
2042
2020
2067
2073
2064
2048
2073
2081
2052
2055
2078
2070
2041
2045
2096
2105
2066
2059
2057
2049
2073
2081
2049
2044
2060
2064
2057
2070
2064
2066
2079
2043
2055
2069
2082
2068
2100
2092
2068
2050
2068
2061
2057
2041
2028
2078
2090
2056
2062
2076
2078
2062
2063
2069
2046
2063
2066
2072
2051
2044
2081
2086
2045
2051
2074
2036
2091
2051
2079
2086
2079
2048
2078
2067
2067
2087
2054
2063
2039
2073
2063
2071
2094
2067
2053
2062
2071
2069
2049
2050
2063
2095
2073
2085
2066
2056
2075
2062
2038
2037
2057
2112
2067
2072
2074
2081
2062
2045
2063
2070
2071
2054
2057
2083
2074
2077
2062
2029
2025
2089
2099
2062
2061
2069
2077
2092
2064
2045
2055
2055
2057
2073
2087
2060
2051
2068
2062
2059
2067
2071
2074
2081
2088
2065
2057
2043
2060
2086
2073
2050
2066
2050
2060
2071
2030
2069
2107
2074
2061
2061
2053
2051
2046
2049
2056
2072
2071
2078
2074
2085
2091
2071
2061
2072
2059
2041
2063
2059
2082
2063
2081
2039
2059
2083
2081
2045
2038
2048
2051
2081
2104
2075
2067
2062
2066
2045
2045
2063
2076
2073
2043
2083
2088
2065
2053
2071
2060
2047
2068
2103
2077
2045
2099
2093
2060
2056
2065
2076
2052
2069
2028
2032
2068
2055
2076
2091
2073
2075
2086
2061
2073
2069
2046
2043
2058
2079
2085
2068
2067
2069
2054
2035
2051
2051
2068
2049
2081
2117
2087
2060
2020
2062
2113
2088
2048
1995
2054
2092
2108
2091
2092
2077
2046
2022
2045
2089
2096
2056
2044
2068
2081
2059
2058
2051
2061
2038
2066
2092
2099
2074
2079
2076
2045
2050
2064
2081
2090
2053
2046
2036
2063
2103
2062
2057
2060
2079
2092
2071
2038
2045
2079
2096
2072
2054
2053
2075
2053
2048
2086
2089
2078
2074
2066
2073
2026
2035
2065
2095
2075
2046
2053
2057
2084
2099
2033
2067
2056
2058
2074
2090
2096
2086
2068
2072
2051
2068
2048
2062
2056
2019
2038
2081
2083
2070
2078
2073
2050
2088
2064
2070
2085
2080
2059
2031
2064
2066
2070
2090
2084
2033
2046
2089
2080
2051
2053
2059
2075
2061
2067
2083
2044
2061
2080
2061
2040
2046
2057
2094
2079
2087
2075
2063
2065
2074
2082
2065
2040
2038
2072
2054
2055
2072
2083
2082
2052
2068
2102
2066
2075
2066
2072
2051
2048
2051
2050
2027
2071
2102
2092
2070
2040
2023
2042
2073
2099
2080
2072
2069
2076
2087
2054
2065
2060
2069
2074
2072
2054
2031
2027
2072
2076
2076
2092
2085
2074
2069
2050
2019
2054
2094
2080
2063
2084
2069
2077
2075
2062
2063
2070
2063
2053
2073
2060
2051
2063
2052
2062
2064
2062
2066
2033
2049
2084
2096
2078
2059
2076
2086
2066
2051
2077
2067
2065
2027
2048
2082
2086
2085
2061
2066
2024
2031
2061
2062
2087
2068
2076
2090
2085
2062
2048
2060
2060
2069
2080
2081
2072
2051
2054
2034
2047
2098
2102
2081
2061
2073
2084
2050
2056
2051
2043
2057
2064
2080
2078
2073
2075
2034
2063
2097
2069
2067
2059
2071
2070
2078
2067
2067
2062
2059
2026
2050
2052
2100
2092
2070
2069
2077
2063
2040
2053
2071
2066
2096
2075
2075
2068
2057
2033
2038
2062
2072
2077
2071
2073
2077
2056
2056
2053
2093
2098
2061
2056
2061
2079
2076
2046
2030
2040
2072
2062
2073
2097
2102
2095
2073
2085
2064
2061
2048
2062
2060
2023
2041
2026
2073
2055
2065
2098
2075
2073
2062
2086
2075
2075
2076
2048
2059
2054
2047
2086
2063
2063
2071
2042
2062
2105
2100
2083
2083
2045
2040
2077
2041
2058
2074
2034
2034
2035
2045
2064
2075
2074
2150
2082
2117
2066
2065
2048
2068
2088
2044
2050
2095
2064
2044
2032
2054
2083
2079
2059
2069
2065
2032
2055
2048
2126
2069
2098
2089
2024
2063
2089
2020
2139
2049
2030
2041
2151
2023
1966
2044
2090
2144
2087
2083
2003
2043
2065
2074
2059
2036
2086
2053
2031
2059
2070
2112
2096
2128
2058
2105
1959
2010
2082
2092
2064
2009
2084
2068
2083
2024
2095
2087
2071
2057
2098
2064
1998
2096
2075
2056
2042
2052
2083
2086
2082
2051
2077
2092
2059
2038
2071
2078
2045
2086
2062
2050
2095
2060
2057
2059
2067
2078
2042
2116
2077
2059
2064
2014
2064
2063
2075
2044
2062
2067
2081
2104
2072
2087
2079
2069
2063
2028
2037
2042
2090
2069
2051
2072
2077
2085
2077
2040
2063
2090
2085
2044
2038
2049
2041
2045
2071
2065
2100
2069
2036
2043
2065
2120
2099
2058
2038
2095
2064
2014
2043
2069
2089
2075
2075
2087
2057
2043
2056
2084
2059
2044
2073
2050
2114
2112
2081
2019
2017
2048
2098
2081
2074
2116
2066
2064
2070
2109
2026
2051
2096
2013
2054
2040
2051
2047
2036
2070
2093
2097
2060
2080
2072
2051
2060
2095
2088
2006
2049
2098
2083
2066
2071
2078
2084
2094
2087
2037
2026
2028
2094
2094
2063
2046
2045
2072
2062
2047
2045
2074
2073
2074
2094
2103
2063
2015
2038
2043
2099
2105
2066
2081
2065
2055
2026
2054
2071
2054
2051
2105
2119
2067
2015
2042
2099
2069
2050
2065
2070
2046
2032
2037
2114
2070
2062
2099
2055
2077
2110
2079
2061
2014
1991
2051
2122
2103
2037
2035
2076
2107
2114
2091
2057
2001
2028
2058
2074
2069
2066
2071
2070
2059
2079
2084
2063
2084
2039
2003
2045
2085
2110
2092
2053
2050
2079
2101
2103
2067
2056
2045
2019
2058
2024
2051
2063
2051
2063
2087
2093
2089
2066
2052
2053
2081
2048
2028
2100
2088
2080
2094
2071
2035
2041
2076
2065
2045
2040
2083
2055
2016
2089
2099
2094
2074
2049
2031
2129
2045
2074
2064
2060
2056
2064
2049
2078
2092
2057
2087
2044
2079
2074
2059
2054
2045
2044
2061
2039
2036
2143
2119
2091
2069
2030
2040
2068
2071
2033
2066
2099
2112
2079
2033
2038
2033
2088
2098
2081
2087
2056
2082
2067
2054
2049
2049
2063
2057
2059
2058
2046
2081
2015
2015
2091
2126
2075
2078
2092
2115
2065
2022
2031
2046
2089
2093
2099
2059
2031
2015
2036
2046
2063
2063
2137
2083
2024
2065
2061
2092
2112
2085
2055
2063
2052
2065
2079
2053
2057
2075
2058
2063
2032
2074
2064
2055
2050
2044
2087
2085
2080
2075
2079
2062
2060
2036
2057
2090
2083
2052
2050
2037
2057
2069
2045
2106
2099
2062
2028
2020
2054
2054
2074
2087
2100
2071
2078
2099
2111
2092
2053
2039
2068
2058
2044
2004
1996
2078
2110
2112
2094
2056
2054
2070
2055
2057
2063
2092
2058
2055
2057
2082
2093
2076
2075
2053
2071
2054
2050
2048
2032
2069
2097
2065
2058
2071
2065
2076
2048
2074
2094
2071
2092
2072
2076
2061
2043
2058
2078
2048
2036
2033
2089
2071
2048
2054
2080
2137
2100
2075
2053
2061
2061
2069
2073
2050
2031
2053
2092
2071
2063
2083
2061
2039
2033
2062
2076
2031
2086
2091
2084
2079
2077
2078
2061
2063
2055
2075
2040
2063
2064
2053
2058
2060
2088
2063
2075
2084
2040
2035
2067
2082
2066
2078
2070
2060
2068
2064
2051
2065
2060
2037
2035
2052
2087
2120
2092
2080
2069
2066
2041
2064
2059
2031
2042
2066
2047
2077
2085
2087
2076
2073
2074
2059
2057
2068
2055
2052
2054
2073
2085
2077
2063
2070
2072
2065
2078
2043
2031
2017
2073
2092
2071
2066
2079
2091
2066
2083
2091
2064
2051
2030
2067
2074
2053
2085
2100
2076
2075
2068
2068
2051
2034
2055
2048
2045
2065
2080
2082
2069
2046
2061
2070
2095
2080
2087
2081
2080
2076
2051
2041
2052
2092
2068
2059
2037
2058
2063
2058
2086
2076
2025
2066
2077
2087
2098
2073
2043
2036
2021
2060
2076
2095
2099
2067
2062
2074
2043
2061
2070
2079
2075
2052
2051
2050
2037
2043
2110
2092
2079
2061
2054
2033
2045
2086
2068
2090
2082
2076
2058
2033
2084
2047
2029
2083
2097
2089
2080
2053
2022
2061
2089
2069
2075
2063
2056
2058
2043
2067
2073
2084
2084
2059
2051
2028
2056
2085
2074
2061
2050
2067
2079
2065
2056
2078
2081
2083
2070
2058
2046
2046
2075
2089
2055
2060
2087
2093
2063
2072
2064
2071
2070
2052
2060
2078
2058
2056
2065
2089
2070
2056
2049
2026
2063
2077
2072
2071
2063
2080
2052
2060
2073
2085
2064
2059
2054
2029
2065
2079
2045
2071
2108
2109
2071
2032
2041
2055
2072
2099
2082
2073
2067
2036
2048
2046
2088
2082
2069
2059
2065
2082
2066
2067
2061
2052
2051
2081
2078
2059
2062
2073
2073
2059
2078
2071
2051
2020
2025
2062
2095
2091
2069
2053
2080
2069
2094
2108
2096
2058
2036
2055
2072
2050
2037
2038
2055
2057
2068
2072
2072
2089
2078
2067
2076
2073
2052
2058
2073
2045
2029
2041
2091
2075
2045
2074
2072
2088
2105
2099
2080
2046
2039
2004
2065
2107
2091
2069
2068
2056
2055
2044
2056
2073
2076
