# Supplementary material for: Detecting Nasal Vowels in Speech Interfaces Based on Surface Electromyography
Source: PLoS One. 2015 Jun 12;10(6):e0127040. doi: 10.1371/journal.pone.0127040 (PMC4466523; doi:10.1371/journal.pone.0127040)
Supplement: S1 Data — (ZIP) [file pone.0127040.s001.zip › PLosOneData/EmgData/CM/EMG/22 - CM-voralp-u-r1 - Channel3.txt]

2061
2059
2058
2061
2061
2067
2065
2066
2075
2073
2064
2069
2073
2070
2067
2059
2058
2064
2065
2066
2060
2056
2062
2066
2067
2060
2074
2073
2066
2065
2064
2076
2072
2060
2065
2063
2072
2063
2057
2065
2061
2059
2067
2067
2078
2072
2069
2064
2065
2060
2065
2067
2070
2066
2060
2065
2071
2071
2069
2063
2060
2064
2065
2067
2062
2065
2067
2068
2063
2067
2074
2069
2063
2063
2062
2059
2066
2068
2066
2067
2067
2068
2062
2065
2065
2060
2073
2073
2071
2058
2063
2065
2066
2064
2068
2067
2070
2070
2062
2065
2064
2062
2071
2062
2067
2070
2064
2059
2066
2067
2065
2073
2062
2060
2065
2057
2071
2063
2059
2070
2071
2070
2072
2060
2068
2070
2062
2064
2068
2070
2068
2066
2060
2059
2071
2061
2061
2066
2065
2073
2072
2072
2062
2066
2067
2065
2063
2055
2063
2071
2072
2061
2065
2068
2069
2064
2067
2068
2069
2063
2071
2068
2067
2067
2069
2067
2065
2067
2061
2060
2065
2064
2066
2066
2069
2067
2070
2065
2058
2060
2073
2065
2069
2060
2054
2060
2060
2063
2071
2077
2067
2066
2067
2061
2063
2062
2069
2074
2081
2075
2078
2065
2065
2062
2055
2061
2070
2063
2063
2073
2070
2075
2074
2064
2058
2062
2066
2060
2062
2072
2073
2050
2060
2066
2071
2065
2067
2068
2070
2061
2067
2072
2062
2056
2060
2073
2065
2064
2063
2064
2068
2078
2068
2067
2073
2066
2057
2064
2067
2068
2064
2071
2068
2065
2067
2060
2065
2065
2063
2058
2058
2077
2069
2065
2065
2069
2063
2064
2063
2063
2072
2073
2064
2063
2072
2074
2070
2069
2063
2060
2060
2068
2073
2059
2068
2061
2065
2077
2074
2065
2069
2058
2065
2062
2059
2075
2068
2069
2065
2073
2048
2065
2073
2058
2068
2074
2063
2069
2069
2073
2056
2067
2064
2071
2061
2075
2067
2077
2089
2043
2048
2057
2060
2067
2072
2060
2063
2080
2057
2070
2058
2060
2066
2072
2072
2067
2063
2062
2072
2059
2061
2065
2058
2058
2086
2046
2085
2077
2080
2072
2057
2076
2054
2057
2062
2059
2059
2066
2075
2073
2065
2063
2071
2061
2071
2071
2069
2059
2065
2064
2069
2063
2066
2071
2069
2060
2066
2074
2057
2063
2063
2073
2059
2053
2073
2070
2071
2068
2060
2058
2068
2070
2065
2071
2075
2071
2071
2066
2059
2057
2073
2060
2059
2064
2071
2068
2065
2060
2066
2072
2081
2080
2063
2056
2052
2061
2071
2067
2065
2070
2062
2073
2069
2071
2063
2062
2070
2066
2066
2063
2066
2063
2059
2065
2063
2064
2064
2061
2067
2074
2064
2062
2063
2062
2060
2074
2064
2065
2077
2071
2064
2052
2057
2075
2084
2076
2075
2057
2064
2081
2083
2064
2063
2044
2059
2068
2075
2059
2060
2076
2071
2058
2057
2051
2067
2075
2066
2060
2066
2073
2067
2070
2072
2061
2051
2075
2070
2079
2075
2076
2067
2064
2059
2053
2059
2073
2056
2048
2067
2089
2083
2075
2068
2069
2067
2056
2057
2048
2050
2055
2067
2070
2049
2070
2081
2083
2071
2064
2065
2062
2076
2060
2062
2071
2064
2061
2079
2073
2071
2049
2073
2053
2051
2074
2071
2083
2083
2055
2062
2067
2063
2065
2041
2081
2075
2066
2065
2061
2057
2070
2068
2078
2081
2071
2057
2067
2063
2052
2071
2062
2069
2068
2063
2066
2050
2028
2085
2097
2090
2083
2057
2049
2061
2063
2068
2071
2061
2058
2048
2079
2079
2075
2072
2070
2070
2063
2072
2070
2057
2055
2064
2050
2054
2055
2076
2082
2073
2062
2051
2078
2065
2073
2063
2062
2060
2076
2072
2070
2055
2075
2069
2055
2081
2073
2059
2065
2063
2050
2061
2079
2054
2053
2052
2050
2076
2091
2089
2085
2074
2061
2054
2062
2071
2057
2059
2077
2075
2085
2072
2069
2063
2041
2049
2047
2048
2073
2080
2071
2054
2082
2090
2074
2079
2080
2063
2058
2063
2064
2061
2060
2054
2057
2061
2060
2067
2065
2064
2063
2073
2072
2070
2059
2064
2071
2076
2074
2057
2069
2071
2060
2067
2052
2068
2062
2059
2072
2073
2080
2069
2068
2063
2059
2053
2072
2064
2064
2068
2068
2079
2062
2065
2059
2069
2068
2067
2070
2066
2049
2043
2061
2066
2065
2078
2092
2074
2063
2063
2069
2064
2055
2060
2067
2058
2057
2070
2079
2061
2068
2063
2061
2064
2073
2073
2072
2065
2052
2064
2064
2069
2081
2068
2064
2065
2067
2068
2066
2058
2066
2067
2074
2064
2062
2069
2063
2066
2063
2056
2063
2059
2066
2064
2067
2061
2066
2071
2067
2064
2070
2066
2059
2070
2066
2063
2070
2061
2053
2060
2079
2071
2061
2073
2075
2067
2076
2060
2062
2068
2062
2068
2068
2069
2056
2065
2066
2057
2056
2067
2071
2063
2067
2068
2072
2075
2062
2065
2063
2063
2060
2074
2066
2065
2060
2071
2079
2062
2064
2053
2070
2069
2078
2067
2070
2070
2056
2059
2067
2066
2071
2064
2066
2069
2069
2062
2057
2070
2073
2067
2068
2069
2071
2065
2057
2072
2071
2069
2073
2071
2060
2060
2054
2053
2066
2066
2076
2070
2063
2069
2070
2061
2061
2063
2065
2068
2056
2068
2074
2079
2065
2065
2055
2063
2068
2079
2085
2084
2064
2057
2076
2066
2060
2060
2059
2056
2067
2076
2068
2064
2067
2072
2073
2067
2067
2067
2063
2060
2064
2069
2061
2066
2063
2069
2059
2062
2061
2066
2063
2065
2063
2068
2076
2061
2066
2062
2065
2063
2073
2058
2062
2054
2067
2071
2080
2072
2057
2064
2065
2062
2069
2065
2063
2071
2071
2073
2067
2064
2063
2058
2060
2061
2070
2061
2064
2071
2067
2070
2067
2070
2064
2062
2066
2066
2078
2071
2071
2064
2066
2071
2067
2050
2069
2062
2066
2060
2056
2064
2063
2069
2067
2072
2063
2077
2073
2064
2063
2069
2063
2064
2068
2064
2056
2065
2068
2065
2066
2067
2062
2068
2067
2059
2067
2061
2066
2062
2058
2055
2070
2061
2067
2068
2076
2072
2071
2073
2065
2077
2066
2072
2073
2065
2066
2060
2066
2069
2053
2063
2058
2059
2064
2070
2067
2072
2071
2064
2068
2070
2062
2071
2073
2068
2065
2066
2064
2062
2072
2062
2064
2063
2067
2053
2062
2069
2064
2065
2067
2079
2068
2069
2074
2068
2064
2058
2066
2058
2060
2059
2060
2065
2067
2074
2072
2064
2063
2067
2072
2071
2078
2069
2066
2068
2054
2061
2056
2068
2066
2060
2066
2067
2068
2071
2064
2064
2068
2074
2070
2064
2069
2068
2068
2059
2065
2063
2068
2068
2064
2063
2063
2073
2072
2068
2074
2068
2066
2070
2073
2071
2059
2060
2067
2062
2062
2055
2066
2070
2067
2069
2065
2063
2081
2070
2067
2066
2066
2071
2065
2068
2063
2063
2065
2067
2066
2062
2073
2063
2062
2070
2070
2062
2063
2065
2061
2074
2073
2062
2063
2063
2059
2062
2068
2074
2070
2071
2070
2069
2064
2066
2072
2074
2069
2065
2067
2064
2060
2062
2064
2063
2065
2068
2063
2064
2065
2072
2065
2067
2070
2071
2066
2070
2062
2064
2060
2067
2068
2065
2068
2072
2068
2062
2067
2070
2075
2068
2063
2061
2061
2063
2067
2071
2062
2067
2075
2062
2063
2063
2062
2063
2066
2067
2071
2064
2061
2063
2065
2067
2072
2067
2066
2064
2059
2069
2069
2073
2062
2071
2069
2061
2064
2072
2060
2065
2060
2070
2066
2071
2072
2062
2062
2065
2067
2071
2060
2063
2064
2063
2062
2053
2063
2064
2081
2080
2072
2072
2067
2068
2064
2066
2067
2064
2067
2066
2063
2065
2059
2062
2067
2071
2068
2067
2067
2077
2069
2063
2066
2064
2065
2066
2065
2061
2064
2064
2067
2067
2068
2060
2067
2062
2073
2061
2064
2067
2074
2072
2065
2059
2061
2056
2068
2062
2066
2064
2062
2065
2064
2070
2071
2075
2066
2067
2071
2066
2063
2062
2064
2064
2062
2065
2056
2063
2069
2071
2072
2069
2069
2071
2069
2056
2056
2063
2062
2062
2073
2067
2060
2067
2071
2066
2064
2063
2057
2067
2059
2071
2067
2065
2066
2068
2069
2059
2060
2062
2065
2065
2070
2064
2059
2067
2065
2064
2069
2067
2071
2078
2067
2075
2068
2060
2059
2060
2065
2067
2063
2066
2067
2068
2067
2061
2069
2068
2061
2067
2066
2060
2065
2066
2076
2078
2064
2061
2072
2064
2068
2060
2060
2057
2061
2064
2065
2066
2067
2064
2069
2071
2074
2068
2067
2064
2058
2060
2070
2066
2064
2071
2065
2059
2064
2068
2066
2063
2064
2061
2071
2072
2064
2065
2069
2064
2072
2067
2067
2075
2064
2069
2076
2062
2066
2061
2063
2064
2060
2067
2070
2066
2065
2061
2061
2061
2060
2073
2074
2069
2059
2063
2063
2066
2068
2070
2069
2068
2062
2063
2064
2072
2071
2064
2055
2070
2063
2062
2071
2063
2059
2071
2064
2067
2068
2069
2071
2070
2081
2064
2061
2064
2059
2059
2057
2065
2073
2069
2065
2066
2062
2070
2070
2057
2068
2068
2064
2063
2072
2069
2069
2067
2063
2059
2059
2066
2070
2073
2068
2071
2067
2061
2066
2070
2060
2066
2068
2062
2069
2066
2061
2064
2064
2059
2065
2060
2067
2065
2071
2078
2071
2065
2064
2066
2065
2076
2072
2067
2060
2059
2061
2072
2071
2064
2063
2070
2069
2069
2064
2069
2062
2062
2059
2061
2064
2063
2072
2080
2074
2060
2064
2066
2060
2061
2065
2063
2072
2064
2064
2059
2057
2065
2073
2079
2068
2073
2057
2062
2072
2071
2075
2075
2059
2061
2065
2059
2068
2065
2067
2065
2068
2063
2062
2076
2072
2062
2079
2052
2054
2084
2065
2055
2072
2058
2050
2058
2070
2062
2076
2083
2082
2059
2065
2049
2055
2064
2081
2080
2060
2094
2067
2053
2067
2042
2077
2053
2059
2067
2075
2056
2060
2063
2078
2050
2084
2091
2090
2068
2043
2040
2074
2031
2055
2106
2081
2004
2058
2080
2070
2073
2065
2077
2066
2055
2065
2063
2090
2051
2051
2048
2041
2054
2072
2088
2050
2092
2081
2075
2082
2072
2097
2073
2028
2042
2058
2071
2062
2058
2088
2069
2063
2093
2075
2070
2051
2060
2046
2052
2050
2056
2080
2088
2073
2037
2029
2057
2109
2108
2107
2073
2073
2053
2048
2066
2057
2046
2057
2050
2053
2032
2085
2074
2084
2095
2074
2073
2069
2050
2067
2064
2065
2073
2066
2050
2066
2055
2079
2049
2038
2072
2077
2095
2058
2063
2087
2096
2062
2071
2034
2054
2062
2045
2079
2079
2086
2070
2047
2051
2067
2088
2072
2064
2059
2059
2077
2066
2065
2034
2064
2033
2100
2063
2025
2073
2073
2073
2081
2104
2036
2027
2081
2069
2088
2066
2063
2046
2054
2076
2071
2082
2076
2037
2068
2035
2052
2049
2087
2072
2036
2057
2078
2095
2079
2072
2071
2069
2079
2057
2055
2057
2044
2053
2055
2065
2094
2035
2014
2054
2110
2129
2106
2095
2067
2051
2042
2039
2018
2034
2092
2120
2090
2064
2050
2028
2050
2083
2073
2075
2093
2083
2077
2062
2031
2036
2059
2055
2073
2073
2065
2088
2084
2065
2050
2063
2077
2064
2045
2038
2039
2055
2096
2100
2088
2051
2041
2053
2095
2110
2066
2041
2045
2049
2052
2061
2069
2092
2073
2040
2073
2083
2073
2068
2076
2058
2026
2050
2089
2096
2078
2059
2060
2075
2060
2038
2044
2064
2066
2078
2095
2071
2079
2062
2044
2051
2061
2084
2065
2051
2049
2062
2075
2073
2077
2077
2066
2075
2070
2043
2033
2059
2092
2101
2073
2064
2063
2059
2061
2079
2082
2058
2051
2029
2058
2084
2054
2059
2088
2085
2086
2081
2058
2043
2042
2065
2073
2064
2073
2097
2078
2060
2048
2041
2038
2049
2090
2100
2092
2073
2062
2046
2072
2051
2048
2057
2056
2080
2067
2060
2048
2070
2061
2073
2075
2064
2062
2060
2084
2103
2100
2066
2052
2045
2048
2060
2070
2057
2062
2078
2071
2031
2038
2063
2092
2090
2061
2068
2076
2049
2056
2066
2074
2080
2091
2081
2051
2047
2057
2047
2058
2052
2048
2078
2089
2052
2054
2101
2099
2087
2063
2045
2060
2070
2039
2030
2045
2076
2089
2085
2067
2076
2062
2031
2055
2077
2079
2035
2053
2099
2107
2083
2076
2058
2059
2045
2041
2035
2050
2078
2091
2083
2071
2050
2045
2055
2065
2076
2094
2109
2082
2059
2044
2032
2033
2065
2095
2087
2076
2081
2069
2050
2050
2044
2046
2079
2089
2068
2053
2049
2046
2055
2088
2095
2085
2079
2063
2049
2021
2046
2055
2077
2096
2089
2062
2051
2056
2061
2084
2085
2061
2063
2083
2066
2052
2060
2055
2050
2036
2053
2081
2088
2079
2064
2072
2069
2069
2058
2064
2071
2080
2073
2061
2048
2057
2070
2080
2069
2060
2061
2071
2053
2062
2072
2070
2070
2064
2065
2048
2064
2085
2081
2058
2064
2050
2054
2071
2074
2071
2067
2065
2072
2073
2068
2062
2064
2068
2079
2061
2055
2054
2069
2078
2065
2073
2075
2075
2066
2066
2075
2080
2067
2057
2049
2050
2061
2064
2058
2066
2083
2081
2065
2064
2077
2071
2060
2061
2063
2062
2064
2067
2059
2048
2059
2086
2088
2076
2058
2053
2058
2060
2066
2070
2063
2063
2055
2063
2079
2080
2080
2082
2069
2060
2037
2033
2061
2079
2088
2082
2076
2064
2056
2067
2066
2067
2067
2069
2057
2062
2072
2061
2054
2053
2079
2081
2062
2067
2080
2080
2064
2051
2043
2059
2076
2071
2066
2068
2062
2058
2066
2069
2060
2057
2064
2070
2070
2075
2069
2056
2064
2085
2082
2076
2059
2069
2060
2061
2061
2064
2061
2069
2079
2082
2053
2044
2055
2075
2075
2080
2076
2067
2075
2053
2066
2063
2065
2067
2069
2060
2058
2045
2079
2082
2069
2056
2061
2066
2071
2074
2068
2065
2072
2062
2039
2058
2089
2090
2075
2051
2063
2069
2054
2067
2073
2066
2064
2074
2069
2065
2069
2064
2049
2063
2096
2076
2067
2052
2039
2050
2072
2070
2058
2070
2075
2075
2072
2069
2066
2056
2056
2057
2061
2059
2075
2073
2084
2062
2063
2073
2074
2067
2059
2068
2074
2064
2055
2058
2068
2064
2062
2066
2070
2077
2069
2068
2059
2041
2053
2074
2089
2079
2062
2065
2066
2067
2068
2056
2062
2067
2066
2043
2048
2087
2083
2075
2061
2069
2078
2061
2049
2064
2079
2060
2042
2050
2077
2079
2058
2065
2072
2064
2063
2066
2063
2055
2065
2085
2083
2075
2072
2070
2064
2059
2053
2060
2063
2062
2060
2074
2079
2082
2080
2068
2054
2051
2056
2052
2056
2073
2083
2090
2080
2074
2064
2066
2059
2053
2051
2045
2060
2068
2067
2057
2073
2095
2088
2079
2060
2056
2061
2060
2059
2048
2057
2070
2085
2078
2051
2070
2083
2069
2063
2063
2069
2066
2067
2068
2058
2057
2055
2058
2052
2055
2077
2079
2081
2074
2080
2084
2066
2043
2053
2073
2075
2072
2066
2065
2061
2062
2057
2049
2054
2079
