# Supplementary material for: Detecting Nasal Vowels in Speech Interfaces Based on Surface Electromyography
Source: PLoS One. 2015 Jun 12;10(6):e0127040. doi: 10.1371/journal.pone.0127040 (PMC4466523; doi:10.1371/journal.pone.0127040)
Supplement: S1 Data — (ZIP) [file pone.0127040.s001.zip › PLosOneData/EmgData/CM/EMG/22 - CM-voralp-u-r1 - Channel4.txt]

2063
2058
2062
2054
2065
2082
2072
2066
2054
2060
2063
2071
2070
2063
2064
2059
2056
2070
2071
2077
2084
2062
2061
2063
2060
2060
2061
2062
2067
2067
2058
2069
2072
2052
2059
2068
2073
2075
2062
2071
2066
2069
2065
2070
2067
2073
2067
2055
2049
2066
2068
2072
2073
2070
2077
2053
2058
2069
2066
2065
2061
2062
2061
2068
2062
2067
2074
2074
2071
2071
2072
2061
2040
2057
2081
2069
2068
2059
2066
2060
2060
2064
2040
2078
2090
2072
2071
2068
2060
2060
2068
2071
2064
2071
2060
2066
2069
2066
2060
2056
2067
2073
2070
2056
2071
2077
2075
2069
2065
2055
2052
2074
2080
2062
2064
2059
2074
2068
2063
2056
2067
2066
2067
2057
2051
2069
2078
2076
2077
2087
2067
2063
2055
2061
2054
2053
2068
2077
2075
2071
2063
2069
2058
2064
2064
2067
2059
2053
2054
2068
2076
2072
2076
2068
2068
2065
2063
2075
2069
2053
2061
2073
2072
2061
2060
2057
2065
2070
2068
2071
2079
2068
2062
2046
2053
2063
2079
2082
2054
2055
2069
2066
2066
2056
2059
2058
2074
2083
2068
2063
2062
2059
2059
2067
2071
2057
2070
2073
2074
2071
2073
2068
2076
2075
2051
2054
2065
2055
2068
2078
2064
2064
2066
2066
2046
2061
2078
2076
2067
2066
2074
2063
2058
2067
2077
2063
2052
2077
2075
2060
2058
2062
2075
2065
2055
2061
2069
2067
2070
2060
2062
2079
2062
2062
2064
2061
2063
2070
2070
2076
2076
2074
2066
2051
2055
2076
2075
2062
2067
2055
2067
2070
2076
2058
2070
2076
2067
2061
2062
2052
2058
2067
2058
2058
2063
2082
2069
2058
2069
2076
2073
2058
2073
2056
2074
2092
2063
2045
2071
2060
2084
2063
2070
2056
2061
2062
2064
2078
2078
2075
2055
2017
2075
2089
2057
2087
2061
2069
2063
2051
2053
2080
2081
2081
2054
2072
2072
2068
2085
2019
2068
2062
2058
2093
2062
2050
2033
2081
2082
2059
2045
2042
2114
2029
2063
2055
2105
2049
2118
2077
2026
2058
2062
2073
2086
2046
2045
2075
2123
2058
2048
2068
2050
2055
2055
2047
2070
2079
2078
2076
2063
2044
2065
2060
2050
2079
2083
2051
2067
2065
2070
2063
2059
2061
2056
2061
2068
2075
2067
2077
2068
2070
2065
2054
2086
2062
2053
2059
2070
2060
2077
2079
2072
2043
2032
2044
2066
2062
2084
2087
2079
2062
2067
2071
2079
2071
2054
2053
2076
2081
2076
2061
2041
2048
2046
2065
2085
2084
2073
2084
2097
2086
2062
2004
2026
2044
2074
2091
2102
2045
2030
2063
2071
2065
2085
2087
2081
2086
2075
2051
2051
2056
2065
2070
2069
2082
2044
2036
2082
2098
2076
2041
2047
2066
2068
2064
2074
2071
2062
2046
2068
2070
2072
2072
2085
2086
2077
2035
2019
2056
2071
2071
2072
2072
2066
2066
2061
2062
2059
2067
2074
2071
2081
2084
2067
2054
2043
2063
2069
2090
2074
2057
2036
2070
2068
2056
2057
2068
2077
2083
2074
2066
2058
2058
2074
2063
2062
2065
2035
2048
2060
2066
2066
2069
2082
2080
2080
2078
2062
2033
2050
2065
2071
2062
2072
2093
2082
2061
2070
2051
2075
2074
2068
2037
2060
2079
2069
2061
2082
2070
2050
2059
2050
2078
2081
2070
2063
2066
2062
2067
2049
2069
2067
2075
2069
2086
2073
2068
2064
2035
2051
2058
2078
2079
2066
2038
2065
2080
2087
2089
2069
2050
2039
2050
2045
2048
2085
2109
2079
2041
2055
2049
2064
2073
2069
2087
2094
2081
2048
2055
2069
2036
2022
2056
2088
2069
2037
2055
2080
2089
2060
2056
2063
2064
2064
2068
2062
2075
2081
2087
2073
2042
2073
2087
2100
2096
2046
2040
2042
2033
2055
2056
2062
2056
2063
2044
2052
2082
2126
2168
2082
1986
1979
2035
2073
2077
2081
2073
2073
2073
2080
2079
2112
2084
2055
2034
2045
2036
2046
2072
2078
2053
2085
2099
2071
2039
2076
2074
2055
2065
2057
2054
2049
2082
2068
2067
2060
2057
2079
2078
2084
2058
2075
2058
2077
2083
2048
2062
2079
2074
2062
2050
2065
2064
2028
2043
2055
2081
2081
2115
2084
2068
2057
2056
2052
2067
2084
2037
2064
2045
2073
2056
2067
2065
2077
2069
2085
2077
2070
2066
2059
2063
2092
2076
2073
2035
2043
2075
2093
2013
2062
2076
2062
2081
2059
2065
2050
2084
2053
2061
2081
2098
2074
2060
2057
2063
2072
2033
2067
2081
2073
2040
2062
2068
2079
2078
2055
2051
2075
2076
2058
2057
2077
2077
2064
2051
2067
2081
2078
2071
2067
2058
2050
2057
2064
2078
2068
2062
2066
2053
2060
2075
2092
2081
2070
2046
2037
2085
2069
2045
2066
2073
2065
2077
2066
2076
2064
2071
2072
2060
2054
2056
2052
2063
2074
2075
2074
2071
2069
2066
2063
2051
2051
2077
2083
2086
2057
2047
2041
2044
2071
2079
2080
2094
2100
2067
2019
2033
2059
2063
2063
2071
2081
2078
2081
2078
2057
2061
2070
2072
2071
2073
2059
2058
2074
2078
2053
2038
2065
2075
2051
2056
2079
2075
2054
2062
2060
2059
2067
2064
2057
2061
2070
2089
2082
2053
2062
2078
2040
2057
2083
2088
2109
2064
2017
2037
2058
2069
2081
2061
2066
2076
2068
2081
2080
2064
2057
2062
2068
2068
2053
2050
2057
2097
2085
2037
2043
2060
2073
2067
2067
2087
2098
2082
2048
2063
2089
2075
2030
2041
2063
2060
2055
2073
2068
2075
2065
2068
2073
2092
2090
2040
2022
2049
2056
2066
2066
2072
2071
2070
2059
2061
2061
2062
2074
2074
2073
2072
2075
2066
2065
2063
2066
2061
2068
2062
2053
2057
2054
2070
2070
2077
2074
2072
2058
2032
2060
2073
2070
2065
2058
2060
2074
2081
2076
2063
2071
2076
2065
2066
2073
2076
2055
2057
2067
2060
2058
2064
2064
2064
2077
2071
2059
2056
2058
2063
2060
2063
2066
2061
2057
2073
2078
2079
2082
2074
2060
2051
2054
2065
2056
2059
2044
2074
2070
2072
2064
2066
2071
2072
2065
2061
2084
2074
2068
2066
2068
2061
2061
2065
2061
2064
2069
2063
2065
2055
2059
2064
2062
2059
2079
2079
2081
2070
2060
2060
2063
2074
2066
2062
2063
2058
2060
2066
2061
2060
2062
2053
2064
2070
2077
2074
2063
2056
2067
2046
2050
2083
2082
2072
2071
2073
2073
2067
2059
2050
2055
2063
2072
2071
2075
2072
2073
2065
2056
2061
2064
2065
2072
2059
2062
2063
2069
2069
2051
2060
2069
2050
2071
2072
2075
2077
2074
2080
2066
2060
2055
2077
2069
2080
2069
2064
2061
2058
2054
2062
2070
2073
2070
2067
2067
2067
2060
2067
2069
2062
2065
2065
2066
2077
2061
2074
2075
2055
2055
2068
2055
2073
2061
2059
2056
2062
2092
2069
2070
2064
2063
2061
2066
2060
2052
2066
2070
2063
2061
2068
2075
2057
2060
2068
2081
2080
2069
2067
2072
2058
2057
2053
2066
2067
2068
2066
2067
2061
2065
2073
2069
2058
2058
2068
2065
2077
2080
2064
2065
2060
2064
2061
2063
2046
2061
2075
2075
2079
2072
2062
2066
2054
2074
2077
2055
2069
2065
2066
2069
2070
2058
2066
2067
2068
2055
2070
2076
2066
2063
2064
2071
2066
2055
2067
2063
2064
2069
2073
2071
2064
2059
2067
2079
2062
2064
2071
2067
2066
2061
2067
2058
2050
2062
2070
2079
2071
2067
2067
2047
2068
2078
2065
2074
2083
2074
2066
2062
2066
2064
2061
2068
2060
2062
2056
2044
2063
2086
2079
2072
2059
2063
2066
2071
2067
2063
2055
2069
2061
2061
2066
2070
2066
2067
2066
2066
2065
2069
2069
2068
2063
2054
2081
2072
2055
2040
2062
2081
2085
2081
2061
2063
2072
2067
2064
2065
2073
2064
2066
2067
2071
2058
2071
2063
2063
2065
2059
2057
2064
2061
2065
2065
2079
2063
2063
2072
2075
2068
2069
2071
2066
2064
2065
2045
2059
2069
2072
2077
2073
2081
2064
2066
2060
2059
2071
2063
2056
2059
2052
2059
2066
2063
2080
2065
2070
2063
2055
2063
2079
2074
2069
2061
2066
2070
2063
2067
2068
2059
2062
2061
2067
2052
2063
2068
2082
2067
2074
2068
2063
2070
2054
2055
2070
2066
2069
2073
2063
2067
2075
2069
2059
2060
2063
2073
2069
2065
2067
2077
2064
2059
2064
2062
2062
2068
2075
2062
2069
2055
2063
2076
2071
2070
2070
2064
2070
2061
2059
2069
2060
2058
2068
2069
2079
2065
2063
2062
2066
2064
2072
2063
2062
2061
2063
2055
2062
2066
2071
2062
2067
2073
2070
2066
2065
2067
2060
2062
2057
2050
2069
2074
2067
2070
2067
2070
2061
2060
2076
2069
2071
2072
2074
2061
2069
2067
2061
2054
2060
2063
2055
2056
2061
2071
2068
2067
2067
2067
2072
2066
2065
2077
2072
2067
2060
2064
2056
2064
2062
2065
2056
2075
2067
2064
2068
2061
2053
2065
2057
2069
2073
2072
2069
2074
2078
2070
2064
2070
2069
2055
2049
2069
2067
2070
2055
2065
2077
2081
2073
2059
2067
2061
2060
2055
2056
2059
2064
2079
2075
2068
2063
2062
2067
2060
2066
2066
2066
2061
2068
2073
2058
2067
2058
2061
2055
2057
2069
2071
2076
2074
2069
2064
2071
2073
2067
2055
2055
2074
2069
2059
2060
2069
2073
2072
2062
2056
2052
2065
2072
2070
2065
2065
2068
2077
2064
2054
2048
2087
2099
2078
2050
2053
2041
2053
2082
2063
2057
2067
2060
2057
2067
2072
2085
2073
2062
2059
2027
2066
2077
2083
2079
2060
2054
2054
2059
2058
2071
2088
2089
2059
2032
2056
2070
2073
2026
2075
2070
2081
2067
2086
2055
2042
2037
2090
2064
2110
2099
2089
2037
2063
2084
2074
2058
2030
2040
2109
2072
2008
2045
2068
2075
2072
2067
2089
2070
2062
2072
2078
2067
2037
2032
2002
2112
2077
2060
2128
2076
2015
2000
2107
2131
2108
2037
2024
2073
2111
2021
1987
2050
2015
2081
2090
2126
2102
2092
2153
2101
1988
2082
2021
2017
2069
2041
2001
2033
2043
2104
2193
2076
2052
2006
2052
2067
2088
2118
2014
1983
2113
2090
2110
2040
2090
2003
2028
2075
2033
2074
2122
2030
1995
2079
2080
2121
2146
2135
2054
1999
1983
2062
2065
2121
2076
2119
2051
2074
2072
2031
2030
2043
2067
2117
2025
2031
2098
2100
2062
2042
2037
2039
2063
2077
2095
2105
2032
2006
2101
2087
2093
2047
2045
2042
2011
2104
2102
2055
2096
2117
2063
1937
2037
2067
2104
2166
2093
2006
2046
2070
1997
2088
2041
2150
2102
2052
2105
2071
2065
2054
2055
2036
2043
2075
2085
2083
2005
2037
2025
2063
2100
2086
2128
2055
2056
2039
2046
2040
2083
2078
2084
2067
2035
2084
2093
2022
2111
2110
2082
2028
2012
2048
2050
2103
2073
2083
2074
2044
2039
2008
2052
2074
2091
2110
2073
2044
2054
2085
2072
2074
2078
2079
2078
2125
2101
2007
1983
2018
2068
2063
2063
2050
2106
2140
2135
2043
1981
2025
2116
2204
2179
1985
1903
1945
1995
2056
2105
2127
2115
2092
2082
2091
2062
2066
2082
2074
2047
2144
2166
2067
1905
1915
2063
2135
2062
1992
2044
2097
2090
2079
2084
2113
2113
2098
2033
2055
2113
2080
2015
1985
2039
2110
2143
2045
1995
2014
2090
2206
2179
2024
1904
1945
2012
2107
2129
2125
2103
2043
2017
2051
2112
2114
2079
2031
2030
2050
2065
2102
2069
2059
2109
2092
2021
2018
2035
2046
2061
2062
2039
2091
2091
2132
2119
2044
2029
2039
2052
2051
2070
2044
2035
2061
2073
2082
2114
2128
2127
2051
1983
2007
2027
2067
2103
2108
2089
2067
2050
1990
2019
2097
2098
2048
2060
2071
2093
2064
2112
2100
2060
2035
2067
2025
2022
2053
2141
2166
2049
1977
2009
2079
2099
2093
2054
2014
2031
2033
2071
2081
2149
2188
2107
2000
1987
2056
2019
2032
2071
2095
2077
2026
2054
2095
2103
2113
2097
2067
2043
2066
2083
2028
1945
2021
2088
2091
2084
2110
2118
2121
2062
1982
2020
2046
2048
2081
2150
2126
2041
2003
2007
2028
2126
2148
2141
2026
1961
1993
2059
2078
2093
2158
2131
2017
1949
1983
2063
2123
2138
2083
2071
2089
2011
2049
2074
2091
2143
2140
1999
1929
1991
2057
2091
2131
2110
2064
2113
2112
2040
1988
2005
2055
2065
2050
2084
2139
2086
2030
2058
2064
2040
2061
2068
2141
2142
2040
1961
1999
2064
2093
2081
2087
2072
2056
2081
2098
2163
2175
2014
1936
2013
2025
2031
2000
2046
2109
2099
2090
2101
2088
2049
2088
2090
2058
2073
2072
2037
2039
2043
2059
2071
2154
2123
2012
2054
2061
2017
2029
2053
2065
2110
2126
2035
2005
2032
2067
2079
2081
2106
2115
2106
2031
1993
2036
2078
2106
2101
2045
2042
2062
2105
2087
2020
2006
2106
2132
2059
1996
2018
2068
2088
2061
2068
2076
2076
2080
2092
2094
2155
2096
1930
1958
2040
2067
2082
2081
2116
2084
2055
2056
2063
2073
2073
2108
2095
2032
2019
2067
2066
2058
2070
2067
2089
2075
2092
2100
2065
2029
2046
2032
2035
2054
2085
2104
2083
2069
2065
2060
2058
2071
2072
2053
2053
2075
2072
2100
2087
2056
2063
2072
2055
2011
1989
2039
2062
2078
2095
2100
2087
2103
2098
2059
2039
2051
2060
2043
2043
2076
2087
2063
2063
2074
2093
2095
2073
2035
2030
2036
2098
2097
2049
2019
2052
2081
2083
2084
2077
2062
2060
2064
2051
2041
2062
2075
2079
2079
2088
2074
2069
2050
2029
2056
2070
2087
2097
2063
2053
2051
2034
2074
2095
2094
2077
2076
2036
2044
2053
2051
2065
2058
2102
2071
2057
2048
2068
2085
2116
2111
2036
1989
2059
2053
2084
2091
2065
2044
2065
2059
2088
2078
2066
2055
2061
2047
2055
2077
2092
2069
2060
2058
2060
2057
2065
2072
2077
2113
2081
2030
2058
2106
2046
2012
2037
2056
2085
2099
2069
2051
2049
2077
2067
2060
2088
2092
2078
2044
2029
2038
2060
2075
2074
2097
2071
2066
2072
2051
2085
2110
2052
2014
2039
2044
2055
2073
2099
2059
2055
2082
2094
2091
2072
2081
2082
2045
2030
2025
2039
2057
2064
2082
2089
2096
2088
2086
2074
2055
2067
2057
2028
2052
2066
2070
2051
2051
2090
2101
2102
2082
2055
2043
2051
2071
2072
2060
2041
2054
2104
2070
2045
2048
2079
2075
2049
2045
2061
2073
2055
2066
2103
2111
2073
2031
2017
2026
2060
2080
2061
2089
2095
2104
2104
2086
2054
2095
2091
2034
1990
2006
2038
2055
2076
2069
2068
2094
2099
2062
2064
2075
2077
2079
2080
2086
2046
2043
2034
2037
2042
2071
2096
2095
2098
2087
2080
2063
2081
2082
2035
2031
2058
2059
2027
2026
2053
2073
2087
2107
2071
2084
2106
2055
2033
2060
2085
2086
2117
2109
2022
1989
2006
2030
2065
2080
2079
2075
2077
2094
2111
2101
2036
2025
2038
2064
2079
2092
2087
2064
2045
2033
2045
2055
2069
2076
