# Supplementary material for: Detecting Nasal Vowels in Speech Interfaces Based on Surface Electromyography
Source: PLoS One. 2015 Jun 12;10(6):e0127040. doi: 10.1371/journal.pone.0127040 (PMC4466523; doi:10.1371/journal.pone.0127040)
Supplement: S1 Data — (ZIP) [file pone.0127040.s001.zip › PLosOneData/EmgData/CM/EMG/22 - CM-voralp-u-r1 - Channel5.txt]

2072
2061
2062
2060
2063
2066
2067
2066
2064
2057
2070
2067
2062
2058
2067
2064
2043
2068
2065
2078
2091
2075
2074
2053
2057
2067
2069
2058
2065
2068
2058
2060
2071
2065
2068
2065
2065
2069
2065
2074
2082
2084
2068
2052
2055
2062
2057
2043
2053
2066
2074
2079
2085
2072
2077
2063
2058
2056
2063
2071
2072
2064
2061
2073
2065
2055
2061
2065
2062
2063
2070
2066
2034
2060
2088
2083
2070
2063
2068
2070
2068
2057
2049
2060
2074
2072
2073
2065
2050
2060
2070
2071
2066
2069
2071
2068
2069
2063
2062
2065
2066
2066
2064
2050
2055
2065
2067
2060
2061
2054
2064
2081
2087
2065
2061
2067
2076
2079
2078
2064
2058
2052
2067
2060
2034
2069
2079
2070
2071
2071
2070
2064
2069
2070
2070
2066
2065
2065
2072
2068
2058
2070
2064
2062
2065
2072
2064
2058
2055
2067
2075
2069
2067
2073
2071
2069
2067
2076
2065
2051
2062
2069
2062
2063
2059
2055
2073
2081
2069
2067
2072
2066
2068
2057
2052
2046
2061
2074
2064
2063
2071
2066
2072
2068
2067
2073
2088
2081
2080
2056
2051
2046
2062
2070
2064
2054
2065
2061
2067
2069
2064
2062
2075
2073
2077
2075
2071
2064
2064
2071
2053
2032
2055
2063
2053
2053
2087
2091
2077
2067
2066
2080
2085
2057
2050
2052
2037
2066
2081
2065
2043
2056
2078
2077
2064
2068
2077
2071
2068
2057
2049
2077
2068
2067
2071
2074
2074
2060
2042
2056
2061
2064
2059
2061
2046
2093
2105
2077
2068
2066
2070
2066
2077
2056
2039
2057
2063
2069
2062
2069
2073
2070
2060
2064
2059
2056
2070
2060
2061
2084
2089
2073
2046
2047
2089
2091
2067
2039
2046
2064
2083
2073
2074
2061
2080
2074
2063
2059
2076
2087
2063
2016
2061
2086
2079
2076
2040
2059
2063
2063
2072
2074
2071
2065
2059
2055
2046
2087
2080
2045
2061
2094
2094
2080
2046
2062
2044
2072
2081
2067
2071
2067
2053
2012
2047
2046
2058
2061
2110
2124
2059
2071
2059
2092
2091
2071
2008
2077
2076
2039
2081
2076
2059
2057
2070
2034
2058
2073
2061
2080
2079
2068
2067
2082
2068
2064
2075
2052
2060
2059
2069
2066
2062
2062
2055
2058
2069
2077
2053
2084
2079
2079
2061
2056
2077
2068
2058
2055
2055
2060
2082
2090
2097
2059
2017
2024
2063
2064
2074
2074
2070
2070
2072
2064
2059
2083
2079
2072
2056
2059
2058
2066
2052
2048
2057
2072
2089
2092
2081
2077
2072
2082
2067
2030
2025
2043
2059
2061
2073
2054
2055
2089
2084
2053
2065
2076
2076
2086
2092
2054
2033
2043
2080
2077
2058
2064
2056
2046
2057
2080
2087
2092
2063
2050
2052
2059
2076
2087
2095
2036
2037
2051
2058
2062
2073
2074
2079
2072
2060
2065
2069
2051
2067
2103
2079
2047
2063
2066
2051
2054
2053
2041
2098
2096
2070
2060
2034
2056
2080
2078
2059
2055
2063
2081
2074
2057
2053
2077
2083
2065
2053
2060
2072
2072
2053
2069
2048
2061
2055
2086
2056
2067
2078
2072
2055
2048
2069
2086
2046
2062
2056
2068
2066
2063
2080
2086
2070
2032
2076
2092
2085
2058
2064
2061
2096
2070
2037
2036
2042
2042
2092
2102
2099
2072
2070
2063
2066
2066
2033
2038
2086
2084
2075
2075
2067
2077
2053
2032
2072
2068
2066
2056
2065
2058
2080
2109
2068
2032
2046
2063
2069
2074
2056
2050
2063
2063
2049
2083
2103
2065
2061
2012
2072
2107
2077
2060
2095
2071
2057
2064
2067
2078
2084
2071
2029
2020
2038
2062
2048
2093
2086
2060
2048
2045
2078
2069
2064
2067
2081
2050
2068
2083
2074
2055
2076
2080
2050
2072
2078
2043
2064
2086
2116
2070
2038
2021
2007
2041
2063
2097
2112
2075
2032
2041
2059
2057
2064
2057
2047
2064
2088
2103
2104
2089
2079
2067
2051
2040
2059
2060
2054
2044
2036
2064
2087
2056
2039
2045
2082
2100
2079
2070
2058
2063
2063
2068
2098
2068
2079
2080
2071
2043
2017
2061
2099
2079
2046
2045
2058
2087
2082
2071
2045
2077
2055
2041
2003
2073
2096
2102
2097
2090
2080
2072
2058
2057
2050
2014
2022
2015
2103
2100
2048
2048
2095
2089
2104
2102
2089
2055
2025
2069
2064
2040
2059
2069
2072
2040
2091
2083
2053
2039
2090
2093
2024
2067
2071
2063
2066
2032
2042
2088
2097
2098
2073
2053
2043
2035
2051
2101
2089
2033
2048
2055
2068
2037
2063
2071
2097
2099
2075
2055
2061
2082
2066
2072
2065
2069
2054
2013
2109
2097
2071
2046
2043
2063
2023
2060
2077
2065
2065
2053
2093
2081
2062
2069
2078
2071
2056
2050
2056
2068
2063
2043
2079
2080
2069
2068
2090
2073
2060
2059
2028
2031
2122
2112
2093
2053
2026
2046
2054
2048
2050
2063
2077
2085
2077
2030
2079
2082
2084
2078
2070
2071
2048
2045
2053
2067
2072
2063
2031
2058
2061
2071
2092
2112
2073
2035
2031
2033
2075
2100
2084
2073
2082
2086
2059
2053
2041
2060
2100
2088
2045
2043
2040
2042
2056
2065
2082
2082
2062
2050
2059
2069
2083
2102
2051
2047
2057
2068
2041
2076
2111
2092
2033
2048
2076
2073
2079
2090
2085
2067
2057
2048
2040
2044
2061
2053
2072
2077
2068
2083
2072
2077
2073
2040
2060
2083
2070
2068
2061
2062
2059
2064
2068
2071
2067
2060
2045
2032
2084
2089
2063
2062
2074
2078
2071
2071
2070
2070
2062
2048
2051
2053
2058
2063
2075
2077
2044
2066
2071
2057
2063
2061
2071
2068
2067
2078
2083
2086
2062
2053
2058
2056
2060
2062
2067
2068
2062
2075
2070
2064
2072
2082
2074
2023
2050
2070
2065
2061
2061
2055
2063
2079
2076
2057
2058
2063
2075
2070
2072
2076
2069
2056
2088
2065
2071
2066
2050
2053
2072
2074
2063
2066
2073
2064
2060
2068
2066
2066
2057
2047
2071
2076
2074
2071
2066
2065
2063
2062
2062
2060
2044
2076
2077
2080
2066
2065
2068
2073
2061
2047
2054
2057
2063
2068
2073
2066
2072
2075
2067
2056
2068
2063
2071
2061
2064
2068
2067
2043
2072
2079
2085
2078
2062
2055
2055
2063
2059
2060
2067
2067
2067
2070
2065
2061
2058
2065
2072
2068
2074
2076
2075
2062
2056
2050
2060
2064
2061
2062
2068
2068
2068
2066
2070
2064
2060
2060
2066
2076
2074
2076
2071
2062
2054
2060
2060
2061
2070
2063
2062
2065
2069
2066
2070
2074
2069
2027
2054
2074
2078
2072
2075
2072
2070
2068
2062
2063
2065
2074
2072
2070
2069
2061
2062
2067
2071
2057
2057
2061
2068
2061
2064
2069
2072
2060
2061
2067
2067
2072
2060
2066
2071
2059
2054
2075
2074
2074
2066
2070
2063
2063
2072
2064
2067
2063
2065
2065
2063
2058
2060
2062
2060
2063
2052
2062
2079
2065
2067
2077
2067
2073
2081
2079
2081
2073
2065
2059
2056
2068
2058
2052
2059
2060
2057
2058
2057
2059
2062
2069
2069
2085
2078
2074
2071
2062
2065
2062
2052
2057
2070
2066
2067
2065
2071
2066
2072
2059
2062
2072
2064
2057
2063
2067
2067
2068
2063
2070
2067
2056
2061
2065
2075
2073
2068
2069
2061
2059
2059
2059
2066
2066
2069
2067
2069
2065
2067
2073
2065
2060
2061
2063
2064
2063
2066
2072
2069
2061
2067
2054
2072
2065
2068
2068
2045
2062
2076
2078
2083
2083
2071
2060
2058
2057
2060
2063
2062
2063
2062
2051
2057
2071
2071
2078
2071
2064
2067
2067
2070
2070
2063
2065
2072
2071
2057
2063
2067
2062
2057
2054
2065
2071
2081
2072
2068
2067
2060
2072
2068
2052
2041
2045
2073
2089
2084
2070
2060
2068
2072
2071
2064
2058
2055
2061
2071
2075
2075
2072
2061
2056
2056
2055
2063
2071
2071
2060
2063
2068
2068
2067
2071
2078
2073
2067
2064
2063
2064
2066
2066
2063
2054
2065
2069
2076
2081
2075
2064
2050
2060
2065
2064
2064
2064
2063
2065
2064
2067
2070
2065
2069
2069
2061
2061
2067
2061
2067
2070
2071
2072
2064
2062
2061
2065
2057
2060
2065
2065
2075
2072
2072
2063
2059
2054
2066
2072
2065
2063
2074
2062
2063
2066
2058
2071
2079
2074
2061
2056
2068
2070
2065
2057
2063
2068
2066
2062
2058
2066
2064
2074
2081
2075
2068
2056
2058
2055
2061
2061
2066
2065
2079
2077
2070
2073
2058
2052
2067
2067
2065
2060
2057
2055
2067
2071
2074
2061
2062
2068
2071
2062
2062
2069
2065
2065
2068
2070
2065
2065
2067
2069
2061
2058
2059
2060
2069
2068
2066
2056
2060
2073
2067
2056
2068
2072
2077
2070
2060
2067
2067
2067
2066
2064
2067
2076
2066
2065
2056
2059
2064
2060
2064
2065
2077
2061
2067
2078
2084
2069
2054
2064
2060
2065
2060
2076
2064
2073
2062
2063
2068
2062
2065
2069
2066
2061
2064
2076
2065
2059
2062
2060
2062
2076
2086
2082
2060
2055
2052
2060
2055
2064
2053
2065
2064
2069
2076
2063
2067
2063
2055
2064
2068
2072
2071
2073
2073
2068
2061
2055
2055
2063
2072
2079
2074
2063
2054
2055
2055
2057
2069
2081
2071
2057
2067
2081
2079
2065
2064
2076
2066
2049
2060
2061
2055
2068
2058
2063
2070
2066
2060
2062
2064
2072
2073
2083
2079
2059
2056
2064
2060
2067
2071
2070
2079
2080
2073
2068
2036
2027
2060
2071
2061
2067
2072
2081
2085
2079
2064
2060
2064
2080
2077
2048
2030
2050
2088
2075
2051
2065
2079
2061
2067
2081
2074
2084
2042
2048
2081
2087
2042
2078
2075
2058
2040
2086
2063
2069
2058
2073
2066
2074
2072
2100
2038
2046
2122
2069
2063
2038
2018
2068
2054
2039
2096
2105
2082
2062
2044
2069
2083
2050
2057
2049
2073
2097
2057
2055
2075
2057
2068
2056
2081
2042
1997
2062
2129
2128
2055
2053
2055
2091
2083
2081
2068
2005
1990
2028
2083
2109
2093
2120
2128
2073
2028
1969
2040
2094
2080
2062
2035
2081
2180
2191
2007
2002
2017
2032
2061
2089
2067
2021
2027
2115
2089
2063
2072
2101
2069
2051
2081
2041
1968
2014
2019
2151
2090
2088
2085
2093
2075
2058
2035
2001
2084
2073
2129
2086
2110
2062
2002
2000
2026
2052
2117
2082
2091
2083
2074
2073
2053
2055
2079
2080
2032
2027
2076
2023
2071
2044
2092
2104
2080
2056
1996
2067
2075
2086
2055
2151
2031
2034
2092
2051
2031
2040
2033
2179
2117
2029
2042
2062
2088
2051
2059
2023
2083
2084
2105
2118
2031
2048
2058
2075
2069
2049
2046
2023
2095
2066
2054
2017
2023
2236
2079
2022
2010
2060
2055
2057
2077
2114
2167
2035
2011
1998
2040
2049
2060
2120
2094
2062
2068
2043
2080
2088
2138
2065
2042
2029
2042
2074
2043
2053
2039
2058
2094
2060
2027
2028
2076
2091
2100
2097
2090
2063
2055
2081
2125
2088
2039
1995
1986
2016
2046
2078
2104
2128
2135
2085
2030
2007
2042
2075
2074
2098
2104
2061
2044
2020
2033
2052
2059
2084
2092
2094
2113
2096
2064
2036
2058
2041
2043
2043
2039
2076
2091
2040
2053
2088
2114
2088
2052
2037
2043
2078
2124
2112
2068
2006
1996
2017
2064
2107
2113
2089
2069
2063
2036
2056
2082
2063
2072
2045
2034
2034
2108
2110
2064
2011
2019
2046
2086
2106
2084
2082
2062
2039
2086
2094
2044
2025
2048
2076
2051
2078
2091
2044
2032
2076
2081
2074
2057
2062
2109
2060
2042
2060
2064
2068
2086
2069
2028
2035
2064
2070
2088
2091
2078
2057
2030
2050
2075
2088
2084
2063
2079
2115
2078
2046
2010
2006
2059
2086
2103
2085
2054
2048
2050
2059
2070
2078
2049
2076
2114
2106
2048
2052
2059
2038
2008
2017
2058
2115
2125
2115
2086
2040
2028
2054
2066
2079
2111
2080
2071
2037
2038
2068
2056
2015
2022
2065
2072
2058
2076
2108
2112
2046
2045
2046
2092
2142
2094
2012
2013
2040
2086
2084
2084
2096
2089
2062
2018
2037
2044
2039
2074
2088
2061
2059
2045
2086
2115
2084
2066
2085
2078
2044
1994
2001
2040
2098
2086
2070
2091
2081
2055
2064
2092
2053
2035
2060
2094
2099
2079
2027
2043
2108
2161
2053
1947
1975
2020
2079
2114
2102
2097
2106
2104
2118
2037
2008
2021
2060
2063
2089
2107
2060
2018
2012
2028
2065
2087
2108
2133
2106
2028
2009
2015
2067
2106
2098
2095
2089
2065
2035
2021
2084
2106
2071
2055
2080
2020
1997
2027
2062
2082
2102
2105
2097
2083
2061
2073
2048
2035
2062
2076
2077
2050
2039
2075
2066
2074
2081
2058
2064
2068
2080
2069
2059
2041
2034
2057
2062
2071
2058
2083
2087
2082
2088
2079
2057
2032
2043
2073
2090
2057
2058
2068
2076
2062
2082
2068
2047
2037
2069
2080
2068
2062
2061
2066
2063
2069
2070
2078
2072
2073
2060
2070
2094
2079
2029
2009
2051
2084
2077
2059
2063
2076
2090
2079
2062
2058
2075
2082
2062
2044
2040
2068
2077
2064
2064
2068
2077
2071
2078
2082
2078
2059
2044
2039
2043
2049
2055
2083
2091
2096
2078
2063
2056
2061
2080
2067
2056
2067
2058
2051
2074
2064
2055
2056
2063
2059
2062
2068
2083
2068
2068
2078
2064
2072
2058
2056
2064
2065
2067
2068
2058
2035
2058
2062
2063
2073
2072
2073
2075
2073
2074
2079
2079
2076
2057
2051
2049
2044
2060
2073
2084
2049
2056
2079
2078
2063
2058
2057
2060
2075
2080
2050
2054
2058
2074
2097
2085
2078
2082
2050
2041
2073
2051
2039
2044
2058
2080
2086
2067
2061
2065
2076
2085
2076
2067
2050
2062
2078
2082
2079
2063
2053
2039
2024
2048
2086
2099
2082
2054
2043
2052
2064
2082
2083
2065
2050
2058
2067
2057
2069
2071
2095
2077
2046
2055
2066
2096
2091
2048
2050
2048
2052
2069
2076
2073
2047
2060
2070
2075
2078
2050
2041
2072
2082
2086
2064
2054
2054
2062
2058
2084
2091
2054
2074
2070
2049
2035
2037
2048
2079
2110
2115
2073
2038
2042
2055
2066
2091
2069
2034
2039
2055
2062
2074
2079
2080
2071
2051
2059
2066
2088
2077
2067
2072
2069
2061
2050
2060
2084
2088
2084
2054
2029
2029
2046
2067
2066
2057
2079
2081
2092
2094
2066
2069
2087
2065
2035
2034
2063
2081
2089
2068
2074
2070
2026
2029
2066
2080
2073
2070
2065
2060
2066
2073
2057
2064
2085
2077
2076
2052
2029
2062
2070
2068
2072
2086
2070
2074
2086
2068
2050
2041
2053
2036
2052
2062
2074
2098
2091
2072
2076
2093
2062
2037
2058
2068
2051
2052
2049
2062
2062
2075
2095
2078
2081
2098
2080
2032
2029
2046
2054
2073
2079
2065
2058
2083
2089
2068
2054
2067
2082
2060
2044
2036
2048
2064
2075
2076
2085
2073
2049
2055
2070
2094
2097
2070
2066
2044
2048
2046
2043
2051
2061
2088
2081
2068
2064
2062
2074
2073
2077
2068
2061
2060
2078
2057
