# Supplementary material for: Detecting Nasal Vowels in Speech Interfaces Based on Surface Electromyography
Source: PLoS One. 2015 Jun 12;10(6):e0127040. doi: 10.1371/journal.pone.0127040 (PMC4466523; doi:10.1371/journal.pone.0127040)
Supplement: S1 Data — (ZIP) [file pone.0127040.s001.zip › PLosOneData/EmgData/CM/EMG/23 - CM-voralp-i-r1 - Channel1.txt]

2061
2071
2058
2056
2068
2061
2053
2076
2077
2099
2060
2036
2072
2063
2069
2056
2076
2070
2064
2041
2048
2061
2072
2093
2075
2062
2067
2063
2072
2071
2072
2064
2060
2074
2074
2077
2069
2074
2062
2048
2066
2036
2050
2069
2038
2044
2071
2071
2086
2089
2076
2088
2082
2062
2063
2066
2069
2051
2064
2056
2058
2091
2085
2065
2059
2054
2060
2060
2081
2071
2039
2044
2056
2074
2072
2087
2074
2068
2057
2071
2065
2072
2070
2070
2077
2064
2062
2071
2080
2076
2061
2055
2058
2040
2039
2058
2064
2082
2061
2070
2093
2086
2071
2067
2050
2033
2069
2086
2077
2055
2070
2072
2043
2059
2054
2063
2076
2070
2076
2059
2083
2058
2082
2078
2057
2071
2065
2041
2068
2087
2056
2053
2046
2082
2041
2063
2059
2060
2078
2062
2049
2067
2074
2066
2056
2065
2068
2078
2073
2071
2076
2057
2052
2057
2073
2077
2055
2061
2050
2064
2071
2071
2072
2050
2061
2088
2058
2076
2037
2079
2083
2065
2080
2072
2052
2061
2076
2063
2054
2059
2071
2090
2061
2027
2051
2057
2063
2075
2078
2068
2090
2078
2056
2069
2037
2073
2071
2078
2068
2087
2043
2051
2063
2069
2062
2049
2057
2073
2071
2059
2080
2080
2076
2056
2064
2056
2048
2061
2059
2083
2060
2062
2066
2080
2062
2057
2054
2038
2039
2074
2098
2082
2073
2078
2075
2094
2084
2084
2078
2096
2082
2083
2048
2054
2043
2066
2056
2031
2054
2053
2042
2059
2043
2058
2059
2039
2038
2057
2044
2056
2052
2063
2062
2076
2085
2075
2090
2088
2089
2076
2054
2083
2055
2037
2064
2065
2064
2063
2079
2080
2069
2067
2077
2070
2052
2075
2070
2061
2050
2070
2062
2053
2069
2068
2076
2075
2070
2073
2071
2068
2063
2078
2080
2067
2056
2070
2063
2076
2057
2068
2055
2054
2065
2059
2066
2045
2074
2071
2055
2085
2065
2062
2068
2053
2046
2083
2057
2068
2074
2072
2068
2039
2064
2083
2057
2054
2086
2040
2051
2045
2049
2053
2082
2083
2100
2102
2064
2059
2078
2075
2069
2039
2052
2048
2048
2064
2083
2087
2072
2054
2029
2074
2069
2054
2079
2065
2062
2085
2071
2066
2061
2036
2041
2079
2068
2088
2082
2054
2057
2060
2035
2067
2091
2055
2071
2051
2067
2060
2062
2089
2062
2067
2062
2052
2073
2074
2064
2058
2082
2083
2062
2027
2047
2069
2074
2042
2068
2087
2087
2072
2059
2061
2083
2080
2074
2054
2051
2063
2061
2069
2065
2067
2077
2079
2066
2067
2035
2077
2046
2052
2053
2068
2074
2063
2067
2063
2065
2071
2080
2068
2070
2083
2070
2057
2036
2062
2069
2077
2058
2065
2083
2072
2067
2045
2058
2061
2065
2071
2072
2077
2083
2097
2071
2036
2039
2052
2048
2064
2075
2076
2078
2075
2051
2054
2060
2069
2076
2081
2073
2073
2059
2065
2041
2065
2063
2078
2064
2059
2059
2064
2068
2070
2065
2062
2087
2080
2077
2063
2057
2064
2072
2078
2076
2071
2060
2053
2052
2064
2073
2086
2081
2065
2062
2068
2061
2080
2061
2053
2051
2058
2064
2058
2081
2077
2064
2042
2066
2081
2086
2070
2048
2046
2055
2048
2062
2078
2060
2082
2073
2059
2083
2068
2068
2058
2094
2087
2054
2061
2053
2025
2077
2056
2045
2084
2067
2054
2050
2080
2097
2051
2051
2035
2056
2077
2084
2091
2104
2081
2054
2017
2057
2071
2071
2036
2073
2094
2088
2099
2088
2042
2037
2057
2035
2032
2071
2087
2076
2051
2046
2072
2072
2081
2072
2072
2048
2064
2055
2036
2067
2097
2084
2058
2069
2073
2034
2063
2086
2062
2051
2053
2069
2070
2068
2088
2077
2051
2043
2062
2056
2032
2068
2055
2090
2126
2102
2072
2035
2032
2041
2050
2065
2077
2070
2068
2064
2085
2076
2080
2067
2066
2099
2081
2063
2084
2085
2077
2095
2078
2055
2034
2040
2067
2060
2062
2049
2059
2051
2061
2063
2066
2053
2059
2053
2037
2056
2061
2068
2056
2054
2082
2083
2067
2061
2060
2054
2081
2086
2102
2085
2069
2073
2057
2072
2059
2071
2072
2054
2040
2064
2072
2077
2070
2058
2071
2062
2082
2073
2041
2066
2063
2049
2069
2071
2084
2069
2075
2049
2055
2039
2068
2075
2077
2081
2076
2050
2057
2053
2060
2052
2069
2080
2080
2092
2065
2045
2075
2064
2061
2039
2090
2060
2050
2054
2072
2095
2071
2042
2063
2084
2091
2083
2049
2064
2073
2049
2057
2073
2075
2062
2062
2055
2060
2056
2077
2062
2060
2072
2081
2074
2047
2052
2074
2054
2073
2076
2071
2089
2065
2059
2056
2087
2076
2058
2078
2081
2067
2052
2062
2058
2068
2052
2053
2054
2057
2071
2053
2068
2084
2065
2075
2056
2081
2081
2087
2083
2062
2085
2048
2049
2067
2036
2053
2051
2083
2072
2089
2061
2079
2052
2079
2061
2074
2088
2039
2053
2066
2060
2062
2058
2071
2078
2071
2036
2040
2099
2088
2071
2060
2073
2066
2050
2071
2078
2057
2076
2076
2070
2075
2041
2025
2063
2083
2081
2053
2056
2066
2070
2093
2049
2053
2064
2057
2063
2056
2073
2073
2083
2072
2077
2068
2048
2048
2064
2072
2064
2060
2061
2069
2077
2074
2061
2052
2077
2063
2083
2060
2033
2070
2035
2064
2055
2097
2064
2091
2060
2084
2074
2071
2062
2063
2054
2072
2070
2075
2073
2063
2070
2079
2085
2067
2046
2056
2056
2053
2076
2079
2058
2049
2043
2051
2051
2072
2082
2062
2070
2067
2062
2080
2063
2079
2059
2063
2067
2070
2045
2048
2078
2069
2046
2056
2054
2062
2083
2081
2087
2088
2087
2088
2069
2055
2048
2083
2054
2063
2070
2069
2044
2067
2074
2059
2054
2083
2079
2045
2063
2078
2079
2066
2074
2038
2078
2061
2036
2072
2088
2089
2054
2052
2078
2079
2058
2042
2064
2079
2073
2083
2060
2065
2054
2086
2078
2080
2073
2105
2080
2019
2020
2050
2065
2039
2029
2077
2047
2055
2087
2104
2071
2094
2089
2067
2066
2062
2063
2077
2084
2079
2078
2063
2005
2036
2063
2104
2092
2025
2079
2104
2030
2061
2066
2082
2062
2035
2053
2086
2070
2048
2088
2075
2043
2044
2080
2076
2048
2091
2049
2060
2105
2058
2037
2075
2096
2053
2045
2058
2027
2080
2035
2074
2044
2083
2033
2047
2063
2106
2108
2076
2065
2029
2074
2056
2051
2078
2027
2049
2088
2089
2079
2103
2101
2090
2089
2078
2075
2083
2056
2042
2041
2070
2043
2083
2088
2051
2048
2096
2045
2017
2028
2055
2044
2083
2066
2020
2028
2046
2077
2085
2136
2062
2073
2018
2042
2094
2100
2064
2117
2086
2098
2115
2074
2023
2061
2044
2064
2071
2048
2078
2039
2064
2093
2088
2035
2071
2006
2053
2087
2079
2115
2070
2094
2035
2018
2071
2062
2064
2077
2098
2069
2064
2096
2069
2050
2073
2098
2070
2043
2076
2073
2067
2034
2064
2082
2035
2084
2054
2058
2072
2085
2088
2078
2060
2058
2081
2064
2059
2043
2027
2065
2085
2078
2067
2042
2040
2078
2037
2097
2093
2102
2049
2026
2060
2042
2078
2081
2069
2084
2085
2094
2090
2027
2055
2057
2015
2051
2069
2074
2109
2050
2055
2053
2090
2092
2036
2037
2076
2065
2065
2075
2051
2076
2083
2072
2072
2078
2069
2046
2053
2060
2054
2063
2075
2095
2069
2054
2067
2041
2032
2094
2061
2076
2094
2084
2032
2061
2065
2100
2056
2075
2059
2076
2059
2067
2023
2055
2089
2085
2057
2079
2070
2056
2076
2046
2061
2080
2065
2046
2079
2089
2046
2055
2038
2084
2068
2085
2099
2066
2044
2078
2059
2071
2052
2031
2072
2091
2067
2061
2033
2078
2096
2075
2077
2088
2037
2044
2032
2042
2045
2104
2070
2088
2087
2084
2045
2055
2077
2081
2068
2055
2034
2041
2084
2074
2069
2071
2074
2070
2024
2064
2049
2083
2076
2085
2067
2073
2091
2050
2061
2051
2061
2054
2103
2048
2051
2066
2087
2053
2061
2071
2066
2068
2053
2065
2063
2063
2074
2061
2076
2075
2069
2056
2082
2052
2090
2022
2069
2048
2042
2108
2062
2063
2071
2066
2079
2083
2085
2040
2064
2080
2067
2035
2046
2073
2052
2061
2065
2098
2057
2081
2080
2096
2063
2058
2045
2075
2095
2074
2056
2066
2073
2039
2053
2064
2048
2053
2067
2084
2060
2071
2059
2069
2083
2064
2053
2038
2062
2042
2048
2072
2081
2092
2087
2052
2067
2082
2086
2034
2065
2067
2057
2064
2071
2060
2059
2072
2065
2076
2092
2083
2067
2034
2066
2060
2043
2080
2063
2063
2080
2076
2075
2073
2062
2059
2055
2061
2074
2069
2061
2060
2045
2066
2097
2073
2053
2075
2031
2041
2072
2090
2099
2052
2033
2052
2072
2046
2068
2082
2065
2066
2085
2079
2068
2057
2082
2061
2060
2053
2068
2048
2061
2056
2050
2079
2081
2069
2061
2043
2050
2069
2074
2069
2081
2073
2066
2078
2077
2100
2085
2090
2084
2075
2090
2062
2061
2073
2033
2037
2067
2034
2024
2042
2064
2067
2061
2075
2063
2062
2048
2065
2048
2053
2069
2060
2052
2069
2083
2098
2072
2060
2064
2092
2069
2060
2087
2049
2061
2063
2084
2032
2055
2069
2079
2068
2063
2100
2047
2058
2078
2064
2054
2044
2086
2088
2042
2079
2062
2063
2085
2062
2054
2071
2085
2043
2084
2071
2068
2059
2066
2072
2056
2068
2060
2071
2076
2064
2074
2083
2052
2076
2062
2062
2051
2058
2082
2065
2058
2073
2079
2058
2052
2066
2057
2065
2071
2057
2048
2058
2080
2080
2070
2052
2085
2077
2049
2056
2064
2048
2077
2085
2062
2052
2063
2065
2073
2052
2065
2040
2061
2083
2095
2042
2072
2092
2065
2048
2091
2074
2054
2043
2067
2062
2052
2064
2097
2083
2078
2070
2058
2034
2078
2081
2062
2083
2066
2052
2042
2039
2072
2084
2069
2061
2079
2061
2055
2089
2055
2045
2046
2066
2076
2060
2058
2061
2058
2085
2098
2079
2090
2049
2067
2078
2058
2066
2066
2059
2063
2061
2034
2043
2076
2051
2094
2039
2029
2050
2092
2088
2066
2074
2076
2083
2058
2089
2059
2049
2061
2084
2060
2071
2067
2073
2056
2057
2059
2083
2054
2053
2056
2046
2079
2076
2098
2065
2063
2084
2084
2071
2077
2072
2062
2057
2080
2040
2061
2054
2060
2074
2087
2045
2041
2053
2071
2073
2067
2064
2060
2075
2091
2067
2046
2062
2053
2052
2057
2073
2080
2059
2068
2078
2048
2070
2070
2067
2056
2062
2053
2081
2068
2076
2083
2072
2082
2040
2044
2078
2062
2057
2072
2049
2071
2082
2093
2061
2053
2041
2060
2069
2087
2076
2072
2050
2073
2058
2083
2080
2081
2043
2059
2070
2041
2058
2066
2067
2074
2064
2083
2054
2062
2071
2052
2046
2071
2066
2064
2073
2101
2083
2070
2062
2055
2065
2053
2065
2059
2060
2055
2068
2073
2072
2079
2088
2066
2052
2051
2053
2048
2062
2066
2105
2077
2064
2064
2051
2056
2083
2065
2061
2077
2054
2063
2060
2082
2063
2073
2078
2060
2064
2061
2058
2068
2059
2078
2062
2071
2062
2078
2071
2050
2023
2066
2063
2067
2078
2076
2065
2067
2066
2062
2054
2071
2064
2060
2057
2068
2063
2082
2077
2067
2051
2065
2082
2094
2045
2051
2063
2045
2051
2069
2064
2062
2069
2061
2030
2073
2081
2073
2071
2071
2081
2085
2093
2080
2083
2104
2099
2062
2072
2066
2045
2050
2031
2018
2066
2049
2040
2066
2071
2066
2036
2063
2044
2052
2066
2060
2062
2054
2067
2066
2077
2059
2056
2073
2084
2080
2084
2077
2074
2074
2057
2068
2073
2066
2065
2087
2092
2054
2067
2046
2073
2071
2080
2052
2045
2073
2048
2073
2040
2061
2039
2066
2087
2072
2085
2078
2057
2043
2052
2065
2070
2107
2074
2062
2069
2066
2080
2078
2069
2071
2071
2051
2051
2056
2054
2059
2064
2072
2043
2053
2059
2060
2073
2072
2077
2056
2071
2062
2063
2080
2074
2077
2069
2058
2064
2084
2070
2044
2066
2061
2068
2077
2084
2051
2067
2094
2042
2058
2052
2036
2046
2074
2078
2080
2089
2072
2083
2079
2055
2043
2059
2051
2075
2066
2079
2075
2055
2078
2050
2047
2070
2052
2063
2081
2083
2063
2068
2031
2066
2081
2076
2082
2080
2058
2050
2076
2062
2067
2073
2040
2060
2094
2076
2063
2072
2080
2067
2063
2041
2073
2073
2052
2048
2050
2058
2076
2071
2069
2065
2063
2068
2060
2051
2065
2073
2075
2095
2061
2052
2039
2048
2063
2097
2050
2060
2059
2078
2057
2092
2070
2070
2095
2046
2051
2061
2060
2084
2060
2034
2062
2083
2084
2067
2054
2052
2062
2048
2087
2082
2088
2057
2061
2072
2079
2077
2056
2071
2069
2063
2058
2058
2061
2077
2064
2084
2055
2076
2074
2058
2066
2070
2048
2078
2069
2058
2046
2058
2059
2085
2068
2064
2048
2056
2070
2072
2078
2067
2068
2061
2037
2052
2068
2092
2087
2085
2068
2069
2070
2070
2058
2077
2043
2046
2069
2056
2083
2060
2059
2067
2068
2058
2062
2076
2061
2076
2069
2032
2071
2059
2071
2063
2078
2073
2072
2081
2054
2063
2069
2054
2080
2076
2083
2038
2071
2066
2022
2068
2066
2062
2058
2066
2060
2063
2078
2082
2066
2060
2073
2066
2059
2062
2052
2052
2084
2076
2080
2069
2072
2077
2061
2075
2080
2038
2045
2062
2043
2042
2064
2065
2074
2061
2069
2076
2056
2062
2050
2063
2072
2071
2087
2061
2061
2069
2063
2066
2067
2089
2079
2043
2067
2053
2060
2065
2079
2054
2065
2064
2063
2070
2082
2070
2054
2058
2058
2030
2048
2075
2086
2096
2097
2072
2049
2053
2068
2040
2044
2094
2093
2053
2057
2052
2059
2062
2060
2074
2059
2063
2056
2075
2088
2054
2074
2089
2082
2062
2060
2074
2071
2053
2043
2046
2059
2059
2076
2059
2083
2092
2064
2094
2100
2098
2108
2099
2067
2024
2035
2033
2042
2066
2059
2065
2048
2051
2062
