# Supplementary material for: Detecting Nasal Vowels in Speech Interfaces Based on Surface Electromyography
Source: PLoS One. 2015 Jun 12;10(6):e0127040. doi: 10.1371/journal.pone.0127040 (PMC4466523; doi:10.1371/journal.pone.0127040)
Supplement: S1 Data — (ZIP) [file pone.0127040.s001.zip › PLosOneData/EmgData/CM/EMG/23 - CM-voralp-i-r1 - Channel2.txt]

2068
2044
2056
2064
2060
2066
2046
2042
2076
2098
2060
2065
2098
2092
2062
2015
2059
2087
2054
2054
2076
2081
2065
2085
2088
2052
2026
2043
2067
2093
2097
2090
2060
2027
2067
2031
2083
2107
2082
2044
2064
2085
2075
2066
2053
2059
2074
2069
2014
2043
2076
2087
2081
2077
2078
2085
2044
2011
2061
2074
2080
2068
2079
2114
2078
2040
2048
2057
2051
2095
2103
2044
2066
2067
2050
2078
2053
2056
2036
2039
2046
2072
2081
2100
2087
2098
2079
2075
2069
2067
2058
2037
2040
2052
2038
2025
2062
2074
2066
2079
2107
2079
2031
2096
2066
2061
2105
2097
2080
2044
2043
2056
2055
2071
2094
2075
2072
2074
2062
2051
2035
2053
2060
2052
2064
2088
2052
2045
2088
2067
2067
2070
2063
2061
2076
2080
2068
2038
2066
2102
2091
2065
2051
2048
2055
2084
2069
2066
2053
2035
2066
2080
2060
2041
2067
2070
2057
2043
2061
2093
2105
2091
2058
2046
2077
2094
2088
2059
2037
2046
2059
2063
2063
2087
2067
2042
2028
2046
2078
2111
2072
2079
2075
2082
2067
2059
2058
2070
2068
2069
2070
2077
2047
2054
2053
2063
2034
2048
2074
2058
2070
2075
2052
2081
2075
2072
2067
2067
2043
2050
2107
2096
2075
2070
2021
2037
2118
2089
2052
2063
2037
2053
2080
2080
2037
2052
2091
2103
2074
2056
2054
2044
2090
2071
2062
2062
2055
2040
2060
2082
2051
2044
2035
2071
2087
2108
2107
2059
2071
2068
2053
2070
2071
2051
2016
2019
2027
2073
2077
2106
2109
2083
2056
2078
2061
2058
2025
2072
2110
2068
2031
2062
2071
2066
2091
2083
2061
2048
2066
2076
2071
2056
2065
2053
2049
2061
2072
2069
2063
2048
2059
2060
2055
2073
2077
2094
2076
2078
2040
2051
2046
2065
2079
2087
2069
2098
2053
2067
2053
2096
2105
2075
2044
2025
2088
2043
2044
2061
2080
2085
2044
2057
2084
2046
2011
2070
2068
2055
2071
2056
2100
2108
2099
2077
2060
2063
2096
2037
2058
2052
2017
2025
2040
2057
2107
2123
2055
2028
2074
2102
2091
2088
2080
2041
2057
2054
2032
2085
2080
2049
2038
2082
2071
2059
2063
2062
2074
2099
2101
2058
2008
2065
2062
2048
2057
2073
2076
2070
2000
2072
2114
2084
2060
2099
2103
2066
2040
2056
2060
2080
2063
2048
2040
2068
2080
2060
2068
2039
2061
2098
2073
2037
2033
2060
2039
2072
2082
2069
2086
2074
2079
2069
2080
2076
2030
2056
2031
2085
2083
2092
2089
2074
2072
2073
2064
2028
2033
2014
2001
2076
2121
2115
2080
2078
2081
2085
2081
2080
2058
2051
2073
2050
2023
2037
2044
2067
2058
2075
2074
2048
2085
2066
2068
2096
2102
2065
2031
2045
2046
2091
2104
2078
2056
2079
2083
2075
2035
2025
2038
2064
2083
2069
2001
2046
2101
2102
2078
2095
2092
2066
2025
2069
2058
2053
2063
2074
2077
2087
2083
2039
2034
2071
2077
2054
2056
2064
2091
2032
2058
2102
2026
2061
2097
2071
2104
2089
2057
2065
2064
2033
2050
2100
2065
2075
2054
2030
2034
2076
2093
2062
2112
2046
2082
2087
2099
2085
2025
2041
2081
2069
2061
2058
2072
2042
2042
2054
2043
2043
2089
2105
2105
2107
2049
2053
2089
2046
2063
2061
2040
2048
2059
2061
2071
2060
2019
2093
2077
2051
2090
2074
2042
2080
2043
2083
2127
2035
2051
2052
2033
2085
2114
2072
2047
2083
2064
2030
2065
2055
2052
2072
2086
2088
2087
2031
2019
2107
2093
2062
2089
2073
2027
2038
2092
2094
2027
2056
2080
2109
2060
2068
2059
2044
2083
2083
2064
2055
2058
2088
2054
2015
2020
2062
2080
2094
2096
2056
2035
2108
2072
2045
2023
2061
2122
2107
2096
2064
2038
2031
2048
2050
2045
2054
2065
2076
2060
2095
2067
2061
2083
2067
2059
2065
2082
2110
2064
2033
2059
2048
2074
2062
2050
2063
2062
2053
2022
2070
2109
2043
2053
2068
2043
2093
2123
2107
2075
2067
2084
2042
2019
2035
2085
2055
2055
2070
2053
2054
2099
2093
2094
2049
2055
2050
2065
2054
2056
2075
2069
2030
2069
2080
2086
2069
2081
2076
2084
2075
2063
2041
2048
2036
2019
2072
2083
2102
2098
2082
2057
2051
2056
2081
2073
2063
2043
2060
2052
2075
2035
2036
2073
2102
2087
2104
2159
2045
1999
2044
2040
2069
2076
2078
2064
2055
2073
2067
2043
2021
2063
2077
2105
2125
2065
1977
2088
2078
2056
2099
2082
2077
2055
2076
2055
2025
2066
2097
2084
2067
2071
2057
2064
2048
2068
2063
2020
2083
2097
2078
2067
2042
2058
2097
2091
2076
2077
2056
2070
2067
2004
2027
2119
2100
2061
2048
2066
2069
2074
2070
2049
2042
2041
2058
2065
2081
2116
2098
2085
2072
2060
2063
2039
2038
2045
2042
2095
2071
2068
2068
2074
2021
2046
2110
2099
2056
2057
2075
2084
2053
2024
2043
2115
2075
2078
2049
2038
2025
2097
2082
2074
2051
2089
2037
2028
2069
2123
2097
2091
2049
2018
2081
2057
2038
2015
2052
2116
2096
2095
2060
2040
2068
2067
2063
2107
2076
2045
2051
2072
2083
2072
2043
2067
2087
2067
2068
2054
2042
2040
2065
2062
2044
2037
2108
2104
2094
2063
2020
2036
2081
2081
2073
2055
2065
2065
2086
2095
2086
2063
2035
2034
2094
2082
2061
2031
2034
2046
2088
2065
2027
2049
2072
2098
2112
2093
2050
2071
2050
2080
2097
2070
2058
2055
2086
2067
2050
2051
2055
2049
2037
2050
2067
2058
2078
2070
2071
2093
2079
2028
2046
2059
2035
2085
2096
2090
2052
2042
2067
2072
2084
2046
2054
2078
2086
2048
2075
2070
2073
2043
2061
2050
2029
2060
2112
2104
2077
2071
2065
2074
2057
2045
2054
2084
2065
2062
2065
2058
2081
2072
2060
2038
2048
2036
2081
2096
2104
2086
2079
2063
2060
2049
2048
2054
2055
2028
2033
2082
2104
2099
2109
2079
2057
2054
2046
2070
2050
2061
2062
2027
2078
2066
2064
2080
2075
2086
2077
2065
2072
2050
2051
2066
2074
2032
2046
2069
2067
2065
2070
2086
2087
2053
2079
2060
2029
2044
2067
2082
2071
2083
2092
2055
2077
2045
2065
2070
2035
2037
2068
2044
2064
2096
2086
2061
2074
2111
2055
2046
2044
2067
2104
2058
2039
2039
2068
2048
2072
2039
2120
2120
2016
2044
2071
2098
2077
2064
2046
2054
2033
2046
2087
2088
2081
2040
2034
2098
2059
2057
2063
2039
2002
2039
2109
2115
2127
2129
2060
2040
2084
2022
2039
2071
2038
2024
2082
2095
2040
2053
2078
1999
2077
2121
2062
2077
2115
2016
2066
2136
2098
2082
2007
2078
2074
2065
2018
2076
2074
2067
1958
2039
2069
2066
2023
2053
2041
2086
2133
2067
2092
2120
2081
2081
2023
2113
2005
2071
2054
2066
2066
2063
2078
2034
2079
2095
2048
2038
2030
2063
2077
2059
2066
2110
2122
2078
2046
2029
2006
2046
2108
2076
2089
2048
2074
2087
2077
2069
2030
2082
2041
2063
2071
2075
2080
2092
2056
2020
2097
2098
2052
2042
2031
2055
2096
2058
2089
2091
2079
2045
2071
2075
2068
2061
2052
2033
2051
2039
2051
2094
2088
2070
2062
2090
2063
2059
2076
2077
2080
2064
2086
2060
2041
2020
2060
2080
2076
2082
2090
2088
2052
2048
2060
2074
2071
2072
2090
2105
2036
2046
2056
2046
2087
2081
2074
2064
2050
2048
2076
2063
2041
2071
2088
2080
2052
2035
2035
2054
2092
2076
2047
2072
2054
2066
2079
2105
2098
2073
2079
2064
2057
2071
2028
2060
2056
2070
2049
2053
2057
2080
2060
2050
2081
2092
2091
2041
2043
2065
2071
2062
2101
2095
2077
2041
2085
2073
2073
2069
2057
2067
2062
2051
2050
2077
2068
2066
2057
2067
2073
2050
2070
2060
2058
2039
2068
2087
2103
2077
2062
2056
2066
2079
2042
2074
2087
2080
2040
2058
2051
2042
2096
2067
2073
2068
2085
2071
2072
2045
2064
2073
2076
2052
2050
2051
2074
2066
2054
2070
2088
2071
2091
2064
2059
2082
2049
2039
2056
2080
2053
2069
2086
2073
2105
2078
2064
2059
2039
2061
2077
2061
2089
2064
2042
2045
2077
2075
2072
2086
2060
2063
2057
2075
2045
2053
2060
2065
2033
2076
2105
2095
2069
2065
2040
2064
2079
2062
2065
2067
2077
2066
2067
2083
2062
2062
2064
2060
2053
2025
2068
2057
2035
2057
2076
2068
2076
2065
2101
2086
2097
2067
2058
2066
2044
2052
2027
2044
2085
2119
2073
2083
2063
2053
2076
2055
2063
2069
2056
2055
2069
2086
2048
2073
2055
2045
2051
2042
2076
2071
2081
2042
2078
2103
2113
2085
2067
2049
2063
2058
2041
2062
2046
2043
2074
2069
2081
2062
2053
2028
2050
2070
2113
2099
2042
2050
2064
2085
2107
2080
2072
2068
2064
2034
2057
2067
2041
2021
2025
2085
2116
2102
2059
2062
2044
2064
2081
2072
2066
2062
2064
2095
2088
2063
2025
2063
2067
2093
2091
2072
2050
2062
2056
2021
2075
2070
2061
2094
2065
2072
2034
2039
2052
2076
2072
2074
2069
2103
2079
2046
2054
2082
2049
2034
2052
2071
2063
2080
2079
2061
2058
2075
2082
2044
2045
2039
2060
2080
2093
2100
2067
2068
2058
2055
2073
2086
2062
2069
2051
2060
2033
2061
2059
2042
2058
2108
2081
2077
2056
2050
2079
2063
2055
2067
2083
2078
2050
2048
2055
2053
2058
2059
2089
2090
2075
2035
2028
2065
2098
2078
2082
2069
2069
2070
2035
2030
2040
2105
2091
2057
2052
2079
2064
2056
2069
2049
2076
2089
2093
2065
2049
2060
2084
2056
2052
2062
2065
2052
2061
2075
2062
2057
2068
2024
2014
2074
2101
2081
2052
2100
2104
2079
2064
2077
2065
2064
2030
2045
2070
2045
2054
2073
2084
2066
2074
2043
2092
2094
2055
2093
2046
2064
2062
2055
2034
2074
2079
2065
2067
2068
2073
2081
2073
2064
2064
2062
2049
2034
2058
2055
2039
2044
2086
2119
2096
2089
2097
2073
2027
2051
2083
2063
2060
2065
2044
2028
2051
2054
2075
2069
2066
2031
2031
2094
2103
2093
2077
2048
2042
2087
2085
2050
2062
2102
2075
2058
2058
2059
2053
2032
2043
2063
2050
2078
2093
2096
2071
2068
2085
2014
2035
2079
2086
2046
2048
2059
2089
2087
2101
2070
2071
2053
2058
2077
2066
2065
2051
2035
2048
2051
2072
2068
2090
2085
2076
2051
2023
2048
2084
2075
2107
2067
2053
2040
2077
2082
2055
2094
2072
2073
2081
2059
2048
2039
2068
2077
2050
2059
2098
2069
2044
2032
2068
2074
2059
2066
2095
2085
2060
2029
2034
2063
2061
2073
2075
2103
2099
2075
2080
2068
2060
2061
2063
2053
2041
2055
2060
2069
2057
2057
2059
2075
2086
2104
2085
2046
2048
2054
2052
2054
2084
2052
2057
2084
2083
2067
2056
2055
2042
2076
2077
2092
2081
2072
2083
2063
2064
2068
2068
2043
2055
2069
2059
2060
2063
2058
2058
2069
2055
2051
2057
2056
2028
2052
2077
2075
2091
2105
2110
2085
2083
2049
2055
2038
2039
2070
2067
2076
2096
2080
2069
2052
2058
2059
2080
2050
2044
2061
2048
2051
2071
2077
2069
2086
2029
2061
2065
2080
2097
2081
2062
2049
2063
2081
2092
2077
2068
2088
2053
2037
2052
2052
2062
2054
2060
2050
2071
2100
2061
2054
2071
2072
2050
2082
2077
2070
2094
2076
2066
2051
2045
2054
2065
2096
2068
2034
2044
2058
2076
2068
2067
2057
2083
2093
2062
2072
2079
2058
2026
2033
2069
2062
2061
2069
2091
2072
2083
2076
2054
2073
2070
2061
2043
2071
2065
2072
2079
2079
2080
2061
2059
2048
2051
2081
2071
2070
2055
2022
2067
2077
2073
2057
2059
2066
2070
2068
2085
2066
2064
2058
2041
2034
2060
2081
2063
2064
2100
2099
2072
2064
2095
2070
2057
2061
2048
2040
2043
2090
2101
2073
2061
2057
2033
2029
2062
2068
2063
2066
2040
2066
2058
2083
2097
2078
2083
2069
2083
2083
2076
2073
2073
2062
2048
2048
2031
2058
2091
2080
2043
2033
2007
2071
2108
2090
2048
2074
2101
2107
2083
2042
2059
2072
2085
2068
2061
2030
2022
2054
2070
2062
2079
2065
2098
2072
2042
2069
2075
2073
2059
2060
2053
2076
2079
2056
2070
2069
2069
2057
2070
2018
2040
2105
2068
2064
2062
2083
2099
2082
2071
2072
2049
2039
2058
2075
2078
2048
2034
2075
2069
2056
2093
2069
2061
2063
2070
2053
2049
2054
2073
2072
2058
2088
2077
2078
2060
2059
2058
2053
2033
2059
2055
2089
2085
2102
2108
2048
2056
2056
2073
2080
2065
2053
2039
2027
2051
2088
2099
2072
2060
2055
2058
2059
2055
2087
2102
2075
2058
2041
2040
2065
2054
2037
2084
2066
2063
2052
2075
2112
2089
2080
2068
2067
2071
2071
2055
2068
2053
2057
2055
2053
2052
2052
2078
2073
2061
2049
2035
2011
2064
2097
2089
2077
2108
2097
2084
2063
2050
2058
2056
2077
2066
2071
2065
2056
2072
2049
2013
2063
2082
2081
2088
2040
2066
2059
2060
2073
2051
2078
2066
2064
2075
2056
2087
2080
2080
2059
2060
2071
2071
2073
2057
2044
2057
2053
2074
2077
2064
2059
2087
2054
2064
2080
2065
2068
2063
2035
2032
2040
2074
2111
2087
2088
2074
2070
2069
2072
2057
2059
2043
2058
2047
2020
2024
2085
2098
2112
2080
2054
2075
2088
2060
2046
2059
2046
2046
2057
2072
2096
2083
2057
2052
2075
2062
2025
2090
2094
2073
2075
2079
2059
2043
2052
2050
2025
2053
2059
2070
2092
2099
2056
2063
2076
2095
2081
2050
2063
2064
2060
2062
2058
2043
2054
2070
2078
2083
2086
2083
2062
2043
2036
2054
2079
2085
2034
2053
2104
2074
2067
2078
2073
2023
2016
2060
2108
2098
2048
2072
2073
2080
2073
2077
2072
2065
2059
2057
2062
2060
2053
2051
2041
2052
2062
2082
2080
2087
2069
2068
2070
2066
2061
2058
2040
2069
2055
2080
2109
2087
2038
2043
