# Supplementary material for: Detecting Nasal Vowels in Speech Interfaces Based on Surface Electromyography
Source: PLoS One. 2015 Jun 12;10(6):e0127040. doi: 10.1371/journal.pone.0127040 (PMC4466523; doi:10.1371/journal.pone.0127040)
Supplement: S1 Data — (ZIP) [file pone.0127040.s001.zip › PLosOneData/EmgData/CM/EMG/23 - CM-voralp-i-r1 - Channel3.txt]

2068
2071
2062
2057
2054
2063
2062
2069
2063
2059
2066
2075
2075
2077
2064
2064
2067
2061
2063
2066
2066
2066
2057
2066
2060
2060
2068
2069
2067
2069
2064
2062
2065
2067
2065
2060
2065
2068
2071
2066
2071
2069
2067
2062
2069
2068
2067
2073
2062
2060
2065
2062
2060
2069
2072
2066
2065
2070
2063
2063
2059
2063
2068
2069
2060
2068
2071
2070
2061
2073
2064
2068
2075
2070
2074
2070
2064
2063
2065
2070
2062
2065
2068
2064
2065
2067
2063
2067
2070
2066
2066
2069
2065
2064
2065
2065
2067
2063
2060
2073
2068
2070
2062
2070
2064
2065
2066
2062
2072
2070
2067
2063
2059
2066
2069
2067
2067
2062
2065
2068
2058
2059
2070
2073
2066
2065
2067
2077
2072
2065
2059
2060
2066
2073
2070
2073
2068
2066
2063
2066
2061
2061
2058
2061
2070
2076
2067
2074
2068
2066
2067
2065
2065
2063
2061
2061
2064
2070
2066
2071
2069
2068
2063
2064
2069
2074
2053
2061
2052
2065
2077
2072
2068
2071
2064
2068
2059
2060
2068
2073
2069
2068
2064
2069
2070
2075
2068
2074
2066
2066
2065
2058
2057
2069
2063
2065
2057
2064
2076
2072
2068
2063
2065
2068
2070
2065
2069
2063
2061
2060
2069
2068
2061
2060
2070
2072
2069
2060
2063
2066
2068
2068
2066
2065
2060
2070
2067
2067
2067
2080
2068
2066
2068
2065
2070
2071
2065
2064
2064
2068
2063
2064
2065
2069
2061
2063
2058
2056
2064
2071
2065
2064
2064
2072
2067
2066
2074
2074
2071
2069
2065
2063
2064
2069
2065
2067
2062
2063
2069
2063
2059
2057
2064
2070
2070
2066
2068
2064
2065
2068
2057
2070
2072
2075
2064
2074
2067
2073
2056
2063
2058
2064
2058
2064
2068
2076
2071
2072
2053
2062
2056
2063
2071
2071
2068
2068
2065
2069
2057
2066
2061
2067
2065
2069
2072
2070
2069
2070
2066
2067
2057
2058
2061
2070
2065
2071
2064
2068
2070
2070
2072
2062
2058
2056
2060
2065
2078
2051
2063
2062
2073
2073
2074
2074
2060
2068
2059
2051
2065
2075
2079
2060
2057
2060
2069
2069
2071
2065
2061
2071
2064
2071
2067
2066
2074
2072
2071
2078
2067
2073
2051
2060
2064
2068
2062
2072
2059
2057
2063
2067
2071
2056
2063
2056
2071
2064
2064
2064
2076
2074
2058
2062
2067
2059
2072
2069
2078
2061
2069
2082
2061
2055
2068
2065
2058
2063
2068
2061
2071
2048
2069
2060
2071
2065
2070
2074
2059
2063
2066
2069
2066
2066
2073
2073
2069
2058
2068
2083
2070
2068
2052
2061
2062
2050
2057
2070
2074
2070
2063
2060
2071
2081
2068
2061
2062
2069
2067
2069
2057
2063
2062
2077
2070
2057
2054
2065
2081
2075
2080
2081
2076
2067
2052
2049
2055
2054
2055
2060
2066
2074
2073
2075
2065
2065
2069
2068
2067
2064
2067
2069
2061
2061
2058
2071
2071
2065
2055
2072
2068
2070
2074
2074
2058
2059
2064
2077
2068
2066
2065
2072
2064
2068
2065
2059
2066
2063
2070
2077
2073
2069
2066
2062
2057
2060
2060
2059
2062
2068
2073
2079
2073
2070
2072
2062
2046
2048
2064
2051
2053
2067
2089
2089
2078
2068
2060
2064
2057
2059
2059
2061
2056
2065
2074
2068
2078
2062
2069
2066
2072
2057
2042
2072
2085
2067
2077
2062
2056
2060
2058
2065
2067
2059
2069
2072
2069
2067
2071
2069
2068
2066
2075
2065
2055
2061
2063
2053
2068
2065
2074
2070
2065
2057
2056
2063
2076
2070
2059
2072
2072
2059
2064
2069
2071
2078
2062
2058
2070
2065
2067
2069
2067
2065
2069
2064
2059
2067
2074
2068
2059
2067
2072
2068
2060
2059
2065
2072
2070
2063
2059
2063
2075
2080
2064
2051
2046
2044
2048
2058
2084
2093
2096
2082
2071
2064
2059
2057
2062
2064
2052
2054
2067
2068
2071
2073
2055
2049
2052
2056
2080
2078
2070
2075
2063
2067
2060
2076
2070
2068
2072
2067
2063
2064
2052
2071
2076
2062
2066
2069
2053
2061
2052
2058
2074
2073
2073
2080
2071
2071
2056
2064
2080
2075
2068
2055
2068
2066
2062
2060
2066
2061
2052
2064
2079
2089
2073
2066
2056
2071
2060
2048
2051
2061
2052
2060
2070
2085
2087
2081
2078
2064
2069
2067
2052
2061
2070
2055
2063
2049
2056
2072
2057
2075
2083
2075
2065
2066
2054
2069
2052
2067
2068
2074
2067
2060
2076
2067
2072
2067
2070
2078
2070
2049
2059
2057
2069
2071
2071
2073
2061
2064
2048
2060
2069
2065
2078
2074
2079
2066
2062
2063
2064
2064
2063
2052
2074
2070
2067
2061
2066
2068
2074
2071
2079
2054
2059
2057
2062
2069
2070
2072
2068
2068
2070
2057
2068
2053
2064
2079
2068
2071
2059
2068
2076
2068
2068
2057
2063
2067
2056
2067
2059
2069
2072
2063
2066
2077
2068
2067
2062
2075
2062
2059
2063
2062
2063
2053
2055
2075
2070
2073
2080
2064
2059
2066
2076
2068
2057
2048
2059
2071
2077
2052
2070
2070
2073
2071
2057
2062
2070
2063
2073
2077
2062
2054
2067
2057
2066
2079
2056
2075
2077
2061
2048
2066
2071
2074
2072
2057
2075
2067
2062
2065
2060
2063
2061
2067
2062
2065
2068
2071
2064
2065
2067
2058
2065
2063
2072
2067
2067
2081
2067
2072
2074
2076
2058
2067
2057
2065
2061
2056
2068
2062
2060
2068
2070
2063
2071
2064
2063
2064
2056
2064
2066
2059
2072
2062
2059
2073
2072
2071
2063
2069
2062
2064
2063
2068
2071
2062
2057
2068
2069
2067
2062
2065
2072
2070
2057
2062
2061
2073
2059
2067
2064
2071
2073
2067
2068
2071
2065
2060
2063
2068
2064
2072
2063
2060
2062
2070
2063
2069
2072
2070
2068
2063
2069
2073
2072
2061
2072
2070
2061
2054
2067
2074
2058
2051
2065
2068
2075
2068
2069
2064
2072
2073
2063
2066
2064
2065
2054
2069
2075
2072
2072
2079
2073
2064
2052
2062
2060
2067
2075
2070
2059
2064
2057
2067
2065
2068
2059
2057
2065
2072
2074
2078
2067
2058
2042
2067
2061
2062
2073
2076
2083
2061
2076
2059
2060
2088
2071
2061
2044
2031
2076
2087
2085
2077
2057
2060
2061
2070
2059
2057
2054
2075
2064
2076
2088
2065
2070
2080
2077
2046
2060
2067
2063
2057
2060
2052
2049
2094
2056
2062
2068
2073
2078
2065
2049
2045
2099
2052
2067
2066
2054
2067
2077
2068
2045
2064
2051
2072
2051
2074
2078
2065
2044
2076
2089
2093
2072
2078
2061
2063
2068
2035
2062
2044
2087
2063
2038
2074
2065
2058
2054
2123
2098
2082
2062
2057
2055
2054
2030
2027
2060
2062
2063
2105
2120
2067
2030
2051
2094
2034
2109
2046
2078
2072
2035
2061
2074
2094
2092
2093
2067
2080
2064
2037
2055
2107
2087
2015
2063
2087
2063
2038
2041
2081
2066
2064
2076
2070
2048
2066
2065
2061
2099
2058
2064
2048
2060
2069
2083
2044
2073
2055
2067
2080
2075
2067
2051
2060
2093
2039
2068
2083
2071
2056
2046
2070
2094
2061
2059
2061
2044
2063
2055
2071
2067
2066
2021
2075
2088
2080
2078
2080
2071
2069
2060
2051
2052
2064
2073
2069
2080
2076
2066
2074
2049
2062
2076
2059
2072
2040
2056
2083
2053
2073
2081
2067
2048
2049
2064
2063
2068
2063
2077
2093
2081
2074
2068
2057
2067
2056
2060
2051
2069
2072
2095
2082
2058
2052
2063
2057
2075
2064
2069
2065
2059
2081
2063
2062
2060
2067
2056
2050
2055
2055
2075
2086
2071
2067
2068
2086
2078
2069
2049
2057
2061
2044
2060
2071
2077
2067
2076
2060
2071
2084
2070
2047
2052
2065
2076
2087
2090
2055
2052
2050
2059
2075
2070
2069
2077
2073
2068
2063
2063
2074
2063
2049
2059
2077
2073
2061
2056
2075
2071
2070
2072
2059
2065
2048
2071
2072
2079
2062
2065
2064
2074
2057
2068
2062
2073
2072
2074
2059
2068
2066
2056
2065
2065
2064
2060
2056
2076
2081
2078
2064
2063
2048
2068
2061
2057
2064
2059
2064
2063
2069
2079
2071
2086
2067
2056
2056
2067
2064
2065
2065
2063
2072
2072
2071
2055
2067
2070
2074
2066
2056
2060
2057
2067
2075
2072
2072
2062
2055
2067
2070
2077
2079
2056
2069
2065
2059
2062
2056
2058
2057
2073
2075
2070
2055
2067
2082
2074
2060
2071
2062
2057
2065
2066
2062
2067
2075
2063
2071
2077
2059
2068
2071
2060
2066
2051
2058
2075
2070
2070
2081
2068
2055
2063
2064
2059
2064
2070
2066
2068
2073
2065
2073
2062
2072
2069
2065
2069
2058
2070
2065
2060
2062
2066
2064
2073
2067
2068
2064
2069
2055
2064
2065
2062
2064
2065
2067
2075
2070
2066
2074
2071
2062
2053
2067
2061
2074
2063
2071
2060
2063
2059
2065
2067
2061
2055
2070
2061
2063
2065
2072
2064
2058
2069
2066
2077
2069
2061
2064
2072
2062
2064
2067
2067
2065
2067
2069
2069
2053
2062
2067
2070
2057
2061
2063
2060
2069
2074
2069
2066
2077
2072
2066
2065
2058
2056
2065
2074
2060
2060
2066
2069
2072
2070
2063
2075
2068
2063
2059
2069
2061
2069
2065
2069
2060
2062
2069
2057
2062
2069
2073
2062
2060
2060
2066
2067
2070
2075
2078
2070
2065
2054
2058
2061
2072
2071
2060
2071
2063
2060
2064
2073
2068
2072
2069
2064
2074
2065
2066
2061
2055
2070
2071
2062
2066
2063
2067
2073
2065
2068
2061
2061
2062
2068
2069
2060
2066
2065
2068
2078
2069
2072
2064
2065
2061
2063
2062
2058
2060
2066
2064
2063
2070
2065
2068
2067
2068
2071
2068
2066
2070
2072
2064
2063
2066
2067
2060
2061
2058
2055
2068
2066
2068
2070
2068
2073
2066
2061
2066
2064
2070
2065
2063
2072
2061
2065
2074
2067
2075
2064
2065
2058
2064
2064
2068
2069
2061
2062
2069
2075
2068
2071
2070
2067
2074
2070
2067
2067
2060
2060
2069
2065
2054
2067
2068
2065
2069
2067
2069
2078
2070
2071
2068
2064
2056
2068
2069
2059
2067
2063
2064
2070
2068
2062
2057
2064
2065
2064
2067
2069
2072
2061
2061
2062
2065
2068
2066
2064
2066
2068
2073
2068
2070
2068
2060
2064
2069
2073
2068
2064
2067
2070
2063
2064
2061
2062
2063
2066
2069
2067
2060
2059
2064
2062
2071
2065
2079
2071
2068
2069
2071
2064
2066
2063
2070
2059
2074
2069
2067
2065
2061
2063
2060
2065
2065
2068
2065
2058
2057
2056
2073
2070
2063
2073
2067
2068
2067
2065
2067
2063
2064
2070
2060
2072
2075
2074
2070
2066
2068
2064
2065
2068
2067
2063
2059
2064
2066
2062
2065
2059
2065
2066
2066
2065
2067
2070
2065
2067
2067
2066
2066
2068
2071
2063
2059
2066
2072
2073
2060
2061
2065
2064
2063
2064
2063
2070
2068
2067
2070
2070
2063
2063
2062
2071
2070
2074
2072
2069
2061
2063
2068
2070
2069
2062
2065
2060
2067
2064
2067
2063
2064
2066
2058
2066
2062
2072
2070
2071
2063
2070
2070
2061
2068
2073
2062
2068
2068
2060
2055
2066
2065
2064
2061
2069
2071
2063
2072
2072
2070
2060
2062
2062
2062
2064
2067
2074
2064
2059
2061
2064
2058
2075
2067
2060
2063
2060
2068
2053
2066
2067
2072
2070
2064
2068
2066
2066
2074
2067
2062
2060
2068
2072
2069
2059
2059
2058
2067
2063
2069
2065
2059
2052
2068
2071
2071
2072
2063
2058
2063
2068
2063
2069
2075
2071
2068
2065
2070
2071
2068
2070
2057
2062
2068
2059
2068
2066
2063
2069
2069
2068
2065
2064
2059
2065
2064
2064
2069
2070
2062
2070
2066
2064
2064
2067
2064
2062
2068
2066
2071
2072
2069
2071
2062
2063
2059
2061
2066
2067
2060
2068
2057
2067
2073
2071
2068
2062
2067
2070
2077
2065
2057
2063
2067
2066
2063
2059
2071
2064
2062
2068
2059
2071
2070
2066
2063
2057
2070
2070
2062
2065
2075
2073
2068
2060
2055
2060
2062
2062
2068
2067
2063
2068
2061
2065
2063
2067
2066
2069
2066
2065
2067
2073
2069
2074
2068
2063
2068
2061
2059
2062
2060
2062
2070
2067
2064
2075
2069
2070
2057
2060
2065
2066
2068
2067
2065
2061
2073
2069
2075
2069
2062
2064
2059
2071
2065
2066
2070
2064
2067
2073
2068
2075
2067
2057
2063
2060
2068
2066
2063
2067
2067
2064
2069
2069
2071
2073
2066
2063
2062
2062
2065
2059
2065
2063
2066
2076
2067
2061
2070
2069
2059
2059
2067
2072
2067
2057
2065
2066
2070
2071
2072
2066
2065
2061
2061
2070
2060
2067
2068
2065
2062
2057
2070
2060
2070
2071
2067
2069
2068
2067
2069
2064
2066
2062
2069
2068
2069
2059
2070
2067
2068
2056
2060
2064
2073
2076
2064
2065
2065
2068
2069
2066
2063
2063
2061
2065
2062
2064
2063
2067
2064
2063
2064
2073
2065
2064
2066
2067
2069
2070
2066
2067
2073
2071
2067
2062
2060
2062
2063
2062
2065
2063
2059
2066
2068
2068
2067
2067
2067
2068
2065
2061
2061
2066
2067
2064
2065
2067
2070
2065
2070
2059
2065
2071
2070
2069
2065
2060
2063
2055
2066
2068
2069
2070
2076
2073
2071
2063
2059
2062
2059
2064
2057
2068
2074
2071
2066
2065
2057
2068
2071
2065
2060
2053
2062
2070
2070
2068
2067
2066
2065
2067
2063
2063
2068
2066
2067
2065
2064
2067
2069
2073
2061
2063
2069
2075
2073
2064
2064
2058
2064
2067
2068
2067
2062
2060
2061
2072
2062
2066
2070
2062
2065
2062
2074
2065
2067
2067
2062
2065
2072
2066
2065
2064
2068
2061
2066
2063
2069
2067
2065
2067
2060
2068
2065
2065
2062
2070
2072
2077
2073
2064
2059
2060
2066
2065
2072
2068
2067
2059
2067
2078
2065
2071
2067
2065
2060
2060
2068
2067
2064
2060
2062
2060
2064
2071
2070
2069
2069
2066
2067
2062
2065
2064
2063
2073
2067
2062
2065
2059
2069
2064
2073
2075
2061
2062
2069
2066
2064
2069
2069
2067
2062
2064
2069
