# Supplementary material for: Detecting Nasal Vowels in Speech Interfaces Based on Surface Electromyography
Source: PLoS One. 2015 Jun 12;10(6):e0127040. doi: 10.1371/journal.pone.0127040 (PMC4466523; doi:10.1371/journal.pone.0127040)
Supplement: S1 Data — (ZIP) [file pone.0127040.s001.zip › PLosOneData/EmgData/CM/EMG/23 - CM-voralp-i-r1 - Channel4.txt]

2062
2058
2055
2066
2062
2066
2058
2068
2076
2067
2068
2073
2066
2071
2062
2064
2070
2062
2060
2060
2062
2064
2060
2066
2064
2061
2063
2063
2065
2072
2066
2067
2068
2061
2061
2060
2073
2084
2080
2075
2065
2053
2051
2052
2061
2069
2072
2064
2058
2068
2070
2072
2064
2058
2063
2068
2070
2068
2071
2061
2061
2063
2073
2076
2068
2058
2058
2059
2062
2069
2066
2074
2072
2060
2062
2070
2069
2067
2057
2070
2064
2064
2061
2060
2067
2075
2068
2072
2071
2070
2065
2063
2062
2060
2060
2062
2069
2052
2055
2076
2070
2080
2069
2073
2067
2065
2076
2068
2059
2057
2065
2065
2061
2066
2066
2065
2070
2067
2062
2064
2064
2064
2072
2073
2066
2069
2061
2070
2075
2071
2061
2054
2048
2058
2060
2061
2059
2072
2071
2068
2068
2074
2068
2065
2061
2071
2069
2073
2063
2060
2069
2061
2063
2072
2073
2072
2059
2058
2054
2069
2068
2065
2061
2068
2072
2072
2063
2064
2058
2069
2064
2070
2067
2059
2059
2078
2075
2072
2069
2064
2058
2061
2057
2063
2060
2066
2075
2074
2072
2071
2069
2060
2055
2058
2056
2070
2065
2074
2073
2068
2063
2061
2051
2063
2071
2072
2071
2066
2067
2059
2070
2070
2064
2064
2061
2057
2063
2065
2068
2070
2059
2066
2069
2068
2066
2065
2062
2069
2059
2060
2063
2077
2077
2064
2061
2068
2067
2063
2053
2049
2062
2076
2064
2071
2066
2078
2074
2076
2069
2065
2069
2071
2061
2055
2057
2063
2065
2052
2056
2052
2057
2082
2079
2075
2066
2066
2060
2069
2071
2062
2065
2063
2058
2063
2058
2055
2061
2060
2072
2080
2073
2075
2071
2078
2074
2065
2049
2060
2066
2052
2056
2064
2067
2074
2068
2067
2065
2065
2055
2078
2067
2062
2066
2082
2067
2060
2074
2075
2074
2066
2048
2054
2052
2055
2065
2067
2063
2046
2057
2092
2094
2065
2065
2056
2067
2076
2053
2067
2075
2078
2069
2050
2069
2072
2032
2049
2059
2040
2067
2075
2088
2073
2060
2066
2055
2080
2088
2059
2033
2090
2103
2083
2061
2070
2063
2080
2037
2045
2100
2028
2052
2088
2066
2051
2073
2070
2048
2035
2063
2077
2064
2079
2081
2074
2051
2065
2068
2079
2072
2037
2073
2085
2089
2061
2073
2039
2051
2041
2078
2082
2040
2060
2079
2068
2075
2045
2044
2067
2084
2089
2054
2039
2038
2083
2065
2049
2047
2076
2092
2072
2064
2058
2095
2075
2063
2068
2051
2042
2039
2065
2081
2083
2086
2112
2098
2031
2018
2068
2083
2053
2021
2036
2066
2075
2084
2080
2067
2079
2107
2068
2034
2115
2113
2009
1965
2038
2072
2089
2072
2080
2069
2092
2092
2080
2048
2071
2067
2039
2038
2094
2128
2099
2041
2018
2053
2066
2071
2048
2047
2076
2100
2072
2010
2046
2085
2083
2067
2066
2094
2100
2085
2078
2065
2077
2038
2029
2041
2046
2058
2068
2090
2102
2054
2051
2081
2087
2072
2063
2058
2073
2069
2074
2081
2071
2048
2032
2048
2065
2083
2118
2093
2025
2007
2041
2076
2080
2040
2077
2056
2074
2090
2088
2086
2044
2046
2078
2042
2037
2097
2098
2049
2058
2084
2064
2053
2078
2018
2085
2108
2062
2033
2068
2079
2001
2055
2034
2081
2107
2121
1999
2097
2105
2068
2076
2087
2091
2022
2044
2057
2003
2077
2069
2076
2078
2080
2019
2048
2064
2086
2117
2077
2054
2069
2055
2068
2052
2052
2067
2100
2074
2057
2062
2043
2073
2033
2088
2097
2074
2067
2057
2053
2065
2063
2070
2059
2045
2055
2069
2067
2078
2076
2052
2084
2105
2036
2040
2084
2104
2064
2022
2057
2084
2118
2115
2053
1992
2018
2105
2078
1992
2033
2100
2113
2112
2087
2065
2050
2077
2111
2020
1972
2053
2072
2080
2065
2083
2087
2094
2089
2119
2149
2042
1929
2002
2070
2093
2063
2072
2089
2082
2063
2089
2087
2062
2038
2049
2063
2086
2104
2063
2025
2053
2058
2057
2069
2069
2070
2061
2131
2103
2028
2009
2054
2067
2075
2083
2080
2067
2043
2060
2079
2076
2082
2076
2091
2069
2033
2019
2052
2094
2068
2056
2066
2080
2072
2071
2060
2071
2074
2061
2065
2074
2063
2064
2099
2091
1987
2028
2072
2087
2082
2076
2081
2062
2036
2063
2060
2036
2105
2051
2071
2066
2058
2071
2117
2041
2046
2065
2049
2080
2060
2072
2072
2059
2077
2058
2039
2076
2090
2078
2068
2042
2050
2043
2076
2076
2081
2093
2056
2062
2060
2054
2067
2062
2071
2061
2071
2055
2065
2061
2082
2062
2051
2064
2056
2072
2076
2072
2066
2041
2077
2060
2078
2058
2075
2058
2064
2059
2073
2068
2067
2067
2054
2055
2076
2054
2065
2080
2064
2063
2061
2060
2084
2077
2061
2046
2056
2079
2064
2062
2057
2065
2070
2094
2096
2067
2060
2044
2061
2064
2061
2055
2056
2063
2092
2067
2056
2063
2078
2062
2068
2061
2054
2058
2086
2062
2055
2059
2072
2041
2057
2084
2091
2062
2079
2056
2046
2055
2067
2067
2068
2081
2074
2057
2076
2065
2050
2079
2058
2054
2077
2071
2068
2049
2048
2073
2069
2059
2062
2076
2060
2056
2058
2067
2070
2077
2069
2068
2064
2073
2059
2051
2048
2051
2071
2079
2073
2075
2057
2081
2076
2070
2052
2057
2058
2068
2061
2072
2064
2061
2065
2050
2058
2085
2078
2070
2077
2086
2074
2060
2043
2051
2057
2060
2081
2088
2066
2025
2034
2066
2064
2072
2066
2056
2062
2075
2078
2085
2075
2068
2074
2066
2068
2052
2042
2062
2071
2065
2061
2068
2059
2063
2078
2073
2075
2077
2063
2067
2064
2064
2067
2064
2044
2066
2057
2053
2055
2077
2076
2070
2082
2076
2037
2036
2070
2074
2073
2071
2083
2068
2063
2062
2052
2050
2060
2072
2082
2070
2072
2077
2065
2063
2063
2067
2060
2080
2071
2067
2050
2048
2067
2077
2060
2071
2069
2063
2056
2059
2066
2062
2073
2080
2083
2055
2061
2057
2062
2074
2075
2062
2053
2055
2060
2069
2067
2079
2066
2065
2074
2033
2050
2073
2077
2070
2076
2077
2063
2065
2090
2086
2057
2043
2071
2063
2051
2046
2059
2081
2065
2043
2061
2083
2063
2069
2067
2091
2085
2074
2030
2045
2069
2061
2073
2066
2065
2089
2069
2038
2046
2094
2069
2055
2037
2056
2062
2078
2044
2063
2089
2091
2096
2060
2040
2057
2070
2077
2063
2067
2056
2078
2084
2030
2070
2083
2048
2054
2085
2081
2055
2059
2063
2058
2066
2079
2077
2051
2071
2094
2053
2076
2088
2078
2025
2078
2070
2092
2037
2040
2106
2025
2051
2097
2041
2066
2014
1996
2143
2063
2008
1985
2052
2126
2009
2086
2150
2121
2133
2053
2007
2127
2103
2076
2009
2113
2049
2080
2068
2075
2070
2066
1986
2046
2059
2121
2097
2104
2058
2046
2074
2021
2045
2078
2109
2053
2030
2080
2062
2041
2050
2102
2088
2066
2077
2054
2031
2078
2042
2030
2099
2075
2034
2120
2124
2070
2041
2060
2042
2019
2094
2072
2024
2076
2062
2072
2078
2085
2089
2055
2045
2056
2051
2110
2058
2063
2066
2077
2064
2044
2043
2083
2118
2048
2050
2068
2081
2069
2072
2032
2057
2080
2079
2019
2035
2087
2087
2091
2077
2060
2062
2032
2069
2079
2073
2071
2064
2073
2071
2080
2080
2070
2078
2062
2049
2045
2058
2064
2076
2063
2051
2062
2043
2065
2085
2091
2086
2074
2046
2075
2070
2058
2051
2046
2038
2053
2076
2057
2076
2098
2080
2035
2056
2086
2090
2074
2073
2041
2040
2059
2088
2077
2076
2066
2069
2049
2061
2056
2056
2070
2058
2059
2061
2082
2093
2058
2052
2061
2046
2072
2102
2090
2074
2055
2090
2046
2057
2080
2073
2064
2069
2057
2027
2052
2064
2084
2087
2078
2056
2030
2043
2081
2093
2076
2078
2094
2033
2025
2073
2063
2079
2043
2057
2080
2065
2098
2074
2051
2043
2054
2074
2086
2059
2057
2082
2074
2076
2080
2073
2041
2068
2042
2057
2051
2058
2070
2049
2066
2077
2079
2082
2061
2061
2049
2055
2065
2074
2074
2088
2072
2069
2059
2075
2071
2066
2080
2087
2065
2048
2038
2043
2063
2095
2060
2066
2029
2075
2070
2069
2090
2080
2061
2040
2049
2066
2083
2072
2061
2075
2057
2058
2053
2066
2092
2076
2046
2077
2070
2058
2064
2071
2039
2058
2104
2058
2071
2072
2039
2059
2073
2053
2070
2041
2078
2095
2084
2052
2058
2075
2072
2090
2069
2054
2053
2055
2048
2067
2079
2067
2056
2056
2073
2067
2064
2078
2055
2082
2057
2065
2062
2051
2061
2086
2073
2056
2081
2075
2070
2055
2070
2057
2051
2049
2048
2051
2077
2055
2067
2095
2075
2051
2068
2053
2088
2077
2080
2068
2063
2054
2046
2061
2062
2057
2083
2068
2064
2061
2072
2061
2048
2048
2046
2064
2082
2070
2061
2089
2058
2069
2065
2074
2063
2065
2060
2074
2062
2068
2065
2073
2063
2066
2067
2044
2060
2079
2057
2042
2057
2061
2056
2082
2074
2066
2055
2077
2076
2056
2067
2082
2077
2067
2060
2061
2053
2076
2053
2058
2067
2062
2062
2078
2065
2060
2061
2061
2066
2081
2088
2062
2059
2056
2059
2057
2061
2070
2075
2070
2076
2065
2056
2048
2070
2061
2055
2068
2062
2059
2068
2076
2055
2067
2067
2069
2076
2070
2082
2058
2042
2062
2064
2048
2052
2076
2081
2076
2074
2061
2051
2070
2063
2070
2077
2067
2064
2061
2056
2065
2073
2068
2065
2067
2063
2067
2071
2073
2063
2056
2066
2062
2066
2068
2071
2059
2059
2066
2061
2062
2063
2074
2069
2059
2067
2072
2064
2060
2058
2064
2076
2072
2065
2060
2063
2070
2064
2073
2079
2068
2067
2066
2056
2053
2055
2069
2082
2060
2071
2067
2079
2062
2066
2056
2064
2072
2068
2068
2059
2066
2060
2057
2064
2070
2076
2076
2071
2069
2064
2063
2067
2068
2055
2060
2057
2053
2069
2081
2082
2084
2073
2067
2064
2069
2065
2075
2067
2051
2049
2054
2065
2060
2067
2065
2078
2071
2066
2062
2060
2069
2077
2069
2070
2060
2060
2068
2060
2057
2062
2061
2065
2070
2076
2077
2066
2068
2071
2073
2066
2063
2066
2063
2066
2068
2061
2055
2060
2062
2063
2059
2076
2069
2060
2067
2083
2066
2063
2056
2067
2064
2065
2065
2066
2066
2071
2062
2064
2062
2065
2075
2070
2057
2061
2066
2072
2069
2070
2059
2059
2060
2072
2066
2056
2058
2059
2073
2077
2067
2059
2068
2065
2070
2067
2074
2069
2056
2059
2069
2068
2069
2065
2065
2062
2064
2059
2061
2065
2067
2067
2054
2064
2078
2075
2068
2075
2058
2053
2060
2065
2068
2071
2079
2060
2061
2064
2072
2078
2073
2071
2067
2061
2061
2057
2060
2064
2068
2068
2063
2065
2069
2063
2069
2065
2077
2070
2081
2074
2066
2054
2065
2060
2069
2065
2066
2066
2068
2067
2061
2066
2063
2069
2066
2060
2063
2056
2058
2060
2059
2071
2079
2076
2069
2063
2066
2064
2065
2077
2080
2062
2056
2065
2069
2059
2062
2072
2057
2071
2059
2066
2059
2073
2064
2062
2063
2062
2071
2072
2062
2065
2067
2066
2068
2064
2067
2067
2065
2075
2060
2061
2063
2066
2059
2069
2067
2065
2065
2070
2067
2074
2068
2070
2055
2065
2068
2066
2053
2062
2072
2076
2069
2066
2051
2064
2076
2081
2072
2067
2057
2068
2064
2058
2062
2072
2070
2070
2065
2068
2068
2073
2066
2057
2075
2063
2058
2060
2062
2063
2069
2064
2063
2068
2063
2061
2072
2078
2077
2062
2060
2063
2071
2067
2073
2067
2067
2065
2057
2062
2065
2068
2082
2083
2072
2059
2058
2057
2055
2059
2064
2065
2046
2057
2077
2080
2062
2068
2062
2061
2067
2080
2078
2069
2061
2068
2060
2065
2067
2081
2072
2064
2052
2057
2065
2059
2061
2064
2059
2064
2057
2060
2059
2070
2069
2075
2069
2063
2061
2060
2070
2078
2073
2066
2063
2057
2060
2061
2062
2068
2074
2063
2071
2068
2066
2074
2069
2058
2060
2059
2060
2058
2068
2070
2065
2062
2064
2074
2073
2066
2075
2072
2057
2061
2056
2056
2061
2073
2074
2079
2075
2081
2059
2060
2072
2061
2058
2063
2062
2066
2057
2064
2075
2074
2072
2063
2059
2064
2052
2065
2059
2059
2074
2081
2070
2075
2067
2062
2068
2067
2063
2073
2068
2062
2061
2058
2068
2065
2067
2066
2054
2065
2062
2066
2064
2069
2059
2061
2065
2068
2065
2070
2078
2070
2065
2066
2064
2069
2072
2064
2058
2050
2060
2064
2064
2063
2057
2061
2068
2068
2075
2070
2070
2067
2072
2076
2054
2053
2062
2070
2059
2075
2084
2081
2063
2054
2054
2061
2065
2054
2059
2067
2063
2063
2065
2067
2074
2077
2071
2069
2073
2067
2058
2059
2075
2068
2061
2063
2071
2066
2058
2072
2064
2062
2057
2061
2059
2063
2069
2061
2068
2070
2063
2063
2063
2069
2075
2063
2055
2051
2060
2059
2063
2074
2076
2055
2071
2066
2060
2079
2070
2071
2065
2077
2067
2063
2060
2052
2061
2066
2055
2061
2057
2062
2071
2075
2068
2070
2076
2074
2069
2055
2055
2082
2080
2070
2058
2060
2058
2064
2067
2065
2069
2062
2059
2056
2060
2070
2072
2072
2064
2065
2067
2067
2066
2057
2058
2075
2075
2072
2067
2061
2063
2068
2069
2061
2056
2055
2068
2063
2068
2073
2068
2069
2061
2072
2071
2059
2065
2059
2061
2058
2061
2068
2059
2063
2071
2077
2070
2059
2064
2067
2057
2068
2057
2077
2078
2076
2065
2062
2056
2067
2054
2054
2070
2065
2065
2063
2058
2063
2065
2069
2074
2067
2065
2067
2068
2070
2060
2070
2075
2063
2050
2056
2075
2068
2062
2068
2070
2067
2062
2072
2066
2069
2058
2063
2061
2063
2063
2067
2064
2054
2057
2078
2076
2067
2065
2060
2063
2070
2068
2073
2071
2065
2052
2067
2077
2070
2059
2059
2058
2055
2060
2056
2062
2072
2072
2075
