# Supplementary material for: Detecting Nasal Vowels in Speech Interfaces Based on Surface Electromyography
Source: PLoS One. 2015 Jun 12;10(6):e0127040. doi: 10.1371/journal.pone.0127040 (PMC4466523; doi:10.1371/journal.pone.0127040)
Supplement: S1 Data — (ZIP) [file pone.0127040.s001.zip › PLosOneData/EmgData/CM/EMG/23 - CM-voralp-i-r1 - Channel5.txt]

2061
2063
2063
2071
2067
2076
2073
2065
2070
2066
2058
2058
2055
2054
2062
2067
2068
2063
2060
2072
2072
2069
2073
2069
2058
2058
2064
2065
2076
2074
2064
2069
2064
2065
2065
2058
2067
2069
2068
2068
2059
2046
2055
2062
2064
2063
2069
2071
2065
2075
2082
2078
2069
2060
2065
2067
2063
2057
2063
2069
2070
2073
2067
2066
2068
2063
2068
2067
2066
2073
2061
2055
2056
2049
2050
2058
2066
2065
2067
2082
2079
2074
2069
2057
2063
2069
2066
2070
2067
2064
2069
2065
2067
2062
2068
2067
2069
2068
2057
2067
2067
2063
2048
2064
2066
2069
2073
2071
2067
2061
2067
2066
2064
2068
2069
2063
2067
2068
2058
2064
2068
2071
2077
2068
2066
2068
2062
2067
2061
2059
2060
2054
2044
2057
2060
2067
2068
2074
2074
2072
2075
2074
2073
2072
2058
2059
2059
2066
2064
2063
2064
2061
2061
2078
2074
2072
2068
2058
2057
2055
2064
2061
2063
2064
2067
2073
2074
2074
2069
2067
2065
2065
2063
2067
2061
2072
2073
2072
2073
2066
2063
2066
2064
2064
2058
2058
2064
2065
2063
2068
2072
2072
2065
2060
2060
2070
2067
2067
2072
2067
2065
2061
2062
2067
2075
2071
2059
2050
2054
2059
2068
2071
2073
2065
2060
2052
2058
2062
2067
2071
2067
2072
2080
2078
2069
2062
2058
2069
2064
2070
2064
2072
2066
2054
2050
2058
2058
2064
2061
2059
2064
2066
2069
2074
2061
2082
2082
2082
2063
2062
2065
2071
2059
2058
2060
2062
2065
2056
2062
2063
2063
2070
2077
2071
2057
2054
2055
2067
2069
2064
2077
2075
2066
2062
2062
2057
2057
2043
2066
2080
2074
2071
2059
2071
2072
2074
2057
2061
2062
2059
2069
2063
2068
2079
2069
2064
2056
2065
2064
2065
2048
2050
2076
2094
2077
2062
2063
2072
2077
2066
2049
2051
2053
2064
2067
2055
2061
2073
2071
2077
2088
2071
2044
2039
2059
2069
2060
2073
2083
2083
2062
2056
2071
2073
2039
2049
2070
2065
2081
2062
2074
2060
2058
2054
2044
2074
2093
2082
2067
2063
2071
2064
2070
2081
2085
2084
2019
2024
2082
2042
2075
2083
2078
2060
2069
2056
2059
2054
2045
2078
2064
2060
2102
2051
2087
2089
2020
2053
2014
2110
2120
2082
2078
2064
2053
2037
2046
2061
2077
2102
2078
2049
2057
2055
2048
2046
2059
2030
2066
2097
2080
2072
2078
2078
2060
2085
2080
2053
2048
2057
2077
2083
2066
2043
2040
2065
2099
2079
2047
2036
2055
2069
2063
2071
2095
2096
2071
2035
2034
2058
2063
2061
2063
2089
2115
2114
2032
1991
2054
2113
2112
2048
2049
2074
2047
2040
2065
2067
2050
2061
2063
2084
2085
2064
2105
2117
2032
1971
2000
2039
2081
2096
2090
2077
2084
2091
2081
2063
2049
2055
2076
2069
2042
2057
2073
2063
2067
2063
2065
2073
2081
2087
2073
2068
2050
2057
2073
2076
2052
2036
2059
2069
2076
2075
2070
2073
2063
2066
2065
2060
2060
2081
2074
2055
2064
2061
2060
2058
2054
2072
2089
2059
2046
2067
2080
2079
2057
2065
2055
2035
2059
2071
2052
2086
2099
2085
2063
2087
2089
2049
2033
2058
2054
2039
2062
2039
2056
2124
2111
2050
2034
2066
2054
2073
2058
2040
2082
2046
2084
2040
2079
2061
2032
2073
2118
2139
2089
1974
2053
2067
2066
2052
2104
2072
2067
2065
2023
2072
2007
2097
2114
2054
2076
2083
2066
2059
2055
2059
2067
2059
2051
2074
2024
2048
2132
2096
2018
2093
2073
2070
2087
2059
2055
2061
2055
2059
2074
2069
2059
2071
2057
2055
2072
2078
2072
2070
2049
2054
2071
2087
2080
2030
2049
2082
2102
2067
2038
2028
2043
2071
2069
2063
2060
2079
2111
2096
2075
2090
2105
2041
1978
1987
2033
2075
2074
2084
2080
2096
2122
2122
2077
2031
2026
2022
2027
2077
2090
2100
2092
2079
2042
2031
2092
2095
2062
2053
2055
2081
2078
2071
2061
2063
2069
2064
2058
2039
2066
2074
2079
2092
2115
2046
2026
2049
2046
2059
2077
2081
2077
2060
2059
2058
2075
2067
2078
2060
2048
2043
2061
2110
2085
2067
2059
2061
2055
2054
2053
2061
2057
2069
2087
2099
2066
2068
2082
2080
2028
2017
2065
2077
2074
2068
2045
2056
2079
2066
2080
2083
2084
2079
2067
2057
2022
2043
2094
2105
2068
2079
2044
2026
2063
2062
2077
2072
2068
2032
2041
2094
2077
2061
2076
2075
2051
2056
2080
2063
2061
2101
2088
2069
2058
2040
2033
2057
2088
2066
2087
2063
2059
2053
2058
2067
2030
2079
2078
2059
2081
2060
2056
2084
2068
2085
2097
2060
2073
2044
2078
2072
2047
2054
2059
2049
2041
2048
2079
2057
2065
2091
2074
2077
2080
2079
2073
2065
2054
2046
2055
2053
2064
2068
2079
2051
2031
2069
2116
2096
2053
2067
2056
2057
2060
2078
2057
2063
2067
2061
2075
2083
2064
2060
2062
2046
2061
2081
2081
2062
2054
2066
2068
2053
2060
2065
2062
2067
2077
2069
2066
2066
2055
2063
2078
2065
2061
2060
2068
2068
2087
2086
2060
2049
2048
2068
2054
2068
2070
2065
2061
2066
2061
2060
2068
2070
2069
2069
2065
2074
2067
2071
2071
2064
2056
2066
2064
2030
2084
2083
2070
2074
2065
2076
2069
2061
2052
2055
2057
2064
2071
2066
2055
2061
2061
2058
2063
2072
2071
2054
2070
2091
2084
2069
2056
2061
2064
2074
2076
2080
2076
2062
2044
2051
2053
2082
2071
2032
2041
2062
2081
2088
2079
2070
2057
2055
2063
2067
2066
2072
2093
2074
2058
2056
2054
2052
2060
2066
2071
2065
2070
2079
2083
2092
2076
2060
2052
2045
2053
2058
2058
2068
2064
2058
2071
2090
2055
2051
2078
2074
2075
2068
2073
2063
2055
2063
2058
2061
2035
2067
2086
2079
2078
2079
2075
2064
2072
2072
2067
2077
2062
2061
2049
2035
2053
2054
2051
2054
2061
2083
2079
2057
2063
2063
2071
2081
2086
2066
2056
2061
2058
2068
2075
2078
2057
2064
2067
2074
2064
2077
2085
2077
2075
2075
2044
2011
2046
2068
2079
2073
2050
2028
2067
2115
2136
2072
2051
2039
2017
2028
2062
2100
2045
2022
2098
2115
2076
2077
2063
2058
2064
2088
2063
2042
2032
2055
2059
2052
2065
2089
2106
2118
2067
2052
2065
2033
2005
2038
2076
2152
2094
2061
2007
2016
2108
2085
2022
2027
2063
2115
2102
2071
2052
2097
2126
2056
2013
2066
2058
2027
2026
2042
2042
2084
2117
2062
2102
2093
2066
2038
2070
2080
2050
2076
2076
2179
2066
1959
2012
2044
2004
2061
2147
2097
2072
2077
2032
2139
2042
1926
1991
2117
2061
1998
2142
2091
1952
2061
2096
2085
2180
2063
1994
2060
2120
2098
2038
2114
2049
2063
2039
2057
2102
2140
2061
1987
2034
2091
2076
2099
2114
2053
2057
2013
2025
2061
2116
2114
1999
2056
2069
2040
2068
2109
2080
2074
2095
2093
1999
2030
2058
2062
2090
2105
2057
2058
2086
2043
2035
2084
2081
2029
2022
2090
2077
2072
2081
2040
2051
2093
2071
2099
2138
2024
2015
2045
2053
2059
2057
2082
2057
2083
2081
2070
2077
2054
2042
2061
2094
2070
2071
2031
2056
2064
2072
2063
2054
2065
2088
2093
2063
2050
2070
2072
2073
2072
2048
2061
2041
2072
2068
2058
2084
2094
2079
2068
2063
2037
2042
2074
2062
2043
2056
2078
2048
2066
2074
2082
2084
2095
2063
2070
2075
2069
2065
2051
2032
2057
2074
2052
2070
2075
2078
2058
2044
2078
2070
2065
2085
2055
2063
2086
2083
2051
2080
2070
2060
2074
2056
2032
2046
2079
2076
2048
2053
2069
2055
2052
2043
2085
2061
2073
2110
2083
2078
2051
2066
2058
2061
2073
2065
2059
2060
2049
2043
2049
2073
2068
2049
2049
2061
2055
2060
2087
2099
2077
2070
2089
2040
2035
2066
2058
2071
2055
2066
2077
2059
2087
2059
2042
2054
2058
2062
2083
2077
2067
2063
2055
2062
2080
2077
2056
2069
2043
2079
2050
2071
2054
2055
2053
2076
2083
2082
2082
2085
2041
2054
2068
2071
2055
2065
2062
2062
2057
2072
2065
2071
2063
2068
2079
2062
2059
2056
2056
2078
2055
2066
2078
2068
2073
2061
2065
2081
2058
2044
2060
2072
2098
2073
2068
2060
2041
2040
2058
2072
2070
2061
2067
2069
2076
2085
2057
2069
2048
2051
2087
2079
2050
2070
2064
2062
2061
2066
2055
2066
2081
2078
2066
2064
2046
2063
2061
2064
2083
2084
2071
2066
2056
2069
2058
2057
2049
2054
2064
2058
2078
2073
2075
2063
2057
2070
2068
2052
2064
2081
2080
2074
2088
2059
2081
2059
2055
2047
2053
2056
2053
2046
2061
2067
2064
2078
2070
2070
2066
2055
2080
2075
2083
2073
2068
2073
2063
2057
2079
2080
2065
2054
2052
2056
2064
2068
2064
2059
2039
2049
2064
2064
2061
2078
2059
2069
2067
2073
2070
2059
2067
2073
2081
2078
2071
2068
2066
2063
2067
2057
2061
2073
2065
2044
2051
2056
2065
2078
2065
2062
2068
2070
2073
2055
2061
2076
2077
2064
2055
2059
2063
2072
2070
2067
2064
2064
2070
2081
2068
2057
2051
2060
2049
2061
2069
2068
2085
2071
2058
2059
2053
2060
2064
2073
2078
2083
2065
2045
2056
2065
2068
2070
2066
2058
2063
2064
2062
2074
2078
2053
2063
2064
2076
2072
2072
2055
2059
2060
2053
2065
2074
2082
2072
2063
2062
2070
2063
2070
2074
2067
2052
2048
2050
2063
2061
2072
2072
2064
2069
2072
2081
2079
2064
2062
2073
2055
2050
2068
2069
2054
2063
2065
2058
2055
2058
2070
2071
2071
2077
2085
2068
2066
2063
2063
2071
2070
2060
2052
2059
2064
2061
2074
2081
2070
2061
2055
2058
2063
2068
2070
2066
2055
2060
2066
2075
2070
2070
2065
2058
2066
2066
2077
2064
2053
2060
2068
2073
2068
2067
2064
2068
2067
2064
2069
2072
2067
2061
2059
2058
2062
2074
2077
2078
2076
2059
2063
2067
2071
2070
2075
2064
2070
2057
2044
2046
2059
2061
2067
2073
2073
2063
2064
2065
2066
2072
2068
2075
2061
2064
2072
2068
2064
2074
2060
2057
2061
2062
2072
2065
2064
2073
2074
2071
2067
2067
2062
2055
2065
2061
2055
2061
2060
2052
2058
2076
2081
2073
2073
2080
2073
2062
2058
2056
2056
2061
2072
2065
2067
2068
2061
2068
2060
2064
2072
2071
2065
2060
2062
2067
2064
2063
2063
2061
2068
2071
2069
2061
2061
2059
2077
2079
2073
2066
2065
2065
2068
2071
2073
2061
2052
2054
2063
2076
2069
2067
2059
2062
2066
2067
2063
2063
2063
2066
2061
2072
2080
2074
2060
2068
2065
2066
2074
2070
2066
2058
2064
2065
2072
2068
2057
2051
2059
2071
2069
2063
2056
2056
2065
2073
2069
2076
2061
2070
2074
2068
2067
2066
2058
2051
2063
2069
2076
2070
2067
2059
2061
2060
2061
2064
2070
2067
2063
2072
2070
2073
2064
2054
2060
2057
2056
2065
2071
2065
2067
2078
2082
2077
2064
2059
2048
2067
2068
2070
2064
2067
2070
2066
2055
2060
2055
2057
2056
2071
2064
2067
2065
2065
2072
2066
2067
2067
2065
2069
2073
2068
2070
2063
2063
2065
2060
2073
2068
2067
2059
2059
2055
2068
2067
2070
2063
2059
2066
2072
2069
2069
2056
2061
2071
2072
2066
2071
2068
2054
2064
2075
2066
2060
2057
2061
2066
2068
2074
2080
2073
2051
2048
2061
2064
2065
2069
2072
2075
2073
2065
2066
2067
2059
2062
2065
2063
2057
2066
2071
2063
2067
2066
2062
2064
2072
2073
2068
2068
2065
2067
2059
2070
2067
2066
2061
2059
2069
2064
2066
2076
2079
2075
2064
2064
2059
2059
2052
2055
2069
2070
2065
2068
2062
2060
2069
2065
2058
2062
2073
2075
2066
2066
2067
2066
2065
2075
2080
2077
2065
2057
2061
2064
2055
2057
2065
2069
2073
2069
2061
2053
2058
2056
2066
2069
2070
2065
2065
2074
2073
2077
2070
2062
2067
2069
2064
2064
2066
2075
2065
2064
2063
2059
2058
2065
2065
2063
2060
2070
2065
2062
2070
2069
2070
2069
2057
2064
2069
2073
2065
2068
2063
2063
2062
2059
2061
2067
2075
2067
2064
2059
2068
2075
2072
2066
2060
2065
2065
2059
2059
2061
2079
2076
2070
2061
2067
2059
2059
2048
2054
2071
2076
2088
2081
2060
2054
2061
2060
2067
2078
2070
2062
2052
2059
2071
2072
2068
2067
2065
2065
2061
2069
2067
2071
2062
2059
2063
2067
2071
2067
2065
2061
2059
2061
2061
2065
2073
2069
2059
2058
2066
2071
2076
2077
2065
2052
2057
2067
2070
2072
2070
2070
2072
2073
2057
2048
2052
2071
2073
2080
2079
2074
2058
2060
2056
2061
2072
2071
2065
2061
2053
2061
2067
2072
2076
2074
2073
2058
2069
2063
2059
2069
2076
2068
2065
2065
2068
2060
2062
2065
2065
2069
2057
2057
2062
2065
2064
2062
2065
2070
2062
2071
2064
2066
2069
2077
2075
2056
2056
2062
2062
2074
2073
2070
2062
2056
2063
2069
2058
2068
2074
2081
2077
2056
2061
2051
2061
2070
2065
2065
2059
2061
2064
2074
2078
2078
2073
2062
2066
2058
2054
2071
2076
2070
2060
2060
2054
2063
2073
2066
2070
2067
2065
2068
2062
2065
2063
2066
2060
2064
2069
2069
2066
2060
2062
2065
2066
2065
2064
2066
2065
2072
2076
2071
2068
2061
2054
2064
2070
2079
2073
2070
2065
2068
2067
2059
2060
2050
2059
2065
2062
2072
2068
2072
2068
2066
2066
2066
2065
2066
2066
2070
2061
2064
2075
2071
2065
2067
2062
2069
2063
2060
2062
2061
2065
2065
2059
2064
2067
2063
2069
2073
2068
2065
2067
2073
2074
2065
2064
2064
2046
2056
2076
2065
2052
2066
2068
2067
2071
2081
2076
2069
2066
2068
2063
2063
2062
2063
2068
2057
2056
2064
2062
2061
2057
2066
2071
2082
2084
2073
2069
2058
2053
2050
2065
2072
2066
2064
2056
2054
2065
2066
2072
2072
2068
2069
