# Supplementary material for: Detecting Nasal Vowels in Speech Interfaces Based on Surface Electromyography
Source: PLoS One. 2015 Jun 12;10(6):e0127040. doi: 10.1371/journal.pone.0127040 (PMC4466523; doi:10.1371/journal.pone.0127040)
Supplement: S1 Data — (ZIP) [file pone.0127040.s001.zip › PLosOneData/EmgData/CM/EMG/24 - CM-cnasal-u-r2 - Channel1.txt]

2049
2051
2063
2074
2065
2060
2090
2064
2046
2060
2069
2063
2062
2059
2045
2094
2082
2061
2051
2070
2061
2066
2088
2078
2064
2066
2063
2062
2063
2050
2048
2074
2084
2099
2056
2054
2079
2047
2067
2041
2077
2077
2079
2062
2063
2077
2079
2072
2061
2066
2064
2059
2064
2049
2062
2080
2051
2059
2068
2065
2062
2088
2085
2048
2075
2063
2048
2079
2070
2068
2056
2060
2075
2064
2049
2065
2065
2062
2065
2066
2078
2057
2053
2065
2077
2072
2078
2077
2063
2057
2064
2070
2074
2066
2043
2086
2066
2056
2050
2061
2076
2074
2086
2059
2049
2066
2065
2067
2070
2081
2081
2080
2056
2065
2050
2056
2066
2068
2075
2083
2066
2037
2066
2083
2070
2048
2062
2056
2080
2065
2081
2076
2055
2057
2075
2085
2066
2074
2058
2058
2044
2079
2075
2093
2050
2037
2060
2068
2078
2076
2074
2065
2071
2069
2062
2050
2064
2051
2061
2076
2062
2079
2068
2061
2068
2059
2067
2058
2064
2046
2068
2092
2067
2063
2070
2073
2055
2053
2067
2064
2050
2057
2076
2069
2051
2049
2084
2086
2069
2073
2048
2034
2057
2063
2084
2088
2071
2076
2074
2059
2062
2052
2056
2068
2061
2069
2064
2066
2069
2068
2072
2078
2080
2057
2035
2053
2053
2065
2075
2065
2068
2061
2064
2074
2057
2069
2061
2053
2071
2089
2068
2044
2050
2066
2065
2071
2080
2107
2080
2076
2052
2060
2057
2052
2048
2084
2075
2058
2064
2051
2049
2070
2079
2050
2071
2064
2050
2076
2075
2058
2081
2060
2032
2045
2064
2069
2088
2075
2074
2059
2055
2048
2063
2090
2093
2066
2028
2032
2075
2038
2061
2104
2115
2062
2056
2072
2080
2064
2059
2081
2068
2060
2054
2061
2074
2064
2052
2067
2045
2030
2068
2057
2073
2072
2056
2074
2091
2079
2078
2098
2090
2094
2104
2099
2087
2064
2051
2059
2048
2015
2014
2041
2043
2063
2054
2055
2072
2063
2054
2052
2030
2046
2058
2079
2083
2071
2058
2038
2054
2087
2078
2068
2078
2078
2040
2052
2096
2079
2077
2081
2068
2078
2054
2062
2046
2056
2067
2078
2077
2075
2052
2059
2068
2064
2044
2069
2072
2059
2063
2073
2087
2059
2030
2044
2064
2070
2063
2072
2079
2074
2067
2064
2060
2052
2084
2094
2054
2067
2044
2066
2060
2056
2052
2058
2067
2086
2070
2066
2077
2065
2079
2069
2056
2072
2066
2063
2052
2065
2064
2062
2061
2070
2054
2066
2056
2071
2080
2071
2084
2081
2066
2061
2039
2053
2060
2071
2065
2032
2073
2083
2073
2070
2075
2090
2094
2065
2063
2066
2060
2048
2056
2054
2087
2056
2066
2053
2052
2063
2070
2084
2085
2078
2053
2065
2049
2071
2063
2055
2051
2050
2060
2058
2059
2095
2117
2069
2043
2063
2041
2062
2065
2059
2071
2086
2078
2053
2054
2058
2081
2059
2052
2062
2064
2083
2072
2076
2086
2079
2069
2061
2046
2052
2049
2048
2064
2071
2096
2067
2062
2059
2062
2072
2072
2066
2071
2065
2048
2055
2060
2084
2086
2068
2075
2073
2045
2069
2069
2049
2064
2072
2054
2076
2070
2081
2077
2038
2064
2076
2077
2072
2067
2049
2065
2078
2068
2065
2071
2071
2078
2050
2058
2050
2046
2079
2070
2059
2077
2051
2063
2063
2079
2037
2036
2063
2069
2086
2074
2069
2068
2095
2086
2078
2055
2054
2072
2071
2059
2074
2067
2057
2063
2066
2065
2057
2063
2050
2062
2065
2074
2062
2076
2077
2065
2033
2078
2070
2066
2042
2084
2064
2070
2056
2063
2078
2071
2076
2069
2072
2076
2064
2052
2068
2045
2060
2074
2067
2068
2065
2068
2061
2066
2049
2063
2054
2060
2056
2060
2077
2085
2085
2062
2070
2067
2072
2050
2067
2088
2067
2048
2059
2050
2053
2070
2091
2053
2045
2074
2050
2052
2070
2074
2080
2081
2077
2063
2057
2053
2082
2074
2080
2073
2050
2067
2067
2062
2072
2067
2073
2059
2054
2071
2067
2061
2050
2044
2058
2066
2077
2061
2073
2063
2065
2088
2093
2055
2060
2076
2080
2058
2071
2048
2038
2068
2073
2065
2068
2057
2071
2055
2056
2053
2071
2049
2070
2064
2075
2099
2093
2085
2064
2072
2052
2058
2072
2071
2066
2065
2049
2048
2077
2081
2066
2038
2044
2058
2046
2039
2081
2093
2075
2098
2098
2078
2083
2089
2093
2085
2092
2055
2035
1997
2056
2052
2044
2078
2070
2071
2070
2052
2055
2063
2052
2034
2038
2051
2062
2052
2066
2063
2058
2061
2074
2097
2080
2072
2081
2065
2064
2051
2076
2076
2061
2046
2078
2064
2049
2051
2057
2072
2073
2066
2093
2071
2059
2063
2060
2065
2092
2076
2043
2032
2066
2067
2078
2069
2073
2069
2060
2044
2059
2063
2070
2058
2073
2059
2076
2084
2090
2064
2060
2063
2073
2075
2049
2071
2093
2093
2063
2028
2070
2060
2076
2053
2034
2057
2065
2064
2055
2060
2070
2065
2077
2072
2065
2054
2067
2092
2062
2076
2052
2070
2056
2081
2068
2080
2051
2060
2064
2037
2066
2058
2059
2064
2078
2079
2056
2062
2068
2073
2051
2109
2075
2064
2064
2053
2058
2056
2071
2084
2063
2071
2051
2069
2074
2071
2089
2049
2073
2061
2053
2050
2071
2061
2083
2079
2049
2038
2067
2068
2074
2061
2049
2074
2101
2089
2053
2040
2049
2079
2073
2046
2066
2056
2046
2070
2070
2077
2079
2063
2065
2073
2063
2043
2088
2090
2081
2059
2054
2055
2059
2056
2076
2086
2060
2068
2063
2072
2057
2059
2058
2067
2064
2066
2091
2075
2077
2042
2067
2047
2073
2071
2069
2069
2060
2060
2057
2059
2075
2062
2084
2081
2078
2082
2045
2057
2053
2053
2044
2061
2051
2044
2072
2085
2093
2078
2074
2079
2063
2059
2077
2051
2059
2070
2043
2051
2068
2079
2039
2040
2035
2079
2092
2089
2077
2070
2055
2052
2045
2067
2075
2097
2072
2081
2065
2050
2058
2058
2064
2084
2083
2044
2066
2076
2073
2076
2064
2052
2059
2054
2067
2062
2072
2079
2078
2083
2042
2048
2054
2067
2069
2082
2059
2069
2079
2070
2089
2057
2055
2056
2061
2075
2063
2062
2066
2074
2073
2066
2055
2054
2068
2092
2058
2050
2048
2064
2068
2064
2072
2082
2081
2060
2096
2083
2057
2051
2046
2065
2042
2070
2073
2064
2053
2043
2054
2069
2068
2045
2072
2113
2098
2046
2033
2062
2060
2084
2094
2081
2050
2039
2050
2077
2067
2058
2068
2086
2067
2071
2062
2051
2076
2057
2053
2066
2070
2078
2068
2071
2046
2054
2081
2082
2090
2058
2060
2067
2062
2049
2046
2057
2071
2079
2067
2062
2058
2057
2060
2090
2071
2059
2073
2073
2070
2059
2057
2062
2077
2062
2070
2071
2072
2052
2063
2067
2077
2069
2072
2065
2055
2049
2054
2060
2084
2055
2030
2056
2077
2076
2067
2071
2080
2083
2087
2092
2093
2089
2077
2066
2082
2071
2070
2047
2032
2044
2054
2035
2040
2054
2094
2089
2044
2038
2037
2059
2035
2050
2048
2062
2085
2085
2084
2071
2053
2085
2098
2095
2069
2080
2081
2061
2068
2085
2067
2048
2061
2054
2042
2073
2064
2060
2062
2065
2058
2083
2067
2072
2069
2048
2059
2067
2068
2071
2062
2073
2077
2081
2059
2060
2062
2067
2046
2060
2057
2072
2060
2073
2069
2073
2073
2058
2042
2065
2068
2060
2073
2084
2050
2073
2076
2074
2076
2067
2060
2055
2058
2059
2065
2058
2067
2082
2063
2065
2066
2066
2071
2069
2053
2070
2057
2083
2060
2040
2060
2056
2084
2054
2073
2064
2061
2068
2067
2074
2073
2096
2078
2099
2066
2076
2078
2070
2034
2056
2062
2047
2062
2084
2060
2049
2071
2071
2093
2077
2049
2051
2066
2049
2075
2074
2063
2068
2062
2050
2055
2048
2067
2077
2070
2069
2066
2068
2083
2068
2064
2058
2046
2074
2066
2052
2066
2061
2071
2081
2081
2050
2045
2032
2060
2064
2067
2081
2053
2059
2085
2112
2123
2044
2055
2053
2054
2067
2063
2067
2049
2064
2093
2083
2049
2041
2068
2079
2061
2093
2082
2055
2057
2042
2052
2060
2055
2071
2059
2070
2062
2067
2064
2071
2072
2073
2065
2081
2067
2065
2048
2049
2097
2094
2055
2062
2036
2045
2081
2087
2057
2054
2066
2083
2064
2078
2068
2070
2074
2052
2043
2056
2043
2073
2064
2105
2066
2068
2085
2060
2076
2069
2045
2073
2046
2055
2063
2049
2064
2079
2070
2065
2079
2061
2080
2067
2065
2067
2058
2077
2062
2055
2069
2077
2062
2042
2043
2034
2070
2072
2089
2085
2088
2066
2068
2069
2063
2079
2045
2063
2079
2057
2054
2056
2075
2059
2076
2057
2059
2037
2071
2090
2089
2084
2066
2054
2044
2076
2055
2059
2059
2075
2048
2065
2091
2070
2071
2061
2050
2049
2052
2062
2088
2092
2067
2066
2053
2069
2062
2056
2086
2056
2065
2087
2061
2074
2073
2062
2049
2054
2056
2049
2071
2055
2066
2084
2073
2053
2068
2041
2060
2062
2058
2089
2092
2055
2070
2066
2064
2049
2072
2067
2058
2057
2061
2067
2079
2041
2042
2055
2065
2052
2072
2057
2081
2081
2094
2073
2079
2075
2056
2051
2037
2053
2064
2057
2069
2076
2058
2081
2088
2066
2077
2054
2070
2067
2084
2078
2059
2065
2051
2030
2061
2092
2108
2090
2084
2071
2056
2036
2063
2065
2080
2063
2062
2081
2061
2062
2056
2066
2049
2062
2076
2080
2080
2078
2079
2075
2078
2078
2078
2079
2078
2066
2046
2052
2051
2050
2045
2040
2064
2055
2051
2056
2056
2044
2063
2058
2058
2070
2069
2044
2060
2072
2072
2075
2079
2071
2076
2084
2069
2081
2083
2066
2074
2050
2051
2055
2062
2058
2082
2070
2081
2059
2057
2081
2083
2068
2046
2073
2057
2069
2062
2052
2069
2082
2063
2027
2027
2062
2079
2087
2080
2069
2065
2074
2050
2078
2108
2080
2060
2077
2053
2067
2047
2048
2057
2033
2063
2077
2086
2087
2094
2053
2060
2050
2051
2041
2048
2072
2088
2080
2072
2067
2068
2075
2057
2059
2069
2060
2057
2087
2059
2057
2088
2071
2086
2044
2054
2063
2054
2062
2070
2061
2068
2073
2066
2060
2059
2051
2055
2063
2059
2061
2083
2075
2077
2066
2053
2091
2069
2076
2041
2057
2046
2077
2072
2062
2079
2094
2061
2067
2082
2088
2080
2058
2072
2074
2052
2041
2060
2045
2073
2069
2057
2056
2065
2067
2065
2070
2067
2053
2049
2061
2065
2088
2069
2069
2066
2070
2058
2065
2076
2043
2054
2053
2062
2064
2092
2055
2069
2075
2059
2057
2062
2048
2078
2075
2070
2080
2057
2040
2077
2068
2052
2071
2060
2071
2058
2064
2057
2070
2084
2089
2081
2060
2069
2083
2065
2076
2074
2067
2043
2033
2065
2063
2071
2046
2073
2056
2067
2055
2077
2070
2078
2068
2082
2053
2065
2079
2051
2038
2081
2069
2065
2068
2062
2078
2061
2077
2066
2053
2059
2073
2062
2056
2078
2051
2063
2086
2055
2067
2061
2077
2072
2052
2044
2061
2074
2105
2094
2058
2056
2057
2052
2075
2083
2078
2055
2062
2075
2056
2050
2071
2075
2052
2080
2077
2065
2065
2059
2042
2040
2054
2080
2088
2076
2099
2095
2045
2058
2052
2078
2050
2070
2061
2065
2065
2059
2073
2026
2071
2050
2057
2060
2072
2057
2057
2090
2070
2075
2065
2039
2064
2062
2076
2055
2068
2079
2105
2090
2061
2028
2044
2073
2046
2051
2075
2047
2077
2118
2074
2053
2063
2059
2079
2078
2040
2066
2103
2057
2051
2049
2109
2058
2042
2022
2051
2079
2086
2077
2056
2080
2067
2086
2105
2023
2070
2066
2055
2060
2076
2069
2007
2062
2094
2068
2091
2057
2048
2059
2039
2054
2075
2038
2055
2081
2093
2081
2027
2053
2098
2057
2087
2051
2065
2061
2118
2048
2042
2026
2072
2063
2069
2059
2085
2071
2054
2073
2088
2057
2027
2075
2080
2074
2029
2076
2086
2077
2038
2033
2070
2106
2059
2058
2079
2083
2072
2074
2127
2055
2014
2090
2077
2085
2068
2080
2030
2083
2072
2060
2062
2054
2055
2034
2048
2088
2035
2065
2039
2025
2077
2091
2023
2031
2048
2075
2036
2023
2098
2078
2125
2107
2093
2142
2062
1998
2040
2087
2108
2066
2058
2046
2060
2076
2059
2080
2076
2055
2038
2074
2027
2088
2094
2052
2090
2060
2070
2050
2046
2064
2107
2056
2081
2082
2024
2039
2058
2060
2093
2083
2067
2091
2098
2018
2046
2030
2033
2080
2084
2051
2081
2053
2109
2042
2052
2105
2082
2071
2032
2078
2070
2052
2033
2052
2087
2113
2055
2061
2055
2040
2056
2033
2081
2037
2072
2082
2084
2086
2084
2079
2096
2064
2050
2057
2036
2057
2072
2030
2104
2046
2050
2050
2059
2092
2052
2068
2046
2080
2059
2076
2047
2089
2074
2075
2065
2061
2023
2062
2067
2095
2093
2076
2075
2063
2053
2047
2056
2051
2046
2096
2038
2081
2074
2065
2070
2064
2007
2035
2076
2083
2042
2103
2108
2050
2048
2056
2071
2074
2062
2066
2072
2103
2077
2085
2063
2076
2061
2067
2065
2050
2043
2062
2022
2066
2068
2079
2076
2073
2090
2065
2046
2094
2042
2068
2080
2033
2027
2077
2097
2058
2076
2070
2088
2033
2051
2088
2062
2065
2074
2063
2054
2060
2123
2046
2044
2061
2078
2061
2051
2055
2051
2063
2070
2060
2100
2061
2069
2066
2055
2061
2073
2052
2065
2083
2070
2051
2059
2093
2123
2069
2041
2050
2063
2074
2071
2077
2095
2080
2027
2071
2040
2065
2089
2040
2058
2056
2094
2070
2046
2085
2080
2058
2055
2024
2090
2066
2080
2078
2077
2085
2016
2026
2072
2099
2048
2054
2090
2063
2035
2094
2079
2032
2090
2066
2060
2082
2090
2041
2096
2028
2037
2090
2069
2103
2062
2076
2068
2058
2060
2062
2063
2076
2082
2070
2089
2100
2054
2052
2091
2050
2040
2072
2088
2115
2055
2072
2031
2030
2030
2066
2061
2075
2045
2080
2081
2087
2065
2077
2074
2030
2048
2070
2090
2073
2058
2050
2074
2065
2072
2056
2095
2080
2083
2086
2046
2078
2082
2076
2081
2027
2063
2039
2087
2018
2042
2080
2113
2016
2027
2062
2094
2081
2046
2108
2063
2073
2072
2062
2043
2088
2037
2095
2068
2069
2049
2049
2076
2090
2085
2025
2051
2058
2110
2061
2063
2050
2071
2063
2079
2036
2039
2069
2059
2103
2069
2070
2037
2071
2065
2085
2093
2078
2063
2057
2074
2060
2080
2058
2099
2043
2041
2028
2051
2062
2133
2078
2045
2035
2060
2073
2068
2072
2084
2051
2062
2075
2073
2096
2106
2107
2079
2085
2040
2064
2038
2029
2037
2025
2091
2064
2024
2058
2057
2062
2078
2058
2032
2063
2075
2061
2084
2046
2075
2083
2059
2056
2079
2091
2060
2040
2088
2074
2065
2073
2042
2089
2083
2068
2092
2090
2035
2019
2082
2092
2068
2088
2058
2031
2035
2067
2052
2068
2062
2083
2071
2100
2096
2082
2065
2054
2070
2026
2055
2070
2087
2051
2089
2058
2049
2076
2083
2064
2056
2054
2066
2058
2036
2059
2103
2084
2072
2054
2044
2073
2073
2048
2078
2054
2081
2073
2044
2005
2073
2077
2075
2067
2084
2045
2063
2077
2064
2066
2067
2063
2081
2090
2095
2055
2050
2060
2063
2067
2074
2054
2081
2038
2058
2086
2063
2083
2098
2025
2048
2080
2049
2055
2098
2070
2076
2074
2087
2065
2066
2072
2062
2042
2048
2063
2069
2056
2052
2084
2071
2074
2084
2083
2043
2056
2046
2101
2059
2055
2065
2057
2058
2047
2058
2078
2077
2061
2052
2060
2060
2054
2063
2081
2094
2063
2053
2075
2077
2054
2071
2078
2086
2050
2033
2034
2076
2070
2065
2079
2073
2061
2050
2051
2051
2080
2091
2065
2058
2074
2079
2067
2109
2073
2078
2047
2071
2064
2086
2042
2030
2042
2066
2068
2064
2094
2059
2034
2060
2093
2054
2075
2062
2053
2093
2061
2078
2051
2070
2059
2077
2072
2078
2070
2068
2049
2050
2065
2061
2056
2087
2065
2058
2048
2075
2060
2090
2054
2079
2053
2055
2052
2078
2070
2067
2085
2085
2054
2063
2069
2045
2065
2052
2055
2078
2088
2054
2056
2064
2082
2071
2073
2087
2077
2051
2066
2057
2079
2057
2050
2064
2073
2065
2067
2063
2052
2045
2075
2058
2077
2057
2072
2081
2059
2084
2086
2061
2058
2063
2095
2061
2065
2052
2050
2081
2052
2062
2092
2058
2084
2054
2049
2055
2049
2074
2059
2086
2049
2064
2080
2084
2058
2070
2042
2078
2065
2063
2076
2097
2036
2034
2085
2069
2046
2068
2070
2066
2070
2041
2061
2040
2065
2071
2059
2058
2075
2056
2081
2069
2061
2040
2061
2077
2071
2071
2057
2070
2092
2082
2059
2074
2063
2062
2050
2066
2076
2062
2036
2070
2066
2074
2078
2065
2057
2063
2057
2051
2085
2064
2073
2061
2074
2089
2042
2070
2073
2042
2064
2067
2049
2050
2062
2042
2062
2065
2070
2099
2073
2057
2048
2069
2067
2097
2058
2048
2060
2058
2066
2070
2084
2077
2073
2072
2044
2054
2074
2066
2049
2052
2045
2053
2077
2048
2061
2074
2076
