# Supplementary material for: Detecting Nasal Vowels in Speech Interfaces Based on Surface Electromyography
Source: PLoS One. 2015 Jun 12;10(6):e0127040. doi: 10.1371/journal.pone.0127040 (PMC4466523; doi:10.1371/journal.pone.0127040)
Supplement: S1 Data — (ZIP) [file pone.0127040.s001.zip › PLosOneData/EmgData/CM/EMG/24 - CM-cnasal-u-r2 - Channel2.txt]

2041
2046
2100
2106
2056
2062
2073
2055
2027
2062
2089
2051
2055
2098
2086
2069
2067
2048
2028
2036
2059
2088
2095
2088
2076
2045
2056
2068
2047
2068
2092
2069
2067
2071
2050
2054
2065
2073
2074
2065
2028
2038
2074
2104
2077
2090
2068
2053
2053
2066
2072
2052
2063
2043
2071
2084
2071
2038
2038
2056
2058
2098
2086
2082
2095
2089
2078
2071
2050
2026
2053
2077
2044
2042
2072
2091
2089
2064
2066
2059
2060
2061
2063
2041
2035
2076
2071
2087
2099
2086
2038
2052
2056
2044
2095
2109
2084
2072
2071
2060
2057
2070
2067
2035
2040
2067
2069
2074
2073
2073
2063
2060
2056
2076
2057
2059
2078
2060
2067
2079
2080
2067
2057
2035
2022
2079
2119
2074
2075
2073
2050
2054
2064
2050
2053
2089
2104
2069
2064
2051
2049
2074
2069
2071
2065
2056
2077
2061
2072
2079
2078
2071
2017
2024
2097
2093
2071
2054
2071
2063
2067
2076
2066
2063
2071
2055
2045
2040
2055
2048
2076
2080
2073
2072
2074
2087
2093
2071
2032
2055
2067
2045
2074
2068
2055
2039
2081
2093
2072
2068
2073
2070
2081
2070
2073
2081
2072
2062
2037
2044
2062
2076
2056
2030
2042
2087
2065
2086
2091
2083
2077
2059
2065
2055
2055
2091
2065
2037
2031
2068
2075
2051
2070
2093
2097
2085
2090
2071
2062
2072
2053
2034
2022
2070
2075
2078
2099
2107
2038
2061
2065
2066
2079
2045
2049
2081
2067
2041
2058
2054
2057
2085
2067
2050
2045
2083
2082
2078
2059
2072
2060
2046
2050
2061
2078
2098
2093
2071
2045
2072
2071
2069
2065
2062
2082
2073
2052
2055
2072
2065
2041
2055
2068
2062
2080
2072
2069
2054
2045
2060
2078
2069
2050
2057
2078
2051
2052
2090
2098
2084
2079
2074
2058
2035
2021
2057
2079
2071
2079
2086
2065
2071
2074
2069
2064
2058
2059
2076
2084
2080
2040
2055
2072
2088
2055
2047
2057
2051
2059
2062
2066
2092
2095
2053
2042
2059
2047
2052
2044
2102
2096
2066
2056
2085
2089
2025
2048
2084
2069
2068
2067
2066
2065
2039
2062
2080
2064
2029
2048
2079
2078
2078
2069
2053
2063
2070
2088
2083
2061
2012
2036
2094
2089
2078
2042
2028
2087
2091
2081
2098
2069
2064
2061
2057
2073
2051
2067
2062
2058
2054
2062
2061
2065
2076
2061
2037
2071
2079
2068
2033
2071
2115
2107
2073
2053
2052
2067
2062
2037
2050
2059
2062
2056
2077
2065
2054
2076
2065
2061
2034
2058
2104
2091
2068
2042
2063
2080
2089
2043
2051
2068
2069
2084
2057
2061
2074
2065
2046
2042
2081
2085
2058
2053
2073
2059
2032
2062
2087
2074
2091
2093
2075
2057
2070
2067
2048
2044
2062
2053
2046
2049
2066
2079
2080
2075
2049
2055
2016
2014
2091
2092
2093
2116
2114
2090
2043
2055
2082
2061
2043
2029
2052
2048
2067
2082
2084
2067
2056
2057
2057
2066
2060
2062
2060
2064
2077
2091
2059
2053
2030
2032
2098
2092
2057
2080
2071
2038
2027
2098
2120
2068
2097
2078
2053
2066
2066
2046
2036
2071
2067
2055
2066
2079
2068
2045
2033
2066
2060
2054
2065
2063
2073
2101
2092
2056
2047
2079
2057
2077
2081
2055
2053
2051
2072
2080
2053
2071
2067
2049
2070
2062
2056
2033
2044
2076
2049
2068
2091
2058
2115
2101
2110
2074
2061
2039
2026
2058
2075
2081
2088
2058
2045
2040
2036
2080
2061
2061
2083
2072
2065
2060
2099
2065
2043
2034
2065
2089
2054
2071
2073
2057
2062
2068
2048
2059
2070
2095
2054
2036
2058
2099
2074
2064
2054
2060
2070
2066
2078
2083
2067
2021
2045
2094
2043
2034
2080
2083
2086
2091
2093
2068
2072
2061
2061
2051
2034
2066
2069
2055
2042
2061
2095
2094
2090
2071
2038
2068
2048
2043
2066
2071
2078
2071
2064
2056
2035
2044
2069
2081
2118
2085
2036
2057
2077
2069
2058
2051
2059
2047
2064
2092
2088
2083
2059
2044
2067
2040
2056
2044
2076
2037
2072
2114
2100
2077
2074
2060
2056
2057
2039
2033
2045
2086
2088
2086
2075
2060
2063
2034
2032
2069
2074
2073
2104
2076
2079
2055
2033
2079
2102
2096
2079
2036
2051
2052
2084
2089
2051
2059
2039
2053
2057
2064
2083
2078
2085
2077
2049
2053
2059
2051
2079
2019
2026
2105
2098
2069
2040
2079
2125
2095
2072
2058
2044
2061
2080
2075
2056
2055
2061
2064
2051
2055
2041
2056
2072
2053
2068
2044
2040
2084
2059
2108
2096
2036
2072
2098
2095
2068
2064
2060
2060
2060
2073
2027
2016
2049
2042
2080
2066
2098
2107
2099
2086
2062
2040
2034
2088
2083
2049
2067
2059
2051
2062
2063
2059
2061
2079
2079
2075
2078
2068
2063
2072
2060
2006
2046
2107
2081
2078
2053
2053
2074
2063
2065
2057
2054
2068
2078
2082
2075
2091
2078
2056
2064
2064
2049
2015
2071
2065
2070
2119
2108
2062
2040
2033
2050
2093
2090
2081
2059
2013
2062
2062
2071
2062
2063
2059
2080
2081
2065
2086
2072
2038
2060
2061
2098
2082
2059
2044
2044
2052
2062
2072
2076
2067
2044
2071
2053
2084
2089
2074
2073
2063
2051
2077
2066
2069
2059
2048
2041
2074
2021
2041
2147
2118
2092
2071
2053
2071
2045
2031
2045
2073
2083
2049
2075
2059
2078
2070
2071
2054
2059
2056
2052
2043
2072
2076
2064
2062
2062
2079
2094
2094
2071
2064
2046
2034
2041
2012
2070
2116
2115
2107
2078
2052
2034
2079
2065
2035
2084
2063
2050
2046
2060
2097
2057
2083
2072
2077
2055
2059
2062
2057
2065
2041
2035
2092
2096
2068
2061
2053
2074
2076
2055
2021
2069
2084
2065
2079
2057
2053
2076
2086
2060
2051
2065
2110
2073
2058
2059
2032
2064
2059
2044
2036
2094
2076
2068
2061
2065
2057
2064
2092
2082
2019
2067
2102
2103
2073
2073
2061
2067
2047
2061
2056
2061
2057
2071
2077
2051
2050
2053
2061
2075
2071
2075
2045
2062
2068
2034
2101
2104
2087
2067
2063
2069
2028
2044
2079
2080
2069
2068
2063
2008
2047
2065
2090
2099
2053
2025
2066
2093
2102
2080
2026
2066
2078
2087
2079
2091
2076
2043
2001
2052
2067
2056
2071
2051
2071
2057
2084
2092
2070
2045
2063
2079
2073
2072
2075
2049
2075
2071
2065
2061
2013
2013
2057
2075
2099
2093
2077
2067
2071
2083
2070
2055
2095
2065
2049
2017
2086
2099
2093
2083
2059
2068
2053
2056
2043
2039
2048
2108
2110
2084
2049
2038
2051
2079
2050
2064
2083
2056
2072
2050
2070
2084
2068
2068
2063
2057
2087
2073
2070
2063
2022
2023
2066
2093
2084
2087
2092
2077
2035
2030
2066
2083
2080
2083
2064
2062
2060
2048
2081
2080
2030
2033
2055
2062
2085
2058
2108
2083
2084
2063
2079
2065
2081
2054
2026
2084
2084
2086
2077
2048
2057
2070
2066
2047
2042
2060
2072
2050
2086
2056
2055
2080
2110
2097
2074
2057
2065
2058
2064
2043
2001
2037
2048
2111
2104
2072
2078
2078
2034
2058
2060
2080
2065
2069
2076
2086
2073
2066
2067
2049
2031
2065
2078
2047
2037
2068
2082
2082
2081
2057
2034
2098
2074
2041
2091
2072
2075
2049
2080
2076
2056
2065
2065
2063
2057
2011
2028
2114
2076
2104
2075
2058
2086
2080
2051
2048
2044
2073
2080
2077
2054
2050
2056
2045
2037
2072
2087
2078
2072
2081
2066
2052
2067
2068
2062
2084
2083
2064
2061
2085
2056
2034
2036
2070
2107
2071
2067
2053
2061
2049
2071
2085
2065
2024
2106
2071
2063
2075
2056
2060
2066
2061
2062
2079
2045
2024
2035
2024
2094
2145
2093
2098
2062
2058
2060
2051
2024
2066
2134
2059
2058
2081
2082
2067
2048
2050
2014
2026
2071
2082
2052
2079
2088
2075
2083
2059
2025
2041
2058
2114
2102
2101
2058
2037
2050
2081
2059
2075
2067
2064
2062
2032
2041
2028
2037
2053
2096
2106
2103
2085
2101
2062
2065
2060
2042
2048
2068
2071
2075
2065
2067
2076
2055
2045
2044
2073
2091
2089
2061
2041
2007
2024
2089
2110
2074
2072
2105
2087
2065
2064
2065
2059
2045
2061
2038
2035
2074
2078
2101
2090
2067
2019
2067
2094
2065
2050
2070
2081
2060
2053
2058
2065
2092
2072
2077
2054
2044
2082
2066
2063
2050
2073
2082
2054
2061
2068
2082
2067
2049
2069
2033
2074
2048
2051
2027
2110
2105
2068
2093
2092
2068
2044
1989
2054
2083
2086
2047
2062
2072
2095
2088
2037
2054
2064
2094
2075
2070
2080
2089
2075
2049
2053
2060
2061
2038
2069
2065
2034
2038
2066
2102
2074
2056
2035
2077
2108
2114
2061
2065
2064
2065
2071
2035
2079
2062
2073
2075
2054
2041
2068
2066
2039
2055
2057
2064
2080
2073
2069
2041
2032
2092
2121
2080
2063
2061
2071
2103
2091
2064
2084
2053
2054
2061
2043
2022
2035
2055
2054
2085
2077
2072
2055
2057
2063
2079
2106
2092
2060
2055
2088
2086
2081
2036
2039
2080
2075
2059
2052
2098
2082
2077
2050
2041
2034
2050
2043
2044
2055
2131
2092
2055
2071
2116
2097
2070
2071
2071
2058
2026
2048
2069
2042
2033
2061
2070
2048
2099
2129
2089
2047
2057
2058
2042
2070
2089
2083
2060
2038
2055
2068
2052
2071
2038
2041
2098
2098
2093
2072
2061
2084
2068
2065
2048
2034
2063
2071
2051
2044
2060
2087
2110
2099
2077
2075
2030
2027
2027
2094
2116
2076
2060
2053
2046
2066
2044
2082
2093
2069
2034
2060
2079
2073
2052
2035
2054
2074
2085
2078
2058
2042
2049
2070
2062
2051
2052
2089
2111
2105
2092
2048
2018
2071
2099
2074
2061
2039
2029
2080
2088
2057
2037
2060
2083
2102
2084
2051
2056
2083
2071
2048
2048
2065
2053
2051
2030
2075
2099
2082
2087
2068
2047
2060
2044
2067
2084
2071
2048
2066
2040
2081
2069
2061
2069
2087
2095
2070
2057
2077
2033
2034
2066
2081
2080
2085
2051
2065
2076
2069
2057
2034
2042
2087
2049
2070
2073
2089
2101
2073
2075
2023
2036
2055
2082
2079
2073
2060
2003
2065
2108
2069
2095
2096
2077
2068
2045
2048
2070
2063
2061
2055
2056
2062
2062
2069
2066
2072
2031
2050
2053
2041
2075
2120
2095
2067
2071
2081
2054
2026
2046
2068
2077
2096
2087
2093
2075
2058
2072
2056
2050
2048
2043
2070
2067
2061
2061
2048
2055
2034
2066
2089
2032
2066
2093
2102
2081
2056
2061
2061
2053
2093
2080
2052
2048
2061
2083
2073
2052
2061
2067
2075
2074
2044
2088
2063
2039
2051
2076
2062
2113
2083
2070
2050
2048
2057
2055
2046
2063
2053
2043
2072
2080
2075
2063
2083
2093
2071
2060
2054
2039
2052
2079
2114
2106
2059
2066
2081
2072
2067
2051
2045
2053
2021
2058
2076
2074
2088
2081
2062
2057
2055
2056
2071
2054
2036
2016
2079
2108
2081
2082
2082
1998
2026
2109
2115
2087
2064
2041
2093
2056
2084
2065
2060
2055
2055
2063
2073
2087
2048
2033
2048
2080
2072
2055
2086
2062
2065
2086
2079
2050
2059
2069
2075
2064
2039
2044
2044
2028
2090
2115
2073
2057
2062
2048
2079
2110
2094
2067
2066
2069
2061
2035
2058
2065
2057
2072
2080
2038
2044
2045
2075
2073
2081
2031
2038
2071
2087
2087
2080
2057
2071
2069
2055
2042
2031
2069
2073
2091
2081
2090
2108
2080
2038
2034
2027
2038
2058
2119
2117
2083
2074
2019
2036
2072
2083
2057
2078
2046
2003
2023
2122
2102
2052
2069
2091
2060
2091
2071
2046
2081
2060
2065
2083
2078
2066
2025
2034
2027
2057
2120
2083
2065
2076
2068
2056
2041
2053
2054
2078
2078
2068
2068
2062
2054
2056
2071
2080
2095
2089
2031
2044
2085
2072
2069
2058
2076
2050
2055
2061
2061
2094
2101
2059
2041
2049
2025
2067
2050
2090
2060
2088
2058
2039
2060
2057
2100
2115
2081
2073
2075
2073
2055
2072
2061
2049
2063
2058
2023
2019
2074
2071
2090
2060
2078
2058
2065
2053
2030
2095
2103
2086
2044
2079
2104
2071
2065
2038
2045
2074
2052
2052
2057
2049
2061
2032
2015
2075
2089
2092
2086
2065
2089
2091
2055
2073
2065
2079
2069
2072
2057
2051
2069
2037
2060
2061
2068
2057
2017
2031
2088
2111
2054
2096
2105
2057
2080
2075
2070
2071
2055
2079
2087
2060
2021
2028
2075
2090
2062
2066
2076
2050
2050
2051
2070
2088
2071
2058
2079
2095
2072
2069
2060
2010
2072
2073
2071
2071
2095
2084
2063
2057
2058
2048
2036
2060
2089
2068
2051
2049
2016
2072
2102
2080
2055
2068
2079
2082
2055
2086
2044
2087
2075
2058
2061
2051
2034
2085
2080
2086
2083
2098
2070
2046
2034
2039
2066
2074
2079
2029
2070
2072
2046
2044
2074
2057
2052
2109
2100
2078
2084
2053
2065
2056
2063
2073
2059
2048
2065
2064
2094
2063
2036
2033
2061
2065
2072
2056
2081
2064
2108
2090
2072
2053
2045
2052
2069
2041
2009
2049
2108
2107
2120
2082
2074
2037
2063
2049
2052
2059
2078
2072
2056
2081
2079
2086
2071
2071
2055
2049
2062
2058
2060
2058
2041
2007
2104
2116
2075
2075
2061
2054
2025
2066
2085
2060
2058
2070
2092
2067
2071
2094
2053
2045
2054
2059
2053
2050
2043
2091
2123
2078
2066
2083
2064
2055
2036
2043
2076
2067
2073
2045
2056
2057
2083
2039
2071
2092
2064
2077
2049
2072
2086
2070
2083
2083
2081
2051
2065
2067
2084
2068
2048
2056
2080
2066
2061
2039
2051
2075
2054
2089
2067
2070
2033
2071
2078
2053
2070
2072
2087
2078
2070
2050
2059
2064
2063
2022
2055
2107
2087
2068
2080
2083
2078
2065
2062
2060
2053
2056
2076
2031
2045
2077
2054
2057
2043
2097
2073
2075
2063
2084
2042
2057
2082
2060
2032
2066
2058
2091
2109
2100
2067
2057
2044
2051
2084
2048
2085
2068
2065
2026
2049
2046
2077
2077
2066
2041
2058
2085
2072
2087
2084
2060
2073
2060
2059
2074
2060
2077
2066
2071
2046
2094
2050
2068
2049
2065
2042
2059
2065
2046
2054
2068
2071
2070
2076
2065
2067
2088
2070
2057
2073
2032
2058
2058
2065
2075
2071
2054
2084
2077
2099
2106
2049
2038
2070
2097
2069
2059
2036
2045
2070
2084
2098
2081
2059
2049
2061
2057
2059
2065
2065
2041
2074
2082
2080
2050
2054
2048
2065
2061
2043
2077
2089
2049
2053
2098
2080
2082
2068
2064
2062
2076
2062
2055
2051
2059
2049
2057
2077
2096
2051
2066
2090
2045
2052
2075
2090
2076
2056
2057
2072
2063
2045
2017
2044
2089
2063
2069
2096
2073
2046
2075
2060
2043
2055
2081
2100
2092
2048
2059
2060
2056
2059
2063
2098
2064
2039
2078
2078
2083
2067
2041
2068
2056
2064
2077
2083
2051
2022
2066
2099
2075
2052
2057
2078
2081
2050
2070
2082
2057
2067
2068
2079
2070
2046
2071
2080
2073
2054
2058
2041
2037
2050
2085
2078
2050
2071
2093
2073
2089
2083
2053
2021
2041
2083
2102
2048
2046
2082
2092
2052
2078
2054
2053
2066
2064
2060
2024
2045
2068
2093
2081
2066
2077
2041
2068
2073
2092
2073
2063
2080
2078
2071
2068
2053
2060
2025
2050
2076
2074
2062
2085
2078
2063
2061
2028
2057
2087
2055
2073
2044
2029
2065
2081
2061
2100
2091
2081
2082
2063
2073
2045
2065
2063
2069
2064
2046
2051
2062
2072
2051
2014
2033
2077
2136
2123
2094
2074
2072
2067
2045
2060
2058
2056
2061
2058
2049
2069
2045
2069
2069
2061
2061
2022
2022
2088
2086
2091
2087
2081
2084
2066
2064
2046
2077
2075
2059
2082
2059
2058
2072
2085
2072
2038
2020
2063
2106
2090
2069
2073
2065
2072
2067
2046
2039
2042
2093
2092
2071
2060
2020
2054
2099
2089
2075
2052
2037
2056
2072
2053
2087
2061
2034
2075
2089
2089
2079
2073
2030
2065
2057
2067
2074
2075
2072
2063
2009
2046
2092
2112
2085
2063
2054
2067
2062
2086
2073
2066
2067
2034
2030
2058
2075
2087
2080
2052
2030
2065
2053
2086
2100
2094
2062
2049
2069
2074
2071
2076
2062
2045
2032
2048
2114
2094
2080
2080
2080
2046
2047
2056
2094
2020
2024
2071
2098
2104
2095
2043
2037
2076
2077
2064
2073
2075
2061
2075
2049
2062
2060
2064
2077
2058
2059
2039
2064
2082
2088
2039
2087
2083
2079
2061
2029
2046
2053
2078
2062
2070
2084
2092
2075
2078
2069
2063
2050
2048
2060
2075
2080
2065
2087
2067
2050
2024
2057
2061
2062
2071
2094
2061
2063
2054
2065
2084
2059
2055
2075
2032
2035
2049
2075
2101
2114
2098
2073
2052
2021
2090
2070
2066
2036
2076
2062
2052
2081
2078
2075
2066
2046
2073
2058
2068
2092
2080
2077
2052
2069
2065
2054
2039
2058
2082
2055
2046
2055
2084
2086
2053
2060
2039
2042
2105
2102
2061
2065
2086
2052
2061
2063
2070
2046
2076
2061
2064
2057
2072
2062
2058
2063
2097
2078
2063
2027
2056
2056
2081
2091
2083
2091
2083
2051
2035
2061
2075
2074
