# Supplementary material for: Detecting Nasal Vowels in Speech Interfaces Based on Surface Electromyography
Source: PLoS One. 2015 Jun 12;10(6):e0127040. doi: 10.1371/journal.pone.0127040 (PMC4466523; doi:10.1371/journal.pone.0127040)
Supplement: S1 Data — (ZIP) [file pone.0127040.s001.zip › PLosOneData/EmgData/CM/EMG/24 - CM-cnasal-u-r2 - Channel4.txt]

2070
2069
2068
2065
2055
2056
2062
2054
2062
2073
2073
2065
2072
2077
2060
2065
2064
2060
2062
2066
2068
2067
2066
2073
2065
2067
2074
2069
2067
2062
2069
2065
2070
2065
2057
2061
2070
2064
2064
2068
2064
2070
2070
2067
2063
2065
2064
2062
2060
2066
2063
2060
2073
2068
2066
2062
2066
2069
2073
2062
2071
2069
2070
2065
2064
2060
2062
2067
2060
2064
2061
2070
2068
2066
2062
2077
2073
2065
2064
2067
2068
2066
2064
2069
2065
2064
2068
2069
2064
2062
2059
2065
2075
2066
2058
2067
2068
2067
2069
2061
2064
2062
2065
2059
2059
2063
2071
2068
2072
2070
2073
2071
2068
2067
2063
2068
2060
2065
2067
2073
2064
2053
2070
2074
2071
2066
2071
2067
2061
2058
2065
2064
2065
2061
2069
2069
2066
2056
2072
2072
2063
2065
2058
2062
2060
2064
2073
2072
2076
2069
2063
2068
2066
2060
2061
2059
2062
2068
2071
2075
2068
2069
2048
2058
2076
2069
2063
2061
2064
2061
2069
2067
2065
2064
2069
2066
2064
2063
2063
2061
2068
2072
2077
2065
2058
2055
2071
2077
2070
2068
2059
2064
2063
2064
2065
2063
2063
2066
2066
2062
2068
2071
2066
2073
2069
2066
2043
2063
2080
2074
2077
2069
2075
2062
2068
2068
2061
2060
2065
2067
2071
2061
2065
2068
2058
2062
2065
2054
2068
2075
2072
2072
2069
2074
2067
2056
2071
2070
2061
2064
2060
2072
2069
2042
2052
2072
2072
2070
2076
2059
2056
2069
2077
2069
2065
2066
2066
2061
2057
2066
2081
2079
2072
2060
2050
2063
2076
2064
2059
2054
2048
2076
2067
2077
2069
2067
2051
2067
2072
2062
2072
2043
2078
2071
2081
2068
2083
2060
2035
2067
2074
2089
2075
2063
2060
2060
2072
2069
2060
2061
2060
2059
2063
2071
2075
2070
2067
2060
2056
2059
2078
2078
2074
2073
2059
2059
2072
2061
2059
2055
2052
2065
2063
2069
2082
2058
2072
2075
2063
2085
2068
2039
2065
2079
2064
2051
2053
2079
2064
2066
2053
2090
2086
2055
2044
2050
2079
2049
2087
2093
2029
2068
2088
2033
2064
2063
2050
2058
2083
2075
2063
2061
2086
2069
2025
2069
2085
2064
2057
2051
2069
2080
2066
2063
2067
2077
2063
2071
2065
2062
2055
2058
2064
2084
2075
2048
2068
2065
2067
2073
2074
2058
2062
2060
2064
2066
2070
2060
2065
2058
2078
2066
2076
2067
2062
2064
2062
2066
2066
2060
2063
2067
2066
2068
2067
2071
2073
2062
2065
2063
2067
2069
2066
2065
2060
2069
2054
2070
2068
2065
2067
2056
2079
2076
2080
2064
2062
2063
2056
2063
2058
2062
2065
2066
2071
2065
2069
2064
2059
2056
2070
2079
2068
2072
2076
2075
2065
2064
2058
2046
2056
2073
2083
2076
2075
2061
2063
2059
2058
2066
2066
2066
2069
2063
2060
2052
2075
2066
2056
2060
2056
2072
2075
2077
2068
2063
2065
2061
2064
2070
2066
2062
2071
2063
2069
2072
2067
2062
2070
2067
2058
2067
2059
2059
2060
2058
2066
2078
2086
2079
2063
2064
2068
2064
2068
2062
2055
2055
2066
2066
2062
2069
2065
2062
2069
2058
2068
2075
2075
2067
2055
2056
2072
2070
2061
2065
2080
2077
2066
2049
2059
2055
2062
2073
2066
2065
2066
2064
2069
2063
2060
2057
2062
2080
2075
2064
2077
2079
2053
2063
2072
2075
2062
2066
2061
2070
2066
2066
2055
2060
2069
2067
2057
2059
2065
2052
2066
2077
2071
2061
2067
2081
2066
2067
2078
2069
2073
2062
2063
2056
2060
2062
2069
2067
2085
2078
2084
2065
2061
2044
2037
2039
2038
2062
2077
2082
2083
2077
2072
2060
2054
2065
2062
2073
2089
2067
2053
2049
2061
2078
2080
2056
2056
2069
2080
2082
2079
2043
2032
2048
2067
2083
2074
2061
2055
2071
2080
2071
2063
2063
2061
2072
2076
2069
2070
2063
2052
2059
2074
2082
2073
2054
2060
2072
2070
2061
2069
2056
2046
2053
2069
2068
2052
2076
2090
2072
2062
2078
2064
2070
2056
2060
2064
2074
2063
2065
2062
2079
2065
2055
2048
2062
2075
2053
2064
2078
2074
2079
2065
2070
2070
2070
2058
2053
2048
2067
2075
2053
2067
2075
2077
2071
2062
2069
2072
2073
2079
2059
2050
2066
2064
2044
2053
2074
2092
2076
2064
2064
2067
2063
2062
2072
2072
2072
2076
2068
2063
2054
2061
2055
2058
2069
2070
2061
2071
2068
2061
2083
2060
2068
2068
2065
2066
2061
2066
2072
2068
2065
2059
2035
2048
2077
2073
2061
2089
2077
2073
2049
2057
2064
2074
2060
2070
2081
2077
2071
2063
2043
2039
2063
2090
2081
2063
2045
2065
2069
2058
2059
2063
2084
2101
2073
2046
2038
2080
2127
2087
1995
1996
2053
2065
2077
2075
2077
2060
2065
2075
2066
2071
2077
2078
2077
2066
2059
2057
2100
2097
2058
2015
2055
2069
2074
2064
2068
2073
2064
2057
2065
2078
2070
2052
2064
2053
2067
2080
2068
2074
2085
2066
2066
2072
2057
2066
2070
2074
2053
2069
2069
2069
2079
2057
2069
2067
2035
2043
2065
2062
2071
2075
2070
2095
2085
2062
2053
2038
2075
2057
2056
2044
2088
2080
2075
2069
2059
2062
2080
2070
2071
2060
2061
2065
2066
2036
2052
2076
2079
2077
2072
2057
2059
2056
2068
2071
2062
2075
2072
2057
2045
2069
2046
2062
2064
2057
2076
2073
2082
2079
2070
2047
2039
2045
2096
2091
2080
2055
2040
2045
2058
2065
2074
2081
2068
2055
2073
2080
2075
2059
2068
2073
2060
2071
2062
2080
2088
2049
2041
2046
2066
2053
2054
2068
2059
2058
2062
2078
2074
2072
2082
2078
2070
2062
2056
2067
2071
2056
2062
2065
2048
2062
2064
2071
2071
2073
2064
2063
2061
2057
2070
2058
2073
2071
2056
2081
2071
2075
2071
2072
2041
2046
2061
2066
2064
2067
2071
2052
2064
2071
2074
2073
2061
2060
2057
2076
2072
2068
2068
2059
2058
2062
2069
2064
2065
2064
2065
2069
2077
2058
2052
2068
2078
2057
2060
2063
2074
2069
2066
2064
2064
2065
2058
2062
2070
2067
2064
2058
2059
2058
2076
2083
2072
2041
2069
2075
2077
2067
2063
2065
2063
2060
2054
2060
2073
2084
2065
2062
2060
2065
2067
2079
2064
2050
2051
2066
2068
2070
2059
2072
2067
2065
2069
2079
2077
2059
2069
2056
2050
2065
2074
2071
2073
2063
2065
2069
2042
2050
2054
2059
2073
2063
2068
2079
2095
2073
2062
2072
2067
2065
2059
2054
2064
2072
2069
2075
2047
2063
2057
2058
2056
2067
2068
2077
2077
2053
2063
2065
2078
2074
2064
2076
2064
2055
2073
2063
2066
2051
2058
2064
2072
2072
2073
2068
2070
2064
2068
2056
2055
2061
2083
2080
2058
2051
2062
2068
2067
2058
2047
2066
2080
2075
2056
2059
2098
2064
2067
2059
2071
2056
2063
2061
2063
2061
2059
2068
2070
2067
2064
2067
2062
2075
2081
2079
2065
2052
2057
2061
2069
2067
2068
2068
2043
2039
2071
2070
2067
2066
2064
2069
2071
2075
2060
2051
2065
2069
2081
2074
2060
2067
2065
2050
2060
2073
2072
2065
2068
2054
2056
2064
2065
2055
2061
2073
2066
2067
2053
2062
2072
2071
2069
2064
2065
2069
2063
2061
2075
2071
2077
2068
2060
2071
2061
2055
2068
2067
2066
2070
2057
2060
2073
2064
2054
2055
2058
2064
2086
2068
2056
2059
2070
2067
2054
2073
2066
2080
2082
2069
2056
2058
2051
2056
2065
2064
2077
2069
2071
2075
2067
2062
2058
2051
2079
2063
2060
2065
2067
2067
2069
2061
2054
2066
2077
2061
2087
2073
2061
2074
2076
2070
2062
2062
2046
2060
2062
2044
2066
2096
2067
2052
2058
2061
2074
2065
2039
2063
2086
2065
2063
2062
2081
2073
2069
2063
2058
2072
2060
2081
2074
2066
2056
2066
2072
2066
2050
2052
2068
2063
2056
2059
2071
2071
2061
2061
2064
2068
2071
2068
2068
2064
2073
2072
2059
2056
2074
2067
2065
2059
2067
2063
2064
2065
2060
2063
2069
2072
2078
2067
2065
2058
2061
2071
2056
2072
2082
2070
2048
2056
2053
2072
2081
2067
2059
2081
2056
2061
2062
2073
2078
2069
2059
2062
2067
2070
2066
2056
2066
2057
2062
2056
2062
2079
2087
2074
2075
2067
2058
2050
2046
2052
2070
2082
2086
2079
2064
2055
2045
2064
2073
2079
2067
2056
2062
2060
2078
2077
2080
2057
2058
2078
2056
2062
2071
2066
2068
2067
2067
2069
2056
2044
2046
2063
2054
2077
2068
2080
2075
2069
2081
2084
2064
2050
2062
2061
2082
2079
2074
2043
2056
2044
2053
2060
2060
2066
2083
2061
2067
2082
2087
2072
2060
2033
2067
2057
2063
2067
2076
2060
2056
2065
2070
2067
2052
2075
2089
2080
2061
2077
2048
2052
2067
2065
2054
2060
2066
2075
2086
2073
2082
2067
2052
2053
2034
2034
2082
2082
2062
2087
2046
2051
2069
2082
2076
2073
2089
2084
2060
2042
2061
2059
2062
2046
2070
2057
2080
2058
2080
2082
2053
2058
2058
2060
2087
2066
2049
2061
2084
2086
2080
2052
2041
2043
2073
2066
2046
2043
2090
2070
2059
2071
2105
2072
2065
2054
2061
2061
2059
2062
2065
2070
2060
2061
2071
2080
2084
2064
2062
2061
2063
2050
2065
2076
2069
2066
2054
2064
2070
2084
2074
2079
2068
2058
2060
2069
2064
2072
2074
2071
2071
2069
2069
2048
2063
2061
2059
2072
2070
2069
2073
2059
2053
2062
2062
2075
2067
2068
2071
2068
2061
2051
2065
2079
2071
2069
2075
2060
2067
2069
2063
2063
2056
2068
2064
2076
2070
2072
2065
2064
2059
2068
2068
2061
2057
2042
2063
2052
2060
2072
2070
2071
2074
2077
2068
2059
2064
2067
2076
2068
2065
2065
2085
2076
2056
2053
2077
2078
2060
2056
2048
2064
2064
2063
2063
2069
2064
2055
2084
2075
2067
2066
2070
2071
2072
2070
2063
2084
2070
2062
2052
2065
2063
2066
2056
2060
2050
2070
2086
2069
2063
2061
2059
2056
2059
2071
2060
2078
2067
2058
2068
2077
2064
2071
2072
2063
2067
2072
2063
2053
2065
2065
2083
2076
2075
2060
2050
2051
2045
2054
2082
2065
2054
2064
2062
2073
2067
2066
2075
2070
2069
2073
2069
2063
2062
2067
2066
2060
2057
2063
2074
2065
2049
2053
2068
2063
2065
2071
2076
2073
2066
2064
2060
2073
2070
2064
2067
2056
2063
2067
2064
2058
2058
2066
2075
2073
2068
2067
2068
2063
2066
2078
2062
2055
2056
2060
2066
2066
2080
2063
2062
2059
2063
2068
2075
2071
2053
2064
2075
2083
2081
2059
2058
2054
2063
2067
2050
2043
2069
2082
2082
2071
2063
2057
2067
2075
2066
2073
2069
2070
2069
2060
2065
2079
2084
2079
2066
2058
2048
2044
2064
2063
2068
2061
2067
2073
2072
2069
2068
2056
2071
2076
2070
2064
2061
2052
2059
2067
2073
2070
2056
2055
2066
2068
2064
2078
2085
2080
2065
2049
2045
2051
2063
2063
2071
2069
2070
2079
2063
2067
2073
2071
2051
2072
2058
2065
2067
2067
2063
2070
2068
2067
2074
2072
2069
2053
2058
2055
2067
2077
2072
2079
2083
2073
2056
2061
2061
2067
2066
2055
2058
2066
2058
2066
2075
2075
2064
2060
2061
2058
2063
2065
2064
2064
2066
2069
2066
2076
2062
2057
2054
2065
2058
2075
2075
2057
2060
2062
2060
2069
2081
2070
2049
2061
2075
2075
2072
2070
2066
2068
2062
2061
2057
2069
2066
2054
2068
2068
2069
2070
2065
2064
2060
2062
2065
2079
2064
2068
2066
2087
2080
2057
2051
2072
2075
2063
2057
2050
2069
2065
2074
2066
2060
2062
2048
2056
2067
2072
2064
2076
2070
2065
2064
2061
2065
2069
2046
2061
2072
2069
2062
2049
2078
2080
2079
2063
2058
2065
2055
2059
2053
2058
2076
2080
2067
2066
2059
2071
2072
2056
2066
2069
2071
2066
2067
2077
2049
2069
2068
2070
2063
2052
2057
2068
2076
2067
2057
2070
2077
2057
2064
2076
2058
2066
2075
2073
2060
2062
2071
2063
2069
2060
2064
2062
2077
2068
2063
2065
2067
2058
2074
2067
2052
2060
2060
2058
2063
2074
2070
2065
2064
2071
2075
2058
2055
2074
2061
2073
2068
2067
2066
2053
2048
2062
2072
2059
2060
2075
2068
2084
2077
2052
2064
2068
2076
2077
2074
2056
2062
2054
2065
2071
2065
2056
2052
2059
2071
2067
2063
2077
2065
2063
2057
2064
2065
2076
2072
2068
2068
2054
2056
2057
2064
2073
2069
2072
2082
2075
2061
2071
2051
2048
2073
2067
2067
2068
2083
2066
2055
2053
2053
2064
2067
2065
2075
2073
2067
2071
2058
2053
2067
2065
2048
2066
2056
2071
2078
2086
2075
2083
2073
2058
2060
2062
2060
2067
2060
2067
2054
2076
2066
2064
2050
2054
2076
2067
2065
2067
2070
2060
2083
2057
2064
2070
2068
2070
2063
2067
2067
2057
2077
2071
2070
2070
2071
2053
2058
2077
2074
2052
2054
2075
2075
2060
2052
2063
2082
2073
2073
2049
2030
2065
2080
2077
2073
2067
2076
2074
2076
2073
2069
2055
2053
2045
2062
2058
2065
2066
2076
2060
2053
2063
2068
2080
2076
2072
2063
2046
2075
2065
2067
2061
2074
2061
2059
2058
2052
2058
2067
2074
2062
2071
2077
2070
2063
2070
2079
2067
2070
2068
2057
2062
2054
2061
2048
2054
2062
2070
2080
2064
2067
2077
2066
2059
2059
2072
2079
2072
2075
2057
2056
2061
2077
2059
2054
2054
2052
2067
2074
2082
2065
2062
2070
2068
2071
2065
2065
2061
2073
2069
2065
2063
2062
2070
2067
2054
2068
2063
2059
2067
2068
2077
2061
2068
2061
2055
2064
2059
2068
2068
2065
2054
2084
2074
2072
2064
2071
2083
2062
2061
2046
2059
2071
2083
2075
2059
2058
2061
2063
2048
2063
2070
2063
2057
2066
2062
2065
2060
2057
2080
2074
2086
2087
2053
2068
2065
2046
2067
2077
2070
2056
2052
2065
2068
2059
2066
2063
2059
2074
2068
2073
2063
2066
2059
2081
2049
2052
2059
2072
2081
2061
2068
2075
2064
2067
2068
2050
2062
2057
2062
2053
2089
2084
2064
2075
2086
2057
2063
2051
2054
2044
2062
2078
2074
2056
2046
2074
2062
2068
2064
2081
2073
2074
2069
2051
2075
2070
2064
2060
2059
2077
2064
2055
2050
2067
2064
2065
2056
2054
2072
2081
2077
2081
2080
2076
2071
2053
2045
2066
2077
2057
2059
2065
2062
2064
2059
2062
2068
2072
2081
2067
2067
2071
2067
2059
2071
2057
2070
2067
2075
2064
2068
2059
2053
2056
2063
2074
2068
2067
2063
2050
2064
2093
2067
2076
2057
2057
2060
2077
2079
2075
2064
2061
2061
2055
2070
2058
2060
2072
2056
2049
2062
2071
2075
2078
2065
2065
2069
2055
2069
2083
2068
2068
2060
2080
2071
2056
2070
2068
2054
2048
2060
2082
2059
2075
2064
2061
2065
2062
2063
2068
2061
2074
2066
2060
2068
2079
2067
2063
2066
2074
2070
2068
2067
2067
2071
2069
2075
2058
2065
2053
2053
2054
2063
2065
2053
2058
2085
2073
2065
2072
2081
2077
2065
2063
2058
2056
2058
2059
2061
2065
2057
2054
2078
2080
2069
2071
2063
2068
2067
2061
2056
2071
2058
2043
2069
2075
2078
2065
2044
2053
2079
2075
2066
2066
2063
2062
2067
2080
2067
2064
2069
2046
2058
2080
2072
2068
2067
2052
2069
2064
2060
2064
2065
2056
2072
2064
2068
2065
2067
2063
2056
2085
2081
2075
2065
2049
2054
2060
2052
2068
2052
2073
2080
2075
2067
2081
2064
2069
2064
2056
2064
2067
2077
2059
2069
2060
2062
2059
2073
2066
2060
2076
2065
2051
2063
2067
2061
2079
2082
2067
2056
2074
2063
2059
2069
2059
2059
2059
2053
2067
2070
2066
2064
2072
2072
2069
2059
2062
2056
2077
2075
2069
2064
2082
2060
2062
2055
2057
2057
2054
2054
2057
2073
2083
2076
2070
2069
2067
2066
2077
2053
2052
2079
2067
2078
2063
2061
2048
2076
2056
2062
2063
2075
2064
2063
2062
2066
2061
2075
2051
2062
2054
2062
2067
2082
2064
2051
2065
2078
2092
2082
2065
2051
2064
2065
2066
2071
2068
2071
2063
2060
2063
2065
2068
2063
2063
2065
2072
2079
2071
2068
2066
2063
2069
2064
2061
2068
2072
2064
2070
2062
2051
2074
2057
2059
2080
2071
2064
2066
2056
2069
2065
2070
2062
2064
2051
2065
2074
2062
2073
2061
2067
2069
2071
2075
2061
2062
2069
2067
2072
2070
2060
2057
2059
2071
2055
2066
2063
2066
2070
2084
2066
2069
2066
2060
2071
2068
2048
2055
2070
2070
2068
2063
2063
2064
2070
2067
2072
2039
2061
2086
2075
2076
2064
2063
2068
2066
2063
2062
2072
2064
2069
2064
2054
2057
2066
2068
2063
2073
2066
2068
2063
2070
2066
2064
2045
2067
2073
2075
2073
2069
2071
2062
2063
2059
2066
2060
2055
2057
2057
2067
2060
2074
2078
2073
2072
2071
2069
2057
2067
2069
2055
2066
2065
2074
2071
2068
2065
2059
2058
2067
2059
2051
2043
2076
2083
2078
2080
2077
2059
2066
2057
2064
2066
2069
2071
2070
2061
2057
2063
2058
2065
2066
2060
