# Supplementary material for: Detecting Nasal Vowels in Speech Interfaces Based on Surface Electromyography
Source: PLoS One. 2015 Jun 12;10(6):e0127040. doi: 10.1371/journal.pone.0127040 (PMC4466523; doi:10.1371/journal.pone.0127040)
Supplement: S1 Data — (ZIP) [file pone.0127040.s001.zip › PLosOneData/EmgData/CM/EMG/24 - CM-cnasal-u-r2 - Channel5.txt]

2066
2074
2074
2069
2062
2059
2063
2051
2059
2067
2072
2065
2066
2077
2070
2065
2060
2058
2055
2068
2071
2068
2068
2071
2068
2076
2079
2065
2061
2052
2058
2062
2059
2055
2059
2067
2064
2065
2066
2067
2066
2071
2067
2069
2066
2067
2067
2071
2062
2062
2064
2064
2065
2066
2071
2073
2065
2061
2057
2061
2068
2066
2069
2064
2065
2065
2065
2058
2056
2059
2063
2068
2065
2068
2071
2070
2066
2067
2070
2067
2065
2062
2069
2070
2065
2064
2066
2074
2070
2062
2056
2057
2060
2062
2070
2071
2064
2059
2066
2063
2067
2069
2070
2067
2063
2062
2065
2065
2072
2065
2072
2069
2064
2066
2059
2068
2062
2061
2064
2071
2060
2059
2068
2062
2063
2071
2078
2074
2064
2060
2057
2059
2062
2058
2065
2067
2071
2064
2061
2067
2062
2072
2059
2057
2056
2069
2071
2077
2072
2068
2063
2069
2070
2063
2063
2065
2068
2067
2069
2064
2056
2057
2055
2061
2069
2066
2064
2061
2070
2071
2076
2072
2064
2064
2057
2067
2072
2072
2057
2048
2051
2067
2074
2065
2058
2065
2071
2074
2066
2065
2060
2066
2069
2059
2061
2067
2072
2070
2069
2063
2062
2055
2063
2066
2076
2078
2052
2041
2071
2078
2071
2069
2070
2064
2067
2071
2070
2066
2059
2054
2060
2060
2072
2074
2062
2058
2059
2063
2068
2080
2071
2073
2065
2067
2060
2054
2059
2068
2067
2066
2064
2077
2061
2042
2056
2073
2080
2084
2075
2062
2059
2043
2048
2071
2073
2076
2077
2070
2058
2062
2075
2085
2072
2054
2056
2051
2067
2071
2054
2061
2071
2087
2063
2060
2079
2088
2070
2072
2059
2054
2040
2036
2044
2062
2073
2072
2078
2086
2064
2055
2057
2080
2082
2067
2053
2057
2073
2072
2074
2078
2066
2047
2055
2056
2080
2085
2070
2065
2083
2049
2033
2061
2060
2073
2070
2061
2069
2072
2078
2061
2055
2065
2066
2066
2070
2052
2071
2066
2070
2089
2067
2053
2067
2077
2060
2027
2061
2083
2084
2049
2032
2062
2091
2086
2051
2054
2081
2088
2083
2066
2035
2074
2060
2067
2071
2049
2036
2089
2083
2094
2067
2060
2044
2066
2041
2049
2089
2075
2073
2073
2067
2072
2066
2061
2061
2075
2073
2059
2043
2064
2076
2063
2067
2072
2070
2050
2058
2072
2068
2067
2079
2070
2058
2056
2053
2063
2082
2061
2074
2072
2075
2052
2070
2066
2063
2063
2047
2061
2043
2069
2078
2076
2081
2060
2056
2069
2069
2061
2068
2061
2063
2070
2069
2071
2061
2065
2060
2063
2062
2056
2066
2049
2073
2076
2083
2073
2056
2067
2076
2077
2058
2059
2062
2067
2068
2066
2053
2073
2074
2057
2059
2067
2060
2066
2064
2067
2061
2063
2059
2062
2067
2072
2080
2074
2071
2055
2060
2067
2065
2068
2055
2063
2068
2064
2063
2066
2069
2065
2058
2057
2062
2072
2078
2077
2061
2059
2057
2066
2069
2069
2063
2066
2060
2060
2073
2077
2067
2059
2057
2060
2069
2076
2066
2072
2071
2061
2074
2063
2064
2058
2063
2062
2062
2056
2071
2069
2075
2077
2077
2050
2045
2065
2085
2071
2047
2057
2065
2066
2079
2085
2077
2053
2053
2066
2058
2065
2076
2058
2064
2073
2072
2063
2060
2065
2077
2067
2061
2058
2055
2063
2068
2061
2055
2059
2063
2071
2075
2075
2056
2056
2064
2079
2065
2069
2062
2063
2073
2077
2079
2068
2051
2052
2054
2064
2069
2066
2068
2069
2069
2060
2067
2074
2065
2051
2069
2065
2066
2070
2086
2076
2054
2059
2063
2069
2067
2061
2069
2061
2071
2061
2057
2070
2084
2067
2048
2063
2074
2067
2062
2063
2049
2055
2072
2073
2075
2070
2065
2068
2057
2065
2068
2052
2055
2060
2055
2079
2097
2081
2062
2056
2071
2068
2072
2067
2055
2058
2074
2063
2058
2056
2062
2065
2064
2072
2078
2075
2059
2052
2062
2066
2064
2068
2068
2072
2078
2069
2064
2051
2050
2071
2085
2057
2044
2037
2063
2078
2095
2084
2071
2065
2049
2055
2062
2079
2081
2076
2051
2053
2065
2064
2057
2062
2074
2061
2064
2070
2066
2060
2071
2069
2058
2076
2074
2061
2057
2062
2073
2033
2053
2098
2100
2073
2061
2057
2050
2067
2083
2065
2044
2041
2060
2061
2065
2076
2072
2063
2095
2078
2079
2062
2053
2055
2053
2056
2062
2072
2069
2065
2074
2064
2056
2067
2058
2049
2068
2077
2068
2075
2066
2072
2070
2061
2056
2070
2055
2065
2076
2057
2056
2069
2071
2067
2067
2052
2076
2087
2071
2044
2062
2081
2091
2057
2043
2064
2069
2057
2067
2080
2061
2055
2072
2056
2042
2057
2065
2067
2067
2072
2062
2082
2082
2093
2074
2045
2062
2081
2067
2061
2050
2053
2044
2078
2051
2048
2073
2089
2080
2072
2060
2050
2057
2087
2102
2085
2024
2030
2066
2065
2045
2067
2079
2076
2069
2063
2058
2081
2069
2046
2077
2097
2056
2048
2060
2067
2076
2060
2071
2076
2074
2081
2080
2060
2069
2070
2055
2024
2059
2068
2070
2077
2055
2066
2073
2073
2072
2044
2043
2081
2068
2062
2072
2073
2081
2058
2061
2088
2066
2051
2047
2072
2071
2066
2070
2066
2063
2070
2067
2065
2067
2062
2063
2049
2053
2079
2083
2056
2066
2069
2054
2073
2076
2079
2065
2058
2046
2060
2071
2070
2067
2054
2064
2062
2052
2066
2084
2079
2071
2076
2071
2030
2057
2076
2085
2082
2067
2049
2027
2056
2074
2088
2063
2073
2080
2074
2071
2053
2042
2055
2078
2071
2078
2082
2080
2079
2060
2041
2050
2074
2063
2041
2063
2067
2063
2050
2054
2072
2063
2070
2073
2069
2078
2078
2066
2071
2071
2060
2048
2055
2078
2073
2072
2069
2065
2064
2053
2064
2065
2056
2058
2062
2058
2075
2083
2086
2059
2057
2083
2063
2052
2058
2069
2069
2065
2063
2062
2065
2054
2053
2073
2083
2069
2063
2065
2067
2070
2063
2055
2060
2065
2068
2068
2071
2066
2064
2073
2086
2068
2066
2060
2053
2059
2071
2071
2067
2056
2065
2066
2070
2072
2074
2071
2070
2066
2063
2061
2065
2062
2067
2072
2067
2054
2059
2075
2071
2076
2062
2051
2057
2058
2064
2065
2067
2068
2088
2072
2049
2064
2076
2085
2062
2046
2054
2059
2052
2072
2080
2073
2060
2066
2065
2077
2070
2069
2078
2053
2049
2052
2072
2074
2066
2063
2073
2074
2063
2054
2049
2057
2074
2068
2058
2058
2075
2083
2079
2075
2078
2055
2056
2053
2059
2059
2081
2079
2061
2061
2067
2072
2048
2058
2074
2072
2053
2060
2065
2068
2087
2064
2059
2078
2067
2071
2066
2054
2054
2069
2072
2051
2062
2076
2074
2076
2083
2063
2063
2066
2063
2058
2083
2077
2062
2042
2057
2076
2083
2069
2047
2061
2066
2074
2067
2058
2079
2077
2069
2062
2075
2069
2060
2042
2043
2080
2069
2053
2082
2079
2048
2050
2045
2053
2082
2123
2121
2060
2024
2036
2056
2085
2056
2067
2074
2042
2055
2081
2064
2062
2063
2072
2067
2075
2061
2057
2070
2073
2082
2062
2061
2065
2075
2076
2075
2068
2057
2055
2062
2067
2060
2061
2060
2064
2075
2068
2063
2069
2065
2059
2061
2070
2064
2059
2062
2056
2056
2072
2073
2080
2077
2068
2071
2066
2049
2064
2077
2064
2063
2065
2066
2051
2063
2060
2068
2073
2062
2064
2066
2063
2057
2056
2069
2068
2066
2064
2065
2070
2077
2071
2076
2057
2053
2067
2046
2061
2067
2068
2076
2068
2070
2068
2057
2061
2070
2069
2066
2078
2071
2062
2055
2048
2057
2077
2066
2060
2080
2074
2070
2076
2064
2059
2074
2070
2070
2075
2049
2041
2070
2075
2069
2064
2048
2051
2071
2059
2061
2073
2070
2061
2071
2080
2068
2046
2058
2071
2066
2075
2076
2078
2071
2082
2055
2052
2057
2061
2057
2059
2074
2075
2073
2066
2074
2063
2058
2061
2073
2071
2068
2060
2050
2069
2073
2067
2054
2054
2070
2065
2073
2076
2068
2060
2066
2062
2055
2052
2061
2084
2077
2066
2070
2069
2063
2058
2052
2059
2073
2078
2060
2065
2059
2066
2055
2059
2065
2068
2050
2076
2077
2075
2066
2076
2058
2058
2062
2060
2065
2066
2066
2070
2069
2051
2052
2065
2075
2070
2082
2074
2071
2064
2059
2049
2065
2069
2071
2077
2061
2063
2071
2056
2056
2065
2074
2069
2059
2044
2061
2074
2077
2078
2079
2072
2059
2061
2076
2063
2058
2056
2066
2069
2057
2060
2067
2072
2066
2090
2071
2054
2054
2063
2065
2060
2070
2075
2069
2070
2076
2065
2069
2064
2057
2060
2046
2055
2066
2070
2066
2058
2070
2073
2076
2068
2068
2073
2073
2073
2062
2054
2067
2050
2044
2056
2067
2085
2065
2075
2079
2067
2076
2074
2049
2055
2064
2053
2040
2067
2068
2072
2076
2062
2069
2082
2070
2060
2059
2054
2063
2068
2071
2082
2056
2053
2057
2071
2058
2060
2098
2100
2074
2048
2066
2058
2078
2051
2069
2033
2034
2056
2095
2096
2072
2067
2060
2064
2074
2061
2030
2055
2072
2072
2056
2062
2066
2062
2083
2069
2045
2049
2074
2056
2067
2086
2095
2073
2072
2064
2062
2051
2059
2060
2057
2054
2063
2069
2079
2095
2070
2049
2039
2053
2064
2066
2082
2074
2072
2065
2062
2072
2059
2073
2086
2088
2083
2065
2055
2056
2058
2060
2065
2064
2066
2054
2061
2055
2065
2049
2084
2081
2077
2077
2067
2065
2062
2052
2053
2064
2064
2077
2075
2062
2054
2056
2068
2073
2062
2064
2080
2071
2073
2070
2066
2065
2064
2062
2064
2059
2051
2056
2069
2076
2076
2079
2065
2056
2069
2071
2062
2058
2055
2056
2065
2069
2077
2074
2063
2057
2063
2067
2067
2067
2072
2076
2077
2062
2050
2047
2063
2065
2075
2077
2063
2046
2060
2089
2080
2061
2049
2043
2046
2070
2086
2064
2070
2077
2068
2069
2079
2079
2068
2060
2058
2070
2076
2054
2050
2054
2051
2056
2066
2069
2069
2071
2065
2076
2075
2064
2063
2061
2060
2068
2075
2076
2062
2061
2069
2063
2072
2065
2066
2060
2064
2063
2089
2078
2051
2061
2068
2060
2056
2060
2067
2069
2060
2066
2056
2085
2077
2069
2077
2065
2060
2061
2056
2056
2068
2080
2067
2062
2064
2068
2076
2070
2053
2052
2064
2059
2056
2055
2069
2069
2072
2078
2064
2067
2067
2063
2071
2071
2068
2066
2056
2053
2050
2062
2073
2082
2074
2065
2066
2065
2069
2066
2065
2061
2061
2061
2056
2060
2072
2068
2066
2073
2072
2065
2059
2065
2060
2054
2053
2067
2090
2085
2069
2056
2055
2063
2062
2055
2067
2067
2070
2068
2057
2057
2062
2067
2057
2064
2067
2078
2067
2067
2078
2089
2081
2074
2055
2058
2061
2061
2053
2059
2063
2064
2071
2073
2072
2057
2066
2062
2067
2076
2072
2064
2070
2066
2069
2066
2074
2062
2052
2047
2058
2041
2057
2072
2078
2084
2089
2064
2059
2055
2063
2063
2069
2076
2065
2074
2070
2056
2052
2066
2069
2071
2062
2070
2068
2061
2076
2063
2059
2060
2068
2065
2062
2067
2072
2072
2054
2065
2061
2071
2082
2073
2069
2057
2053
2069
2075
2063
2061
2068
2069
2060
2064
2069
2069
2057
2070
2064
2060
2055
2062
2068
2060
2059
2077
2081
2073
2066
2062
2064
2057
2059
2071
2062
2057
2058
2057
2063
2067
2066
2056
2059
2074
2083
2079
2074
2072
2065
2054
2060
2056
2060
2065
2064
2066
2064
2075
2076
2073
2071
2056
2055
2057
2060
2071
2076
2074
2078
2074
2059
2053
2063
2060
2065
2061
2056
2058
2062
2074
2073
2068
2066
2061
2064
2063
2062
2064
2072
2073
2066
2069
2069
2067
2067
2057
2058
2067
2077
2078
2062
2052
2064
2060
2068
2063
2067
2059
2059
2070
2058
2067
2071
2066
2069
2067
2067
2065
2071
2061
2062
2066
2067
2062
2071
2070
2065
2066
2072
2073
2063
2055
2062
2059
2062
2083
2067
2065
2058
2062
2062
2058
2058
2067
2068
2058
2061
2069
2065
2080
2075
2057
2066
2071
2063
2064
2064
2070
2075
2068
2064
2063
2061
2051
2058
2071
2068
2066
2073
2061
2071
2069
2067
2064
2072
2056
2066
2062
2072
2068
2060
2061
2061
2065
2059
2065
2073
2072
2071
2062
2060
2064
2056
2061
2065
2074
2069
2065
2066
2069
2074
2060
2052
2062
2068
2074
2066
2070
2073
2065
2057
2052
2054
2067
2068
2062
2069
2065
2062
2069
2060
2071
2079
2073
2071
2067
2063
2065
2063
2060
2051
2062
2064
2056
2071
2075
2063
2064
2061
2055
2067
2069
2070
2077
2064
2050
2054
2076
2067
2072
2068
2067
2080
2060
2064
2055
2076
2066
2068
2069
2068
2061
2061
2068
2066
2060
2077
2071
2062
2057
2055
2061
2058
2066
2057
2065
2071
2065
2063
2074
2058
2062
2071
2072
2080
2076
2060
2068
2069
2071
2063
2067
2067
2062
2055
2053
2061
2086
2066
2053
2062
2063
2063
2068
2068
2066
2070
2073
2053
2048
2065
2070
2073
2073
2073
2077
2073
2061
2065
2073
2064
2055
2059
2066
2064
2064
2065
2068
2069
2067
2045
2060
2073
2063
2066
2067
2065
2072
2069
2064
2059
2069
2068
2057
2056
2056
2061
2063
2079
2078
2078
2066
2064
2067
2071
2063
2062
2068
2063
2065
2062
2061
2060
2052
2059
2069
2081
2074
2059
2071
2063
2065
2055
2059
2071
2072
2070
2075
2057
2048
2065
2067
2063
2062
2059
2056
2064
2069
2075
2070
2068
2075
2076
2067
2060
2059
2063
2063
2071
2078
2074
2056
2051
2062
2063
2067
2062
2049
2059
2062
2061
2051
2077
2074
2064
2066
2072
2080
2075
2068
2072
2074
2067
2060
2063
2065
2071
2061
2062
2063
2071
2073
2067
2059
2057
2062
2063
2067
2066
2064
2074
2067
2068
2060
2055
2072
2063
2036
2074
2075
2087
2077
2054
2064
2071
2061
2062
2066
2070
2064
2060
2071
2071
2075
2075
2064
2055
2059
2057
2064
2066
2068
2070
2070
2068
2063
2057
2069
2069
2057
2066
2072
2071
2068
2067
2055
2057
2069
2067
2061
2077
2076
2071
2071
2073
2065
2060
2055
2061
2069
2072
2070
2055
2060
2056
2063
2061
2058
2067
2071
2073
2063
2070
2078
2074
2063
2065
2064
2068
2074
2064
2061
2050
2071
2060
2056
2063
2060
2063
2074
2073
2077
2072
2063
2062
2068
2064
2072
2067
2057
2065
2070
2061
2061
2064
2065
2063
2075
2074
2058
2064
2068
2069
2062
2061
2061
2068
2067
2069
2068
2066
2060
2057
2066
2069
2065
2068
2074
2067
2063
2062
2074
2064
2062
2062
2059
2058
2064
2076
2072
2068
2068
2068
2073
2071
2069
2079
2053
2055
2049
2066
2078
2079
2073
2073
2074
2063
2052
2056
2068
2064
2073
2061
2064
2068
2070
2066
2067
2066
2054
2055
2066
2065
2067
2068
2076
2069
2065
2060
2058
2061
2063
2062
2063
2070
2067
2060
2063
2067
2070
2065
2064
2066
2087
2069
2063
2070
2062
2060
2052
2052
2055
2066
2074
2048
2062
2082
2074
2070
2069
2069
2063
2069
2075
2072
2068
2063
2053
2055
2053
2062
2057
2071
2076
2074
2062
2062
2063
2070
2061
2055
2061
2065
2071
2075
2058
2066
2071
2071
2079
2073
2062
2051
2055
2058
2070
2067
2068
2070
2071
2053
2057
2066
2063
2060
2070
2065
2070
2077
2065
2065
2062
2059
2069
2072
2064
2062
2063
2070
2063
2059
2072
2079
2074
2066
2053
2056
2057
2066
2076
2075
2071
2064
2070
2068
2060
2061
2053
2055
2061
2064
2069
2068
2064
2062
2069
2066
2064
2072
2067
2065
2075
2066
2055
2071
2073
2067
2068
2067
2071
2071
2057
2062
2060
2064
2060
2070
2061
2049
2065
2066
2065
2067
2075
2070
2068
2058
2064
2063
2066
2073
2058
2059
2056
2070
2073
2071
2066
2064
2055
2056
2049
2074
2080
2080
2075
2074
2056
2052
2062
2061
2069
2068
2060
2071
2068
2063
2061
2056
2064
2067
2059
2069
2068
2073
2071
2054
2054
2062
2056
2064
2058
2065
2065
2076
2055
2063
2066
2071
2079
2075
2067
2058
2062
2068
2072
2074
2069
2062
2060
2055
2054
2062
2060
2063
2074
2069
2057
2066
2064
2066
2073
2064
2070
2073
2064
2065
2073
2070
2067
2051
2048
2063
2066
2059
2071
2061
2067
2076
2062
2069
2069
2070
2064
2064
2049
2065
2076
2075
2088
2074
2065
2051
2050
2062
2053
2061
2068
2066
2063
2068
2068
2074
2077
2068
2060
2060
2062
2065
2068
2067
2069
2068
2067
2068
2067
2063
2062
2061
2060
2066
2060
2060
2064
2066
2072
2076
2068
2041
2066
2078
2075
2069
2063
2065
2066
2062
2060
2052
2060
2072
2074
2069
2063
2059
2065
2067
2065
2074
2070
2068
2069
2068
2067
2061
2056
2064
2065
2064
2061
2067
2072
2071
2063
2067
2069
2064
2056
2058
2056
2058
2075
2080
2070
2062
2060
2060
2070
2067
2071
2075
2062
2064
2069
2074
2070
2071
2067
2056
2055
2060
2053
2054
2052
2076
2079
2074
2074
2068
2054
2068
2063
2072
2067
2063
2065
2070
2064
2063
2060
2063
2068
2071
2067
