# Supplementary material for: Detecting Nasal Vowels in Speech Interfaces Based on Surface Electromyography
Source: PLoS One. 2015 Jun 12;10(6):e0127040. doi: 10.1371/journal.pone.0127040 (PMC4466523; doi:10.1371/journal.pone.0127040)
Supplement: S1 Data — (ZIP) [file pone.0127040.s001.zip › PLosOneData/EmgData/CM/EMG/25 - CM-vnp-in-r1 - Channel1.txt]

2061
2051
2053
2068
2083
2093
2048
2072
2055
2075
2084
2076
2094
2068
2063
2059
2060
2070
2058
2086
2074
2061
2059
2057
2057
2062
2091
2089
2062
2066
2054
2048
2056
2086
2072
2056
2052
2066
2099
2055
2060
2069
2043
2056
2070
2069
2057
2077
2076
2054
2040
2051
2076
2078
2081
2079
2068
2082
2074
2046
2066
2049
2072
2065
2072
2079
2050
2059
2081
2076
2058
2057
2060
2066
2049
2061
2074
2067
2068
2072
2077
2036
2055
2049
2064
2070
2081
2066
2079
2077
2068
2070
2075
2086
2072
2068
2073
2061
2059
2061
2050
2073
2038
2048
2073
2075
2072
2045
2048
2058
2097
2061
2077
2084
2060
2074
2053
2070
2048
2069
2072
2068
2057
2043
2042
2098
2093
2065
2061
2051
2081
2059
2052
2068
2057
2073
2076
2068
2054
2067
2065
2034
2048
2060
2073
2078
2071
2061
2049
2060
2086
2079
2089
2069
2082
2068
2055
2075
2055
2068
2058
2063
2062
2052
2058
2085
2051
2058
2050
2063
2061
2067
2091
2066
2079
2067
2069
2066
2053
2051
2052
2062
2066
2072
2088
2076
2073
2048
2066
2056
2063
2070
2082
2059
2044
2069
2057
2065
2089
2074
2060
2056
2068
2069
2056
2068
2079
2073
2067
2074
2076
2071
2045
2045
2067
2073
2068
2062
2073
2079
2065
2061
2062
2058
2050
2056
2073
2066
2083
2062
2069
2073
2071
2063
2077
2079
2064
2040
2060
2061
2071
2081
2076
2063
2048
2042
2057
2056
2091
2063
2051
2054
2084
2081
2090
2074
2075
2044
2036
2071
2075
2053
2049
2084
2073
2055
2069
2078
2069
2077
2048
2061
2065
2079
2062
2040
2057
2052
2077
2038
2077
2090
2055
2070
2089
2066
2065
2063
2066
2049
2058
2085
2067
2041
2058
2051
2098
2059
2077
2039
2084
2065
2057
2021
2050
2071
2089
2074
2090
2071
2092
2071
2082
2081
2045
2043
2050
2037
2069
2065
2056
2079
2075
2075
2067
2059
2058
2059
2068
2072
2068
2056
2075
2067
2070
2089
2072
2067
2041
2063
2042
2072
2080
2061
2078
2093
2041
2036
2056
2079
2075
2069
2082
2077
2064
2050
2068
2064
2068
2083
2077
2070
2056
2069
2079
2046
2036
2043
2057
2078
2082
2081
2078
2089
2067
2051
2050
2048
2050
2059
2060
2076
2062
2079
2060
2054
2083
2077
2080
2069
2039
2046
2068
2070
2064
2066
2045
2065
2061
2064
2067
2090
2095
2081
2079
2051
2088
2103
2090
2075
2086
2050
2033
2031
2026
2050
2046
2041
2053
2097
2065
2041
2060
2055
2044
2075
2062
2066
2057
2073
2052
2056
2070
2100
2077
2061
2087
2076
2084
2087
2092
2063
2056
2049
2080
2069
2037
2059
2063
2076
2074
2067
2046
2073
2070
2048
2060
2053
2060
2064
2072
2084
2064
2064
2077
2072
2057
2065
2071
2064
2062
2044
2067
2056
2065
2066
2067
2061
2081
2068
2077
2079
2083
2064
2073
2061
2063
2064
2059
2080
2069
2046
2048
2084
2068
2064
2049
2056
2061
2062
2088
2073
2066
2056
2061
2072
2079
2078
2051
2066
2052
2071
2060
2061
2059
2060
2071
2081
2065
2057
2088
2064
2072
2062
2064
2067
2049
2069
2073
2064
2074
2058
2065
2060
2074
2061
2052
2059
2072
2064
2071
2071
2070
2082
2068
2057
2057
2039
2067
2056
2064
2066
2066
2073
2077
2068
2055
2064
2057
2072
2064
2055
2051
2068
2073
2075
2057
2069
2058
2065
2067
2051
2070
2071
2057
2060
2085
2088
2071
2049
2062
2063
2049
2077
2072
2079
2071
2053
2067
2071
2044
2053
2060
2059
2034
2038
2058
2052
2068
2089
2093
2104
2073
2046
2074
2073
2089
2048
2054
2067
2058
2076
2068
2068
2060
2035
2036
2061
2086
2088
2075
2067
2084
2064
2060
2065
2055
2045
2042
2072
2074
2048
2041
2072
2087
2079
2075
2084
2091
2083
2062
2043
2058
2041
2042
2038
2057
2070
2077
2043
2059
2080
2082
2082
2074
2067
2054
2060
2069
2061
2069
2081
2050
2044
2090
2086
2088
2080
2064
2059
2071
2048
2054
2071
2050
2054
2073
2072
2073
2074
2075
2067
2059
2064
2044
2028
2046
2063
2082
2091
2071
2063
2074
2061
2056
2056
2084
2071
2078
2072
2073
2050
2052
2060
2060
2066
2059
2064
2054
2072
2067
2087
2079
2079
2063
2065
2058
2058
2059
2050
2072
2071
2073
2070
2072
2079
2059
2057
2067
2060
2063
2065
2074
2072
2072
2051
2068
2080
2055
2045
2055
2078
2088
2077
2066
2068
2065
2067
2064
2060
2051
2061
2059
2091
2060
2087
2070
2061
2059
2084
2052
2038
2048
2068
2065
2049
2044
2084
2061
2077
2074
2086
2076
2054
2046
2085
2060
2061
2068
2063
2072
2058
2051
2052
2051
2060
2079
2081
2074
2069
2071
2063
2070
2083
2063
2063
2067
2079
2060
2052
2028
2065
2070
2079
2080
2083
2065
2069
2055
2045
2028
2043
2087
2065
2083
2085
2052
2043
2043
2065
2100
2072
2056
2068
2086
2093
2090
2088
2096
2092
2078
2080
2062
2028
2046
2039
2061
2041
2023
2047
2033
2051
2037
2066
2072
2065
2052
2058
2071
2085
2067
2069
2080
2076
2071
2067
2035
2048
2071
2071
2086
2070
2056
2056
2056
2078
2053
2062
2077
2085
2066
2059
2071
2060
2045
2059
2087
2089
2081
2071
2063
2066
2066
2064
2056
2054
2063
2061
2067
2058
2056
2046
2079
2085
2072
2058
2071
2058
2057
2089
2084
2060
2072
2064
2066
2057
2049
2066
2082
2043
2065
2074
2076
2084
2052
2075
2062
2084
2069
2058
2059
2068
2055
2086
2074
2061
2068
2067
2079
2055
2070
2080
2071
2072
2040
2039
2042
2053
2061
2059
2086
2073
2062
2067
2070
2069
2060
2062
2068
2073
2073
2050
2071
2080
2063
2045
2044
2070
2058
2065
2078
2063
2060
2067
2076
2067
2058
2078
2084
2068
2065
2062
2048
2077
2071
2071
2059
2057
2077
2050
2080
2075
2044
2059
2056
2063
2066
2058
2069
2074
2074
2066
2043
2073
2068
2061
2062
2071
2048
2049
2074
2082
2085
2076
2073
2073
2064
2052
2061
2060
2061
2054
2072
2046
2070
2068
2071
2070
2068
2054
2063
2062
2066
2077
2091
2088
2057
2051
2036
2050
2071
2080
2067
2072
2058
2075
2061
2063
2058
2066
2059
2078
2071
2050
2056
2056
2062
2090
2094
2075
2065
2072
2067
2053
2071
2048
2060
2062
2067
2056
2039
2069
2083
2074
2082
2076
2057
2068
2076
2050
2065
2058
2044
2049
2081
2077
2049
2051
2078
2082
2079
2069
2068
2072
2052
2057
2072
2069
2071
2055
2055
2053
2054
2048
2058
2067
2079
2082
2084
2077
2068
2059
2049
2040
2063
2055
2063
2071
2081
2057
2078
2063
2072
2076
2086
2070
2060
2066
2039
2058
2046
2058
2068
2062
2070
2076
2071
2078
2077
2073
2066
2061
2053
2064
2055
2078
2071
2079
2072
2080
2065
2053
2067
2058
2064
2055
2071
2060
2050
2056
2067
2074
2063
2061
2052
2063
2072
2068
2070
2064
2054
2070
2063
2086
2079
2066
2072
2055
2078
2027
2042
2073
2090
2064
2053
2077
2058
2039
2068
2077
2063
2076
2068
2074
2099
2053
2070
2059
2059
2043
2072
2085
2088
2062
2059
2063
2048
2064
2042
2077
2071
2049
2051
2064
2061
2090
2062
2056
2070
2081
2071
2050
2057
2076
2068
2057
2074
2069
2051
2067
2071
2057
2074
2064
2073
2045
2057
2069
2057
2068
2076
2086
2058
2063
2064
2069
2053
2075
2087
2071
2046
2071
2052
2043
2052
2046
2072
2089
2047
2057
2075
2089
2090
2087
2102
2082
2083
2066
2076
2074
2074
2067
2069
2051
2050
2045
2032
2053
2035
2050
2069
2053
2038
2041
2048
2062
2054
2056
2063
2085
2099
2084
2083
2080
2064
2074
2065
2083
2070
2075
2059
2065
2074
2074
2063
2058
2048
2060
2080
2079
2070
2050
2050
2054
2051
2065
2063
2073
2062
2082
2056
2062
2061
2044
2060
2078
2073
2064
2069
2088
2072
2067
2041
2066
2076
2071
2076
2056
2077
2065
2061
2065
2076
2058
2065
2046
2050
2070
2096
2073
2080
2063
2055
2073
2072
2071
2065
2050
2050
2054
2073
2062
2072
2086
2081
2073
2049
2045
2073
2074
2058
2072
2063
2090
2085
2061
2049
2048
2041
2065
2082
2087
2074
2045
2068
2073
2079
2087
2048
2058
2044
2057
2062
2089
2084
2065
2053
2070
2041
2072
2070
2058
2058
2081
2032
2072
2061
2076
2075
2095
2086
2061
2066
2051
2079
2051
2075
2026
2053
2048
2041
2082
2101
2084
2063
2054
2070
2097
2079
2075
2066
2053
2040
2050
2051
2062
2065
2041
2072
2083
2073
2067
2073
2064
2055
2071
2055
2088
2078
2050
2063
2073
2064
2067
2063
2071
2034
2061
2052
2072
2078
2070
2074
2070
2069
2066
2046
2073
2102
2079
2062
2066
2079
2062
2072
2048
2074
2067
2073
2050
2063
2068
2085
2070
2058
2063
2049
2070
2065
2076
2052
2066
2067
2054
2084
2052
2040
2072
2078
2052
2051
2086
2076
2051
2063
2065
2070
2058
2068
2070
2076
2076
2073
2077
2081
2050
2058
2054
2061
2072
2079
2066
2056
2061
2054
2057
2055
2070
2062
2065
2095
2072
2068
2083
2062
2078
2063
2070
2076
2053
2065
2038
2044
2069
2078
2062
2065
2062
2081
2080
2072
2056
2058
2050
2061
2047
2042
2078
2074
2068
2069
2074
2061
2075
2071
2061
2069
2077
2062
2059
2077
2078
2067
2054
2058
2052
2062
2079
2069
2059
2052
2066
2063
2064
2070
2084
2069
2040
2062
2067
2064
2061
2071
2051
2069
2062
2068
2072
2080
2072
2065
2059
2058
2048
2055
2065
2066
2058
2075
2083
2072
2065
2066
2075
2069
2072
2057
2064
2061
2073
2068
2062
2085
2060
2064
2040
2058
2076
2069
2062
2059
2076
2090
2090
2054
2070
2066
2074
2055
2055
2064
2076
2070
2086
2070
2069
2056
2052
2065
2036
2045
2070
2080
2088
2056
2060
2060
2064
2052
2055
2060
2075
2074
2068
2067
2062
2082
2087
2062
2064
2071
2051
2070
2052
2054
2078
2073
2067
2058
2078
2061
2074
2066
2062
2068
2073
2070
2056
2056
2068
2071
2080
2075
2079
2046
2064
2061
2068
2087
2119
2100
2092
2093
2063
2051
2056
2043
2034
2055
2057
2049
2037
2039
2051
2072
2045
2055
2068
2051
2038
2059
2063
2072
2093
2062
2069
2080
2083
2069
2071
2050
2081
2058
2072
2055
2083
2079
2065
2083
2050
2063
2051
2072
2038
2056
2073
2067
2059
2076
2078
2069
2056
2063
2076
2088
2060
2048
2060
2076
2074
2066
2061
2055
2054
2080
2075
2085
2068
2062
2074
2069
2063
2056
2046
2057
2070
2078
2058
2044
2072
2060
2072
2051
2061
2074
2085
2068
2068
2062
2067
2081
2042
2071
2054
2079
2077
2065
2077
2061
2070
2072
2052
2062
2066
2066
2045
2063
2079
2068
2048
2058
2078
2046
2069
2060
2066
2064
2071
2048
2068
2066
2086
2060
2045
2075
2087
2066
2063
2053
2065
2058
2061
2070
2075
2064
2072
2058
2069
2062
2056
2075
2065
2066
2073
2048
2050
2056
2070
2081
2054
2045
2062
2058
2072
2067
2051
2066
2074
2081
2066
2064
2068
2072
2088
2070
2082
2066
2064
2039
2050
2049
2065
2088
2042
2079
2066
2066
2076
2056
2076
2073
2049
2053
2062
2068
2073
2070
2061
2071
2058
2053
2070
2057
2098
2069
2058
2085
2066
2059
2059
2082
2067
2062
2051
2067
2064
2051
2053
2058
2063
2079
2072
2062
2071
2057
2079
2065
2079
2065
2065
2048
2049
2060
2056
2081
2092
2072
2047
2066
2058
2070
2076
2064
2068
2068
2058
2060
2051
2076
2091
2069
2077
2072
2056
2060
2061
2071
2077
2044
2058
2054
2054
2070
2061
2066
2050
2067
2075
2076
2045
2109
2077
2035
2065
2075
2085
2070
2073
2062
2063
2053
2066
2061
2067
2057
2083
2058
2075
2052
2063
2076
2057
2046
2067
2067
2062
2059
2086
2081
2063
2065
2051
2063
2093
2074
2084
2079
2040
2056
2067
2055
2063
2071
2058
2087
2049
2045
2086
2042
2048
2051
2065
2089
2068
2079
2060
2055
2033
2075
2092
2080
2060
2083
2077
2063
2071
2037
2068
2041
2072
2079
2108
2085
2037
2065
2058
2054
2079
2074
2060
2057
2054
2049
2046
2096
2056
2054
2087
2046
2068
2067
2080
2084
2063
2068
2048
2074
2079
2068
2076
2056
2107
2039
2040
2074
2074
2054
2046
2054
2054
2058
2076
2071
2081
2084
2079
2070
2046
2076
2073
2028
2043
2090
2084
2049
2044
2088
2051
2077
2043
2088
2049
2068
2081
2070
2053
2043
2067
2070
2082
2070
2052
2060
2063
2079
2063
2065
2093
2063
2065
2048
2084
2056
2049
2053
2056
2061
2100
2070
2038
2033
2058
2056
2085
2092
2073
2064
2065
2067
2082
2108
2102
2088
2070
2078
2074
2062
2075
2053
2037
2037
2026
2062
2058
2054
2052
2046
2075
2035
2030
2010
2045
2081
2076
2075
2079
2084
2076
2091
2070
2081
2075
2052
2081
2073
2057
2074
2056
2087
2079
2056
2067
2066
2069
2053
2062
2059
2083
2084
2085
2069
2049
2042
2067
2064
2059
2056
2072
2063
2077
2065
2097
2054
2075
2071
2051
2044
2082
2070
2076
2052
2076
2076
2072
2056
2025
2070
2087
2061
2073
2041
2063
2054
2062
2052
2079
2079
2067
2061
2080
2077
2040
2064
2082
2060
2058
2046
2054
2076
2102
2091
2032
2071
2062
2061
2087
2055
2062
2082
2061
2040
2067
2061
2060
2074
2062
2063
2091
2040
2064
2047
2088
2071
2087
2066
2066
2066
2068
2056
2059
2062
2077
2077
2064
2055
2079
2059
2055
2035
2049
2085
2076
2057
2076
2076
2042
2065
2085
2084
2066
2069
2067
2086
2049
2035
2058
2079
2052
2099
2064
2052
2078
2074
2062
2061
2076
2041
2066
2097
2063
2042
2055
2068
2066
2069
2065
2085
2054
2052
2061
2071
2085
2075
2064
2038
2057
2078
2069
2045
2060
2072
2066
2060
2080
2072
2034
2083
2074
2077
2077
2062
2038
2055
2066
2055
2063
2054
2068
2076
2093
2075
2076
2066
2079
2071
2061
2023
2052
2071
2083
2086
2052
2046
2075
2069
2088
2063
2074
2060
2043
2067
2080
2077
2051
2050
2046
2045
2078
2053
2070
2081
2069
2065
2084
2074
2072
2070
2066
2056
2056
2064
2059
2073
2075
2052
2073
2067
2061
2074
2063
2079
2064
2050
2052
2066
2063
2067
2052
2087
2077
2041
2054
2079
2067
2045
2065
2074
2054
2085
2074
2068
2072
2062
2043
2057
2068
2050
2055
2076
2070
2067
2069
2071
2053
2081
2072
2086
2068
2053
2038
2060
2070
2053
2051
2067
2073
2075
2073
2045
2067
2063
2068
2075
2065
2063
2083
2076
2058
2058
2070
2078
2065
2058
2060
2066
2074
2058
2082
2096
2059
2076
2079
2063
2069
2050
2058
2040
2061
2084
2072
2061
2074
2071
2055
2072
2064
2043
2052
2094
2062
2056
2071
2085
2061
2077
2054
2072
2061
2062
2066
2076
2070
2086
2068
2088
2073
2041
2050
2035
2078
2075
2074
2077
2076
2051
2056
2067
2060
2056
2060
2068
2069
2084
2091
2052
2039
2076
2069
2062
2069
2060
2065
2084
2068
2088
2035
2043
2071
2078
2083
2086
2061
2033
2044
2056
2076
2070
2063
2060
2071
2068
2078
2063
2087
2078
2057
2052
2062
2053
2061
2043
2083
2061
2044
2048
2058
2110
2069
2091
2071
2096
2079
2079
2095
2067
2077
2062
2039
2060
2038
2031
2035
2068
2051
2050
2070
2058
2056
2092
2065
2040
2042
2060
2063
2049
2064
2062
2071
2076
2070
2088
2071
2075
2080
2082
2058
2052
2058
2061
2058
2075
2056
2076
2095
2051
2062
2058
2066
2045
2070
2046
2056
2054
2066
2086
2091
2087
2074
2049
2057
2078
2058
2055
2078
2053
2074
2071
2075
2063
2036
2059
2060
2046
2076
2056
2075
2100
2068
2071
2084
2068
2068
2056
2048
2068
2046
2066
2068
2051
2068
2054
2046
2080
2066
2064
2070
2079
2066
2040
2049
2053
2065
2084
2061
2072
2067
2090
2087
2065
2022
2070
2083
2068
2052
2058
2066
2050
2077
2057
2044
2092
2118
2076
2051
2064
2057
2063
2074
2059
2050
2054
2065
2083
2061
2067
2066
2079
2066
2088
2077
2083
2059
2055
2068
2051
2039
2057
2079
2082
2054
2068
2044
2065
2058
2063
2080
2067
2048
2068
2078
2062
2062
2084
2052
2046
2079
2055
2055
2085
2092
2041
2058
2040
2075
2090
2049
2058
2082
2080
2046
2053
2080
2079
2066
2073
2063
2074
2046
2063
2055
2074
2088
2045
2041
2060
2063
2067
2076
2083
2092
2060
2057
2067
2047
2051
2062
2060
2063
2075
2086
2074
2067
2081
2087
2054
2076
2049
2052
2083
2085
2046
2061
2072
2063
2073
2042
2060
2068
2053
2063
2041
2065
2079
2080
2057
2082
2083
2069
2054
2054
2054
2053
2068
2063
2066
2074
2089
2059
2068
2087
2060
2056
2064
2078
2060
2080
2081
2063
2078
2051
2078
2066
2052
2029
2053
2071
2064
2081
2090
2087
2076
2049
2044
2081
2059
2072
2069
2057
2060
2061
2061
2078
2080
2061
2072
2044
2037
2053
2084
2060
2062
2075
2085
2068
2079
2052
2072
2054
2066
2066
2074
2048
2040
2084
2064
2082
2078
2066
2055
2058
2034
2058
2050
2065
2082
2064
2077
2060
2092
2069
2063
2073
2059
2053
2058
2065
2082
2061
2076
2061
