# Supplementary material for: Detecting Nasal Vowels in Speech Interfaces Based on Surface Electromyography
Source: PLoS One. 2015 Jun 12;10(6):e0127040. doi: 10.1371/journal.pone.0127040 (PMC4466523; doi:10.1371/journal.pone.0127040)
Supplement: S1 Data — (ZIP) [file pone.0127040.s001.zip › PLosOneData/EmgData/CM/EMG/25 - CM-vnp-in-r1 - Channel2.txt]

2062
2029
2039
2070
2070
2078
2085
2076
2074
2053
2051
2076
2107
2086
2059
2073
2057
2059
2022
2059
2057
2065
2060
2058
2074
2043
2080
2097
2077
2064
2083
2061
2059
2077
2084
2029
2018
2084
2093
2062
2061
2074
2048
2054
2072
2069
2043
2086
2096
2075
2032
2037
2072
2091
2086
2072
2068
2064
2068
2052
2064
2070
2047
2059
2070
2076
2041
2041
2053
2067
2083
2064
2058
2097
2088
2069
2065
2065
2069
2073
2044
2062
2073
2067
2060
2061
2057
2070
2058
2081
2060
2066
2048
2075
2105
2082
2065
2053
2074
2065
2054
2035
2049
2072
2066
2061
2063
2086
2067
2079
2073
2029
2040
2074
2087
2092
2079
2067
2058
2072
2051
2064
2076
2061
2052
2062
2059
2055
2048
2069
2069
2046
2058
2077
2078
2072
2065
2078
2058
2038
2057
2051
2087
2107
2090
2093
2065
2049
2044
2065
2075
2057
2061
2046
2063
2058
2044
2069
2094
2080
2057
2042
2066
2045
2060
2078
2051
2087
2109
2081
2068
2050
2072
2063
2078
2053
2045
2068
2061
2063
2043
2061
2089
2089
2077
2063
2070
2061
2071
2041
2066
2076
2079
2045
2039
2074
2054
2058
2073
2068
2074
2055
2066
2079
2086
2057
2068
2093
2076
2026
2042
2080
2072
2063
2075
2083
2057
2064
2059
2065
2052
2077
2086
2063
2056
2079
2069
2052
2052
2091
2085
2045
2034
2055
2086
2072
2044
2067
2089
2079
2081
2077
2054
2061
2059
2050
2049
2057
2077
2085
2068
2043
2054
2114
2035
2024
2069
2078
2091
2070
2087
2090
2028
2040
2076
2091
2078
2049
2058
2071
2060
2066
2046
2059
2079
2079
2058
2048
2082
2069
2080
2064
2040
2071
2083
2061
2053
2061
2083
2099
2070
2091
2056
2036
2049
2032
2102
2098
2065
2062
2066
2073
2061
2060
2071
2066
2044
2042
2053
2067
2071
2055
2062
2078
2029
2100
2081
2077
2073
2078
2076
2077
2081
2081
2040
2037
2075
2084
2066
2034
2065
2063
2055
2055
2059
2089
2080
2069
2066
2061
2049
2067
2090
2074
2081
2065
2029
2058
2086
2074
2068
2074
2070
2043
2044
2036
2085
2095
2048
2049
2097
2100
2069
2061
2052
2028
2057
2083
2082
2090
2056
2060
2081
2070
2052
2067
2061
2041
2055
2072
2053
2071
2090
2079
2072
2066
2068
2032
2036
2067
2066
2029
1988
2082
2125
2080
2049
2094
2117
2084
2092
2064
2062
2054
2050
2056
2061
2057
2029
2040
2086
2067
2058
2065
2085
2062
2068
2070
2080
2081
2055
2052
2057
2035
2043
2090
2080
2040
2064
2099
2097
2083
2055
2061
2060
2051
2037
2065
2076
2076
2089
2067
2061
2055
2064
2052
2032
2067
2061
2036
2071
2084
2075
2119
2101
2074
2059
2060
2064
2077
2061
2055
2045
2054
2069
2054
2054
2067
2078
2069
2066
2087
2070
2044
2071
2080
2073
2028
2065
2102
2099
2054
2051
2072
2051
2051
2074
2077
2068
2048
2051
2064
2044
2081
2068
2067
2085
2072
2083
2079
2076
2043
2046
2054
2042
2049
2066
2083
2082
2051
2049
2073
2102
2105
2082
2065
2035
2031
2039
2065
2075
2035
2022
2084
2114
2092
2063
2058
2076
2073
2084
2070
2066
2058
2049
2027
2020
2087
2102
2082
2081
2093
2059
2057
2095
2095
2080
2029
2029
2062
2079
2063
2083
2095
2072
2061
2045
2041
2030
2067
2091
2025
2053
2081
2073
2089
2091
2094
2072
2073
2044
2032
2064
2064
2046
2037
2070
2091
2094
2089
2067
2086
2071
2036
2041
2054
2072
2057
2073
2074
2056
2055
2069
2043
2040
2068
2104
2091
2075
2085
2064
2056
2088
2063
2057
2065
2051
2020
2045
2090
2072
2082
2069
2074
2079
2060
2055
2078
2087
2063
2066
2069
2094
2070
2061
2067
2035
2061
2063
2064
2058
2042
2056
2064
2060
2077
2080
2074
2094
2079
2041
2048
2080
2075
2057
2071
2062
2045
2038
2067
2072
2079
2075
2086
2084
2062
2059
2059
2072
2064
2031
2045
2070
2076
2036
2040
2107
2091
2073
2073
2079
2085
2067
2059
2056
2073
2068
2056
2051
2020
2026
2044
2087
2105
2074
2068
2039
2094
2093
2082
2062
2048
2083
2089
2054
2066
2080
2060
2051
2052
2052
2059
2058
2051
2082
2083
2063
2073
2059
2041
2060
2076
2063
2052
2055
2087
2072
2060
2071
2055
2067
2067
2078
2096
2076
2083
2081
2043
2042
2050
2041
2067
2098
2097
2062
2060
2079
2091
2046
2050
2065
1987
2020
2107
2099
2059
2080
2078
2093
2052
2038
2072
2066
2077
2091
2075
2055
2036
2029
2071
2081
2071
2073
2064
2081
2059
2036
2104
2064
2048
2064
2076
2059
2051
2080
2065
2062
2077
2075
2089
2086
2084
2063
2059
2043
2034
2046
2015
2037
2074
2087
2081
2059
2044
2092
2095
2092
2100
2086
2061
2059
2075
2061
2067
2052
2052
2050
2034
2014
2059
2087
2103
2064
2051
2096
2093
2064
2059
2014
2065
2084
2078
2034
2039
2054
2040
2089
2121
2106
2083
2050
2070
2038
2048
2100
2063
2053
2058
2064
2051
2061
2088
2055
2035
2051
2043
2072
2113
2083
2076
2084
2057
2083
2064
2050
2033
2054
2054
2053
2080
2064
2061
2088
2082
2071
2056
2063
2082
2087
2064
2022
2044
2063
2069
2063
2052
2113
2094
2063
2046
2051
2031
2068
2096
2091
2062
2056
2076
2065
2066
2057
2059
2073
2079
2040
2032
2082
2085
2058
2059
2062
2068
2070
2055
2045
2050
2082
2101
2078
2050
2062
2086
2071
2084
2066
2024
2032
2047
2037
2053
2078
2069
2025
2094
2120
2075
2062
2084
2068
2085
2083
2072
2062
2049
2041
2046
2029
2043
2062
2081
2085
2079
2054
2032
2087
2103
2099
2099
2065
2052
2079
2049
2061
2051
2044
2048
2029
2052
2083
2104
2060
2045
2067
2084
2100
2060
2072
2079
2059
2055
2061
2051
2053
2057
2035
2081
2096
2104
2057
2036
2086
2101
2054
2041
2052
2030
2065
2098
2098
2078
2064
2051
2059
2086
2061
2039
2080
2068
2055
2050
2063
2020
2033
2076
2094
2060
2068
2046
2063
2129
2051
2069
2109
2064
2071
2092
2052
2026
2094
2045
2047
2036
2077
2082
2083
2046
2082
2069
2088
2054
2044
2075
2069
2094
2039
2030
2040
2069
2045
2041
2097
2109
2076
2085
2031
2076
2084
2081
2082
2086
2070
2060
2025
2034
2067
2083
2064
2072
2067
2051
2039
2078
2092
2050
2028
2051
2057
2058
2057
2077
2111
2113
2082
2070
2068
2074
2052
2040
2074
2065
2062
2065
2086
2077
2031
2023
2055
2069
2067
2100
2096
2069
2044
2039
2063
2043
2091
2099
2084
2068
2055
2061
2048
2068
2067
2067
2054
2049
2093
2088
2071
2056
2033
2055
2084
2078
2061
2066
2074
2065
2050
2048
2060
2062
2065
2050
2029
2091
2102
2087
2056
2060
2062
2095
2082
2081
2032
2030
2079
2080
2087
2062
2052
2087
2074
2033
2073
2058
2038
2061
2079
2066
2071
2102
2080
2044
2047
2059
2061
2076
2062
2068
2050
2036
2097
2083
2072
2079
2090
2053
2039
2029
2056
2046
2071
2097
2114
2092
2079
2036
2012
2064
2070
2072
2100
2079
2072
2071
2055
2051
2072
2040
2049
2051
2091
2103
2051
2050
2052
2044
2102
2079
2034
2068
2106
2080
2053
2081
2081
2044
2027
2076
2106
2092
2072
2062
2047
2052
2009
2052
2089
2121
2091
2051
2038
2050
2055
2049
2055
2083
2088
2077
2059
2065
2079
2062
2039
2087
2067
2008
2053
2128
2087
2055
2055
2052
2042
2060
2108
2056
2014
2070
2102
2083
2094
2079
2056
2081
2089
2060
2053
2032
2031
2068
2072
2083
2090
2044
2004
2069
2107
2081
2044
2036
2071
2089
2078
2055
2059
2088
2086
2070
2059
2023
2074
2065
2037
2099
2103
2090
2083
2066
2061
2043
2055
2053
2055
2076
2086
2053
2050
2064
2072
2071
2086
2070
2069
2082
2056
2064
2032
2063
2078
2042
2063
2052
2064
2128
2076
2077
2043
2052
2055
2061
2081
2098
2087
2055
2044
2022
2029
2094
2091
2081
2075
2063
2069
2040
2066
2090
2066
2034
2051
2058
2058
2075
2080
2079
2057
2055
2044
2066
2070
2076
2068
2078
2049
2067
2075
2082
2077
2073
2064
2046
2069
2060
2073
2080
2078
2065
2052
2043
2034
2057
2036
2056
2026
2071
2126
2109
2083
2080
2070
2058
2080
2081
2050
2057
2056
2043
2060
2072
2065
2042
2061
2096
2091
2079
2040
2065
2072
2051
2027
2065
2097
2062
2081
2084
2064
2067
2050
2035
2069
2076
2050
2066
2060
2100
2092
2063
2055
2092
2057
2068
2053
2046
2075
2067
2068
2054
2064
2081
2062
2055
2050
2016
1948
2064
2163
2123
2078
2099
2084
2081
2068
2058
2023
2009
2030
2077
2105
2069
2041
2096
2108
2107
2072
2078
2046
2052
2075
2052
2059
2052
2068
2041
2045
2053
2073
2042
2051
2074
2068
2089
2055
2059
2049
2036
2091
2124
2089
2080
2090
2045
2068
2070
2046
2068
2050
2050
2067
2085
2076
2056
2060
2052
2035
2050
2047
2080
2064
2082
2104
2055
2062
2063
2082
2061
2041
2056
2055
2062
2078
2070
2072
2055
2094
2083
2063
2057
2063
2067
2057
2059
2066
2042
2054
2081
2089
2089
2094
2083
2046
2063
2062
2067
2061
2056
2056
2060
2065
2067
2044
2024
2059
2059
2078
2092
2086
2062
2065
2063
2048
2081
2090
2063
2066
2072
2056
2073
2084
2061
2054
2076
2080
2087
2061
2059
2060
2058
2045
2059
2055
2071
2063
2013
2041
2089
2094
2092
2067
2063
2054
2091
2086
2083
2056
2051
2063
2070
2054
2053
2035
2060
2092
2092
2075
2058
2040
2056
2083
2086
2081
2037
2057
2092
2093
2082
2064
2058
2043
2037
2050
2075
2054
2059
2067
2089
2072
2033
2069
2062
2077
2086
2025
2062
2094
2083
2036
2059
2086
2091
2077
2079
2073
2070
2060
2046
2030
2059
2051
2057
2083
2086
2043
2059
2076
2083
2055
2040
2039
2100
2090
2079
2072
2064
2063
2031
2036
2090
2076
2080
2071
2064
2058
2068
2051
2056
2055
2080
2056
2087
2063
2043
2064
2078
2073
2073
2055
2084
2074
2050
2063
2048
2054
2104
2079
2056
2060
2057
2062
2072
2094
2069
2053
2058
2052
2031
2055
2081
2087
2029
2082
2076
2059
2082
2098
2086
2066
2055
2041
2034
2064
2099
2070
2062
2048
2068
2079
2038
2034
2085
2074
2086
2066
2065
2065
2093
2086
2057
2055
2042
2041
2053
2070
2067
2056
2051
2091
2124
2075
2036
2064
2083
2089
2061
2043
2026
2054
2060
2077
2077
2068
2079
2064
2059
2075
2062
2065
2067
2072
2066
2062
2061
2087
2078
2060
2048
2081
2067
2055
2053
2047
2042
2064
2086
2090
2063
2097
2079
2080
2043
2058
2076
2064
2053
2050
2075
2074
2040
2039
2062
2084
2061
2067
2077
2071
2064
2067
2080
2035
2046
2071
2071
2063
2081
2073
2077
2099
2087
2059
2066
2052
2044
2064
2074
2043
2055
2065
2069
2063
2051
2062
2071
2071
2036
2060
2072
2098
2073
2077
2087
2096
2058
2060
2068
2057
2047
2064
2035
2047
2078
2071
2035
2006
2046
2123
2109
2107
2091
2083
2057
2050
2068
2056
2043
2074
2097
2084
2058
2059
2068
2056
2014
2040
2076
2063
2102
2073
2065
2066
2068
2065
2028
2043
2098
2082
2057
2076
2072
2063
2063
2019
2056
2074
2117
2109
2069
2072
2072
2082
2066
2050
2042
2069
2048
2053
2079
2066
2057
2066
2069
2061
2069
2064
2070
2069
2062
2073
2054
2049
2059
2094
2058
2073
2069
2052
2058
2077
2040
2065
2081
2077
2078
2050
2056
2054
2084
2078
2094
2071
2064
2056
2084
2062
2059
2044
2072
2067
2065
2057
2064
2083
2075
2070
2060
2060
2034
2020
2045
2061
2089
2073
2067
2082
2068
2075
2079
2064
2054
2034
2065
2084
2081
2069
2092
2064
2065
2082
2085
2069
2026
2043
2066
2067
2058
2070
2091
2067
2059
2067
2068
2082
2068
2068
2067
2065
2043
2063
2067
2061
2063
2080
2076
2062
2048
2041
2040
2033
2069
2081
2088
2106
2093
2097
2086
2075
2038
2035
2055
2062
2042
2069
2074
2068
2081
2055
2077
2061
2067
2084
2074
2063
2064
2078
2063
2032
2069
2044
2051
2051
2063
2051
2069
2065
2058
2076
2081
2063
2073
2072
2080
2030
2069
2105
2093
2074
2061
2059
2068
2050
2068
2042
2049
2057
2065
2073
2059
2077
2079
2072
2067
2070
2100
2075
2079
2060
2048
2068
2051
2044
2042
2065
2051
2012
2018
2109
2099
2106
2065
2102
2074
2056
2035
2045
2086
2097
2086
2063
2065
2037
2068
2057
2024
2049
2061
2070
2056
2060
2091
2091
2094
2066
2074
2050
2052
2062
2068
2061
2051
2064
2055
2071
2071
2045
2073
2088
2053
2034
2042
2085
2094
2057
2052
2103
2066
2087
2087
2059
2061
2066
2065
2064
2055
2043
2078
2057
2042
2053
2057
2052
2073
2099
2096
2088
2068
2044
2064
2059
2058
2086
2067
2041
2046
2033
2050
2104
2085
2066
2080
2084
2085
2060
2054
2078
2078
2061
2035
2058
2063
2071
2070
2078
2064
2054
2062
2041
2069
2085
2056
2047
2067
2095
2084
2070
2060
2061
2064
2045
2062
2063
2076
2074
2072
2049
2070
2071
2073
2088
2062
2013
2064
2064
2089
2077
2079
2078
2071
2066
2061
2035
2046
2071
2061
2065
2080
2072
2056
2064
2078
2055
2053
2079
2047
2060
2088
2073
2060
2076
2065
2049
2037
2043
2069
2106
2096
2063
2084
2041
2044
2052
2082
2081
2082
2061
2073
2048
2060
2046
2061
2075
2075
2051
2036
2046
2092
2064
2088
2100
2073
2066
2048
2052
2066
2051
2072
2077
2058
2074
2036
2075
2088
2064
2038
2066
2078
2098
2060
2032
2048
2079
2099
2054
2072
2082
2091
2060
2071
2048
2015
2060
2079
2075
2087
2080
2076
2061
2056
2046
2043
2088
2104
2070
2064
2021
2024
2059
2072
2090
2088
2085
2067
2055
2068
2051
2066
2094
2077
2030
2059
2070
2072
2074
2055
2038
2068
2056
2081
2082
2070
2068
2089
2071
2064
2040
2041
2075
2074
2078
2059
2063
2062
2042
2026
2084
2081
2046
2078
2089
2093
2083
2043
2081
2081
2038
2057
2070
2054
2028
2041
2077
2083
2076
2081
2070
2080
2075
2046
2053
2079
2058
2063
2057
2043
2054
2073
2098
2084
2054
2078
2076
2053
2058
2062
2073
2074
2070
2079
2075
2076
2068
2060
2038
2036
2031
2066
2097
2051
2064
2115
2099
2066
2038
2056
2071
2062
2053
2046
2042
2059
2089
2072
2044
2045
2090
2108
2091
2046
2043
2071
2095
2074
2050
2033
2067
2061
2057
2076
2068
2076
2072
2063
2090
2076
2065
2076
2056
2051
2053
2023
2049
2079
2096
2070
2077
2070
2025
2059
2095
2075
2064
2105
2081
2067
2052
2042
2019
2064
2060
2071
2075
2094
2071
2057
2046
2068
2059
2025
2051
2087
2106
2081
2085
2028
2051
2101
2065
2040
2037
2051
2082
2088
2093
2060
2050
2100
2076
2049
2053
2066
2052
2045
2061
2065
2054
2061
2086
2065
2074
2064
2081
2080
2073
2059
2065
2057
2049
2063
2055
2060
2049
2053
2072
2069
2073
2066
2074
2096
2075
2075
2073
2067
2050
2055
2053
2046
2011
2050
2071
2100
2095
2096
2088
2082
2064
2035
2050
2070
2067
2075
2043
2067
2085
2080
2067
2060
2056
2042
2059
2075
2064
2048
2058
2076
2068
2067
2036
2079
2091
2078
2067
2068
2056
2078
2087
2056
2067
2058
2071
2057
2051
2056
2062
2025
2018
2063
2121
2087
2053
2066
2095
2078
2076
2090
2070
2066
2063
2059
2044
2056
2051
2060
2064
2081
2072
2075
2053
2055
2052
2059
2073
2058
2043
2084
2103
2093
2079
2054
2049
2046
2050
2061
2066
2079
2075
2068
2070
2055
2051
2040
2036
2059
2090
2084
2049
2069
2088
2113
2088
2055
2057
2071
2060
2058
2069
2050
2062
2054
2065
2065
2063
2067
2065
2062
2071
2059
2080
2070
2048
2059
2041
2072
2091
2057
2084
2089
2067
2063
2038
2057
2079
2076
2052
2042
2062
2065
2080
2074
2061
2073
2064
2067
2083
2066
2053
2090
2068
2064
2066
2076
2044
2044
2044
2050
2072
2068
2084
2044
2033
2074
2082
2090
2075
2074
2064
2057
2059
2054
2018
2070
2103
2081
2081
2077
2073
2072
2064
2027
2027
2063
2040
2078
2122
2072
2077
2089
2059
2068
2079
2070
2075
2035
2005
2048
2096
2085
2064
2052
2071
2063
2060
2039
2070
2098
2094
2068
2046
2044
2084
2077
2076
2071
2056
2068
2073
2057
2063
2066
2050
2057
2061
2053
2054
2073
2072
2071
2070
2063
2076
2074
2092
2070
2071
2060
2066
2068
2061
2051
2053
2065
2082
2073
2065
2056
2055
2071
2056
2055
2078
2069
2038
2028
2100
2079
2059
2066
2075
2077
2076
2075
2065
2056
2083
2055
2076
2069
2058
2036
2066
2106
2087
2069
2045
2054
2038
2057
2083
2092
2092
2063
2066
2052
2049
2031
2039
2050
2069
2089
2116
2096
2084
2058
2060
2035
2044
2070
2077
2065
2071
2060
2047
2060
2073
2078
2073
2072
2064
2059
2069
2048
2049
2052
2055
2079
2062
2034
2106
2090
2066
2043
2074
2096
2081
2079
2061
2049
2051
2062
2066
2080
2060
2054
2045
2043
2071
2068
2063
2046
2077
2053
2075
2097
2091
2077
2051
2043
2040
2082
2077
2063
