# Supplementary material for: Detecting Nasal Vowels in Speech Interfaces Based on Surface Electromyography
Source: PLoS One. 2015 Jun 12;10(6):e0127040. doi: 10.1371/journal.pone.0127040 (PMC4466523; doi:10.1371/journal.pone.0127040)
Supplement: S1 Data — (ZIP) [file pone.0127040.s001.zip › PLosOneData/EmgData/CM/EMG/25 - CM-vnp-in-r1 - Channel4.txt]

2053
2060
2070
2072
2066
2059
2068
2066
2060
2062
2074
2069
2066
2069
2054
2065
2073
2074
2066
2071
2066
2067
2061
2066
2059
2065
2065
2057
2062
2061
2062
2060
2069
2067
2068
2066
2063
2063
2068
2067
2084
2083
2074
2058
2047
2055
2053
2062
2063
2065
2059
2070
2072
2067
2065
2072
2072
2063
2069
2059
2071
2058
2057
2075
2074
2068
2062
2061
2059
2062
2070
2073
2063
2062
2062
2057
2067
2066
2066
2063
2060
2062
2068
2078
2071
2068
2062
2058
2063
2066
2067
2069
2062
2066
2078
2068
2056
2052
2056
2056
2070
2071
2067
2067
2067
2058
2060
2066
2065
2066
2064
2060
2074
2063
2065
2069
2062
2069
2071
2075
2050
2060
2068
2069
2071
2071
2063
2067
2065
2063
2066
2053
2068
2068
2068
2066
2067
2064
2061
2069
2067
2048
2064
2072
2071
2076
2064
2067
2055
2068
2078
2068
2066
2061
2063
2064
2060
2066
2063
2060
2065
2071
2072
2063
2067
2058
2051
2061
2068
2066
2072
2064
2073
2072
2073
2065
2067
2045
2060
2072
2070
2071
2069
2070
2071
2065
2060
2059
2067
2064
2074
2067
2067
2060
2059
2069
2061
2057
2062
2078
2076
2065
2070
2063
2055
2054
2069
2068
2069
2065
2070
2069
2058
2059
2064
2070
2054
2055
2079
2077
2074
2079
2070
2058
2055
2065
2070
2063
2071
2066
2051
2077
2076
2074
2066
2057
2051
2063
2071
2063
2052
2066
2068
2063
2051
2067
2091
2098
2075
2060
2052
2062
2063
2061
2068
2074
2076
2050
2065
2055
2042
2075
2069
2060
2065
2097
2040
2067
2093
2073
2054
2076
2061
2038
2044
2084
2056
2060
2089
2078
2086
2073
2071
2054
2022
2051
2066
2061
2074
2062
2071
2070
2058
2063
2091
2085
2071
2030
2059
2063
2074
2085
2046
2043
2061
2066
2067
2081
2051
2064
2084
2076
2065
2085
2052
2066
2037
2053
2056
2039
2063
2070
2079
2076
2064
2070
2067
2065
2052
2067
2084
2054
2052
2075
2067
2070
2075
2063
2039
2062
2065
2081
2062
2049
2077
2072
2065
2052
2061
2079
2081
2080
2073
2071
2077
2048
2065
2062
2059
2068
2069
2063
2064
2071
2073
2062
2062
2072
2071
2051
2057
2065
2069
2074
2073
2079
2054
2066
2059
2067
2070
2076
2051
2063
2058
2067
2076
2061
2056
2063
2071
2060
2055
2080
2086
2069
2065
2072
2073
2053
2060
2067
2069
2055
2060
2057
2059
2068
2059
2065
2071
2066
2073
2076
2066
2076
2044
2050
2052
2074
2073
2068
2070
2070
2077
2065
2070
2077
2069
2067
2059
2058
2062
2062
2064
2058
2069
2062
2052
2062
2083
2074
2078
2058
2078
2066
2051
2056
2066
2057
2039
2075
2071
2088
2054
2058
2083
2078
2092
2033
2054
2066
2065
2051
2066
2087
2080
2068
2064
2063
2067
2053
2063
2050
2064
2084
2071
2062
2067
2065
2071
2063
2063
2057
2030
2059
2072
2087
2078
2074
2071
2065
2063
2065
2044
2053
2057
2084
2056
2075
2063
2065
2081
2061
2048
2056
2046
2073
2065
2078
2070
2061
2067
2086
2064
2062
2048
2070
2071
2055
2078
2084
2070
2073
2070
2048
2053
2054
2079
2064
2071
2065
2088
2070
2055
2053
2062
2065
2069
2076
2066
2066
2035
2050
2106
2096
2076
2049
2050
2058
2069
2081
2053
2086
2045
2063
2061
2067
2043
2079
2085
2077
2082
2073
2059
2063
2057
2069
2056
2045
2053
2069
2086
2077
2054
2041
2074
2077
2072
2085
2078
2070
2049
2045
2051
2055
2077
2069
2067
2073
2068
2072
2066
2066
2073
2060
2067
2071
2085
2077
2052
2046
2070
2042
2041
2061
2067
2069
2071
2066
2055
2083
2123
2106
2049
2016
2023
2056
2079
2068
2066
2089
2071
2051
2079
2044
2045
2053
2045
2079
2086
2064
2053
2069
2077
2078
2073
2067
2077
2082
2065
2036
2063
2081
2082
2042
2045
2057
2071
2081
2105
2105
2042
2039
2048
2070
2075
2065
2044
2024
2056
2099
2102
2101
2075
2042
2032
2056
2061
2075
2057
2061
2067
2076
2062
2083
2086
2070
2045
2045
2042
2060
2076
2095
2053
2025
2065
2086
2091
2093
2055
2045
2054
2063
2063
2064
2075
2084
2110
2089
2046
2024
2036
2064
2070
2094
2085
2031
2024
2053
2075
2087
2098
2100
2052
2052
2048
2055
2059
2060
2085
2088
2078
2050
2049
2085
2067
2057
2086
2073
2062
2056
2073
2074
2051
2063
2073
2059
2054
2060
2069
2051
2063
2092
2082
2081
2066
2072
2056
2038
2069
2063
2069
2076
2037
2064
2067
2058
2071
2073
2069
2089
2056
2063
2070
2066
2041
2074
2071
2075
2053
2076
2086
2036
2051
2068
2075
2064
2085
2054
2075
2053
2048
2056
2059
2058
2068
2065
2072
2078
2079
2065
2065
2083
2042
2063
2080
2084
2070
2060
2061
2065
2046
2076
2059
2040
2045
2076
2077
2069
2057
2065
2075
2068
2091
2099
2069
2040
2033
2061
2049
2060
2058
2069
2066
2057
2072
2082
2074
2078
2054
2073
2104
2127
2076
1987
2002
2043
2073
2079
2068
2069
2087
2097
2067
2041
2023
2075
2097
2079
2055
2059
2097
2099
2077
2087
2066
2002
1999
2049
2055
2056
2081
2075
2094
2087
2067
2060
2082
2081
2084
2053
2037
2047
2049
2072
2082
2072
2066
2058
2069
2074
2066
2065
2060
2069
2068
2076
2073
2075
2062
2056
2077
2076
2058
2047
2063
2055
2051
2065
2081
2069
2075
2080
2068
2061
2059
2066
2073
2046
2055
2077
2075
2073
2065
2076
2063
2048
2061
2047
2052
2063
2073
2086
2089
2079
2061
2067
2069
2048
2063
2083
2052
2038
2050
2060
2073
2087
2078
2080
2084
2064
2046
2042
2067
2059
2043
2066
2074
2067
2074
2058
2070
2087
2065
2039
2050
2083
2069
2067
2069
2085
2062
2039
2033
2076
2082
2073
2097
2067
2071
2075
2017
2062
2083
2055
2076
2080
2052
2078
2081
2027
2028
2068
2083
2095
2079
2052
2075
2090
2044
2027
2083
2089
2090
2049
2067
2058
2049
2066
2074
2066
2059
2067
2084
2066
2058
2040
2028
2056
2030
2080
2094
2070
2075
2087
2068
2069
2071
2053
2080
2094
2058
2069
2092
2055
2055
2052
2055
2041
2040
2104
2115
2054
2011
2042
2055
2096
2091
2064
2059
2075
2076
2058
2046
2066
2045
2061
2092
2095
2103
2101
2041
2030
2081
2068
2077
2065
2003
2030
2054
2062
2083
2083
2068
2086
2085
2046
2046
2057
2070
2078
2059
2063
2067
2083
2065
2060
2070
2071
2072
2078
2059
2057
2062
2050
2071
2084
2078
2070
2069
2064
2063
2064
2069
2059
2068
2094
2092
2038
2025
2072
2069
2038
2050
2050
2066
2090
2076
2052
2052
2083
2082
2083
2091
2068
2051
2068
2036
2054
2067
2061
2068
2068
2064
2073
2088
2085
2042
2042
2079
2090
2065
2044
2047
2057
2072
2084
2070
2071
2100
2080
2060
2047
2028
2056
2080
2076
2088
2079
2069
2076
2049
2034
2053
2065
2086
2080
2086
2077
2043
2051
2060
2057
2071
2083
2044
2044
2066
2055
2067
2062
2099
2066
2071
2089
2025
2054
2095
2096
2066
2082
2068
2024
2071
2057
2066
2052
2066
2052
2065
2078
2059
2070
2066
2073
2078
2069
2067
2057
2055
2062
2063
2077
2066
2078
2066
2066
2090
2061
2025
2052
2094
2097
2079
2038
2037
2067
2082
2061
2056
2074
2065
2063
2055
2071
2073
2053
2062
2064
2074
2060
2062
2082
2074
2092
2062
2006
2055
2050
2079
2128
2088
2009
2007
2055
2119
2122
2068
2034
2044
2063
2102
2101
2087
2027
2052
2079
2053
2030
2059
2067
2058
2071
2092
2098
2086
2041
2049
2080
2074
2054
2067
2073
2069
2049
2039
2049
2061
2083
2085
2094
2086
2046
2044
2058
2069
2057
2079
2070
2064
2085
2077
2049
2053
2055
2064
2070
2097
2099
2071
2046
2035
2038
2057
2061
2071
2063
2056
2080
2067
2083
2081
2061
2069
2079
2069
2057
2048
2064
2075
2060
2058
2065
2060
2085
2066
2038
2081
2058
2043
2070
2083
2082
2083
2061
2055
2075
2064
2032
2063
2066
2082
2067
2059
2072
2035
2091
2037
2053
2114
2068
2065
2107
2097
2034
2085
2043
2051
2063
2037
2102
2072
2045
2058
2045
2083
2072
2082
2029
2015
2101
2096
2079
2051
2092
2050
2051
2064
2065
2071
2079
2071
2052
2057
2092
2077
2060
2043
2050
2061
2068
2060
2051
2048
2066
2057
2073
2091
2088
2055
2069
2050
2046
2058
2054
2098
2079
2088
2041
2056
2065
2073
2058
2053
2044
2059
2091
2081
2063
2058
2076
2062
2047
2064
2068
2081
2079
2063
2042
2057
2088
2060
2044
2062
2071
2073
2052
2106
2067
2042
2055
2054
2068
2089
2090
2028
2049
2067
2089
2059
2058
2050
2081
2101
2078
2035
2058
2084
2062
2058
2069
2054
2052
2051
2080
2074
2071
2079
2076
2083
2081
2058
2048
2044
2051
2060
2063
2072
2065
2059
2078
2075
2059
2115
2113
2046
2035
2042
2053
2060
2061
2074
2059
2057
2059
2071
2083
2058
2054
2076
2090
2049
2038
2057
2068
2067
2069
2064
2085
2090
2060
2060
2071
2079
2039
2034
2052
2069
2075
2078
2071
2087
2095
2062
2060
2066
2070
2065
2061
2062
2062
2054
2061
2070
2070
2070
2057
2068
2072
2055
2043
2051
2064
2070
2062
2066
2061
2064
2057
2063
2065
2092
2093
2082
2071
2067
2056
2063
2063
2052
2055
2068
2064
2076
2067
2057
2053
2065
2073
2065
2068
2072
2062
2074
2073
2071
2059
2070
2069
2064
2057
2058
2061
2057
2064
2069
2068
2074
2067
2070
2069
2063
2064
2054
2058
2079
2080
2052
2055
2061
2069
2059
2058
2074
2069
2074
2067
2064
2063
2070
2075
2081
2075
2063
2055
2051
2061
2063
2068
2069
2059
2064
2063
2062
2072
2066
2070
2049
2070
2086
2079
2069
2077
2063
2059
2059
2055
2059
2070
2063
2070
2063
2056
2060
2070
2059
2066
2079
2084
2082
2061
2056
2066
2063
2062
2072
2065
2063
2065
2063
2065
2076
2072
2072
2073
2066
2052
2051
2060
2051
2060
2069
2065
2070
2077
2062
2054
2075
2086
2072
2059
2061
2061
2058
2066
2072
2064
2067
2061
2068
2064
2062
2068
2063
2069
2060
2063
2067
2068
2063
2064
2067
2066
2071
2073
2069
2069
2060
2061
2059
2067
2070
2065
2062
2052
2058
2070
2059
2064
2075
2076
2072
2080
2066
2062
2054
2062
2078
2074
2065
2063
2058
2053
2067
2063
2066
2076
2069
2060
2065
2058
2060
2066
2077
2071
2064
2065
2064
2057
2059
2072
2062
2066
2064
2074
2085
2072
2063
2071
2074
2064
2059
2055
2060
2057
2062
2062
2057
2061
2060
2058
2064
2069
2074
2081
2077
2075
2073
2057
2052
2062
2066
2070
2071
2073
2063
2045
2061
2067
2074
2077
2067
2065
2064
2062
2073
2063
2061
2072
2076
2073
2059
2052
2059
2068
2061
2063
2063
2063
2059
2079
2074
2060
2069
2072
2066
2070
2061
2065
2061
2062
2069
2064
2065
2065
2065
2070
2071
2075
2086
2055
2031
2052
2062
2065
2060
2064
2071
2069
2075
2068
2060
2064
2072
2070
2074
2067
2066
2072
2057
2072
2072
2064
2061
2053
2063
2051
2060
2076
2076
2068
2070
2074
2077
2063
2062
2065
2058
2065
2062
2063
2062
2061
2068
2066
2066
2065
2070
2066
2061
2057
2066
2069
2059
2068
2066
2052
2068
2080
2069
2074
2063
2062
2069
2065
2059
2055
2058
2066
2073
2064
2065
2073
2061
2056
2063
2057
2071
2071
2070
2064
2070
2061
2065
2078
2069
2064
2067
2060
2064
2062
2061
2060
2059
2073
2062
2051
2070
2081
2075
2067
2065
2067
2072
2071
2071
2064
2062
2056
2061
2049
2059
2053
2064
2055
2058
2076
2080
2067
2067
2066
2070
2070
2069
2071
2068
2066
2067
2057
2060
2070
2069
2058
2063
2066
2062
2068
2064
2067
2066
2053
2062
2079
2062
2062
2065
2071
2066
2066
2060
2060
2070
2078
2071
2073
2064
2061
2066
2069
2061
2062
2064
2062
2063
2060
2068
2081
2056
2060
2061
2069
2081
2066
2071
2048
2060
2064
2075
2069
2064
2059
2071
2062
2066
2069
2066
2073
2065
2072
2060
2074
2074
2062
2061
2064
2048
2073
2063
2067
2066
2063
2060
2063
2067
2054
2075
2080
2065
2077
2064
2077
2067
2063
2059
2057
2057
2060
2062
2073
2067
2066
2052
2067
2067
2085
2075
2045
2042
2063
2063
2070
2066
2068
2065
2077
2070
2065
2070
2074
2070
2055
2073
2067
2058
2058
2071
2060
2060
2054
2071
2071
2071
2071
2055
2066
2078
2072
2063
2071
2067
2055
2069
2059
2058
2064
2070
2062
2066
2069
2068
2070
2061
2066
2071
2057
2057
2061
2056
2059
2052
2065
2076
2073
2073
2070
2062
2064
2063
2075
2072
2071
2065
2061
2073
2056
2068
2070
2061
2065
2073
2074
2072
2064
2049
2063
2044
2053
2064
2071
2084
2076
2069
2068
2069
2068
2065
2059
2068
2068
2068
2068
2053
2063
2059
2055
2074
2058
2078
2083
2075
2058
2054
2069
2069
2060
2054
2058
2058
2069
2077
2075
2069
2071
2063
2063
2078
2072
2068
2052
2059
2066
2069
2073
2072
2062
2051
2069
2068
2079
2070
2068
2052
2062
2057
2053
2064
2071
2061
2059
2064
2054
2057
2080
2078
2077
2074
2079
2062
2077
2069
2067
2068
2062
2065
2055
2057
2066
2082
2077
2063
2055
2068
2053
2067
2065
2064
2066
2069
2069
2059
2059
2062
2067
2076
2070
2072
2058
2060
2062
2066
2078
2064
2072
2074
2068
2064
2067
2061
2068
2070
2063
2063
2061
2065
2068
2060
2070
2062
2049
2051
2076
2087
2079
2060
2066
2075
2072
2071
2067
2067
2070
2058
2054
2060
2061
2064
2062
2068
2051
2059
2073
2069
2063
2070
2071
2068
2072
2069
2060
2064
2065
2062
2072
2071
2060
2064
2064
2070
2069
2075
2072
2064
2062
2063
2068
2056
2064
2066
2064
2066
2071
2072
2074
2058
2061
2064
2047
2068
2084
2079
2073
2060
2063
2062
2061
2060
2074
2067
2074
2062
2055
2062
2068
2074
2078
2064
2061
2060
2065
2064
2061
2058
2072
2076
2075
2076
2069
2060
2058
2052
2056
2067
2066
2067
2067
2054
2054
2072
2084
2075
2065
2070
2060
2060
2061
2072
2062
2066
2067
2055
2067
2077
2074
2069
2075
2066
2047
2067
2076
2075
2070
2063
2062
2070
2071
2063
2060
2065
2071
2063
2062
2060
2055
2060
2064
2076
2067
2066
2067
2069
2065
2049
2067
2076
2069
2068
2062
2068
2057
2070
2069
2060
2075
2078
2070
2069
2059
2060
2062
2062
2063
2063
2066
2063
2056
2076
2082
2078
2062
2069
2060
2067
2060
2065
2066
2065
2067
2064
2062
2071
2072
2073
2071
2066
2059
2056
2070
2065
2068
2055
2066
2076
2070
2069
2070
2056
2062
2071
2067
2068
2067
2069
2061
2056
2061
2057
2068
2078
2078
2076
2067
2064
2062
2060
2051
2065
2074
2071
2066
2073
2067
2077
2065
2069
2062
2056
2062
2061
2063
2060
2069
2074
2069
2057
2069
2065
2069
2068
2067
2069
2065
2066
2055
2057
2066
2072
2077
2071
2067
2063
2073
2068
2050
2068
2061
2069
2071
2074
2069
2066
2061
2061
2065
2063
2061
2059
2065
2065
2060
2059
2090
2082
2075
2060
2059
2065
2066
2058
2067
2059
2067
2057
2063
2070
2067
2073
2065
2068
2062
2057
2063
2065
2069
2057
2066
2060
2063
2074
2079
2068
2064
2060
2067
2061
2063
2062
2063
2074
2063
2056
2070
2080
2070
2066
2067
2070
2060
2044
2062
2062
2064
2068
2069
2062
2066
2062
2065
2070
2075
2065
2068
2051
2076
2083
2074
2058
2060
2064
2065
2063
2066
2064
2073
2073
2056
2057
2063
2069
2059
2066
2062
2065
2058
2063
2083
2070
2067
2064
2061
2058
2065
2070
2073
2066
2067
2064
2060
2068
2067
2061
2068
2065
2065
2064
2064
2063
2057
2066
2065
2071
2063
2071
2074
2066
2067
2064
2062
2058
2070
2066
2063
2068
2069
2077
2066
2040
2052
2066
2068
2079
2060
2058
2058
2071
2067
2077
2067
2061
2053
2069
2084
2073
2064
2069
2071
2057
2061
2060
2060
2060
2066
2061
2067
2068
2071
2067
2061
2063
2065
2069
2067
2066
2073
2067
2055
2062
2060
2069
2072
2070
2063
2054
2052
2060
2070
2060
2068
2070
2074
2059
2069
2068
2062
2064
2055
2055
2076
2076
2062
2070
2064
2059
2067
2070
2066
2069
2062
2063
2058
2062
2049
2067
2069
2072
2067
2069
2069
2065
2071
2072
2063
2054
2055
2067
2071
2078
2070
2070
2071
2063
2059
2064
2062
2060
2068
2068
2062
2070
2068
2072
2057
2061
2055
2070
2072
2069
2071
2069
2070
2064
2067
2064
2057
2064
2080
2064
2060
2067
2060
2059
2061
2063
2063
2060
2067
2061
2065
2067
2069
2052
2067
2081
2070
2077
2069
2064
2064
2063
2067
2061
2059
2071
2073
2071
2065
2067
2064
2066
2060
2056
2054
2056
2062
2073
2074
2072
2061
2058
2071
2072
2074
2066
2066
2071
2056
2055
2068
2065
2058
2067
2066
2062
2069
2073
2072
2072
2075
2070
2063
2060
2059
2059
2048
2057
2078
2082
2055
2072
2070
2067
2064
2057
2071
2058
2062
2071
2065
2071
2067
2067
2065
2066
2067
2067
2056
2065
2072
2072
2063
2071
2066
2066
2062
2056
2063
2065
2069
2070
2065
