# Supplementary material for: Detecting Nasal Vowels in Speech Interfaces Based on Surface Electromyography
Source: PLoS One. 2015 Jun 12;10(6):e0127040. doi: 10.1371/journal.pone.0127040 (PMC4466523; doi:10.1371/journal.pone.0127040)
Supplement: S1 Data — (ZIP) [file pone.0127040.s001.zip › PLosOneData/EmgData/CM/EMG/25 - CM-vnp-in-r1 - Channel5.txt]

2054
2053
2059
2070
2059
2054
2051
2067
2065
2070
2067
2065
2071
2072
2060
2066
2074
2067
2061
2069
2068
2065
2069
2063
2056
2060
2071
2070
2072
2068
2066
2054
2059
2056
2065
2067
2061
2057
2062
2068
2068
2073
2072
2075
2064
2062
2067
2070
2068
2071
2071
2065
2064
2063
2064
2063
2063
2062
2068
2064
2069
2063
2064
2064
2062
2065
2067
2071
2062
2068
2077
2076
2072
2065
2060
2062
2068
2067
2072
2070
2063
2065
2064
2065
2062
2063
2069
2061
2065
2065
2071
2070
2059
2074
2075
2070
2061
2058
2051
2054
2069
2073
2073
2079
2062
2056
2063
2068
2068
2067
2065
2058
2071
2066
2065
2070
2065
2067
2066
2065
2060
2065
2059
2063
2069
2072
2066
2062
2063
2068
2071
2060
2066
2065
2072
2065
2064
2064
2063
2066
2060
2055
2066
2068
2065
2066
2072
2073
2072
2067
2071
2067
2065
2061
2062
2061
2061
2074
2069
2061
2059
2072
2076
2065
2063
2061
2057
2061
2067
2065
2074
2070
2069
2069
2071
2064
2076
2068
2061
2059
2058
2061
2063
2072
2068
2061
2063
2064
2075
2068
2075
2073
2068
2061
2064
2064
2060
2066
2076
2060
2053
2061
2073
2075
2070
2066
2071
2061
2062
2071
2072
2067
2050
2064
2067
2070
2061
2058
2064
2069
2070
2078
2069
2069
2073
2071
2071
2061
2063
2048
2038
2066
2081
2083
2078
2072
2061
2057
2058
2060
2048
2058
2068
2072
2063
2072
2062
2078
2081
2051
2065
2077
2060
2033
2051
2069
2074
2076
2083
2102
2048
2037
2094
2085
2055
2060
2028
2034
2091
2113
2039
2049
2049
2045
2090
2118
2066
2038
2065
2073
2104
2079
2042
2046
2031
2035
2054
2059
2069
2098
2080
2077
2064
2052
2066
2094
2071
2061
2076
2070
2059
2062
2067
2041
2050
2076
2070
2037
2045
2090
2091
2045
2066
2081
2063
2070
2051
2069
2070
2058
2050
2061
2075
2074
2065
2060
2056
2063
2067
2083
2073
2039
2050
2063
2070
2073
2077
2085
2043
2060
2076
2072
2072
2072
2075
2060
2067
2061
2047
2073
2080
2067
2067
2069
2060
2051
2073
2073
2060
2070
2071
2055
2053
2070
2077
2073
2069
2063
2062
2065
2070
2055
2067
2084
2059
2061
2064
2064
2074
2071
2068
2056
2056
2081
2066
2048
2069
2051
2032
2068
2095
2079
2064
2064
2072
2055
2071
2083
2077
2059
2057
2054
2051
2062
2066
2053
2081
2062
2056
2070
2066
2055
2070
2087
2069
2068
2055
2077
2059
2059
2072
2084
2064
2046
2051
2067
2055
2061
2068
2069
2041
2092
2094
2061
2037
2054
2066
2026
2077
2092
2082
2064
2069
2064
2078
2073
2050
2062
2067
2045
2030
2059
2054
2088
2090
2074
2082
2079
2061
2019
2057
2076
2077
2051
2062
2072
2073
2080
2074
2052
2068
2064
2052
2042
2063
2091
2073
2070
2081
2059
2060
2058
2065
2056
2045
2024
2096
2125
2081
2067
2064
2061
2052
2058
2083
2053
2035
2069
2056
2059
2099
2064
2051
2066
2074
2070
2048
2067
2058
2081
2070
2056
2052
2071
2074
2050
2067
2068
2067
2046
2077
2091
2076
2064
2076
2061
2056
2056
2053
2016
2054
2090
2061
2078
2095
2083
2063
2057
2064
2064
2064
2049
2051
2055
2078
2078
2073
2068
2072
2077
2059
2072
2064
2060
2034
2077
2036
2073
2102
2076
2050
2019
2079
2086
2065
2073
2082
2073
2042
2036
2041
2055
2080
2055
2077
2083
2082
2094
2071
2055
2047
2050
2087
2086
2059
2040
2071
2058
2075
2052
2052
2061
2066
2071
2069
2073
2074
2076
2067
2058
2071
2078
2092
2044
2034
2069
2073
2054
2055
2073
2057
2058
2072
2096
2123
2090
2013
2015
2040
2056
2059
2085
2073
2061
2094
2090
2062
2053
2042
2055
2052
2075
2070
2056
2077
2093
2091
2048
2037
2064
2066
2053
2079
2084
2070
2055
2052
2054
2067
2076
2072
2072
2071
2065
2069
2081
2060
2056
2043
2045
2056
2088
2085
2089
2065
2040
2032
2061
2069
2074
2080
2080
2074
2088
2063
2059
2053
2063
2068
2065
2052
2063
2050
2059
2055
2037
2070
2096
2077
2079
2077
2054
2051
2070
2084
2075
2060
2088
2103
2045
2011
2035
2059
2068
2073
2067
2074
2080
2064
2026
2044
2064
2062
2083
2063
2084
2103
2089
2066
2059
2060
2054
2066
2064
2063
2086
2074
2063
2048
2056
2060
2061
2063
2073
2058
2071
2094
2071
2061
2076
2081
2042
2040
2093
2095
2058
2033
2027
2068
2054
2087
2076
2055
2066
2102
2103
2049
2046
2030
2061
2100
2096
2063
2062
2083
2067
2032
2062
2070
2057
2047
2057
2072
2063
2048
2021
2064
2104
2132
2098
2054
2056
2070
2077
2035
2036
2092
2065
2049
2065
2057
2078
2075
2075
2026
2060
2087
2104
2077
2057
2059
2055
2071
2091
2066
2064
2044
2069
2024
2038
2065
2113
2080
2068
2064
2072
2081
2063
2065
2069
2063
2059
2055
2071
2058
2055
2051
2050
2059
2059
2071
2076
2073
2076
2069
2077
2085
2058
2073
2090
2061
2065
2033
2041
2056
2058
2066
2082
2082
2089
2069
2049
2074
2106
2087
2056
2038
2026
2044
2056
2059
2064
2065
2060
2089
2075
2060
2071
2073
2077
2095
2073
2036
2049
2058
2073
2081
2076
2063
2058
2028
2057
2075
2087
2072
2065
2054
2062
2073
2078
2062
2074
2091
2075
2056
2061
2084
2057
2030
2046
2065
2058
2064
2066
2055
2063
2077
2105
2098
2059
2052
2045
2049
2061
2064
2080
2082
2050
2056
2062
2060
2075
2081
2074
2067
2064
2067
2065
2062
2063
2066
2074
2075
2050
2040
2054
2073
2070
2081
2070
2063
2062
2072
2066
2063
2057
2045
2071
2073
2052
2059
2071
2080
2077
2050
2059
2064
2066
2058
2082
2091
2063
2039
2059
2033
2054
2111
2141
2058
2014
2081
2039
2030
2081
2115
2044
2063
2094
2006
2062
2116
2077
2056
2078
2098
2028
2027
2076
2096
2083
2061
2072
2036
2076
2043
2084
2108
2055
2031
2049
2072
2066
2063
2057
2073
2074
2062
2052
2063
2053
2020
2064
2111
2078
2080
2079
2039
2058
2074
2045
2079
2083
2053
2082
2068
2067
2087
2072
2059
2058
2052
2036
2054
2086
2093
2057
2026
2078
2093
2096
2075
2031
2042
2099
2084
2037
2012
2036
2065
2082
2098
2103
2088
2067
2071
2049
2054
2074
2063
2067
2053
2033
2062
2066
2063
2072
2055
2060
2083
2048
2054
2074
2078
2099
2096
2069
2067
2048
2052
2054
2055
2071
2082
2085
2052
2030
2058
2072
2069
2066
2089
2085
2064
2054
2060
2065
2066
2072
2092
2064
2054
2080
2057
2044
2060
2054
2040
2066
2048
2053
2080
2088
2064
2093
2116
2065
2037
2053
2040
2063
2084
2087
2074
2071
2059
2048
2052
2063
2064
2064
2066
2073
2064
2071
2070
2059
2060
2067
2063
2073
2092
2073
2065
2047
2041
2034
2055
2063
2090
2111
2103
2075
2056
2057
2038
2059
2085
2095
2052
2039
2060
2032
2053
2095
2096
2086
2041
2034
2040
2038
2056
2080
2089
2069
2111
2091
2074
2056
2070
2051
2042
2036
2062
2066
2088
2066
2091
2052
2058
2065
2070
2058
2066
2061
2082
2072
2038
2056
2104
2090
2035
2066
2061
2060
2091
2061
2044
2097
2101
2075
2022
2044
2053
2051
2081
2073
2074
2060
2079
2075
2065
2066
2025
2086
2097
2059
2039
2054
2080
2067
2055
2044
2048
2083
2133
2090
2036
2025
2041
2049
2073
2089
2088
2060
2047
2071
2072
2110
2133
2032
2004
2026
2048
2085
2100
2052
2045
2080
2122
2065
2022
2052
2048
2049
2068
2095
2103
2067
2057
2057
2063
2073
2070
2064
2069
2068
2065
2068
2058
2059
2067
2076
2065
2051
2069
2081
2091
2039
2039
2068
2071
2078
2072
2063
2068
2070
2066
2056
2066
2068
2075
2055
2062
2044
2042
2057
2103
2072
2031
2057
2072
2086
2074
2065
2071
2063
2061
2055
2087
2065
2037
2058
2082
2084
2065
2053
2060
2060
2083
2080
2029
2037
2070
2099
2089
2094
2059
2043
2059
2068
2081
2056
2049
2045
2023
2061
2076
2087
2034
2092
2078
2031
2110
2110
2080
2046
2077
2070
2070
2032
2063
2103
2066
2047
2035
2090
2094
2029
2006
2047
2048
2151
2102
2064
2084
2068
2034
2030
2093
2072
2067
2088
2070
2036
2027
2034
2107
2108
2029
2069
2080
2077
2034
2042
2122
2069
2038
2057
2040
2077
2069
2073
2069
2059
2072
2089
2081
2077
2091
2056
2028
2053
2075
2031
2014
2081
2101
2069
2080
2081
2059
2073
2063
2049
2041
2015
2102
2120
2089
2043
2060
2044
1975
2063
2100
2091
2065
2067
2081
2037
2063
2109
2084
2064
2055
2064
2051
2053
2062
2093
2045
2046
2061
2109
2111
2098
2044
2035
2067
2077
2069
2034
2113
2036
2022
2063
2080
2061
2080
2069
2086
2072
2049
2046
2031
2066
2080
2059
2088
2096
2054
2074
2078
2088
2082
2057
2044
2081
2072
2044
2039
2030
2098
2107
2065
2042
2049
2057
2056
2051
2045
2091
2088
2088
2051
2036
2063
2073
2063
2072
2079
2042
2083
2080
2078
2059
2051
2069
2059
2060
2072
2066
2079
2084
2054
2060
2060
2078
2078
2056
2064
2046
2046
2057
2061
2062
2072
2068
2082
2071
2062
2068
2059
2058
2074
2072
2070
2054
2052
2063
2080
2059
2061
2096
2071
2060
2062
2048
2071
2066
2060
2036
2058
2075
2080
2073
2069
2070
2054
2079
2086
2063
2043
2044
2057
2064
2070
2073
2073
2070
2069
2072
2067
2064
2064
2050
2051
2061
2068
2061
2077
2092
2062
2051
2063
2065
2074
2074
2058
2053
2055
2078
2074
2065
2070
2059
2066
2060
2056
2061
2066
2069
2068
2082
2076
2068
2063
2052
2046
2056
2060
2065
2072
2076
2067
2072
2072
2061
2051
2071
2086
2079
2054
2060
2062
2063
2061
2062
2068
2072
2068
2072
2074
2067
2059
2062
2063
2067
2075
2064
2078
2062
2053
2067
2053
2054
2082
2071
2066
2069
2057
2061
2063
2066
2065
2067
2068
2067
2071
2067
2056
2067
2065
2064
2074
2081
2062
2054
2063
2068
2070
2074
2067
2054
2050
2058
2059
2064
2071
2067
2073
2064
2058
2060
2064
2069
2058
2068
2069
2066
2071
2070
2071
2076
2069
2071
2060
2061
2067
2067
2064
2067
2063
2064
2063
2056
2052
2067
2069
2074
2080
2065
2065
2071
2063
2057
2048
2058
2066
2076
2072
2065
2065
2065
2071
2063
2055
2076
2073
2064
2067
2058
2061
2055
2064
2062
2062
2064
2060
2061
2062
2074
2075
2076
2056
2050
2069
2070
2074
2072
2067
2063
2069
2064
2066
2061
2067
2065
2064
2064
2066
2064
2061
2062
2064
2067
2069
2077
2079
2075
2071
2060
2057
2054
2059
2063
2061
2046
2062
2068
2073
2077
2080
2073
2064
2062
2068
2063
2056
2067
2073
2073
2065
2056
2061
2064
2064
2074
2067
2063
2064
2063
2060
2052
2061
2067
2073
2077
2076
2069
2060
2063
2070
2068
2065
2059
2057
2066
2062
2065
2069
2064
2060
2056
2060
2062
2059
2071
2071
2060
2069
2068
2066
2067
2073
2070
2067
2063
2065
2065
2056
2069
2078
2075
2062
2058
2067
2069
2070
2057
2057
2063
2064
2068
2073
2067
2058
2066
2066
2062
2051
2065
2073
2069
2071
2061
2064
2064
2075
2074
2074
2066
2070
2063
2052
2060
2063
2055
2060
2072
2072
2069
2064
2063
2068
2069
2071
2065
2049
2062
2069
2064
2064
2073
2066
2061
2056
2058
2069
2060
2064
2070
2080
2071
2073
2065
2069
2066
2063
2060
2070
2066
2064
2067
2056
2056
2071
2056
2062
2081
2076
2069
2066
2062
2061
2067
2067
2066
2065
2074
2077
2066
2063
2050
2058
2060
2050
2058
2066
2073
2067
2076
2073
2074
2065
2070
2065
2068
2068
2068
2067
2069
2070
2067
2067
2058
2063
2066
2062
2055
2056
2055
2062
2073
2071
2077
2077
2067
2063
2058
2060
2055
2065
2071
2074
2070
2063
2064
2062
2064
2065
2068
2065
2057
2063
2064
2069
2072
2060
2066
2060
2072
2078
2066
2064
2062
2053
2059
2063
2063
2065
2070
2077
2065
2068
2067
2062
2073
2070
2061
2063
2061
2067
2064
2062
2058
2061
2073
2066
2063
2060
2065
2068
2064
2060
2067
2075
2072
2067
2070
2067
2067
2064
2060
2056
2068
2067
2065
2063
2066
2066
2059
2062
2072
2076
2076
2068
2057
2049
2055
2069
2071
2065
2062
2062
2070
2069
2068
2072
2065
2066
2060
2066
2067
2070
2065
2070
2064
2058
2063
2071
2064
2066
2064
2063
2073
2065
2064
2061
2066
2061
2060
2062
2063
2065
2067
2066
2067
2069
2080
2072
2069
2065
2069
2067
2063
2063
2068
2053
2060
2066
2062
2058
2060
2064
2063
2064
2066
2071
2077
2077
2070
2064
2062
2062
2059
2060
2072
2068
2073
2071
2072
2066
2064
2062
2067
2066
2064
2070
2077
2078
2068
2056
2056
2062
2061
2063
2064
2066
2067
2069
2063
2062
2067
2072
2070
2070
2059
2069
2071
2066
2062
2060
2066
2075
2070
2062
2061
2064
2065
2067
2070
2067
2065
2070
2062
2059
2057
2060
2062
2063
2064
2067
2068
2068
2070
2067
2073
2069
2066
2058
2057
2054
2072
2076
2074
2072
2067
2059
2054
2056
2052
2056
2077
2079
2080
2072
2082
2063
2064
2054
2057
2063
2064
2065
2064
2063
2074
2078
2076
2061
2062
2069
2057
2059
2070
2070
2065
2062
2069
2067
2065
2057
2067
2069
2065
2063
2054
2058
2064
2062
2073
2083
2068
2062
2059
2064
2067
2068
2071
2072
2061
2058
2064
2072
2073
2069
2067
2057
2053
2045
2065
2077
2077
2063
2064
2065
2067
2067
2064
2060
2066
2062
2060
2067
2077
2069
2065
2063
2061
2069
2080
2070
2067
2065
2059
2064
2066
2065
2063
2062
2063
2065
2075
2072
2067
2065
2060
2061
2061
2073
2061
2067
2072
2069
2068
2063
2072
2063
2058
2064
2065
2071
2072
2069
2070
2064
2040
2058
2084
2072
2066
2060
2059
2061
2064
2065
2075
2075
2075
2077
2061
2054
2053
2064
2071
2069
2059
2054
2071
2068
2061
2065
2067
2070
2064
2067
2065
2066
2071
2063
2059
2066
2062
2065
2068
2065
2061
2067
2076
2078
2067
2073
2058
2055
2053
2058
2059
2076
2074
2059
2056
2063
2062
2067
2073
2065
2053
2058
2072
2078
2068
2068
2067
2072
2070
2066
2056
2067
2072
2062
2063
2065
2055
2064
2064
2064
2053
2060
2069
2066
2064
2065
2072
2066
2061
2066
2071
2070
2065
2069
2069
2065
2066
2067
2066
2059
2057
2070
2068
2074
2066
2062
2063
2071
2069
2063
2062
2063
2068
2068
2062
2070
2067
2068
2064
2063
2065
2068
2065
2067
2064
2070
2062
2069
2061
2059
2062
2065
2063
2066
2063
2068
2071
2066
2059
2057
2062
2070
2065
2067
2064
2067
2066
2063
2055
2060
2066
2070
2076
2074
2068
2063
2065
2062
2057
2061
2066
2067
2070
2069
2066
2068
2067
2071
2067
2063
2072
2074
2069
2060
2058
2061
2064
2059
2063
2059
2067
2072
2073
2074
2066
2067
2062
2064
2061
2068
2069
2065
2070
2069
2074
2071
2060
2054
2063
2076
2074
2066
2068
2067
2060
2059
2063
2061
2063
2063
2064
2066
2075
2066
2070
2073
2071
2065
2066
2069
2067
2062
2064
2068
2067
2064
2065
2061
2060
2065
2070
2069
2058
2063
2064
2068
2064
2063
2064
2067
2065
2071
2075
2065
2059
2061
2070
2070
2064
2066
2065
2069
2063
2064
2067
2072
2058
2061
2071
2071
2066
2061
2067
2065
2061
2059
2065
2063
2061
2059
2062
2062
2068
2065
2061
2043
2068
2082
2081
2069
2063
2068
2068
2062
2067
2070
2073
2066
2059
2059
2060
2064
2068
2069
2068
2061
2062
2062
2065
2065
2058
2061
2062
2064
2068
2071
2070
2063
2073
2073
2067
2070
2063
2061
2064
2064
2065
2061
2062
2062
2059
2071
2068
2066
2062
2069
2062
2065
2078
2072
2070
2063
2062
2062
2068
2072
2070
2068
2063
2041
2049
2068
2071
2070
2063
2063
2063
2074
2076
2076
2067
2064
2060
2071
2077
2071
2060
2051
2060
2059
2066
2060
2069
2072
2066
2060
2067
2069
2069
2072
2066
2066
2071
2072
2065
2063
2064
2064
2062
2063
2060
2058
2068
2067
2066
2061
2060
2066
2065
2066
2062
2061
2066
2074
2069
2066
2062
2061
2058
2062
2079
2076
2071
2072
2064
2062
2061
2061
2057
2056
2065
2067
2067
2071
2048
2062
2069
2078
2071
2069
2067
2066
2068
2074
2063
2061
2059
2059
2064
2073
2071
2072
2074
2066
2055
2065
2063
2065
2067
2064
2061
2070
2068
2063
2059
2061
2050
2070
2076
2073
2077
2072
2072
2074
2071
2062
2067
2072
2073
2060
2055
2061
2063
2062
2065
2065
2060
2069
2071
2061
2065
2062
2065
2067
2068
2073
2064
2065
2068
2068
2070
2071
2067
2061
2060
2060
2059
2070
2072
2070
2066
2062
2067
2066
2061
2061
2065
2067
2065
2064
2062
2065
2066
2067
2063
2068
2069
2074
2067
2067
2065
2056
2056
2063
2066
2062
2070
2080
2070
2070
2072
2068
2059
2055
2062
2071
2064
2061
2072
2070
2066
2070
2065
2062
2062
2061
2061
2060
2059
2068
2066
2074
2073
2070
2063
2065
2070
2068
2071
2070
2068
2061
2057
2066
2064
2071
2058
2056
2059
2065
2061
2065
2067
