# Supplementary material for: Detecting Nasal Vowels in Speech Interfaces Based on Surface Electromyography
Source: PLoS One. 2015 Jun 12;10(6):e0127040. doi: 10.1371/journal.pone.0127040 (PMC4466523; doi:10.1371/journal.pone.0127040)
Supplement: S1 Data — (ZIP) [file pone.0127040.s001.zip › PLosOneData/EmgData/CM/EMG/26 - CM-voral-isso-close-r2 - Channel1.txt]

2062
2066
2066
2058
2079
2051
2068
2066
2078
2037
2075
2078
2080
2049
2042
2032
2044
2078
2079
2090
2071
2092
2044
2053
2067
2068
2078
2056
2060
2061
2044
2082
2095
2075
2058
2066
2080
2044
2047
2067
2087
2067
2072
2053
2067
2065
2073
2064
2062
2051
2063
2067
2055
2052
2087
2056
2066
2061
2055
2071
2074
2069
2084
2053
2050
2061
2058
2072
2048
2081
2056
2054
2087
2084
2065
2069
2076
2057
2070
2066
2054
2063
2067
2060
2066
2065
2066
2069
2043
2044
2062
2067
2045
2084
2086
2056
2076
2054
2067
2045
2063
2054
2077
2063
2052
2061
2050
2079
2072
2085
2093
2096
2085
2089
2084
2087
2102
2063
2029
2035
2049
2042
2019
2044
2046
2044
2043
2062
2072
2052
2042
2058
2045
2055
2062
2087
2079
2057
2080
2065
2063
2069
2075
2080
2082
2056
2046
2096
2078
2045
2076
2062
2061
2079
2081
2071
2051
2060
2056
2057
2039
2060
2076
2080
2069
2089
2068
2067
2080
2062
2062
2063
2063
2072
2066
2066
2072
2066
2077
2068
2052
2054
2055
2069
2060
2070
2062
2054
2059
2079
2075
2068
2078
2082
2053
2052
2070
2052
2066
2075
2068
2062
2062
2049
2065
2068
2052
2061
2056
2068
2072
2092
2077
2099
2079
2063
2065
2041
2059
2048
2070
2062
2059
2055
2051
2061
2074
2069
2079
2080
2070
2052
2063
2060
2074
2063
2074
2076
2065
2062
2072
2059
2068
2065
2063
2063
2055
2069
2074
2059
2095
2079
2041
2072
2063
2072
2078
2050
2043
2061
2065
2078
2071
2058
2047
2068
2066
2078
2083
2086
2043
2068
2063
2075
2064
2044
2063
2055
2060
2061
2065
2054
2069
2087
2072
2054
2059
2079
2092
2068
2047
2074
2042
2060
2066
2067
2088
2084
2066
2065
2059
2066
2075
2067
2048
2048
2079
2063
2082
2071
2074
2058
2080
2059
2059
2063
2054
2069
2059
2062
2066
2062
2060
2097
2068
2057
2074
2054
2044
2045
2070
2072
2097
2084
2072
2072
2078
2061
2054
2060
2060
2030
2045
2073
2069
2071
2069
2081
2080
2071
2050
2055
2080
2083
2067
2070
2044
2061
2078
2069
2061
2069
2066
2083
2054
2029
2063
2061
2061
2069
2078
2064
2059
2062
2048
2084
2080
2062
2079
2076
2068
2066
2055
2060
2041
2051
2060
2065
2079
2070
2053
2083
2083
2067
2072
2049
2063
2072
2059
2081
2078
2048
2070
2060
2057
2075
2050
2061
2070
2045
2049
2075
2072
2067
2064
2051
2051
2064
2077
2114
2079
2062
2072
2059
2055
2053
2065
2072
2053
2043
2069
2093
2062
2074
2083
2077
2055
2040
2065
2090
2072
2063
2075
2084
2049
2046
2044
2076
2049
2061
2061
2065
2055
2073
2073
2079
2065
2079
2063
2064
2070
2057
2067
2072
2050
2069
2081
2071
2067
2062
2050
2058
2060
2049
2053
2068
2075
2079
2074
2067
2065
2063
2073
2075
2068
2057
2057
2063
2066
2067
2066
2070
2083
2054
2048
2075
2060
2060
2061
2067
2043
2054
2071
2081
2107
2088
2077
2070
2053
2054
2054
2076
2046
2063
2074
2066
2073
2066
2070
2061
2072
2072
2059
2056
2059
2067
2079
2064
2060
2058
2049
2064
2064
2057
2058
2061
2060
2066
2051
2064
2058
2064
2082
2077
2078
2071
2084
2093
2088
2109
2100
2070
2057
2057
2062
2043
2031
2037
2043
2058
2072
2071
2055
2068
2037
2045
2040
2055
2046
2066
2075
2051
2050
2069
2077
2070
2084
2087
2077
2064
2088
2072
2052
2064
2065
2081
2072
2071
2064
2067
2066
2065
2059
2050
2068
2076
2074
2060
2070
2057
2060
2058
2100
2049
2055
2072
2067
2084
2080
2056
2060
2060
2051
2062
2067
2063
2051
2061
2042
2067
2072
2081
2093
2072
2050
2066
2074
2079
2074
2078
2070
2064
2043
2062
2032
2068
2059
2070
2076
2066
2084
2059
2078
2059
2065
2077
2061
2055
2068
2070
2067
2057
2055
2071
2073
2043
2049
2063
2080
2089
2083
2056
2052
2066
2053
2041
2086
2080
2070
2077
2087
2099
2062
2051
2054
2036
2061
2069
2072
2065
2079
2046
2067
2069
2075
2063
2073
2062
2064
2062
2073
2058
2075
2067
2068
2061
2062
2082
2070
2082
2065
2038
2035
2061
2070
2077
2069
2088
2078
2081
2040
2042
2045
2052
2053
2063
2088
2060
2073
2077
2088
2081
2078
2066
2062
2081
2072
2051
2073
2029
2050
2062
2039
2032
2053
2081
2107
2110
2079
2086
2041
2046
2068
2060
2058
2071
2080
2070
2049
2056
2080
2060
2056
2066
2076
2098
2079
2067
2028
2029
2038
2053
2079
2087
2082
2085
2088
2046
2053
2063
2069
2069
2066
2041
2068
2055
2070
2066
2062
2054
2064
2067
2065
2070
2064
2067
2060
2065
2085
2072
2071
2057
2054
2065
2058
2066
2071
2065
2063
2063
2069
2063
2060
2056
2070
2071
2060
2054
2068
2070
2082
2078
2083
2078
2082
2077
2039
2042
2048
2062
2061
2073
2068
2073
2063
2061
2065
2075
2070
2071
2061
2066
2064
2070
2059
2050
2056
2075
2077
2092
2068
2070
2069
2060
2058
2045
2059
2062
2070
2062
2076
2061
2059
2064
2080
2059
2066
2056
2054
2069
2075
2075
2065
2073
2059
2067
2073
2071
2070
2071
2061
2077
2079
2066
2058
2055
2056
2067
2060
2052
2060
2084
2068
2064
2039
2062
2058
2061
2083
2071
2060
2066
2032
2044
2073
2065
2087
2102
2083
2065
2064
2083
2077
2060
2067
2056
2066
2079
2058
2056
2067
2063
2065
2067
2077
2067
2075
2055
2064
2053
2050
2076
2064
2070
2053
2064
2077
2076
2062
2056
2061
2074
2067
2064
2054
2075
2075
2066
2065
2060
2060
2073
2082
2063
2042
2059
2060
2065
2067
2089
2073
2054
2080
2058
2057
2039
2066
2081
2087
2095
2043
2052
2052
2082
2059
2057
2072
2058
2063
2077
2067
2072
2062
2058
2070
2065
2066
2075
2079
2094
2103
2080
2107
2099
2076
2056
2046
2031
2027
2036
2041
2057
2043
2053
2051
2053
2061
2078
2061
2061
2064
2051
2041
2049
2054
2068
2069
2084
2075
2098
2075
2076
2080
2077
2059
2071
2074
2070
2057
2073
2063
2063
2044
2071
2066
2074
2067
2062
2061
2061
2066
2073
2064
2065
2073
2056
2069
2045
2061
2056
2065
2074
2065
2058
2071
2090
2082
2051
2067
2048
2063
2068
2069
2064
2075
2101
2075
2071
2034
2040
2076
2049
2071
2097
2063
2053
2073
2073
2044
2057
2058
2053
2076
2072
2077
2072
2058
2046
2079
2083
2069
2046
2068
2072
2068
2045
2062
2086
2070
2057
2076
2093
2058
2053
2038
2075
2060
2070
2087
2046
2025
2048
2069
2092
2100
2095
2084
2048
2032
2058
2049
2075
2068
2086
2067
2053
2061
2058
2073
2060
2084
2065
2065
2062
2058
2075
2059
2059
2066
2051
2048
2045
2068
2087
2077
2067
2061
2062
2065
2053
2064
2078
2074
2065
2071
2060
2046
2059
2079
2063
2071
2081
2053
2054
2053
2065
2067
2061
2058
2053
2081
2078
2081
2061
2084
2083
2034
2071
2039
2048
2067
2073
2078
2074
2049
2052
2061
2077
2084
2084
2091
2078
2071
2059
2050
2068
2069
2064
2044
2040
2056
2073
2078
2070
2086
2078
2067
2050
2064
2070
2044
2050
2040
2047
2056
2059
2079
2087
2061
2068
2081
2064
2075
2078
2054
2054
2053
2084
2097
2067
2060
2052
2063
2069
2062
2052
2057
2077
2067
2063
2052
2071
2059
2063
2068
2064
2074
2078
2072
2073
2056
2050
2066
2081
2062
2050
2087
2055
2078
2061
2054
2045
2080
2065
2046
2072
2089
2063
2068
2073
2079
2075
2076
2054
2063
2066
2075
2075
2087
2048
2058
2060
2036
2062
2081
2064
2055
2054
2043
2069
2095
2069
2067
2071
2067
2055
2068
2065
2051
2065
2043
2058
2081
2072
2071
2080
2076
2057
2057
2073
2056
2060
2067
2051
2058
2067
2064
2067
2078
2086
2052
2053
2035
2074
2061
2075
2076
2072
2057
2069
2085
2075
2074
2060
2051
2058
2060
2049
2074
2067
2076
2064
2061
2048
2062
2038
2085
2080
2076
2054
2064
2065
2074
2083
2082
2096
2080
2063
2075
2053
2055
2070
2083
2071
2062
2053
2080
2084
2068
2033
2039
2057
2052
2066
2088
2068
2055
2048
2056
2072
2087
2064
2065
2082
2077
2077
2065
2063
2061
2072
2071
2052
2051
2041
2069
2055
2082
2065
2048
2066
2066
2084
2087
2070
2052
2060
2086
2065
2055
2062
2058
2069
2062
2052
2060
2054
2056
2044
2049
2051
2068
2066
2083
2096
2091
2087
2076
2080
2080
2075
2087
2084
2075
2056
2049
2061
2040
2053
2053
2044
2054
2043
2031
2040
2054
2054
2055
2067
2076
2071
2064
2067
2078
2077
2064
2082
2085
2061
2072
2076
2075
2070
2041
2059
2072
2077
2069
2073
2050
2056
2073
2062
2081
2064
2070
2068
2060
2054
2078
2075
2055
2063
2057
2056
2059
2077
2080
2077
2071
2069
2072
2071
2068
2049
2068
2064
2066
2052
2038
2068
2054
2066
2075
2064
2071
2080
2064
2048
2071
2052
2077
2074
2066
2067
2092
2093
2061
2042
2053
2054
2071
2075
2072
2076
2055
2068
2070
2067
2052
2068
2055
2066
2070
2069
2058
2066
2065
2059
2071
2056
2066
2057
2072
2074
2075
2073
2062
2068
2049
2049
2061
2062
2058
2065
2057
2066
2086
2067
2065
2071
2061
2063
2065
2056
2062
2079
2078
2059
2062
2081
2073
2056
2058
2080
2067
2051
2052
2056
2067
2069
2071
2066
2077
2056
2059
2078
2084
2060
2062
2064
2066
2063
2071
2069
2049
2063
2082
2095
2053
2062
2054
2053
2050
2070
2056
2068
2062
2079
2060
2093
2072
2075
2050
2065
2049
2055
2059
2055
2073
2067
2085
2074
2054
2054
2055
2067
2078
2080
2065
2064
2068
2061
2072
2056
2063
2065
2076
2069
2060
2075
2067
2078
2089
2061
2067
2048
2057
2060
2062
2053
2073
2069
2079
2082
2059
2060
2070
2085
2074
2064
2058
2057
2059
2070
2063
2055
2069
2066
2074
2068
2075
2067
2058
2057
2066
2069
2057
2083
2091
2057
2061
2070
2067
2071
2072
2069
2059
2045
2052
2076
2068
2073
2058
2058
2066
2068
2071
2056
2067
2081
2057
2071
2069
2065
2070
2070
2057
2072
2049
2056
2062
2065
2063
2063
2057
2059
2070
2074
2066
2095
2094
2068
2045
2053
2068
2080
2084
2059
2086
2060
2046
2025
2053
2080
2087
2076
2078
2063
2062
2060
2051
2059
2067
2064
2076
2074
2066
2059
2074
2076
2070
2074
2074
2050
2063
2048
2067
2075
2070
2063
2072
2068
2070
2057
2054
2066
2065
2060
2065
2059
2059
2080
2081
2072
2064
2041
2060
2055
2080
2061
2068
2067
2075
2057
2071
2061
2055
2064
2062
2074
2066
2053
2062
2053
2079
2075
2070
2073
2061
2080
2051
2073
2070
2062
2048
2044
2063
2091
2049
2081
2079
2061
2054
2060
2073
2083
2067
2087
2092
2057
2057
2045
2059
2064
2055
2071
2056
2065
2073
2075
2080
2071
2065
2065
2056
2062
2068
2045
2054
2064
2075
2068
2064
2061
2074
2055
2052
2072
2090
2075
2076
2093
2086
2093
2087
2063
2078
2052
2045
2050
2061
2053
2034
2046
2058
2064
2088
2042
2030
2037
2067
2052
2063
2058
2067
2063
2083
2087
2090
2073
2073
2060
2050
2071
2082
2102
2067
2057
2051
2057
2080
2081
2061
2055
2053
2068
2061
2059
2050
2078
2073
2069
2062
2062
2076
2076
2065
2055
2046
2064
2071
2072
2066
2059
2075
2073
2080
2059
2072
2070
2067
2046
2059
2051
2068
2068
2075
2078
2065
2056
2039
2075
2070
2067
2078
2094
2057
2058
2034
2069
2062
2066
2069
2084
2098
2062
2064
2060
2060
2070
2080
2067
2065
2078
2044
2044
2051
2058
2070
2064
2073
2078
2100
2071
2070
2037
2049
2064
2062
2073
2070
2050
2063
2069
2065
2081
2092
2100
2066
2050
2053
2046
2067
2056
2056
2059
2058
2068
2076
2066
2060
2056
2065
2067
2072
2068
2058
2063
2078
2068
2079
2075
2074
2065
2067
2058
2038
2064
2066
2062
2054
2078
2081
2066
2071
2055
2054
2065
2059
2069
2065
2057
2084
2076
2076
2067
2067
2049
2066
2071
2067
2051
2060
2066
2072
2084
2084
2079
2054
2040
2062
2056
2055
2054
2056
2079
2072
2076
2071
2066
2065
2054
2057
2061
2065
2067
2072
2062
2072
2073
2073
2063
2063
2053
2046
2064
2058
2071
2085
2075
2078
2078
2038
2065
2069
2058
2081
2064
2065
2066
2063
2056
2061
2068
2084
2057
2063
2050
2072
2063
2056
2065
2081
2073
2066
2072
2068
2058
2064
2060
2046
2045
2048
2068
2079
2081
2077
2076
2069
2068
2082
2074
2062
2067
2067
2060
2045
2057
2062
2064
2061
2081
2066
2064
2055
2056
2056
2045
2073
2071
2076
2082
2068
2071
2063
2063
2045
2053
2069
2071
2080
2060
2058
2070
2065
2083
2065
2077
2071
2057
2041
2044
2066
2077
2070
2065
2051
2084
2066
2075
2057
2057
2031
2057
2075
2074
2076
2076
2066
2070
2070
2055
2058
2070
2071
2055
2082
2074
2065
2068
2058
2055
2068
2067
2076
2067
2041
2061
2073
2076
2094
2072
2062
2065
2053
2059
2062
2069
2059
2071
2075
2076
2063
2067
2077
2069
2048
2058
2030
2064
2076
2089
2082
2088
2076
2087
2069
2061
2056
2044
2052
2059
2072
2064
2068
2063
2062
2053
2065
2078
2066
2061
2068
2075
2070
2054
2055
2060
2058
2068
2076
2073
2077
2067
2062
2059
2055
2065
2067
2089
2074
2054
2064
2065
2063
2060
2082
2065
2061
2055
2054
2059
2067
2061
2061
2060
2062
2059
2079
2074
2071
2079
2042
2045
2051
2071
2071
2084
2087
2080
2090
2099
2078
2075
2078
2079
2096
2043
2067
2041
2031
2056
2037
2054
2053
2039
2060
2058
2061
2053
2055
2048
2064
2054
2061
2059
2058
2070
2077
2077
2064
2078
2062
2083
2083
2071
2056
2060
2066
2079
2072
2073
2066
2074
2066
2053
2053
2052
2039
2045
2082
2084
2084
2078
2094
2070
2063
2062
2062
2062
2051
2060
2085
2058
2035
2067
2078
2062
2063
2064
2064
2068
2063
2074
2073
2071
2073
2060
2041
2054
2072
2072
2075
2075
2057
2066
2070
2078
2072
2068
2076
2073
2044
2041
2067
2052
2060
2068
2060
2080
2074
2055
2075
2064
2070
2061
2049
2056
2067
2072
2057
2058
2068
2077
2073
2067
2074
2057
2071
2056
2054
2076
2074
2080
2077
2069
2062
2041
2064
2056
2063
2063
2060
2051
2058
2055
2066
2091
2061
2081
2082
2075
2074
2084
2049
2060
2077
2057
2053
2058
2087
2067
2060
2093
2068
2039
2046
2049
2074
2083
2080
2060
2080
2075
2057
2080
2062
2058
2049
2056
2077
2057
2086
2083
2051
2049
2079
2070
2060
2076
2077
2058
2039
2048
2065
2068
2078
2065
2066
2070
2062
2059
2050
2055
2082
2067
2062
2083
2086
2083
2061
2042
2064
2052
2084
2058
2074
2052
2048
2067
2086
2063
2070
2076
2063
2070
2076
2048
2071
2055
2069
2078
2061
2079
2065
2060
2056
2056
2061
2053
2076
2080
2064
2097
2073
2068
2058
2059
2072
2059
2054
2064
2073
2080
2058
2045
2074
2082
2063
2069
2074
2058
2053
2052
2068
2064
2052
2045
2060
2077
2082
2092
2077
2055
2062
2082
2064
2084
2044
2057
