# Supplementary material for: Detecting Nasal Vowels in Speech Interfaces Based on Surface Electromyography
Source: PLoS One. 2015 Jun 12;10(6):e0127040. doi: 10.1371/journal.pone.0127040 (PMC4466523; doi:10.1371/journal.pone.0127040)
Supplement: S1 Data — (ZIP) [file pone.0127040.s001.zip › PLosOneData/EmgData/CM/EMG/26 - CM-voral-isso-close-r2 - Channel2.txt]

2069
2056
2048
2085
2086
2072
2068
2055
2054
2048
2067
2069
2076
2036
2007
2036
2081
2118
2121
2097
2073
2081
2070
2053
2039
2057
2067
2056
2062
2061
2063
2066
2058
2070
2063
2062
2043
2066
2065
2070
2085
2084
2069
2063
2068
2084
2076
2068
2069
2059
2056
2051
2075
2068
2066
2059
2068
2051
2067
2064
2059
2041
2066
2069
2070
2051
2054
2101
2072
2078
2084
2079
2076
2065
2059
2050
2059
2044
2061
2075
2060
2065
2073
2078
2068
2054
2060
2067
2049
2038
2052
2074
2079
2096
2079
2078
2083
2051
2048
2058
2065
2062
2072
2077
2054
2052
2072
2075
2072
2088
2063
2064
2065
2063
2066
2077
2080
2067
2060
2059
2055
2053
2064
2057
2059
2064
2053
2057
2059
2072
2049
2060
2083
2089
2074
2083
2059
2059
2069
2072
2068
2060
2069
2076
2058
2065
2051
2046
2041
2066
2095
2085
2076
2063
2059
2026
2072
2084
2075
2075
2068
2055
2062
2066
2071
2071
2059
2058
2070
2085
2048
2055
2061
2079
2078
2062
2064
2054
2060
2066
2055
2061
2080
2105
2084
2078
2070
2071
2067
2063
2056
2055
2047
2077
2066
2054
2048
2043
2070
2057
2068
2068
2065
2057
2086
2096
2063
2055
2045
2056
2061
2069
2068
2080
2075
2066
2066
2067
2075
2059
2065
2066
2065
2070
2060
2061
2079
2063
2056
2051
2057
2060
2063
2058
2075
2045
2040
2088
2104
2088
2087
2072
2057
2052
2055
2056
2052
2076
2092
2076
2077
2054
2053
2053
2045
2065
2070
2059
2053
2027
2041
2101
2113
2093
2064
2070
2081
2045
2062
2076
2059
2067
2073
2065
2049
2046
2052
2079
2083
2072
2067
2059
2055
2071
2072
2059
2052
2068
2071
2068
2060
2064
2056
2064
2055
2072
2080
2070
2054
2051
2067
2084
2078
2058
2063
2057
2077
2076
2072
2057
2072
2058
2067
2072
2060
2075
2068
2077
2054
2066
2066
2068
2053
2077
2072
2060
2057
2045
2061
2065
2075
2067
2066
2069
2043
2067
2080
2068
2062
2047
2055
2055
2067
2084
2069
2108
2098
2063
2033
2041
2042
2062
2076
2069
2072
2077
2064
2075
2060
2065
2074
2069
2065
2040
2048
2059
2072
2076
2071
2067
2103
2062
2069
2084
1972
2016
2094
2091
2103
2080
2055
2035
2064
2099
2077
2083
2054
2076
2054
2096
2057
2045
2059
2057
2058
2067
2072
2063
2058
2078
2042
2020
2052
2086
2092
2088
2064
2082
2101
2057
2063
2061
2069
2061
2057
2028
2040
2069
2084
2084
2078
2071
2073
2066
2049
2031
2029
2090
2095
2082
2044
2055
2073
2087
2051
2063
2074
2061
2074
2079
2058
2030
2061
2078
2059
2070
2056
2076
2061
2065
2081
2101
2068
2064
2058
2068
2072
2073
2060
2052
2057
2056
2041
2031
2055
2083
2093
2080
2091
2079
2031
2028
2063
2061
2065
2080
2116
2097
2056
2052
2046
2048
2083
2082
2066
2062
2041
2038
2090
2091
2077
2064
2071
2043
2054
2066
2064
2078
2064
2059
2064
2060
2054
2043
2074
2063
2062
2095
2063
2082
2084
2058
2034
2061
2065
2073
2058
2066
2077
2075
2062
2071
2064
2037
2038
2095
2102
2092
2069
2063
2069
2050
2037
2069
2068
2061
2055
2060
2067
2061
2061
2047
2071
2077
2057
2071
2060
2053
2059
2105
2119
2092
2071
2046
2049
2053
2040
2059
2085
2057
2066
2038
2040
2056
2075
2078
2046
2078
2078
2048
2053
2086
2073
2079
2093
2080
2049
2054
2048
2046
2097
2065
2040
2063
2070
2085
2066
2065
2038
2050
2060
2072
2081
2067
2077
2073
2065
2077
2084
2086
2060
2050
2059
2065
2032
2061
2076
2088
2066
2065
2071
2067
2053
2053
2067
2052
2068
2062
2076
2085
2069
2046
2055
2064
2086
2080
2059
2067
2056
2058
2039
2066
2071
2086
2071
2057
2079
2043
2068
2075
2081
2066
2076
2061
2071
2069
2034
2078
2098
2080
2053
2056
2056
2056
2075
2058
2018
2041
2092
2116
2095
2054
2039
2042
2078
2080
2076
2061
2050
2071
2098
2102
2075
2067
2080
2061
2031
2024
2066
2065
2066
2045
2065
2104
2086
2041
2060
2059
2054
2068
2075
2051
2060
2060
2078
2088
2070
2080
2033
2049
2049
2056
2071
2080
2067
2056
2074
2096
2075
2055
2079
2077
2043
2070
2057
2061
2054
2022
2072
2064
2127
2118
2090
2040
2080
2070
2047
2033
2034
2054
2034
2078
2093
2069
2064
2067
2089
2088
2075
2065
2059
2048
2081
2058
2047
2026
2048
2097
2098
2091
2091
2071
2047
2071
2058
2063
2063
2041
2075
2067
2034
2061
2083
2068
2070
2069
2023
2060
2086
2083
2078
2067
2070
2063
2061
2059
2057
2051
2039
2061
2099
2086
2054
2072
2086
2069
2059
2074
2066
2070
2073
2038
2048
2066
2040
2059
2085
2073
2073
2059
2066
2090
2069
2079
2069
2074
2046
2049
2056
2069
2071
2079
2082
2074
2084
2051
2044
2066
2021
2046
2080
2075
2082
2071
2081
2077
2070
2062
2058
2076
2079
2061
2071
2060
2021
2058
2096
2098
2063
2065
2068
2059
2052
2062
2062
2059
2062
2074
2078
2053
2058
2058
2046
2072
2081
2062
2075
2075
2060
2069
2090
2077
2039
2046
2079
2090
2077
2069
2056
2049
2063
2071
2056
2063
2069
2042
2068
2078
2050
2030
2064
2115
2085
2065
2062
2078
2071
2056
2058
2063
2067
2067
2055
2050
2044
2045
2050
2086
2093
2074
2084
2095
2073
2071
2040
2038
2051
2072
2072
2071
2062
2061
2069
2077
2055
2058
2086
2050
2051
2060
2078
2065
2068
2072
2058
2061
2077
2084
2076
2061
2058
2068
2084
2092
2057
2058
2049
2048
2073
2053
2041
2045
2075
2058
2068
2087
2076
2054
2057
2085
2074
2070
2030
2025
2044
2092
2121
2106
2093
2076
2068
2053
2036
2030
2037
2072
2075
2044
2067
2069
2083
2092
2083
2056
2032
2060
2065
2077
2055
2078
2087
2084
2066
2051
2070
2051
2056
2052
2080
2068
2065
2079
2072
2032
2048
2052
2081
2083
2083
2076
2065
2059
2061
2067
2058
2064
2083
2084
2075
2072
2055
2030
2050
2076
2056
2016
2079
2100
2073
2061
2091
2078
2049
2068
2076
2069
2064
2084
2078
2064
2038
2056
2058
2060
2064
2052
2082
2070
2049
2041
2087
2099
2080
2068
2051
2019
2045
2063
2061
2068
2113
2098
2088
2089
2050
2071
2062
2032
2015
2048
2104
2077
2049
2081
2086
2075
2052
2044
2055
2029
2067
2124
2098
2069
2083
2064
2057
2014
2060
2058
2065
2071
2074
2068
2071
2055
2050
2079
2096
2082
2085
2088
2053
2033
2049
2074
2031
2055
2076
2063
2075
2080
2067
2076
2064
2054
2062
2056
2066
2067
2038
2058
2037
2087
2091
2081
2097
2087
2073
2070
2064
2070
2052
2045
2044
2066
2049
2053
2072
2069
2056
2077
2071
2083
2055
2056
2051
2079
2119
2055
2045
2074
2074
2060
2074
2059
2060
2060
2084
2052
2046
2081
2064
2030
2078
2087
2054
2063
2046
2032
2090
2112
2089
2071
2072
2072
2034
2065
2068
2071
2055
2060
2052
2033
2063
2083
2101
2089
2062
2049
2070
2073
2075
2066
2067
2053
2071
2039
2029
2056
2074
2075
2054
2058
2111
2072
2066
2099
2087
2062
2050
2040
2046
2055
2068
2066
2103
2084
2063
2051
2067
2071
2067
2052
2055
2054
2084
2086
2098
2067
2053
2054
2058
2059
2072
2075
2081
2080
2059
2045
2042
2051
2062
2070
2043
2048
2065
2067
2026
2042
2101
2103
2089
2072
2045
2061
2096
2078
2049
2035
2066
2078
2063
2049
2086
2092
2066
2047
2078
2082
2075
2049
2019
2050
2055
2081
2101
2071
2087
2058
2048
2078
2067
2074
2053
2037
2052
2067
2048
2065
2098
2097
2084
2067
2066
2034
2070
2067
2043
2059
2089
2107
2065
2035
2062
2088
2091
2072
2043
2042
2046
2048
2060
2063
2069
2074
2055
2049
2068
2114
2094
2066
2054
2058
2047
2058
2068
2043
2001
2071
2095
2084
2082
2075
2067
2046
2073
2069
2053
2089
2114
2090
2063
2042
2049
2057
2074
2055
2059
2053
2076
2066
2048
2076
2085
2072
2062
2056
2073
2052
2055
2062
2068
2052
2052
2070
2096
2073
2044
2062
2069
2077
2071
2083
2074
2062
2054
2066
2060
2042
2054
2048
2071
2079
2078
2081
2078
2056
2071
2076
2082
2070
2059
2043
2052
2049
2088
2084
2042
2068
2069
2071
2077
2073
2073
2063
2068
2057
2058
2059
2060
2050
2048
2074
2062
2070
2082
2081
2038
2050
2052
2061
2096
2112
2096
2081
2085
2090
2062
2030
2046
2077
2064
2065
2034
2048
2089
2043
2059
2074
2071
2055
2043
2058
2061
2092
2128
2095
2073
2044
2039
2072
2071
2051
2043
2044
2074
2069
2047
2025
2080
2087
2087
2070
2034
2061
2079
2082
2078
2096
2103
2079
2050
2053
2084
2072
2048
2057
2050
2067
2072
2046
2053
2093
2073
2056
2049
2040
2054
2069
2069
2074
2071
2075
2086
2071
2033
2032
2039
2095
2095
2105
2088
2053
2053
2055
2077
2062
2055
2042
2061
2045
2080
2075
2070
2098
2088
2062
2057
2059
2069
2053
2052
2049
2036
2073
2063
2074
2063
2080
2044
2065
2097
2084
2064
2070
2064
2040
2074
2084
2086
2069
2063
2070
2078
2086
2065
2055
2038
2038
2070
2045
2046
2077
2076
2055
2074
2085
2087
2078
2069
2065
2041
2040
2044
2058
2084
2083
2083
2077
2080
2057
2048
2074
2082
2063
2054
2049
2063
2052
2050
2043
2075
2080
2075
2083
2094
2059
2046
2048
2040
2087
2096
2095
2060
2038
2036
2037
2065
2102
2100
2095
2071
2066
2051
2038
2048
2077
2070
2068
2061
2060
2071
2061
2043
2061
2076
2093
2085
2071
2063
2046
2054
2024
2038
2052
2105
2120
2091
2079
2064
2020
2027
2068
2090
2079
2066
2072
2065
2080
2053
2025
2068
2105
2104
2071
2063
2051
2044
2024
2054
2049
2066
2057
2046
2066
2092
2109
2091
2059
2058
2065
2051
2057
2082
2069
2045
2050
2063
2046
2072
2065
2070
2058
2076
2088
2040
2051
2089
2071
2080
2096
2084
2076
2074
2056
2061
2053
2040
2058
2051
2066
2065
2055
2073
2072
2063
2060
2045
2076
2060
2060
2039
2054
2082
2090
2083
2078
2070
2061
2040
2066
2053
2057
2055
2075
2091
2086
2077
2078
2069
2059
2044
2053
2043
2082
2106
2059
2076
2053
2046
2048
2084
2078
2065
2070
2042
2035
2085
2086
2066
2089
2070
2062
2074
2079
2061
2040
2046
2063
2065
2057
2068
2056
2069
2034
2048
2082
2119
2102
2064
2058
2051
2020
2068
2080
2078
2079
2079
2036
2049
2075
2110
2079
2057
2074
2064
2055
2073
2029
2057
2055
2038
2043
2067
2052
2087
2081
2076
2089
2064
2054
2055
2041
2058
2094
2112
2080
2048
2069
2063
2062
2045
2045
2063
2082
2065
2066
2073
2060
2070
2062
2063
2076
2031
2043
2076
2085
2067
2073
2084
2069
2063
2044
2068
2062
2053
2089
2081
2072
2065
2078
2082
2055
2059
2059
2061
2058
2036
2040
2068
2086
2082
2082
2072
2044
2046
2065
2082
2092
2076
2050
2056
2064
2075
2084
2080
2060
2070
2046
2048
2025
2057
2067
2079
2095
2092
2058
2066
2039
2053
2039
2083
2084
2075
2079
2078
2062
2061
2054
2065
2068
2062
2066
2074
2068
2072
2061
2059
2057
2031
2069
2099
2094
2052
2065
2069
2078
2073
2056
2055
2048
2049
2051
2042
2072
2091
2092
2074
2057
2074
2069
2060
2051
2082
2081
2060
2044
2077
2076
2062
2060
2054
2055
2060
2071
2049
2059
2044
2066
2114
2099
2096
2081
2073
2052
2065
2051
2041
2057
2074
2084
2068
2062
2077
2067
2060
2050
2036
2077
2102
2071
2041
2057
2043
2051
2067
2082
2074
2070
2076
2087
2081
2073
2072
2068
2068
2065
2039
2046
2058
2046
2082
2075
2049
2066
2074
2080
2065
2056
2065
2058
2062
2064
2064
2072
2060
2072
2069
2068
2064
2055
2042
2067
2088
2077
2057
2048
2050
2068
2081
2083
2076
2060
2081
2072
2063
2071
2069
2060
2045
2037
2063
2079
2077
2058
2032
2057
2067
2062
2090
2104
2091
2070
2053
2074
2058
2054
2077
2059
2066
2068
2069
2068
2057
2055
2070
2065
2056
2058
2071
2070
2083
2066
2026
2056
2061
2048
2066
2112
2098
2073
2058
2051
2048
2048
2051
2082
2096
2095
2074
2061
2077
2062
2056
2051
2065
2069
2071
2055
2054
2057
2050
2082
2096
2069
2080
2074
2050
2024
2054
2089
2068
2051
2077
2081
2080
2051
2025
2060
2088
2078
2086
2085
2084
2074
2068
2061
2048
2059
2025
2045
2064
2075
2071
2085
2080
2084
2067
2058
2064
2062
2070
2071
2035
2044
2078
2080
2073
2073
2068
2066
2065
2066
2065
2048
2015
2060
2082
2086
2089
2086
2069
2060
2060
2068
2048
2040
2056
2076
2095
2058
2055
2080
2058
2051
2049
2078
2101
2070
2073
2079
2076
2057
2070
2055
2054
2068
2071
2066
2061
2038
2064
2071
2077
2073
2050
2060
2081
2077
2075
2060
2053
2062
2043
2060
2084
2088
2073
2068
2055
2032
2053
2082
2103
2077
2046
2056
2061
2057
2071
2044
2055
2051
2070
2082
2085
2079
2067
2051
2054
2076
2071
2048
2062
2078
2062
2068
2086
2063
2080
2087
2069
2056
2058
2051
2065
2074
2076
2052
2028
2026
2054
2099
2093
2086
2102
2067
2071
2063
2062
2069
2043
2050
2087
2064
2046
2039
2083
2061
2033
2069
2086
2075
2054
2061
2085
2077
2048
2058
2077
2067
2041
2079
2075
2072
2095
2068
2063
2065
2046
2030
2075
2066
2064
2041
2053
2059
2070
2050
2080
2127
2097
2058
2054
2053
2066
2072
2053
2080
2063
2056
2077
2076
2092
2074
2063
2045
2052
2056
2049
2065
2078
2079
2073
2056
2060
2073
2051
2053
2070
2070
2071
2081
2067
2051
2050
2069
2054
2061
2055
2045
2044
2113
2113
2095
2071
2039
2026
2049
2080
2079
2090
2066
2067
2045
2048
2055
2071
2028
2032
2081
2102
2070
2073
2080
2065
2040
2054
2065
2058
2076
2076
2079
2075
2059
2066
2064
2058
2054
2054
2049
2053
2087
2097
2046
2091
2096
2079
2061
2075
2051
2050
2043
2060
2074
2060
2094
2080
2063
2063
2072
2056
2045
2044
2049
2080
2055
2054
2073
2079
2065
2075
2062
2068
2082
2088
2067
2071
2066
2074
2063
2033
2060
2064
2072
2076
2055
2074
2076
2074
2052
2049
2065
2082
2061
2069
2054
2071
2041
2074
2086
2056
2056
2082
2077
2055
2058
2053
2079
2070
2057
2052
2089
2090
2085
2070
2040
2031
2059
2080
2052
2069
2087
2050
2051
2081
2085
2089
2061
2056
2048
2080
2069
2069
2085
2059
2045
2042
2073
2065
2045
2075
2083
2068
2061
2070
2067
2060
2072
2073
2084
2054
2054
2052
2073
2083
2058
2053
2026
2026
2089
2063
2058
2108
2098
2081
2082
2084
2088
2072
2055
2060
2061
2065
2050
2044
2050
2073
2069
2072
2061
2057
2024
2034
2075
2080
2087
2080
2042
2060
2083
2082
2072
2072
2071
2064
2066
2063
2049
2059
2068
2091
2087
2070
2061
2032
2051
2069
2088
2075
2034
2039
2095
2097
2079
2085
2091
2073
2064
2070
2038
2036
2049
2066
2046
2066
2063
2081
2082
2026
2052
2102
2091
2082
2052
2032
2038
2071
2072
