# Supplementary material for: Detecting Nasal Vowels in Speech Interfaces Based on Surface Electromyography
Source: PLoS One. 2015 Jun 12;10(6):e0127040. doi: 10.1371/journal.pone.0127040 (PMC4466523; doi:10.1371/journal.pone.0127040)
Supplement: S1 Data — (ZIP) [file pone.0127040.s001.zip › PLosOneData/EmgData/CM/EMG/26 - CM-voral-isso-close-r2 - Channel4.txt]

2067
2061
2051
2071
2076
2068
2068
2059
2059
2067
2069
2064
2057
2061
2074
2070
2075
2068
2068
2066
2060
2068
2061
2065
2060
2065
2061
2065
2070
2066
2066
2072
2070
2067
2060
2059
2056
2055
2063
2081
2082
2072
2060
2056
2067
2072
2076
2065
2067
2069
2059
2055
2062
2056
2065
2059
2067
2065
2069
2067
2066
2085
2083
2070
2072
2067
2063
2065
2046
2053
2063
2061
2070
2068
2075
2063
2068
2066
2071
2067
2063
2059
2065
2076
2074
2066
2067
2075
2069
2060
2061
2057
2062
2070
2065
2069
2064
2066
2067
2061
2063
2059
2062
2071
2061
2067
2079
2075
2063
2065
2056
2069
2070
2067
2066
2076
2075
2059
2062
2056
2064
2060
2061
2061
2055
2056
2068
2073
2074
2070
2062
2061
2068
2067
2064
2074
2056
2065
2060
2071
2078
2072
2077
2071
2061
2051
2057
2069
2067
2063
2073
2064
2062
2065
2060
2062
2065
2066
2069
2066
2059
2048
2058
2080
2071
2070
2068
2078
2072
2064
2058
2060
2063
2075
2068
2061
2062
2061
2066
2058
2069
2073
2061
2065
2066
2058
2056
2083
2069
2070
2066
2071
2070
2071
2067
2067
2063
2059
2061
2065
2069
2058
2053
2060
2074
2071
2069
2067
2055
2057
2063
2067
2069
2077
2063
2054
2061
2060
2077
2067
2067
2063
2078
2074
2072
2064
2057
2042
2064
2074
2065
2063
2069
2071
2073
2064
2057
2052
2063
2067
2069
2060
2060
2057
2071
2084
2076
2078
2072
2058
2072
2061
2049
2061
2065
2062
2057
2064
2078
2067
2073
2067
2039
2062
2073
2075
2076
2059
2053
2069
2076
2069
2061
2075
2063
2062
2062
2060
2058
2063
2066
2068
2063
2064
2065
2061
2061
2077
2056
2073
2081
2084
2062
2072
2057
2061
2067
2065
2065
2057
2072
2068
2067
2063
2057
2073
2075
2066
2062
2043
2059
2072
2068
2062
2064
2068
2068
2071
2072
2066
2056
2070
2054
2060
2075
2076
2048
2063
2074
2067
2086
2067
2068
2072
2056
2065
2064
2061
2064
2025
2061
2064
2086
2077
2078
2056
2082
2073
2063
2057
2050
2037
2075
2094
2041
2049
2093
2093
2062
2023
2084
2090
2077
2060
2058
2061
2077
2057
2067
2064
2059
2078
2027
2061
2066
2069
2051
2055
2083
2060
2078
2075
2064
2062
2056
2083
2076
2063
2073
2059
2035
2067
2078
2070
2069
2070
2067
2064
2059
2067
2042
2055
2059
2067
2069
2086
2073
2066
2067
2064
2060
2072
2075
2064
2058
2062
2070
2070
2068
2070
2066
2060
2069
2052
2067
2071
2080
2083
2070
2074
2063
2064
2063
2063
2056
2069
2065
2067
2071
2071
2065
2067
2065
2057
2079
2060
2063
2086
2057
2063
2072
2078
2068
2055
2061
2073
2067
2071
2062
2069
2054
2055
2070
2070
2067
2070
2069
2065
2063
2062
2061
2070
2065
2068
2062
2075
2065
2069
2067
2062
2055
2080
2073
2066
2065
2067
2067
2063
2062
2058
2058
2068
2066
2066
2066
2065
2063
2051
2071
2079
2076
2055
2074
2057
2073
2087
2056
2065
2072
2056
2064
2066
2060
2068
2073
2064
2057
2054
2073
2071
2057
2069
2068
2070
2064
2049
2075
2070
2065
2063
2064
2064
2063
2070
2067
2062
2064
2057
2062
2066
2053
2044
2078
2087
2080
2069
2072
2071
2058
2059
2063
2067
2069
2051
2058
2042
2076
2089
2061
2074
2070
2061
2062
2061
2063
2054
2060
2074
2071
2066
2075
2084
2048
2064
2063
2067
2068
2061
2067
2055
2055
2053
2059
2082
2075
2060
2068
2084
2057
2060
2065
2073
2073
2061
2066
2050
2059
2082
2060
2070
2062
2070
2075
2066
2057
2060
2071
2074
2057
2061
2073
2066
2076
2067
2063
2064
2070
2070
2069
2059
2069
2060
2060
2067
2070
2070
2066
2071
2055
2063
2065
2062
2042
2069
2076
2082
2078
2061
2061
2050
2054
2059
2067
2065
2077
2072
2063
2069
2068
2067
2058
2059
2061
2063
2074
2056
2063
2058
2075
2081
2082
2060
2046
2063
2067
2062
2075
2076
2070
2073
2066
2063
2063
2061
2059
2059
2063
2059
2076
2071
2071
2053
2063
2079
2053
2054
2092
2076
2060
2052
2072
2058
2070
2065
2059
2064
2048
2051
2074
2091
2064
2068
2073
2079
2066
2091
2070
2049
2050
2062
2063
2070
2063
2064
2072
2073
2072
2077
2070
2046
2067
2051
2057
2072
2064
2070
2029
2058
2091
2088
2077
2075
2074
2067
2074
2047
2042
2060
2090
2085
2066
2054
2067
2066
2063
2059
2085
2067
2050
2076
2080
2058
2065
2062
2068
2062
2068
2050
2078
2054
2053
2034
2073
2081
2068
2065
2052
2088
2072
2060
2070
2055
2070
2063
2056
2052
2075
2086
2069
2070
2061
2073
2052
2057
2058
2055
2057
2073
2066
2066
2079
2070
2060
2069
2066
2059
2064
2073
2072
2063
2074
2061
2035
2073
2057
2059
2073
2083
2077
2068
2054
2056
2069
2061
2061
2061
2071
2083
2079
2063
2062
2065
2055
2046
2074
2077
2064
2063
2066
2069
2061
2064
2053
2057
2070
2075
2063
2080
2079
2074
2067
2051
2066
2067
2055
2060
2071
2071
2061
2051
2078
2070
2065
2063
2082
2054
2080
2072
2077
2072
2053
2053
2052
2065
2060
2053
2071
2060
2045
2087
2087
2071
2076
2068
2071
2065
2059
2059
2057
2067
2056
2050
2050
2064
2075
2083
2075
2061
2059
2058
2066
2069
2078
2086
2068
2067
2051
2058
2076
2057
2056
2054
2062
2069
2082
2071
2064
2055
2055
2068
2063
2075
2073
2065
2063
2059
2064
2055
2064
2068
2068
2055
2085
2069
2072
2058
2060
2074
2063
2060
2050
2067
2069
2070
2065
2059
2058
2070
2067
2060
2063
2069
2073
2063
2071
2085
2086
2053
2060
2056
2060
2062
2058
2069
2078
2059
2068
2069
2082
2068
2061
2058
2066
2063
2062
2066
2057
2061
2053
2057
2080
2078
2072
2062
2069
2060
2069
2086
2071
2065
2059
2056
2062
2040
2069
2069
2094
2079
2055
2053
2077
2057
2066
2071
2067
2053
2052
2067
2063
2068
2092
2074
2063
2056
2049
2069
2073
2069
2053
2080
2073
2063
2064
2065
2058
2063
2070
2064
2058
2066
2076
2051
2055
2088
2083
2066
2049
2058
2078
2071
2053
2055
2063
2072
2072
2065
2056
2057
2067
2065
2070
2080
2067
2057
2074
2067
2045
2054
2072
2075
2063
2071
2081
2070
2035
2044
2057
2066
2085
2072
2065
2068
2028
2065
2098
2068
2068
2076
2048
2044
2084
2090
2063
2073
2066
2062
2057
2043
2078
2062
2070
2051
2064
2075
2043
2072
2074
2083
2080
2066
2062
2070
2074
2064
2056
2051
2057
2062
2081
2069
2067
2068
2072
2066
2063
2057
2055
2059
2070
2073
2071
2060
2055
2067
2069
2061
2073
2070
2063
2062
2072
2077
2085
2067
2061
2057
2063
2056
2060
2052
2055
2068
2079
2065
2054
2070
2078
2055
2073
2065
2066
2069
2064
2068
2059
2061
2063
2056
2068
2088
2075
2068
2053
2054
2054
2066
2074
2056
2062
2058
2079
2088
2087
2059
2050
2050
2060
2064
2069
2069
2066
2057
2061
2082
2077
2071
2070
2066
2065
2055
2062
2067
2077
2063
2045
2064
2073
2070
2060
2065
2075
2079
2074
2063
2061
2056
2058
2057
2076
2067
2069
2068
2064
2067
2064
2051
2061
2081
2055
2068
2086
2063
2054
2051
2069
2077
2070
2077
2068
2059
2059
2046
2056
2080
2074
2058
2065
2077
2067
2069
2061
2068
2057
2063
2063
2062
2053
2067
2075
2068
2087
2068
2066
2074
2064
2063
2070
2053
2059
2061
2055
2049
2067
2062
2073
2091
2067
2064
2078
2063
2057
2050
2056
2059
2077
2092
2080
2056
2059
2049
2060
2077
2067
2069
2073
2063
2053
2053
2059
2065
2068
2079
2075
2066
2057
2058
2071
2078
2074
2064
2055
2056
2060
2063
2073
2076
2066
2070
2065
2069
2063
2074
2067
2062
2066
2057
2054
2053
2077
2079
2061
2066
2058
2067
2062
2046
2059
2052
2066
2062
2064
2075
2070
2081
2075
2066
2068
2067
2078
2070
2068
2058
2048
2044
2057
2070
2072
2065
2064
2055
2081
2073
2061
2066
2066
2071
2070
2062
2075
2064
2056
2058
2070
2058
2059
2069
2069
2065
2073
2061
2061
2060
2058
2074
2085
2073
2068
2063
2068
2062
2073
2056
2052
2064
2077
2087
2063
2051
2050
2065
2060
2077
2076
2082
2075
2063
2066
2064
2057
2066
2065
2073
2063
2051
2054
2068
2077
2074
2067
2058
2061
2059
2053
2068
2064
2076
2080
2062
2063
2069
2061
2065
2062
2062
2073
2083
2066
2069
2054
2053
2064
2070
2066
2061
2060
2057
2075
2058
2067
2076
2076
2065
2077
2065
2068
2066
2071
2062
2067
2071
2063
2066
2059
2069
2065
2059
2067
2074
2068
2063
2062
2057
2070
2060
2058
2072
2074
2061
2050
2056
2052
2072
2081
2073
2079
2082
2059
2077
2069
2067
2058
2066
2060
2061
2062
2061
2065
2066
2069
2066
2068
2057
2059
2067
2064
2071
2069
2053
2054
2075
2063
2064
2064
2064
2069
2072
2074
2069
2062
2053
2069
2069
2062
2063
2069
2063
2075
2066
2066
2080
2069
2055
2062
2071
2053
2060
2063
2070
2068
2069
2057
2066
2070
2059
2065
2070
2061
2062
2060
2056
2058
2067
2065
2078
2077
2073
2068
2068
2060
2066
2069
2061
2053
2062
2060
2066
2065
2070
2073
2063
2064
2069
2059
2063
2054
2066
2080
2068
2063
2071
2071
2071
2072
2074
2063
2069
2062
2050
2060
2065
2069
2056
2062
2067
2067
2064
2068
2065
2060
2059
2064
2067
2065
2082
2070
2057
2061
2065
2059
2070
2066
2073
2063
2061
2068
2066
2062
2058
2063
2069
2066
2056
2057
2075
2069
2071
2069
2078
2073
2068
2075
2062
2052
2052
2064
2067
2068
2062
2055
2042
2070
2075
2068
2065
2071
2072
2077
2070
2066
2064
2050
2050
2067
2079
2077
2069
2063
2055
2062
2053
2072
2068
2070
2072
2061
2066
2066
2087
2075
2064
2053
2067
2059
2061
2064
2056
2059
2074
2067
2066
2081
2070
2064
2062
2068
2059
2061
2061
2064
2069
2064
2067
2070
2072
2065
2063
2062
2067
2060
2063
2049
2059
2077
2077
2083
2066
2063
2064
2063
2070
2062
2059
2054
2059
2065
2072
2063
2084
2081
2069
2051
2061
2067
2056
2056
2072
2074
2070
2067
2068
2063
2062
2056
2067
2064
2062
2073
2072
2076
2065
2061
2072
2072
2070
2058
2063
2071
2070
2073
2055
2042
2060
2073
2060
2082
2079
2076
2056
2064
2067
2065
2075
2079
2066
2061
2051
2059
2070
2074
2061
2058
2063
2065
2072
2068
2063
2069
2066
2060
2060
2064
2075
2076
2071
2057
2057
2062
2061
2071
2057
2069
2071
2063
2063
2064
2072
2071
2064
2070
2072
2058
2056
2059
2053
2066
2074
2084
2074
2068
2075
2067
2067
2040
2049
2076
2068
2062
2074
2073
2069
2069
2063
2055
2055
2059
2065
2066
2073
2073
2071
2081
2061
2060
2054
2048
2056
2064
2075
2071
2065
2063
2076
2078
2068
2063
2060
2073
2065
2066
2065
2066
2060
2059
2065
2074
2063
2063
2064
2082
2070
2063
2059
2063
2074
2071
2066
2071
2045
2071
2069
2078
2048
2060
2073
2074
2068
2072
2061
2076
2067
2071
2061
2066
2056
2074
2067
2075
2067
2063
2064
2066
2060
2046
2061
2075
2070
2074
2080
2069
2050
2067
2073
2071
2060
2063
2075
2063
2068
2061
2068
2069
2058
2062
2064
2060
2066
2071
2070
2061
2066
2070
2065
2071
2068
2072
2059
2059
2051
2068
2081
2061
2065
2070
2070
2075
2070
2061
2062
2064
2064
2068
2070
2073
2059
2058
2054
2065
2068
2067
2079
2075
2074
2064
2066
2071
2069
2059
2060
2065
2065
2065
2056
2054
2075
2063
2056
2070
2070
2069
2057
2065
2082
2074
2062
2056
2059
2071
2070
2052
2067
2069
2063
2072
2067
2079
2076
2069
2070
2064
2055
2060
2061
2063
2076
2065
2064
2052
2064
2070
2075
2072
2065
2054
2070
2081
2073
2068
2065
2064
2055
2083
2076
2058
2058
2063
2061
2057
2069
2066
2076
2067
2076
2069
2066
2067
2056
2065
2071
2072
2060
2064
2070
2069
2061
2054
2073
2064
2066
2070
2064
2078
2065
2065
2064
2048
2065
2079
2078
2066
2062
2061
2067
2068
2063
2063
2065
2061
2064
2062
2073
2072
2064
2075
2069
2067
2064
2061
2062
2073
2067
2054
2052
2064
2064
2068
2065
2064
2060
2069
2067
2082
2074
2063
2074
2073
2055
2067
2060
2055
2063
2065
2067
2068
2067
2067
2071
2077
2062
2062
2068
2060
2062
2073
2076
2072
2045
2066
2062
2067
2061
2059
2070
2059
2077
2071
2072
2061
2064
2064
2066
2078
2078
2062
2064
2052
2059
2058
2068
2063
2065
2066
2073
2067
2071
2074
2060
2051
2069
2067
2070
2067
2066
2062
2068
2063
2056
2061
2075
2069
2072
2066
2063
2074
2070
2060
2060
2068
2073
2059
2059
2063
2069
2066
2059
2070
2067
2062
2063
2069
2069
2063
2071
2073
2067
2064
2054
2053
2065
2076
2066
2061
2059
2083
2067
2060
2055
2069
2068
2065
2062
2071
2063
2062
2059
2067
2066
2064
2067
2067
2068
2067
2071
2058
2052
2060
2073
2063
2064
2059
2050
2067
2078
2069
2077
2072
2061
2062
2069
2058
2065
2063
2067
2063
2072
2074
2065
2061
2057
2055
2053
2059
2067
2061
2070
2071
2059
2059
2059
2079
2062
2063
2057
2062
2065
2065
2062
2065
2062
2065
2067
2069
2061
2066
2071
2071
2066
2071
2069
2062
2063
2049
2059
2071
2070
2060
2064
2070
2057
2068
2070
2061
2060
2070
2074
2057
2055
2071
2062
2063
2053
2073
2080
2075
2067
2067
2060
2056
2069
2060
2058
2063
2070
2069
2065
2069
2064
2063
2059
2067
2064
2068
2072
2071
2069
2061
2067
2071
2054
2062
2066
2067
2061
2067
2073
2076
2068
2060
2065
2062
2075
2054
2064
2073
2067
2058
2058
2060
2064
2049
2063
2080
2072
2072
2059
2058
2061
2059
2062
2076
2060
2071
2068
2068
2066
2071
2064
2061
2055
2066
2076
2072
2071
2068
2062
2058
2060
2065
2074
2057
2057
2063
2063
2069
2063
2069
2069
2072
2063
2051
2038
2064
2083
2087
2077
2067
2071
2056
2060
2066
2069
2067
2063
2054
2058
2073
2065
2073
2064
2067
2070
2061
2061
2064
2061
2061
2065
2061
2065
2077
2074
2067
2067
2064
2070
2065
2074
2068
2065
2060
2061
2057
2065
2066
2066
2057
2061
2062
2069
2077
2074
2068
2061
2043
2060
2066
2077
2066
2067
2072
2069
2066
2065
2062
2068
2059
2055
2064
2066
2056
2067
2082
2080
2073
2064
2058
2066
2063
2060
2063
2062
2062
2053
2057
2077
2072
2079
2061
2056
2065
2069
2065
2057
2064
2060
2059
2067
2079
2081
2066
2063
2053
2063
2061
2070
2079
2086
2075
2058
2051
2058
2058
2057
2056
2063
2070
2064
2052
2071
2100
2098
2067
2038
2061
2079
2068
2046
2051
2061
2067
2070
2072
2059
2063
2061
2074
2074
2069
2061
2063
2067
2079
2079
2074
2072
2065
2053
2056
2063
2069
2069
2069
2065
2063
2062
2058
2063
2057
2071
2072
2064
2062
2074
2076
2068
2060
2064
2071
2075
2068
2059
2066
2063
2066
2058
2067
2059
2064
2057
2067
2072
2073
2065
2070
2065
2066
2065
2055
2061
2061
2064
