# Supplementary material for: Detecting Nasal Vowels in Speech Interfaces Based on Surface Electromyography
Source: PLoS One. 2015 Jun 12;10(6):e0127040. doi: 10.1371/journal.pone.0127040 (PMC4466523; doi:10.1371/journal.pone.0127040)
Supplement: S1 Data — (ZIP) [file pone.0127040.s001.zip › PLosOneData/EmgData/CM/EMG/26 - CM-voral-isso-close-r2 - Channel5.txt]

2062
2059
2065
2074
2075
2069
2066
2057
2056
2067
2067
2062
2068
2069
2069
2067
2071
2073
2077
2063
2058
2062
2060
2060
2064
2066
2059
2064
2070
2071
2070
2072
2077
2072
2061
2058
2057
2052
2061
2074
2069
2068
2058
2061
2065
2071
2073
2068
2068
2064
2065
2065
2068
2067
2065
2063
2070
2060
2058
2067
2066
2069
2070
2060
2069
2067
2071
2070
2058
2063
2067
2063
2061
2061
2068
2069
2070
2069
2071
2062
2059
2063
2068
2065
2061
2058
2061
2065
2063
2069
2070
2068
2068
2065
2067
2070
2065
2066
2065
2062
2057
2062
2062
2069
2062
2066
2073
2063
2063
2064
2051
2064
2066
2067
2065
2072
2076
2070
2066
2072
2072
2062
2061
2062
2065
2068
2062
2066
2068
2058
2062
2070
2075
2070
2063
2058
2049
2061
2068
2071
2072
2076
2077
2075
2065
2062
2059
2056
2061
2063
2070
2066
2064
2069
2058
2058
2060
2067
2061
2062
2066
2068
2074
2078
2072
2068
2059
2072
2070
2066
2062
2056
2057
2067
2071
2067
2062
2060
2070
2065
2070
2066
2061
2063
2068
2066
2063
2070
2059
2064
2063
2069
2071
2072
2069
2062
2059
2067
2065
2061
2064
2068
2069
2062
2067
2064
2064
2067
2070
2064
2056
2060
2067
2071
2059
2052
2062
2066
2075
2071
2070
2066
2078
2077
2077
2063
2061
2055
2064
2066
2061
2058
2061
2064
2061
2066
2067
2060
2063
2074
2079
2065
2061
2054
2061
2070
2071
2064
2059
2066
2070
2065
2055
2073
2075
2070
2065
2066
2070
2069
2073
2070
2042
2053
2072
2076
2080
2072
2067
2060
2060
2058
2063
2073
2075
2066
2060
2059
2063
2067
2067
2067
2063
2059
2066
2071
2069
2065
2045
2063
2081
2087
2075
2066
2062
2071
2068
2064
2063
2074
2073
2059
2056
2059
2063
2071
2072
2066
2066
2050
2056
2063
2062
2063
2065
2080
2077
2073
2064
2071
2065
2066
2049
2064
2056
2059
2059
2079
2070
2071
2081
2061
2073
2071
2080
2080
2072
2045
2041
2036
2037
2051
2070
2082
2080
2077
2079
2089
2071
2048
2053
2059
2065
2087
2065
2027
2069
2079
2054
2023
2077
2109
2088
2054
2056
2078
2087
2060
2034
2054
2056
2062
2077
2073
2068
2077
2046
2058
2056
2046
2074
2085
2072
2066
2064
2065
2080
2039
2062
2065
2076
2067
2075
2076
2072
2058
2058
2063
2072
2095
2048
2048
2069
2069
2044
2075
2069
2066
2061
2059
2065
2077
2073
2064
2063
2064
2066
2069
2068
2069
2063
2057
2067
2044
2076
2081
2090
2080
2055
2067
2070
2067
2060
2056
2066
2078
2070
2073
2066
2055
2051
2054
2068
2067
2066
2063
2071
2073
2054
2064
2081
2088
2075
2055
2040
2074
2070
2076
2070
2068
2058
2062
2072
2052
2045
2071
2074
2074
2071
2063
2059
2076
2075
2067
2044
2063
2063
2068
2075
2068
2059
2063
2062
2067
2057
2052
2070
2059
2064
2085
2078
2068
2060
2057
2058
2077
2068
2061
2073
2074
2057
2035
2067
2056
2086
2096
2071
2072
2073
2061
2071
2057
2051
2059
2050
2060
2062
2042
2077
2098
2065
2073
2051
2063
2061
2062
2060
2065
2069
2068
2073
2066
2064
2078
2064
2054
2066
2067
2063
2054
2051
2044
2084
2086
2067
2063
2069
2076
2070
2077
2055
2062
2056
2043
2056
2067
2083
2095
2072
2079
2071
2059
2055
2068
2050
2040
2060
2074
2070
2081
2070
2076
2061
2060
2058
2063
2067
2070
2073
2062
2065
2054
2046
2064
2071
2062
2056
2084
2088
2072
2058
2068
2074
2071
2069
2034
2041
2071
2044
2086
2077
2081
2076
2063
2062
2066
2062
2073
2043
2044
2064
2069
2082
2079
2069
2054
2053
2065
2066
2065
2070
2056
2081
2076
2068
2068
2040
2085
2053
2057
2064
2069
2057
2065
2068
2072
2070
2058
2064
2064
2061
2065
2075
2078
2060
2052
2061
2072
2084
2079
2056
2049
2061
2073
2056
2042
2066
2070
2072
2072
2074
2061
2067
2083
2058
2044
2082
2080
2054
2072
2060
2061
2036
2069
2064
2060
2074
2056
2071
2075
2069
2072
2075
2065
2059
2069
2075
2070
2060
2047
2071
2071
2080
2058
2067
2101
2076
1987
2042
2081
2076
2070
2075
2069
2050
2079
2076
2066
2063
2011
2048
2098
2110
2089
2068
2068
2080
2076
2065
2048
2031
2044
2066
2061
2080
2083
2030
2055
2080
2044
2080
2095
2101
2071
2068
2078
2049
2028
2079
2073
2067
2055
2061
2077
2065
2063
2076
2073
2068
2068
2067
2055
2058
2062
2065
2071
2042
2050
2073
2065
2070
2045
2060
2090
2090
2078
2061
2088
2070
2051
2061
2053
2049
2065
2049
2027
2067
2077
2084
2074
2070
2084
2067
2071
2065
2056
2011
2072
2074
2079
2083
2071
2060
2067
2065
2060
2071
2073
2070
2063
2060
2058
2055
2053
2040
2054
2085
2098
2088
2077
2052
2058
2053
2059
2074
2065
2055
2060
2053
2050
2065
2083
2079
2049
2066
2072
2079
2062
2066
2080
2060
2049
2054
2057
2061
2067
2070
2075
2066
2071
2060
2057
2061
2081
2071
2064
2072
2064
2053
2053
2074
2069
2066
2057
2057
2063
2078
2056
2068
2052
2069
2090
2075
2053
2053
2038
2088
2077
2065
2070
2057
2065
2073
2065
2070
2061
2060
2061
2055
2063
2072
2065
2058
2050
2072
2073
2057
2071
2075
2074
2075
2070
2067
2063
2067
2073
2067
2062
2066
2068
2062
2061
2052
2046
2080
2081
2084
2066
2056
2070
2046
2069
2067
2045
2070
2066
2072
2061
2062
2067
2062
2047
2080
2094
2084
2063
2064
2061
2053
2059
2058
2081
2068
2070
2069
2081
2070
2050
2069
2064
2062
2063
2078
2062
2050
2051
2080
2080
2076
2066
2071
2063
2067
2058
2069
2045
2063
2073
2074
2065
2061
2060
2061
2060
2067
2064
2069
2061
2052
2074
2063
2091
2092
2067
2061
2064
2057
2075
2061
2067
2065
2067
2054
2022
2046
2081
2103
2091
2077
2060
2067
2059
2060
2070
2068
2028
2051
2083
2077
2080
2084
2063
2069
2070
2056
2073
2074
2062
2050
2061
2061
2066
2066
2058
2059
2063
2069
2069
2069
2078
2078
2051
2058
2084
2073
2071
2058
2065
2071
2077
2060
2053
2060
2069
2071
2070
2048
2060
2070
2044
2078
2088
2081
2061
2071
2067
2052
2050
2074
2065
2062
2061
2085
2072
2067
2067
2069
2057
2072
2057
2054
2056
2046
2060
2076
2085
2065
2066
2054
2047
2082
2095
2063
2077
2071
2068
2070
2066
2060
2065
2068
2068
2071
2065
2033
2066
2080
2083
2064
2068
2071
2061
2070
2063
2052
2043
2059
2070
2083
2066
2066
2073
2061
2057
2067
2056
2060
2067
2066
2064
2074
2076
2060
2066
2057
2058
2060
2076
2074
2072
2065
2062
2079
2069
2067
2061
2067
2050
2060
2069
2067
2069
2064
2056
2058
2071
2067
2039
2060
2067
2081
2084
2069
2069
2061
2045
2066
2066
2053
2081
2087
2102
2080
2054
2046
2057
2083
2070
2053
2032
2043
2086
2113
2076
2047
2040
2057
2069
2072
2064
2048
2051
2069
2078
2077
2083
2071
2060
2057
2063
2076
2060
2080
2074
2086
2073
2045
2033
2043
2057
2062
2092
2087
2058
2052
2064
2062
2067
2077
2075
2060
2062
2067
2079
2061
2043
2034
2071
2075
2075
2060
2071
2070
2063
2073
2079
2061
2059
2077
2071
2044
2045
2059
2067
2077
2053
2060
2069
2070
2073
2067
2066
2066
2064
2065
2058
2055
2069
2101
2065
2064
2060
2065
2080
2071
2060
2063
2053
2061
2072
2063
2054
2061
2059
2063
2065
2052
2066
2087
2062
2039
2046
2059
2071
2089
2089
2053
2056
2071
2073
2076
2060
2061
2084
2074
2057
2056
2048
2053
2063
2075
2082
2065
2052
2068
2070
2067
2063
2063
2071
2066
2066
2042
2054
2073
2068
2070
2075
2074
2075
2061
2064
2058
2068
2068
2055
2062
2068
2073
2070
2060
2066
2067
2086
2088
2050
2038
2034
2051
2064
2080
2077
2075
2075
2070
2066
2053
2057
2072
2073
2072
2071
2073
2058
2051
2064
2061
2064
2056
2054
2080
2089
2084
2069
2042
2033
2066
2063
2086
2093
2082
2044
2043
2046
2055
2074
2075
2066
2062
2070
2075
2067
2056
2078
2092
2086
2075
2050
2056
2060
2081
2067
2043
2028
2050
2083
2083
2063
2053
2041
2048
2066
2070
2080
2080
2066
2093
2086
2086
2055
2042
2043
2067
2058
2042
2059
2080
2082
2081
2068
2068
2068
2064
2069
2062
2076
2068
2056
2059
2063
2071
2082
2063
2054
2060
2060
2055
2064
2061
2050
2052
2077
2084
2076
2078
2070
2052
2071
2082
2080
2065
2051
2068
2055
2072
2067
2040
2031
2064
2077
2066
2073
2064
2072
2084
2075
2073
2083
2072
2057
2050
2050
2053
2050
2060
2074
2088
2071
2039
2054
2058
2064
2077
2090
2089
2080
2044
2050
2065
2070
2064
2067
2069
2061
2057
2066
2070
2069
2071
2061
2064
2057
2062
2070
2067
2066
2069
2063
2065
2070
2065
2063
2049
2052
2066
2062
2073
2079
2069
2063
2079
2071
2049
2060
2065
2052
2079
2078
2063
2077
2075
2064
2055
2062
2061
2057
2051
2067
2072
2079
2059
2060
2072
2066
2074
2085
2070
2062
2060
2061
2053
2052
2057
2061
2078
2075
2068
2069
2059
2071
2070
2058
2055
2068
2067
2054
2053
2060
2076
2077
2073
2073
2069
2067
2036
2048
2075
2075
2062
2072
2074
2078
2067
2069
2056
2044
2051
2052
2055
2084
2086
2063
2065
2069
2063
2072
2076
2071
2060
2051
2052
2072
2070
2081
2080
2055
2054
2076
2070
2073
2060
2069
2058
2055
2072
2065
2057
2063
2059
2074
2074
2059
2054
2076
2066
2065
2069
2073
2072
2064
2066
2067
2066
2061
2065
2058
2073
2076
2061
2039
2055
2072
2066
2062
2069
2073
2080
2075
2066
2079
2064
2040
2052
2063
2061
2064
2072
2069
2073
2049
2070
2071
2071
2070
2070
2070
2061
2067
2074
2066
2059
2061
2063
2065
2057
2047
2053
2066
2072
2069
2074
2079
2075
2063
2063
2064
2068
2072
2042
2051
2063
2068
2070
2076
2085
2072
2060
2048
2054
2063
2066
2076
2055
2053
2071
2065
2070
2070
2081
2079
2062
2059
2062
2052
2054
2076
2058
2071
2074
2065
2073
2063
2061
2071
2061
2053
2063
2073
2074
2071
2065
2063
2067
2073
2052
2061
2066
2062
2060
2048
2071
2085
2076
2082
2069
2052
2061
2067
2067
2065
2049
2064
2081
2063
2079
2071
2065
2050
2061
2065
2061
2065
2076
2078
2063
2063
2055
2064
2077
2065
2064
2072
2070
2073
2072
2069
2064
2060
2053
2052
2051
2065
2072
2078
2065
2060
2068
2062
2062
2065
2066
2064
2060
2067
2070
2059
2064
2059
2074
2083
2068
2066
2070
2053
2052
2065
2065
2065
2069
2071
2061
2068
2068
2068
2065
2057
2056
2073
2084
2083
2069
2066
2053
2057
2055
2048
2059
2076
2069
2073
2081
2067
2070
2072
2067
2052
2068
2076
2078
2063
2052
2072
2075
2066
2062
2058
2063
2062
2056
2070
2071
2069
2060
2068
2076
2068
2066
2066
2068
2060
2053
2060
2056
2071
2077
2071
2069
2062
2067
2063
2082
2067
2063
2069
2077
2070
2058
2049
2061
2065
2072
2067
2062
2060
2065
2080
2088
2078
2054
2057
2061
2056
2058
2071
2079
2061
2058
2060
2062
2061
2063
2068
2063
2060
2067
2079
2074
2081
2073
2067
2062
2058
2068
2062
2046
2052
2056
2061
2068
2075
2073
2061
2057
2063
2066
2063
2063
2065
2074
2077
2072
2076
2073
2062
2064
2057
2052
2058
2069
2064
2066
2062
2067
2063
2070
2067
2073
2075
2063
2070
2082
2083
2069
2065
2062
2063
2048
2057
2060
2061
2059
2060
2060
2070
2065
2063
2057
2069
2081
2073
2062
2074
2066
2072
2065
2063
2082
2078
2055
2064
2053
2062
2072
2074
2073
2061
2063
2059
2064
2066
2066
2064
2061
2069
2069
2069
2055
2057
2065
2075
2069
2077
2072
2063
2063
2071
2064
2054
2066
2067
2084
2078
2056
2049
2053
2060
2059
2069
2065
2079
2076
2070
2064
2071
2075
2057
2056
2071
2061
2063
2069
2067
2057
2054
2058
2066
2067
2081
2070
2059
2074
2068
2066
2063
2064
2063
2069
2080
2067
2060
2060
2064
2069
2072
2062
2061
2061
2065
2075
2077
2073
2049
2060
2061
2064
2065
2060
2065
2078
2074
2058
2056
2060
2060
2076
2081
2073
2057
2055
2066
2071
2059
2062
2067
2074
2071
2079
2061
2056
2068
2062
2069
2063
2065
2073
2065
2066
2065
2071
2066
2047
2066
2071
2073
2078
2071
2071
2067
2065
2056
2065
2072
2060
2069
2054
2064
2066
2064
2064
2062
2057
2071
2069
2066
2064
2070
2071
2072
2057
2064
2073
2066
2056
2060
2072
2064
2067
2063
2064
2067
2070
2077
2067
2054
2063
2071
2069
2065
2044
2057
2071
2065
2064
2065
2066
2067
2070
2074
2072
2067
2062
2060
2072
2068
2069
2062
2055
2063
2072
2062
2054
2060
2064
2071
2067
2059
2065
2071
2077
2069
2057
2058
2071
2075
2076
2051
2059
2067
2065
2064
2053
2054
2061
2065
2076
2071
2061
2067
2078
2076
2073
2069
2067
2060
2056
2068
2067
2071
2070
2061
2055
2062
2061
2066
2072
2067
2061
2072
2075
2070
2058
2065
2058
2060
2072
2072
2076
2074
2071
2064
2051
2055
2056
2060
2067
2064
2074
2068
2072
2072
2068
2070
2064
2065
2061
2058
2067
2063
2071
2067
2062
2050
2058
2067
2072
2068
2072
2076
2079
2065
2046
2053
2065
2071
2057
2064
2077
2058
2060
2065
2065
2061
2066
2069
2070
2069
2072
2063
2074
2062
2069
2078
2057
2060
2070
2058
2059
2067
2063
2060
2067
2068
2080
2062
2051
2049
2061
2058
2071
2067
2076
2080
2065
2073
2073
2061
2069
2065
2064
2068
2069
2065
2067
2071
2065
2049
2052
2061
2069
2080
2064
2062
2071
2081
2071
2069
2056
2058
2064
2057
2066
2077
2077
2064
2067
2064
2061
2056
2076
2064
2059
2065
2065
2071
2074
2063
2066
2065
2062
2070
2078
2074
2065
2061
2057
2063
2068
2064
2061
2060
2065
2066
2066
2062
2064
2069
2069
2067
2059
2055
2058
2069
2077
2070
2066
2067
2062
2064
2067
2068
2073
2071
2062
2065
2071
2058
2064
2059
2059
2067
2056
2062
2071
2070
2074
2076
2061
2061
2061
2065
2066
2069
2068
2070
2063
2067
2065
2062
2063
2063
2057
2065
2068
2072
2066
2069
2062
2062
2070
2072
2066
2063
2054
2068
2076
2067
2062
2063
2071
2067
2059
2066
2069
2071
2066
2059
2059
2062
2071
2071
2069
2063
2067
2060
2055
2064
2065
2072
2073
2076
2064
2061
2059
2067
2069
2067
2065
2070
2084
2079
2061
2048
2048
2052
2063
2062
2070
2083
2071
2060
2055
2053
2060
2065
2072
2078
2078
2070
2061
2063
2062
2061
2060
2066
2069
2073
2057
2062
2076
2075
2063
2065
2067
2060
2058
2061
2064
2065
2065
2068
2069
2061
2056
2063
2079
2080
2066
2062
2060
2058
2066
2068
2065
2068
2066
2062
2065
2060
2063
2072
2079
2068
2061
2058
2057
2059
2058
2071
2070
2068
2067
2062
2070
2066
2060
2057
2069
2073
2065
2052
2068
2070
2065
2063
2068
2065
2069
2059
2063
2070
2062
2062
2069
2071
2070
2073
2058
2054
2061
2056
