# Supplementary material for: Detecting Nasal Vowels in Speech Interfaces Based on Surface Electromyography
Source: PLoS One. 2015 Jun 12;10(6):e0127040. doi: 10.1371/journal.pone.0127040 (PMC4466523; doi:10.1371/journal.pone.0127040)
Supplement: S1 Data — (ZIP) [file pone.0127040.s001.zip › PLosOneData/EmgData/CM/EMG/27 - CM-vnp-un-r2 - Channel1.txt]

2064
2059
2068
2081
2089
2074
2061
2046
2061
2054
2069
2061
2058
2059
2073
2095
2055
2036
2068
2080
2077
2085
2053
2070
2069
2064
2067
2045
2063
2057
2048
2064
2056
2070
2063
2058
2050
2077
2059
2055
2077
2083
2084
2072
2078
2079
2086
2081
2047
2070
2066
2076
2045
2046
2048
2051
2056
2053
2085
2096
2100
2084
2069
2061
2071
2057
2043
2074
2061
2066
2061
2065
2044
2036
2059
2095
2068
2068
2081
2093
2076
2074
2067
2050
2038
2067
2061
2067
2055
2058
2071
2079
2073
2053
2079
2094
2063
2048
2069
2070
2063
2074
2100
2058
2050
2041
2056
2080
2071
2085
2046
2043
2034
2078
2068
2071
2091
2084
2072
2098
2067
2038
2044
2062
2072
2074
2057
2039
2049
2067
2070
2075
2076
2061
2057
2059
2053
2092
2094
2073
2049
2067
2045
2092
2079
2056
2058
2042
2072
2072
2058
2070
2056
2065
2078
2082
2078
2058
2040
2063
2098
2065
2064
2068
2071
2071
2078
2073
2052
2065
2076
2044
2064
2077
2036
2043
2075
2067
2076
2089
2086
2065
2046
2065
2071
2053
2050
2065
2085
2084
2055
2036
2056
2066
2077
2068
2108
2069
2042
2067
2085
2079
2053
2065
2056
2049
2049
2088
2082
2069
2079
2070
2061
2070
2066
2062
2058
2066
2055
2079
2063
2051
2063
2071
2050
2079
2068
2077
2062
2047
2052
2071
2067
2071
2052
2070
2071
2064
2093
2057
2061
2055
2073
2063
2053
2071
2092
2089
2070
2054
2046
2042
2061
2047
2078
2086
2082
2054
2043
2054
2057
2072
2072
2067
2078
2060
2052
2070
2067
2073
2094
2097
2056
2036
2040
2059
2083
2062
2073
2065
2059
2074
2082
2068
2084
2050
2068
2057
2060
2052
2048
2034
2053
2086
2082
2076
2067
2095
2113
2103
2090
2059
2070
2081
2054
2011
2012
2033
2059
2074
2072
2064
2060
2061
2036
2028
2055
2070
2065
2082
2047
2045
2072
2089
2093
2067
2071
2045
2064
2078
2039
2084
2088
2081
2086
2068
2056
2063
2052
2060
2063
2049
2067
2081
2071
2049
2084
2098
2063
2036
2030
2049
2090
2066
2040
2064
2065
2079
2091
2073
2048
2043
2059
2099
2075
2063
2038
2049
2046
2058
2063
2080
2097
2083
2077
2056
2065
2059
2063
2068
2059
2063
2063
2051
2070
2061
2061
2071
2065
2060
2061
2066
2081
2054
2077
2082
2032
2049
2081
2088
2070
2078
2069
2069
2091
2079
2057
2056
2074
2065
2044
2065
2077
2057
2075
2067
2050
2086
2071
2041
2063
2098
2081
2053
2041
2059
2068
2055
2048
2091
2097
2083
2070
2065
2050
2038
2057
2057
2054
2057
2075
2085
2084
2058
2058
2045
2091
2049
2060
2083
2097
2070
2065
2040
2073
2092
2077
2070
2042
2040
2047
2040
2082
2074
2069
2076
2071
2055
2064
2094
2079
2078
2109
2080
2053
2048
2071
2069
2053
2045
2037
2053
2074
2065
2066
2066
2069
2066
2055
2055
2099
2074
2046
2066
2077
2041
2058
2060
2054
2090
2062
2066
2078
2057
2039
2070
2089
2092
2058
2027
2070
2064
2042
2039
2077
2103
2097
2076
2083
2058
2078
2069
2058
2052
2069
2072
2077
2060
2070
2072
2069
2063
2054
2046
2070
2011
2059
2090
2112
2086
2070
2064
2046
2070
2074
2034
2058
2070
2069
2066
2070
2071
2058
2086
2060
2049
2052
2085
2093
2074
2086
2060
2020
2029
2048
2043
2082
2099
2103
2063
2034
2042
2070
2080
2079
2084
2094
2074
2031
2070
2063
2064
2094
2067
2036
2063
2078
2062
2072
2076
2076
2039
2050
2036
2055
2077
2071
2087
2057
2068
2065
2073
2043
2056
2058
2052
2072
2061
2038
2058
2070
2088
2077
2087
2043
2047
2070
2070
2063
2055
2074
2068
2089
2058
2061
2070
2060
2043
2088
2096
2051
2061
2055
2070
2092
2060
2043
2040
2035
2049
2087
2092
2097
2079
2069
2074
2082
2068
2050
2055
2049
2058
2084
2070
2062
2072
2067
2054
2063
2069
2059
2051
2064
2053
2072
2095
2053
2041
2055
2068
2069
2061
2063
2050
2074
2072
2074
2065
2069
2064
2076
2065
2081
2058
2050
2051
2058
2060
2057
2080
2078
2079
2089
2078
2069
2061
2055
2075
2056
2054
2042
2075
2050
2063
2093
2078
2063
2089
2064
2062
2086
2049
2082
2069
2075
2131
2094
2103
2085
2065
2018
2018
2021
2037
2051
2035
2052
2071
2055
2061
2061
2056
2052
2053
2061
2064
2083
2066
2073
2094
2080
2071
2055
2074
2075
2065
2053
2062
2079
2097
2082
2078
2082
2070
2051
2011
2028
2051
2061
2102
2100
2099
2061
2066
2071
2051
2048
2056
2094
2083
2030
2032
2060
2079
2072
2060
2071
2077
2060
2055
2057
2076
2071
2061
2068
2032
2041
2079
2088
2080
2076
2069
2082
2062
2060
2065
2062
2076
2073
2060
2039
2069
2047
2055
2087
2070
2059
2060
2072
2086
2062
2054
2073
2061
2099
2096
2084
2063
2060
2042
2070
2069
2070
2092
2079
2053
2060
2049
2052
2079
2078
2078
2090
2092
2065
2052
2052
2036
2045
2062
2065
2062
2072
2055
2060
2062
2074
2074
2088
2078
2068
2075
2064
2063
2058
2073
2055
2066
2056
2056
2066
2076
2058
2059
2072
2079
2063
2069
2087
2084
2070
2080
2063
2071
2050
2072
2073
2060
2038
2070
2081
2065
2053
2055
2045
2066
2083
2056
2052
2081
2069
2078
2084
2080
2061
2045
2053
2052
2055
2043
2057
2068
2070
2084
2091
2072
2048
2050
2070
2054
2066
2045
2056
2082
2090
2079
2073
2087
2075
2048
2077
2067
2063
2081
2086
2081
2040
2063
2046
2041
2039
2063
2070
2061
2068
2087
2078
2081
2072
2058
2043
2086
2087
2058
2062
2051
2097
2083
2071
2084
2052
2041
2041
2025
2030
2066
2074
2065
2081
2075
2079
2075
2068
2056
2065
2032
2063
2055
2070
2087
2081
2078
2076
2100
2061
2059
2075
2052
2044
2048
2053
2049
2054
2066
2080
2068
2053
2061
2100
2088
2066
2050
2058
2061
2051
2024
2071
2098
2076
2084
2072
2055
2108
2097
2075
2067
2059
2053
2035
2043
2043
2069
2067
2070
2061
2059
2061
2070
2078
2090
2070
2073
2056
2070
2054
2067
2071
2048
2070
2066
2080
2054
2076
2066
2052
2082
2053
2057
2055
2064
2064
2069
2067
2071
2069
2054
2060
2076
2061
2073
2054
2047
2070
2071
2055
2064
2075
2068
2079
2071
2044
2060
2067
2059
2083
2075
2078
2059
2064
2056
2077
2096
2046
2057
2071
2075
2065
2070
2080
2060
2087
2060
2042
2041
2073
2074
2061
2078
2072
2087
2076
2068
2061
2067
2058
2077
2074
2066
2040
2070
2042
2050
2062
2048
2101
2081
2069
2052
2063
2043
2075
2050
2062
2073
2091
2082
2078
2068
2075
2060
2046
2066
2061
2038
2026
2064
2072
2076
2065
2035
2067
2086
2054
2067
2073
2069
2061
2067
2091
2083
2079
2077
2098
2083
2089
2086
2072
2068
2074
2060
2037
2041
2051
2028
2055
2029
2048
2043
2040
2077
2039
2034
2060
2072
2071
2055
2078
2071
2056
2070
2076
2059
2089
2075
2064
2084
2094
2062
2053
2055
2065
2071
2061
2066
2060
2063
2076
2068
2066
2072
2057
2076
2069
2056
2035
2056
2084
2072
2066
2064
2075
2064
2071
2080
2078
2065
2064
2065
2057
2048
2062
2067
2065
2084
2066
2069
2052
2069
2069
2057
2076
2064
2058
2057
2056
2063
2083
2067
2066
2061
2070
2087
2068
2060
2070
2073
2075
2077
2064
2039
2023
2057
2063
2078
2067
2074
2074
2061
2081
2068
2067
2056
2055
2076
2060
2069
2078
2066
2055
2067
2073
2071
2074
2069
2051
2038
2052
2063
2070
2072
2068
2073
2084
2063
2049
2062
2070
2060
2057
2040
2071
2077
2086
2078
2073
2082
2061
2056
2052
2063
2072
2058
2069
2054
2078
2060
2060
2064
2073
2065
2066
2065
2068
2061
2037
2055
2074
2062
2061
2071
2079
2080
2056
2045
2069
2067
2078
2065
2053
2050
2056
2061
2048
2075
2093
2078
2067
2074
2062
2055
2059
2073
2055
2067
2068
2049
2063
2078
2073
2059
2051
2067
2070
2060
2048
2072
2081
2051
2053
2067
2093
2065
2072
2062
2075
2084
2090
2101
2059
2044
2026
2051
2062
2090
2073
2057
2056
2066
2086
2053
2076
2082
2078
2074
2056
2070
2055
2053
2055
2063
2058
2048
2077
2087
2069
2089
2081
2068
2058
2048
2043
2061
2052
2078
2068
2029
2077
2082
2065
2052
2058
2076
2088
2093
2069
2077
2053
2040
2081
2089
2063
2083
2055
2069
2065
2057
2037
2023
2056
2051
2073
2084
2094
2070
2069
2079
2074
2073
2055
2072
2089
2093
2077
2045
2051
2046
2030
2065
2057
2071
2063
2040
2045
2060
2077
2067
2058
2062
2062
2043
2063
2084
2081
2096
2080
2053
2068
2096
2081
2049
2052
2049
2029
2063
2051
2069
2075
2094
2092
2079
2080
2072
2065
2072
2042
2080
2069
2044
2025
2036
2051
2091
2069
2052
2069
2091
2084
2072
2068
2052
2059
2067
2048
2071
2077
2077
2066
2062
2043
2049
2056
2070
2072
2077
2088
2076
2057
2076
2065
2067
2062
2080
2070
2090
2044
2053
2040
2066
2068
2042
2075
2090
2072
2066
2071
2048
2050
2084
2077
2058
2055
2051
2040
2063
2076
2081
2059
2101
2089
2037
2030
2067
2056
2060
2096
2093
2029
2037
2054
2070
2081
2091
2073
2051
2079
2063
2047
2057
2075
2082
2081
2060
2081
2060
2056
2069
2053
2037
2042
2029
2090
2105
2072
2052
2066
2068
2075
2095
2088
2090
2098
2077
2081
2066
2056
2067
2043
2026
2084
2022
2012
2043
2068
2054
2070
2064
2087
2043
2029
2069
2037
2056
2057
2063
2058
2065
2084
2083
2082
2087
2079
2075
2105
2060
2072
2083
2071
2019
2050
2081
2052
2097
2057
2044
2052
2097
2055
2061
2067
2072
2028
2110
2072
2043
2085
2044
2025
2063
2088
2093
2055
2077
2089
2064
2074
2071
2094
2059
2031
2056
2065
2050
2035
2066
2062
2082
2091
2097
2055
2057
2060
2078
2069
2072
2044
2058
2083
2073
2076
2067
2069
2046
2051
2047
2046
2077
2073
2072
2103
2055
2039
2097
2057
2044
2079
2060
2091
2059
2081
2070
2071
2070
2060
2044
2043
2072
2095
2050
2031
2084
2075
2068
2079
2067
2040
2035
2063
2076
2081
2090
2082
2033
2080
2077
2057
2031
2048
2083
2084
2081
2077
2041
2060
2049
2057
2051
2079
2078
2066
2080
2066
2070
2070
2098
2051
2039
2076
2081
2073
2071
2066
2051
2059
2064
2013
2079
2067
2059
2067
2080
2098
2093
2052
2048
2038
2041
2058
2068
2064
2099
2074
2056
2068
2075
2065
2075
2061
2055
2082
2072
2081
2061
2057
2049
2070
2073
2067
2047
2076
2052
2051
2073
2074
2071
2083
2061
2052
2068
2058
2063
2074
2067
2061
2077
2057
2061
2081
2078
2044
2101
2074
2061
2039
2063
2081
2050
2061
2085
2057
2068
2089
2042
2072
2062
2028
2070
2080
2044
2060
2080
2073
2055
2062
2073
2058
2045
2074
2065
2079
2066
2062
2027
2082
2071
2065
2050
2093
2068
2062
2064
2094
2061
2056
2071
2057
2096
2072
2011
2094
2067
2073
2065
2074
2058
2064
2056
2056
2086
2075
2075
2068
2034
2047
2050
2086
2078
2086
2030
2059
2078
2070
2081
2065
2062
2082
2095
2049
2046
2068
2078
2061
2079
2073
2059
2044
2069
2100
2053
2042
2083
2075
2055
2054
2052
2085
2072
2056
2065
2049
2062
2040
2063
2070
2057
2069
2088
2065
2079
2108
2044
2038
2066
2068
2072
2072
2052
2040
2051
2067
2070
2056
2094
2095
2051
2068
2074
2062
2049
2064
2072
2083
2056
2057
2064
2084
2067
2050
2087
2068
2065
2052
2054
2078
2068
2079
2055
2059
2046
2067
2100
2061
2052
2075
2062
2083
2080
2077
2089
2064
2050
2053
2064
2056
2063
2054
2092
2065
2059
2061
2077
2053
2054
2056
2052
2077
2075
2059
2090
2073
2052
2030
2083
2046
2069
2071
2072
2092
2069
2036
2062
2048
2063
2077
2083
2074
2065
2068
2064
2062
2089
2077
2061
2071
2091
2082
2087
2098
2097
2057
2084
2059
2043
2065
2046
2052
2055
2054
2072
2033
2016
2067
2064
2059
2061
2063
2045
2068
2051
2054
2081
2065
2066
2042
2062
2096
2082
2075
2061
2076
2077
2062
2083
2062
2071
2069
2069
2057
2057
2067
2075
2051
2068
2066
2087
2064
2046
2056
2056
2062
2068
2096
2106
2060
2063
2054
2066
2056
2068
2056
2049
2068
2060
2075
2068
2057
2068
2055
2075
2079
2082
2075
2068
2055
2057
2054
2066
2046
2080
2079
2068
2041
2048
2068
2072
2085
2073
2084
2091
2066
2058
2058
2045
2053
2069
2066
2070
2055
2081
2067
2066
2068
2067
2074
2058
2062
2083
2057
2069
2062
2071
2071
2067
2055
2060
2060
2059
2080
2054
2071
2068
2067
2051
2071
2072
2061
2073
2098
2043
2039
2054
2062
2095
2068
2057
2078
2082
2047
2072
2070
2060
2069
2080
2055
2048
2066
2077
2070
2046
2056
2060
2062
2065
2062
2056
2082
2059
2077
2064
2069
2071
2062
2057
2067
2068
2063
2066
2051
2070
2055
2054
2054
2076
2056
2068
2073
2067
2070
2065
2064
2064
2065
2073
2050
2074
2063
2071
2078
2077
2065
2049
2054
2064
2062
2069
2068
2083
2074
2074
2074
2067
2071
2057
2047
2072
2077
2070
2068
2071
2065
2070
2090
2064
2055
2038
2039
2067
2091
2064
2038
2059
2086
2086
2068
2065
2092
2054
2073
2068
2056
2045
2052
2057
2062
2063
2067
2075
2065
2066
2067
2065
2057
2055
2065
2063
2064
2076
2080
2065
2054
2071
2061
2031
2054
2068
2073
2069
2074
2065
2079
2071
2072
2081
2065
2083
2060
2049
2071
2062
2048
2050
2058
2058
2056
2076
2087
2058
2093
2064
2040
2056
2059
2061
2067
2090
2066
2050
2059
2085
2080
2072
2069
2054
2066
2054
2062
2077
2057
2053
2071
2091
2061
2090
2056
2059
2075
2067
2062
2053
2058
2056
2060
2070
2073
2070
2072
2062
2065
2063
2065
2069
2058
2068
2070
2078
2072
2048
2080
2064
2051
2059
2073
2075
2068
2079
2093
2067
2061
2071
2054
2059
2055
2053
2072
2068
2061
2070
2068
2073
2063
2056
2081
2081
2066
2049
2070
2057
2068
2053
2066
2050
2068
2059
2063
2076
2066
2040
2068
2064
2056
2063
2067
2078
2066
2076
2051
2076
2077
2069
2073
2066
2060
2067
2065
2058
2063
2064
2075
2073
2067
2064
